# Supplementary material for: Single cell spatial transcriptomics integration deciphers the morphological heterogeneity of atherosclerotic carotid arteries
Source: Nat Commun. 2025 Dec 18;16:11282. doi: 10.1038/s41467-025-67679-4 (PMC12717225; doi:10.1038/s41467-025-67679-4)
Supplement: Supplementary file 3 — Supplementary Data 1-18 [file 41467_2025_67679_MOESM3_ESM.zip]

Archive with 17 entries (17 files):
- Supplementary_Data_13.xlsx
- Supplementary_Data_3.xlsx
- Supplementary_Data_10.xlsx
- Supplementary_Data_4.xlsx
- Supplementary_Data_6.xlsx
- Supplementary_Data_9.xlsx
- Supplementary_Data_1.xlsx
- Supplementary_Data_16.xlsx
- Supplementary_Data_8.xlsx
- Supplementary_Data_11.xlsx
- Supplementary_Data_18.xlsx
- Supplementary_Data_14.xlsx
- Supplementary_Data_15.xlsx
- Supplementary_Data_7.xlsx
- Supplementary_Data_2.xlsx
- Supplementary_Data_5.xlsx
- Supplementary_Data_12.xlsx
