# Supplementary material for: Single cell spatial transcriptomics integration deciphers the morphological heterogeneity of atherosclerotic carotid arteries
Source: Nat Commun. 2025 Dec 18;16:11282. doi: 10.1038/s41467-025-67679-4 (PMC12717225; doi:10.1038/s41467-025-67679-4)
Supplement: Supplementary file 3 — Supplementary Data 1-18 [file 41467_2025_67679_MOESM3_ESM.zip › Supplementary_Data_13.xlsx]

## Sheet: Column Descriptions
Supplementary Data 13 showing the differential gene expression (DGE) results across conditions levels with Xenium Panel 1 genes. DGE was performed within low-level cell type clusters of media cells of patients 1-4. The sheet names depict the DGE method used and condition whose levels were compared.
Column	Description
Contrast	Differential gene expression was performed by comparing gene expression of cells of one condition level to the cells belonging to all other levels within the indicated low-level cell type. If condition had only two levels, they are specifically indicated, if it had more than 2, the level compared to all other levels is indicated. Only cells in the media subregion of control and plaque samples fro…
Low-level cell type cluster	Name of low-level cell type of cells the DGE was performed within.
ENSEMBL ID	ENSEMBL ID of gene.
HGNC symbol	HGNC symbol of gene.
log2FC	log2 fold change of gene across compared clusters.
padj	Benjamini-Hochberg adjusted p-values of gene log2 fold change significance.
pvalue	Raw two-sided Wald test p-value of gene log2 fold change significance.

## Sheet: Deseq2 - Symptomatic
Contrast	ENSEMBL ID	HGNC symbol	Low-level cell type cluster	log2FC	padj	pvalue
asympt._vs_sympt.	ENSG00000139329	LUM	VSMC_contr	-2.47761	0.0464197	0.000295667
asympt._vs_sympt.	ENSG00000187720	THSD4	VSMC_contr	1.21993	0.0464197	0.0002458
asympt._vs_sympt.	ENSG00000049540	ELN	VSMC_inflamed	3.76651	0.0267575	0.000156853
asympt._vs_sympt.	ENSG00000115457	IGFBP2	VSMC_inflamed	1.46146	0.0267575	0.00017043

## Sheet: Deseq2 - Smoking_ever
Contrast	ENSEMBL ID	HGNC symbol	Low-level cell type cluster	log2FC	padj	pvalue
no_vs_yes	ENSG00000102265	TIMP1	VSMC_contr	1.72473	0.0210897	6.71648e-05

## Sheet: Deseq2 - Diabetes
Contrast	ENSEMBL ID	HGNC symbol	Low-level cell type cluster	log2FC	padj	pvalue
no_vs_yes	ENSG00000139329	LUM	VSMC_contr	2.47761	0.0464191	0.000295663
no_vs_yes	ENSG00000187720	THSD4	VSMC_contr	-1.21993	0.0464191	0.000245802
no_vs_yes	ENSG00000049540	ELN	VSMC_inflamed	-3.76651	0.0267577	0.000156854
no_vs_yes	ENSG00000115457	IGFBP2	VSMC_inflamed	-1.46146	0.0267577	0.000170431

## Sheet: Deseq2 - Chd
Contrast	ENSEMBL ID	HGNC symbol	Low-level cell type cluster	log2FC	padj	pvalue
no_vs_yes	ENSG00000011465	DCN	VSMC_contr	-2.70606	8.84772e-06	2.81775e-08
no_vs_yes	ENSG00000011465	DCN	VSMC_inflamed	-1.82043	0.0205705	6.55112e-05
no_vs_yes	ENSG00000162692	VCAM1	VSMC_inflamed	2.20682	0.0382976	0.000243934
