# Supplementary material for: Single cell spatial transcriptomics integration deciphers the morphological heterogeneity of atherosclerotic carotid arteries
Source: Nat Commun. 2025 Dec 18;16:11282. doi: 10.1038/s41467-025-67679-4 (PMC12717225; doi:10.1038/s41467-025-67679-4)
Supplement: Supplementary file 3 — Supplementary Data 1-18 [file 41467_2025_67679_MOESM3_ESM.zip › Supplementary_Data_3.xlsx]

## Sheet: Column Descriptions
Supplementary Data 3 showing the differential gene expression (DGE) results across conditions levels with Xenium Panel 2 genes. DGE was performed within low-level cell type clusters. The sheet names depict the DGE method used and condition whose levels were compared.
Column	Description
Contrast	Differential gene expression was performed by comparing gene expression of cells of one condition level to the cells belonging to all other levels within the indicated low-level cell type. If condition had only two levels, they are specifically indicated, if it had more than 2, the level compared to all other levels is indicated.
Low-level cell type cluster	Name of low-level cell type of cells the DGE was performed within.
ENSEMBL ID	ENSEMBL ID of gene.
HGNC symbol	HGNC symbol of gene.
log2FC	log2 fold change of gene across compared clusters.
padj	Benjamini-Hochberg adjusted p-values of gene log2 fold change significance.
pvalue	Raw two-sided Wald test p-value of gene log2 fold change significance.

## Sheet: Deseq2 - Stability
Contrast	ENSEMBL ID	HGNC symbol	Low-level cell type cluster	log2FC	padj	pvalue
stable_vs_unstable	ENSG00000134107	BHLHE40	VSMC_inflamed	1.32273	0.0172407	5.01182e-05
stable_vs_unstable	ENSG00000169604	ANTXR1	VSMC_contr	1.2096	0.00160062	4.65296e-06
stable_vs_unstable	ENSG00000134107	BHLHE40	VSMC_contr	1.69721	0.0404028	0.0002349
stable_vs_unstable	ENSG00000179914	ITLN1	EC_2	-5.00245	0.0209021	6.09389e-05

## Sheet: Deseq2 - Condition
Contrast	ENSEMBL ID	HGNC symbol	Low-level cell type cluster	log2FC	padj	pvalue
Plaque_vs_Control	ENSG00000118785	SPP1	VSMC_inflamed	2.87075	0.00476395	1.38487e-05
Plaque_vs_Control	ENSG00000183160	TMEM119	VSMC_inflamed	2.19287	0.011411	6.6343e-05
Plaque_vs_Control	ENSG00000166825	ANPEP	VSMC_inflamed	1.95387	0.019065	0.000166264
Plaque_vs_Control	ENSG00000179914	ITLN1	EC_2	-3.524	2.5013e-05	7.29243e-08
Plaque_vs_Control	ENSG00000131389	SLC6A6	EC_2	4.34219	0.00271564	1.58346e-05
Plaque_vs_Control	ENSG00000116690	PRG4	VSMC_fb-like	3.92644	0.00251738	8.86402e-06
Plaque_vs_Control	ENSG00000130176	CNN1	VSMC_fb-like	-1.97264	0.00254012	1.78882e-05
Plaque_vs_Control	ENSG00000183160	TMEM119	VSMC_fb-like	2.93276	0.00304527	3.21684e-05
Plaque_vs_Control	ENSG00000105329	TGFB1	VSMC_fb-like	-1.26279	0.00335048	4.71898e-05
Plaque_vs_Control	ENSG00000140945	CDH13	VSMC_fb-like	-1.63	0.00462604	8.14443e-05
Plaque_vs_Control	ENSG00000178573	MAF	VSMC_fb-like	1.70917	0.00980716	0.000207193
Plaque_vs_Control	ENSG00000170458	CD14	VSMC_fb-like	2.16872	0.0194089	0.000478388
Plaque_vs_Control	ENSG00000166825	ANPEP	VSMC_fb-like	1.79351	0.0224005	0.000709875
Plaque_vs_Control	ENSG00000038945	MSR1	VSMC_fb-like	2.07971	0.0224005	0.000638476
Plaque_vs_Control	ENSG00000163751	CPA3	VSMC_fb-like	1.91866	0.0236292	0.000832013
Plaque_vs_Control	ENSG00000162493	PDPN	VSMC_fb-like	2.12062	0.0327607	0.0012689
Plaque_vs_Control	ENSG00000162771	FAM71A	VSMC_fb-like	2.89566	0.0423166	0.00178803
Plaque_vs_Control	ENSG00000100985	MMP9	Mac_TREM2hi	5.09581	0.0129147	3.79844e-05
Plaque_vs_Control	ENSG00000163751	CPA3	Inflammatory_mixed_cell	3.46877	0.00224066	1.80698e-05
Plaque_vs_Control	ENSG00000099331	MYO9B	Inflammatory_mixed_cell	2.78652	0.00298356	4.8122e-05
Plaque_vs_Control	ENSG00000078401	EDN1	Inflammatory_mixed_cell	3.28354	0.00761754	0.000184295
Plaque_vs_Control	ENSG00000168329	CX3CR1	Inflammatory_mixed_cell	3.33383	0.010702	0.000345225
Plaque_vs_Control	ENSG00000168610	STAT3	Inflammatory_mixed_cell	2.65284	0.0235767	0.000950675
Plaque_vs_Control	ENSG00000143799	PARP1	Inflammatory_mixed_cell	2.52162	0.0406919	0.00203796
Plaque_vs_Control	ENSG00000170248	PDCD6IP	Inflammatory_mixed_cell	2.50443	0.0406919	0.00229712
Plaque_vs_Control	ENSG00000133392	MYH11	EC_1	-2.45143	0.00712456	2.07713e-05

## Sheet: Deseq2 - Symptomatic
Contrast	ENSEMBL ID	HGNC symbol	Low-level cell type cluster	log2FC	padj	pvalue
asympt._vs_sympt.	ENSG00000143153	ATP1B1	VSMC_contr	1.58996	0.000621955	1.80801e-06
asympt._vs_sympt.	ENSG00000165029	ABCA1	VSMC_contr	-1.41142	0.00940514	5.4681e-05
asympt._vs_sympt.	ENSG00000139329	LUM	VSMC_contr	-1.61108	0.0278046	0.000242482
asympt._vs_sympt.	ENSG00000178404	CEP295NL	VSMC_contr	1.71066	0.0340928	0.000495535
asympt._vs_sympt.	ENSG00000172399	MYOZ2	VSMC_contr	-1.69248	0.0340928	0.000431607
asympt._vs_sympt.	ENSG00000140678	ITGAX	Mac_C1Q	-2.02753	0.0164545	4.7833e-05
asympt._vs_sympt.	ENSG00000042493	CAPG	Mac_HMOX1	-2.24644	0.0058959	4.93264e-05
asympt._vs_sympt.	ENSG00000131981	LGALS3	Mac_HMOX1	-2.14032	0.0058959	5.20226e-05
asympt._vs_sympt.	ENSG00000107798	LIPA	Mac_HMOX1	-1.84042	0.0058959	5.06923e-05
asympt._vs_sympt.	ENSG00000165029	ABCA1	Mac_HMOX1	-1.65785	0.00984614	0.000115837
asympt._vs_sympt.	ENSG00000161921	CXCL16	Mac_HMOX1	-1.81459	0.0442918	0.000728178
asympt._vs_sympt.	ENSG00000162493	PDPN	Mac_HMOX1	-3.16692	0.0442918	0.00078162
asympt._vs_sympt.	ENSG00000169245	CXCL10	Mac_HMOX1	2.22873	0.0468648	0.000964863

## Sheet: Deseq2 - Smoking_ever
Contrast	ENSEMBL ID	HGNC symbol	Low-level cell type cluster	log2FC	padj	pvalue
yes_vs_no	ENSG00000162772	ATF3	VSMC_inflamed	2.74205	0.000135918	5.38444e-07
yes_vs_no	ENSG00000172037	LAMB2	VSMC_inflamed	0.91763	0.000135918	7.90219e-07
yes_vs_no	ENSG00000146648	EGFR	VSMC_inflamed	1.18964	0.000219246	1.91203e-06
yes_vs_no	ENSG00000183160	TMEM119	VSMC_inflamed	-2.23784	0.000633584	7.36726e-06
yes_vs_no	ENSG00000140945	CDH13	VSMC_inflamed	1.20082	0.000775257	1.12683e-05
yes_vs_no	ENSG00000117450	PRDX1	VSMC_inflamed	1.18314	0.000848897	1.48063e-05
yes_vs_no	ENSG00000122679	RAMP3	VSMC_inflamed	-2.65568	0.00100439	2.04381e-05
yes_vs_no	ENSG00000173402	DAG1	VSMC_inflamed	0.966273	0.00111805	3.03971e-05
yes_vs_no	ENSG00000072952	MRVI1	VSMC_inflamed	1.16296	0.00111805	2.6472e-05
yes_vs_no	ENSG00000157933	SKI	VSMC_inflamed	1.00666	0.00111805	3.38551e-05
yes_vs_no	ENSG00000018280	SLC11A1	VSMC_inflamed	-2.62343	0.00111805	3.57515e-05
yes_vs_no	ENSG00000166851	PLK1	VSMC_inflamed	-1.96641	0.00122746	4.28182e-05
yes_vs_no	ENSG00000121807	CCR2	VSMC_inflamed	-2.87954	0.0012539	4.73859e-05
yes_vs_no	ENSG00000156738	MS4A1	VSMC_inflamed	-2.31887	0.00309591	0.000125996
yes_vs_no	ENSG00000133392	MYH11	VSMC_inflamed	1.42661	0.00352571	0.000163987
yes_vs_no	ENSG00000105329	TGFB1	VSMC_inflamed	0.845468	0.00352571	0.000153884
yes_vs_no	ENSG00000134817	APLNR	VSMC_inflamed	-2.54837	0.00371086	0.000183385
yes_vs_no	ENSG00000109072	VTN	VSMC_inflamed	-2.60114	0.00422953	0.000221313
yes_vs_no	ENSG00000117281	CD160	VSMC_inflamed	-1.77877	0.00425414	0.000234967
yes_vs_no	ENSG00000150093	ITGB1	VSMC_inflamed	0.873144	0.00437565	0.000254398
yes_vs_no	ENSG00000276085	CCL3L1	VSMC_inflamed	-2.40175	0.00442332	0.000270028
yes_vs_no	ENSG00000109684	CLNK	VSMC_inflamed	-2.48811	0.00494307	0.000327866
yes_vs_no	ENSG00000080854	IGSF9B	VSMC_inflamed	1.26734	0.00494307	0.000330496
yes_vs_no	ENSG00000255221	CARD17	VSMC_inflamed	-2.81028	0.00500355	0.000349085
yes_vs_no	ENSG00000010278	CD9	VSMC_inflamed	0.98752	0.00560079	0.000407034
yes_vs_no	ENSG00000147614	ATP6V0D2	VSMC_inflamed	-2.06879	0.00568747	0.000462934
yes_vs_no	ENSG00000008300	CELSR3	VSMC_inflamed	-1.75727	0.00568747	0.000448718
yes_vs_no	ENSG00000137693	YAP1	VSMC_inflamed	1.12627	0.00568747	0.000451007
yes_vs_no	ENSG00000163739	CXCL1	VSMC_inflamed	-2.05301	0.00598039	0.000512433
yes_vs_no	ENSG00000115884	SDC1	VSMC_inflamed	-2.29199	0.00598039	0.000526077
yes_vs_no	ENSG00000110799	VWF	VSMC_inflamed	-2.85694	0.00598039	0.000538931
yes_vs_no	ENSG00000124212	PTGIS	VSMC_inflamed	0.866488	0.00631577	0.000587513
yes_vs_no	ENSG00000205108	FAM205A	VSMC_inflamed	-2.03709	0.00635163	0.000609313
yes_vs_no	ENSG00000130176	CNN1	VSMC_inflamed	1.40447	0.0068871	0.000680701
yes_vs_no	ENSG00000025423	HSD17B6	VSMC_inflamed	-1.66968	0.00696049	0.000708189
yes_vs_no	ENSG00000277632	CCL3	VSMC_inflamed	-2.37232	0.00755116	0.00083414
yes_vs_no	ENSG00000134333	LDHA	VSMC_inflamed	0.756535	0.00755116	0.000814368
yes_vs_no	ENSG00000197385	ZNF860	VSMC_inflamed	-1.33544	0.00755116	0.000815919
yes_vs_no	ENSG00000168610	STAT3	VSMC_inflamed	0.938552	0.00758483	0.000859909
yes_vs_no	ENSG00000038945	MSR1	VSMC_inflamed	-1.34587	0.00787664	0.000915889
yes_vs_no	ENSG00000169604	ANTXR1	VSMC_inflamed	0.921315	0.00858954	0.00102375
yes_vs_no	ENSG00000095970	TREM2	VSMC_inflamed	-2.91762	0.00977815	0.00119384
yes_vs_no	ENSG00000051180	RAD51	VSMC_inflamed	-1.74159	0.00997145	0.00126563
yes_vs_no	ENSG00000163625	WDFY3	VSMC_inflamed	0.949049	0.00997145	0.00127542
yes_vs_no	ENSG00000135077	HAVCR2	VSMC_inflamed	-2.69348	0.0107164	0.00151894
yes_vs_no	ENSG00000197919	IFNA1	VSMC_inflamed	-2.03315	0.0107164	0.00142205
yes_vs_no	ENSG00000183091	NEB	VSMC_inflamed	-1.53224	0.0107164	0.00152646
yes_vs_no	ENSG00000026751	SLAMF7	VSMC_inflamed	-1.92726	0.0107164	0.00145581
yes_vs_no	ENSG00000139613	SMARCC2	VSMC_inflamed	0.96184	0.0107164	0.00146743
yes_vs_no	ENSG00000170476	MZB1	VSMC_inflamed	-1.75582	0.0115008	0.00170506
yes_vs_no	ENSG00000184584	TMEM173	VSMC_inflamed	0.617048	0.0115008	0.00167185
yes_vs_no	ENSG00000164867	NOS3	VSMC_inflamed	-2.10545	0.0115042	0.00180589
yes_vs_no	ENSG00000107679	PLEKHA1	VSMC_inflamed	0.790201	0.0115042	0.00175664
yes_vs_no	ENSG00000059377	TBXAS1	VSMC_inflamed	-1.80879	0.0115042	0.00179623
yes_vs_no	ENSG00000107796	ACTA2	VSMC_inflamed	1.20041	0.0118933	0.00193333
yes_vs_no	ENSG00000203747	FCGR3A	VSMC_inflamed	-1.39725	0.0118933	0.00197068
yes_vs_no	ENSG00000101079	NDRG3	VSMC_inflamed	0.80457	0.0118933	0.00196594
yes_vs_no	ENSG00000097033	SH3GLB1	VSMC_inflamed	0.757414	0.0122349	0.00206286
yes_vs_no	ENSG00000186074	CD300LF	VSMC_inflamed	-1.89833	0.012668	0.00223129
yes_vs_no	ENSG00000203811	HIST2H3C	VSMC_inflamed	-1.50359	0.012668	0.00225152
yes_vs_no	ENSG00000204323	SMIM5	VSMC_inflamed	-2.19867	0.012668	0.00218603
yes_vs_no	ENSG00000111981	ULBP1	VSMC_inflamed	-1.46541	0.012668	0.00228319
yes_vs_no	ENSG00000157540	DYRK1A	VSMC_inflamed	0.911035	0.0131754	0.00241293
yes_vs_no	ENSG00000012124	CD22	VSMC_inflamed	-2.17657	0.0146553	0.00272657
yes_vs_no	ENSG00000172977	KAT5	VSMC_inflamed	0.862496	0.0147294	0.00278318
yes_vs_no	ENSG00000115523	GNLY	VSMC_inflamed	-2.86702	0.0147908	0.00291651
yes_vs_no	ENSG00000169508	GPR183	VSMC_inflamed	-1.70745	0.0147908	0.00292376
yes_vs_no	ENSG00000109819	PPARGC1A	VSMC_inflamed	-1.47104	0.0147908	0.0028557
yes_vs_no	ENSG00000196371	FUT4	VSMC_inflamed	0.906987	0.0151957	0.00307342
yes_vs_no	ENSG00000181631	P2RY13	VSMC_inflamed	-1.54038	0.0151957	0.00313632
yes_vs_no	ENSG00000105989	WNT2	VSMC_inflamed	-2.23531	0.0151957	0.00312655
yes_vs_no	ENSG00000162723	SLAMF9	VSMC_inflamed	-1.79744	0.0166245	0.00347955
yes_vs_no	ENSG00000170458	CD14	VSMC_inflamed	-1.13116	0.0174887	0.00373095
yes_vs_no	ENSG00000178752	ERFE	VSMC_inflamed	-2.13404	0.0174887	0.0037621
yes_vs_no	ENSG00000163734	CXCL3	VSMC_inflamed	-1.65534	0.0179074	0.00399408
yes_vs_no	ENSG00000163191	S100A11	VSMC_inflamed	0.757736	0.0179074	0.00400835
yes_vs_no	ENSG00000184292	TACSTD2	VSMC_inflamed	-1.20616	0.0179074	0.00392307
yes_vs_no	ENSG00000118526	TCF21	VSMC_inflamed	-1.63087	0.0180945	0.00410283
yes_vs_no	ENSG00000175445	LPL	VSMC_inflamed	-1.81333	0.0182133	0.00423564
yes_vs_no	ENSG00000118640	VAMP8	VSMC_inflamed	-2.06697	0.0182133	0.00418717
yes_vs_no	ENSG00000136826	KLF4	VSMC_inflamed	1.05825	0.0187979	0.00442624
yes_vs_no	ENSG00000152402	GUCY1A2	VSMC_inflamed	-1.94575	0.01899	0.00452668
yes_vs_no	ENSG00000169245	CXCL10	VSMC_inflamed	-1.39333	0.0190055	0.00464145
yes_vs_no	ENSG00000150337	FCGR1A	VSMC_inflamed	-1.46075	0.0190055	0.00460939
yes_vs_no	ENSG00000061455	PRDM6	VSMC_inflamed	0.962708	0.0190055	0.00469614
yes_vs_no	ENSG00000128272	ATF4	VSMC_inflamed	0.644511	0.019491	0.00487274
yes_vs_no	ENSG00000213809	KLRK1	VSMC_inflamed	-1.63681	0.0207716	0.00525329
yes_vs_no	ENSG00000173391	OLR1	VSMC_inflamed	-1.59082	0.0211414	0.00540827
yes_vs_no	ENSG00000140678	ITGAX	VSMC_inflamed	-1.57226	0.0223269	0.00577644
yes_vs_no	ENSG00000224982	TMEM233	VSMC_inflamed	-1.8245	0.022683	0.0059345
yes_vs_no	ENSG00000216490	IFI30	VSMC_inflamed	-1.2665	0.0229331	0.0060666
yes_vs_no	ENSG00000133246	PRAM1	VSMC_inflamed	-3.06334	0.0238308	0.00637336
yes_vs_no	ENSG00000131203	IDO1	VSMC_inflamed	-1.68904	0.0244577	0.00661212
yes_vs_no	ENSG00000185963	BICD2	VSMC_inflamed	0.621728	0.0267186	0.00730102
yes_vs_no	ENSG00000136160	EDNRB	VSMC_inflamed	-1.9909	0.0269263	0.00743603
yes_vs_no	ENSG00000149451	ADAM33	VSMC_inflamed	1.29242	0.027243	0.0077611
yes_vs_no	ENSG00000044574	HSPA5	VSMC_inflamed	0.669782	0.027243	0.0077409
yes_vs_no	ENSG00000196547	MAN2A2	VSMC_inflamed	0.636388	0.027243	0.00767616
yes_vs_no	ENSG00000197253	TPSB2	VSMC_inflamed	-2.76835	0.0280946	0.00808535
yes_vs_no	ENSG00000100985	MMP9	VSMC_inflamed	-2.05256	0.0289211	0.00848169
yes_vs_no	ENSG00000100014	SPECC1L	VSMC_inflamed	0.567972	0.0289211	0.00849137
yes_vs_no	ENSG00000129038	LOXL1	VSMC_inflamed	0.630932	0.0307594	0.00919042
yes_vs_no	ENSG00000131389	SLC6A6	VSMC_inflamed	-1.05459	0.0307594	0.00920994
yes_vs_no	ENSG00000106541	AGR2	VSMC_inflamed	-1.53478	0.0313098	0.00946576
yes_vs_no	ENSG00000116717	GADD45A	VSMC_inflamed	1.01514	0.0321959	0.00982725
yes_vs_no	ENSG00000145536	ADAMTS16	VSMC_inflamed	-2.01824	0.0332152	0.0103315
yes_vs_no	ENSG00000277734	TRAC	VSMC_inflamed	-1.41076	0.0332152	0.0102745
yes_vs_no	ENSG00000133812	SBF2	VSMC_inflamed	0.615826	0.0352395	0.0110636
yes_vs_no	ENSG00000075420	FNDC3B	VSMC_inflamed	0.654644	0.0366393	0.0118226
yes_vs_no	ENSG00000130479	MAP1S	VSMC_inflamed	1.15685	0.0366393	0.0117854
yes_vs_no	ENSG00000128815	WDFY4	VSMC_inflamed	-1.55861	0.0366393	0.0118131
yes_vs_no	ENSG00000114491	UMPS	VSMC_inflamed	-0.823587	0.0387115	0.0126037
yes_vs_no	ENSG00000117632	STMN1	VSMC_inflamed	-0.814776	0.0417882	0.0137269
yes_vs_no	ENSG00000261371	PECAM1	VSMC_inflamed	-1.08385	0.042815	0.0141887
yes_vs_no	ENSG00000081237	PTPRC	VSMC_inflamed	-1.24522	0.0431799	0.0144352
yes_vs_no	ENSG00000099331	MYO9B	VSMC_inflamed	0.587609	0.0451518	0.0152256
yes_vs_no	ENSG00000182326	C1S	VSMC_inflamed	0.687223	0.0455348	0.0157216
yes_vs_no	ENSG00000019169	MARCO	VSMC_inflamed	-1.60447	0.0455348	0.0158842
yes_vs_no	ENSG00000148773	MKI67	VSMC_inflamed	-1.71543	0.0455348	0.0155805
yes_vs_no	ENSG00000115596	WNT6	VSMC_inflamed	-2.72016	0.0455348	0.0157716
yes_vs_no	ENSG00000125966	MMP24	VSMC_inflamed	-1.59025	0.0458896	0.0161414
yes_vs_no	ENSG00000116191	RALGPS2	VSMC_inflamed	-1.31338	0.0471197	0.016711
yes_vs_no	ENSG00000198901	PRC1	VSMC_inflamed	-1.29534	0.0496625	0.0177572
yes_vs_no	ENSG00000105664	COMP	VSMC_inflamed	-1.39117	0.0499949	0.0180214
yes_vs_no	ENSG00000162772	ATF3	VSMC_contr	2.39656	0.00361124	2.09956e-05
yes_vs_no	ENSG00000183160	TMEM119	VSMC_contr	-2.46256	0.00361124	1.82095e-05
yes_vs_no	ENSG00000255221	CARD17	VSMC_contr	-2.80116	0.0212269	0.000240185
yes_vs_no	ENSG00000175197	DDIT3	VSMC_contr	1.2792	0.0212269	0.000441588
yes_vs_no	ENSG00000072952	MRVI1	VSMC_contr	1.02669	0.0212269	0.000452644
yes_vs_no	ENSG00000099331	MYO9B	VSMC_contr	0.945566	0.0212269	0.000286359
yes_vs_no	ENSG00000059377	TBXAS1	VSMC_contr	-2.03104	0.0212269	0.000327159
yes_vs_no	ENSG00000110799	VWF	VSMC_contr	-2.76179	0.0212269	0.000493648
yes_vs_no	ENSG00000261371	PECAM1	VSMC_contr	-2.01778	0.0218998	0.000572961
yes_vs_no	ENSG00000121807	CCR2	VSMC_contr	-3.21576	0.0219769	0.00100196
yes_vs_no	ENSG00000167851	CD300A	VSMC_contr	-2.25565	0.0219769	0.00102218
yes_vs_no	ENSG00000179776	CDH5	VSMC_contr	-2.05308	0.0219769	0.000990932
yes_vs_no	ENSG00000169508	GPR183	VSMC_contr	-1.7637	0.0219769	0.000944675
yes_vs_no	ENSG00000115008	IL1A	VSMC_contr	-1.87533	0.0219769	0.000859406
yes_vs_no	ENSG00000175445	LPL	VSMC_contr	-2.07025	0.0219769	0.000798794
yes_vs_no	ENSG00000185666	SYN3	VSMC_contr	-2.82963	0.0219769	0.000916473
yes_vs_no	ENSG00000095970	TREM2	VSMC_contr	-2.34157	0.0260482	0.00128727
yes_vs_no	ENSG00000163734	CXCL3	VSMC_contr	-2.17928	0.0269466	0.00148833
yes_vs_no	ENSG00000038945	MSR1	VSMC_contr	-1.42024	0.0269466	0.00144954
yes_vs_no	ENSG00000149451	ADAM33	VSMC_contr	1.85342	0.0271413	0.00188876
yes_vs_no	ENSG00000150636	CCDC102B	VSMC_contr	-1.16831	0.0271413	0.00189358
yes_vs_no	ENSG00000276085	CCL3L1	VSMC_contr	-2.07262	0.0271413	0.00159884
yes_vs_no	ENSG00000230590	FTX	VSMC_contr	0.808721	0.0271413	0.00185598
yes_vs_no	ENSG00000117450	PRDX1	VSMC_contr	0.868121	0.0271413	0.00165883
yes_vs_no	ENSG00000124762	CDKN1A	VSMC_contr	1.01364	0.0299026	0.00224824
yes_vs_no	ENSG00000109684	CLNK	VSMC_contr	-1.89597	0.0299026	0.00232127
yes_vs_no	ENSG00000146648	EGFR	VSMC_contr	0.94262	0.0299026	0.00278163
yes_vs_no	ENSG00000182511	FES	VSMC_contr	-1.50566	0.0299026	0.00269731
yes_vs_no	ENSG00000131203	IDO1	VSMC_contr	-2.30922	0.0299026	0.00266402
yes_vs_no	ENSG00000080854	IGSF9B	VSMC_contr	1.2924	0.0299026	0.00257551
yes_vs_no	ENSG00000115884	SDC1	VSMC_contr	-1.90917	0.0299026	0.00274931
yes_vs_no	ENSG00000111981	ULBP1	VSMC_contr	-1.62755	0.0299026	0.00270767
yes_vs_no	ENSG00000092009	CMA1	VSMC_contr	-3.12137	0.0307478	0.00303902
yes_vs_no	ENSG00000157540	DYRK1A	VSMC_contr	0.961302	0.0307478	0.00296518
yes_vs_no	ENSG00000100985	MMP9	VSMC_contr	-2.29678	0.0318162	0.00323711
yes_vs_no	ENSG00000135218	CD36	VSMC_contr	-2.23421	0.0322608	0.00344873
yes_vs_no	ENSG00000169245	CXCL10	VSMC_contr	-1.74312	0.0322608	0.00346991
yes_vs_no	ENSG00000140945	CDH13	VSMC_contr	0.74785	0.0324148	0.00385514
yes_vs_no	ENSG00000179639	FCER1A	VSMC_contr	-1.96268	0.0324148	0.00370198
yes_vs_no	ENSG00000037280	FLT4	VSMC_contr	-2.39814	0.0324148	0.00409933
yes_vs_no	ENSG00000196396	PTPN1	VSMC_contr	0.806145	0.0324148	0.00414608
yes_vs_no	ENSG00000051180	RAD51	VSMC_contr	-1.75096	0.0324148	0.00391318
yes_vs_no	ENSG00000082014	SMARCD3	VSMC_contr	0.70881	0.0324148	0.00385201
yes_vs_no	ENSG00000168610	STAT3	VSMC_contr	0.859386	0.0324148	0.00411554
yes_vs_no	ENSG00000168259	DNAJC7	VSMC_contr	0.763635	0.0326226	0.00474165
yes_vs_no	ENSG00000205108	FAM205A	VSMC_contr	-2.2244	0.0326226	0.00461372
yes_vs_no	ENSG00000172037	LAMB2	VSMC_contr	0.74962	0.0326226	0.00464659
yes_vs_no	ENSG00000170525	PFKFB3	VSMC_contr	0.984683	0.0326226	0.00464564
yes_vs_no	ENSG00000120278	PLEKHG1	VSMC_contr	-1.14186	0.0326226	0.00427249
yes_vs_no	ENSG00000116690	PRG4	VSMC_contr	-1.98907	0.0326226	0.00468531
yes_vs_no	ENSG00000100014	SPECC1L	VSMC_contr	0.660282	0.0329579	0.00488621
yes_vs_no	ENSG00000131981	LGALS3	VSMC_contr	0.836173	0.0331163	0.00500596
yes_vs_no	ENSG00000166825	ANPEP	VSMC_contr	-1.96936	0.0336113	0.00517849
yes_vs_no	ENSG00000075420	FNDC3B	VSMC_contr	0.747512	0.0337459	0.00529731
yes_vs_no	ENSG00000137693	YAP1	VSMC_contr	0.836862	0.0358534	0.00573238
yes_vs_no	ENSG00000235244	DANT2	VSMC_contr	1.12166	0.0383214	0.00623838
yes_vs_no	ENSG00000134376	CRB1	VSMC_contr	-2.16148	0.0388419	0.00643601
yes_vs_no	ENSG00000164867	NOS3	VSMC_contr	-2.06556	0.0392355	0.00661528
yes_vs_no	ENSG00000163220	S100A9	VSMC_contr	-2.42184	0.0399019	0.00684363
yes_vs_no	ENSG00000147113	DIPK2B	VSMC_contr	-1.76455	0.0412938	0.0072024
yes_vs_no	ENSG00000162390	ACOT11	VSMC_contr	1.4561	0.0414865	0.00738672
yes_vs_no	ENSG00000081237	PTPRC	VSMC_contr	-1.32654	0.0414865	0.00747721
yes_vs_no	ENSG00000185963	BICD2	VSMC_contr	0.71114	0.0445739	0.00819056
yes_vs_no	ENSG00000196549	MME	VSMC_contr	-1.75607	0.0445739	0.00829281
yes_vs_no	ENSG00000196371	FUT4	VSMC_contr	1.0031	0.0473674	0.00900512
yes_vs_no	ENSG00000107679	PLEKHA1	VSMC_contr	0.775936	0.0473674	0.00908793
yes_vs_no	ENSG00000150337	FCGR1A	VSMC_contr	-1.43496	0.0494785	0.00965647
yes_vs_no	ENSG00000101079	NDRG3	VSMC_contr	0.593353	0.0494785	0.00978062
yes_vs_no	ENSG00000150337	FCGR1A	EC_2	-2.51758	0.0475621	0.000170703
yes_vs_no	ENSG00000216490	IFI30	EC_2	-2.0798	0.0475621	0.00027733
yes_vs_no	ENSG00000117281	CD160	VSMC_fb-like	-3.148	0.00035683	3.2838e-06
yes_vs_no	ENSG00000167851	CD300A	VSMC_fb-like	-2.30436	0.00035683	4.14918e-06
yes_vs_no	ENSG00000198829	SUCNR1	VSMC_fb-like	1.46647	0.00035683	3.78253e-06
yes_vs_no	ENSG00000111981	ULBP1	VSMC_fb-like	-2.1658	0.00035683	2.51751e-06
yes_vs_no	ENSG00000181631	P2RY13	VSMC_fb-like	-2.7336	0.000474772	6.90075e-06
yes_vs_no	ENSG00000179776	CDH5	VSMC_fb-like	-2.0361	0.000699361	1.54545e-05
yes_vs_no	ENSG00000197992	CLEC9A	VSMC_fb-like	-3.4386	0.000699361	1.62642e-05
yes_vs_no	ENSG00000155011	DKK2	VSMC_fb-like	-2.50508	0.000699361	1.62005e-05
yes_vs_no	ENSG00000018280	SLC11A1	VSMC_fb-like	-2.48984	0.000778592	2.03701e-05
yes_vs_no	ENSG00000134376	CRB1	VSMC_fb-like	-3.29759	0.000824518	2.6663e-05
yes_vs_no	ENSG00000125966	MMP24	VSMC_fb-like	-2.18345	0.000824518	2.41939e-05
yes_vs_no	ENSG00000156738	MS4A1	VSMC_fb-like	-3.27273	0.000824518	2.87623e-05
yes_vs_no	ENSG00000149968	MMP3	VSMC_fb-like	-3.28357	0.000858819	3.24554e-05
yes_vs_no	ENSG00000095970	TREM2	VSMC_fb-like	-2.68694	0.000900239	3.66376e-05
yes_vs_no	ENSG00000162723	SLAMF9	VSMC_fb-like	-3.03598	0.000919004	4.00728e-05
yes_vs_no	ENSG00000134539	KLRD1	VSMC_fb-like	-2.76174	0.000991428	4.8995e-05
yes_vs_no	ENSG00000183160	TMEM119	VSMC_fb-like	-2.18749	0.000991428	4.71489e-05
yes_vs_no	ENSG00000128271	ADORA2A	VSMC_fb-like	-3.15322	0.00117932	6.17087e-05
yes_vs_no	ENSG00000169508	GPR183	VSMC_fb-like	-2.49333	0.00119177	6.58247e-05
yes_vs_no	ENSG00000152402	GUCY1A2	VSMC_fb-like	-2.389	0.00125616	7.30324e-05
yes_vs_no	ENSG00000162772	ATF3	VSMC_fb-like	2.33031	0.0012829	7.83168e-05
yes_vs_no	ENSG00000135077	HAVCR2	VSMC_fb-like	-2.52371	0.00140628	9.54783e-05
yes_vs_no	ENSG00000081237	PTPRC	VSMC_fb-like	-1.77039	0.00140628	9.81126e-05
yes_vs_no	ENSG00000116191	RALGPS2	VSMC_fb-like	-2.79368	0.00140628	9.55185e-05
yes_vs_no	ENSG00000134817	APLNR	VSMC_fb-like	-2.63414	0.00170195	0.000128273
yes_vs_no	ENSG00000171611	PTCRA	VSMC_fb-like	-3.73351	0.00170195	0.000128636
yes_vs_no	ENSG00000118526	TCF21	VSMC_fb-like	-2.47071	0.00187013	0.000146783
yes_vs_no	ENSG00000157933	SKI	VSMC_fb-like	0.838873	0.00189085	0.000159403
yes_vs_no	ENSG00000128815	WDFY4	VSMC_fb-like	-2.43181	0.00189085	0.000155745
yes_vs_no	ENSG00000121797	CCRL2	VSMC_fb-like	-2.28542	0.00198503	0.000173113
yes_vs_no	ENSG00000037280	FLT4	VSMC_fb-like	-3.10855	0.00229851	0.000207133
yes_vs_no	ENSG00000203811	HIST2H3C	VSMC_fb-like	-2.52567	0.00235754	0.000219306
yes_vs_no	ENSG00000122986	HVCN1	VSMC_fb-like	-1.48966	0.00249593	0.000239435
yes_vs_no	ENSG00000136826	KLF4	VSMC_fb-like	1.40186	0.00276152	0.000272941
yes_vs_no	ENSG00000135218	CD36	VSMC_fb-like	-2.42258	0.00325626	0.000344039
yes_vs_no	ENSG00000008300	CELSR3	VSMC_fb-like	-2.48028	0.00325626	0.000356987
yes_vs_no	ENSG00000182511	FES	VSMC_fb-like	-2.14356	0.00325626	0.000362275
yes_vs_no	ENSG00000115523	GNLY	VSMC_fb-like	-2.72304	0.00325626	0.000369169
yes_vs_no	ENSG00000117450	PRDX1	VSMC_fb-like	0.815895	0.00325626	0.000353259
yes_vs_no	ENSG00000173391	OLR1	VSMC_fb-like	-1.86415	0.00364444	0.000423772
yes_vs_no	ENSG00000038945	MSR1	VSMC_fb-like	-1.33609	0.00373094	0.000444676
yes_vs_no	ENSG00000255221	CARD17	VSMC_fb-like	-3.0696	0.00379073	0.000462822
yes_vs_no	ENSG00000149534	MS4A2	VSMC_fb-like	-3.03599	0.0039049	0.000488113
yes_vs_no	ENSG00000205108	FAM205A	VSMC_fb-like	-2.71615	0.00544371	0.000701178
yes_vs_no	ENSG00000224982	TMEM233	VSMC_fb-like	-2.70581	0.00544371	0.000712113
yes_vs_no	ENSG00000167483	NIBAN3	VSMC_fb-like	-3.01807	0.00571554	0.000780903
yes_vs_no	ENSG00000165899	OTOGL	VSMC_fb-like	-2.23718	0.00571554	0.000767427
yes_vs_no	ENSG00000172037	LAMB2	VSMC_fb-like	0.763246	0.00592851	0.000844468
yes_vs_no	ENSG00000100985	MMP9	VSMC_fb-like	-2.50281	0.00592851	0.000833621
yes_vs_no	ENSG00000128052	KDR	VSMC_fb-like	-2.28818	0.00648807	0.000943034
yes_vs_no	ENSG00000103811	CTSH	VSMC_fb-like	-1.46644	0.00675979	0.00100218
yes_vs_no	ENSG00000133246	PRAM1	VSMC_fb-like	-3.3834	0.00813239	0.00122932
yes_vs_no	ENSG00000115718	PROC	VSMC_fb-like	-2.71522	0.00837404	0.00129019
yes_vs_no	ENSG00000216490	IFI30	VSMC_fb-like	-1.31013	0.00838986	0.00131701
yes_vs_no	ENSG00000197385	ZNF860	VSMC_fb-like	-1.94502	0.00920638	0.00147195
yes_vs_no	ENSG00000172977	KAT5	VSMC_fb-like	0.854108	0.00929733	0.0015155
yes_vs_no	ENSG00000115884	SDC1	VSMC_fb-like	-2.46683	0.00929733	0.00154055
yes_vs_no	ENSG00000051523	CYBA	VSMC_fb-like	-3.00934	0.00986752	0.00166371
yes_vs_no	ENSG00000145536	ADAMTS16	VSMC_fb-like	-3.52298	0.0111622	0.00191445
yes_vs_no	ENSG00000140678	ITGAX	VSMC_fb-like	-1.8603	0.0112164	0.00195634
yes_vs_no	ENSG00000276085	CCL3L1	VSMC_fb-like	-1.95632	0.0126245	0.00223864
yes_vs_no	ENSG00000164867	NOS3	VSMC_fb-like	-2.50746	0.0134891	0.00243118
yes_vs_no	ENSG00000122679	RAMP3	VSMC_fb-like	-2.14399	0.013524	0.00247678
yes_vs_no	ENSG00000184292	TACSTD2	VSMC_fb-like	-1.59813	0.0135748	0.00252554
yes_vs_no	ENSG00000197919	IFNA1	VSMC_fb-like	-2.20082	0.0142177	0.00268648
yes_vs_no	ENSG00000106541	AGR2	VSMC_fb-like	-2.25677	0.0151805	0.00301826
yes_vs_no	ENSG00000225556	C2CD4D	VSMC_fb-like	-3.37892	0.0151805	0.00291587
yes_vs_no	ENSG00000140945	CDH13	VSMC_fb-like	0.999867	0.0151805	0.00308905
yes_vs_no	ENSG00000140932	CMTM2	VSMC_fb-like	-2.75369	0.0151805	0.00306052
yes_vs_no	ENSG00000097033	SH3GLB1	VSMC_fb-like	0.54341	0.0151805	0.00308276
yes_vs_no	ENSG00000186810	CXCR3	VSMC_fb-like	-3.94044	0.015314	0.00316074
yes_vs_no	ENSG00000124212	PTGIS	VSMC_fb-like	0.793671	0.0173157	0.00362421
yes_vs_no	ENSG00000170476	MZB1	VSMC_fb-like	-2.3321	0.0213441	0.0046427
yes_vs_no	ENSG00000163072	NOSTRIN	VSMC_fb-like	-2.82975	0.0213441	0.0046535
yes_vs_no	ENSG00000059377	TBXAS1	VSMC_fb-like	-1.46595	0.0213441	0.00463449
yes_vs_no	ENSG00000170458	CD14	VSMC_fb-like	-1.22778	0.0218418	0.00514298
yes_vs_no	ENSG00000177455	CD19	VSMC_fb-like	-2.71033	0.0218418	0.00503823
yes_vs_no	ENSG00000178752	ERFE	VSMC_fb-like	-2.38522	0.0218418	0.00506673
yes_vs_no	ENSG00000134333	LDHA	VSMC_fb-like	0.50508	0.0218418	0.00512477
yes_vs_no	ENSG00000105650	PDE4C	VSMC_fb-like	-2.76576	0.0218418	0.00511261
yes_vs_no	ENSG00000196230	TUBB	VSMC_fb-like	0.466234	0.0218418	0.00503527
yes_vs_no	ENSG00000129038	LOXL1	VSMC_fb-like	0.699433	0.0221336	0.00527603
yes_vs_no	ENSG00000168610	STAT3	VSMC_fb-like	0.755143	0.022712	0.00547992
yes_vs_no	ENSG00000169245	CXCL10	VSMC_fb-like	-1.86509	0.0246797	0.00602749
yes_vs_no	ENSG00000118640	VAMP8	VSMC_fb-like	-1.52031	0.0246797	0.00609817
yes_vs_no	ENSG00000204345	CD300LD	VSMC_fb-like	-2.24433	0.0255443	0.00638607
yes_vs_no	ENSG00000010278	CD9	VSMC_fb-like	0.850335	0.0262566	0.00664047
yes_vs_no	ENSG00000277632	CCL3	VSMC_fb-like	-1.98811	0.027375	0.0070029
yes_vs_no	ENSG00000150045	KLRF1	VSMC_fb-like	-2.1666	0.0298048	0.00771114
yes_vs_no	ENSG00000173402	DAG1	VSMC_fb-like	0.737171	0.0318689	0.00833779
yes_vs_no	ENSG00000179914	ITLN1	VSMC_fb-like	-2.12224	0.0319631	0.00845536
yes_vs_no	ENSG00000109819	PPARGC1A	VSMC_fb-like	-1.66236	0.0328803	0.00879357
yes_vs_no	ENSG00000186074	CD300LF	VSMC_fb-like	-2.10842	0.0340727	0.00921151
yes_vs_no	ENSG00000170442	KRT86	VSMC_fb-like	-1.60862	0.0367518	0.0100427
yes_vs_no	ENSG00000164045	CDC25A	VSMC_fb-like	-1.93062	0.0373471	0.0103139
yes_vs_no	ENSG00000185963	BICD2	VSMC_fb-like	0.62367	0.0373558	0.0106096
yes_vs_no	ENSG00000150337	FCGR1A	VSMC_fb-like	-1.31906	0.0373558	0.0106421
yes_vs_no	ENSG00000122025	FLT3	VSMC_fb-like	-2.34637	0.0373558	0.0105615
yes_vs_no	ENSG00000178404	CEP295NL	VSMC_fb-like	-1.42317	0.0395045	0.011369
yes_vs_no	ENSG00000163739	CXCL1	VSMC_fb-like	-1.85294	0.0422438	0.012403
yes_vs_no	ENSG00000175445	LPL	VSMC_fb-like	-1.75585	0.0422438	0.0123884
yes_vs_no	ENSG00000147614	ATP6V0D2	VSMC_fb-like	-2.1471	0.043169	0.0128001
yes_vs_no	ENSG00000169783	LINGO1	VSMC_fb-like	-1.40123	0.045546	0.0136373
yes_vs_no	ENSG00000157404	KIT	VSMC_fb-like	-1.77894	0.0466532	0.0141045
yes_vs_no	ENSG00000163751	CPA3	VSMC_fb-like	-1.68886	0.0483557	0.0150409
yes_vs_no	ENSG00000075420	FNDC3B	VSMC_fb-like	0.445918	0.0483557	0.0149614
yes_vs_no	ENSG00000051180	RAD51	VSMC_fb-like	-1.63517	0.0483557	0.014781
yes_vs_no	ENSG00000012124	CD22	VSMC_fb-like	-2.58137	0.0489763	0.0153763
yes_vs_no	ENSG00000174059	CD34	Mac_TREM2hi	-3.25706	0.000325584	1.02941e-06
yes_vs_no	ENSG00000128052	KDR	Mac_TREM2hi	-3.78963	0.000325584	1.89293e-06
yes_vs_no	ENSG00000183160	TMEM119	Mac_TREM2hi	-3.13273	0.00137867	1.20233e-05
yes_vs_no	ENSG00000037280	FLT4	Mac_TREM2hi	-3.45044	0.00143608	1.66986e-05
yes_vs_no	ENSG00000122679	RAMP3	Mac_TREM2hi	-3.69527	0.00252229	3.66612e-05
yes_vs_no	ENSG00000145536	ADAMTS16	Mac_TREM2hi	-3.71463	0.00385658	8.88632e-05
yes_vs_no	ENSG00000166825	ANPEP	Mac_TREM2hi	-2.09455	0.00385658	7.22404e-05
yes_vs_no	ENSG00000174175	SELP	Mac_TREM2hi	-2.93076	0.00385658	8.96879e-05
yes_vs_no	ENSG00000105664	COMP	Mac_TREM2hi	-2.9781	0.00511249	0.000133757
yes_vs_no	ENSG00000170323	FABP4	Mac_TREM2hi	-3.5942	0.00641591	0.000186509
yes_vs_no	ENSG00000136378	ADAMTS7	Mac_TREM2hi	-3.42183	0.00692267	0.000251443
yes_vs_no	ENSG00000170442	KRT86	Mac_TREM2hi	-4.04542	0.00692267	0.000273954
yes_vs_no	ENSG00000149968	MMP3	Mac_TREM2hi	-3.11942	0.00692267	0.00030186
yes_vs_no	ENSG00000149534	MS4A2	Mac_TREM2hi	-3.33484	0.00692267	0.00029072
yes_vs_no	ENSG00000105989	WNT2	Mac_TREM2hi	-2.84628	0.00692267	0.000288509
yes_vs_no	ENSG00000152402	GUCY1A2	Mac_TREM2hi	-2.24213	0.00860262	0.000421506
yes_vs_no	ENSG00000102174	PHEX	Mac_TREM2hi	-3.19415	0.00860262	0.00042513
yes_vs_no	ENSG00000104635	SLC39A14	Mac_TREM2hi	-2.13247	0.00977733	0.000515833
yes_vs_no	ENSG00000224982	TMEM233	Mac_TREM2hi	-3.54233	0.00977733	0.000540027
yes_vs_no	ENSG00000169783	LINGO1	Mac_TREM2hi	-3.46628	0.0105788	0.000676549
yes_vs_no	ENSG00000225746	MEG8	Mac_TREM2hi	-2.23476	0.0105788	0.000622177
yes_vs_no	ENSG00000167483	NIBAN3	Mac_TREM2hi	-3.18612	0.0105788	0.00066586
yes_vs_no	ENSG00000159251	ACTC1	Mac_TREM2hi	-2.00304	0.0105805	0.000768931
yes_vs_no	ENSG00000118520	ARG1	Mac_TREM2hi	-3.20363	0.0105805	0.00072758
yes_vs_no	ENSG00000203747	FCGR3A	Mac_TREM2hi	1.30957	0.0105805	0.000755023
yes_vs_no	ENSG00000139219	COL2A1	Mac_TREM2hi	-3.25826	0.0119989	0.000941772
yes_vs_no	ENSG00000205108	FAM205A	Mac_TREM2hi	-3.66562	0.0119989	0.000929694
yes_vs_no	ENSG00000164764	SBSPON	Mac_TREM2hi	-3.15023	0.0123881	0.00100834
yes_vs_no	ENSG00000122025	FLT3	Mac_TREM2hi	-2.65976	0.0229584	0.00193544
yes_vs_no	ENSG00000146648	EGFR	Mac_TREM2hi	-2.4033	0.0262009	0.00236113
yes_vs_no	ENSG00000138617	PARP16	Mac_TREM2hi	-1.61486	0.0262009	0.00229602
yes_vs_no	ENSG00000140932	CMTM2	Mac_TREM2hi	-2.37068	0.0262336	0.00244034
yes_vs_no	ENSG00000137441	FGFBP2	Mac_TREM2hi	-2.85738	0.0271532	0.00268375
yes_vs_no	ENSG00000197632	SERPINB2	Mac_TREM2hi	-2.81642	0.0271532	0.00264
yes_vs_no	ENSG00000109684	CLNK	Mac_TREM2hi	-2.67782	0.0320857	0.00326453
yes_vs_no	ENSG00000198178	CLEC4C	Mac_TREM2hi	-2.35956	0.0322271	0.0033726
yes_vs_no	ENSG00000163600	ICOS	Mac_TREM2hi	-2.15252	0.0354718	0.00391769
yes_vs_no	ENSG00000197919	IFNA1	Mac_TREM2hi	-2.63821	0.0354718	0.0039184
yes_vs_no	ENSG00000150045	KLRF1	Mac_TREM2hi	-2.00597	0.0355388	0.0040291
yes_vs_no	ENSG00000114270	COL7A1	Mac_TREM2hi	-2.50772	0.0361837	0.0042074
yes_vs_no	ENSG00000008300	CELSR3	Mac_TREM2hi	-2.6058	0.04104	0.0048914
yes_vs_no	ENSG00000011465	DCN	Mac_TREM2hi	-1.44252	0.0415204	0.00506935
yes_vs_no	ENSG00000134539	KLRD1	Mac_TREM2hi	-1.81878	0.0441785	0.00558843
yes_vs_no	ENSG00000111404	RERGL	Mac_TREM2hi	-2.5907	0.0441785	0.00565074
yes_vs_no	ENSG00000133392	MYH11	Mac_TREM2hi	2.00018	0.0489356	0.00640146
yes_vs_no	ENSG00000117525	F3	Mac_TREM2hi	-1.81042	0.0492978	0.00659215
yes_vs_no	ENSG00000037280	FLT4	Mac_C1Q	-4.71908	3.20819e-07	2.70769e-09
yes_vs_no	ENSG00000170442	KRT86	Mac_C1Q	-4.98398	3.20819e-07	1.88265e-09
yes_vs_no	ENSG00000105650	PDE4C	Mac_C1Q	-4.75528	3.20819e-07	2.806e-09
yes_vs_no	ENSG00000164867	NOS3	Mac_C1Q	-4.42532	6.22735e-06	7.26221e-08
yes_vs_no	ENSG00000125966	MMP24	Mac_C1Q	-4.62306	1.2865e-05	1.87537e-07
yes_vs_no	ENSG00000118526	TCF21	Mac_C1Q	-4.334	1.35389e-05	2.36832e-07
yes_vs_no	ENSG00000149534	MS4A2	Mac_C1Q	-3.24776	1.4589e-05	3.23747e-07
yes_vs_no	ENSG00000204323	SMIM5	Mac_C1Q	-3.50079	1.4589e-05	3.40269e-07
yes_vs_no	ENSG00000144218	AFF3	Mac_C1Q	-2.70725	2.47458e-05	7.80259e-07
yes_vs_no	ENSG00000177455	CD19	Mac_C1Q	-4.57679	2.47458e-05	8.40235e-07
yes_vs_no	ENSG00000204345	CD300LD	Mac_C1Q	-3.24145	2.47458e-05	7.38294e-07
yes_vs_no	ENSG00000122679	RAMP3	Mac_C1Q	-4.12543	2.47458e-05	8.65743e-07
yes_vs_no	ENSG00000116690	PRG4	Mac_C1Q	-3.38667	2.96653e-05	1.12434e-06
yes_vs_no	ENSG00000111981	ULBP1	Mac_C1Q	-2.93855	3.88551e-05	1.58592e-06
yes_vs_no	ENSG00000197632	SERPINB2	Mac_C1Q	-3.35644	4.5346e-05	1.98306e-06
yes_vs_no	ENSG00000138617	PARP16	Mac_C1Q	-2.37003	4.94361e-05	2.30606e-06
yes_vs_no	ENSG00000152402	GUCY1A2	Mac_C1Q	-3.56778	0.000118996	5.89774e-06
yes_vs_no	ENSG00000156738	MS4A1	Mac_C1Q	-2.89727	0.000135847	7.12897e-06
yes_vs_no	ENSG00000114270	COL7A1	Mac_C1Q	-3.69077	0.000150765	8.35142e-06
yes_vs_no	ENSG00000170323	FABP4	Mac_C1Q	-3.36115	0.000189878	1.10716e-05
yes_vs_no	ENSG00000186810	CXCR3	Mac_C1Q	-4.30008	0.000211653	1.29583e-05
yes_vs_no	ENSG00000118520	ARG1	Mac_C1Q	-3.74233	0.000247813	1.95072e-05
yes_vs_no	ENSG00000117525	F3	Mac_C1Q	-2.40902	0.000247813	1.77683e-05
yes_vs_no	ENSG00000203747	FCGR3A	Mac_C1Q	1.31635	0.000247813	1.72003e-05
yes_vs_no	ENSG00000131203	IDO1	Mac_C1Q	-3.01166	0.000247813	1.87796e-05
yes_vs_no	ENSG00000165899	OTOGL	Mac_C1Q	-4.05076	0.000247813	1.76966e-05
yes_vs_no	ENSG00000115718	PROC	Mac_C1Q	-4.66681	0.000247813	1.93302e-05
yes_vs_no	ENSG00000008300	CELSR3	Mac_C1Q	-3.72121	0.000281379	2.29697e-05
yes_vs_no	ENSG00000249669	CARMN	Mac_C1Q	-2.76033	0.000296266	2.65436e-05
yes_vs_no	ENSG00000162723	SLAMF9	Mac_C1Q	-3.48711	0.000296266	2.67762e-05
yes_vs_no	ENSG00000224982	TMEM233	Mac_C1Q	-3.9891	0.000296266	2.6488e-05
yes_vs_no	ENSG00000128271	ADORA2A	Mac_C1Q	-3.00765	0.000308976	2.88258e-05
yes_vs_no	ENSG00000197919	IFNA1	Mac_C1Q	-3.51048	0.00032024	3.08102e-05
yes_vs_no	ENSG00000184292	TACSTD2	Mac_C1Q	-3.45775	0.000401437	3.97925e-05
yes_vs_no	ENSG00000184731	FAM110C	Mac_C1Q	-3.7556	0.000583486	5.95394e-05
yes_vs_no	ENSG00000011465	DCN	Mac_C1Q	-1.9552	0.000618932	6.49608e-05
yes_vs_no	ENSG00000134817	APLNR	Mac_C1Q	-3.91567	0.000875345	9.59593e-05
yes_vs_no	ENSG00000149968	MMP3	Mac_C1Q	-2.86356	0.000875345	9.6977e-05
yes_vs_no	ENSG00000186074	CD300LF	Mac_C1Q	-1.86488	0.000965014	0.000115351
yes_vs_no	ENSG00000174175	SELP	Mac_C1Q	-3.26364	0.000965014	0.000113889
yes_vs_no	ENSG00000198829	SUCNR1	Mac_C1Q	-2.39518	0.000965014	0.000110754
yes_vs_no	ENSG00000230590	FTX	Mac_C1Q	-0.877021	0.000969601	0.000119246
yes_vs_no	ENSG00000100985	MMP9	Mac_C1Q	-3.36531	0.000969601	0.000121553
yes_vs_no	ENSG00000091972	CD200	Mac_C1Q	-2.71062	0.000982745	0.000126066
yes_vs_no	ENSG00000166851	PLK1	Mac_C1Q	-2.46132	0.000987354	0.000129536
yes_vs_no	ENSG00000135218	CD36	Mac_C1Q	-1.82702	0.0010679	0.000143216
yes_vs_no	ENSG00000168610	STAT3	Mac_C1Q	1.03194	0.00109695	0.000150311
yes_vs_no	ENSG00000155011	DKK2	Mac_C1Q	-3.15129	0.00112626	0.000157611
yes_vs_no	ENSG00000136378	ADAMTS7	Mac_C1Q	-2.92681	0.00137818	0.000208936
yes_vs_no	ENSG00000117281	CD160	Mac_C1Q	-2.64787	0.00137818	0.000197166
yes_vs_no	ENSG00000140932	CMTM2	Mac_C1Q	-3.15687	0.00137818	0.000201352
yes_vs_no	ENSG00000205108	FAM205A	Mac_C1Q	-3.4943	0.00137818	0.000207786
yes_vs_no	ENSG00000149294	NCAM1	Mac_C1Q	-2.34538	0.00140682	0.00021738
yes_vs_no	ENSG00000164764	SBSPON	Mac_C1Q	-3.03657	0.0014981	0.000235852
yes_vs_no	ENSG00000109684	CLNK	Mac_C1Q	-2.99762	0.00155212	0.000248882
yes_vs_no	ENSG00000170962	PDGFD	Mac_C1Q	-2.14694	0.00173436	0.000283161
yes_vs_no	ENSG00000102010	BMX	Mac_C1Q	-3.44782	0.00175629	0.000291861
yes_vs_no	ENSG00000146648	EGFR	Mac_C1Q	-2.77086	0.00176657	0.00029872
yes_vs_no	ENSG00000196549	MME	Mac_C1Q	-2.72977	0.00224511	0.000386186
yes_vs_no	ENSG00000110799	VWF	Mac_C1Q	-2.68877	0.00268898	0.000470375
yes_vs_no	ENSG00000114491	UMPS	Mac_C1Q	-1.35844	0.00271428	0.000482714
yes_vs_no	ENSG00000069431	ABCC9	Mac_C1Q	-2.827	0.00279149	0.000504584
yes_vs_no	ENSG00000134376	CRB1	Mac_C1Q	-2.85571	0.0028424	0.000522074
yes_vs_no	ENSG00000106537	TSPAN13	Mac_C1Q	-1.87177	0.00308162	0.000574995
yes_vs_no	ENSG00000128052	KDR	Mac_C1Q	-2.9132	0.00321675	0.000609589
yes_vs_no	ENSG00000149201	CCDC81	Mac_C1Q	-2.21515	0.00335459	0.000645489
yes_vs_no	ENSG00000061656	SPAG4	Mac_C1Q	-2.59404	0.00389167	0.00076018
yes_vs_no	ENSG00000109072	VTN	Mac_C1Q	-3.14815	0.00397669	0.000788382
yes_vs_no	ENSG00000163191	S100A11	Mac_C1Q	1.03598	0.00402462	0.00082135
yes_vs_no	ENSG00000154096	THY1	Mac_C1Q	-2.23845	0.00402462	0.00081321
yes_vs_no	ENSG00000182511	FES	Mac_C1Q	-1.52881	0.00411414	0.000851614
yes_vs_no	ENSG00000183091	NEB	Mac_C1Q	-2.12159	0.0045736	0.000960056
yes_vs_no	ENSG00000174059	CD34	Mac_C1Q	-2.68533	0.00484098	0.0010303
yes_vs_no	ENSG00000129226	CD68	Mac_C1Q	0.764819	0.00505866	0.00109137
yes_vs_no	ENSG00000105329	TGFB1	Mac_C1Q	0.835579	0.00506932	0.00110845
yes_vs_no	ENSG00000159251	ACTC1	Mac_C1Q	-1.80203	0.00508627	0.00112699
yes_vs_no	ENSG00000105989	WNT2	Mac_C1Q	-2.99253	0.00546234	0.00122624
yes_vs_no	ENSG00000169245	CXCL10	Mac_C1Q	-1.71927	0.00565096	0.00128506
yes_vs_no	ENSG00000129038	LOXL1	Mac_C1Q	-1.93676	0.00635457	0.00146359
yes_vs_no	ENSG00000139219	COL2A1	Mac_C1Q	-3.62079	0.00686871	0.00160203
yes_vs_no	ENSG00000152942	RAD17	Mac_C1Q	-1.24236	0.00745695	0.00176097
yes_vs_no	ENSG00000080854	IGSF9B	Mac_C1Q	-3.07549	0.00751056	0.00179553
yes_vs_no	ENSG00000197385	ZNF860	Mac_C1Q	-2.60978	0.0075482	0.00182653
yes_vs_no	ENSG00000182218	HHIPL1	Mac_C1Q	-2.72689	0.00763115	0.00186885
yes_vs_no	ENSG00000169783	LINGO1	Mac_C1Q	-3.11874	0.00843062	0.00208922
yes_vs_no	ENSG00000197992	CLEC9A	Mac_C1Q	-1.92262	0.00900202	0.00226897
yes_vs_no	ENSG00000122025	FLT3	Mac_C1Q	-2.32737	0.00900202	0.00228331
yes_vs_no	ENSG00000179776	CDH5	Mac_C1Q	-2.63806	0.0106523	0.00275006
yes_vs_no	ENSG00000115884	SDC1	Mac_C1Q	-3.02312	0.0106523	0.002764
yes_vs_no	ENSG00000198178	CLEC4C	Mac_C1Q	-2.62257	0.0109784	0.00288063
yes_vs_no	ENSG00000150636	CCDC102B	Mac_C1Q	-1.61046	0.0111259	0.00296299
yes_vs_no	ENSG00000178404	CEP295NL	Mac_C1Q	-1.22665	0.0111259	0.00298419
yes_vs_no	ENSG00000115523	GNLY	Mac_C1Q	-2.68949	0.0117772	0.00319323
yes_vs_no	ENSG00000102174	PHEX	Mac_C1Q	-3.05419	0.0122914	0.00339027
yes_vs_no	ENSG00000198901	PRC1	Mac_C1Q	-1.87508	0.0122914	0.00341622
yes_vs_no	ENSG00000117394	SLC2A1	Mac_C1Q	-2.15892	0.0122914	0.00344017
yes_vs_no	ENSG00000078401	EDN1	Mac_C1Q	-2.14839	0.0125242	0.00354183
yes_vs_no	ENSG00000137441	FGFBP2	Mac_C1Q	-3.60763	0.0126728	0.0036208
yes_vs_no	ENSG00000105664	COMP	Mac_C1Q	-2.50309	0.0130214	0.00375837
yes_vs_no	ENSG00000161921	CXCL16	Mac_C1Q	0.888004	0.0136332	0.00397468
yes_vs_no	ENSG00000117450	PRDX1	Mac_C1Q	0.902241	0.0166171	0.0048931
yes_vs_no	ENSG00000149451	ADAM33	Mac_C1Q	-2.86544	0.0183906	0.00560838
yes_vs_no	ENSG00000166825	ANPEP	Mac_C1Q	-1.86032	0.0183906	0.00576438
yes_vs_no	ENSG00000118217	ATF6	Mac_C1Q	0.669646	0.0183906	0.00575894
yes_vs_no	ENSG00000249751	ECSCR	Mac_C1Q	-2.22232	0.0183906	0.00581249
yes_vs_no	ENSG00000125538	IL1B	Mac_C1Q	1.48966	0.0183906	0.00584424
yes_vs_no	ENSG00000205339	IPO7	Mac_C1Q	0.701621	0.0183906	0.00560933
yes_vs_no	ENSG00000096433	ITPR3	Mac_C1Q	-1.64951	0.0183906	0.00556522
yes_vs_no	ENSG00000081237	PTPRC	Mac_C1Q	0.684023	0.0183906	0.00584074
yes_vs_no	ENSG00000025434	NR1H3	Mac_C1Q	-1.39571	0.0186727	0.00598832
yes_vs_no	ENSG00000129595	EPB41L4A	Mac_C1Q	-2.12976	0.0186852	0.00604683
yes_vs_no	ENSG00000147614	ATP6V0D2	Mac_C1Q	-2.25767	0.0189355	0.00618303
yes_vs_no	ENSG00000168329	CX3CR1	Mac_C1Q	1.05455	0.0200126	0.00659306
yes_vs_no	ENSG00000170458	CD14	Mac_C1Q	0.4846	0.0205063	0.00694659
yes_vs_no	ENSG00000150093	ITGB1	Mac_C1Q	0.595625	0.0205063	0.00695758
yes_vs_no	ENSG00000157404	KIT	Mac_C1Q	-2.1735	0.0205063	0.00699719
yes_vs_no	ENSG00000164077	MON1A	Mac_C1Q	-1.65984	0.0205063	0.00705465
yes_vs_no	ENSG00000173991	TCAP	Mac_C1Q	-2.28913	0.0205063	0.00693342
yes_vs_no	ENSG00000170476	MZB1	Mac_C1Q	-2.21518	0.0210133	0.00729034
yes_vs_no	ENSG00000225746	MEG8	Mac_C1Q	-1.9637	0.0223108	0.00780551
yes_vs_no	ENSG00000260325	HSPB9	Mac_C1Q	-2.60893	0.0240165	0.0084723
yes_vs_no	ENSG00000164045	CDC25A	Mac_C1Q	-2.23786	0.0240692	0.00856107
yes_vs_no	ENSG00000185666	SYN3	Mac_C1Q	-2.41939	0.0250014	0.00896553
yes_vs_no	ENSG00000113361	CDH6	Mac_C1Q	-2.49716	0.0272531	0.00985243
yes_vs_no	ENSG00000150337	FCGR1A	Mac_C1Q	0.567295	0.0275994	0.0100581
yes_vs_no	ENSG00000175445	LPL	Mac_C1Q	-1.42374	0.0309656	0.0113751
yes_vs_no	ENSG00000162772	ATF3	Mac_C1Q	1.52562	0.031143	0.0115387
yes_vs_no	ENSG00000148773	MKI67	Mac_C1Q	-2.00255	0.031143	0.0116219
yes_vs_no	ENSG00000167483	NIBAN3	Mac_C1Q	-2.51352	0.0313088	0.011775
yes_vs_no	ENSG00000149257	SERPINH1	Mac_C1Q	-1.03029	0.0316334	0.0119893
yes_vs_no	ENSG00000139329	LUM	Mac_C1Q	-1.16428	0.0319945	0.0123127
yes_vs_no	ENSG00000277734	TRAC	Mac_C1Q	-1.21408	0.0319945	0.012251
yes_vs_no	ENSG00000240849	TMEM189	Mac_C1Q	-1.15533	0.0362606	0.0140602
yes_vs_no	ENSG00000150045	KLRF1	Mac_C1Q	-1.69427	0.0367756	0.0143672
yes_vs_no	ENSG00000124762	CDKN1A	Mac_C1Q	0.902219	0.0376336	0.0148344
yes_vs_no	ENSG00000143799	PARP1	Mac_C1Q	0.647998	0.0376336	0.0149218
yes_vs_no	ENSG00000136826	KLF4	Mac_C1Q	1.10659	0.0388675	0.0155243
yes_vs_no	ENSG00000225556	C2CD4D	Mac_C1Q	-2.6831	0.0398356	0.0160271
yes_vs_no	ENSG00000147113	DIPK2B	Mac_C1Q	-2.41525	0.0407314	0.0165063
yes_vs_no	ENSG00000082781	ITGB5	Mac_C1Q	-0.541377	0.0433768	0.0177048
yes_vs_no	ENSG00000133392	MYH11	Mac_C1Q	1.07347	0.0434868	0.0178765
yes_vs_no	ENSG00000163600	ICOS	Mac_C1Q	-1.70059	0.0439546	0.0181969
yes_vs_no	ENSG00000173391	OLR1	Mac_C1Q	1.00588	0.0448807	0.0187112
yes_vs_no	ENSG00000061455	PRDM6	Mac_C1Q	-2.12036	0.0454188	0.0190679
yes_vs_no	ENSG00000163625	WDFY3	Mac_C1Q	0.65631	0.0482349	0.0203909
yes_vs_no	ENSG00000134107	BHLHE40	Inflammatory_mixed_cell	1.17288	0.0415098	0.000120668
yes_vs_no	ENSG00000100985	MMP9	Mac_HMOX1	-4.05246	3.83668e-06	1.11531e-08
yes_vs_no	ENSG00000134376	CRB1	Mac_HMOX1	-3.85928	1.96512e-05	1.14251e-07
yes_vs_no	ENSG00000147113	DIPK2B	Mac_HMOX1	-3.43358	2.16884e-05	2.52191e-07
yes_vs_no	ENSG00000165899	OTOGL	Mac_HMOX1	-3.57037	2.16884e-05	1.95092e-07
yes_vs_no	ENSG00000080854	IGSF9B	Mac_HMOX1	-3.80819	4.4083e-05	6.40742e-07
yes_vs_no	ENSG00000111981	ULBP1	Mac_HMOX1	-3.06181	0.000160337	2.79657e-06
yes_vs_no	ENSG00000185666	SYN3	Mac_HMOX1	-4.07715	0.000177428	3.61045e-06
yes_vs_no	ENSG00000182218	HHIPL1	Mac_HMOX1	-2.80857	0.000288567	6.71087e-06
yes_vs_no	ENSG00000205108	FAM205A	Mac_HMOX1	-3.37514	0.000487835	1.27631e-05
yes_vs_no	ENSG00000149451	ADAM33	Mac_HMOX1	-3.27897	0.000496417	1.44307e-05
yes_vs_no	ENSG00000225556	C2CD4D	Mac_HMOX1	-4.1376	0.000594809	1.90201e-05
yes_vs_no	ENSG00000104635	SLC39A14	Mac_HMOX1	-2.399	0.000721978	2.51853e-05
yes_vs_no	ENSG00000174059	CD34	Mac_HMOX1	-2.28871	0.000825649	3.12018e-05
yes_vs_no	ENSG00000136378	ADAMTS7	Mac_HMOX1	-3.48762	0.00135771	5.52555e-05
yes_vs_no	ENSG00000196549	MME	Mac_HMOX1	-2.63216	0.00152217	6.63735e-05
yes_vs_no	ENSG00000118526	TCF21	Mac_HMOX1	-3.26284	0.00160394	7.46019e-05
yes_vs_no	ENSG00000164867	NOS3	Mac_HMOX1	-2.98725	0.00228442	0.000112893
yes_vs_no	ENSG00000204323	SMIM5	Mac_HMOX1	-2.8447	0.00257862	0.000134928
yes_vs_no	ENSG00000137441	FGFBP2	Mac_HMOX1	-3.44364	0.00271674	0.000150052
yes_vs_no	ENSG00000139219	COL2A1	Mac_HMOX1	-3.01591	0.0027894	0.000162175
yes_vs_no	ENSG00000105989	WNT2	Mac_HMOX1	-3.67595	0.00439632	0.00026838
yes_vs_no	ENSG00000051180	RAD51	Mac_HMOX1	-2.2154	0.00710042	0.000454097
yes_vs_no	ENSG00000037280	FLT4	Mac_HMOX1	-2.9153	0.00809404	0.000541171
yes_vs_no	ENSG00000106541	AGR2	Mac_HMOX1	-2.03239	0.00891857	0.000622226
yes_vs_no	ENSG00000149201	CCDC81	Mac_HMOX1	-2.46019	0.0105191	0.000813674
yes_vs_no	ENSG00000164171	ITGA2	Mac_HMOX1	-2.34895	0.0105191	0.000825623
yes_vs_no	ENSG00000138617	PARP16	Mac_HMOX1	-1.6716	0.0105191	0.000791576
yes_vs_no	ENSG00000144218	AFF3	Mac_HMOX1	-1.69423	0.0132879	0.0011202
yes_vs_no	ENSG00000134539	KLRD1	Mac_HMOX1	-2.02567	0.0132879	0.001104
yes_vs_no	ENSG00000249669	CARMN	Mac_HMOX1	-2.43859	0.0135265	0.00117963
yes_vs_no	ENSG00000120278	PLEKHG1	Mac_HMOX1	-1.7596	0.0175419	0.00158081
yes_vs_no	ENSG00000184731	FAM110C	Mac_HMOX1	-3.20997	0.018026	0.00167684
yes_vs_no	ENSG00000159251	ACTC1	Mac_HMOX1	-1.55404	0.0183967	0.00177151
yes_vs_no	ENSG00000025423	HSD17B6	Mac_HMOX1	-2.4368	0.0183967	0.00187175
yes_vs_no	ENSG00000168610	STAT3	Mac_HMOX1	0.776521	0.0183967	0.00184048
yes_vs_no	ENSG00000105664	COMP	Mac_HMOX1	-2.75519	0.0192224	0.00201165
yes_vs_no	ENSG00000135218	CD36	Mac_HMOX1	-2.04305	0.0207841	0.0022355
yes_vs_no	ENSG00000235244	DANT2	Mac_HMOX1	-2.14367	0.0243932	0.0026946
yes_vs_no	ENSG00000130477	UNC13A	Mac_HMOX1	-2.41697	0.025798	0.00292478
yes_vs_no	ENSG00000171611	PTCRA	Mac_HMOX1	-1.89652	0.025868	0.00300791
yes_vs_no	ENSG00000110799	VWF	Mac_HMOX1	-2.03289	0.0259094	0.00308804
yes_vs_no	ENSG00000102174	PHEX	Mac_HMOX1	-2.24377	0.0264916	0.00323443
yes_vs_no	ENSG00000008300	CELSR3	Mac_HMOX1	-2.75238	0.0307893	0.00384866
yes_vs_no	ENSG00000178404	CEP295NL	Mac_HMOX1	-1.26935	0.0309863	0.00399796
yes_vs_no	ENSG00000162723	SLAMF9	Mac_HMOX1	-2.38596	0.0309863	0.00405344
yes_vs_no	ENSG00000203811	HIST2H3C	Mac_HMOX1	-2.4111	0.0318574	0.00435261
yes_vs_no	ENSG00000164077	MON1A	Mac_HMOX1	-1.51478	0.0318574	0.00434942
yes_vs_no	ENSG00000162772	ATF3	Mac_HMOX1	1.84212	0.0358678	0.00510908
yes_vs_no	ENSG00000125966	MMP24	Mac_HMOX1	-2.39296	0.0358678	0.00502406
yes_vs_no	ENSG00000096433	ITPR3	Mac_HMOX1	-1.5434	0.0379662	0.00572527
yes_vs_no	ENSG00000167483	NIBAN3	Mac_HMOX1	-2.57704	0.0379662	0.00563713
yes_vs_no	ENSG00000111404	RERGL	Mac_HMOX1	-2.05641	0.0379662	0.00573907
yes_vs_no	ENSG00000092009	CMA1	Mac_HMOX1	-3.22194	0.0436318	0.00672235
yes_vs_no	ENSG00000197253	TPSB2	Mac_HMOX1	-2.26061	0.0493477	0.00774644
yes_vs_no	ENSG00000038945	MSR1	EC_1	-2.31133	0.000558882	1.62939e-06
yes_vs_no	ENSG00000169783	LINGO1	EC_1	-3.23041	0.000894216	5.21409e-06
yes_vs_no	ENSG00000198178	CLEC4C	EC_1	-3.80647	0.0011253	9.84227e-06
yes_vs_no	ENSG00000168610	STAT3	EC_1	1.1328	0.00277357	3.23449e-05
yes_vs_no	ENSG00000134107	BHLHE40	EC_1	1.31703	0.00658451	0.000123583
yes_vs_no	ENSG00000109819	PPARGC1A	EC_1	-2.35989	0.00658451	0.000134378
yes_vs_no	ENSG00000051180	RAD51	EC_1	-2.08	0.00658451	0.000132037
yes_vs_no	ENSG00000162493	PDPN	EC_1	-2.39275	0.00848842	0.000197981
yes_vs_no	ENSG00000147614	ATP6V0D2	EC_1	-2.88816	0.0104426	0.000350734
yes_vs_no	ENSG00000121797	CCRL2	EC_1	-1.60157	0.0104426	0.000344622
yes_vs_no	ENSG00000161921	CXCL16	EC_1	-2.45883	0.0104426	0.000365339
yes_vs_no	ENSG00000018280	SLC11A1	EC_1	-3.11396	0.0104426	0.000302166
yes_vs_no	ENSG00000108700	CCL8	EC_1	-2.35605	0.0159194	0.000631187
yes_vs_no	ENSG00000204345	CD300LD	EC_1	-2.36121	0.0159194	0.0007771
yes_vs_no	ENSG00000122025	FLT3	EC_1	-2.54586	0.0159194	0.000811994
yes_vs_no	ENSG00000125966	MMP24	EC_1	-2.72051	0.0159194	0.00083542
yes_vs_no	ENSG00000156738	MS4A1	EC_1	-3.01901	0.0159194	0.000659591
yes_vs_no	ENSG00000197632	SERPINB2	EC_1	-2.04673	0.0159194	0.000785759
yes_vs_no	ENSG00000111404	RERGL	EC_1	-1.76207	0.0171777	0.000951533
yes_vs_no	ENSG00000134376	CRB1	EC_1	-2.18376	0.0176328	0.00107427
yes_vs_no	ENSG00000025423	HSD17B6	EC_1	-2.25251	0.0176328	0.00113096
yes_vs_no	ENSG00000115884	SDC1	EC_1	-2.51363	0.0176328	0.0011
yes_vs_no	ENSG00000128815	WDFY4	EC_1	-2.05471	0.0190005	0.00127409
yes_vs_no	ENSG00000124813	RUNX2	EC_1	-1.88169	0.0196356	0.00137392
yes_vs_no	ENSG00000097033	SH3GLB1	EC_1	0.808946	0.0243252	0.00177297
yes_vs_no	ENSG00000059377	TBXAS1	EC_1	-1.6938	0.0244442	0.00185291
yes_vs_no	ENSG00000170476	MZB1	EC_1	-2.14017	0.0259034	0.00203905
yes_vs_no	ENSG00000175445	LPL	EC_1	-2.17401	0.0281382	0.00229699
yes_vs_no	ENSG00000118785	SPP1	EC_1	-2.14809	0.0295327	0.00258304
yes_vs_no	ENSG00000185666	SYN3	EC_1	-2.29158	0.0295327	0.00252575
yes_vs_no	ENSG00000179639	FCER1A	EC_1	-2.47937	0.031897	0.00297581
yes_vs_no	ENSG00000169508	GPR183	EC_1	-1.5889	0.031897	0.00294962
yes_vs_no	ENSG00000150337	FCGR1A	EC_1	-1.84894	0.0319248	0.00313248
yes_vs_no	ENSG00000163191	S100A11	EC_1	0.728703	0.0319248	0.00319599
yes_vs_no	ENSG00000183160	TMEM119	EC_1	-2.30216	0.0319248	0.00325763
yes_vs_no	ENSG00000186074	CD300LF	EC_1	-1.67699	0.0369287	0.0038759
yes_vs_no	ENSG00000117281	CD160	EC_1	-1.51991	0.0371889	0.00412006
yes_vs_no	ENSG00000204323	SMIM5	EC_1	-1.90018	0.0371889	0.00410331
yes_vs_no	ENSG00000157933	SKI	EC_1	0.946334	0.0377508	0.00429236
yes_vs_no	ENSG00000008300	CELSR3	EC_1	-2.46755	0.0393123	0.00458452
yes_vs_no	ENSG00000149534	MS4A2	EC_1	-2.41474	0.0395431	0.00472673
yes_vs_no	ENSG00000203811	HIST2H3C	EC_1	-2.14102	0.0431906	0.00528865
yes_vs_no	ENSG00000109072	VTN	EC_1	-2.41938	0.0433585	0.00543562
yes_vs_no	ENSG00000152402	GUCY1A2	EC_1	-1.59943	0.0456066	0.00592857
yes_vs_no	ENSG00000095970	TREM2	EC_1	-2.4287	0.0456066	0.00598338
yes_vs_no	ENSG00000167851	CD300A	EC_1	-1.55077	0.0480176	0.00649372
yes_vs_no	ENSG00000133246	PRAM1	EC_1	-2.73165	0.0480176	0.00657968
yes_vs_no	ENSG00000106804	C5	EC_1	-1.62196	0.0484081	0.00677431
yes_vs_no	ENSG00000111981	ULBP1	EC_1	-2.04178	0.0492496	0.00703566
yes_vs_no	ENSG00000134107	BHLHE40	CD8_Teff-cell	1.825	0.00110614	1.24203e-05
yes_vs_no	ENSG00000139329	LUM	CD8_Teff-cell	-1.89796	0.00110614	6.33213e-06
yes_vs_no	ENSG00000164867	NOS3	CD8_Teff-cell	-2.19831	0.00110614	1.92932e-05
yes_vs_no	ENSG00000081237	PTPRC	CD8_Teff-cell	1.77244	0.00110614	1.61967e-05
yes_vs_no	ENSG00000197632	SERPINB2	CD8_Teff-cell	-2.51973	0.00110614	1.07351e-05
yes_vs_no	ENSG00000176083	ZNF683	CD8_Teff-cell	1.64821	0.00110614	1.6141e-05
yes_vs_no	ENSG00000183091	NEB	CD8_Teff-cell	-2.45568	0.00135901	2.76543e-05
yes_vs_no	ENSG00000171611	PTCRA	CD8_Teff-cell	-3.60614	0.0014139	3.28814e-05
yes_vs_no	ENSG00000169783	LINGO1	CD8_Teff-cell	-2.86986	0.00162179	4.24305e-05
yes_vs_no	ENSG00000136378	ADAMTS7	CD8_Teff-cell	-2.04277	0.00175275	6.08805e-05
yes_vs_no	ENSG00000205108	FAM205A	CD8_Teff-cell	-2.11062	0.00175275	6.83076e-05
yes_vs_no	ENSG00000213809	KLRK1	CD8_Teff-cell	1.92167	0.00175275	7.1333e-05
yes_vs_no	ENSG00000157933	SKI	CD8_Teff-cell	1.43074	0.00175275	5.42841e-05
yes_vs_no	ENSG00000184292	TACSTD2	CD8_Teff-cell	-1.93248	0.00175275	6.7378e-05
yes_vs_no	ENSG00000105329	TGFB1	CD8_Teff-cell	1.4562	0.00210593	9.18281e-05
yes_vs_no	ENSG00000115884	SDC1	CD8_Teff-cell	-2.34545	0.00290701	0.00015037
yes_vs_no	ENSG00000104635	SLC39A14	CD8_Teff-cell	-2.02466	0.00290701	0.000152111
yes_vs_no	ENSG00000277734	TRAC	CD8_Teff-cell	1.81832	0.00290701	0.000142856
yes_vs_no	ENSG00000118526	TCF21	CD8_Teff-cell	-2.1916	0.00365384	0.000201811
yes_vs_no	ENSG00000163751	CPA3	CD8_Teff-cell	-1.52689	0.00486277	0.00029375
yes_vs_no	ENSG00000061455	PRDM6	CD8_Teff-cell	-1.78636	0.00486277	0.000296855
yes_vs_no	ENSG00000061656	SPAG4	CD8_Teff-cell	-2.2348	0.00584421	0.000390747
yes_vs_no	ENSG00000095970	TREM2	CD8_Teff-cell	-1.72837	0.00584421	0.00038032
yes_vs_no	ENSG00000203811	HIST2H3C	CD8_Teff-cell	-2.07017	0.00634252	0.000442501
yes_vs_no	ENSG00000182511	FES	CD8_Teff-cell	-1.88566	0.00676956	0.000491974
yes_vs_no	ENSG00000025423	HSD17B6	CD8_Teff-cell	-1.84023	0.00749753	0.000566674
yes_vs_no	ENSG00000149968	MMP3	CD8_Teff-cell	-2.27555	0.00799711	0.000650927
yes_vs_no	ENSG00000133246	PRAM1	CD8_Teff-cell	-2.90486	0.00799711	0.000630978
yes_vs_no	ENSG00000178607	ERN1	CD8_Teff-cell	1.09951	0.00855578	0.000721272
yes_vs_no	ENSG00000115977	AAK1	CD8_Teff-cell	1.18546	0.0091356	0.00079671
yes_vs_no	ENSG00000118217	ATF6	CD8_Teff-cell	0.930218	0.00997182	0.000898623
yes_vs_no	ENSG00000120875	DUSP4	CD8_Teff-cell	1.31819	0.0107456	0.00105745
yes_vs_no	ENSG00000179914	ITLN1	CD8_Teff-cell	-2.24942	0.0107456	0.00103165
yes_vs_no	ENSG00000106537	TSPAN13	CD8_Teff-cell	-1.59556	0.0107456	0.00106206
yes_vs_no	ENSG00000157540	DYRK1A	CD8_Teff-cell	0.990246	0.0112799	0.00114766
yes_vs_no	ENSG00000134326	CMPK2	CD8_Teff-cell	-1.38272	0.0130574	0.00141587
yes_vs_no	ENSG00000105639	JAK3	CD8_Teff-cell	1.36588	0.0130574	0.00145637
yes_vs_no	ENSG00000196549	MME	CD8_Teff-cell	-1.71762	0.0130574	0.00146411
yes_vs_no	ENSG00000162723	SLAMF9	CD8_Teff-cell	-1.89148	0.0130574	0.00148035
yes_vs_no	ENSG00000134109	EDEM1	CD8_Teff-cell	1.16501	0.0137343	0.00163493
yes_vs_no	ENSG00000172399	MYOZ2	CD8_Teff-cell	-1.77129	0.0137343	0.00163693
yes_vs_no	ENSG00000008300	CELSR3	CD8_Teff-cell	-1.63558	0.0139037	0.00169754
yes_vs_no	ENSG00000091972	CD200	CD8_Teff-cell	-1.88552	0.0142361	0.0018209
yes_vs_no	ENSG00000179639	FCER1A	CD8_Teff-cell	-1.27446	0.0142361	0.00178772
yes_vs_no	ENSG00000059377	TBXAS1	CD8_Teff-cell	-1.16606	0.0145416	0.00190225
yes_vs_no	ENSG00000136160	EDNRB	CD8_Teff-cell	-1.69036	0.0150287	0.00203074
yes_vs_no	ENSG00000080854	IGSF9B	CD8_Teff-cell	-1.78077	0.0150287	0.00205334
yes_vs_no	ENSG00000107863	ARHGAP21	CD8_Teff-cell	-0.970149	0.0162863	0.00232136
yes_vs_no	ENSG00000169245	CXCL10	CD8_Teff-cell	-1.36584	0.0162863	0.0023672
yes_vs_no	ENSG00000198829	SUCNR1	CD8_Teff-cell	-1.76258	0.0162863	0.00235907
yes_vs_no	ENSG00000196547	MAN2A2	CD8_Teff-cell	0.953685	0.0171315	0.00258964
yes_vs_no	ENSG00000139613	SMARCC2	CD8_Teff-cell	1.01622	0.0171315	0.00258509
yes_vs_no	ENSG00000125966	MMP24	CD8_Teff-cell	-1.75046	0.0174395	0.00268689
yes_vs_no	ENSG00000108700	CCL8	CD8_Teff-cell	-1.33368	0.0184431	0.00289514
yes_vs_no	ENSG00000105664	COMP	CD8_Teff-cell	-2.10983	0.0186933	0.00298875
yes_vs_no	ENSG00000118520	ARG1	CD8_Teff-cell	-1.79802	0.020166	0.00334146
yes_vs_no	ENSG00000167483	NIBAN3	CD8_Teff-cell	-1.69914	0.020166	0.00331079
yes_vs_no	ENSG00000112033	PPARD	CD8_Teff-cell	-0.93145	0.0212123	0.00363815
yes_vs_no	ENSG00000154096	THY1	CD8_Teff-cell	-1.83438	0.0212123	0.00361148
yes_vs_no	ENSG00000134817	APLNR	CD8_Teff-cell	-1.81588	0.0216098	0.00382267
yes_vs_no	ENSG00000170442	KRT86	CD8_Teff-cell	-1.84752	0.0216098	0.00389479
yes_vs_no	ENSG00000051180	RAD51	CD8_Teff-cell	-1.62903	0.0216098	0.00387886
yes_vs_no	ENSG00000128815	WDFY4	CD8_Teff-cell	-1.10668	0.0244807	0.00448338
yes_vs_no	ENSG00000164045	CDC25A	CD8_Teff-cell	-1.42903	0.0256519	0.00477245
yes_vs_no	ENSG00000104518	GSDMD	CD8_Teff-cell	1.02793	0.0263575	0.00504043
yes_vs_no	ENSG00000130477	UNC13A	CD8_Teff-cell	-2.35434	0.0263575	0.00505697
yes_vs_no	ENSG00000105989	WNT2	CD8_Teff-cell	-2.1196	0.0268538	0.00523025
yes_vs_no	ENSG00000204345	CD300LD	CD8_Teff-cell	-1.4642	0.0269833	0.00540951
yes_vs_no	ENSG00000179776	CDH5	CD8_Teff-cell	-1.41582	0.0269833	0.00549078
yes_vs_no	ENSG00000173757	STAT5B	CD8_Teff-cell	0.715489	0.0269833	0.00546277
yes_vs_no	ENSG00000113361	CDH6	CD8_Teff-cell	-1.70402	0.0293219	0.00622238
yes_vs_no	ENSG00000170525	PFKFB3	CD8_Teff-cell	0.913917	0.0293219	0.00617031
yes_vs_no	ENSG00000122679	RAMP3	CD8_Teff-cell	-2.37601	0.0293219	0.0061381
yes_vs_no	ENSG00000134333	LDHA	CD8_Teff-cell	0.47594	0.0302747	0.00651258
yes_vs_no	ENSG00000149534	MS4A2	CD8_Teff-cell	-1.61159	0.0310225	0.0068538
yes_vs_no	ENSG00000168610	STAT3	CD8_Teff-cell	0.97072	0.0310225	0.00681571
yes_vs_no	ENSG00000170776	AKAP13	CD8_Teff-cell	0.980219	0.0311531	0.00700861
yes_vs_no	ENSG00000183160	TMEM119	CD8_Teff-cell	-1.27924	0.0311531	0.00706378
yes_vs_no	ENSG00000145536	ADAMTS16	CD8_Teff-cell	-1.80718	0.0314974	0.00750054
yes_vs_no	ENSG00000037280	FLT4	CD8_Teff-cell	-1.5753	0.0314974	0.00734825
yes_vs_no	ENSG00000152402	GUCY1A2	CD8_Teff-cell	-1.69737	0.0314974	0.00735954
yes_vs_no	ENSG00000181631	P2RY13	CD8_Teff-cell	-0.996383	0.0314974	0.00750809
yes_vs_no	ENSG00000197614	MFAP5	CD8_Teff-cell	-1.3248	0.0342272	0.0082583
yes_vs_no	ENSG00000106541	AGR2	CD8_Teff-cell	-1.11596	0.0351514	0.00858348
yes_vs_no	ENSG00000163600	ICOS	CD8_Teff-cell	1.0249	0.0356484	0.00880847
yes_vs_no	ENSG00000147113	DIPK2B	CD8_Teff-cell	-1.61128	0.0360462	0.00939817
yes_vs_no	ENSG00000112062	MAPK14	CD8_Teff-cell	0.762269	0.0360462	0.0094307
yes_vs_no	ENSG00000124813	RUNX2	CD8_Teff-cell	0.935914	0.0360462	0.00932282
yes_vs_no	ENSG00000174175	SELP	CD8_Teff-cell	-1.49177	0.0360462	0.0092817
yes_vs_no	ENSG00000149257	SERPINH1	CD8_Teff-cell	-1.14725	0.0360462	0.00906317
yes_vs_no	ENSG00000160255	ITGB2	CD8_Teff-cell	0.878115	0.0368824	0.00975668
yes_vs_no	ENSG00000159251	ACTC1	CD8_Teff-cell	-1.06901	0.0402881	0.011002
yes_vs_no	ENSG00000249669	CARMN	CD8_Teff-cell	-1.53183	0.0402881	0.0113603
yes_vs_no	ENSG00000122986	HVCN1	CD8_Teff-cell	-0.94011	0.0402881	0.0108583
yes_vs_no	ENSG00000163072	NOSTRIN	CD8_Teff-cell	-1.92389	0.0402881	0.0113409
yes_vs_no	ENSG00000204323	SMIM5	CD8_Teff-cell	-1.93494	0.0402881	0.011013
yes_vs_no	ENSG00000109072	VTN	CD8_Teff-cell	-2.25993	0.0402881	0.0112576
yes_vs_no	ENSG00000146648	EGFR	CD8_Teff-cell	-1.38609	0.0407317	0.0116038
yes_vs_no	ENSG00000130176	CNN1	CD8_Teff-cell	-2.00341	0.0422553	0.0121813
yes_vs_no	ENSG00000113578	FGF1	CD8_Teff-cell	-1.38238	0.0422553	0.0124063
yes_vs_no	ENSG00000164077	MON1A	CD8_Teff-cell	-1.32865	0.0422553	0.0123628
yes_vs_no	ENSG00000011465	DCN	CD8_Teff-cell	-1.31172	0.0430889	0.013047
yes_vs_no	ENSG00000182218	HHIPL1	CD8_Teff-cell	-2.19571	0.0430889	0.0128489
yes_vs_no	ENSG00000196821	ILRUN	CD8_Teff-cell	0.624727	0.0430889	0.0131521
yes_vs_no	ENSG00000120278	PLEKHG1	CD8_Teff-cell	-0.953188	0.0430889	0.0130669
yes_vs_no	ENSG00000134376	CRB1	CD8_Teff-cell	-1.73497	0.0436168	0.0134401
yes_vs_no	ENSG00000164764	SBSPON	CD8_Teff-cell	-1.08622	0.0444251	0.0138183
yes_vs_no	ENSG00000124762	CDKN1A	CD8_Teff-cell	0.865917	0.0460781	0.0144664
yes_vs_no	ENSG00000150337	FCGR1A	CD8_Teff-cell	-1.03497	0.0475009	0.0151892
yes_vs_no	ENSG00000026751	SLAMF7	CD8_Teff-cell	0.86722	0.0475009	0.0151271
yes_vs_no	ENSG00000116690	PRG4	CD8_Teff-cell	-1.42368	0.0480216	0.0156349
yes_vs_no	ENSG00000034510	TMSB10	CD8_Teff-cell	0.996591	0.0480216	0.015501
yes_vs_no	ENSG00000121797	CCRL2	CD8_Teff-cell	-0.945424	0.0484564	0.0160354
yes_vs_no	ENSG00000099331	MYO9B	CD8_Teff-cell	0.906287	0.0484564	0.0160582
yes_vs_no	ENSG00000175445	LPL	CD8_Teff-cell	-1.16183	0.0489184	0.0163535
yes_vs_no	ENSG00000114270	COL7A1	CD8_Teff-cell	-1.81229	0.0498828	0.0169435
yes_vs_no	ENSG00000165899	OTOGL	CD8_Teff-cell	-1.59054	0.0498828	0.016966
yes_vs_no	ENSG00000118785	SPP1	Plasma-cell	4.99235	0.00520397	1.52163e-05
yes_vs_no	ENSG00000167851	CD300A	VSMC_modul	-3.11537	0.0150748	0.000640431
yes_vs_no	ENSG00000129226	CD68	VSMC_modul	-2.65024	0.0150748	0.000559671
yes_vs_no	ENSG00000109684	CLNK	VSMC_modul	-3.67735	0.0150748	6.69584e-05
yes_vs_no	ENSG00000140932	CMTM2	VSMC_modul	-3.11537	0.0150748	0.000640431
yes_vs_no	ENSG00000178752	ERFE	VSMC_modul	-3.11537	0.0150748	0.000640431
yes_vs_no	ENSG00000205108	FAM205A	VSMC_modul	-3.11537	0.0150748	0.000640431
yes_vs_no	ENSG00000182218	HHIPL1	VSMC_modul	-3.11537	0.0150748	0.000640431
yes_vs_no	ENSG00000170442	KRT86	VSMC_modul	-3.11537	0.0150748	0.000640431
yes_vs_no	ENSG00000257335	MGAM	VSMC_modul	-3.11537	0.0150748	0.000640431
yes_vs_no	ENSG00000170476	MZB1	VSMC_modul	-3.11537	0.0150748	0.000640431
yes_vs_no	ENSG00000173991	TCAP	VSMC_modul	-3.28806	0.0150748	0.000377946
yes_vs_no	ENSG00000172236	TPSAB1	VSMC_modul	-3.11537	0.0150748	0.000640431
yes_vs_no	ENSG00000115596	WNT6	VSMC_modul	-3.11537	0.0150748	0.000640431
yes_vs_no	ENSG00000118520	ARG1	VSMC_modul	-2.95727	0.0176906	0.00104063
yes_vs_no	ENSG00000255221	CARD17	VSMC_modul	-2.95727	0.0176906	0.00104063
yes_vs_no	ENSG00000121807	CCR2	VSMC_modul	-2.95727	0.0176906	0.00104063
yes_vs_no	ENSG00000136160	EDNRB	VSMC_modul	-2.95727	0.0176906	0.00104063
yes_vs_no	ENSG00000051180	RAD51	VSMC_modul	-2.95727	0.0176906	0.00104063
yes_vs_no	ENSG00000276085	CCL3L1	VSMC_modul	-2.82458	0.0184108	0.00120332
yes_vs_no	ENSG00000116191	RALGPS2	VSMC_modul	-2.82458	0.0184108	0.00120332
yes_vs_no	ENSG00000128271	ADORA2A	VSMC_modul	-2.81177	0.0207543	0.00162778
yes_vs_no	ENSG00000025423	HSD17B6	VSMC_modul	-2.81177	0.0207543	0.00162778
yes_vs_no	ENSG00000186847	KRT14	VSMC_modul	-2.81177	0.0207543	0.00162778
yes_vs_no	ENSG00000073060	SCARB1	VSMC_modul	-2.81177	0.0207543	0.00162778
yes_vs_no	ENSG00000150045	KLRF1	VSMC_modul	-2.67721	0.0291898	0.00245986
yes_vs_no	ENSG00000143184	XCL1	VSMC_modul	-2.61267	0.0291898	0.00248018
yes_vs_no	ENSG00000134376	CRB1	VSMC_modul	-3.30946	0.0330838	0.00291916
yes_vs_no	ENSG00000128052	KDR	VSMC_modul	-2.55222	0.0367465	0.0036026
yes_vs_no	ENSG00000125966	MMP24	VSMC_modul	-2.55222	0.0367465	0.0036026
yes_vs_no	ENSG00000118785	SPP1	VSMC_modul	-2.55222	0.0367465	0.0036026
yes_vs_no	ENSG00000163734	CXCL3	VSMC_modul	-2.73024	0.0431407	0.00451144
yes_vs_no	ENSG00000131203	IDO1	VSMC_modul	-2.73024	0.0431407	0.00451144
yes_vs_no	ENSG00000181631	P2RY13	VSMC_modul	-2.42373	0.0442828	0.0047756
yes_vs_no	ENSG00000203811	HIST2H3C	VSMC_modul	-2.43564	0.0448351	0.0051282
yes_vs_no	ENSG00000165899	OTOGL	VSMC_modul	-2.43564	0.0448351	0.0051282

## Sheet: Deseq2 - Hypertension
Contrast	ENSEMBL ID	HGNC symbol	Low-level cell type cluster	log2FC	padj	pvalue
yes_vs_no	ENSG00000135218	CD36	Mac_HMOX1	-2.43473	0.00679743	1.976e-05

## Sheet: Deseq2 - Diabetes
Contrast	ENSEMBL ID	HGNC symbol	Low-level cell type cluster	log2FC	padj	pvalue
yes_vs_no	ENSG00000165029	ABCA1	Mac_TREM2hi	-2.18035	0.0024591	6.76734e-05
yes_vs_no	ENSG00000129226	CD68	Mac_TREM2hi	-1.75096	0.0024591	6.9466e-05
yes_vs_no	ENSG00000140678	ITGAX	Mac_TREM2hi	-2.09333	0.0024591	3.24268e-05
yes_vs_no	ENSG00000131981	LGALS3	Mac_TREM2hi	-3.53447	0.0024591	2.51403e-05
yes_vs_no	ENSG00000133392	MYH11	Mac_TREM2hi	2.97979	0.0024591	4.29984e-05
yes_vs_no	ENSG00000150093	ITGB1	Mac_TREM2hi	-1.27671	0.0175127	0.000614079
yes_vs_no	ENSG00000019169	MARCO	Mac_TREM2hi	-3.59666	0.0175127	0.000692592
yes_vs_no	ENSG00000124762	CDKN1A	Mac_TREM2hi	-4.88073	0.0224633	0.0011422
yes_vs_no	ENSG00000160255	ITGB2	Mac_TREM2hi	-1.4504	0.0224633	0.00113399
yes_vs_no	ENSG00000163191	S100A11	Mac_TREM2hi	-1.26923	0.0236574	0.00133658
yes_vs_no	ENSG00000135218	CD36	Mac_TREM2hi	-3.27739	0.0268809	0.00167056
yes_vs_no	ENSG00000105639	JAK3	Mac_TREM2hi	1.85447	0.0297871	0.00201947
yes_vs_no	ENSG00000034510	TMSB10	Mac_TREM2hi	-1.45729	0.0371558	0.00272895
yes_vs_no	ENSG00000010278	CD9	Mac_TREM2hi	-1.5125	0.0398825	0.00337987
yes_vs_no	ENSG00000100985	MMP9	Mac_TREM2hi	-4.49276	0.0398825	0.00320506
yes_vs_no	ENSG00000027697	IFNGR1	Mac_TREM2hi	-1.64214	0.0443119	0.00400559
yes_vs_no	ENSG00000124212	PTGIS	Mac_TREM2hi	2.24202	0.0443547	0.00426006
yes_vs_no	ENSG00000134321	RSAD2	Mac_TREM2hi	2.47908	0.0495934	0.0050434
yes_vs_no	ENSG00000163751	CPA3	Inflammatory_mixed_cell	2.64255	3.28121e-06	9.53839e-09
yes_vs_no	ENSG00000168329	CX3CR1	Inflammatory_mixed_cell	2.67168	0.00235714	1.37043e-05
yes_vs_no	ENSG00000169245	CXCL10	Mac_HMOX1	2.50062	0.0182334	0.000206027
yes_vs_no	ENSG00000131981	LGALS3	Mac_HMOX1	-2.72852	0.0182334	0.000119779
yes_vs_no	ENSG00000140678	ITGAX	Mac_HMOX1	-2.00871	0.0227267	0.000385199
yes_vs_no	ENSG00000165029	ABCA1	Mac_HMOX1	-1.62749	0.0478725	0.00133969
yes_vs_no	ENSG00000129226	CD68	Mac_HMOX1	-1.28554	0.0478725	0.00189326
yes_vs_no	ENSG00000010278	CD9	Mac_HMOX1	-2.08249	0.0478725	0.00188631
yes_vs_no	ENSG00000216490	IFI30	Mac_HMOX1	-1.45698	0.0478725	0.00175735
yes_vs_no	ENSG00000170323	FABP4	EC_1	3.32905	0.0034791	1.01137e-05
yes_vs_no	ENSG00000249669	CARMN	Mast-cell	6.11749	0.000309446	3.51643e-06
yes_vs_no	ENSG00000224078	SNHG14	Mast-cell	3.85562	0.00347741	7.9032e-05
yes_vs_no	ENSG00000107796	ACTA2	Mast-cell	5.08899	0.0124935	0.000851832
yes_vs_no	ENSG00000185963	BICD2	Mast-cell	5.62911	0.0124935	0.00056889
yes_vs_no	ENSG00000164692	COL1A2	Mast-cell	4.10616	0.0124935	0.000773598
yes_vs_no	ENSG00000150093	ITGB1	Mast-cell	3.89437	0.0124935	0.000623866
yes_vs_no	ENSG00000224982	TMEM233	Mast-cell	5.36378	0.0154102	0.00122582
yes_vs_no	ENSG00000150636	CCDC102B	Mast-cell	5.82079	0.0301258	0.00273871
yes_vs_no	ENSG00000205339	IPO7	Mast-cell	3.96906	0.0320957	0.00328251
yes_vs_no	ENSG00000115977	AAK1	Mast-cell	4.69306	0.0381934	0.0056171
yes_vs_no	ENSG00000118217	ATF6	Mast-cell	4.90323	0.0381934	0.00564221
yes_vs_no	ENSG00000196547	MAN2A2	Mast-cell	5.14939	0.0381934	0.00545033
yes_vs_no	ENSG00000163191	S100A11	Mast-cell	3.72913	0.0381934	0.00523953
yes_vs_no	ENSG00000139329	LUM	Mast-cell	4.0953	0.0438084	0.00696952
yes_vs_no	ENSG00000107863	ARHGAP21	Mast-cell	4.65381	0.0470462	0.00801923

## Sheet: Deseq2 - Dyslipidemia
Contrast	ENSEMBL ID	HGNC symbol	Low-level cell type cluster	log2FC	padj	pvalue
yes_vs_no	ENSG00000133392	MYH11	VSMC_inflamed	1.69609	0.0127331	0.000289389
yes_vs_no	ENSG00000169604	ANTXR1	VSMC_inflamed	1.10544	0.0143555	0.000978786
yes_vs_no	ENSG00000140945	CDH13	VSMC_inflamed	1.28088	0.0143555	0.000684512
yes_vs_no	ENSG00000150093	ITGB1	VSMC_inflamed	0.956794	0.0191136	0.0017376

## Sheet: Deseq2 - Pad
Contrast	ENSEMBL ID	HGNC symbol	Low-level cell type cluster	log2FC	padj	pvalue
yes_vs_no	ENSG00000170323	FABP4	Inflammatory_mixed_cell	1.33103	0.0177767	5.16764e-05
yes_vs_no	ENSG00000107796	ACTA2	CD8_Teff-cell	1.32762	0.0275218	8.00051e-05
yes_vs_no	ENSG00000118785	SPP1	Plasma-cell	5.34032	0.0232482	6.79772e-05
yes_vs_no	ENSG00000107796	ACTA2	Mast-cell	4.95884	0.0116564	0.000376014
yes_vs_no	ENSG00000249669	CARMN	Mast-cell	5.25713	0.0116564	0.00027742
yes_vs_no	ENSG00000150636	CCDC102B	Mast-cell	5.50796	0.0458415	0.00221814

## Sheet: Deseq2 - Sex
Contrast	ENSEMBL ID	HGNC symbol	Low-level cell type cluster	log2FC	padj	pvalue
female_vs_male	ENSG00000137959	IFI44L	Mac_S100A8hi	3.21632	0.0225628	6.57807e-05

[truncated: 1 more sheets: Deseq2 - Sample_region]
