# Supplementary material for: Single cell spatial transcriptomics integration deciphers the morphological heterogeneity of atherosclerotic carotid arteries
Source: Nat Commun. 2025 Dec 18;16:11282. doi: 10.1038/s41467-025-67679-4 (PMC12717225; doi:10.1038/s41467-025-67679-4)
Supplement: Supplementary file 3 — Supplementary Data 1-18 [file 41467_2025_67679_MOESM3_ESM.zip › Supplementary_Data_10.xlsx]

## Sheet: Column Descriptions
Supplementary Data 10 showing the differential gene expression (DGE) results across high-level cell types of Xenium Panel 2. The sheet names depict the DGE method and Baysor scale parameter used for segmentation.
Column	Description
Cluster name	High-level cell type identity of cells in cluster. Differential gene expression was performed by comparing gene expression of cells of one cluster to the cells belonging to all other clusters
ENSEMBL ID	ENSEMBL ID of gene.
HGNC symbol	HGNC symbol of gene.
log2FC	log2 fold change of gene across compared clusters.
padj	Benjamini-Hochberg adjusted p-values of gene log2 fold change significance.
pvalue	Raw two-sided Wald test p-value of gene log2 fold change significance.

## Sheet: Deseq2 - Scale 5
Cluster name	ENSEMBL ID	HGNC symbol	log2FC	padj	pvalue
CD8_Teff-cell	ENSG00000164692	COL1A2	-3.78533	1.31499e-101	3.82264e-104
CD8_Teff-cell	ENSG00000010278	CD9	-2.15364	1.49662e-35	8.7013e-38
CD8_Teff-cell	ENSG00000277734	TRAC	4.04892	1.10865e-31	9.66848e-34
CD8_Teff-cell	ENSG00000150093	ITGB1	-1.79499	4.74795e-28	6.90109e-30
CD8_Teff-cell	ENSG00000118785	SPP1	-4.53209	4.74795e-28	6.08508e-30
CD8_Teff-cell	ENSG00000107796	ACTA2	-2.86829	5.36662e-27	9.36039e-29
CD8_Teff-cell	ENSG00000110799	VWF	-3.13056	1.87715e-20	3.81977e-22
CD8_Teff-cell	ENSG00000182326	C1S	-1.98384	1.02958e-17	2.39437e-19
CD8_Teff-cell	ENSG00000124212	PTGIS	-2.06557	3.07532e-17	8.0459e-19
CD8_Teff-cell	ENSG00000133392	MYH11	-2.40924	6.42526e-16	1.86781e-17
CD8_Teff-cell	ENSG00000249669	CARMN	-2.38265	1.00947e-15	3.52142e-17
CD8_Teff-cell	ENSG00000115523	GNLY	3.67381	1.00947e-15	3.23371e-17
CD8_Teff-cell	ENSG00000172037	LAMB2	-2.28301	1.77248e-15	6.69832e-17
CD8_Teff-cell	ENSG00000082781	ITGB5	-1.55546	5.96678e-15	2.42834e-16
CD8_Teff-cell	ENSG00000179639	FCER1A	1.54146	3.84504e-14	1.67662e-15
CD8_Teff-cell	ENSG00000139329	LUM	-2.58198	1.55168e-13	7.21711e-15
CD8_Teff-cell	ENSG00000197992	CLEC9A	1.74151	1.54738e-12	8.2623e-14
CD8_Teff-cell	ENSG00000044574	HSPA5	-0.987472	1.54738e-12	8.54657e-14
CD8_Teff-cell	ENSG00000163220	S100A9	-2.35862	1.54738e-12	7.9687e-14
CD8_Teff-cell	ENSG00000140545	MFGE8	-2.63635	2.46372e-12	1.43239e-13
CD8_Teff-cell	ENSG00000213809	KLRK1	2.88674	2.48901e-12	1.51945e-13
CD8_Teff-cell	ENSG00000150045	KLRF1	2.11497	1.36862e-11	8.75281e-13
CD8_Teff-cell	ENSG00000178726	THBD	-1.29786	1.84074e-11	1.23073e-12
CD8_Teff-cell	ENSG00000121807	CCR2	2.29009	3.22332e-11	2.30378e-12
CD8_Teff-cell	ENSG00000149257	SERPINH1	-1.50591	3.22332e-11	2.34253e-12
CD8_Teff-cell	ENSG00000176083	ZNF683	3.10318	3.99618e-11	3.02037e-12
CD8_Teff-cell	ENSG00000026751	SLAMF7	1.74207	5.07833e-11	3.98589e-12
CD8_Teff-cell	ENSG00000149294	NCAM1	1.46325	5.40013e-11	4.39546e-12
CD8_Teff-cell	ENSG00000081237	PTPRC	1.66364	6.21924e-11	5.24297e-12
CD8_Teff-cell	ENSG00000134539	KLRD1	2.27817	1.65604e-10	1.44422e-11
CD8_Teff-cell	ENSG00000130176	CNN1	-2.874	3.38834e-10	3.05345e-11
CD8_Teff-cell	ENSG00000143546	S100A8	-2.69921	4.20339e-10	3.91013e-11
CD8_Teff-cell	ENSG00000164045	CDC25A	1.31408	5.9568e-10	5.71437e-11
CD8_Teff-cell	ENSG00000204397	CARD16	1.0968	7.11423e-10	7.03151e-11
CD8_Teff-cell	ENSG00000124762	CDKN1A	-1.05132	9.28711e-10	9.44909e-11
CD8_Teff-cell	ENSG00000170458	CD14	-1.48064	1.36282e-09	1.42621e-10
CD8_Teff-cell	ENSG00000261371	PECAM1	-1.42449	2.61411e-09	2.81169e-10
CD8_Teff-cell	ENSG00000169604	ANTXR1	-1.48748	3.59267e-09	3.96864e-10
CD8_Teff-cell	ENSG00000164430	CGAS	1.1568	4.31824e-09	4.89568e-10
CD8_Teff-cell	ENSG00000131203	IDO1	1.7347	7.07625e-09	8.2282e-10
CD8_Teff-cell	ENSG00000198178	CLEC4C	1.41161	8.52743e-09	1.0533e-09
CD8_Teff-cell	ENSG00000137441	FGFBP2	1.63354	8.52743e-09	1.03535e-09
CD8_Teff-cell	ENSG00000075420	FNDC3B	-0.85571	8.52743e-09	1.06593e-09
CD8_Teff-cell	ENSG00000140945	CDH13	-1.56301	8.96525e-09	1.14672e-09
CD8_Teff-cell	ENSG00000174059	CD34	-1.37368	9.59845e-09	1.25561e-09
CD8_Teff-cell	ENSG00000038945	MSR1	-1.54119	1.17382e-08	1.56964e-09
CD8_Teff-cell	ENSG00000118526	TCF21	1.3681	1.39669e-08	1.90826e-09
CD8_Teff-cell	ENSG00000163600	ICOS	2.23762	1.46049e-08	2.03789e-09
CD8_Teff-cell	ENSG00000107798	LIPA	-1.4961	3.1733e-08	4.52011e-09
CD8_Teff-cell	ENSG00000156738	MS4A1	1.92674	3.2624e-08	4.74187e-09
CD8_Teff-cell	ENSG00000106546	AHR	-0.864376	3.56061e-08	5.27881e-09
CD8_Teff-cell	ENSG00000169508	GPR183	1.51145	3.83246e-08	5.85504e-09
CD8_Teff-cell	ENSG00000224078	SNHG14	-1.40674	3.83246e-08	5.90467e-09
CD8_Teff-cell	ENSG00000148773	MKI67	1.08818	4.15972e-08	6.52979e-09
CD8_Teff-cell	ENSG00000122025	FLT3	1.34687	4.89368e-08	7.82419e-09
CD8_Teff-cell	ENSG00000072952	MRVI1	-1.69704	5.34242e-08	8.69696e-09
CD8_Teff-cell	ENSG00000143799	PARP1	0.736429	5.90891e-08	9.79093e-09
CD8_Teff-cell	ENSG00000124813	RUNX2	1.57055	6.8785e-08	1.15975e-08
CD8_Teff-cell	ENSG00000196975	ANXA4	-0.81607	7.24673e-08	1.2429e-08
CD8_Teff-cell	ENSG00000277632	CCL3	-1.36534	9.26435e-08	1.61587e-08
CD8_Teff-cell	ENSG00000197919	IFNA1	1.17154	1.47573e-07	2.61685e-08
CD8_Teff-cell	ENSG00000062485	CS	0.542027	2.44209e-07	4.45646e-08
CD8_Teff-cell	ENSG00000163191	S100A11	-1.01079	2.44209e-07	4.47243e-08
CD8_Teff-cell	ENSG00000106541	AGR2	1.37409	2.51822e-07	4.68505e-08
CD8_Teff-cell	ENSG00000129038	LOXL1	-1.23711	5.16348e-07	9.90667e-08
CD8_Teff-cell	ENSG00000111981	ULBP1	1.02414	5.16348e-07	9.86211e-08
CD8_Teff-cell	ENSG00000166851	PLK1	1.05921	5.33935e-07	1.03993e-07
CD8_Teff-cell	ENSG00000117450	PRDX1	-0.800581	5.86691e-07	1.15974e-07
CD8_Teff-cell	ENSG00000136826	KLF4	-1.01911	5.97378e-07	1.19823e-07
CD8_Teff-cell	ENSG00000163625	WDFY3	-0.968709	7.14383e-07	1.45369e-07
CD8_Teff-cell	ENSG00000198901	PRC1	0.874491	9.39002e-07	1.93806e-07
CD8_Teff-cell	ENSG00000100985	MMP9	-3.34916	1.48404e-06	3.10613e-07
CD8_Teff-cell	ENSG00000188486	H2AFX	0.914459	2.03749e-06	4.32375e-07
CD8_Teff-cell	ENSG00000137693	YAP1	-1.39052	3.8198e-06	8.217e-07
CD8_Teff-cell	ENSG00000162772	ATF3	-1.09868	3.95064e-06	8.61331e-07
CD8_Teff-cell	ENSG00000115008	IL1A	0.870887	4.35603e-06	9.62378e-07
CD8_Teff-cell	ENSG00000197632	SERPINB2	1.13391	4.47572e-06	1.00183e-06
CD8_Teff-cell	ENSG00000084093	REST	0.73055	4.62786e-06	1.04934e-06
CD8_Teff-cell	ENSG00000134109	EDEM1	0.779254	4.75229e-06	1.09137e-06
CD8_Teff-cell	ENSG00000203811	HIST2H3C	0.978376	5.39065e-06	1.25364e-06
CD8_Teff-cell	ENSG00000091972	CD200	-1.30952	5.84849e-06	1.37711e-06
CD8_Teff-cell	ENSG00000117525	F3	-1.06325	7.00736e-06	1.67036e-06
CD8_Teff-cell	ENSG00000140678	ITGAX	-1.12811	7.04961e-06	1.70092e-06
CD8_Teff-cell	ENSG00000149968	MMP3	1.05701	7.3608e-06	1.7974e-06
CD8_Teff-cell	ENSG00000161921	CXCL16	-0.969581	8.17283e-06	2.02133e-06
CD8_Teff-cell	ENSG00000116717	GADD45A	-0.905342	8.17283e-06	2.04321e-06
CD8_Teff-cell	ENSG00000143184	XCL1	1.32346	8.63611e-06	2.18413e-06
CD8_Teff-cell	ENSG00000097033	SH3GLB1	-0.511731	9.34354e-06	2.39021e-06
CD8_Teff-cell	ENSG00000109684	CLNK	1.25236	9.8652e-06	2.55233e-06
CD8_Teff-cell	ENSG00000120875	DUSP4	1.63375	1.02125e-05	2.6813e-06
CD8_Teff-cell	ENSG00000104518	GSDMD	0.90894	1.02125e-05	2.70157e-06
CD8_Teff-cell	ENSG00000186810	CXCR3	2.21153	1.05766e-05	2.82863e-06
CD8_Teff-cell	ENSG00000167483	NIBAN3	1.12036	1.28126e-05	3.46386e-06
CD8_Teff-cell	ENSG00000131981	LGALS3	-1.13277	1.40011e-05	3.82589e-06
CD8_Teff-cell	ENSG00000147316	MCPH1	0.687715	1.53061e-05	4.22696e-06
CD8_Teff-cell	ENSG00000164077	MON1A	0.751178	2.08777e-05	5.82633e-06
CD8_Teff-cell	ENSG00000216490	IFI30	-1.33485	2.16704e-05	6.11055e-06
CD8_Teff-cell	ENSG00000224982	TMEM233	1.06405	2.25387e-05	6.4209e-06
CD8_Teff-cell	ENSG00000152402	GUCY1A2	1.05054	2.82102e-05	8.11864e-06
CD8_Teff-cell	ENSG00000114491	UMPS	0.684813	3.34902e-05	9.73552e-06
CD8_Teff-cell	ENSG00000144218	AFF3	0.77071	3.4057e-05	9.9993e-06
CD8_Teff-cell	ENSG00000184731	FAM110C	1.05251	3.44552e-05	1.02164e-05
CD8_Teff-cell	ENSG00000112210	RAB23	-1.11875	3.90612e-05	1.16956e-05
CD8_Teff-cell	ENSG00000149534	MS4A2	0.768808	4.67852e-05	1.41775e-05
CD8_Teff-cell	ENSG00000116690	PRG4	1.07338	4.67852e-05	1.42804e-05
CD8_Teff-cell	ENSG00000025434	NR1H3	-1.20758	5.02405e-05	1.54811e-05
CD8_Teff-cell	ENSG00000011465	DCN	-1.2747	5.14395e-05	1.60001e-05
CD8_Teff-cell	ENSG00000168329	CX3CR1	0.737921	5.43675e-05	1.71947e-05
CD8_Teff-cell	ENSG00000136869	TLR4	-0.6668	5.43675e-05	1.72269e-05
CD8_Teff-cell	ENSG00000159251	ACTC1	-1.16603	5.88143e-05	1.88069e-05
CD8_Teff-cell	ENSG00000157404	KIT	0.815504	7.61255e-05	2.45637e-05
CD8_Teff-cell	ENSG00000078401	EDN1	-1.17619	7.79664e-05	2.53844e-05
CD8_Teff-cell	ENSG00000170525	PFKFB3	-0.694231	8.13289e-05	2.6952e-05
CD8_Teff-cell	ENSG00000223501	VPS52	0.631836	8.13289e-05	2.68008e-05
CD8_Teff-cell	ENSG00000128271	ADORA2A	1.23743	8.20391e-05	2.74259e-05
CD8_Teff-cell	ENSG00000170442	KRT86	1.01894	8.58072e-05	2.8935e-05
CD8_Teff-cell	ENSG00000102174	PHEX	1.07288	9.43847e-05	3.21018e-05
CD8_Teff-cell	ENSG00000018280	SLC11A1	-1.05815	0.000130749	4.48499e-05
CD8_Teff-cell	ENSG00000096717	SIRT1	0.59091	0.000136673	4.72795e-05
CD8_Teff-cell	ENSG00000170476	MZB1	0.814601	0.000139882	4.87962e-05
CD8_Teff-cell	ENSG00000135218	CD36	-2.17518	0.000148603	5.22701e-05
CD8_Teff-cell	ENSG00000165899	OTOGL	0.905001	0.000163341	5.7929e-05
CD8_Teff-cell	ENSG00000241852	C8orf58	0.689208	0.000168139	6.01194e-05
CD8_Teff-cell	ENSG00000129226	CD68	-1.31274	0.000191905	6.97329e-05
CD8_Teff-cell	ENSG00000169783	LINGO1	0.80688	0.000191905	6.96433e-05
CD8_Teff-cell	ENSG00000165029	ABCA1	-0.918011	0.000217261	7.95782e-05
CD8_Teff-cell	ENSG00000073060	SCARB1	-0.879365	0.000221372	8.17274e-05
CD8_Teff-cell	ENSG00000225556	C2CD4D	0.993094	0.000226444	8.42583e-05
CD8_Teff-cell	ENSG00000106333	PCOLCE	-1.0361	0.000285384	0.000107019
CD8_Teff-cell	ENSG00000120278	PLEKHG1	0.666481	0.000294066	0.00011113
CD8_Teff-cell	ENSG00000178752	ERFE	1.05795	0.00033855	0.000128924
CD8_Teff-cell	ENSG00000172399	MYOZ2	-1.18818	0.000373384	0.000143275
CD8_Teff-cell	ENSG00000109819	PPARGC1A	0.845659	0.000412978	0.000159669
CD8_Teff-cell	ENSG00000112062	MAPK14	0.445669	0.000445331	0.000173472
CD8_Teff-cell	ENSG00000196821	ILRUN	0.363248	0.000453624	0.000178021
CD8_Teff-cell	ENSG00000117632	STMN1	0.479549	0.000487881	0.000192883
CD8_Teff-cell	ENSG00000117281	CD160	1.13694	0.000532762	0.000212176
CD8_Teff-cell	ENSG00000092009	CMA1	1.03989	0.000548589	0.000220073
CD8_Teff-cell	ENSG00000255221	CARD17	1.12146	0.000586344	0.000237497
CD8_Teff-cell	ENSG00000184292	TACSTD2	0.752606	0.000586344	0.000238628
CD8_Teff-cell	ENSG00000204323	SMIM5	0.863689	0.00071907	0.00029558
CD8_Teff-cell	ENSG00000139719	VPS33A	0.539342	0.00071907	0.000296825
CD8_Teff-cell	ENSG00000133275	CSNK1G2	0.73981	0.000756798	0.000314599
CD8_Teff-cell	ENSG00000276085	CCL3L1	-0.884754	0.00076965	0.000322179
CD8_Teff-cell	ENSG00000170962	PDGFD	-0.732858	0.000776048	0.000327113
CD8_Teff-cell	ENSG00000145536	ADAMTS16	0.830193	0.000790214	0.000335381
CD8_Teff-cell	ENSG00000136378	ADAMTS7	-0.789218	0.000899144	0.000384227
CD8_Teff-cell	ENSG00000178607	ERN1	0.994135	0.000972871	0.000418561
CD8_Teff-cell	ENSG00000061656	SPAG4	0.799426	0.00106577	0.000461627
CD8_Teff-cell	ENSG00000118520	ARG1	0.907373	0.00110866	0.000483429
CD8_Teff-cell	ENSG00000138617	PARP16	0.530088	0.00115833	0.000508452
CD8_Teff-cell	ENSG00000115884	SDC1	0.669515	0.00139704	0.000617298
CD8_Teff-cell	ENSG00000128272	ATF4	-0.373028	0.0013995	0.000622454
CD8_Teff-cell	ENSG00000152942	RAD17	0.633349	0.00153609	0.000687668
CD8_Teff-cell	ENSG00000183049	CAMK1D	0.461848	0.00160814	0.000724876
CD8_Teff-cell	ENSG00000125966	MMP24	0.899726	0.00160814	0.000729272
CD8_Teff-cell	ENSG00000154096	THY1	-0.801454	0.00164333	0.000750007
CD8_Teff-cell	ENSG00000051180	RAD51	0.726709	0.00192265	0.000883078
CD8_Teff-cell	ENSG00000081041	CXCL2	-1.09098	0.00192355	0.000889081
CD8_Teff-cell	ENSG00000105650	PDE4C	0.739366	0.00197251	0.000917445
CD8_Teff-cell	ENSG00000249751	ECSCR	-0.992392	0.00202771	0.000949014
CD8_Teff-cell	ENSG00000168259	DNAJC7	0.346263	0.00216602	0.00102005
CD8_Teff-cell	ENSG00000137288	UQCC2	0.479555	0.00218432	0.00103501
CD8_Teff-cell	ENSG00000115718	PROC	0.766829	0.00252104	0.00120189
CD8_Teff-cell	ENSG00000188428	BLOC1S5	0.502919	0.00259258	0.00124353
CD8_Teff-cell	ENSG00000204345	CD300LD	0.655843	0.00266686	0.00128692
CD8_Teff-cell	ENSG00000134326	CMPK2	0.558765	0.00281465	0.00136641
CD8_Teff-cell	ENSG00000170776	AKAP13	0.50453	0.00310554	0.00151666
CD8_Teff-cell	ENSG00000173402	DAG1	-0.659	0.00405453	0.00200369
CD8_Teff-cell	ENSG00000142166	IFNAR1	-0.499131	0.00405453	0.00199349
CD8_Teff-cell	ENSG00000203747	FCGR3A	-0.642418	0.00411585	0.00204596
CD8_Teff-cell	ENSG00000181631	P2RY13	0.582891	0.00452628	0.00226314
CD8_Teff-cell	ENSG00000105664	COMP	-1.05145	0.00535878	0.00269497
CD8_Teff-cell	ENSG00000134321	RSAD2	0.713642	0.00547256	0.00278401
CD8_Teff-cell	ENSG00000168610	STAT3	-0.271835	0.00547256	0.00277905
CD8_Teff-cell	ENSG00000008300	CELSR3	0.709062	0.00549282	0.00281028
CD8_Teff-cell	ENSG00000197385	ZNF860	0.783405	0.00556813	0.002865
CD8_Teff-cell	ENSG00000175445	LPL	-0.838922	0.00613649	0.00317528
CD8_Teff-cell	ENSG00000145386	CCNA2	0.820783	0.00661898	0.00344418
CD8_Teff-cell	ENSG00000185666	SYN3	0.685977	0.0077355	0.00404765
CD8_Teff-cell	ENSG00000149201	CCDC81	0.607243	0.00811907	0.00427195
CD8_Teff-cell	ENSG00000173757	STAT5B	0.39334	0.00870151	0.00460371
CD8_Teff-cell	ENSG00000019169	MARCO	-1.42485	0.00912931	0.00485658
CD8_Teff-cell	ENSG00000178573	MAF	0.407294	0.00922049	0.00493189
CD8_Teff-cell	ENSG00000185963	BICD2	-0.44658	0.00970072	0.00521696
CD8_Teff-cell	ENSG00000051523	CYBA	0.731032	0.00986623	0.00533465
CD8_Teff-cell	ENSG00000160201	U2AF1	0.299639	0.00990882	0.00538648
CD8_Teff-cell	ENSG00000099331	MYO9B	-0.445441	0.0100428	0.00548853
CD8_Teff-cell	ENSG00000180773	SLC36A4	0.542863	0.0109223	0.0060009
CD8_Teff-cell	ENSG00000112033	PPARD	0.323024	0.0125913	0.00695452
CD8_Teff-cell	ENSG00000179776	CDH5	-0.553471	0.0134339	0.00745894
CD8_Teff-cell	ENSG00000177455	CD19	0.613588	0.0136081	0.00759522
CD8_Teff-cell	ENSG00000174175	SELP	-0.783569	0.0140158	0.00786349
CD8_Teff-cell	ENSG00000178404	CEP295NL	-0.478693	0.0148517	0.00837565
CD8_Teff-cell	ENSG00000197253	TPSB2	0.776179	0.0159435	0.00903774
CD8_Teff-cell	ENSG00000115596	WNT6	0.948897	0.017285	0.00984845
CD8_Teff-cell	ENSG00000173391	OLR1	-0.764823	0.0191132	0.0109456
CD8_Teff-cell	ENSG00000073050	XRCC1	0.494469	0.0202184	0.0116373
CD8_Teff-cell	ENSG00000172613	RAD9A	0.510399	0.0221437	0.0128099
CD8_Teff-cell	ENSG00000037280	FLT4	0.614698	0.0240982	0.0140106
CD8_Teff-cell	ENSG00000130477	UNC13A	0.602073	0.0270451	0.0158025
CD8_Teff-cell	ENSG00000140932	CMTM2	0.651097	0.0291454	0.0172839
CD8_Teff-cell	ENSG00000103811	CTSH	-0.490348	0.0291454	0.0172562
CD8_Teff-cell	ENSG00000116191	RALGPS2	0.47932	0.0291454	0.0172775
CD8_Teff-cell	ENSG00000178467	P4HTM	0.356786	0.0304586	0.0181512
CD8_Teff-cell	ENSG00000196230	TUBB	0.276746	0.0318193	0.0190546
CD8_Teff-cell	ENSG00000128815	WDFY4	0.463072	0.0318508	0.019166
CD8_Teff-cell	ENSG00000082014	SMARCD3	-0.527392	0.0335482	0.020285
CD8_Teff-cell	ENSG00000108700	CCL8	-0.534933	0.0351903	0.0213802
CD8_Teff-cell	ENSG00000109072	VTN	0.594892	0.0354555	0.0216443
CD8_Teff-cell	ENSG00000183160	TMEM119	0.51754	0.0363163	0.0222754
CD8_Teff-cell	ENSG00000135077	HAVCR2	-0.489328	0.0375452	0.0231383
CD8_Teff-cell	ENSG00000042493	CAPG	-0.571425	0.0379292	0.0237058
CD8_Teff-cell	ENSG00000096433	ITPR3	0.644107	0.0379292	0.0235953
CD8_Teff-cell	ENSG00000139613	SMARCC2	0.30328	0.0379292	0.023687
CD8_Teff-cell	ENSG00000149451	ADAM33	-0.648136	0.0382114	0.0239932
CD8_Teff-cell	ENSG00000134376	CRB1	0.552997	0.03888	0.0245261
CD8_Teff-cell	ENSG00000198829	SUCNR1	0.425826	0.0406505	0.0257611
CD8_Teff-cell	ENSG00000106537	TSPAN13	0.461957	0.0440799	0.0280625
CD8_Teff-cell	ENSG00000260325	HSPB9	0.825997	0.0474107	0.0303208
CD8_Teff-cell	ENSG00000183091	NEB	0.630203	0.0478138	0.0307176
CD8_Teff-cell	ENSG00000169245	CXCL10	0.4907	0.0493516	0.031849
Endothelial	ENSG00000110799	VWF	6.98419	8.21845e-82	2.38908e-84
Endothelial	ENSG00000261371	PECAM1	3.95443	3.48719e-73	2.02744e-75
Endothelial	ENSG00000249751	ECSCR	5.14058	3.03134e-56	2.64361e-58
Endothelial	ENSG00000174059	CD34	3.7817	3.30287e-53	3.84055e-55
Endothelial	ENSG00000118785	SPP1	-6.01146	3.43488e-43	4.99255e-45
Endothelial	ENSG00000164692	COL1A2	-2.7696	7.38586e-43	1.28823e-44
Endothelial	ENSG00000178726	THBD	2.17114	7.09209e-37	1.44316e-38
Endothelial	ENSG00000174175	SELP	4.77017	4.12235e-36	9.58686e-38
Endothelial	ENSG00000107796	ACTA2	-3.26488	7.9644e-35	2.08371e-36
Endothelial	ENSG00000179776	CDH5	4.28108	2.70997e-31	7.87783e-33
Endothelial	ENSG00000096433	ITPR3	2.18109	2.7458e-29	8.78019e-31
Endothelial	ENSG00000078401	EDN1	3.99393	2.50254e-25	8.72979e-27
Endothelial	ENSG00000102010	BMX	3.89729	1.3369e-24	5.05223e-26
Endothelial	ENSG00000038945	MSR1	-3.03148	3.44259e-24	1.40106e-25
Endothelial	ENSG00000082781	ITGB5	-1.60198	3.77233e-24	1.64491e-25
Endothelial	ENSG00000133392	MYH11	-2.95619	4.84304e-24	2.25258e-25
Endothelial	ENSG00000129595	EPB41L4A	1.84676	2.50012e-23	1.23553e-24
Endothelial	ENSG00000136826	KLF4	1.88334	1.75733e-21	9.19535e-23
Endothelial	ENSG00000129226	CD68	-2.63426	4.22299e-21	2.33247e-22
Endothelial	ENSG00000139329	LUM	-2.82933	1.1021e-20	6.40757e-22
Endothelial	ENSG00000249669	CARMN	-3.01871	3.06287e-19	1.86977e-20
Endothelial	ENSG00000140545	MFGE8	-2.57208	8.30984e-17	5.31443e-18
Endothelial	ENSG00000155011	DKK2	3.29577	2.49285e-16	1.66673e-17
Endothelial	ENSG00000163220	S100A9	-2.94626	1.11776e-15	7.79835e-17
Endothelial	ENSG00000169604	ANTXR1	-1.45369	3.11331e-14	2.26258e-15
Endothelial	ENSG00000129038	LOXL1	-2.13591	1.00418e-13	7.58976e-15
Endothelial	ENSG00000179914	ITLN1	3.88475	1.59252e-13	1.24995e-14
Endothelial	ENSG00000164867	NOS3	3.235	2.43732e-13	1.98387e-14
Endothelial	ENSG00000203747	FCGR3A	-2.06431	3.85668e-13	3.25127e-14
Endothelial	ENSG00000130176	CNN1	-2.98116	4.20699e-13	3.66889e-14
Endothelial	ENSG00000178573	MAF	-1.31938	2.3465e-12	2.11458e-13
Endothelial	ENSG00000277632	CCL3	-2.16383	3.45486e-12	3.21382e-13
Endothelial	ENSG00000135077	HAVCR2	-2.0939	3.63823e-12	3.49016e-13
Endothelial	ENSG00000170458	CD14	-2.06216	3.66618e-12	3.62355e-13
Endothelial	ENSG00000106546	AHR	0.871169	5.94222e-12	6.04587e-13
Endothelial	ENSG00000091409	ITGA6	1.73303	1.38886e-11	1.45346e-12
Endothelial	ENSG00000184584	TMEM173	0.90299	1.45844e-11	1.56867e-12
Endothelial	ENSG00000122679	RAMP3	2.57337	1.45894e-11	1.61162e-12
Endothelial	ENSG00000169554	ZEB2	-1.13093	2.10438e-11	2.38578e-12
Endothelial	ENSG00000018280	SLC11A1	-2.11921	3.55341e-11	4.13187e-12
Endothelial	ENSG00000143546	S100A8	-2.77426	3.58966e-11	4.27837e-12
Endothelial	ENSG00000143153	ATP1B1	-1.32532	3.83336e-11	4.68026e-12
Endothelial	ENSG00000170525	PFKFB3	-1.3516	5.49503e-11	6.86879e-12
Endothelial	ENSG00000216490	IFI30	-2.31894	7.18263e-11	9.39588e-12
Endothelial	ENSG00000072952	MRVI1	-1.82407	7.18263e-11	9.21737e-12
Endothelial	ENSG00000173391	OLR1	-1.95401	1.06458e-10	1.42356e-11
Endothelial	ENSG00000161921	CXCL16	-1.84804	1.06643e-10	1.45705e-11
Endothelial	ENSG00000160255	ITGB2	-2.23034	1.39024e-10	1.93987e-11
Endothelial	ENSG00000136997	MYC	1.39936	3.54643e-10	5.05161e-11
Endothelial	ENSG00000081237	PTPRC	-1.43931	4.11979e-10	5.98806e-11
Endothelial	ENSG00000103811	CTSH	-1.35399	4.81297e-10	7.13551e-11
Endothelial	ENSG00000061455	PRDM6	-1.59246	6.17972e-10	9.34144e-11
Endothelial	ENSG00000128052	KDR	2.79909	7.87383e-10	1.21312e-10
Endothelial	ENSG00000117448	AKR1A1	-0.782607	9.53673e-10	1.49704e-10
Endothelial	ENSG00000120278	PLEKHG1	1.5159	1.04408e-09	1.66931e-10
Endothelial	ENSG00000117525	F3	-1.59103	1.15261e-09	1.87634e-10
Endothelial	ENSG00000165029	ABCA1	-1.16233	4.36196e-09	7.22767e-10
Endothelial	ENSG00000162493	PDPN	-1.73709	5.83764e-09	9.84253e-10
Endothelial	ENSG00000106333	PCOLCE	-1.69671	7.64727e-09	1.3116e-09
Endothelial	ENSG00000276085	CCL3L1	-1.87885	8.02946e-09	1.40049e-09
Endothelial	ENSG00000042493	CAPG	-1.99483	8.05665e-09	1.44325e-09
Endothelial	ENSG00000059377	TBXAS1	-1.54451	8.05665e-09	1.45207e-09
Endothelial	ENSG00000147113	DIPK2B	2.28002	1.0934e-08	2.00244e-09
Endothelial	ENSG00000107798	LIPA	-1.67249	1.15551e-08	2.14979e-09
Endothelial	ENSG00000140678	ITGAX	-1.9985	2.64509e-08	4.99798e-09
Endothelial	ENSG00000150337	FCGR1A	-1.64954	3.09601e-08	5.94001e-09
Endothelial	ENSG00000081041	CXCL2	1.96201	3.77093e-08	7.34455e-09
Endothelial	ENSG00000164171	ITGA2	1.00392	6.19542e-08	1.22468e-08
Endothelial	ENSG00000100985	MMP9	-3.9078	7.91584e-08	1.58777e-08
Endothelial	ENSG00000026751	SLAMF7	-1.44621	9.54511e-08	1.94232e-08
Endothelial	ENSG00000130202	NECTIN2	0.862249	9.68166e-08	1.99825e-08
Endothelial	ENSG00000108700	CCL8	-1.49124	1.42079e-07	2.97376e-08
Endothelial	ENSG00000141458	NPC1	-0.987234	1.62546e-07	3.44937e-08
Endothelial	ENSG00000175197	DDIT3	-0.89743	2.41048e-07	5.18535e-08
Endothelial	ENSG00000019169	MARCO	-2.93292	2.66763e-07	5.81606e-08
Endothelial	ENSG00000105664	COMP	-2.50797	2.7359e-07	6.04444e-08
Endothelial	ENSG00000196371	FUT4	-0.864337	3.14794e-07	7.04627e-08
Endothelial	ENSG00000125538	IL1B	-1.47218	3.48391e-07	7.89956e-08
Endothelial	ENSG00000163191	S100A11	-1.05086	3.49723e-07	8.03143e-08
Endothelial	ENSG00000134333	LDHA	-0.64611	4.43919e-07	1.03237e-07
Endothelial	ENSG00000068650	ATP11A	0.895839	5.11638e-07	1.20473e-07
Endothelial	ENSG00000073756	PTGS2	1.61254	5.36932e-07	1.2799e-07
Endothelial	ENSG00000196975	ANXA4	-0.668801	5.53173e-07	1.33469e-07
Endothelial	ENSG00000099331	MYO9B	-0.708613	5.62737e-07	1.37412e-07
Endothelial	ENSG00000169508	GPR183	-1.27506	6.63399e-07	1.63921e-07
Endothelial	ENSG00000159251	ACTC1	-1.66411	1.04312e-06	2.61208e-07
Endothelial	ENSG00000146648	EGFR	-0.882221	1.04312e-06	2.63813e-07
Endothelial	ENSG00000175445	LPL	-1.55611	1.26756e-06	3.2426e-07
Endothelial	ENSG00000105639	JAK3	0.728491	1.48976e-06	3.85432e-07
Endothelial	ENSG00000167851	CD300A	-1.50318	1.9582e-06	5.12319e-07
Endothelial	ENSG00000128815	WDFY4	-1.21408	2.16961e-06	5.73937e-07
Endothelial	ENSG00000117394	SLC2A1	-1.16856	2.48027e-06	6.63327e-07
Endothelial	ENSG00000095970	TREM2	-1.39804	2.6265e-06	7.10071e-07
Endothelial	ENSG00000037280	FLT4	2.3186	5.69695e-06	1.55673e-06
Endothelial	ENSG00000116717	GADD45A	-0.91897	6.52613e-06	1.80227e-06
Endothelial	ENSG00000158234	FAIM	-0.761205	6.95204e-06	1.9401e-06
Endothelial	ENSG00000147614	ATP6V0D2	-1.35138	8.78162e-06	2.47621e-06
Endothelial	ENSG00000149451	ADAM33	-1.68382	1.0327e-05	2.94199e-06
Endothelial	ENSG00000108219	TSPAN14	0.768769	1.27819e-05	3.67852e-06
Endothelial	ENSG00000007866	TEAD3	-1.41091	2.25018e-05	6.54123e-06
Endothelial	ENSG00000044574	HSPA5	-0.580101	3.66389e-05	1.07839e-05
Endothelial	ENSG00000137959	IFI44L	1.23569	3.66389e-05	1.08639e-05
Endothelial	ENSG00000025434	NR1H3	-1.15024	3.82587e-05	1.14554e-05
Endothelial	ENSG00000124813	RUNX2	-1.03578	4.44661e-05	1.35396e-05
Endothelial	ENSG00000157933	SKI	0.51049	4.44661e-05	1.35725e-05
Endothelial	ENSG00000166825	ANPEP	-1.5119	4.59434e-05	1.43778e-05
Endothelial	ENSG00000162772	ATF3	-1.11964	4.59434e-05	1.44241e-05
Endothelial	ENSG00000163072	NOSTRIN	2.61872	4.59434e-05	1.42486e-05
Endothelial	ENSG00000111404	RERGL	-1.34745	5.07858e-05	1.6092e-05
Endothelial	ENSG00000082014	SMARCD3	-0.933504	6.07276e-05	1.94187e-05
Endothelial	ENSG00000115977	AAK1	0.695202	8.59663e-05	2.77979e-05
Endothelial	ENSG00000073060	SCARB1	-0.858518	8.59663e-05	2.7989e-05
Endothelial	ENSG00000277734	TRAC	-0.932731	0.000142394	4.67748e-05
Endothelial	ENSG00000134817	APLNR	2.04873	0.000217817	7.21837e-05
Endothelial	ENSG00000139613	SMARCC2	0.452672	0.000257072	8.59396e-05
Endothelial	ENSG00000139219	COL2A1	-0.965834	0.00025995	8.76577e-05
Endothelial	ENSG00000034510	TMSB10	0.701478	0.000269322	9.16008e-05
Endothelial	ENSG00000240849	TMEM189	0.450942	0.000311196	0.000106748
Endothelial	ENSG00000162390	ACOT11	-0.775846	0.000366485	0.000126778
Endothelial	ENSG00000064652	SNX24	-0.572218	0.000427855	0.000149252
Endothelial	ENSG00000117450	PRDX1	-0.562359	0.000436701	0.000153607
Endothelial	ENSG00000104518	GSDMD	0.473628	0.000454498	0.000161188
Endothelial	ENSG00000112210	RAB23	-0.80332	0.000587187	0.000209953
Endothelial	ENSG00000012124	CD22	-0.908148	0.000599041	0.000215933
Endothelial	ENSG00000164764	SBSPON	-1.03899	0.000621852	0.000225964
Endothelial	ENSG00000113578	FGF1	-0.916781	0.000624614	0.000228783
Endothelial	ENSG00000198829	SUCNR1	-0.776727	0.000745775	0.00027533
Endothelial	ENSG00000122986	HVCN1	-0.601649	0.000931093	0.000346453
Endothelial	ENSG00000134107	BHLHE40	0.775275	0.0010581	0.000396789
Endothelial	ENSG00000196549	MME	-0.962922	0.00109194	0.000412653
Endothelial	ENSG00000131981	LGALS3	-0.89766	0.00110079	0.000419196
Endothelial	ENSG00000011465	DCN	-1.26115	0.00127974	0.000491062
Endothelial	ENSG00000114270	COL7A1	-1.0449	0.00132305	0.000511527
Endothelial	ENSG00000169245	CXCL10	-0.970395	0.00153272	0.000597047
Endothelial	ENSG00000172236	TPSAB1	-1.04558	0.00165021	0.000647613
Endothelial	ENSG00000163751	CPA3	-0.814124	0.00167309	0.000661454
Endothelial	ENSG00000118640	VAMP8	-0.885585	0.00171805	0.000684222
Endothelial	ENSG00000123836	PFKFB2	-0.635093	0.00254639	0.00102152
Endothelial	ENSG00000197253	TPSB2	-0.98291	0.0035736	0.00144398
Endothelial	ENSG00000183160	TMEM119	-0.954067	0.00380827	0.00154988
Endothelial	ENSG00000181631	P2RY13	-0.760971	0.00382065	0.00156602
Endothelial	ENSG00000170476	MZB1	-0.811019	0.00419516	0.00173172
Endothelial	ENSG00000168329	CX3CR1	-0.748981	0.00474837	0.00197389
Endothelial	ENSG00000150093	ITGB1	-0.429067	0.00475698	0.00199129
Endothelial	ENSG00000162723	SLAMF9	-0.809969	0.00581579	0.00245142
Endothelial	ENSG00000140577	CRTC3	-0.438176	0.00585841	0.00248642
Endothelial	ENSG00000149534	MS4A2	-0.690285	0.00597219	0.00255207
Endothelial	ENSG00000135218	CD36	-1.82427	0.00760256	0.00327087
Endothelial	ENSG00000213809	KLRK1	-0.738718	0.00806428	0.00349296
Endothelial	ENSG00000150636	CCDC102B	0.559253	0.013998	0.00610378
Endothelial	ENSG00000155366	RHOC	0.343084	0.0159259	0.00699072
Endothelial	ENSG00000185963	BICD2	-0.398036	0.0163718	0.00723406
Endothelial	ENSG00000103490	PYCARD	-0.622402	0.017476	0.00777275
Endothelial	ENSG00000080854	IGSF9B	-0.772763	0.0185136	0.00828808
Endothelial	ENSG00000117281	CD160	-0.55376	0.0208073	0.00943588
Endothelial	ENSG00000139719	VPS33A	-0.393961	0.0208073	0.00939671
Endothelial	ENSG00000163600	ICOS	-0.599406	0.0218256	0.00996111
Endothelial	ENSG00000111981	ULBP1	-0.484257	0.023976	0.0110123
Endothelial	ENSG00000156738	MS4A1	-0.670714	0.0283912	0.0131227
Endothelial	ENSG00000173757	STAT5B	0.249554	0.0294602	0.0137024
Endothelial	ENSG00000196396	PTPN1	-0.316164	0.0299606	0.0140222
Endothelial	ENSG00000089127	OAS1	-0.619485	0.030512	0.014369
Endothelial	ENSG00000101079	NDRG3	-0.326514	0.0308498	0.0146178
Endothelial	ENSG00000137693	YAP1	-0.463621	0.0407723	0.0194379
Endothelial	ENSG00000197992	CLEC9A	-0.609788	0.0414759	0.0198939
Endothelial	ENSG00000084093	REST	0.277169	0.045099	0.0217629
Endothelial	ENSG00000113361	CDH6	-0.655377	0.045726	0.0221984
Endothelial	ENSG00000188428	BLOC1S5	0.343892	0.0468384	0.0228745
Endothelial	ENSG00000225746	MEG8	-0.40607	0.0481859	0.0236727
Inflammatory_mixed_cell	ENSG00000164692	COL1A2	-3.69795	9.23065e-76	2.68333e-78
Inflammatory_mixed_cell	ENSG00000134333	LDHA	-2.84897	8.34679e-69	4.85278e-71
Inflammatory_mixed_cell	ENSG00000150093	ITGB1	-2.81009	6.10409e-56	5.32333e-58
Inflammatory_mixed_cell	ENSG00000107796	ACTA2	-3.48192	1.56716e-44	1.82228e-46
Inflammatory_mixed_cell	ENSG00000117450	PRDX1	-1.88888	2.16354e-41	3.14468e-43
Inflammatory_mixed_cell	ENSG00000182326	C1S	-2.24521	5.12134e-37	8.93257e-39
Inflammatory_mixed_cell	ENSG00000034510	TMSB10	-2.31474	2.88445e-36	5.86951e-38
Inflammatory_mixed_cell	ENSG00000118785	SPP1	-4.22244	4.28663e-30	9.96892e-32
Inflammatory_mixed_cell	ENSG00000082781	ITGB5	-2.80078	1.63111e-29	4.26744e-31
Inflammatory_mixed_cell	ENSG00000124212	PTGIS	-3.39391	1.99451e-29	5.79798e-31
Inflammatory_mixed_cell	ENSG00000010278	CD9	-2.11077	4.72653e-28	1.51139e-29
Inflammatory_mixed_cell	ENSG00000044574	HSPA5	-1.81243	7.48254e-27	2.61019e-28
Inflammatory_mixed_cell	ENSG00000133392	MYH11	-2.80492	7.82542e-26	2.95728e-27
Inflammatory_mixed_cell	ENSG00000216490	IFI30	-2.5289	9.66215e-24	3.93227e-25
Inflammatory_mixed_cell	ENSG00000178607	ERN1	1.1095	5.7803e-21	2.52048e-22
Inflammatory_mixed_cell	ENSG00000169604	ANTXR1	-2.176	2.47947e-20	1.15324e-21
Inflammatory_mixed_cell	ENSG00000110799	VWF	-3.1368	3.08529e-20	1.52471e-21
Inflammatory_mixed_cell	ENSG00000097033	SH3GLB1	-1.00749	5.6525e-20	2.95771e-21
Inflammatory_mixed_cell	ENSG00000106546	AHR	-1.40281	5.78771e-20	3.1967e-21
Inflammatory_mixed_cell	ENSG00000172037	LAMB2	-1.82248	6.9684e-20	4.0514e-21
Inflammatory_mixed_cell	ENSG00000163191	S100A11	-1.77862	5.43194e-18	3.31601e-19
Inflammatory_mixed_cell	ENSG00000140287	HDC	1.77454	9.55871e-18	6.11313e-19
Inflammatory_mixed_cell	ENSG00000129226	CD68	-2.31873	1.5985e-17	1.06877e-18
Inflammatory_mixed_cell	ENSG00000139329	LUM	-3.19908	2.59595e-17	1.81113e-18
Inflammatory_mixed_cell	ENSG00000111981	ULBP1	1.80149	2.76184e-17	2.00715e-18
Inflammatory_mixed_cell	ENSG00000105329	TGFB1	-1.51305	6.83913e-17	5.16911e-18
Inflammatory_mixed_cell	ENSG00000025423	HSD17B6	1.60337	2.53342e-16	1.98844e-17
Inflammatory_mixed_cell	ENSG00000196975	ANXA4	-1.22058	4.32073e-16	3.51688e-17
Inflammatory_mixed_cell	ENSG00000165899	OTOGL	1.94885	4.3573e-16	3.6733e-17
Inflammatory_mixed_cell	ENSG00000261371	PECAM1	-1.8366	5.31107e-16	4.63175e-17
Inflammatory_mixed_cell	ENSG00000051523	CYBA	1.24352	7.9585e-16	7.1719e-17
Inflammatory_mixed_cell	ENSG00000197385	ZNF860	1.78483	3.13586e-15	2.91708e-16
Inflammatory_mixed_cell	ENSG00000213809	KLRK1	2.08975	8.61831e-15	8.26757e-16
Inflammatory_mixed_cell	ENSG00000128271	ADORA2A	1.40219	2.62817e-14	2.59761e-15
Inflammatory_mixed_cell	ENSG00000027697	IFNGR1	-0.906538	5.0996e-14	5.18855e-15
Inflammatory_mixed_cell	ENSG00000107798	LIPA	-1.85533	1.0697e-13	1.11945e-14
Inflammatory_mixed_cell	ENSG00000140545	MFGE8	-2.74434	1.16646e-13	1.25463e-14
Inflammatory_mixed_cell	ENSG00000198178	CLEC4C	1.46183	1.18117e-13	1.30479e-14
Inflammatory_mixed_cell	ENSG00000139719	VPS33A	1.04885	1.78834e-13	2.02748e-14
Inflammatory_mixed_cell	ENSG00000106541	AGR2	1.77419	1.99567e-13	2.32055e-14
Inflammatory_mixed_cell	ENSG00000115884	SDC1	1.21112	2.44699e-13	2.91647e-14
Inflammatory_mixed_cell	ENSG00000131981	LGALS3	-1.84001	3.60853e-13	4.40576e-14
Inflammatory_mixed_cell	ENSG00000106804	C5	1.17425	3.83837e-13	5.02112e-14
Inflammatory_mixed_cell	ENSG00000235244	DANT2	1.23057	3.83837e-13	5.00804e-14
Inflammatory_mixed_cell	ENSG00000100219	XBP1	-1.13558	3.83837e-13	4.90975e-14
Inflammatory_mixed_cell	ENSG00000143184	XCL1	2.10191	3.84353e-13	5.13961e-14
Inflammatory_mixed_cell	ENSG00000051180	RAD51	1.51547	4.99801e-13	6.82868e-14
Inflammatory_mixed_cell	ENSG00000183091	NEB	1.78201	5.25733e-13	7.33581e-14
Inflammatory_mixed_cell	ENSG00000184731	FAM110C	1.61945	7.4964e-13	1.0678e-13
Inflammatory_mixed_cell	ENSG00000186074	CD300LF	1.18695	8.38926e-13	1.24376e-13
Inflammatory_mixed_cell	ENSG00000178752	ERFE	1.62698	8.38926e-13	1.23127e-13
Inflammatory_mixed_cell	ENSG00000203811	HIST2H3C	1.55902	8.66378e-13	1.32955e-13
Inflammatory_mixed_cell	ENSG00000156738	MS4A1	2.15218	8.66378e-13	1.33483e-13
Inflammatory_mixed_cell	ENSG00000170458	CD14	-1.70316	1.10307e-12	1.76363e-13
Inflammatory_mixed_cell	ENSG00000115718	PROC	1.4904	1.10307e-12	1.7541e-13
Inflammatory_mixed_cell	ENSG00000117281	CD160	1.97336	4.14735e-12	6.7515e-13
Inflammatory_mixed_cell	ENSG00000204345	CD300LD	1.60199	5.82123e-12	9.64565e-13
Inflammatory_mixed_cell	ENSG00000224982	TMEM233	1.86894	8.87266e-12	1.49597e-12
Inflammatory_mixed_cell	ENSG00000149968	MMP3	1.61083	9.52972e-12	1.63446e-12
Inflammatory_mixed_cell	ENSG00000102174	PHEX	1.76506	1.27783e-11	2.22877e-12
Inflammatory_mixed_cell	ENSG00000163220	S100A9	-2.04957	1.51816e-11	2.69209e-12
Inflammatory_mixed_cell	ENSG00000197992	CLEC9A	1.75775	1.64458e-11	3.01187e-12
Inflammatory_mixed_cell	ENSG00000176083	ZNF683	1.60019	1.64458e-11	2.99311e-12
Inflammatory_mixed_cell	ENSG00000225746	MEG8	1.37371	2.08282e-11	3.87502e-12
Inflammatory_mixed_cell	ENSG00000230590	FTX	0.811772	2.88916e-11	5.45916e-12
Inflammatory_mixed_cell	ENSG00000109684	CLNK	1.82154	2.89363e-11	5.55173e-12
Inflammatory_mixed_cell	ENSG00000149534	MS4A2	1.63368	3.11208e-11	6.06131e-12
Inflammatory_mixed_cell	ENSG00000130477	UNC13A	1.41697	3.13904e-11	6.20508e-12
Inflammatory_mixed_cell	ENSG00000150045	KLRF1	2.14426	3.60925e-11	7.23949e-12
Inflammatory_mixed_cell	ENSG00000157933	SKI	-1.36375	4.1162e-11	8.37599e-12
Inflammatory_mixed_cell	ENSG00000008300	CELSR3	1.34529	5.32795e-11	1.09966e-11
Inflammatory_mixed_cell	ENSG00000260325	HSPB9	2.14149	7.23375e-11	1.51404e-11
Inflammatory_mixed_cell	ENSG00000162390	ACOT11	1.1651	1.1267e-10	2.39096e-11
Inflammatory_mixed_cell	ENSG00000163734	CXCL3	1.15513	2.03383e-10	4.43423e-11
Inflammatory_mixed_cell	ENSG00000170442	KRT86	1.6074	2.03383e-10	4.42226e-11
Inflammatory_mixed_cell	ENSG00000255221	CARD17	1.69354	2.03721e-10	4.56004e-11
Inflammatory_mixed_cell	ENSG00000163739	CXCL1	1.47583	2.03721e-10	4.50942e-11
Inflammatory_mixed_cell	ENSG00000118526	TCF21	1.69493	2.19251e-10	4.97139e-11
Inflammatory_mixed_cell	ENSG00000105989	WNT2	1.78921	2.35056e-10	5.39809e-11
Inflammatory_mixed_cell	ENSG00000171611	PTCRA	1.53428	2.90158e-10	6.74786e-11
Inflammatory_mixed_cell	ENSG00000240849	TMEM189	0.703173	3.00344e-10	7.07206e-11
Inflammatory_mixed_cell	ENSG00000134376	CRB1	1.96878	3.10656e-10	7.40518e-11
Inflammatory_mixed_cell	ENSG00000198901	PRC1	1.1904	3.63686e-10	8.77498e-11
Inflammatory_mixed_cell	ENSG00000115008	IL1A	1.60517	3.99592e-10	9.75748e-11
Inflammatory_mixed_cell	ENSG00000163600	ICOS	1.50635	4.04623e-10	1.00369e-10
Inflammatory_mixed_cell	ENSG00000184292	TACSTD2	1.57641	4.04623e-10	1.01156e-10
Inflammatory_mixed_cell	ENSG00000178726	THBD	-0.76347	4.05121e-10	1.02458e-10
Inflammatory_mixed_cell	ENSG00000012124	CD22	1.28773	4.09854e-10	1.04846e-10
Inflammatory_mixed_cell	ENSG00000118520	ARG1	1.93011	4.93753e-10	1.27744e-10
Inflammatory_mixed_cell	ENSG00000134539	KLRD1	2.14431	5.44857e-10	1.4255e-10
Inflammatory_mixed_cell	ENSG00000149201	CCDC81	1.15971	5.46448e-10	1.44554e-10
Inflammatory_mixed_cell	ENSG00000069431	ABCC9	1.06455	7.2097e-10	1.92818e-10
Inflammatory_mixed_cell	ENSG00000164045	CDC25A	1.30267	7.42096e-10	2.01383e-10
Inflammatory_mixed_cell	ENSG00000103811	CTSH	-1.56091	7.42096e-10	2.02782e-10
Inflammatory_mixed_cell	ENSG00000225556	C2CD4D	1.3476	8.72662e-10	2.40997e-10
Inflammatory_mixed_cell	ENSG00000109072	VTN	1.99221	1.15555e-09	3.2248e-10
Inflammatory_mixed_cell	ENSG00000142166	IFNAR1	-0.857488	1.20257e-09	3.39096e-10
Inflammatory_mixed_cell	ENSG00000116191	RALGPS2	1.4642	1.29553e-09	3.69075e-10
Inflammatory_mixed_cell	ENSG00000109819	PPARGC1A	1.47552	1.4028e-09	4.07789e-10
Inflammatory_mixed_cell	ENSG00000185666	SYN3	1.75119	1.4028e-09	4.07304e-10
Inflammatory_mixed_cell	ENSG00000168610	STAT3	-1.15554	1.4049e-09	4.12791e-10
Inflammatory_mixed_cell	ENSG00000137693	YAP1	-1.7047	1.4049e-09	4.16568e-10
Inflammatory_mixed_cell	ENSG00000152402	GUCY1A2	1.49919	1.50349e-09	4.50173e-10
Inflammatory_mixed_cell	ENSG00000125966	MMP24	1.54833	1.60715e-09	4.85882e-10
Inflammatory_mixed_cell	ENSG00000173991	TCAP	1.49665	1.79084e-09	5.46622e-10
Inflammatory_mixed_cell	ENSG00000122025	FLT3	1.42517	1.93006e-09	5.94729e-10
Inflammatory_mixed_cell	ENSG00000205108	FAM205A	2.04022	2.21223e-09	6.88106e-10
Inflammatory_mixed_cell	ENSG00000124762	CDKN1A	-1.0559	2.60263e-09	8.17104e-10
Inflammatory_mixed_cell	ENSG00000072952	MRVI1	-1.83268	2.83509e-09	8.98327e-10
Inflammatory_mixed_cell	ENSG00000144218	AFF3	1.16263	2.86717e-09	9.25164e-10
Inflammatory_mixed_cell	ENSG00000134326	CMPK2	0.922743	2.86717e-09	9.18626e-10
Inflammatory_mixed_cell	ENSG00000152942	RAD17	1.03856	2.90787e-09	9.46747e-10
Inflammatory_mixed_cell	ENSG00000105650	PDE4C	1.63721	3.51586e-09	1.15492e-09
Inflammatory_mixed_cell	ENSG00000164430	CGAS	0.89384	3.58657e-09	1.19442e-09
Inflammatory_mixed_cell	ENSG00000162723	SLAMF9	1.50324	3.58657e-09	1.199e-09
Inflammatory_mixed_cell	ENSG00000177455	CD19	1.53892	3.68779e-09	1.24356e-09
Inflammatory_mixed_cell	ENSG00000204323	SMIM5	1.55258	4.00266e-09	1.36137e-09
Inflammatory_mixed_cell	ENSG00000120875	DUSP4	1.63874	4.44885e-09	1.52606e-09
Inflammatory_mixed_cell	ENSG00000130176	CNN1	-2.01706	7.52736e-09	2.60394e-09
Inflammatory_mixed_cell	ENSG00000197919	IFNA1	1.47785	9.31841e-09	3.25061e-09
Inflammatory_mixed_cell	ENSG00000138617	PARP16	0.904619	9.5411e-09	3.35603e-09
Inflammatory_mixed_cell	ENSG00000257335	MGAM	1.3753	1.08143e-08	3.83532e-09
Inflammatory_mixed_cell	ENSG00000160255	ITGB2	-1.2018	1.46981e-08	5.29817e-09
Inflammatory_mixed_cell	ENSG00000184584	TMEM173	-0.860666	1.46981e-08	5.27267e-09
Inflammatory_mixed_cell	ENSG00000249669	CARMN	-1.58353	1.63134e-08	5.92783e-09
Inflammatory_mixed_cell	ENSG00000104899	AMH	1.93895	1.66507e-08	6.09881e-09
Inflammatory_mixed_cell	ENSG00000196230	TUBB	-0.667078	2.06526e-08	7.62464e-09
Inflammatory_mixed_cell	ENSG00000174059	CD34	-1.29441	2.08348e-08	7.75249e-09
Inflammatory_mixed_cell	ENSG00000147316	MCPH1	0.704362	2.13874e-08	8.02027e-09
Inflammatory_mixed_cell	ENSG00000128272	ATF4	-0.717049	2.18725e-08	8.26577e-09
Inflammatory_mixed_cell	ENSG00000129038	LOXL1	-1.45656	3.31847e-08	1.26372e-08
Inflammatory_mixed_cell	ENSG00000186810	CXCR3	1.22975	3.86608e-08	1.49473e-08
Inflammatory_mixed_cell	ENSG00000114491	UMPS	0.786216	3.86608e-08	1.49215e-08
Inflammatory_mixed_cell	ENSG00000121797	CCRL2	1.00876	3.92305e-08	1.52817e-08
Inflammatory_mixed_cell	ENSG00000149257	SERPINH1	-1.04747	4.76692e-08	1.87074e-08
Inflammatory_mixed_cell	ENSG00000197632	SERPINB2	1.76552	5.79524e-08	2.29114e-08
Inflammatory_mixed_cell	ENSG00000169783	LINGO1	1.09944	7.25495e-08	2.88933e-08
Inflammatory_mixed_cell	ENSG00000169245	CXCL10	0.831405	7.30317e-08	2.92976e-08
Inflammatory_mixed_cell	ENSG00000167483	NIBAN3	1.43654	7.55203e-08	3.05155e-08
Inflammatory_mixed_cell	ENSG00000166851	PLK1	0.977631	8.60107e-08	3.50043e-08
Inflammatory_mixed_cell	ENSG00000147113	DIPK2B	1.22233	9.37734e-08	3.84362e-08
Inflammatory_mixed_cell	ENSG00000137441	FGFBP2	1.72902	9.61588e-08	3.96935e-08
Inflammatory_mixed_cell	ENSG00000140932	CMTM2	1.57904	1.04099e-07	4.32739e-08
Inflammatory_mixed_cell	ENSG00000145536	ADAMTS16	1.57177	1.05429e-07	4.42899e-08
Inflammatory_mixed_cell	ENSG00000118640	VAMP8	-1.03512	1.05429e-07	4.44395e-08
Inflammatory_mixed_cell	ENSG00000140945	CDH13	-1.54418	1.12904e-07	4.79184e-08
Inflammatory_mixed_cell	ENSG00000131203	IDO1	1.29015	1.46003e-07	6.23907e-08
Inflammatory_mixed_cell	ENSG00000175197	DDIT3	0.713758	1.48537e-07	6.39056e-08
Inflammatory_mixed_cell	ENSG00000075420	FNDC3B	-0.701839	2.13249e-07	9.23667e-08
Inflammatory_mixed_cell	ENSG00000173402	DAG1	-1.1175	2.48334e-07	1.08285e-07
Inflammatory_mixed_cell	ENSG00000162771	FAM71A	1.54602	2.5953e-07	1.14563e-07
Inflammatory_mixed_cell	ENSG00000116690	PRG4	1.46818	2.5953e-07	1.14676e-07
Inflammatory_mixed_cell	ENSG00000157404	KIT	1.02124	2.60376e-07	1.15807e-07
Inflammatory_mixed_cell	ENSG00000261609	GAN	1.19602	2.62987e-07	1.18497e-07
Inflammatory_mixed_cell	ENSG00000123836	PFKFB2	0.785488	2.62987e-07	1.18165e-07
Inflammatory_mixed_cell	ENSG00000170962	PDGFD	-1.23425	2.89316e-07	1.31201e-07
Inflammatory_mixed_cell	ENSG00000038945	MSR1	-1.16664	3.0485e-07	1.39132e-07
Inflammatory_mixed_cell	ENSG00000112033	PPARD	0.640704	3.31096e-07	1.52073e-07
Inflammatory_mixed_cell	ENSG00000114270	COL7A1	0.991988	4.0431e-07	1.86876e-07
Inflammatory_mixed_cell	ENSG00000124813	RUNX2	0.965195	4.20959e-07	1.95795e-07
Inflammatory_mixed_cell	ENSG00000145386	CCNA2	1.51458	4.89987e-07	2.29325e-07
Inflammatory_mixed_cell	ENSG00000092009	CMA1	1.74232	5.47523e-07	2.57845e-07
Inflammatory_mixed_cell	ENSG00000122986	HVCN1	0.576969	5.50435e-07	2.60816e-07
Inflammatory_mixed_cell	ENSG00000149294	NCAM1	1.00444	6.30311e-07	3.00497e-07
Inflammatory_mixed_cell	ENSG00000241852	C8orf58	1.03337	7.40685e-07	3.5527e-07
Inflammatory_mixed_cell	ENSG00000180773	SLC36A4	0.985097	7.90565e-07	3.81494e-07
Inflammatory_mixed_cell	ENSG00000164077	MON1A	0.712663	1.07526e-06	5.22002e-07
Inflammatory_mixed_cell	ENSG00000037280	FLT4	1.36269	1.22233e-06	5.9695e-07
Inflammatory_mixed_cell	ENSG00000106333	PCOLCE	-1.02058	1.23881e-06	6.12205e-07
Inflammatory_mixed_cell	ENSG00000026751	SLAMF7	1.05086	1.23881e-06	6.0908e-07
Inflammatory_mixed_cell	ENSG00000224078	SNHG14	-0.997933	1.47873e-06	7.35068e-07
Inflammatory_mixed_cell	ENSG00000061656	SPAG4	0.937935	2.70073e-06	1.35036e-06
Inflammatory_mixed_cell	ENSG00000203747	FCGR3A	-0.876301	2.92147e-06	1.46923e-06
Inflammatory_mixed_cell	ENSG00000223501	VPS52	0.623764	3.09696e-06	1.56649e-06
Inflammatory_mixed_cell	ENSG00000115596	WNT6	1.33361	3.97825e-06	2.02382e-06
Inflammatory_mixed_cell	ENSG00000172613	RAD9A	0.899028	4.54272e-06	2.32418e-06
Inflammatory_mixed_cell	ENSG00000182511	FES	0.691439	5.38162e-06	2.76903e-06
Inflammatory_mixed_cell	ENSG00000182218	HHIPL1	1.08482	5.45882e-06	2.82462e-06
Inflammatory_mixed_cell	ENSG00000139219	COL2A1	0.741993	6.7388e-06	3.50653e-06
Inflammatory_mixed_cell	ENSG00000134817	APLNR	1.10158	7.01805e-06	3.67224e-06
Inflammatory_mixed_cell	ENSG00000116717	GADD45A	-0.80556	7.16936e-06	3.77225e-06
Inflammatory_mixed_cell	ENSG00000205339	IPO7	-0.555144	9.14623e-06	4.83899e-06
Inflammatory_mixed_cell	ENSG00000137288	UQCC2	0.564715	9.38895e-06	4.9947e-06
Inflammatory_mixed_cell	ENSG00000178404	CEP295NL	0.688267	9.55166e-06	5.10903e-06
Inflammatory_mixed_cell	ENSG00000130202	NECTIN2	0.621598	9.87111e-06	5.30859e-06
Inflammatory_mixed_cell	ENSG00000134107	BHLHE40	-0.822443	1.27901e-05	6.9156e-06
Inflammatory_mixed_cell	ENSG00000136869	TLR4	-0.676186	1.36641e-05	7.42786e-06
Inflammatory_mixed_cell	ENSG00000181631	P2RY13	0.719661	1.48206e-05	8.09963e-06
Inflammatory_mixed_cell	ENSG00000115523	GNLY	1.57115	1.64133e-05	9.01777e-06
Inflammatory_mixed_cell	ENSG00000136160	EDNRB	0.842404	2.21944e-05	1.22585e-05
Inflammatory_mixed_cell	ENSG00000064652	SNX24	0.523514	2.53331e-05	1.40657e-05
Inflammatory_mixed_cell	ENSG00000163751	CPA3	1.32385	2.55087e-05	1.42374e-05
Inflammatory_mixed_cell	ENSG00000179639	FCER1A	0.641555	3.40714e-05	1.91807e-05
Inflammatory_mixed_cell	ENSG00000073050	XRCC1	0.687732	3.40714e-05	1.92147e-05
Inflammatory_mixed_cell	ENSG00000128052	KDR	0.848509	3.90157e-05	2.21164e-05
Inflammatory_mixed_cell	ENSG00000105639	JAK3	-0.937849	4.03393e-05	2.2984e-05
Inflammatory_mixed_cell	ENSG00000183049	CAMK1D	0.545823	4.12248e-05	2.36084e-05
Inflammatory_mixed_cell	ENSG00000106537	TSPAN13	0.928467	5.06608e-05	2.91594e-05
Inflammatory_mixed_cell	ENSG00000112210	RAB23	-1.02456	5.07578e-05	2.93628e-05
Inflammatory_mixed_cell	ENSG00000100985	MMP9	-2.45195	5.3191e-05	3.0925e-05
Inflammatory_mixed_cell	ENSG00000011465	DCN	-1.16912	5.40743e-05	3.15958e-05
Inflammatory_mixed_cell	ENSG00000150636	CCDC102B	0.860368	6.19638e-05	3.63857e-05
Inflammatory_mixed_cell	ENSG00000133246	PRAM1	0.95507	7.21066e-05	4.25513e-05
Inflammatory_mixed_cell	ENSG00000135480	KRT7	0.658397	7.63932e-05	4.53029e-05
Inflammatory_mixed_cell	ENSG00000188428	BLOC1S5	0.498237	8.37604e-05	4.99154e-05
Inflammatory_mixed_cell	ENSG00000148773	MKI67	0.91411	0.000104542	6.26039e-05
Inflammatory_mixed_cell	ENSG00000096717	SIRT1	0.545049	0.000111527	6.71107e-05
Inflammatory_mixed_cell	ENSG00000122679	RAMP3	0.911178	0.000130756	7.90616e-05
Inflammatory_mixed_cell	ENSG00000134321	RSAD2	0.724949	0.000167194	0.00010158
Inflammatory_mixed_cell	ENSG00000166825	ANPEP	-1.29415	0.000218661	0.000133485
Inflammatory_mixed_cell	ENSG00000120278	PLEKHG1	0.65047	0.000268011	0.000164391
Inflammatory_mixed_cell	ENSG00000119772	DNMT3A	0.575496	0.000323018	0.000199069
Inflammatory_mixed_cell	ENSG00000164171	ITGA2	0.599397	0.000337636	0.00020906
Inflammatory_mixed_cell	ENSG00000183160	TMEM119	0.975927	0.000343991	0.000213994
Inflammatory_mixed_cell	ENSG00000143546	S100A8	-1.62514	0.00037678	0.000235487
Inflammatory_mixed_cell	ENSG00000172071	EIF2AK3	0.493516	0.000415008	0.000260586
Inflammatory_mixed_cell	ENSG00000133275	CSNK1G2	0.50546	0.000432889	0.000273072
Inflammatory_mixed_cell	ENSG00000198829	SUCNR1	0.581126	0.000581008	0.000368197
Inflammatory_mixed_cell	ENSG00000160179	ABCG1	0.551173	0.000635768	0.000404748
Inflammatory_mixed_cell	ENSG00000161921	CXCL16	-0.791852	0.000753694	0.000482013
Inflammatory_mixed_cell	ENSG00000186847	KRT14	0.597174	0.000900466	0.000578497
Inflammatory_mixed_cell	ENSG00000108700	CCL8	0.586379	0.000905776	0.000584542
Inflammatory_mixed_cell	ENSG00000276085	CCL3L1	0.632823	0.000920052	0.000596429
Inflammatory_mixed_cell	ENSG00000129595	EPB41L4A	0.582694	0.00100453	0.000654115
Inflammatory_mixed_cell	ENSG00000197614	MFAP5	0.549088	0.00124222	0.000812499
Inflammatory_mixed_cell	ENSG00000163877	SNIP1	0.58161	0.00148878	0.000978097
Inflammatory_mixed_cell	ENSG00000168329	CX3CR1	0.648815	0.00179105	0.00118189
Inflammatory_mixed_cell	ENSG00000117448	AKR1A1	-0.343218	0.00180192	0.00119429
Inflammatory_mixed_cell	ENSG00000277734	TRAC	0.613538	0.00187198	0.00124617
Inflammatory_mixed_cell	ENSG00000082014	SMARCD3	-0.818732	0.00196527	0.00131399
Inflammatory_mixed_cell	ENSG00000121807	CCR2	0.877924	0.00209464	0.00140657
Inflammatory_mixed_cell	ENSG00000169554	ZEB2	-0.303114	0.00211817	0.00142853
Inflammatory_mixed_cell	ENSG00000172936	MYD88	-0.377969	0.00251899	0.00170618
Inflammatory_mixed_cell	ENSG00000042493	CAPG	-0.758301	0.00264232	0.00180508
Inflammatory_mixed_cell	ENSG00000140577	CRTC3	0.347826	0.00264232	0.00180287
Inflammatory_mixed_cell	ENSG00000145016	RUBCN	0.390431	0.00304241	0.00208723
Inflammatory_mixed_cell	ENSG00000084093	REST	0.376248	0.00314142	0.0021643
Inflammatory_mixed_cell	ENSG00000143799	PARP1	0.354724	0.00337177	0.0023328
Inflammatory_mixed_cell	ENSG00000115977	AAK1	0.359997	0.00389585	0.00270671
Inflammatory_mixed_cell	ENSG00000185963	BICD2	-0.506345	0.00390194	0.00272228
Inflammatory_mixed_cell	ENSG00000167851	CD300A	0.584707	0.00432726	0.0030316
Inflammatory_mixed_cell	ENSG00000169508	GPR183	0.505403	0.00457802	0.00322059
Inflammatory_mixed_cell	ENSG00000164867	NOS3	0.788069	0.00505441	0.00357041
Inflammatory_mixed_cell	ENSG00000162493	PDPN	0.624478	0.00539699	0.0038281
Inflammatory_mixed_cell	ENSG00000135218	CD36	-1.46335	0.00575956	0.00410201
Inflammatory_mixed_cell	ENSG00000128815	WDFY4	0.409335	0.00632117	0.00452037
Inflammatory_mixed_cell	ENSG00000155366	RHOC	-0.464891	0.00679863	0.00488158
Inflammatory_mixed_cell	ENSG00000163072	NOSTRIN	0.862658	0.0107905	0.00777923
Inflammatory_mixed_cell	ENSG00000165029	ABCA1	-0.488415	0.0108083	0.00785488
Inflammatory_mixed_cell	ENSG00000101079	NDRG3	-0.344932	0.0108083	0.0078397
Inflammatory_mixed_cell	ENSG00000118217	ATF6	-0.308106	0.0108314	0.00790313
Inflammatory_mixed_cell	ENSG00000136378	ADAMTS7	0.425823	0.0109566	0.00802637
Inflammatory_mixed_cell	ENSG00000196371	FUT4	0.397786	0.0118609	0.00872326
Inflammatory_mixed_cell	ENSG00000113361	CDH6	0.526842	0.0118749	0.00883409
Inflammatory_mixed_cell	ENSG00000178467	P4HTM	0.374131	0.0118749	0.00883716
Inflammatory_mixed_cell	ENSG00000111404	RERGL	0.60178	0.0118749	0.00881279
Inflammatory_mixed_cell	ENSG00000196549	MME	0.712678	0.014627	0.0109277
Inflammatory_mixed_cell	ENSG00000117632	STMN1	0.348119	0.0217466	0.0163099
Inflammatory_mixed_cell	ENSG00000157540	DYRK1A	-0.264755	0.0250971	0.0188958
Inflammatory_mixed_cell	ENSG00000173391	OLR1	-0.466115	0.026017	0.019664
Inflammatory_mixed_cell	ENSG00000204397	CARD16	0.380295	0.0270388	0.0205935
Inflammatory_mixed_cell	ENSG00000134109	EDEM1	-0.297815	0.0270388	0.0205429
Inflammatory_mixed_cell	ENSG00000130479	MAP1S	-0.589292	0.0283418	0.0216683
Inflammatory_mixed_cell	ENSG00000061455	PRDM6	-0.409274	0.0309602	0.0237602
Inflammatory_mixed_cell	ENSG00000073756	PTGS2	0.488358	0.034975	0.026943
Inflammatory_mixed_cell	ENSG00000068650	ATP11A	0.294597	0.0350598	0.0271102
Inflammatory_mixed_cell	ENSG00000147614	ATP6V0D2	0.708166	0.0366345	0.0284343
Inflammatory_mixed_cell	ENSG00000136997	MYC	0.321925	0.0376894	0.0293627
Inflammatory_mixed_cell	ENSG00000172977	KAT5	-0.350143	0.0426386	0.0333424
Inflammatory_mixed_cell	ENSG00000099331	MYO9B	-0.33318	0.047183	0.0370332
Inflammatory_mixed_cell	ENSG00000154096	THY1	-0.288649	0.0478639	0.0377067
Macrophage	ENSG00000118785	SPP1	6.50331	2.28085e-175	6.63037e-178
Macrophage	ENSG00000129226	CD68	4.2016	3.64288e-167	2.11795e-169
Macrophage	ENSG00000216490	IFI30	4.56743	2.16786e-111	1.89058e-113
Macrophage	ENSG00000164692	COL1A2	-4.30646	1.30038e-94	1.51206e-96
Macrophage	ENSG00000103811	CTSH	3.21176	1.97744e-80	2.87418e-82
Macrophage	ENSG00000170458	CD14	4.23307	7.53531e-60	1.3143e-61
Macrophage	ENSG00000165029	ABCA1	2.21128	4.20846e-56	8.56372e-58
Macrophage	ENSG00000038945	MSR1	4.55772	3.40265e-54	7.91315e-56
Macrophage	ENSG00000107798	LIPA	3.31593	2.352e-47	6.15349e-49
Macrophage	ENSG00000107796	ACTA2	-4.17197	1.93331e-46	6.07293e-48
Macrophage	ENSG00000133392	MYH11	-4.6198	1.93331e-46	6.1821e-48
Macrophage	ENSG00000224078	SNHG14	-2.34485	2.61466e-46	9.1209e-48
Macrophage	ENSG00000160255	ITGB2	3.42398	5.05406e-46	1.90996e-47
Macrophage	ENSG00000124212	PTGIS	-3.99428	9.00138e-44	3.66335e-45
Macrophage	ENSG00000118640	VAMP8	2.89302	1.06913e-43	4.66192e-45
Macrophage	ENSG00000182326	C1S	-3.39603	3.62536e-40	1.68622e-41
Macrophage	ENSG00000169554	ZEB2	1.04939	6.26054e-40	3.09387e-41
Macrophage	ENSG00000034510	TMSB10	1.47882	2.29034e-39	1.19843e-40
Macrophage	ENSG00000117448	AKR1A1	1.02378	1.32882e-38	7.33943e-40
Macrophage	ENSG00000110799	VWF	-4.18735	4.05131e-38	2.35541e-39
Macrophage	ENSG00000135077	HAVCR2	3.20596	1.20915e-36	7.38141e-38
Macrophage	ENSG00000172037	LAMB2	-2.4399	1.52234e-36	9.73588e-38
Macrophage	ENSG00000172936	MYD88	1.39902	3.63088e-36	2.42763e-37
Macrophage	ENSG00000161921	CXCL16	2.91	1.94387e-34	1.35619e-35
Macrophage	ENSG00000140545	MFGE8	-4.35621	7.87718e-31	5.7247e-32
Macrophage	ENSG00000249669	CARMN	-4.82765	3.32865e-30	2.51584e-31
Macrophage	ENSG00000136869	TLR4	1.03963	4.15898e-30	3.26432e-31
Macrophage	ENSG00000027697	IFNGR1	1.58028	1.06256e-29	8.64878e-31
Macrophage	ENSG00000203747	FCGR3A	3.31554	1.06954e-29	9.01644e-31
Macrophage	ENSG00000169604	ANTXR1	-2.78769	3.48756e-29	3.04148e-30
Macrophage	ENSG00000140678	ITGAX	3.04968	1.03138e-27	9.29438e-29
Macrophage	ENSG00000277632	CCL3	3.43198	2.09715e-27	1.95084e-28
Macrophage	ENSG00000149257	SERPINH1	-2.51746	3.06441e-27	3.01294e-28
Macrophage	ENSG00000157933	SKI	-1.72769	3.06441e-27	3.02878e-28
Macrophage	ENSG00000139329	LUM	-3.45387	8.23374e-26	8.37736e-27
Macrophage	ENSG00000042493	CAPG	2.65912	1.35403e-25	1.41701e-26
Macrophage	ENSG00000173757	STAT5B	-0.864825	2.43411e-24	2.61808e-25
Macrophage	ENSG00000072952	MRVI1	-3.18249	3.27707e-22	3.62002e-23
Macrophage	ENSG00000130176	CNN1	-3.81637	1.28029e-21	1.45149e-22
Macrophage	ENSG00000174059	CD34	-3.35437	3.80574e-21	4.42528e-22
Macrophage	ENSG00000106804	C5	-0.98547	4.55344e-21	5.42707e-22
Macrophage	ENSG00000137693	YAP1	-3.24242	9.36887e-21	1.14387e-21
Macrophage	ENSG00000173391	OLR1	2.87093	1.06339e-20	1.32923e-21
Macrophage	ENSG00000100014	SPECC1L	-0.992123	1.47599e-20	1.8879e-21
Macrophage	ENSG00000230590	FTX	-0.805172	1.52041e-20	1.98891e-21
Macrophage	ENSG00000140945	CDH13	-3.14864	1.71979e-20	2.29972e-21
Macrophage	ENSG00000135218	CD36	4.06992	5.44836e-20	7.44398e-21
Macrophage	ENSG00000073060	SCARB1	2.02709	7.01422e-20	9.78729e-21
Macrophage	ENSG00000129038	LOXL1	-2.89202	1.40122e-19	1.99592e-20
Macrophage	ENSG00000116717	GADD45A	-2.2125	1.57457e-19	2.28862e-20
Macrophage	ENSG00000018280	SLC11A1	2.66895	1.77565e-19	2.63251e-20
Macrophage	ENSG00000100985	MMP9	4.41324	2.95727e-19	4.4703e-20
Macrophage	ENSG00000249751	ECSCR	-2.84696	3.4932e-19	5.38196e-20
Macrophage	ENSG00000173402	DAG1	-1.87729	1.31587e-18	2.06561e-19
Macrophage	ENSG00000091972	CD200	-2.919	1.54159e-18	2.46475e-19
Macrophage	ENSG00000276085	CCL3L1	2.8412	3.6531e-18	5.96412e-19
Macrophage	ENSG00000019169	MARCO	3.39954	3.6531e-18	6.05309e-19
Macrophage	ENSG00000140287	HDC	-1.11649	5.47786e-18	9.23592e-19
Macrophage	ENSG00000059377	TBXAS1	2.42096	8.29702e-18	1.42304e-18
Macrophage	ENSG00000106333	PCOLCE	-2.84328	1.09587e-17	1.91141e-18
Macrophage	ENSG00000112210	RAB23	-2.455	1.15392e-17	2.0462e-18
Macrophage	ENSG00000170962	PDGFD	-2.99187	6.02919e-17	1.08666e-17
Macrophage	ENSG00000096433	ITPR3	-1.78621	2.81466e-16	5.15476e-17
Macrophage	ENSG00000179776	CDH5	-2.49304	4.80702e-16	8.94329e-17
Macrophage	ENSG00000095970	TREM2	2.54822	8.30563e-16	1.56938e-16
Macrophage	ENSG00000061455	PRDM6	-3.02607	2.13078e-15	4.08813e-16
Macrophage	ENSG00000164077	MON1A	-0.910886	2.73034e-15	5.3178e-16
Macrophage	ENSG00000167851	CD300A	1.94602	4.29597e-15	8.49204e-16
Macrophage	ENSG00000225746	MEG8	-1.36785	5.24449e-15	1.05195e-15
Macrophage	ENSG00000150337	FCGR1A	2.50926	5.91218e-15	1.20306e-15
Macrophage	ENSG00000107679	PLEKHA1	-0.970409	6.10475e-15	1.25999e-15
Macrophage	ENSG00000163191	S100A11	1.38912	7.56238e-15	1.58282e-15
Macrophage	ENSG00000135480	KRT7	-1.80543	1.68732e-14	3.58065e-15
Macrophage	ENSG00000154096	THY1	-2.25913	1.83617e-14	3.9499e-15
Macrophage	ENSG00000011465	DCN	-2.77394	1.89544e-14	4.13249e-15
Macrophage	ENSG00000105664	COMP	-3.06535	2.15319e-14	4.75704e-15
Macrophage	ENSG00000104635	SLC39A14	-2.31481	2.35614e-14	5.27392e-15
Macrophage	ENSG00000081237	PTPRC	1.71003	2.75641e-14	6.24999e-15
Macrophage	ENSG00000197385	ZNF860	-1.21495	5.90654e-14	1.35644e-14
Macrophage	ENSG00000174175	SELP	-2.55081	6.0413e-14	1.40495e-14
Macrophage	ENSG00000136378	ADAMTS7	-2.56532	1.18445e-13	2.78897e-14
Macrophage	ENSG00000177455	CD19	-1.33855	1.7385e-13	4.1441e-14
Macrophage	ENSG00000178573	MAF	1.70251	1.80078e-13	4.34489e-14
Macrophage	ENSG00000099331	MYO9B	0.889034	2.15822e-13	5.27008e-14
Macrophage	ENSG00000089127	OAS1	1.62525	3.30226e-13	8.15964e-14
Macrophage	ENSG00000159251	ACTC1	-2.58257	6.95898e-13	1.75997e-13
Macrophage	ENSG00000108700	CCL8	2.49658	6.95898e-13	1.75724e-13
Macrophage	ENSG00000138617	PARP16	-1.07684	7.41862e-13	1.89779e-13
Macrophage	ENSG00000149201	CCDC81	-1.22923	1.96337e-12	5.07964e-13
Macrophage	ENSG00000178607	ERN1	-0.824288	2.36236e-12	6.1806e-13
Macrophage	ENSG00000163877	SNIP1	-0.701334	3.00066e-12	7.9378e-13
Macrophage	ENSG00000175445	LPL	2.53549	3.38723e-12	9.05887e-13
Macrophage	ENSG00000184292	TACSTD2	-1.35108	3.4906e-12	9.4368e-13
Macrophage	ENSG00000146648	EGFR	-2.54665	5.25527e-12	1.43603e-12
Macrophage	ENSG00000128271	ADORA2A	-1.43192	8.66462e-12	2.39285e-12
Macrophage	ENSG00000149534	MS4A2	-1.43047	9.66098e-12	2.69609e-12
Macrophage	ENSG00000025423	HSD17B6	-1.36526	1.10811e-11	3.12462e-12
Macrophage	ENSG00000164764	SBSPON	-2.36279	1.41008e-11	4.0171e-12
Macrophage	ENSG00000261609	GAN	-1.08672	1.65288e-11	4.75683e-12
Macrophage	ENSG00000163600	ICOS	-1.23033	2.5237e-11	7.33633e-12
Macrophage	ENSG00000113578	FGF1	-2.10125	3.0468e-11	8.94554e-12
Macrophage	ENSG00000241852	C8orf58	-0.965706	3.42587e-11	1.01581e-11
Macrophage	ENSG00000129595	EPB41L4A	-1.90571	3.82696e-11	1.14586e-11
Macrophage	ENSG00000122679	RAMP3	-1.75223	3.94684e-11	1.19323e-11
Macrophage	ENSG00000113361	CDH6	-2.24186	5.02781e-11	1.53465e-11
Macrophage	ENSG00000164867	NOS3	-1.90334	5.35163e-11	1.64905e-11
Macrophage	ENSG00000078401	EDN1	-2.17825	5.99394e-11	1.86439e-11
Macrophage	ENSG00000147113	DIPK2B	-1.95535	6.14082e-11	1.92793e-11
Macrophage	ENSG00000082014	SMARCD3	-1.66318	7.95597e-11	2.52093e-11
Macrophage	ENSG00000224982	TMEM233	-1.1061	7.97706e-11	2.5508e-11
Macrophage	ENSG00000235244	DANT2	-1.67271	8.07053e-11	2.60415e-11
Macrophage	ENSG00000080854	IGSF9B	-2.95326	1.00801e-10	3.28188e-11
Macrophage	ENSG00000125538	IL1B	2.18005	1.0205e-10	3.35224e-11
Macrophage	ENSG00000108219	TSPAN14	0.802308	1.4594e-10	4.83639e-11
Macrophage	ENSG00000147316	MCPH1	-0.70922	1.60147e-10	5.35374e-11
Macrophage	ENSG00000139219	COL2A1	-2.37961	1.97209e-10	6.65006e-11
Macrophage	ENSG00000115008	IL1A	-0.950769	2.42705e-10	8.25481e-11
Macrophage	ENSG00000128815	WDFY4	1.85352	2.65299e-10	9.10039e-11
Macrophage	ENSG00000111981	ULBP1	-0.862749	3.78985e-10	1.31102e-10
Macrophage	ENSG00000117281	CD160	-0.909177	3.92295e-10	1.36847e-10
Macrophage	ENSG00000257335	MGAM	-1.34202	7.48723e-10	2.63359e-10
Macrophage	ENSG00000204345	CD300LD	-0.880496	7.68773e-10	2.72646e-10
Macrophage	ENSG00000092009	CMA1	-1.13703	9.01932e-10	3.22493e-10
Macrophage	ENSG00000107863	ARHGAP21	-0.605937	1.32419e-09	4.77323e-10
Macrophage	ENSG00000149451	ADAM33	-2.58828	1.67322e-09	6.08002e-10
Macrophage	ENSG00000140577	CRTC3	-0.696615	2.18764e-09	8.01287e-10
Macrophage	ENSG00000122986	HVCN1	1.16298	2.37011e-09	8.75012e-10
Macrophage	ENSG00000197253	TPSB2	-1.83133	2.50671e-09	9.32731e-10
Macrophage	ENSG00000225556	C2CD4D	-1.11456	3.11622e-09	1.16858e-09
Macrophage	ENSG00000111404	RERGL	-2.23561	3.58946e-09	1.35648e-09
Macrophage	ENSG00000114491	UMPS	-0.574917	4.08893e-09	1.55712e-09
Macrophage	ENSG00000103490	PYCARD	1.59343	4.32838e-09	1.66089e-09
Macrophage	ENSG00000037280	FLT4	-1.65964	5.34573e-09	2.06681e-09
Macrophage	ENSG00000143153	ATP1B1	0.934567	6.32469e-09	2.46369e-09
Macrophage	ENSG00000068650	ATP11A	0.727147	6.81885e-09	2.676e-09
Macrophage	ENSG00000128052	KDR	-1.69941	8.18438e-09	3.23568e-09
Macrophage	ENSG00000186847	KRT14	-1.65986	8.98524e-09	3.57842e-09
Macrophage	ENSG00000169783	LINGO1	-1.30979	9.4021e-09	3.77177e-09
Macrophage	ENSG00000118217	ATF6	0.467259	1.12412e-08	4.54223e-09
Macrophage	ENSG00000134539	KLRD1	-1.3802	1.16524e-08	4.74225e-09
Macrophage	ENSG00000185666	SYN3	-1.12609	1.29197e-08	5.29556e-09
Macrophage	ENSG00000178467	P4HTM	-0.927434	1.31688e-08	5.43596e-09
Macrophage	ENSG00000118526	TCF21	-1.06171	1.35693e-08	5.64073e-09
Macrophage	ENSG00000125966	MMP24	-1.40938	1.80425e-08	7.5527e-09
Macrophage	ENSG00000101079	NDRG3	-0.787181	1.83461e-08	7.73309e-09
Macrophage	ENSG00000184731	FAM110C	-1.42427	2.22505e-08	9.44353e-09
Macrophage	ENSG00000150093	ITGB1	-1.39965	2.29857e-08	9.82239e-09
Macrophage	ENSG00000277734	TRAC	-1.42881	2.49054e-08	1.07151e-08
Macrophage	ENSG00000150636	CCDC102B	-1.01088	2.49824e-08	1.08209e-08
Macrophage	ENSG00000102010	BMX	-1.65376	2.66209e-08	1.1608e-08
Macrophage	ENSG00000169245	CXCL10	1.49746	3.51159e-08	1.54142e-08
Macrophage	ENSG00000197614	MFAP5	-1.39385	3.53433e-08	1.56168e-08
Macrophage	ENSG00000170442	KRT86	-1.14286	4.84238e-08	2.15373e-08
Macrophage	ENSG00000131981	LGALS3	1.52181	5.8519e-08	2.61975e-08
Macrophage	ENSG00000152942	RAD17	-0.66735	5.86996e-08	2.6449e-08
Macrophage	ENSG00000117525	F3	-1.85099	6.50905e-08	2.95178e-08
Macrophage	ENSG00000128272	ATF4	-0.791671	8.37675e-08	3.82311e-08
Macrophage	ENSG00000008300	CELSR3	-1.05571	8.40258e-08	3.85932e-08
Macrophage	ENSG00000156738	MS4A1	-1.01996	8.57428e-08	3.96311e-08
Macrophage	ENSG00000213809	KLRK1	-1.24106	9.86448e-08	4.58813e-08
Macrophage	ENSG00000164171	ITGA2	-1.45417	1.29551e-07	6.06331e-08
Macrophage	ENSG00000105639	JAK3	-1.06201	1.39111e-07	6.55114e-08
Macrophage	ENSG00000157540	DYRK1A	-0.733281	2.03913e-07	9.66216e-08
Macrophage	ENSG00000069431	ABCC9	-1.64548	2.18204e-07	1.04028e-07
Macrophage	ENSG00000137441	FGFBP2	-1.12358	3.48152e-07	1.66991e-07
Macrophage	ENSG00000141458	NPC1	0.959418	3.80292e-07	1.84619e-07
Macrophage	ENSG00000117632	STMN1	0.713462	3.80292e-07	1.83587e-07
Macrophage	ENSG00000165899	OTOGL	-1.04652	3.89546e-07	1.90243e-07
Macrophage	ENSG00000115718	PROC	-0.863366	4.19647e-07	2.06164e-07
Macrophage	ENSG00000172399	MYOZ2	-1.44047	5.99572e-07	2.963e-07
Macrophage	ENSG00000173991	TCAP	-1.05117	6.83263e-07	3.41632e-07
Macrophage	ENSG00000176083	ZNF683	-1.29429	6.83263e-07	3.3986e-07
Macrophage	ENSG00000105989	WNT2	-1.02223	7.23403e-07	3.63804e-07
Macrophage	ENSG00000064652	SNX24	0.556373	9.74692e-07	4.93013e-07
Macrophage	ENSG00000144218	AFF3	-0.859549	1.01589e-06	5.16806e-07
Macrophage	ENSG00000163072	NOSTRIN	-1.91958	1.26516e-06	6.47291e-07
Macrophage	ENSG00000133275	CSNK1G2	-0.56319	1.3573e-06	6.98378e-07
Macrophage	ENSG00000167483	NIBAN3	-0.890086	1.45675e-06	7.53781e-07
Macrophage	ENSG00000149294	NCAM1	-1.22135	1.46303e-06	7.61288e-07
Macrophage	ENSG00000140932	CMTM2	-0.97208	1.5399e-06	8.05764e-07
Macrophage	ENSG00000150045	KLRF1	-1.08296	1.55902e-06	8.20301e-07
Macrophage	ENSG00000160179	ABCG1	0.996338	1.63116e-06	8.62997e-07
Macrophage	ENSG00000204397	CARD16	1.07956	1.67209e-06	8.89513e-07
Macrophage	ENSG00000105650	PDE4C	-1.19427	1.68732e-06	9.0252e-07
Macrophage	ENSG00000116690	PRG4	-1.16619	1.68936e-06	9.08524e-07
Macrophage	ENSG00000118520	ARG1	-0.862765	1.757e-06	9.50006e-07
Macrophage	ENSG00000096717	SIRT1	-0.519922	1.79659e-06	9.76632e-07
Macrophage	ENSG00000155011	DKK2	-1.36422	1.81656e-06	9.92773e-07
Macrophage	ENSG00000178752	ERFE	-1.16421	1.88178e-06	1.03389e-06
Macrophage	ENSG00000169508	GPR183	1.13309	1.9858e-06	1.09681e-06
Macrophage	ENSG00000197632	SERPINB2	-0.944731	2.03872e-06	1.13196e-06
Macrophage	ENSG00000240849	TMEM189	-0.334162	2.4234e-06	1.3526e-06
Macrophage	ENSG00000188428	BLOC1S5	-0.467525	2.69272e-06	1.51074e-06
Macrophage	ENSG00000114270	COL7A1	-1.55457	2.73452e-06	1.54214e-06
Macrophage	ENSG00000143184	XCL1	-0.891755	2.77034e-06	1.57039e-06
Macrophage	ENSG00000130477	UNC13A	-1.27424	3.07178e-06	1.7502e-06
Macrophage	ENSG00000134109	EDEM1	0.462416	3.1318e-06	1.7935e-06
Macrophage	ENSG00000134817	APLNR	-1.44944	3.15152e-06	1.81396e-06
Macrophage	ENSG00000172236	TPSAB1	-1.29893	3.21447e-06	1.85953e-06
Macrophage	ENSG00000179914	ITLN1	-1.87688	3.82362e-06	2.22304e-06
Macrophage	ENSG00000163751	CPA3	-1.08517	3.87337e-06	2.26322e-06
Macrophage	ENSG00000160201	U2AF1	-0.454249	4.10776e-06	2.41211e-06
Macrophage	ENSG00000196547	MAN2A2	-0.629464	4.11403e-06	2.42776e-06
Macrophage	ENSG00000205108	FAM205A	-0.952535	4.26359e-06	2.52841e-06
Macrophage	ENSG00000109819	PPARGC1A	-0.738079	4.65639e-06	2.77488e-06
Macrophage	ENSG00000172071	EIF2AK3	-0.569435	4.88581e-06	2.92581e-06
Macrophage	ENSG00000007866	TEAD3	-2.13524	5.14513e-06	3.09605e-06
Macrophage	ENSG00000166825	ANPEP	1.32977	6.10465e-06	3.69119e-06
Macrophage	ENSG00000139613	SMARCC2	-0.570752	7.05078e-06	4.28376e-06
Macrophage	ENSG00000186810	CXCR3	-1.06526	7.73763e-06	4.72355e-06
Macrophage	ENSG00000115523	GNLY	-1.51676	8.18515e-06	5.02054e-06
Macrophage	ENSG00000182218	HHIPL1	-1.05322	8.98022e-06	5.53432e-06
Macrophage	ENSG00000152402	GUCY1A2	-0.809318	9.4379e-06	5.84382e-06
Macrophage	ENSG00000163220	S100A9	1.47329	1.11498e-05	6.93622e-06
Macrophage	ENSG00000184584	TMEM173	-0.645234	1.29964e-05	8.12272e-06
Macrophage	ENSG00000147614	ATP6V0D2	1.60772	1.308e-05	8.22163e-06
Macrophage	ENSG00000203811	HIST2H3C	-0.708834	1.308e-05	8.25106e-06
Macrophage	ENSG00000106541	AGR2	-0.73723	1.5137e-05	9.63667e-06
Macrophage	ENSG00000115884	SDC1	-1.15005	1.5137e-05	9.59728e-06
Macrophage	ENSG00000025434	NR1H3	1.21932	1.69428e-05	1.08355e-05
Macrophage	ENSG00000163734	CXCL3	1.25854	2.17086e-05	1.39465e-05
Macrophage	ENSG00000073756	PTGS2	-1.05425	3.98431e-05	2.57127e-05
Macrophage	ENSG00000162493	PDPN	0.990903	4.60046e-05	2.98227e-05
Macrophage	ENSG00000170476	MZB1	-1.31725	4.78847e-05	3.11807e-05
Macrophage	ENSG00000157404	KIT	-1.13469	7.07996e-05	4.63079e-05
Macrophage	ENSG00000142166	IFNAR1	0.557433	7.39077e-05	4.85557e-05
Macrophage	ENSG00000197919	IFNA1	-0.813029	0.000101434	6.69344e-05
Macrophage	ENSG00000196371	FUT4	-0.372406	0.000146732	9.72527e-05
Macrophage	ENSG00000223501	VPS52	-0.418544	0.000148314	9.8732e-05
Macrophage	ENSG00000109072	VTN	-1.05234	0.000157888	0.000105565
Macrophage	ENSG00000172613	RAD9A	-0.525864	0.000163976	0.000110112
Macrophage	ENSG00000170248	PDCD6IP	-0.50533	0.000169862	0.000114558
Macrophage	ENSG00000162771	FAM71A	-0.677057	0.000172112	0.000116576
Macrophage	ENSG00000204323	SMIM5	-0.720344	0.000197106	0.000134078
Macrophage	ENSG00000073050	XRCC1	-0.46778	0.000210615	0.00014388
Macrophage	ENSG00000115596	WNT6	-0.976642	0.000213665	0.000146584
Macrophage	ENSG00000120875	DUSP4	-0.786107	0.000261556	0.0001802
Macrophage	ENSG00000102174	PHEX	-0.734096	0.0002877	0.000199048
Macrophage	ENSG00000082781	ITGB5	-1.06221	0.000291445	0.000202487
Macrophage	ENSG00000164045	CDC25A	-0.647831	0.000315653	0.000220223
Macrophage	ENSG00000109684	CLNK	-0.656685	0.000367839	0.000257701
Macrophage	ENSG00000051180	RAD51	-0.597027	0.000418387	0.00029433
Macrophage	ENSG00000131203	IDO1	-0.593976	0.000529928	0.000374339
Macrophage	ENSG00000117450	PRDX1	0.684975	0.000682493	0.000484094
Macrophage	ENSG00000183091	NEB	-0.718086	0.000825224	0.000587732
Macrophage	ENSG00000170525	PFKFB3	0.709312	0.000831896	0.000594902
Macrophage	ENSG00000178726	THBD	-0.509345	0.000852578	0.000612171
Macrophage	ENSG00000260325	HSPB9	-0.774686	0.000949078	0.000684219
Macrophage	ENSG00000181631	P2RY13	1.09823	0.000966516	0.0006996
Macrophage	ENSG00000168610	STAT3	-0.365467	0.00156768	0.0011393
Macrophage	ENSG00000134376	CRB1	-0.686707	0.00162675	0.00118696
Macrophage	ENSG00000075420	FNDC3B	-0.519085	0.00176745	0.00129476
Macrophage	ENSG00000100219	XBP1	-0.425143	0.00209707	0.00154232
Macrophage	ENSG00000133812	SBF2	-0.288063	0.0021317	0.00157399
Macrophage	ENSG00000168329	CX3CR1	1.1635	0.0022107	0.00163875
Macrophage	ENSG00000136826	KLF4	-0.39231	0.00221519	0.00164851
Macrophage	ENSG00000124813	RUNX2	-0.540842	0.00287091	0.00214484
Macrophage	ENSG00000137288	UQCC2	-0.272373	0.00340934	0.00255701
Macrophage	ENSG00000084093	REST	-0.235256	0.00362681	0.00273065
Macrophage	ENSG00000145016	RUBCN	-0.251325	0.00364805	0.00275724
Macrophage	ENSG00000198178	CLEC4C	-0.554683	0.00390133	0.00296002
Macrophage	ENSG00000155366	RHOC	-0.504568	0.00406097	0.00309295
Macrophage	ENSG00000183160	TMEM119	-0.79399	0.00417396	0.00319114
Macrophage	ENSG00000163625	WDFY3	-0.306065	0.00524084	0.00402204
Macrophage	ENSG00000145536	ADAMTS16	-0.621262	0.00616348	0.00476594
Macrophage	ENSG00000121797	CCRL2	0.791476	0.00616348	0.00476221
Macrophage	ENSG00000205339	IPO7	-0.329243	0.00623645	0.0048405
Macrophage	ENSG00000143799	PARP1	0.24196	0.00652695	0.00508495
Macrophage	ENSG00000051523	CYBA	0.792524	0.00703597	0.00550197
Macrophage	ENSG00000175197	DDIT3	-0.357734	0.00706196	0.00556036
Macrophage	ENSG00000061656	SPAG4	-0.624017	0.00706196	0.00556335
Macrophage	ENSG00000188486	H2AFX	-0.331433	0.00721073	0.00570151
Macrophage	ENSG00000081041	CXCL2	0.769184	0.00954772	0.00757711
Macrophage	ENSG00000149968	MMP3	-0.485995	0.0108377	0.00863232
Macrophage	ENSG00000062485	CS	-0.227241	0.0111649	0.00892545
Macrophage	ENSG00000179639	FCER1A	0.810494	0.0112327	0.0090123
Macrophage	ENSG00000026751	SLAMF7	0.650057	0.0148569	0.0119633
Macrophage	ENSG00000105329	TGFB1	0.360443	0.015624	0.0126264
Macrophage	ENSG00000197992	CLEC9A	-0.486249	0.0167073	0.0135504
Macrophage	ENSG00000172977	KAT5	-0.284541	0.0250718	0.0204073
Macrophage	ENSG00000145386	CCNA2	-0.465703	0.0263876	0.021555
Macrophage	ENSG00000130202	NECTIN2	-0.246525	0.0332151	0.0272287
Macrophage	ENSG00000239672	NME1	-0.2495	0.038034	0.0312896
Macrophage	ENSG00000104899	AMH	-0.71627	0.0466743	0.0385334
Macrophage	ENSG00000131389	SLC6A6	0.417059	0.0469863	0.0389276
Macrophage	ENSG00000166851	PLK1	-0.336157	0.0483265	0.0401784
Mast-cell	ENSG00000107796	ACTA2	-4.25017	8.74066e-45	2.64868e-47
Mast-cell	ENSG00000150093	ITGB1	-2.55218	4.00387e-32	2.42659e-34
Mast-cell	ENSG00000172236	TPSAB1	5.63427	1.27339e-27	1.15763e-29
Mast-cell	ENSG00000197253	TPSB2	5.24282	3.25398e-24	3.94421e-26
Mast-cell	ENSG00000163751	CPA3	4.06423	7.0595e-23	1.06962e-24
Mast-cell	ENSG00000133392	MYH11	-4.00771	6.61109e-22	1.20202e-23
Mast-cell	ENSG00000170476	MZB1	4.24558	7.16139e-22	1.51908e-23
Mast-cell	ENSG00000164692	COL1A2	-3.07051	5.71837e-21	1.38627e-22
Mast-cell	ENSG00000134333	LDHA	-2.04166	1.01494e-19	2.76801e-21
Mast-cell	ENSG00000082781	ITGB5	-3.34349	4.26199e-19	1.29151e-20
Mast-cell	ENSG00000100219	XBP1	2.51433	1.05343e-17	3.51145e-19
Mast-cell	ENSG00000130176	CNN1	-4.29355	1.65346e-17	6.01257e-19
Mast-cell	ENSG00000118785	SPP1	-4.76521	6.02272e-17	2.37259e-18
Mast-cell	ENSG00000182326	C1S	-2.94616	2.32934e-13	1.05879e-14
Mast-cell	ENSG00000124212	PTGIS	-2.80262	2.32934e-13	1.01793e-14
Mast-cell	ENSG00000249669	CARMN	-3.22682	3.14201e-13	1.5234e-14
Mast-cell	ENSG00000157404	KIT	2.84468	1.19e-12	6.13032e-14
Mast-cell	ENSG00000149534	MS4A2	3.1548	3.35815e-12	1.83172e-13
Mast-cell	ENSG00000072952	MRVI1	-3.22005	5.21596e-12	3.00313e-13
Mast-cell	ENSG00000224078	SNHG14	-1.49964	3.10938e-11	1.88447e-12
Mast-cell	ENSG00000163191	S100A11	-2.16309	1.16356e-10	7.40446e-12
Mast-cell	ENSG00000169604	ANTXR1	-2.18697	1.65255e-10	1.11936e-11
Mast-cell	ENSG00000163220	S100A9	-3.06142	1.65255e-10	1.15178e-11
Mast-cell	ENSG00000140545	MFGE8	-3.30104	2.79122e-09	2.02998e-10
Mast-cell	ENSG00000172037	LAMB2	-2.08557	6.09537e-09	4.6177e-10
Mast-cell	ENSG00000159251	ACTC1	-2.50741	1.81772e-08	1.43214e-09
Mast-cell	ENSG00000010278	CD9	-1.88392	2.57126e-08	2.10376e-09
Mast-cell	ENSG00000162772	ATF3	-2.33858	2.88552e-08	2.53576e-09
Mast-cell	ENSG00000117450	PRDX1	-1.33215	2.88552e-08	2.49414e-09
Mast-cell	ENSG00000099331	MYO9B	-1.3957	4.30143e-08	3.91039e-09
Mast-cell	ENSG00000143546	S100A8	-3.18403	1.02032e-07	9.58479e-09
Mast-cell	ENSG00000124762	CDKN1A	-1.63541	1.05622e-07	1.02422e-08
Mast-cell	ENSG00000178726	THBD	-1.87438	1.21389e-07	1.21389e-08
Mast-cell	ENSG00000110799	VWF	-2.56326	1.82649e-07	1.88184e-08
Mast-cell	ENSG00000149257	SERPINH1	-2.04005	2.07743e-07	2.20334e-08
Mast-cell	ENSG00000196975	ANXA4	-1.54146	2.58217e-07	2.81691e-08
Mast-cell	ENSG00000157933	SKI	-1.73392	2.61893e-07	2.93637e-08
Mast-cell	ENSG00000105329	TGFB1	-1.32688	3.27119e-07	3.76682e-08
Mast-cell	ENSG00000140945	CDH13	-2.22724	4.43724e-07	5.24401e-08
Mast-cell	ENSG00000097033	SH3GLB1	-1.1711	7.59865e-07	9.21048e-08
Mast-cell	ENSG00000116191	RALGPS2	1.92656	9.25799e-07	1.15023e-07
Mast-cell	ENSG00000078401	EDN1	-1.99452	1.52318e-06	1.98475e-07
Mast-cell	ENSG00000025434	NR1H3	-2.02759	1.52318e-06	1.97635e-07
Mast-cell	ENSG00000174059	CD34	-1.65483	2.09487e-06	2.79316e-07
Mast-cell	ENSG00000137693	YAP1	-2.20578	2.33377e-06	3.18241e-07
Mast-cell	ENSG00000216490	IFI30	-1.81991	3.23838e-06	4.51411e-07
Mast-cell	ENSG00000131981	LGALS3	-1.72919	4.42141e-06	6.29716e-07
Mast-cell	ENSG00000038945	MSR1	-1.96533	4.8939e-06	7.11841e-07
Mast-cell	ENSG00000160255	ITGB2	-1.96518	9.76774e-06	1.45036e-06
Mast-cell	ENSG00000205339	IPO7	-1.02106	1.5136e-05	2.29333e-06
Mast-cell	ENSG00000034510	TMSB10	-1.24101	2.19834e-05	3.39744e-06
Mast-cell	ENSG00000082014	SMARCD3	-1.69495	3.29604e-05	5.19376e-06
Mast-cell	ENSG00000112210	RAB23	-1.82552	3.3215e-05	5.33453e-06
Mast-cell	ENSG00000019169	MARCO	-2.61854	3.58534e-05	5.86691e-06
Mast-cell	ENSG00000092009	CMA1	2.13612	3.64886e-05	6.08143e-06
Mast-cell	ENSG00000185963	BICD2	-1.20879	3.89216e-05	6.67241e-06
Mast-cell	ENSG00000018280	SLC11A1	-1.66048	3.89216e-05	6.72283e-06
Mast-cell	ENSG00000276085	CCL3L1	-1.80902	4.09373e-05	7.19504e-06
Mast-cell	ENSG00000155366	RHOC	-1.44007	4.13017e-05	7.38424e-06
Mast-cell	ENSG00000169554	ZEB2	-1.26342	4.61261e-05	8.38655e-06
Mast-cell	ENSG00000100985	MMP9	-3.42703	6.43785e-05	1.19003e-05
Mast-cell	ENSG00000107798	LIPA	-1.8104	8.56328e-05	1.60886e-05
Mast-cell	ENSG00000129226	CD68	-1.70432	0.000113685	2.17035e-05
Mast-cell	ENSG00000140678	ITGAX	-1.76344	0.000126234	2.44817e-05
Mast-cell	ENSG00000061455	PRDM6	-1.64766	0.000128983	2.54058e-05
Mast-cell	ENSG00000135218	CD36	-2.3919	0.000140251	2.80502e-05
Mast-cell	ENSG00000170962	PDGFD	-1.53347	0.000166341	3.37722e-05
Mast-cell	ENSG00000196230	TUBB	-0.997394	0.000174621	3.59826e-05
Mast-cell	ENSG00000163625	WDFY3	-1.3847	0.000181818	3.80165e-05
Mast-cell	ENSG00000175445	LPL	-1.9774	0.000189507	4.01985e-05
Mast-cell	ENSG00000061656	SPAG4	1.91511	0.000193415	4.16134e-05
Mast-cell	ENSG00000141458	NPC1	-1.43504	0.000213357	4.65507e-05
Mast-cell	ENSG00000170458	CD14	-1.42896	0.000282199	6.24258e-05
Mast-cell	ENSG00000162493	PDPN	-1.62323	0.000302033	6.77285e-05
Mast-cell	ENSG00000129038	LOXL1	-1.56091	0.000306027	7.02409e-05
Mast-cell	ENSG00000115884	SDC1	1.95152	0.000306027	7.04789e-05
Mast-cell	ENSG00000169245	CXCL10	-1.47278	0.000345308	8.0572e-05
Mast-cell	ENSG00000007866	TEAD3	-1.71252	0.000601709	0.000142222
Mast-cell	ENSG00000173402	DAG1	-1.339	0.000615013	0.00014723
Mast-cell	ENSG00000107679	PLEKHA1	-1.35113	0.00068231	0.000165408
Mast-cell	ENSG00000277632	CCL3	-1.61567	0.00069942	0.000171676
Mast-cell	ENSG00000113578	FGF1	-1.4727	0.000766075	0.000190358
Mast-cell	ENSG00000140287	HDC	1.42394	0.00082315	0.000207035
Mast-cell	ENSG00000117525	F3	-1.53463	0.00096317	0.000245171
Mast-cell	ENSG00000117394	SLC2A1	-1.27822	0.00109153	0.000281152
Mast-cell	ENSG00000149451	ADAM33	-1.57636	0.00111413	0.000290348
Mast-cell	ENSG00000172399	MYOZ2	-1.4515	0.00131265	0.000346062
Mast-cell	ENSG00000140577	CRTC3	-0.897982	0.00217035	0.000578759
Mast-cell	ENSG00000027697	IFNGR1	-0.988252	0.00256804	0.000699801
Mast-cell	ENSG00000131389	SLC6A6	-1.15854	0.00256804	0.000700375
Mast-cell	ENSG00000101079	NDRG3	-1.01712	0.00277773	0.00076598
Mast-cell	ENSG00000116717	GADD45A	-1.09213	0.00288692	0.000804838
Mast-cell	ENSG00000136997	MYC	-0.967454	0.00303867	0.000856353
Mast-cell	ENSG00000167851	CD300A	-1.20982	0.00349505	0.000995561
Mast-cell	ENSG00000170525	PFKFB3	-0.969474	0.00413383	0.00120257
Mast-cell	ENSG00000026751	SLAMF7	1.19704	0.00413383	0.00120114
Mast-cell	ENSG00000161921	CXCL16	-1.18533	0.00455543	0.00133902
Mast-cell	ENSG00000179776	CDH5	-1.10961	0.00466056	0.00138405
Mast-cell	ENSG00000091972	CD200	-1.30362	0.00472297	0.00141689
Mast-cell	ENSG00000106546	AHR	-0.854093	0.00526129	0.00159433
Mast-cell	ENSG00000164764	SBSPON	-1.33359	0.00528626	0.00161792
Mast-cell	ENSG00000136826	KLF4	-1.08561	0.00540183	0.00166966
Mast-cell	ENSG00000146648	EGFR	-1.20876	0.00556887	0.00173816
Mast-cell	ENSG00000166825	ANPEP	-1.51769	0.00585988	0.00184675
Mast-cell	ENSG00000111404	RERGL	-1.20893	0.00605779	0.00192748
Mast-cell	ENSG00000100014	SPECC1L	-0.84708	0.00619187	0.0019889
Mast-cell	ENSG00000184584	TMEM173	-1.03237	0.00628585	0.00203814
Mast-cell	ENSG00000135077	HAVCR2	-1.13201	0.00636193	0.00208209
Mast-cell	ENSG00000150337	FCGR1A	-1.15017	0.00656192	0.00216742
Mast-cell	ENSG00000178404	CEP295NL	-1.05705	0.00865624	0.00288541
Mast-cell	ENSG00000173757	STAT5B	-0.808144	0.00974834	0.00327899
Mast-cell	ENSG00000108219	TSPAN14	-0.839424	0.0101359	0.00344007
Mast-cell	ENSG00000203747	FCGR3A	-1.09722	0.0104926	0.00359292
Mast-cell	ENSG00000170776	AKAP13	-0.69489	0.0111431	0.00384943
Mast-cell	ENSG00000158234	FAIM	-0.929039	0.0117183	0.00411915
Mast-cell	ENSG00000172977	KAT5	-0.820962	0.0117183	0.00409005
Mast-cell	ENSG00000165029	ABCA1	-0.87544	0.0117386	0.00416186
Mast-cell	ENSG00000113361	CDH6	-1.31467	0.0120648	0.00431407
Mast-cell	ENSG00000170248	PDCD6IP	-0.970507	0.0123125	0.00443997
Mast-cell	ENSG00000143153	ATP1B1	-0.966546	0.012363	0.0045495
Mast-cell	ENSG00000147614	ATP6V0D2	-1.33683	0.012363	0.00449814
Mast-cell	ENSG00000179914	ITLN1	-1.62911	0.012363	0.00457055
Mast-cell	ENSG00000136869	TLR4	-1.01898	0.0125815	0.00468948
Mast-cell	ENSG00000168610	STAT3	-0.681133	0.0132938	0.00499525
Mast-cell	ENSG00000107863	ARHGAP21	-0.794352	0.018155	0.00687691
Mast-cell	ENSG00000134107	BHLHE40	-0.825297	0.0189577	0.00724891
Mast-cell	ENSG00000178467	P4HTM	-0.871801	0.0189577	0.00729584
Mast-cell	ENSG00000042493	CAPG	-1.04751	0.0214891	0.00833517
Mast-cell	ENSG00000172936	MYD88	-0.75938	0.0220379	0.00861481
Mast-cell	ENSG00000196821	ILRUN	-0.621089	0.0234446	0.00923574
Mast-cell	ENSG00000139219	COL2A1	-1.01442	0.0235429	0.00947793
Mast-cell	ENSG00000157540	DYRK1A	-0.644004	0.0235429	0.00948848
Mast-cell	ENSG00000154096	THY1	-0.944448	0.0235429	0.00946588
Mast-cell	ENSG00000160201	U2AF1	-0.55537	0.0275421	0.0111838
Mast-cell	ENSG00000139329	LUM	-1.09694	0.0310275	0.0126931
Mast-cell	ENSG00000163734	CXCL3	-0.977197	0.0367976	0.0152681
Mast-cell	ENSG00000112062	MAPK14	-0.699802	0.0367976	0.0152766
Mast-cell	ENSG00000069431	ABCC9	-0.911709	0.0377607	0.0157909
Mast-cell	ENSG00000064652	SNX24	-0.720401	0.0397726	0.0167527
Mast-cell	ENSG00000125538	IL1B	-1.03338	0.0401765	0.0170446
Mast-cell	ENSG00000105664	COMP	-1.13852	0.0406084	0.0173952
Mast-cell	ENSG00000170323	FABP4	-1.1072	0.0406084	0.0174739
Mast-cell	ENSG00000182511	FES	-0.887936	0.0415768	0.0180166
Mast-cell	ENSG00000249751	ECSCR	-1.04634	0.0435026	0.0190492
Mast-cell	ENSG00000133812	SBF2	-0.926992	0.0435026	0.0191148
Mast-cell	ENSG00000178573	MAF	-0.763166	0.043655	0.0194463
Mast-cell	ENSG00000197614	MFAP5	-0.980587	0.043655	0.019351
Mast-cell	ENSG00000011465	DCN	-1.01789	0.0437186	0.0199391
Mast-cell	ENSG00000142166	IFNAR1	-0.657188	0.0437186	0.0202646
Mast-cell	ENSG00000128052	KDR	-0.866203	0.0437186	0.0198044
Mast-cell	ENSG00000174175	SELP	-0.976941	0.0437186	0.0201128
Mast-cell	ENSG00000139613	SMARCC2	-0.617147	0.0437186	0.0202695
Mast-cell	ENSG00000073050	XRCC1	-0.946153	0.0437186	0.0199446
Mast-cell	ENSG00000103811	CTSH	-0.683094	0.0467106	0.0217983
Mast-cell	ENSG00000196549	MME	-0.931397	0.0471968	0.0221682
Mast-cell	ENSG00000135480	KRT7	-0.777397	0.0479428	0.0226639
Mast-cell	ENSG00000105639	JAK3	-0.594861	0.0487762	0.0232056
Neutrophil	ENSG00000143546	S100A8	8.09694	2.6583e-59	7.72762e-62
Neutrophil	ENSG00000163220	S100A9	6.53597	2.16321e-32	1.25768e-34
Neutrophil	ENSG00000164692	COL1A2	-2.87788	4.38267e-19	3.8221e-21
Neutrophil	ENSG00000140932	CMTM2	4.14878	1.15517e-18	1.34322e-20
Neutrophil	ENSG00000107796	ACTA2	-3.31219	9.06546e-16	1.31765e-17
Neutrophil	ENSG00000196549	MME	3.93867	1.61567e-15	2.81803e-17
Neutrophil	ENSG00000257335	MGAM	3.6981	1.31855e-14	2.68309e-16
Neutrophil	ENSG00000133392	MYH11	-3.31742	1.84083e-14	4.28099e-16
Neutrophil	ENSG00000181631	P2RY13	2.91759	6.37355e-13	1.6675e-14
Neutrophil	ENSG00000118785	SPP1	-3.0993	4.17434e-12	1.21347e-13
Neutrophil	ENSG00000125538	IL1B	2.80791	4.31662e-12	1.38031e-13
Neutrophil	ENSG00000081237	PTPRC	2.51481	3.4934e-11	1.21863e-12
Neutrophil	ENSG00000150093	ITGB1	-2.13441	1.28963e-10	4.87359e-12
Neutrophil	ENSG00000018280	SLC11A1	2.67176	5.41398e-10	2.20336e-11
Neutrophil	ENSG00000169604	ANTXR1	-2.49167	2.70722e-09	1.18047e-10
Neutrophil	ENSG00000172936	MYD88	2.29805	3.46149e-09	1.61e-10
Neutrophil	ENSG00000255221	CARD17	2.18808	7.68084e-09	3.79576e-10
Neutrophil	ENSG00000112062	MAPK14	2.03803	1.09636e-08	5.73677e-10
Neutrophil	ENSG00000121807	CCR2	1.98341	1.33711e-08	7.77392e-10
Neutrophil	ENSG00000073756	PTGS2	2.26824	1.33711e-08	7.74699e-10
Neutrophil	ENSG00000203747	FCGR3A	2.08953	3.21373e-08	1.96187e-09
Neutrophil	ENSG00000082781	ITGB5	-2.11963	7.28845e-08	4.66122e-09
Neutrophil	ENSG00000139329	LUM	-2.2769	8.11755e-08	5.42743e-09
Neutrophil	ENSG00000204397	CARD16	2.15004	1.90996e-07	1.33253e-08
Neutrophil	ENSG00000059377	TBXAS1	1.90029	2.28727e-07	1.66226e-08
Neutrophil	ENSG00000124212	PTGIS	-2.02413	8.10805e-07	6.12817e-08
Neutrophil	ENSG00000167851	CD300A	1.97145	1.42131e-06	1.11556e-07
Neutrophil	ENSG00000163191	S100A11	1.73988	2.23147e-06	1.81631e-07
Neutrophil	ENSG00000164045	CDC25A	2.06283	2.32662e-06	1.97295e-07
Neutrophil	ENSG00000224078	SNHG14	-1.81135	2.32662e-06	2.02903e-07
Neutrophil	ENSG00000131389	SLC6A6	2.0405	2.81202e-06	2.53408e-07
Neutrophil	ENSG00000166825	ANPEP	2.27403	3.07532e-06	2.86076e-07
Neutrophil	ENSG00000117281	CD160	1.62137	3.6622e-06	3.51316e-07
Neutrophil	ENSG00000170442	KRT86	1.79583	4.17025e-06	4.19942e-07
Neutrophil	ENSG00000172037	LAMB2	-1.85339	4.17025e-06	4.24299e-07
Neutrophil	ENSG00000160255	ITGB2	1.83513	5.25048e-06	5.49468e-07
Neutrophil	ENSG00000182326	C1S	-1.9439	7.33408e-06	8.1016e-07
Neutrophil	ENSG00000133246	PRAM1	2.17226	7.33408e-06	7.89243e-07
Neutrophil	ENSG00000115884	SDC1	1.67603	7.73005e-06	8.76372e-07
Neutrophil	ENSG00000010278	CD9	-1.44827	1.3293e-05	1.55837e-06
Neutrophil	ENSG00000130477	UNC13A	1.80216	1.3293e-05	1.58434e-06
Neutrophil	ENSG00000116191	RALGPS2	1.75402	1.41585e-05	1.72865e-06
Neutrophil	ENSG00000115718	PROC	1.71931	1.47441e-05	1.84301e-06
Neutrophil	ENSG00000134321	RSAD2	1.83852	1.49072e-05	1.90673e-06
Neutrophil	ENSG00000168329	CX3CR1	1.60679	2.12184e-05	2.77566e-06
Neutrophil	ENSG00000115596	WNT6	2.47222	2.12828e-05	2.84595e-06
Neutrophil	ENSG00000187446	CHP1	1.42641	2.526e-05	3.51418e-06
Neutrophil	ENSG00000102174	PHEX	1.63358	2.526e-05	3.52465e-06
Neutrophil	ENSG00000117450	PRDX1	-1.14114	2.60988e-05	3.71756e-06
Neutrophil	ENSG00000186810	CXCR3	1.77165	2.70127e-05	3.94642e-06
Neutrophil	ENSG00000171611	PTCRA	1.68147	2.70127e-05	4.08332e-06
Neutrophil	ENSG00000143184	XCL1	1.65681	2.70127e-05	4.04794e-06
Neutrophil	ENSG00000104899	AMH	2.78849	3.0452e-05	4.9573e-06
Neutrophil	ENSG00000186074	CD300LF	1.63841	3.0452e-05	4.92162e-06
Neutrophil	ENSG00000092009	CMA1	2.02541	3.0452e-05	4.86046e-06
Neutrophil	ENSG00000185745	IFIT1	1.84088	3.0452e-05	4.71006e-06
Neutrophil	ENSG00000122025	FLT3	1.47888	3.4119e-05	5.67042e-06
Neutrophil	ENSG00000140678	ITGAX	1.90479	3.4119e-05	5.75262e-06
Neutrophil	ENSG00000197632	SERPINB2	1.71538	4.27587e-05	7.33362e-06
Neutrophil	ENSG00000184731	FAM110C	1.73576	5.38006e-05	9.38383e-06
Neutrophil	ENSG00000038945	MSR1	-1.35361	5.83607e-05	1.03488e-05
Neutrophil	ENSG00000204345	CD300LD	1.36909	6.05354e-05	1.09105e-05
Neutrophil	ENSG00000122986	HVCN1	1.38677	6.60235e-05	1.20915e-05
Neutrophil	ENSG00000167483	NIBAN3	1.37618	7.32323e-05	1.36246e-05
Neutrophil	ENSG00000136160	EDNRB	1.40273	8.30649e-05	1.56954e-05
Neutrophil	ENSG00000008300	CELSR3	1.33933	9.14682e-05	1.80809e-05
Neutrophil	ENSG00000134376	CRB1	1.52573	9.14682e-05	1.80489e-05
Neutrophil	ENSG00000150045	KLRF1	1.73435	9.14682e-05	1.80435e-05
Neutrophil	ENSG00000107798	LIPA	-1.43771	9.66097e-05	1.93781e-05
Neutrophil	ENSG00000135480	KRT7	1.37183	9.80485e-05	1.99517e-05
Neutrophil	ENSG00000133275	CSNK1G2	1.55994	0.000111135	2.29378e-05
Neutrophil	ENSG00000249669	CARMN	-1.94544	0.000131296	2.74805e-05
Neutrophil	ENSG00000134333	LDHA	-1.03688	0.000138071	2.96103e-05
Neutrophil	ENSG00000185666	SYN3	1.80752	0.000138071	2.97014e-05
Neutrophil	ENSG00000068650	ATP11A	1.54767	0.000150456	3.2803e-05
Neutrophil	ENSG00000182511	FES	1.25232	0.000193651	4.27834e-05
Neutrophil	ENSG00000128271	ADORA2A	1.28824	0.000193716	4.3924e-05
Neutrophil	ENSG00000115008	IL1A	1.29422	0.000193716	4.33815e-05
Neutrophil	ENSG00000176083	ZNF683	1.937	0.000202429	4.6488e-05
Neutrophil	ENSG00000130176	CNN1	-1.82828	0.000204584	4.75777e-05
Neutrophil	ENSG00000152402	GUCY1A2	1.24341	0.000229451	5.40276e-05
Neutrophil	ENSG00000103490	PYCARD	1.62598	0.000229625	5.47362e-05
Neutrophil	ENSG00000125966	MMP24	1.40882	0.000232725	5.73184e-05
Neutrophil	ENSG00000184292	TACSTD2	1.51264	0.000232725	5.75048e-05
Neutrophil	ENSG00000105989	WNT2	1.6394	0.000232725	5.68883e-05
Neutrophil	ENSG00000156738	MS4A1	1.66141	0.000237105	5.99654e-05
Neutrophil	ENSG00000111981	ULBP1	1.20181	0.000237105	5.97208e-05
Neutrophil	ENSG00000165899	OTOGL	1.58031	0.000266388	6.81457e-05
Neutrophil	ENSG00000204323	SMIM5	1.30441	0.000283551	7.33605e-05
Neutrophil	ENSG00000183049	CAMK1D	1.38172	0.000285026	7.45706e-05
Neutrophil	ENSG00000106541	AGR2	1.26435	0.000331863	8.77894e-05
Neutrophil	ENSG00000178752	ERFE	1.51864	0.000334099	8.9352e-05
Neutrophil	ENSG00000118520	ARG1	1.71718	0.000334913	9.05433e-05
Neutrophil	ENSG00000140545	MFGE8	-2.1034	0.000358097	9.8893e-05
Neutrophil	ENSG00000136869	TLR4	1.18792	0.000358097	9.79219e-05
Neutrophil	ENSG00000182218	HHIPL1	1.52189	0.000369403	0.000103089
Neutrophil	ENSG00000197919	IFNA1	1.37351	0.000374037	0.00010547
Neutrophil	ENSG00000163739	CXCL1	1.56682	0.000411232	0.000117153
Neutrophil	ENSG00000118526	TCF21	1.48958	0.000456756	0.00013145
Neutrophil	ENSG00000149968	MMP3	1.29811	0.000457904	0.000133112
Neutrophil	ENSG00000025423	HSD17B6	1.29925	0.000466205	0.00013688
Neutrophil	ENSG00000027697	IFNGR1	1.14258	0.000479537	0.000142188
Neutrophil	ENSG00000164077	MON1A	1.27604	0.0006419	0.000192197
Neutrophil	ENSG00000150337	FCGR1A	1.17203	0.00069985	0.000211582
Neutrophil	ENSG00000145536	ADAMTS16	2.1794	0.000799966	0.000244176
Neutrophil	ENSG00000129038	LOXL1	-1.60733	0.000923629	0.000284607
Neutrophil	ENSG00000225556	C2CD4D	1.62327	0.00110557	0.000343883
Neutrophil	ENSG00000152942	RAD17	1.30726	0.00112732	0.000353927
Neutrophil	ENSG00000131981	LGALS3	-1.09067	0.00118373	0.000375076
Neutrophil	ENSG00000116690	PRG4	1.23099	0.00120521	0.000385388
Neutrophil	ENSG00000186847	KRT14	1.12147	0.00128426	0.000414396
Neutrophil	ENSG00000134326	CMPK2	1.32918	0.00143206	0.000469392
Neutrophil	ENSG00000173757	STAT5B	1.20377	0.00143206	0.000470414
Neutrophil	ENSG00000261609	GAN	1.31566	0.00143986	0.000477162
Neutrophil	ENSG00000134817	APLNR	1.16799	0.00147219	0.000492155
Neutrophil	ENSG00000205108	FAM205A	1.24287	0.00150522	0.000507574
Neutrophil	ENSG00000224982	TMEM233	1.16919	0.00150957	0.00051343
Neutrophil	ENSG00000012124	CD22	1.22407	0.00152129	0.000521838
Neutrophil	ENSG00000147113	DIPK2B	1.37643	0.00183826	0.000635911
Neutrophil	ENSG00000128052	KDR	1.12777	0.00217399	0.000758368
Neutrophil	ENSG00000124813	RUNX2	1.26232	0.00243681	0.000857134
Neutrophil	ENSG00000149534	MS4A2	1.08773	0.00252197	0.000899833
Neutrophil	ENSG00000105650	PDE4C	1.27286	0.00252197	0.000901753
Neutrophil	ENSG00000163734	CXCL3	1.13861	0.00255658	0.000921557
Neutrophil	ENSG00000148773	MKI67	1.14851	0.00277955	0.00101001
Neutrophil	ENSG00000120875	DUSP4	1.17099	0.00283222	0.00103738
Neutrophil	ENSG00000109819	PPARGC1A	1.14739	0.00310381	0.00114588
Neutrophil	ENSG00000261371	PECAM1	1.0319	0.00349051	0.0012988
Neutrophil	ENSG00000140287	HDC	1.01623	0.00358567	0.00134463
Neutrophil	ENSG00000112033	PPARD	0.997751	0.00371706	0.0014047
Neutrophil	ENSG00000106804	C5	1.05932	0.00376664	0.00143439
Neutrophil	ENSG00000142166	IFNAR1	0.999547	0.00380184	0.00145885
Neutrophil	ENSG00000235244	DANT2	1.01033	0.00384872	0.00148802
Neutrophil	ENSG00000169245	CXCL10	0.994483	0.00426466	0.00166976
Neutrophil	ENSG00000137441	FGFBP2	1.37367	0.00426466	0.00167363
Neutrophil	ENSG00000225746	MEG8	0.953194	0.00449594	0.00177747
Neutrophil	ENSG00000140945	CDH13	-1.08089	0.00458339	0.00182536
Neutrophil	ENSG00000169783	LINGO1	1.16023	0.00467061	0.00187368
Neutrophil	ENSG00000166851	PLK1	1.03415	0.005043	0.00203773
Neutrophil	ENSG00000109684	CLNK	1.31036	0.00509285	0.00207267
Neutrophil	ENSG00000162771	FAM71A	1.08292	0.0050976	0.00208942
Neutrophil	ENSG00000240849	TMEM189	0.805361	0.00531755	0.00219503
Neutrophil	ENSG00000051180	RAD51	1.09176	0.00575307	0.00239154
Neutrophil	ENSG00000128815	WDFY4	1.12374	0.00589248	0.00246662
Neutrophil	ENSG00000170962	PDGFD	-1.08879	0.00616204	0.00259737
Neutrophil	ENSG00000069431	ABCC9	1.05686	0.00623057	0.00268193
Neutrophil	ENSG00000051523	CYBA	1.23633	0.00623057	0.00269967
Neutrophil	ENSG00000044574	HSPA5	-0.949619	0.00623057	0.00265334
Neutrophil	ENSG00000168610	STAT3	1.02377	0.00623057	0.00267176
Neutrophil	ENSG00000108219	TSPAN14	0.97838	0.00623057	0.00271682
Neutrophil	ENSG00000134539	KLRD1	1.09272	0.00633353	0.00279854
Neutrophil	ENSG00000162723	SLAMF9	0.923362	0.00633353	0.00279302
Neutrophil	ENSG00000163072	NOSTRIN	1.43297	0.00686196	0.00305198
Neutrophil	ENSG00000037280	FLT4	1.05658	0.00722973	0.00325758
Neutrophil	ENSG00000114491	UMPS	0.866586	0.00722973	0.00323818
Neutrophil	ENSG00000260325	HSPB9	1.7375	0.00753344	0.00341633
Neutrophil	ENSG00000155011	DKK2	1.04305	0.00883492	0.00403222
Neutrophil	ENSG00000183091	NEB	1.10374	0.00928014	0.00426239
Neutrophil	ENSG00000129226	CD68	-0.910218	0.00930348	0.00430016
Neutrophil	ENSG00000130479	MAP1S	1.2076	0.00962561	0.00447703
Neutrophil	ENSG00000183160	TMEM119	0.949071	0.00974836	0.00456246
Neutrophil	ENSG00000197385	ZNF860	1.00516	0.0100574	0.00473633
Neutrophil	ENSG00000177455	CD19	1.33083	0.0102818	0.00487191
Neutrophil	ENSG00000061656	SPAG4	1.02311	0.0106017	0.0050543
Neutrophil	ENSG00000089127	OAS1	0.987695	0.0107835	0.00517233
Neutrophil	ENSG00000164430	CGAS	0.944877	0.0113435	0.00553985
Neutrophil	ENSG00000198901	PRC1	0.934068	0.0113435	0.00550276
Neutrophil	ENSG00000100219	XBP1	-0.873352	0.0113435	0.00552772
Neutrophil	ENSG00000120278	PLEKHG1	0.982313	0.011349	0.00557552
Neutrophil	ENSG00000164171	ITGA2	0.97384	0.0114559	0.00566133
Neutrophil	ENSG00000178607	ERN1	0.982016	0.0123315	0.00612992
Neutrophil	ENSG00000139719	VPS33A	0.954605	0.0130305	0.00651523
Neutrophil	ENSG00000173991	TCAP	1.42965	0.0136604	0.00686989
Neutrophil	ENSG00000178404	CEP295NL	0.925324	0.0140957	0.00713388
Neutrophil	ENSG00000136997	MYC	0.814671	0.0140957	0.00717076
Neutrophil	ENSG00000197992	CLEC9A	1.10457	0.015042	0.00769588
Neutrophil	ENSG00000105639	JAK3	0.873031	0.0153627	0.00790465
Neutrophil	ENSG00000109072	VTN	1.01737	0.016466	0.0085202
Neutrophil	ENSG00000173391	OLR1	0.852466	0.0166091	0.0086425
Neutrophil	ENSG00000145386	CCNA2	1.20016	0.0183919	0.00962369
Neutrophil	ENSG00000073050	XRCC1	0.930123	0.0199032	0.0104723
Neutrophil	ENSG00000113361	CDH6	1.04106	0.0204107	0.0107987
Neutrophil	ENSG00000131203	IDO1	0.983335	0.0227987	0.0121284
Neutrophil	ENSG00000011465	DCN	-0.949187	0.0240063	0.0128406
Neutrophil	ENSG00000133812	SBF2	0.769807	0.0256052	0.0137702
Neutrophil	ENSG00000170776	AKAP13	0.672213	0.0267224	0.0144488
Neutrophil	ENSG00000179639	FCER1A	0.811125	0.0269091	0.0146279
Neutrophil	ENSG00000137693	YAP1	-0.910962	0.0269896	0.0147501
Neutrophil	ENSG00000198178	CLEC4C	0.936465	0.0277497	0.0152462
Neutrophil	ENSG00000138617	PARP16	0.750196	0.0281699	0.0155589
Neutrophil	ENSG00000144218	AFF3	0.839912	0.0298754	0.0165878
Neutrophil	ENSG00000163600	ICOS	0.904358	0.0318417	0.0177721
Neutrophil	ENSG00000188428	BLOC1S5	0.713895	0.0321587	0.0180591
Neutrophil	ENSG00000104518	GSDMD	0.805613	0.0321587	0.018136
Neutrophil	ENSG00000084093	REST	0.812074	0.0340869	0.0193225
Neutrophil	ENSG00000149257	SERPINH1	-0.783421	0.034239	0.0195083
Neutrophil	ENSG00000185963	BICD2	0.669168	0.0348333	0.0200494
Neutrophil	ENSG00000072952	MRVI1	-0.942958	0.0348333	0.0200094
Neutrophil	ENSG00000121797	CCRL2	0.729695	0.0358291	0.0207267
Neutrophil	ENSG00000162390	ACOT11	0.978178	0.0381749	0.0223057
Neutrophil	ENSG00000163877	SNIP1	0.764754	0.0381749	0.0222281
Neutrophil	ENSG00000122679	RAMP3	0.904454	0.0393463	0.0231045
Neutrophil	ENSG00000239672	NME1	0.67918	0.0399897	0.0235986
Neutrophil	ENSG00000115523	GNLY	0.957988	0.0407541	0.0241682
Neutrophil	ENSG00000216490	IFI30	0.858247	0.0420049	0.025032
Neutrophil	ENSG00000172236	TPSAB1	1.22707	0.0463087	0.0277314
Neutrophil	ENSG00000198829	SUCNR1	0.743163	0.0469356	0.0282433
Neutrophil	ENSG00000081041	CXCL2	1.04017	0.0469679	0.0283992
Neutrophil	ENSG00000102010	BMX	0.861827	0.0495278	0.030107
Neutrophil	ENSG00000100985	MMP9	1.55416	0.0495278	0.030235
Neutrophil	ENSG00000106537	TSPAN13	0.693502	0.0497994	0.0305456
Neutrophil	ENSG00000114270	COL7A1	0.787503	0.0499825	0.0308032
VSMC	ENSG00000164692	COL1A2	4.9814	6.93278e-149	2.01534e-151
VSMC	ENSG00000172037	LAMB2	2.73795	1.26344e-107	7.34557e-110
VSMC	ENSG00000107796	ACTA2	4.84953	7.39562e-106	6.44967e-108
VSMC	ENSG00000157933	SKI	1.8117	1.04951e-67	1.22036e-69
VSMC	ENSG00000224078	SNHG14	2.29364	8.4368e-66	1.22628e-67
VSMC	ENSG00000140545	MFGE8	4.65415	8.48487e-66	1.47992e-67
VSMC	ENSG00000133392	MYH11	4.73096	3.07242e-57	6.25201e-59
VSMC	ENSG00000163220	S100A9	-4.81386	1.28828e-50	2.99601e-52
VSMC	ENSG00000169604	ANTXR1	3.31031	4.24164e-50	1.10973e-51
VSMC	ENSG00000216490	IFI30	-4.38208	1.66559e-49	4.84183e-51
VSMC	ENSG00000118785	SPP1	-5.32109	3.25558e-47	1.04103e-48
VSMC	ENSG00000129038	LOXL1	3.49519	4.17019e-47	1.45472e-48
VSMC	ENSG00000072952	MRVI1	3.54866	6.03356e-45	2.28013e-46
VSMC	ENSG00000149257	SERPINH1	2.48883	2.45774e-44	1.00024e-45
VSMC	ENSG00000116717	GADD45A	2.53463	5.18363e-43	2.2603e-44
VSMC	ENSG00000150093	ITGB1	2.18787	1.35306e-41	6.29329e-43
VSMC	ENSG00000139329	LUM	4.27667	1.14924e-39	5.67939e-41
VSMC	ENSG00000249669	CARMN	4.37827	2.31728e-39	1.21253e-40
VSMC	ENSG00000129226	CD68	-3.37441	3.05234e-39	1.68588e-40
VSMC	ENSG00000130176	CNN1	4.31265	1.95491e-38	1.13658e-39
VSMC	ENSG00000173402	DAG1	1.93054	2.71736e-38	1.65885e-39
VSMC	ENSG00000143546	S100A8	-5.00871	2.2473e-37	1.43723e-38
VSMC	ENSG00000110799	VWF	-4.37991	3.1718e-34	2.12068e-35
VSMC	ENSG00000261371	PECAM1	-3.6926	4.16387e-32	2.90502e-33
VSMC	ENSG00000107679	PLEKHA1	1.12848	9.85449e-32	7.16169e-33
VSMC	ENSG00000103811	CTSH	-2.7923	6.536e-31	4.94e-32
VSMC	ENSG00000100014	SPECC1L	1.09856	3.12191e-30	2.45034e-31
VSMC	ENSG00000082781	ITGB5	2.16658	2.51844e-28	2.04989e-29
VSMC	ENSG00000124212	PTGIS	3.27063	3.0353e-28	2.55883e-29
VSMC	ENSG00000137693	YAP1	2.94852	2.54805e-27	2.22214e-28
VSMC	ENSG00000038945	MSR1	-4.03762	7.16564e-27	6.45741e-28
VSMC	ENSG00000160255	ITGB2	-3.29671	9.13421e-26	8.49694e-27
VSMC	ENSG00000112210	RAB23	2.62001	1.98478e-25	1.904e-26
VSMC	ENSG00000082014	SMARCD3	2.09415	2.05816e-25	2.03423e-26
VSMC	ENSG00000128272	ATF4	1.08186	2.42718e-25	2.46952e-26
VSMC	ENSG00000182326	C1S	3.20436	2.80145e-25	2.93175e-26
VSMC	ENSG00000106333	PCOLCE	3.18181	4.45528e-25	4.79201e-26
VSMC	ENSG00000157540	DYRK1A	0.87409	1.17046e-24	1.29295e-25
VSMC	ENSG00000061455	PRDM6	2.82982	1.65068e-24	1.87141e-25
VSMC	ENSG00000170458	CD14	-3.55226	1.89562e-23	2.20421e-24
VSMC	ENSG00000101079	NDRG3	1.13322	4.48074e-23	5.34041e-24
VSMC	ENSG00000140945	CDH13	2.81749	9.1813e-23	1.12097e-23
VSMC	ENSG00000118640	VAMP8	-2.91329	8.54127e-22	1.06766e-22
VSMC	ENSG00000173757	STAT5B	0.77442	2.52915e-20	3.23496e-21
VSMC	ENSG00000172936	MYD88	-1.29252	6.11852e-20	8.00388e-21
VSMC	ENSG00000196547	MAN2A2	0.882412	2.99001e-19	3.99827e-20
VSMC	ENSG00000107863	ARHGAP21	0.822642	4.03291e-19	5.51008e-20
VSMC	ENSG00000203747	FCGR3A	-3.05922	4.96697e-18	6.93065e-19
VSMC	ENSG00000165029	ABCA1	-1.44754	1.33289e-17	1.91866e-18
VSMC	ENSG00000140678	ITGAX	-3.09924	1.33289e-17	1.93733e-18
VSMC	ENSG00000068650	ATP11A	-1.15942	3.40199e-17	5.04364e-18
VSMC	ENSG00000170962	PDGFD	2.49223	3.83452e-17	5.79637e-18
VSMC	ENSG00000135077	HAVCR2	-2.88773	6.21205e-17	9.57089e-18
VSMC	ENSG00000163625	WDFY3	0.846618	6.37568e-17	1.00083e-17
VSMC	ENSG00000107798	LIPA	-2.42272	8.17989e-17	1.30783e-17
VSMC	ENSG00000105664	COMP	3.16106	1.92145e-16	3.12794e-17
VSMC	ENSG00000249751	ECSCR	-2.56825	1.94283e-16	3.21922e-17
VSMC	ENSG00000100985	MMP9	-4.12546	9.2049e-16	1.55199e-16
VSMC	ENSG00000091972	CD200	2.10005	1.6281e-15	2.79237e-16
VSMC	ENSG00000135218	CD36	-3.68004	3.39546e-15	5.92232e-16
VSMC	ENSG00000117525	F3	2.17389	4.41122e-15	7.82221e-16
VSMC	ENSG00000081237	PTPRC	-2.49686	8.5684e-15	1.5443e-15
VSMC	ENSG00000277632	CCL3	-3.1485	1.40654e-14	2.57593e-15
VSMC	ENSG00000159251	ACTC1	2.63547	1.94803e-14	3.62424e-15
VSMC	ENSG00000140577	CRTC3	0.805317	4.7422e-14	8.96055e-15
VSMC	ENSG00000019169	MARCO	-3.13392	1.42223e-13	2.72871e-14
VSMC	ENSG00000178467	P4HTM	0.878857	1.56984e-13	3.05753e-14
VSMC	ENSG00000179776	CDH5	-2.08576	1.82363e-13	3.65786e-14
VSMC	ENSG00000011465	DCN	2.74403	1.82363e-13	3.6221e-14
VSMC	ENSG00000136378	ADAMTS7	1.99828	1.91538e-13	3.89758e-14
VSMC	ENSG00000075420	FNDC3B	0.934676	2.66561e-13	5.50169e-14
VSMC	ENSG00000146648	EGFR	2.20233	3.76131e-13	7.8725e-14
VSMC	ENSG00000154096	THY1	2.1272	5.00405e-13	1.06191e-13
VSMC	ENSG00000059377	TBXAS1	-2.35548	5.89911e-13	1.26899e-13
VSMC	ENSG00000204397	CARD16	-1.53018	7.39896e-13	1.61314e-13
VSMC	ENSG00000095970	TREM2	-2.31088	1.44876e-12	3.20074e-13
VSMC	ENSG00000161921	CXCL16	-2.13989	1.57353e-12	3.52216e-13
VSMC	ENSG00000018280	SLC11A1	-2.60757	1.90367e-12	4.31646e-13
VSMC	ENSG00000160201	U2AF1	0.54633	5.28059e-12	1.21269e-12
VSMC	ENSG00000104635	SLC39A14	1.75793	5.43276e-12	1.26343e-12
VSMC	ENSG00000276085	CCL3L1	-2.69195	7.97554e-12	1.87796e-12
VSMC	ENSG00000174175	SELP	-2.32963	1.10135e-11	2.6253e-12
VSMC	ENSG00000168610	STAT3	0.849392	1.1997e-11	2.89463e-12
VSMC	ENSG00000081041	CXCL2	-2.02444	1.77844e-11	4.3427e-12
VSMC	ENSG00000169245	CXCL10	-1.63747	3.58612e-11	8.86106e-12
VSMC	ENSG00000167851	CD300A	-2.22625	9.1729e-11	2.30423e-11
VSMC	ENSG00000173391	OLR1	-2.34145	9.1729e-11	2.31989e-11
VSMC	ENSG00000196371	FUT4	0.663215	1.21343e-10	3.10412e-11
VSMC	ENSG00000113578	FGF1	1.92155	1.36427e-10	3.52966e-11
VSMC	ENSG00000108700	CCL8	-2.23241	2.26458e-10	5.92477e-11
VSMC	ENSG00000172399	MYOZ2	1.72429	2.41106e-10	6.37811e-11
VSMC	ENSG00000150337	FCGR1A	-2.20322	2.59273e-10	6.93405e-11
VSMC	ENSG00000124762	CDKN1A	0.982338	4.01096e-10	1.08436e-10
VSMC	ENSG00000034510	TMSB10	-1.05205	4.61579e-10	1.26129e-10
VSMC	ENSG00000042493	CAPG	-2.07929	5.8994e-10	1.6292e-10
VSMC	ENSG00000122986	HVCN1	-1.08736	6.0506e-10	1.68854e-10
VSMC	ENSG00000105639	JAK3	0.770072	1.03221e-09	2.91059e-10
VSMC	ENSG00000102010	BMX	-1.86616	1.12605e-09	3.20792e-10
VSMC	ENSG00000196975	ANXA4	0.915113	1.2414e-09	3.57264e-10
VSMC	ENSG00000155011	DKK2	-1.73228	1.80125e-09	5.2362e-10
VSMC	ENSG00000134333	LDHA	0.932014	1.86834e-09	5.48553e-10
VSMC	ENSG00000175445	LPL	-2.08552	2.96815e-09	8.80091e-10
VSMC	ENSG00000133812	SBF2	0.457299	3.1691e-09	9.48888e-10
VSMC	ENSG00000125538	IL1B	-2.29292	4.9287e-09	1.49007e-09
VSMC	ENSG00000089127	OAS1	-1.39919	7.10118e-09	2.16751e-09
VSMC	ENSG00000205339	IPO7	0.708644	7.76146e-09	2.39161e-09
VSMC	ENSG00000108219	TSPAN14	-0.892591	8.72124e-09	2.71271e-09
VSMC	ENSG00000170248	PDCD6IP	0.657424	1.09381e-08	3.43407e-09
VSMC	ENSG00000197614	MFAP5	1.35293	1.62476e-08	5.14824e-09
VSMC	ENSG00000149451	ADAM33	2.15062	1.63098e-08	5.21534e-09
VSMC	ENSG00000073060	SCARB1	-1.71683	1.74122e-08	5.61846e-09
VSMC	ENSG00000139219	COL2A1	1.87905	2.40498e-08	7.83017e-09
VSMC	ENSG00000027697	IFNGR1	-0.993516	2.64541e-08	8.68986e-09
VSMC	ENSG00000172236	TPSAB1	-2.31376	4.54875e-08	1.50744e-08
VSMC	ENSG00000113361	CDH6	1.81943	5.0326e-08	1.68241e-08
VSMC	ENSG00000135480	KRT7	1.2678	5.25475e-08	1.77195e-08
VSMC	ENSG00000128052	KDR	-1.00447	5.36947e-08	1.82624e-08
VSMC	ENSG00000139613	SMARCC2	0.610736	7.02219e-08	2.40877e-08
VSMC	ENSG00000044574	HSPA5	0.847017	7.66518e-08	2.65162e-08
VSMC	ENSG00000160179	ABCG1	-1.23686	8.22792e-08	2.8702e-08
VSMC	ENSG00000169508	GPR183	-1.76591	1.21728e-07	4.28171e-08
VSMC	ENSG00000277734	TRAC	-1.56081	1.27084e-07	4.50707e-08
VSMC	ENSG00000128815	WDFY4	-1.87259	1.33483e-07	4.7728e-08
VSMC	ENSG00000164764	SBSPON	1.85584	1.47114e-07	5.30296e-08
VSMC	ENSG00000163734	CXCL3	-1.56319	1.58259e-07	5.75069e-08
VSMC	ENSG00000176083	ZNF683	-1.68204	2.23123e-07	8.17253e-08
VSMC	ENSG00000115523	GNLY	-1.56938	2.47862e-07	9.15071e-08
VSMC	ENSG00000010278	CD9	0.882674	3.4673e-07	1.29016e-07
VSMC	ENSG00000103490	PYCARD	-1.51742	3.66428e-07	1.3741e-07
VSMC	ENSG00000184584	TMEM173	0.759609	4.01553e-07	1.5175e-07
VSMC	ENSG00000080854	IGSF9B	1.90352	6.31289e-07	2.40404e-07
VSMC	ENSG00000179639	FCER1A	-1.47579	6.82208e-07	2.61778e-07
VSMC	ENSG00000078401	EDN1	-1.54792	9.25377e-07	3.57777e-07
VSMC	ENSG00000147614	ATP6V0D2	-1.70353	1.03931e-06	4.04849e-07
VSMC	ENSG00000007866	TEAD3	2.00577	1.03962e-06	4.07992e-07
VSMC	ENSG00000164867	NOS3	-1.53153	1.50324e-06	5.94304e-07
VSMC	ENSG00000026751	SLAMF7	-1.64953	1.50335e-06	5.98719e-07
VSMC	ENSG00000062485	CS	0.368362	1.60197e-06	6.42651e-07
VSMC	ENSG00000172977	KAT5	0.506442	1.70603e-06	6.89355e-07
VSMC	ENSG00000213809	KLRK1	-1.54715	2.44883e-06	9.96618e-07
VSMC	ENSG00000120278	PLEKHG1	-0.578945	2.77373e-06	1.13691e-06
VSMC	ENSG00000163739	CXCL1	-1.24713	2.91851e-06	1.20473e-06
VSMC	ENSG00000186847	KRT14	1.38689	2.98363e-06	1.24029e-06
VSMC	ENSG00000181631	P2RY13	-1.50415	3.17255e-06	1.32804e-06
VSMC	ENSG00000197253	TPSB2	-1.8318	3.30938e-06	1.39494e-06
VSMC	ENSG00000147113	DIPK2B	-0.687846	3.42578e-06	1.45396e-06
VSMC	ENSG00000172071	EIF2AK3	0.444443	3.56252e-06	1.53271e-06
VSMC	ENSG00000037280	FLT4	-1.25078	3.56252e-06	1.53041e-06
VSMC	ENSG00000185963	BICD2	0.589781	6.26493e-06	2.71359e-06
VSMC	ENSG00000134326	CMPK2	-0.650778	6.59036e-06	2.8737e-06
VSMC	ENSG00000179914	ITLN1	-2.11753	9.87313e-06	4.33385e-06
VSMC	ENSG00000121807	CCR2	-1.36601	9.90037e-06	4.37458e-06
VSMC	ENSG00000197992	CLEC9A	-0.720321	1.47922e-05	6.57909e-06
VSMC	ENSG00000111404	RERGL	1.67404	2.04221e-05	9.14246e-06
VSMC	ENSG00000150045	KLRF1	-0.98935	2.05145e-05	9.27314e-06
VSMC	ENSG00000163877	SNIP1	0.472609	2.05145e-05	9.30307e-06
VSMC	ENSG00000168329	CX3CR1	-1.3671	2.20602e-05	1.00682e-05
VSMC	ENSG00000148773	MKI67	-1.19284	2.67326e-05	1.22783e-05
VSMC	ENSG00000155366	RHOC	0.644256	2.91303e-05	1.34643e-05
VSMC	ENSG00000178573	MAF	-0.980037	3.34114e-05	1.55402e-05
VSMC	ENSG00000091409	ITGA6	-1.00291	3.41474e-05	1.59818e-05
VSMC	ENSG00000051523	CYBA	-1.22654	3.52237e-05	1.65879e-05
VSMC	ENSG00000156738	MS4A1	-0.835075	4.89612e-05	2.31996e-05
VSMC	ENSG00000196821	ILRUN	0.364438	4.99005e-05	2.37898e-05
VSMC	ENSG00000196549	MME	-1.08774	5.01279e-05	2.40439e-05
VSMC	ENSG00000138617	PARP16	0.654911	5.31099e-05	2.56286e-05
VSMC	ENSG00000164045	CDC25A	-0.590689	6.99793e-05	3.39725e-05
VSMC	ENSG00000145016	RUBCN	0.279732	7.68171e-05	3.75153e-05
VSMC	ENSG00000230590	FTX	0.48691	0.00010306	5.06312e-05
VSMC	ENSG00000225746	MEG8	0.700638	0.000112116	5.54061e-05
VSMC	ENSG00000114270	COL7A1	1.28452	0.000131815	6.55244e-05
VSMC	ENSG00000143799	PARP1	-0.402685	0.000160172	8.00858e-05
VSMC	ENSG00000134817	APLNR	-0.968162	0.000183163	9.27959e-05
VSMC	ENSG00000163751	CPA3	-0.930413	0.000183163	9.30716e-05
VSMC	ENSG00000117632	STMN1	-0.754592	0.000183163	9.31787e-05
VSMC	ENSG00000157404	KIT	-0.599055	0.0001882	9.62886e-05
VSMC	ENSG00000175197	DDIT3	0.487845	0.000198258	0.000102011
VSMC	ENSG00000116191	RALGPS2	-0.907594	0.000203267	0.000105179
VSMC	ENSG00000133275	CSNK1G2	0.318407	0.000227491	0.000118375
VSMC	ENSG00000149968	MMP3	-0.558075	0.00024479	0.000128088
VSMC	ENSG00000092009	CMA1	-0.818725	0.00027913	0.000146868
VSMC	ENSG00000136160	EDNRB	-1.18678	0.000306445	0.000162131
VSMC	ENSG00000134539	KLRD1	-0.951991	0.000327945	0.000174459
VSMC	ENSG00000121797	CCRL2	-1.11071	0.000670624	0.000358706
VSMC	ENSG00000122679	RAMP3	-0.816456	0.000749678	0.00040317
VSMC	ENSG00000162772	ATF3	0.846188	0.000752428	0.000406836
VSMC	ENSG00000136997	MYC	-0.345093	0.0007871	0.000427871
VSMC	ENSG00000239672	NME1	0.33409	0.00080101	0.000437761
VSMC	ENSG00000069431	ABCC9	1.0439	0.000820149	0.000450605
VSMC	ENSG00000224982	TMEM233	-0.446436	0.00093126	0.000514359
VSMC	ENSG00000136869	TLR4	-0.407361	0.000953486	0.000529407
VSMC	ENSG00000162493	PDPN	-0.784107	0.00109491	0.000611114
VSMC	ENSG00000170776	AKAP13	0.277569	0.00122813	0.000689041
VSMC	ENSG00000198178	CLEC4C	-0.476682	0.00160063	0.000902679
VSMC	ENSG00000097033	SH3GLB1	0.395747	0.00161049	0.000912923
VSMC	ENSG00000162723	SLAMF9	-0.817647	0.00176144	0.00100361
VSMC	ENSG00000147316	MCPH1	0.363004	0.00184484	0.00105649
VSMC	ENSG00000168259	DNAJC7	0.314211	0.00191617	0.00110291
VSMC	ENSG00000096717	SIRT1	0.357446	0.00198181	0.00114645
VSMC	ENSG00000150636	CCDC102B	0.586374	0.00219203	0.00127444
VSMC	ENSG00000120875	DUSP4	-0.632994	0.00221221	0.00129857
VSMC	ENSG00000073050	XRCC1	0.354957	0.00221221	0.00129903
VSMC	ENSG00000131203	IDO1	-0.58893	0.00235903	0.0013921
VSMC	ENSG00000261609	GAN	0.508	0.00239211	0.00141857
VSMC	ENSG00000012124	CD22	-1.23294	0.00242593	0.00144568
VSMC	ENSG00000131389	SLC6A6	-0.67884	0.00243704	0.00145939
VSMC	ENSG00000174059	CD34	-0.555233	0.002551	0.00153505
VSMC	ENSG00000104899	AMH	-1.06074	0.00404245	0.00244427
VSMC	ENSG00000117448	AKR1A1	-0.389758	0.00410922	0.00249659
VSMC	ENSG00000149201	CCDC81	0.58345	0.0041905	0.00255815
VSMC	ENSG00000188428	BLOC1S5	0.267053	0.00429678	0.00263553
VSMC	ENSG00000134376	CRB1	-0.606098	0.00430537	0.00265331
VSMC	ENSG00000169554	ZEB2	-0.376644	0.00513413	0.00317898
VSMC	ENSG00000115884	SDC1	-0.525822	0.00578055	0.00359604
VSMC	ENSG00000164077	MON1A	0.369602	0.00601984	0.0037624
VSMC	ENSG00000061656	SPAG4	-0.518574	0.00623133	0.00391269
VSMC	ENSG00000163072	NOSTRIN	-1.03574	0.00623316	0.00393196
VSMC	ENSG00000106546	AHR	0.299961	0.0062636	0.00396937
VSMC	ENSG00000197632	SERPINB2	-0.470067	0.00644607	0.00410375
VSMC	ENSG00000182511	FES	-0.46732	0.00649435	0.00418371
VSMC	ENSG00000122025	FLT3	-0.585311	0.00649435	0.00416481
VSMC	ENSG00000149534	MS4A2	-0.735573	0.00649435	0.00419112
VSMC	ENSG00000235244	DANT2	0.810149	0.00702775	0.00455578
VSMC	ENSG00000186810	CXCR3	-0.879707	0.007134	0.00464539
VSMC	ENSG00000105329	TGFB1	0.426426	0.00779286	0.00509707
VSMC	ENSG00000141458	NPC1	-0.524864	0.00874738	0.00574683
VSMC	ENSG00000025434	NR1H3	-0.755258	0.00962976	0.00635452
VSMC	ENSG00000102174	PHEX	-0.471793	0.00996367	0.00660383
VSMC	ENSG00000109684	CLNK	-0.48666	0.0100026	0.00668215
VSMC	ENSG00000164171	ITGA2	0.668346	0.0100026	0.00673239
VSMC	ENSG00000198901	PRC1	-0.380302	0.0100026	0.00677503
VSMC	ENSG00000163191	S100A11	-0.505148	0.0100026	0.00670952
VSMC	ENSG00000137288	UQCC2	0.202952	0.0100026	0.00675112
VSMC	ENSG00000196230	TUBB	0.268572	0.0101439	0.0069002
VSMC	ENSG00000106537	TSPAN13	-0.852718	0.0107551	0.00734721
VSMC	ENSG00000170323	FABP4	-0.823398	0.0109735	0.00755968
VSMC	ENSG00000104518	GSDMD	-0.308321	0.0109735	0.00756025
VSMC	ENSG00000255221	CARD17	-0.661703	0.0110303	0.00763143
VSMC	ENSG00000186074	CD300LF	-0.845581	0.0114598	0.00796187
VSMC	ENSG00000165899	OTOGL	-0.409778	0.0116943	0.00815881
VSMC	ENSG00000140932	CMTM2	-0.533886	0.0118293	0.00828738
VSMC	ENSG00000144218	AFF3	0.444578	0.0134689	0.00947521
VSMC	ENSG00000123836	PFKFB2	-0.326186	0.0135946	0.00960319
VSMC	ENSG00000166825	ANPEP	-0.651629	0.0140878	0.00999248
VSMC	ENSG00000100219	XBP1	0.31471	0.014444	0.0102871
VSMC	ENSG00000163600	ICOS	-0.587178	0.0152008	0.0108703
VSMC	ENSG00000178404	CEP295NL	0.298826	0.0154078	0.0110631
VSMC	ENSG00000106541	AGR2	-0.442289	0.0181306	0.0130709
VSMC	ENSG00000106804	C5	0.344977	0.0220647	0.0159712
VSMC	ENSG00000241852	C8orf58	0.312695	0.0240043	0.017445
VSMC	ENSG00000170476	MZB1	-0.869325	0.0273398	0.0199485
VSMC	ENSG00000137441	FGFBP2	-0.47749	0.0282637	0.0207048
VSMC	ENSG00000260325	HSPB9	-0.529507	0.0289021	0.0213161
VSMC	ENSG00000143184	XCL1	-0.465197	0.0289021	0.0213405
VSMC	ENSG00000196396	PTPN1	0.231468	0.0349195	0.0258851
VSMC	ENSG00000203811	HIST2H3C	-0.243493	0.0356698	0.026545
VSMC	ENSG00000143153	ATP1B1	-0.385626	0.0367624	0.0274649
VSMC	ENSG00000130202	NECTIN2	-0.221207	0.0380824	0.0285618
VSMC	ENSG00000158234	FAIM	0.352665	0.0391613	0.0295986
VSMC	ENSG00000133246	PRAM1	-0.655065	0.0391613	0.0295263
VSMC	ENSG00000115008	IL1A	-0.265441	0.0396272	0.030066
VSMC	ENSG00000117281	CD160	-0.415705	0.0402416	0.0306491
VSMC	ENSG00000131981	LGALS3	-0.571591	0.0415493	0.0317659
VSMC	ENSG00000152402	GUCY1A2	-0.292528	0.0447181	0.0343185
VSMC	ENSG00000025423	HSD17B6	0.453795	0.047017	0.0363562
VSMC	ENSG00000134321	RSAD2	-0.415288	0.047017	0.0363529
VSMC	ENSG00000169783	LINGO1	0.37854	0.0478953	0.0371745

## Sheet: Deseq2 - Scale 10
Cluster name	ENSEMBL ID	HGNC symbol	log2FC	padj	pvalue
CD8_Teff-cell	ENSG00000164692	COL1A2	-3.23975	4.4494e-60	1.29343e-62
CD8_Teff-cell	ENSG00000082781	ITGB5	-2.5906	1.87794e-49	1.09183e-51
CD8_Teff-cell	ENSG00000118785	SPP1	-6.82854	9.24199e-39	8.05988e-41
CD8_Teff-cell	ENSG00000277734	TRAC	3.97081	8.18942e-34	9.52259e-36
CD8_Teff-cell	ENSG00000150093	ITGB1	-1.91799	4.14256e-33	6.02116e-35
CD8_Teff-cell	ENSG00000010278	CD9	-2.21989	3.50716e-27	6.11715e-29
CD8_Teff-cell	ENSG00000115523	GNLY	3.92428	8.96257e-25	1.82378e-26
CD8_Teff-cell	ENSG00000107796	ACTA2	-2.52407	2.23973e-21	5.20867e-23
CD8_Teff-cell	ENSG00000124212	PTGIS	-2.52159	6.74284e-21	1.76412e-22
CD8_Teff-cell	ENSG00000150045	KLRF1	2.95303	7.28787e-21	2.11857e-22
CD8_Teff-cell	ENSG00000124762	CDKN1A	-1.73009	1.75992e-20	5.62766e-22
CD8_Teff-cell	ENSG00000111981	ULBP1	1.59155	8.66281e-20	3.02191e-21
CD8_Teff-cell	ENSG00000213809	KLRK1	3.14188	1.93526e-19	7.31347e-21
CD8_Teff-cell	ENSG00000182326	C1S	-2.21277	1.09332e-18	4.44955e-20
CD8_Teff-cell	ENSG00000044574	HSPA5	-1.47348	3.597e-18	1.64882e-19
CD8_Teff-cell	ENSG00000110799	VWF	-3.25732	3.597e-18	1.67302e-19
CD8_Teff-cell	ENSG00000172037	LAMB2	-2.1656	1.01827e-17	5.03217e-19
CD8_Teff-cell	ENSG00000130176	CNN1	-3.47931	1.45304e-17	7.60312e-19
CD8_Teff-cell	ENSG00000121807	CCR2	2.64425	1.84641e-17	1.01982e-18
CD8_Teff-cell	ENSG00000075420	FNDC3B	-1.20008	4.18886e-17	2.43538e-18
CD8_Teff-cell	ENSG00000198178	CLEC4C	1.85553	4.2257e-17	2.57964e-18
CD8_Teff-cell	ENSG00000197992	CLEC9A	1.85631	6.62781e-17	4.23872e-18
CD8_Teff-cell	ENSG00000179639	FCER1A	1.35443	2.59316e-16	1.7338e-17
CD8_Teff-cell	ENSG00000178726	THBD	-1.3708	7.35657e-16	5.34634e-17
CD8_Teff-cell	ENSG00000224982	TMEM233	1.76093	7.35657e-16	5.24341e-17
CD8_Teff-cell	ENSG00000196975	ANXA4	-1.11488	7.42375e-15	5.61097e-16
CD8_Teff-cell	ENSG00000133392	MYH11	-2.57475	7.95909e-15	6.24696e-16
CD8_Teff-cell	ENSG00000025423	HSD17B6	1.71185	8.25701e-15	6.72082e-16
CD8_Teff-cell	ENSG00000174059	CD34	-1.98774	8.45815e-15	7.37629e-16
CD8_Teff-cell	ENSG00000081237	PTPRC	1.80135	8.45815e-15	7.16906e-16
CD8_Teff-cell	ENSG00000140545	MFGE8	-2.92859	1.05417e-14	9.49981e-16
CD8_Teff-cell	ENSG00000117450	PRDX1	-1.37732	1.15496e-14	1.07438e-15
CD8_Teff-cell	ENSG00000176083	ZNF683	3.23643	1.4886e-14	1.42802e-15
CD8_Teff-cell	ENSG00000163220	S100A9	-2.45547	1.79626e-14	1.77537e-15
CD8_Teff-cell	ENSG00000156738	MS4A1	2.44436	1.90879e-14	1.94208e-15
CD8_Teff-cell	ENSG00000134539	KLRD1	2.80908	3.07728e-14	3.22041e-15
CD8_Teff-cell	ENSG00000118526	TCF21	1.83707	5.93095e-14	6.37922e-15
CD8_Teff-cell	ENSG00000163600	ICOS	2.60548	6.84123e-14	7.55717e-15
CD8_Teff-cell	ENSG00000170962	PDGFD	-1.9171	9.35771e-14	1.0609e-14
CD8_Teff-cell	ENSG00000137441	FGFBP2	1.99596	3.04558e-13	3.54137e-14
CD8_Teff-cell	ENSG00000149257	SERPINH1	-1.6052	6.84457e-13	8.15777e-14
CD8_Teff-cell	ENSG00000216490	IFI30	-2.22282	1.15027e-12	1.4044e-13
CD8_Teff-cell	ENSG00000165899	OTOGL	1.66208	1.83727e-12	2.29658e-13
CD8_Teff-cell	ENSG00000129226	CD68	-2.29337	3.40738e-12	4.35828e-13
CD8_Teff-cell	ENSG00000109684	CLNK	1.68342	3.76905e-12	5.04001e-13
CD8_Teff-cell	ENSG00000124813	RUNX2	1.82374	3.76905e-12	5.03316e-13
CD8_Teff-cell	ENSG00000169604	ANTXR1	-1.62073	8.39322e-12	1.14675e-12
CD8_Teff-cell	ENSG00000197919	IFNA1	1.55725	9.57709e-12	1.33634e-12
CD8_Teff-cell	ENSG00000163191	S100A11	-1.54361	1.11308e-11	1.58549e-12
CD8_Teff-cell	ENSG00000164045	CDC25A	1.4567	1.31283e-11	1.90818e-12
CD8_Teff-cell	ENSG00000122025	FLT3	1.32243	1.83654e-11	2.72277e-12
CD8_Teff-cell	ENSG00000261371	PECAM1	-1.75803	2.56487e-11	3.87714e-12
CD8_Teff-cell	ENSG00000128272	ATF4	-0.7954	3.48066e-11	5.36264e-12
CD8_Teff-cell	ENSG00000117281	CD160	1.96414	3.61618e-11	5.67656e-12
CD8_Teff-cell	ENSG00000147316	MCPH1	0.974685	3.68034e-11	5.88427e-12
CD8_Teff-cell	ENSG00000109819	PPARGC1A	1.33173	5.02757e-11	8.18442e-12
CD8_Teff-cell	ENSG00000185666	SYN3	1.42544	8.66058e-11	1.43504e-11
CD8_Teff-cell	ENSG00000178607	ERN1	1.56337	9.39356e-11	1.5838e-11
CD8_Teff-cell	ENSG00000143184	XCL1	1.75763	1.06353e-10	1.82408e-11
CD8_Teff-cell	ENSG00000230590	FTX	0.770067	1.13798e-10	1.98485e-11
CD8_Teff-cell	ENSG00000145536	ADAMTS16	1.73747	1.45803e-10	2.58734e-11
CD8_Teff-cell	ENSG00000170442	KRT86	1.64524	1.45803e-10	2.62785e-11
CD8_Teff-cell	ENSG00000149294	NCAM1	1.46728	1.73418e-10	3.17598e-11
CD8_Teff-cell	ENSG00000152402	GUCY1A2	1.53882	1.81868e-10	3.43645e-11
CD8_Teff-cell	ENSG00000026751	SLAMF7	1.58315	1.81868e-10	3.42695e-11
CD8_Teff-cell	ENSG00000106541	AGR2	1.53961	2.10733e-10	4.04313e-11
CD8_Teff-cell	ENSG00000139329	LUM	-2.17928	2.62668e-10	5.11591e-11
CD8_Teff-cell	ENSG00000198901	PRC1	1.02181	3.52735e-10	6.97266e-11
CD8_Teff-cell	ENSG00000255221	CARD17	1.55343	4.80456e-10	9.63705e-11
CD8_Teff-cell	ENSG00000169508	GPR183	1.49774	7.42685e-10	1.51128e-10
CD8_Teff-cell	ENSG00000167483	NIBAN3	1.47221	7.57931e-10	1.56433e-10
CD8_Teff-cell	ENSG00000149534	MS4A2	1.17184	8.87891e-10	1.85838e-10
CD8_Teff-cell	ENSG00000166851	PLK1	1.24874	3.09284e-09	6.56329e-10
CD8_Teff-cell	ENSG00000131203	IDO1	1.18405	3.2468e-09	6.98438e-10
CD8_Teff-cell	ENSG00000115008	IL1A	1.15747	4.00765e-09	8.73761e-10
CD8_Teff-cell	ENSG00000051180	RAD51	1.19581	5.37922e-09	1.18843e-09
CD8_Teff-cell	ENSG00000140945	CDH13	-1.53997	1.13051e-08	2.53051e-09
CD8_Teff-cell	ENSG00000204345	CD300LD	1.21923	1.16646e-08	2.64487e-09
CD8_Teff-cell	ENSG00000051523	CYBA	1.37331	1.35468e-08	3.11104e-09
CD8_Teff-cell	ENSG00000106546	AHR	-0.940227	1.50532e-08	3.50136e-09
CD8_Teff-cell	ENSG00000164430	CGAS	1.02856	1.50532e-08	3.54451e-09
CD8_Teff-cell	ENSG00000149968	MMP3	1.26675	1.6667e-08	3.97294e-09
CD8_Teff-cell	ENSG00000184292	TACSTD2	1.182	1.71081e-08	4.12782e-09
CD8_Teff-cell	ENSG00000120875	DUSP4	1.9054	2.16723e-08	5.29208e-09
CD8_Teff-cell	ENSG00000144218	AFF3	0.98646	3.12691e-08	7.72637e-09
CD8_Teff-cell	ENSG00000107798	LIPA	-1.7368	3.7582e-08	9.3955e-09
CD8_Teff-cell	ENSG00000133275	CSNK1G2	1.0093	4.9317e-08	1.24726e-08
CD8_Teff-cell	ENSG00000184731	FAM110C	1.34651	9.44812e-08	2.41696e-08
CD8_Teff-cell	ENSG00000168610	STAT3	-0.632795	1.0521e-07	2.722e-08
CD8_Teff-cell	ENSG00000143546	S100A8	-2.74105	1.20324e-07	3.14802e-08
CD8_Teff-cell	ENSG00000204397	CARD16	1.0042	1.24283e-07	3.28771e-08
CD8_Teff-cell	ENSG00000170476	MZB1	1.06423	1.25347e-07	3.3523e-08
CD8_Teff-cell	ENSG00000018280	SLC11A1	-1.73443	1.38945e-07	3.75635e-08
CD8_Teff-cell	ENSG00000137693	YAP1	-1.58954	1.43633e-07	3.92485e-08
CD8_Teff-cell	ENSG00000131981	LGALS3	-1.69721	1.5129e-07	4.17808e-08
CD8_Teff-cell	ENSG00000225556	C2CD4D	1.54117	1.60061e-07	4.46682e-08
CD8_Teff-cell	ENSG00000116717	GADD45A	-1.11735	1.84618e-07	5.20579e-08
CD8_Teff-cell	ENSG00000165029	ABCA1	-1.23125	2.16955e-07	6.18069e-08
CD8_Teff-cell	ENSG00000102174	PHEX	1.38315	2.3343e-07	6.71791e-08
CD8_Teff-cell	ENSG00000203811	HIST2H3C	1.07037	2.34489e-07	6.81655e-08
CD8_Teff-cell	ENSG00000134333	LDHA	-0.78836	2.35176e-07	6.90487e-08
CD8_Teff-cell	ENSG00000149201	CCDC81	1.00822	2.7919e-07	8.27829e-08
CD8_Teff-cell	ENSG00000038945	MSR1	-1.64171	3.24663e-07	9.72102e-08
CD8_Teff-cell	ENSG00000100985	MMP9	-3.58055	3.57879e-07	1.08196e-07
CD8_Teff-cell	ENSG00000008300	CELSR3	1.23421	3.80971e-07	1.17392e-07
CD8_Teff-cell	ENSG00000152942	RAD17	0.952981	3.80971e-07	1.16914e-07
CD8_Teff-cell	ENSG00000129038	LOXL1	-1.26758	3.86825e-07	1.20321e-07
CD8_Teff-cell	ENSG00000166825	ANPEP	-2.15971	4.05952e-07	1.2745e-07
CD8_Teff-cell	ENSG00000078401	EDN1	-1.47548	5.61196e-07	1.77821e-07
CD8_Teff-cell	ENSG00000186810	CXCR3	2.14758	5.81177e-07	1.87531e-07
CD8_Teff-cell	ENSG00000097033	SH3GLB1	-0.760635	5.81177e-07	1.86675e-07
CD8_Teff-cell	ENSG00000125966	MMP24	1.18032	7.66243e-07	2.49475e-07
CD8_Teff-cell	ENSG00000128271	ADORA2A	1.45391	9.63815e-07	3.16602e-07
CD8_Teff-cell	ENSG00000134376	CRB1	1.30706	1.38234e-06	4.58102e-07
CD8_Teff-cell	ENSG00000197632	SERPINB2	1.09292	1.69298e-06	5.65969e-07
CD8_Teff-cell	ENSG00000169783	LINGO1	1.04957	2.35575e-06	7.94382e-07
CD8_Teff-cell	ENSG00000069431	ABCC9	0.904884	3.17868e-06	1.08112e-06
CD8_Teff-cell	ENSG00000115718	PROC	1.22667	3.34427e-06	1.14716e-06
CD8_Teff-cell	ENSG00000223501	VPS52	0.812895	3.42754e-06	1.18569e-06
CD8_Teff-cell	ENSG00000140678	ITGAX	-1.26453	3.62503e-06	1.26455e-06
CD8_Teff-cell	ENSG00000114491	UMPS	0.785907	4.00297e-06	1.40802e-06
CD8_Teff-cell	ENSG00000104518	GSDMD	0.946166	4.87753e-06	1.72982e-06
CD8_Teff-cell	ENSG00000197385	ZNF860	0.986026	5.25385e-06	1.87856e-06
CD8_Teff-cell	ENSG00000115884	SDC1	1.06512	5.27855e-06	1.90273e-06
CD8_Teff-cell	ENSG00000183091	NEB	1.24108	5.33417e-06	1.93829e-06
CD8_Teff-cell	ENSG00000073060	SCARB1	-1.09403	5.61293e-06	2.0559e-06
CD8_Teff-cell	ENSG00000181631	P2RY13	0.938958	6.20488e-06	2.29076e-06
CD8_Teff-cell	ENSG00000138617	PARP16	0.71453	8.42379e-06	3.13444e-06
CD8_Teff-cell	ENSG00000150636	CCDC102B	0.990186	9.9842e-06	3.74408e-06
CD8_Teff-cell	ENSG00000084093	REST	0.70899	1.32371e-05	5.00239e-06
CD8_Teff-cell	ENSG00000188428	BLOC1S5	0.601527	1.44551e-05	5.5047e-06
CD8_Teff-cell	ENSG00000118520	ARG1	1.13486	1.45757e-05	5.63536e-06
CD8_Teff-cell	ENSG00000205108	FAM205A	1.00919	1.45757e-05	5.61117e-06
CD8_Teff-cell	ENSG00000161921	CXCL16	-1.1602	1.5531e-05	6.095e-06
CD8_Teff-cell	ENSG00000109072	VTN	1.35149	1.5531e-05	6.09202e-06
CD8_Teff-cell	ENSG00000241852	C8orf58	0.761782	1.59076e-05	6.28907e-06
CD8_Teff-cell	ENSG00000140287	HDC	0.844108	1.66246e-05	6.62086e-06
CD8_Teff-cell	ENSG00000062485	CS	0.438101	1.70367e-05	6.83451e-06
CD8_Teff-cell	ENSG00000105650	PDE4C	0.964023	1.97591e-05	7.98405e-06
CD8_Teff-cell	ENSG00000178752	ERFE	1.28874	2.0045e-05	8.15784e-06
CD8_Teff-cell	ENSG00000116191	RALGPS2	0.986812	2.27071e-05	9.30727e-06
CD8_Teff-cell	ENSG00000091972	CD200	-1.04959	2.59019e-05	1.06921e-05
CD8_Teff-cell	ENSG00000164077	MON1A	0.715705	2.84566e-05	1.18293e-05
CD8_Teff-cell	ENSG00000116690	PRG4	1.12327	3.1809e-05	1.34079e-05
CD8_Teff-cell	ENSG00000134321	RSAD2	0.999249	3.1809e-05	1.33331e-05
CD8_Teff-cell	ENSG00000145016	RUBCN	0.586651	3.22012e-05	1.36668e-05
CD8_Teff-cell	ENSG00000168329	CX3CR1	1.02694	3.32052e-05	1.41894e-05
CD8_Teff-cell	ENSG00000134326	CMPK2	0.831571	3.55258e-05	1.52843e-05
CD8_Teff-cell	ENSG00000099331	MYO9B	-0.752035	4.49617e-05	1.94747e-05
CD8_Teff-cell	ENSG00000162772	ATF3	-1.07376	4.72928e-05	2.06218e-05
CD8_Teff-cell	ENSG00000172613	RAD9A	0.836223	4.75598e-05	2.08765e-05
CD8_Teff-cell	ENSG00000170525	PFKFB3	-0.839179	5.60823e-05	2.47806e-05
CD8_Teff-cell	ENSG00000025434	NR1H3	-1.31582	5.62941e-05	2.50378e-05
CD8_Teff-cell	ENSG00000112210	RAB23	-1.09542	5.85555e-05	2.62138e-05
CD8_Teff-cell	ENSG00000204323	SMIM5	1.09131	6.6275e-05	2.98623e-05
CD8_Teff-cell	ENSG00000145386	CCNA2	1.18154	6.68441e-05	3.04564e-05
CD8_Teff-cell	ENSG00000072952	MRVI1	-1.22589	6.68441e-05	3.05073e-05
CD8_Teff-cell	ENSG00000137288	UQCC2	0.605842	8.55777e-05	3.9306e-05
CD8_Teff-cell	ENSG00000183160	TMEM119	0.993145	9.83489e-05	4.54578e-05
CD8_Teff-cell	ENSG00000170458	CD14	-1.15178	0.000112702	5.24196e-05
CD8_Teff-cell	ENSG00000182218	HHIPL1	1.01082	0.000113664	5.31974e-05
CD8_Teff-cell	ENSG00000120278	PLEKHG1	0.7028	0.000117494	5.53315e-05
CD8_Teff-cell	ENSG00000249669	CARMN	-1.18828	0.000169195	8.01707e-05
CD8_Teff-cell	ENSG00000225746	MEG8	0.730391	0.000209874	0.000100056
CD8_Teff-cell	ENSG00000037280	FLT4	1.11378	0.000211521	0.000101548
CD8_Teff-cell	ENSG00000136869	TLR4	-0.862363	0.000211521	0.000102071
CD8_Teff-cell	ENSG00000136826	KLF4	-0.882359	0.000212921	0.000103366
CD8_Teff-cell	ENSG00000115977	AAK1	0.678496	0.000221179	0.00010822
CD8_Teff-cell	ENSG00000143799	PARP1	0.561408	0.000221179	0.000108661
CD8_Teff-cell	ENSG00000135218	CD36	-2.42992	0.000257239	0.000127124
CD8_Teff-cell	ENSG00000106804	C5	0.729078	0.000262593	0.000130533
CD8_Teff-cell	ENSG00000257335	MGAM	0.843225	0.000270302	0.000135151
CD8_Teff-cell	ENSG00000148773	MKI67	0.924302	0.000293661	0.000147684
CD8_Teff-cell	ENSG00000178467	P4HTM	0.519641	0.000338125	0.000171028
CD8_Teff-cell	ENSG00000140932	CMTM2	1.08591	0.000343962	0.000174981
CD8_Teff-cell	ENSG00000160201	U2AF1	0.400263	0.000354699	0.000181474
CD8_Teff-cell	ENSG00000240849	TMEM189	0.44594	0.000355357	0.000182844
CD8_Teff-cell	ENSG00000142166	IFNAR1	-0.580836	0.000365901	0.000189332
CD8_Teff-cell	ENSG00000173402	DAG1	-0.845052	0.000438209	0.000228022
CD8_Teff-cell	ENSG00000162723	SLAMF9	1.08827	0.000459403	0.000240385
CD8_Teff-cell	ENSG00000183049	CAMK1D	0.52437	0.000548096	0.000288388
CD8_Teff-cell	ENSG00000173991	TCAP	1.13873	0.000602229	0.000318621
CD8_Teff-cell	ENSG00000157404	KIT	0.749559	0.0007195	0.000382757
CD8_Teff-cell	ENSG00000180773	SLC36A4	0.65146	0.000720773	0.00038553
CD8_Teff-cell	ENSG00000163739	CXCL1	0.774069	0.000887327	0.000479638
CD8_Teff-cell	ENSG00000154096	THY1	-0.883615	0.000887327	0.000479775
CD8_Teff-cell	ENSG00000130477	UNC13A	0.976309	0.00090207	0.00049037
CD8_Teff-cell	ENSG00000168259	DNAJC7	0.382158	0.00120011	0.000655872
CD8_Teff-cell	ENSG00000105664	COMP	-1.35594	0.0013273	0.000729245
CD8_Teff-cell	ENSG00000092009	CMA1	1.30878	0.00133348	0.000736513
CD8_Teff-cell	ENSG00000117525	F3	-0.849654	0.00139966	0.000777138
CD8_Teff-cell	ENSG00000249751	ECSCR	-1.10515	0.0014397	0.000803553
CD8_Teff-cell	ENSG00000224078	SNHG14	-0.699038	0.00164125	0.000920816
CD8_Teff-cell	ENSG00000177455	CD19	0.777232	0.00165134	0.000931281
CD8_Teff-cell	ENSG00000007866	TEAD3	-1.03735	0.00168912	0.000957493
CD8_Teff-cell	ENSG00000171611	PTCRA	0.962262	0.00175907	0.00100226
CD8_Teff-cell	ENSG00000123836	PFKFB2	0.629893	0.00208334	0.00119308
CD8_Teff-cell	ENSG00000011465	DCN	-1.081	0.00241504	0.00139005
CD8_Teff-cell	ENSG00000235244	DANT2	0.729047	0.00284356	0.00164778
CD8_Teff-cell	ENSG00000096717	SIRT1	0.424571	0.00284356	0.00165323
CD8_Teff-cell	ENSG00000042493	CAPG	-0.925296	0.00290551	0.0016977
CD8_Teff-cell	ENSG00000173391	OLR1	-0.844703	0.00309144	0.00181532
CD8_Teff-cell	ENSG00000173757	STAT5B	0.400918	0.00355317	0.00209679
CD8_Teff-cell	ENSG00000105989	WNT2	1.15157	0.00375077	0.0022243
CD8_Teff-cell	ENSG00000140577	CRTC3	0.362967	0.00387282	0.00230793
CD8_Teff-cell	ENSG00000034510	TMSB10	-0.654232	0.00492995	0.00295224
CD8_Teff-cell	ENSG00000115596	WNT6	1.19485	0.00516834	0.00311002
CD8_Teff-cell	ENSG00000163072	NOSTRIN	0.948827	0.00548786	0.00331824
CD8_Teff-cell	ENSG00000185963	BICD2	-0.490492	0.00604448	0.00367237
CD8_Teff-cell	ENSG00000163625	WDFY3	-0.579067	0.00615178	0.00375545
CD8_Teff-cell	ENSG00000103811	CTSH	-0.636143	0.00755655	0.00463498
CD8_Teff-cell	ENSG00000061455	PRDM6	-0.731689	0.00842607	0.00519281
CD8_Teff-cell	ENSG00000073050	XRCC1	0.545218	0.00858132	0.00531344
CD8_Teff-cell	ENSG00000196230	TUBB	0.377991	0.00878486	0.005465
CD8_Teff-cell	ENSG00000137959	IFI44L	0.789363	0.00881209	0.00550756
CD8_Teff-cell	ENSG00000172399	MYOZ2	-0.924379	0.00883161	0.00554543
CD8_Teff-cell	ENSG00000157933	SKI	-0.508702	0.0105315	0.00664339
CD8_Teff-cell	ENSG00000175445	LPL	-0.910336	0.0107563	0.0068165
CD8_Teff-cell	ENSG00000179776	CDH5	-0.607751	0.0112321	0.00715065
CD8_Teff-cell	ENSG00000178573	MAF	0.352221	0.011419	0.00733607
CD8_Teff-cell	ENSG00000019169	MARCO	-1.30555	0.011419	0.00730846
CD8_Teff-cell	ENSG00000188486	H2AFX	0.555616	0.0116551	0.00752163
CD8_Teff-cell	ENSG00000061656	SPAG4	0.58217	0.0128685	0.00834207
CD8_Teff-cell	ENSG00000119772	DNMT3A	0.404447	0.0134833	0.0087798
CD8_Teff-cell	ENSG00000170776	AKAP13	0.40276	0.0141591	0.00926102
CD8_Teff-cell	ENSG00000104899	AMH	1.19903	0.0162477	0.0106744
CD8_Teff-cell	ENSG00000186074	CD300LF	0.643871	0.0174396	0.0115172
CD8_Teff-cell	ENSG00000136160	EDNRB	0.598461	0.0174396	0.0115588
CD8_Teff-cell	ENSG00000162771	FAM71A	0.504952	0.0199403	0.0132742
CD8_Teff-cell	ENSG00000205339	IPO7	-0.272965	0.0221747	0.0148261
CD8_Teff-cell	ENSG00000174175	SELP	-0.803848	0.0246095	0.0165256
CD8_Teff-cell	ENSG00000106333	PCOLCE	-0.64103	0.0261002	0.0176025
CD8_Teff-cell	ENSG00000081041	CXCL2	-0.736459	0.0310249	0.0210139
CD8_Teff-cell	ENSG00000277632	CCL3	-0.528365	0.0322639	0.021947
CD8_Teff-cell	ENSG00000182511	FES	0.439365	0.034283	0.0234201
CD8_Teff-cell	ENSG00000159251	ACTC1	-0.661071	0.0348129	0.0238833
CD8_Teff-cell	ENSG00000133246	PRAM1	0.608233	0.0350097	0.0241201
CD8_Teff-cell	ENSG00000169245	CXCL10	0.529215	0.0350437	0.0243472
CD8_Teff-cell	ENSG00000164171	ITGA2	0.444245	0.0350437	0.0242618
CD8_Teff-cell	ENSG00000170248	PDCD6IP	-0.28275	0.0368069	0.0256792
CD8_Teff-cell	ENSG00000146648	EGFR	-0.564492	0.03879	0.0271787
CD8_Teff-cell	ENSG00000155366	RHOC	-0.411296	0.03879	0.0272883
CD8_Teff-cell	ENSG00000117394	SLC2A1	-0.660058	0.0392211	0.0277056
CD8_Teff-cell	ENSG00000134109	EDEM1	0.425512	0.0439728	0.03119
CD8_Teff-cell	ENSG00000157540	DYRK1A	0.304845	0.0444454	0.0316544
CD8_Teff-cell	ENSG00000134817	APLNR	0.573975	0.0456479	0.0326436
CD8_Teff-cell	ENSG00000135480	KRT7	0.376789	0.0469951	0.0337436
Endothelial	ENSG00000110799	VWF	6.91666	2.52286e-94	7.33388e-97
Endothelial	ENSG00000261371	PECAM1	3.85162	1.167e-74	6.78486e-77
Endothelial	ENSG00000249751	ECSCR	5.26084	1.75053e-66	1.52662e-68
Endothelial	ENSG00000118785	SPP1	-6.33098	4.79649e-50	5.57732e-52
Endothelial	ENSG00000174059	CD34	3.7965	4.5991e-44	6.68474e-46
Endothelial	ENSG00000179776	CDH5	4.65344	2.10319e-43	3.66836e-45
Endothelial	ENSG00000174175	SELP	5.09308	8.9249e-43	1.81611e-44
Endothelial	ENSG00000178726	THBD	2.16005	1.25946e-33	2.92897e-35
Endothelial	ENSG00000107796	ACTA2	-3.13741	2.57877e-32	6.74678e-34
Endothelial	ENSG00000082781	ITGB5	-1.67886	1.79857e-31	5.22839e-33
Endothelial	ENSG00000164692	COL1A2	-2.74092	2.21126e-29	7.0709e-31
Endothelial	ENSG00000129226	CD68	-3.17553	2.77548e-29	9.68192e-31
Endothelial	ENSG00000216490	IFI30	-2.98147	9.35692e-27	3.53604e-28
Endothelial	ENSG00000096433	ITPR3	2.27582	1.78468e-26	7.26324e-28
Endothelial	ENSG00000133392	MYH11	-3.18345	3.4334e-25	1.49712e-26
Endothelial	ENSG00000078401	EDN1	3.96682	1.7954e-24	8.8726e-26
Endothelial	ENSG00000129595	EPB41L4A	2.02028	1.7954e-24	8.72745e-26
Endothelial	ENSG00000038945	MSR1	-3.12767	2.43356e-22	1.27337e-23
Endothelial	ENSG00000102010	BMX	4.02627	3.23277e-21	1.78554e-22
Endothelial	ENSG00000170458	CD14	-2.50453	3.33898e-21	1.94127e-22
Endothelial	ENSG00000136826	KLF4	1.91422	4.14048e-21	2.52762e-22
Endothelial	ENSG00000139329	LUM	-2.76525	5.96812e-21	3.81682e-22
Endothelial	ENSG00000249669	CARMN	-2.85263	2.09621e-20	1.40154e-21
Endothelial	ENSG00000163220	S100A9	-3.32616	8.28605e-20	5.78097e-21
Endothelial	ENSG00000160255	ITGB2	-2.72932	3.46749e-17	2.51998e-18
Endothelial	ENSG00000155011	DKK2	3.50888	5.51041e-17	4.16485e-18
Endothelial	ENSG00000140545	MFGE8	-2.70273	9.53168e-16	7.48126e-17
Endothelial	ENSG00000130176	CNN1	-2.9212	1.66659e-15	1.35652e-16
Endothelial	ENSG00000203747	FCGR3A	-2.29382	2.73789e-15	2.30811e-16
Endothelial	ENSG00000179914	ITLN1	4.00959	1.66354e-14	1.45076e-15
Endothelial	ENSG00000120278	PLEKHG1	1.77591	2.83136e-14	2.55152e-15
Endothelial	ENSG00000169604	ANTXR1	-1.57074	2.94415e-14	2.73875e-15
Endothelial	ENSG00000129038	LOXL1	-1.86554	8.31229e-14	7.974e-15
Endothelial	ENSG00000091409	ITGA6	1.86807	1.7455e-13	1.7252e-14
Endothelial	ENSG00000107798	LIPA	-2.08432	2.53436e-13	2.57856e-14
Endothelial	ENSG00000164867	NOS3	3.2676	2.67136e-13	2.79561e-14
Endothelial	ENSG00000122679	RAMP3	2.70602	3.27909e-13	3.52693e-14
Endothelial	ENSG00000136997	MYC	1.47215	5.40802e-13	5.97398e-14
Endothelial	ENSG00000081237	PTPRC	-1.48329	5.52565e-13	6.32111e-14
Endothelial	ENSG00000169554	ZEB2	-1.18213	5.52565e-13	6.42518e-14
Endothelial	ENSG00000100985	MMP9	-4.89376	1.90373e-12	2.26898e-13
Endothelial	ENSG00000018280	SLC11A1	-2.4609	2.67909e-12	3.27099e-13
Endothelial	ENSG00000099331	MYO9B	-0.938529	3.28217e-12	4.10271e-13
Endothelial	ENSG00000140678	ITGAX	-2.4727	9.3514e-12	1.19611e-12
Endothelial	ENSG00000117448	AKR1A1	-0.869979	1.08833e-11	1.42368e-12
Endothelial	ENSG00000170525	PFKFB3	-1.54333	1.42329e-11	1.90324e-12
Endothelial	ENSG00000135077	HAVCR2	-2.14342	1.64851e-11	2.25233e-12
Endothelial	ENSG00000103811	CTSH	-1.7075	1.76077e-11	2.45688e-12
Endothelial	ENSG00000072952	MRVI1	-2.03294	5.44149e-11	7.75096e-12
Endothelial	ENSG00000277632	CCL3	-2.38996	7.36324e-11	1.07024e-11
Endothelial	ENSG00000042493	CAPG	-2.335	1.23554e-10	1.83176e-11
Endothelial	ENSG00000143153	ATP1B1	-1.32853	2.10843e-10	3.18716e-11
Endothelial	ENSG00000019169	MARCO	-3.52827	2.2297e-10	3.43529e-11
Endothelial	ENSG00000173391	OLR1	-2.26453	2.99049e-10	4.69438e-11
Endothelial	ENSG00000167851	CD300A	-1.72527	3.77127e-10	6.02964e-11
Endothelial	ENSG00000162493	PDPN	-1.72414	4.49489e-10	7.31726e-11
Endothelial	ENSG00000143546	S100A8	-3.16307	4.80337e-10	7.95907e-11
Endothelial	ENSG00000161921	CXCL16	-2.03355	5.36682e-10	9.04871e-11
Endothelial	ENSG00000130202	NECTIN2	0.993548	1.48913e-09	2.55403e-10
Endothelial	ENSG00000178573	MAF	-1.19333	1.7147e-09	2.99076e-10
Endothelial	ENSG00000175445	LPL	-2.06379	4.98347e-09	8.83698e-10
Endothelial	ENSG00000117525	F3	-1.45064	5.14225e-09	9.268e-10
Endothelial	ENSG00000150337	FCGR1A	-1.70465	6.58731e-09	1.2064e-09
Endothelial	ENSG00000059377	TBXAS1	-1.50571	7.73779e-09	1.43959e-09
Endothelial	ENSG00000276085	CCL3L1	-2.0839	1.00954e-08	1.90757e-09
Endothelial	ENSG00000073756	PTGS2	1.72957	1.09236e-08	2.0958e-09
Endothelial	ENSG00000106333	PCOLCE	-1.51239	1.31735e-08	2.5859e-09
Endothelial	ENSG00000163191	S100A11	-1.27068	1.31735e-08	2.60407e-09
Endothelial	ENSG00000061455	PRDM6	-1.4726	1.42648e-08	2.86126e-09
Endothelial	ENSG00000196975	ANXA4	-0.764797	1.6673e-08	3.39275e-09
Endothelial	ENSG00000141458	NPC1	-1.10539	4.09748e-08	8.45702e-09
Endothelial	ENSG00000165029	ABCA1	-1.35885	7.31235e-08	1.53049e-08
Endothelial	ENSG00000128052	KDR	2.76561	9.75092e-08	2.06924e-08
Endothelial	ENSG00000095970	TREM2	-1.76503	1.47961e-07	3.18289e-08
Endothelial	ENSG00000147614	ATP6V0D2	-1.70572	3.27091e-07	7.13134e-08
Endothelial	ENSG00000125538	IL1B	-1.47302	3.42167e-07	7.61245e-08
Endothelial	ENSG00000134333	LDHA	-0.781947	3.42167e-07	7.65898e-08
Endothelial	ENSG00000196371	FUT4	-0.914071	4.23983e-07	9.61357e-08
Endothelial	ENSG00000105639	JAK3	0.750758	7.03362e-07	1.61528e-07
Endothelial	ENSG00000025434	NR1H3	-1.47782	7.77583e-07	1.80833e-07
Endothelial	ENSG00000108700	CCL8	-1.47644	9.45942e-07	2.22736e-07
Endothelial	ENSG00000105664	COMP	-2.88074	9.98658e-07	2.38052e-07
Endothelial	ENSG00000104518	GSDMD	0.616207	1.31223e-06	3.16615e-07
Endothelial	ENSG00000068650	ATP11A	0.904316	1.62859e-06	3.9768e-07
Endothelial	ENSG00000134817	APLNR	2.37128	1.92933e-06	4.76725e-07
Endothelial	ENSG00000159251	ACTC1	-1.54359	2.0059e-06	5.07306e-07
Endothelial	ENSG00000147113	DIPK2B	2.22269	2.0059e-06	5.0582e-07
Endothelial	ENSG00000037280	FLT4	2.40039	2.57235e-06	6.58044e-07
Endothelial	ENSG00000184584	TMEM173	0.798069	3.03117e-06	7.84227e-07
Endothelial	ENSG00000081041	CXCL2	1.75587	4.32756e-06	1.13221e-06
Endothelial	ENSG00000163072	NOSTRIN	2.86624	4.86483e-06	1.28692e-06
Endothelial	ENSG00000118640	VAMP8	-1.12985	6.60714e-06	1.76703e-06
Endothelial	ENSG00000164171	ITGA2	0.9827	8.10076e-06	2.19003e-06
Endothelial	ENSG00000073060	SCARB1	-1.11824	1.12033e-05	3.06137e-06
Endothelial	ENSG00000108219	TSPAN14	0.732086	1.13694e-05	3.13981e-06
Endothelial	ENSG00000116717	GADD45A	-0.82339	1.52412e-05	4.25335e-06
Endothelial	ENSG00000149451	ADAM33	-1.60973	1.53627e-05	4.33192e-06
Endothelial	ENSG00000162772	ATF3	-1.16744	2.07642e-05	5.91539e-06
Endothelial	ENSG00000139613	SMARCC2	0.507671	2.69275e-05	7.74948e-06
Endothelial	ENSG00000044574	HSPA5	-0.651638	3.35005e-05	9.73852e-06
Endothelial	ENSG00000146648	EGFR	-0.720968	3.4185e-05	1.00369e-05
Endothelial	ENSG00000117450	PRDX1	-0.797502	3.69143e-05	1.09455e-05
Endothelial	ENSG00000175197	DDIT3	-0.75345	5.93e-05	1.77555e-05
Endothelial	ENSG00000135218	CD36	-2.39785	7.36608e-05	2.22695e-05
Endothelial	ENSG00000137959	IFI44L	1.25146	9.57708e-05	2.92324e-05
Endothelial	ENSG00000166825	ANPEP	-1.54647	9.84766e-05	3.03445e-05
Endothelial	ENSG00000106546	AHR	0.602142	0.000118938	3.69953e-05
Endothelial	ENSG00000082014	SMARCD3	-1.02067	0.000119723	3.75874e-05
Endothelial	ENSG00000112210	RAB23	-0.980965	0.000127221	4.03112e-05
Endothelial	ENSG00000158234	FAIM	-0.727292	0.000135829	4.34337e-05
Endothelial	ENSG00000164764	SBSPON	-1.09152	0.000144407	4.65965e-05
Endothelial	ENSG00000169508	GPR183	-1.11372	0.000164124	5.34356e-05
Endothelial	ENSG00000007866	TEAD3	-1.19463	0.000208695	6.85539e-05
Endothelial	ENSG00000128815	WDFY4	-1.02442	0.000330701	0.000109593
Endothelial	ENSG00000111404	RERGL	-1.1437	0.000695077	0.000232366
Endothelial	ENSG00000026751	SLAMF7	-1.19009	0.000842134	0.000283975
Endothelial	ENSG00000131981	LGALS3	-1.01934	0.000914739	0.000313698
Endothelial	ENSG00000064652	SNX24	-0.566702	0.000914739	0.000313777
Endothelial	ENSG00000172236	TPSAB1	-1.30003	0.000918192	0.00031763
Endothelial	ENSG00000157933	SKI	0.541371	0.000942868	0.000328908
Endothelial	ENSG00000169245	CXCL10	-0.883113	0.000945073	0.000332424
Endothelial	ENSG00000012124	CD22	-1.01309	0.0019352	0.00068632
Endothelial	ENSG00000150093	ITGB1	-0.545293	0.001979	0.000707608
Endothelial	ENSG00000115977	AAK1	0.61623	0.00214243	0.000772271
Endothelial	ENSG00000196549	MME	-1.0192	0.00267959	0.000973689
Endothelial	ENSG00000084093	REST	0.411148	0.00310332	0.00113668
Endothelial	ENSG00000113361	CDH6	-1.05316	0.00374161	0.00138135
Endothelial	ENSG00000277734	TRAC	-0.828899	0.0038145	0.00141935
Endothelial	ENSG00000134109	EDEM1	-0.506372	0.00440408	0.00165153
Endothelial	ENSG00000170962	PDGFD	0.488911	0.00471205	0.00178072
Endothelial	ENSG00000011465	DCN	-1.06977	0.00480428	0.00182954
Endothelial	ENSG00000197253	TPSB2	-1.11695	0.00509003	0.00195315
Endothelial	ENSG00000122986	HVCN1	-0.574189	0.00574205	0.00222004
Endothelial	ENSG00000117394	SLC2A1	-0.888196	0.00589913	0.00229792
Endothelial	ENSG00000134107	BHLHE40	0.695805	0.00624172	0.00244951
Endothelial	ENSG00000124813	RUNX2	-0.818737	0.00625396	0.0024725
Endothelial	ENSG00000027697	IFNGR1	-0.426291	0.00689988	0.00274792
Endothelial	ENSG00000113578	FGF1	-0.806041	0.00835491	0.00335168
Endothelial	ENSG00000188428	BLOC1S5	0.43109	0.00932605	0.00376837
Endothelial	ENSG00000150636	CCDC102B	0.59439	0.00992026	0.00403731
Endothelial	ENSG00000103490	PYCARD	-0.702341	0.0114683	0.00470069
Endothelial	ENSG00000101079	NDRG3	-0.505203	0.0126045	0.00520302
Endothelial	ENSG00000105329	TGFB1	-0.437315	0.0129312	0.00537545
Endothelial	ENSG00000139719	VPS33A	-0.382209	0.0137973	0.00577561
Endothelial	ENSG00000124762	CDKN1A	-0.439306	0.0142562	0.00600915
Endothelial	ENSG00000185963	BICD2	-0.480089	0.0144466	0.00613142
Endothelial	ENSG00000240849	TMEM189	0.369756	0.0156501	0.00668768
Endothelial	ENSG00000185745	IFIT1	0.594925	0.0158992	0.00684037
Endothelial	ENSG00000139219	COL2A1	-0.743596	0.018336	0.00794206
Endothelial	ENSG00000114270	COL7A1	-0.801723	0.0195608	0.00852943
Endothelial	ENSG00000140577	CRTC3	-0.391698	0.02338	0.0102627
Endothelial	ENSG00000162390	ACOT11	-0.487649	0.0236119	0.0104332
Endothelial	ENSG00000157540	DYRK1A	0.249398	0.025389	0.0112922
Endothelial	ENSG00000075420	FNDC3B	-0.293577	0.0284775	0.0127486
Endothelial	ENSG00000163877	SNIP1	0.439258	0.0286902	0.0129273
Endothelial	ENSG00000182511	FES	0.47872	0.0361638	0.0163999
Endothelial	ENSG00000181631	P2RY13	-0.584104	0.0362017	0.0165223
Endothelial	ENSG00000168329	CX3CR1	-0.57479	0.0386699	0.0178736
Endothelial	ENSG00000183160	TMEM119	-0.724325	0.0386699	0.0177851
Endothelial	ENSG00000198829	SUCNR1	-0.557508	0.0426061	0.0198168
Endothelial	ENSG00000163751	CPA3	-0.620056	0.0434219	0.0203622
Endothelial	ENSG00000184292	TACSTD2	0.616208	0.0434219	0.0204487
Endothelial	ENSG00000155366	RHOC	0.316608	0.0449789	0.0213127
Endothelial	ENSG00000128271	ADORA2A	0.540952	0.046562	0.0222835
Endothelial	ENSG00000204397	CARD16	0.455011	0.046562	0.0223335
Endothelial	ENSG00000034510	TMSB10	0.450644	0.0497584	0.0240113
Inflammatory_mixed_cell	ENSG00000164692	COL1A2	-3.72374	6.8972e-53	2.005e-55
Inflammatory_mixed_cell	ENSG00000107796	ACTA2	-3.7733	5.39941e-44	3.13919e-46
Inflammatory_mixed_cell	ENSG00000150093	ITGB1	-2.74506	3.52697e-40	3.07584e-42
Inflammatory_mixed_cell	ENSG00000133392	MYH11	-3.86386	5.54894e-39	6.45225e-41
Inflammatory_mixed_cell	ENSG00000129226	CD68	-3.49656	9.09645e-34	1.32216e-35
Inflammatory_mixed_cell	ENSG00000170458	CD14	-2.53603	1.55257e-28	2.70797e-30
Inflammatory_mixed_cell	ENSG00000163191	S100A11	-2.35812	1.42374e-27	2.89714e-29
Inflammatory_mixed_cell	ENSG00000216490	IFI30	-3.48216	1.06906e-26	2.48618e-28
Inflammatory_mixed_cell	ENSG00000182326	C1S	-2.32974	1.07609e-26	2.81534e-28
Inflammatory_mixed_cell	ENSG00000117450	PRDX1	-2.26279	3.47959e-26	1.01151e-27
Inflammatory_mixed_cell	ENSG00000169604	ANTXR1	-2.73641	6.59582e-25	2.10913e-26
Inflammatory_mixed_cell	ENSG00000034510	TMSB10	-2.27018	1.18492e-23	4.13344e-25
Inflammatory_mixed_cell	ENSG00000124212	PTGIS	-2.95429	1.58354e-23	5.9843e-25
Inflammatory_mixed_cell	ENSG00000082781	ITGB5	-2.20017	6.71798e-23	2.73406e-24
Inflammatory_mixed_cell	ENSG00000010278	CD9	-2.36944	1.88975e-22	8.2402e-24
Inflammatory_mixed_cell	ENSG00000107798	LIPA	-2.72139	2.34707e-22	1.09166e-23
Inflammatory_mixed_cell	ENSG00000103811	CTSH	-2.27948	8.45198e-22	4.17685e-23
Inflammatory_mixed_cell	ENSG00000169554	ZEB2	-1.09964	1.18508e-21	6.20101e-23
Inflammatory_mixed_cell	ENSG00000118785	SPP1	-3.66592	1.83645e-20	1.01432e-21
Inflammatory_mixed_cell	ENSG00000160255	ITGB2	-2.14558	5.08549e-20	3.10452e-21
Inflammatory_mixed_cell	ENSG00000261371	PECAM1	-2.23428	5.08549e-20	3.00119e-21
Inflammatory_mixed_cell	ENSG00000038945	MSR1	-2.43365	7.07932e-20	4.52747e-21
Inflammatory_mixed_cell	ENSG00000203747	FCGR3A	-1.93476	1.57705e-18	1.05442e-19
Inflammatory_mixed_cell	ENSG00000112033	PPARD	1.09713	3.16512e-18	2.20822e-19
Inflammatory_mixed_cell	ENSG00000131981	LGALS3	-2.48946	3.93982e-17	2.86324e-18
Inflammatory_mixed_cell	ENSG00000134333	LDHA	-1.29343	8.39919e-17	6.34822e-18
Inflammatory_mixed_cell	ENSG00000163220	S100A9	-2.86568	1.83179e-16	1.43774e-17
Inflammatory_mixed_cell	ENSG00000164430	CGAS	1.42231	4.08422e-16	3.32437e-17
Inflammatory_mixed_cell	ENSG00000139329	LUM	-2.72464	4.73673e-16	3.99317e-17
Inflammatory_mixed_cell	ENSG00000105329	TGFB1	-1.66679	1.6294e-15	1.42099e-16
Inflammatory_mixed_cell	ENSG00000167483	NIBAN3	1.70094	5.26595e-15	4.74548e-16
Inflammatory_mixed_cell	ENSG00000111981	ULBP1	1.84684	5.56937e-15	5.18081e-16
Inflammatory_mixed_cell	ENSG00000177455	CD19	1.97514	6.16416e-15	5.91329e-16
Inflammatory_mixed_cell	ENSG00000205108	FAM205A	2.01152	7.17342e-15	7.09001e-16
Inflammatory_mixed_cell	ENSG00000140287	HDC	1.53742	1.13959e-14	1.15947e-15
Inflammatory_mixed_cell	ENSG00000198901	PRC1	1.79983	3.52781e-14	3.69189e-15
Inflammatory_mixed_cell	ENSG00000106541	AGR2	2.22107	6.40268e-14	6.88661e-15
Inflammatory_mixed_cell	ENSG00000149534	MS4A2	1.45317	1.04475e-12	1.15408e-13
Inflammatory_mixed_cell	ENSG00000109684	CLNK	1.91705	1.3804e-12	1.56499e-13
Inflammatory_mixed_cell	ENSG00000147113	DIPK2B	1.66975	1.38641e-12	1.61211e-13
Inflammatory_mixed_cell	ENSG00000149968	MMP3	2.07138	2.30677e-12	2.74935e-13
Inflammatory_mixed_cell	ENSG00000105650	PDE4C	1.64682	2.46229e-12	3.00629e-13
Inflammatory_mixed_cell	ENSG00000165899	OTOGL	1.84336	3.07466e-12	3.84332e-13
Inflammatory_mixed_cell	ENSG00000136869	TLR4	-1.21894	3.21806e-12	4.20967e-13
Inflammatory_mixed_cell	ENSG00000196230	TUBB	-1.14027	3.21806e-12	4.20581e-13
Inflammatory_mixed_cell	ENSG00000197385	ZNF860	2.10751	4.32759e-12	5.78689e-13
Inflammatory_mixed_cell	ENSG00000106804	C5	1.18144	4.63019e-12	6.32614e-13
Inflammatory_mixed_cell	ENSG00000225746	MEG8	1.48254	5.4184e-12	7.71807e-13
Inflammatory_mixed_cell	ENSG00000110799	VWF	-2.40498	5.4184e-12	7.65772e-13
Inflammatory_mixed_cell	ENSG00000143184	XCL1	2.28113	6.81629e-12	9.90741e-13
Inflammatory_mixed_cell	ENSG00000144218	AFF3	1.3795	7.82005e-12	1.15937e-12
Inflammatory_mixed_cell	ENSG00000097033	SH3GLB1	-1.22524	9.2032e-12	1.39118e-12
Inflammatory_mixed_cell	ENSG00000241852	C8orf58	1.36588	9.79556e-12	1.5092e-12
Inflammatory_mixed_cell	ENSG00000008300	CELSR3	1.42694	9.81961e-12	1.54145e-12
Inflammatory_mixed_cell	ENSG00000260325	HSPB9	2.43984	1.03025e-11	1.64721e-12
Inflammatory_mixed_cell	ENSG00000117281	CD160	1.69027	1.52356e-11	2.48021e-12
Inflammatory_mixed_cell	ENSG00000115718	PROC	1.59611	2.46743e-11	4.08848e-12
Inflammatory_mixed_cell	ENSG00000178752	ERFE	1.66636	2.55244e-11	4.30354e-12
Inflammatory_mixed_cell	ENSG00000178607	ERN1	0.957681	2.78839e-11	4.78241e-12
Inflammatory_mixed_cell	ENSG00000044574	HSPA5	-1.49474	3.03157e-11	5.28762e-12
Inflammatory_mixed_cell	ENSG00000116191	RALGPS2	1.44313	5.63512e-11	9.99251e-12
Inflammatory_mixed_cell	ENSG00000255221	CARD17	1.75031	5.92591e-11	1.06804e-11
Inflammatory_mixed_cell	ENSG00000169783	LINGO1	1.49112	6.78176e-11	1.24201e-11
Inflammatory_mixed_cell	ENSG00000102174	PHEX	1.62478	1.12709e-10	2.09691e-11
Inflammatory_mixed_cell	ENSG00000115008	IL1A	1.87504	1.36387e-10	2.57708e-11
Inflammatory_mixed_cell	ENSG00000184731	FAM110C	1.63457	1.38337e-10	2.65415e-11
Inflammatory_mixed_cell	ENSG00000139719	VPS33A	1.5428	1.5544e-10	3.02746e-11
Inflammatory_mixed_cell	ENSG00000162390	ACOT11	1.29979	1.58291e-10	3.129e-11
Inflammatory_mixed_cell	ENSG00000109819	PPARGC1A	1.67106	1.63896e-10	3.28744e-11
Inflammatory_mixed_cell	ENSG00000203811	HIST2H3C	1.84453	1.80384e-10	3.6706e-11
Inflammatory_mixed_cell	ENSG00000197992	CLEC9A	1.36922	2.0735e-10	4.27961e-11
Inflammatory_mixed_cell	ENSG00000235244	DANT2	1.2798	2.59382e-10	5.42893e-11
Inflammatory_mixed_cell	ENSG00000140545	MFGE8	-2.27445	2.74524e-10	5.82565e-11
Inflammatory_mixed_cell	ENSG00000186810	CXCR3	1.46568	4.38256e-10	9.42759e-11
Inflammatory_mixed_cell	ENSG00000118520	ARG1	2.11395	4.99584e-10	1.08921e-10
Inflammatory_mixed_cell	ENSG00000176083	ZNF683	1.71108	5.0364e-10	1.11269e-10
Inflammatory_mixed_cell	ENSG00000197632	SERPINB2	1.98634	5.27074e-10	1.17979e-10
Inflammatory_mixed_cell	ENSG00000196975	ANXA4	-1.33074	7.56033e-10	1.71426e-10
Inflammatory_mixed_cell	ENSG00000184292	TACSTD2	1.44265	7.81087e-10	1.79378e-10
Inflammatory_mixed_cell	ENSG00000092009	CMA1	1.63762	9.56982e-10	2.22554e-10
Inflammatory_mixed_cell	ENSG00000157404	KIT	1.2487	9.72033e-10	2.2888e-10
Inflammatory_mixed_cell	ENSG00000183091	NEB	1.4226	9.77848e-10	2.33092e-10
Inflammatory_mixed_cell	ENSG00000072952	MRVI1	-1.81092	9.87891e-10	2.38357e-10
Inflammatory_mixed_cell	ENSG00000223501	VPS52	0.869663	1.15395e-09	2.81778e-10
Inflammatory_mixed_cell	ENSG00000224982	TMEM233	1.66534	1.69418e-09	4.1862e-10
Inflammatory_mixed_cell	ENSG00000156738	MS4A1	1.71091	1.91042e-09	4.77641e-10
Inflammatory_mixed_cell	ENSG00000122679	RAMP3	1.52934	1.91042e-09	4.83159e-10
Inflammatory_mixed_cell	ENSG00000185666	SYN3	1.5229	2.72382e-09	6.96792e-10
Inflammatory_mixed_cell	ENSG00000164045	CDC25A	1.49045	2.91961e-09	7.55365e-10
Inflammatory_mixed_cell	ENSG00000125966	MMP24	1.36608	2.92531e-09	7.65343e-10
Inflammatory_mixed_cell	ENSG00000142166	IFNAR1	-1.11942	3.19331e-09	8.44742e-10
Inflammatory_mixed_cell	ENSG00000197919	IFNA1	1.60019	3.82224e-09	1.02223e-09
Inflammatory_mixed_cell	ENSG00000027697	IFNGR1	-1.03483	4.75192e-09	1.28468e-09
Inflammatory_mixed_cell	ENSG00000170442	KRT86	1.40502	5.35874e-09	1.46431e-09
Inflammatory_mixed_cell	ENSG00000118640	VAMP8	-1.39504	6.68065e-09	1.84495e-09
Inflammatory_mixed_cell	ENSG00000230590	FTX	0.785389	6.83183e-09	1.90656e-09
Inflammatory_mixed_cell	ENSG00000131203	IDO1	1.18389	7.00708e-09	1.97583e-09
Inflammatory_mixed_cell	ENSG00000166851	PLK1	1.33542	7.24253e-09	2.06328e-09
Inflammatory_mixed_cell	ENSG00000051180	RAD51	1.32334	1.03676e-08	2.98369e-09
Inflammatory_mixed_cell	ENSG00000204323	SMIM5	1.60557	1.13054e-08	3.28646e-09
Inflammatory_mixed_cell	ENSG00000137441	FGFBP2	1.78721	1.23112e-08	3.61463e-09
Inflammatory_mixed_cell	ENSG00000213809	KLRK1	1.2908	1.41056e-08	4.18247e-09
Inflammatory_mixed_cell	ENSG00000100219	XBP1	-1.06717	1.45991e-08	4.37125e-09
Inflammatory_mixed_cell	ENSG00000182218	HHIPL1	1.13025	1.46926e-08	4.44196e-09
Inflammatory_mixed_cell	ENSG00000163751	CPA3	2.22675	1.52898e-08	4.66695e-09
Inflammatory_mixed_cell	ENSG00000163739	CXCL1	1.51686	1.54971e-08	4.77526e-09
Inflammatory_mixed_cell	ENSG00000114491	UMPS	0.881182	1.86267e-08	5.79377e-09
Inflammatory_mixed_cell	ENSG00000157933	SKI	-1.26118	1.89096e-08	5.93673e-09
Inflammatory_mixed_cell	ENSG00000069431	ABCC9	1.18319	2.08429e-08	6.60429e-09
Inflammatory_mixed_cell	ENSG00000149201	CCDC81	1.20584	2.39107e-08	7.64585e-09
Inflammatory_mixed_cell	ENSG00000137693	YAP1	-1.62294	3.05726e-08	9.86501e-09
Inflammatory_mixed_cell	ENSG00000140932	CMTM2	1.71842	3.59807e-08	1.17146e-08
Inflammatory_mixed_cell	ENSG00000120278	PLEKHG1	0.964847	3.66447e-08	1.20373e-08
Inflammatory_mixed_cell	ENSG00000120875	DUSP4	1.55044	3.78866e-08	1.25555e-08
Inflammatory_mixed_cell	ENSG00000106546	AHR	-1.28484	4.18041e-08	1.39752e-08
Inflammatory_mixed_cell	ENSG00000118526	TCF21	1.37636	4.33354e-08	1.46131e-08
Inflammatory_mixed_cell	ENSG00000109072	VTN	1.70316	4.50145e-08	1.53102e-08
Inflammatory_mixed_cell	ENSG00000129038	LOXL1	-1.47696	5.46196e-08	1.87358e-08
Inflammatory_mixed_cell	ENSG00000105989	WNT2	1.82259	5.62821e-08	1.94697e-08
Inflammatory_mixed_cell	ENSG00000116690	PRG4	1.44374	5.65912e-08	1.97411e-08
Inflammatory_mixed_cell	ENSG00000061656	SPAG4	1.23071	5.75785e-08	2.02529e-08
Inflammatory_mixed_cell	ENSG00000122025	FLT3	1.508	6.26261e-08	2.22104e-08
Inflammatory_mixed_cell	ENSG00000051523	CYBA	1.06518	6.52609e-08	2.33346e-08
Inflammatory_mixed_cell	ENSG00000115884	SDC1	1.23627	6.96288e-08	2.50987e-08
Inflammatory_mixed_cell	ENSG00000225556	C2CD4D	1.3738	7.03296e-08	2.55558e-08
Inflammatory_mixed_cell	ENSG00000124762	CDKN1A	-1.10609	7.93498e-08	2.90642e-08
Inflammatory_mixed_cell	ENSG00000115596	WNT6	1.79499	1.03549e-07	3.82288e-08
Inflammatory_mixed_cell	ENSG00000164077	MON1A	1.02782	1.08615e-07	4.04147e-08
Inflammatory_mixed_cell	ENSG00000178404	CEP295NL	0.926009	1.23221e-07	4.62079e-08
Inflammatory_mixed_cell	ENSG00000162771	FAM71A	1.73703	1.7459e-07	6.59788e-08
Inflammatory_mixed_cell	ENSG00000134539	KLRD1	1.35975	1.92115e-07	7.31602e-08
Inflammatory_mixed_cell	ENSG00000148773	MKI67	1.26713	1.93156e-07	7.41178e-08
Inflammatory_mixed_cell	ENSG00000198178	CLEC4C	1.36967	2.02336e-07	7.82287e-08
Inflammatory_mixed_cell	ENSG00000150045	KLRF1	1.40301	2.11677e-07	8.30708e-08
Inflammatory_mixed_cell	ENSG00000172037	LAMB2	-1.247	2.11677e-07	8.28716e-08
Inflammatory_mixed_cell	ENSG00000145536	ADAMTS16	1.4836	2.36399e-07	9.346e-08
Inflammatory_mixed_cell	ENSG00000128271	ADORA2A	1.48314	2.72456e-07	1.08507e-07
Inflammatory_mixed_cell	ENSG00000178573	MAF	-0.7709	2.77881e-07	1.11475e-07
Inflammatory_mixed_cell	ENSG00000162723	SLAMF9	1.38891	2.8624e-07	1.15661e-07
Inflammatory_mixed_cell	ENSG00000121797	CCRL2	0.949657	3.10103e-07	1.26205e-07
Inflammatory_mixed_cell	ENSG00000205339	IPO7	-0.861846	4.94491e-07	2.02684e-07
Inflammatory_mixed_cell	ENSG00000204345	CD300LD	1.23278	5.30689e-07	2.20606e-07
Inflammatory_mixed_cell	ENSG00000128052	KDR	1.37569	5.30689e-07	2.20041e-07
Inflammatory_mixed_cell	ENSG00000145386	CCNA2	1.60409	6.91129e-07	2.8931e-07
Inflammatory_mixed_cell	ENSG00000249669	CARMN	-1.43526	7.11158e-07	2.99762e-07
Inflammatory_mixed_cell	ENSG00000163734	CXCL3	1.04268	7.29297e-07	3.11647e-07
Inflammatory_mixed_cell	ENSG00000257335	MGAM	1.07808	7.29297e-07	3.10774e-07
Inflammatory_mixed_cell	ENSG00000134376	CRB1	1.42971	8.71451e-07	3.74927e-07
Inflammatory_mixed_cell	ENSG00000104899	AMH	1.8224	9.01187e-07	3.9034e-07
Inflammatory_mixed_cell	ENSG00000143546	S100A8	-2.42463	1.5102e-06	6.5852e-07
Inflammatory_mixed_cell	ENSG00000042493	CAPG	-1.4658	1.52533e-06	6.69551e-07
Inflammatory_mixed_cell	ENSG00000116717	GADD45A	-0.967256	1.52618e-06	6.7436e-07
Inflammatory_mixed_cell	ENSG00000134817	APLNR	1.28206	2.28425e-06	1.01596e-06
Inflammatory_mixed_cell	ENSG00000138617	PARP16	1.00674	5.6391e-06	2.52448e-06
Inflammatory_mixed_cell	ENSG00000164171	ITGA2	0.89376	6.18628e-06	2.78742e-06
Inflammatory_mixed_cell	ENSG00000140945	CDH13	-1.31025	6.97936e-06	3.16506e-06
Inflammatory_mixed_cell	ENSG00000240849	TMEM189	0.616943	7.23137e-06	3.30036e-06
Inflammatory_mixed_cell	ENSG00000130176	CNN1	-1.48429	8.05724e-06	3.70071e-06
Inflammatory_mixed_cell	ENSG00000172613	RAD9A	0.987897	8.52665e-06	3.9411e-06
Inflammatory_mixed_cell	ENSG00000224078	SNHG14	-1.22474	9.51907e-06	4.42747e-06
Inflammatory_mixed_cell	ENSG00000025423	HSD17B6	1.00914	1.07301e-05	5.02192e-06
Inflammatory_mixed_cell	ENSG00000161921	CXCL16	-1.17479	1.08358e-05	5.10289e-06
Inflammatory_mixed_cell	ENSG00000130477	UNC13A	1.1421	1.42394e-05	6.74714e-06
Inflammatory_mixed_cell	ENSG00000147316	MCPH1	0.63843	1.5534e-05	7.40572e-06
Inflammatory_mixed_cell	ENSG00000261609	GAN	0.880752	1.56951e-05	7.52819e-06
Inflammatory_mixed_cell	ENSG00000124813	RUNX2	0.870195	1.68863e-05	8.14863e-06
Inflammatory_mixed_cell	ENSG00000170962	PDGFD	-1.02527	1.95067e-05	9.46983e-06
Inflammatory_mixed_cell	ENSG00000111404	RERGL	0.97512	2.1713e-05	1.0604e-05
Inflammatory_mixed_cell	ENSG00000082014	SMARCD3	-1.13731	2.58172e-05	1.26834e-05
Inflammatory_mixed_cell	ENSG00000163600	ICOS	1.31563	3.73523e-05	1.8459e-05
Inflammatory_mixed_cell	ENSG00000152942	RAD17	0.780112	5.47903e-05	2.72359e-05
Inflammatory_mixed_cell	ENSG00000184584	TMEM173	-0.747006	6.26796e-05	3.13398e-05
Inflammatory_mixed_cell	ENSG00000173991	TCAP	1.1883	8.31216e-05	4.18024e-05
Inflammatory_mixed_cell	ENSG00000188428	BLOC1S5	0.612975	8.88523e-05	4.49427e-05
Inflammatory_mixed_cell	ENSG00000135077	HAVCR2	-1.11666	9.78713e-05	4.97892e-05
Inflammatory_mixed_cell	ENSG00000106333	PCOLCE	-0.92001	0.000107701	5.5103e-05
Inflammatory_mixed_cell	ENSG00000114270	COL7A1	0.876685	0.000119912	6.16988e-05
Inflammatory_mixed_cell	ENSG00000130202	NECTIN2	0.72489	0.000151962	7.86315e-05
Inflammatory_mixed_cell	ENSG00000011465	DCN	-1.16611	0.000158946	8.27072e-05
Inflammatory_mixed_cell	ENSG00000196371	FUT4	0.633039	0.000183438	9.63072e-05
Inflammatory_mixed_cell	ENSG00000178467	P4HTM	0.6687	0.000183438	9.65183e-05
Inflammatory_mixed_cell	ENSG00000080854	IGSF9B	0.781636	0.000217143	0.000114884
Inflammatory_mixed_cell	ENSG00000171611	PTCRA	1.16558	0.000220387	0.000117241
Inflammatory_mixed_cell	ENSG00000197253	TPSB2	1.40929	0.000245001	0.000131047
Inflammatory_mixed_cell	ENSG00000012124	CD22	0.70137	0.000277137	0.000149042
Inflammatory_mixed_cell	ENSG00000173402	DAG1	-0.974032	0.000292417	0.000158109
Inflammatory_mixed_cell	ENSG00000112210	RAB23	-0.93804	0.000295301	0.000160527
Inflammatory_mixed_cell	ENSG00000007866	TEAD3	1.12566	0.000356675	0.000194927
Inflammatory_mixed_cell	ENSG00000037280	FLT4	1.00108	0.000357332	0.000196325
Inflammatory_mixed_cell	ENSG00000128272	ATF4	-0.649759	0.000415217	0.000229335
Inflammatory_mixed_cell	ENSG00000152402	GUCY1A2	1.06907	0.000430497	0.000239026
Inflammatory_mixed_cell	ENSG00000172936	MYD88	-0.684449	0.000437418	0.00024414
Inflammatory_mixed_cell	ENSG00000196821	ILRUN	-0.571163	0.000528847	0.000296708
Inflammatory_mixed_cell	ENSG00000183049	CAMK1D	0.620811	0.000556402	0.000313785
Inflammatory_mixed_cell	ENSG00000149294	NCAM1	0.591998	0.000592554	0.000335895
Inflammatory_mixed_cell	ENSG00000101079	NDRG3	-0.760777	0.000657013	0.000374345
Inflammatory_mixed_cell	ENSG00000163625	WDFY3	-0.730287	0.000665174	0.000380928
Inflammatory_mixed_cell	ENSG00000164867	NOS3	0.906178	0.000710692	0.000409061
Inflammatory_mixed_cell	ENSG00000123836	PFKFB2	0.626005	0.000860314	0.000497681
Inflammatory_mixed_cell	ENSG00000170525	PFKFB3	-0.633461	0.000948013	0.000556682
Inflammatory_mixed_cell	ENSG00000149257	SERPINH1	-0.712955	0.000948013	0.000552204
Inflammatory_mixed_cell	ENSG00000178726	THBD	-0.534675	0.000948013	0.000555357
Inflammatory_mixed_cell	ENSG00000134326	CMPK2	0.655359	0.000977505	0.000576842
Inflammatory_mixed_cell	ENSG00000133246	PRAM1	0.853044	0.0010271	0.000609094
Inflammatory_mixed_cell	ENSG00000180773	SLC36A4	0.705713	0.00105753	0.000630213
Inflammatory_mixed_cell	ENSG00000121807	CCR2	0.80083	0.00113377	0.000678946
Inflammatory_mixed_cell	ENSG00000106537	TSPAN13	0.819666	0.0012468	0.000750253
Inflammatory_mixed_cell	ENSG00000174059	CD34	-0.922914	0.00136827	0.000827325
Inflammatory_mixed_cell	ENSG00000143153	ATP1B1	-0.511168	0.0013951	0.000847602
Inflammatory_mixed_cell	ENSG00000100985	MMP9	-2.25869	0.00146339	0.000893351
Inflammatory_mixed_cell	ENSG00000182511	FES	0.817562	0.00152818	0.000938798
Inflammatory_mixed_cell	ENSG00000115523	GNLY	0.856081	0.00152818	0.000941782
Inflammatory_mixed_cell	ENSG00000155366	RHOC	-0.663047	0.00178709	0.00110654
Inflammatory_mixed_cell	ENSG00000168610	STAT3	-0.934657	0.00190166	0.00118301
Inflammatory_mixed_cell	ENSG00000164764	SBSPON	0.663858	0.00207383	0.00129614
Inflammatory_mixed_cell	ENSG00000155011	DKK2	1.05884	0.00217438	0.00136531
Inflammatory_mixed_cell	ENSG00000185745	IFIT1	-0.804505	0.00287642	0.00181448
Inflammatory_mixed_cell	ENSG00000175197	DDIT3	0.506614	0.00320674	0.00203218
Inflammatory_mixed_cell	ENSG00000188486	H2AFX	0.72186	0.00330075	0.00210135
Inflammatory_mixed_cell	ENSG00000105639	JAK3	-0.682196	0.00424913	0.00271747
Inflammatory_mixed_cell	ENSG00000183160	TMEM119	0.827131	0.00441236	0.00283469
Inflammatory_mixed_cell	ENSG00000135480	KRT7	0.541584	0.00463314	0.00298999
Inflammatory_mixed_cell	ENSG00000118217	ATF6	-0.458523	0.00582365	0.00377522
Inflammatory_mixed_cell	ENSG00000139219	COL2A1	0.548975	0.00583069	0.00379673
Inflammatory_mixed_cell	ENSG00000073050	XRCC1	0.603703	0.00656657	0.004295
Inflammatory_mixed_cell	ENSG00000096717	SIRT1	0.512056	0.00703708	0.0046232
Inflammatory_mixed_cell	ENSG00000136997	MYC	0.558373	0.00706345	0.00466105
Inflammatory_mixed_cell	ENSG00000186847	KRT14	0.617438	0.00828684	0.00549244
Inflammatory_mixed_cell	ENSG00000150636	CCDC102B	0.769008	0.0083128	0.00553381
Inflammatory_mixed_cell	ENSG00000186074	CD300LF	0.534503	0.0110825	0.00740981
Inflammatory_mixed_cell	ENSG00000117448	AKR1A1	-0.438209	0.011527	0.00774049
Inflammatory_mixed_cell	ENSG00000149451	ADAM33	0.754795	0.0128325	0.00865448
Inflammatory_mixed_cell	ENSG00000113361	CDH6	0.534023	0.0141996	0.00961777
Inflammatory_mixed_cell	ENSG00000135218	CD36	-1.19809	0.0167286	0.0113794
Inflammatory_mixed_cell	ENSG00000163877	SNIP1	0.69897	0.0182198	0.0124467
Inflammatory_mixed_cell	ENSG00000119772	DNMT3A	0.435223	0.018347	0.0125869
Inflammatory_mixed_cell	ENSG00000196549	MME	0.744578	0.0183913	0.0126708
Inflammatory_mixed_cell	ENSG00000162493	PDPN	0.600573	0.0184556	0.0127687
Inflammatory_mixed_cell	ENSG00000136160	EDNRB	0.523288	0.0184614	0.0128264
Inflammatory_mixed_cell	ENSG00000107679	PLEKHA1	-0.494412	0.0195109	0.0136122
Inflammatory_mixed_cell	ENSG00000075420	FNDC3B	-0.368508	0.0195879	0.0137229
Inflammatory_mixed_cell	ENSG00000277632	CCL3	-0.577597	0.0209367	0.0147287
Inflammatory_mixed_cell	ENSG00000145016	RUBCN	0.389723	0.0213599	0.0150885
Inflammatory_mixed_cell	ENSG00000143799	PARP1	0.633752	0.0284859	0.0202051
Inflammatory_mixed_cell	ENSG00000249751	ECSCR	-0.772489	0.031572	0.0224859
Inflammatory_mixed_cell	ENSG00000096433	ITPR3	0.506883	0.0324355	0.0231952
Inflammatory_mixed_cell	ENSG00000061455	PRDM6	-0.549667	0.0326006	0.023408
Inflammatory_mixed_cell	ENSG00000018280	SLC11A1	0.558178	0.0345735	0.0249251
Inflammatory_mixed_cell	ENSG00000157540	DYRK1A	-0.366574	0.0362021	0.0262044
Inflammatory_mixed_cell	ENSG00000185963	BICD2	-0.444628	0.0362213	0.0263236
Inflammatory_mixed_cell	ENSG00000128815	WDFY4	0.401068	0.0365918	0.0266993
Inflammatory_mixed_cell	ENSG00000170476	MZB1	0.518444	0.0379149	0.0277749
Inflammatory_mixed_cell	ENSG00000168329	CX3CR1	0.928628	0.0415703	0.0308152
Inflammatory_mixed_cell	ENSG00000129595	EPB41L4A	0.408787	0.0415703	0.0307892
Inflammatory_mixed_cell	ENSG00000140678	ITGAX	-0.468079	0.0415703	0.0307204
Inflammatory_mixed_cell	ENSG00000170323	FABP4	0.83361	0.0426931	0.0317716
Macrophage	ENSG00000129226	CD68	4.60887	1.07569e-252	3.12699e-255
Macrophage	ENSG00000216490	IFI30	5.05301	4.22933e-153	2.45891e-155
Macrophage	ENSG00000118785	SPP1	6.70081	4.6549e-138	4.05951e-140
Macrophage	ENSG00000164692	COL1A2	-4.36782	8.17965e-123	9.51122e-125
Macrophage	ENSG00000103811	CTSH	3.42835	5.27894e-90	7.67287e-92
Macrophage	ENSG00000038945	MSR1	4.88679	3.75848e-72	6.55549e-74
Macrophage	ENSG00000165029	ABCA1	2.34387	2.15543e-63	4.38605e-65
Macrophage	ENSG00000160255	ITGB2	3.73111	3.42281e-61	7.96002e-63
Macrophage	ENSG00000107796	ACTA2	-4.26436	3.46977e-60	9.07789e-62
Macrophage	ENSG00000170458	CD14	4.39897	1.10369e-57	3.2084e-59
Macrophage	ENSG00000107798	LIPA	3.6274	1.64357e-57	5.25562e-59
Macrophage	ENSG00000118640	VAMP8	3.13611	3.9732e-55	1.386e-56
Macrophage	ENSG00000135077	HAVCR2	3.43008	2.47857e-51	9.36669e-53
Macrophage	ENSG00000124212	PTGIS	-3.93201	5.13938e-51	2.09161e-52
Macrophage	ENSG00000117448	AKR1A1	1.0934	1.12741e-50	4.91602e-52
Macrophage	ENSG00000224078	SNHG14	-2.40648	2.14626e-49	9.9826e-51
Macrophage	ENSG00000172936	MYD88	1.57987	4.99022e-45	2.4661e-46
Macrophage	ENSG00000172037	LAMB2	-2.4321	3.10125e-43	1.62275e-44
Macrophage	ENSG00000133392	MYH11	-4.74483	4.11703e-43	2.27394e-44
Macrophage	ENSG00000169554	ZEB2	1.14536	1.06746e-42	6.20617e-44
Macrophage	ENSG00000110799	VWF	-4.33825	1.34667e-41	8.22094e-43
Macrophage	ENSG00000136869	TLR4	1.17456	2.58029e-41	1.65019e-42
Macrophage	ENSG00000161921	CXCL16	3.15512	1.8302e-40	1.22368e-41
Macrophage	ENSG00000140545	MFGE8	-4.00954	4.32881e-40	3.0201e-41
Macrophage	ENSG00000157933	SKI	-1.88111	7.67221e-39	5.57573e-40
Macrophage	ENSG00000042493	CAPG	2.99958	2.27037e-38	1.71598e-39
Macrophage	ENSG00000027697	IFNGR1	1.73868	2.91946e-38	2.29143e-39
Macrophage	ENSG00000182326	C1S	-3.13292	2.49307e-36	2.02924e-37
Macrophage	ENSG00000149257	SERPINH1	-2.69532	2.64774e-35	2.2321e-36
Macrophage	ENSG00000034510	TMSB10	1.65156	2.69254e-34	2.34815e-35
Macrophage	ENSG00000140678	ITGAX	3.32967	1.06114e-32	9.56256e-34
Macrophage	ENSG00000249669	CARMN	-4.82804	2.27849e-32	2.11953e-33
Macrophage	ENSG00000203747	FCGR3A	3.58519	4.66822e-32	4.47824e-33
Macrophage	ENSG00000277632	CCL3	3.42588	1.07318e-31	1.06071e-32
Macrophage	ENSG00000130176	CNN1	-4.13256	7.6415e-29	7.77478e-30
Macrophage	ENSG00000129038	LOXL1	-3.09379	6.76089e-28	7.07535e-29
Macrophage	ENSG00000072952	MRVI1	-3.29183	1.67136e-26	1.79768e-27
Macrophage	ENSG00000137693	YAP1	-3.38269	4.32917e-26	4.78222e-27
Macrophage	ENSG00000169604	ANTXR1	-2.72098	4.52686e-26	5.1322e-27
Macrophage	ENSG00000167851	CD300A	2.3134	6.63734e-26	7.71784e-27
Macrophage	ENSG00000139329	LUM	-3.31323	6.78843e-26	8.09086e-27
Macrophage	ENSG00000140945	CDH13	-3.23643	1.99774e-25	2.4391e-26
Macrophage	ENSG00000116717	GADD45A	-2.29418	5.40904e-23	6.91853e-24
Macrophage	ENSG00000059377	TBXAS1	2.70827	5.40904e-23	6.84748e-24
Macrophage	ENSG00000106333	PCOLCE	-2.8709	3.5733e-22	4.67437e-23
Macrophage	ENSG00000173402	DAG1	-1.88426	1.55669e-21	2.08162e-22
Macrophage	ENSG00000135218	CD36	4.21972	3.2588e-21	4.45244e-22
Macrophage	ENSG00000019169	MARCO	3.58683	3.50455e-20	4.89007e-21
Macrophage	ENSG00000178607	ERN1	-0.854704	4.7117e-20	6.71144e-21
Macrophage	ENSG00000018280	SLC11A1	2.79441	5.70512e-20	8.29232e-21
Macrophage	ENSG00000100985	MMP9	4.52792	9.85561e-20	1.46115e-20
Macrophage	ENSG00000100014	SPECC1L	-0.998515	2.64607e-19	3.99987e-20
Macrophage	ENSG00000170962	PDGFD	-2.92393	5.38601e-19	8.29822e-20
Macrophage	ENSG00000174059	CD34	-3.10283	1.43801e-18	2.25733e-19
Macrophage	ENSG00000173391	OLR1	2.82705	2.44826e-18	3.91436e-19
Macrophage	ENSG00000091972	CD200	-2.86992	3.19228e-18	5.19674e-19
Macrophage	ENSG00000073060	SCARB1	2.15375	3.23452e-18	5.35953e-19
Macrophage	ENSG00000163191	S100A11	1.58852	3.41489e-18	5.75766e-19
Macrophage	ENSG00000178573	MAF	1.84513	8.63514e-18	1.48103e-18
Macrophage	ENSG00000089127	OAS1	1.91089	9.64944e-18	1.68304e-18
Macrophage	ENSG00000140287	HDC	-1.06298	2.40998e-17	4.27351e-18
Macrophage	ENSG00000108219	TSPAN14	0.949272	3.82494e-17	6.89378e-18
Macrophage	ENSG00000173757	STAT5B	-0.769912	5.31599e-17	9.73568e-18
Macrophage	ENSG00000249751	ECSCR	-2.84298	5.33664e-17	9.92863e-18
Macrophage	ENSG00000276085	CCL3L1	2.89167	9.02862e-17	1.70599e-17
Macrophage	ENSG00000150337	FCGR1A	2.64264	1.14279e-16	2.19255e-17
Macrophage	ENSG00000095970	TREM2	2.83415	1.28802e-16	2.50865e-17
Macrophage	ENSG00000061455	PRDM6	-3.22353	1.4392e-16	2.84492e-17
Macrophage	ENSG00000164077	MON1A	-0.823363	1.53002e-16	3.06893e-17
Macrophage	ENSG00000112210	RAB23	-2.31202	4.71728e-16	9.59911e-17
Macrophage	ENSG00000230590	FTX	-0.805122	6.86134e-16	1.41615e-16
Macrophage	ENSG00000154096	THY1	-2.17817	7.08539e-16	1.48299e-16
Macrophage	ENSG00000104635	SLC39A14	-2.31393	7.18197e-16	1.52408e-16
Macrophage	ENSG00000081237	PTPRC	1.89745	1.09888e-15	2.36387e-16
Macrophage	ENSG00000011465	DCN	-2.7729	4.06408e-15	8.86064e-16
Macrophage	ENSG00000113578	FGF1	-2.28655	4.11102e-15	9.08248e-16
Macrophage	ENSG00000105664	COMP	-3.1805	4.82328e-15	1.07963e-15
Macrophage	ENSG00000175445	LPL	2.8683	6.13516e-15	1.39111e-15
Macrophage	ENSG00000149201	CCDC81	-1.41748	1.37121e-14	3.149e-15
Macrophage	ENSG00000096433	ITPR3	-1.74122	5.41594e-14	1.25952e-14
Macrophage	ENSG00000179776	CDH5	-2.46374	7.51526e-14	1.76958e-14
Macrophage	ENSG00000241852	C8orf58	-1.0467	9.18197e-14	2.18873e-14
Macrophage	ENSG00000138617	PARP16	-0.986453	1.61275e-13	3.89122e-14
Macrophage	ENSG00000108700	CCL8	2.64169	1.87303e-13	4.57367e-14
Macrophage	ENSG00000122679	RAMP3	-1.91964	2.88953e-13	7.13984e-14
Macrophage	ENSG00000178467	P4HTM	-0.987553	3.1923e-13	7.98075e-14
Macrophage	ENSG00000125538	IL1B	2.39677	3.43879e-13	8.69695e-14
Macrophage	ENSG00000159251	ACTC1	-2.6815	5.03385e-13	1.28773e-13
Macrophage	ENSG00000146648	EGFR	-2.69191	8.14227e-13	2.10658e-13
Macrophage	ENSG00000128815	WDFY4	2.10529	8.41926e-13	2.20271e-13
Macrophage	ENSG00000174175	SELP	-2.64577	1.01666e-12	2.70634e-13
Macrophage	ENSG00000184292	TACSTD2	-1.34192	1.01666e-12	2.71896e-13
Macrophage	ENSG00000122986	HVCN1	1.36589	1.87774e-12	5.07645e-13
Macrophage	ENSG00000163600	ICOS	-1.10524	2.40093e-12	6.56067e-13
Macrophage	ENSG00000099331	MYO9B	0.929276	3.1691e-12	8.75188e-13
Macrophage	ENSG00000135480	KRT7	-1.78237	3.74928e-12	1.04631e-12
Macrophage	ENSG00000136378	ADAMTS7	-2.62891	4.02528e-12	1.13504e-12
Macrophage	ENSG00000177455	CD19	-1.31608	4.74366e-12	1.35139e-12
Macrophage	ENSG00000118217	ATF6	0.558233	4.95547e-12	1.42614e-12
Macrophage	ENSG00000197385	ZNF860	-1.16568	7.25842e-12	2.11001e-12
Macrophage	ENSG00000143153	ATP1B1	1.17303	8.44291e-12	2.47888e-12
Macrophage	ENSG00000139219	COL2A1	-2.53256	1.01887e-11	3.02108e-12
Macrophage	ENSG00000078401	EDN1	-2.21647	1.39487e-11	4.17651e-12
Macrophage	ENSG00000128271	ADORA2A	-1.36482	2.41217e-11	7.29261e-12
Macrophage	ENSG00000107679	PLEKHA1	-0.924437	3.09615e-11	9.45046e-12
Macrophage	ENSG00000169783	LINGO1	-1.44901	5.63734e-11	1.73709e-11
Macrophage	ENSG00000235244	DANT2	-1.64043	6.17587e-11	1.93894e-11
Macrophage	ENSG00000225746	MEG8	-1.35478	6.17587e-11	1.92836e-11
Macrophage	ENSG00000185666	SYN3	-1.17277	6.91791e-11	2.19201e-11
Macrophage	ENSG00000113361	CDH6	-2.18714	1.06127e-10	3.3936e-11
Macrophage	ENSG00000082014	SMARCD3	-1.72933	1.20566e-10	3.89034e-11
Macrophage	ENSG00000163220	S100A9	2.16022	1.31594e-10	4.28447e-11
Macrophage	ENSG00000068650	ATP11A	0.83804	1.32783e-10	4.36178e-11
Macrophage	ENSG00000140577	CRTC3	-0.69155	1.55338e-10	5.14784e-11
Macrophage	ENSG00000103490	PYCARD	1.57215	1.6791e-10	5.61329e-11
Macrophage	ENSG00000164764	SBSPON	-2.60654	1.80119e-10	6.07378e-11
Macrophage	ENSG00000197614	MFAP5	-1.52397	3.46238e-10	1.17761e-10
Macrophage	ENSG00000025423	HSD17B6	-1.39532	4.2067e-10	1.443e-10
Macrophage	ENSG00000106804	C5	-0.939575	5.03632e-10	1.74222e-10
Macrophage	ENSG00000160179	ABCG1	1.2261	7.31193e-10	2.55067e-10
Macrophage	ENSG00000150636	CCDC102B	-1.15819	1.04643e-09	3.68075e-10
Macrophage	ENSG00000149451	ADAM33	-2.68715	1.15577e-09	4.09895e-10
Macrophage	ENSG00000129595	EPB41L4A	-1.88883	1.79085e-09	6.40333e-10
Macrophage	ENSG00000170442	KRT86	-1.14854	2.26194e-09	8.19665e-10
Macrophage	ENSG00000172399	MYOZ2	-1.70217	2.26194e-09	8.21927e-10
Macrophage	ENSG00000167483	NIBAN3	-1.05326	2.29308e-09	8.39906e-10
Macrophage	ENSG00000163072	NOSTRIN	-2.29768	6.59772e-09	2.43579e-09
Macrophage	ENSG00000147316	MCPH1	-0.679911	6.63506e-09	2.46886e-09
Macrophage	ENSG00000131981	LGALS3	1.77729	7.67887e-09	2.87958e-09
Macrophage	ENSG00000149534	MS4A2	-1.30049	9.62192e-09	3.63619e-09
Macrophage	ENSG00000037280	FLT4	-1.63358	1.01385e-08	3.86089e-09
Macrophage	ENSG00000164867	NOS3	-1.9317	1.05324e-08	4.04152e-09
Macrophage	ENSG00000186847	KRT14	-1.64592	1.5591e-08	6.0279e-09
Macrophage	ENSG00000117632	STMN1	0.854439	1.60103e-08	6.23659e-09
Macrophage	ENSG00000169245	CXCL10	1.79183	1.65884e-08	6.51e-09
Macrophage	ENSG00000147614	ATP6V0D2	2.07195	1.84917e-08	7.31068e-09
Macrophage	ENSG00000080854	IGSF9B	-2.69255	1.896e-08	7.55092e-09
Macrophage	ENSG00000092009	CMA1	-1.15819	1.96492e-08	7.88253e-09
Macrophage	ENSG00000111981	ULBP1	-0.829981	2.07536e-08	8.38591e-09
Macrophage	ENSG00000204345	CD300LD	-0.808769	2.66118e-08	1.08304e-08
Macrophage	ENSG00000157540	DYRK1A	-0.728209	2.94542e-08	1.20728e-08
Macrophage	ENSG00000150093	ITGB1	-1.39632	3.46158e-08	1.42891e-08
Macrophage	ENSG00000184731	FAM110C	-1.55295	3.95254e-08	1.65455e-08
Macrophage	ENSG00000111404	RERGL	-2.28343	3.95254e-08	1.64751e-08
Macrophage	ENSG00000164171	ITGA2	-1.57155	4.33932e-08	1.82908e-08
Macrophage	ENSG00000223501	VPS52	-0.523043	6.20331e-08	2.6328e-08
Macrophage	ENSG00000169508	GPR183	1.23621	6.47907e-08	2.76867e-08
Macrophage	ENSG00000155011	DKK2	-1.60977	7.25766e-08	3.12248e-08
Macrophage	ENSG00000134539	KLRD1	-1.24329	9.67004e-08	4.18848e-08
Macrophage	ENSG00000125966	MMP24	-1.14436	1.19552e-07	5.21304e-08
Macrophage	ENSG00000163877	SNIP1	-0.613592	1.3005e-07	5.70857e-08
Macrophage	ENSG00000141458	NPC1	1.08938	1.46929e-07	6.49222e-08
Macrophage	ENSG00000117525	F3	-1.82684	1.73662e-07	7.72391e-08
Macrophage	ENSG00000115008	IL1A	-0.861412	1.75091e-07	7.83837e-08
Macrophage	ENSG00000105650	PDE4C	-0.946869	1.79962e-07	8.10877e-08
Macrophage	ENSG00000205108	FAM205A	-1.02579	2.12324e-07	9.62863e-08
Macrophage	ENSG00000204397	CARD16	1.25507	2.12413e-07	9.69444e-08
Macrophage	ENSG00000261609	GAN	-0.90873	2.24427e-07	1.0308e-07
Macrophage	ENSG00000162493	PDPN	1.21557	2.40031e-07	1.10944e-07
Macrophage	ENSG00000128052	KDR	-1.72869	2.47056e-07	1.1491e-07
Macrophage	ENSG00000064652	SNX24	0.672455	2.50245e-07	1.1712e-07
Macrophage	ENSG00000118526	TCF21	-0.910266	2.59827e-07	1.2308e-07
Macrophage	ENSG00000224982	TMEM233	-1.19763	2.59827e-07	1.23116e-07
Macrophage	ENSG00000128272	ATF4	-0.781047	3.0261e-07	1.45578e-07
Macrophage	ENSG00000225556	C2CD4D	-1.11182	3.0261e-07	1.46027e-07
Macrophage	ENSG00000140932	CMTM2	-1.24539	3.0261e-07	1.45488e-07
Macrophage	ENSG00000156738	MS4A1	-1.02255	3.11797e-07	1.51367e-07
Macrophage	ENSG00000069431	ABCC9	-1.68524	3.45326e-07	1.68648e-07
Macrophage	ENSG00000147113	DIPK2B	-1.66264	3.82274e-07	1.87803e-07
Macrophage	ENSG00000105639	JAK3	-1.08327	4.61313e-07	2.27974e-07
Macrophage	ENSG00000008300	CELSR3	-1.04072	5.00823e-07	2.48955e-07
Macrophage	ENSG00000102010	BMX	-1.93208	5.64619e-07	2.8231e-07
Macrophage	ENSG00000197253	TPSB2	-1.77726	6.39936e-07	3.21828e-07
Macrophage	ENSG00000115718	PROC	-0.889948	6.6892e-07	3.38349e-07
Macrophage	ENSG00000134109	EDEM1	0.592617	7.26707e-07	3.69691e-07
Macrophage	ENSG00000114270	COL7A1	-1.65567	8.68011e-07	4.44099e-07
Macrophage	ENSG00000144218	AFF3	-0.920911	9.60056e-07	4.93982e-07
Macrophage	ENSG00000172236	TPSAB1	-1.37682	1.00696e-06	5.21044e-07
Macrophage	ENSG00000117281	CD160	-0.83488	1.50354e-06	7.82365e-07
Macrophage	ENSG00000007866	TEAD3	-2.23514	2.26919e-06	1.18737e-06
Macrophage	ENSG00000109819	PPARGC1A	-0.733554	2.43805e-06	1.28281e-06
Macrophage	ENSG00000163751	CPA3	-1.23787	2.71922e-06	1.43866e-06
Macrophage	ENSG00000203811	HIST2H3C	-0.726734	2.78731e-06	1.48278e-06
Macrophage	ENSG00000101079	NDRG3	-0.68832	2.98612e-06	1.59723e-06
Macrophage	ENSG00000157404	KIT	-1.22254	3.25716e-06	1.75167e-06
Macrophage	ENSG00000163734	CXCL3	1.36736	4.37062e-06	2.36319e-06
Macrophage	ENSG00000178752	ERFE	-1.08826	6.15154e-06	3.34401e-06
Macrophage	ENSG00000026751	SLAMF7	1.15424	6.1814e-06	3.37821e-06
Macrophage	ENSG00000134817	APLNR	-1.43226	6.58155e-06	3.61603e-06
Macrophage	ENSG00000118520	ARG1	-0.912356	7.83389e-06	4.32686e-06
Macrophage	ENSG00000107863	ARHGAP21	-0.552155	8.3065e-06	4.61331e-06
Macrophage	ENSG00000196547	MAN2A2	-0.601025	8.3065e-06	4.63618e-06
Macrophage	ENSG00000176083	ZNF683	-1.40948	8.43014e-06	4.7297e-06
Macrophage	ENSG00000181631	P2RY13	1.36343	1.23966e-05	6.99109e-06
Macrophage	ENSG00000184584	TMEM173	-0.644396	1.30631e-05	7.40498e-06
Macrophage	ENSG00000116690	PRG4	-1.11257	1.41024e-05	8.03507e-06
Macrophage	ENSG00000170476	MZB1	-1.36962	1.52754e-05	8.74783e-06
Macrophage	ENSG00000149294	NCAM1	-1.1892	1.60856e-05	9.30286e-06
Macrophage	ENSG00000130477	UNC13A	-1.16325	1.60856e-05	9.30534e-06
Macrophage	ENSG00000025434	NR1H3	1.27429	1.78996e-05	1.04067e-05
Macrophage	ENSG00000186810	CXCR3	-1.06844	1.87641e-05	1.09639e-05
Macrophage	ENSG00000188428	BLOC1S5	-0.450425	1.88406e-05	1.10634e-05
Macrophage	ENSG00000115523	GNLY	-1.35172	1.90193e-05	1.12236e-05
Macrophage	ENSG00000073756	PTGS2	-1.06514	2.00018e-05	1.18616e-05
Macrophage	ENSG00000137441	FGFBP2	-1.20895	2.45368e-05	1.46222e-05
Macrophage	ENSG00000114491	UMPS	-0.430095	2.49355e-05	1.49323e-05
Macrophage	ENSG00000257335	MGAM	-1.05755	2.68177e-05	1.61374e-05
Macrophage	ENSG00000162771	FAM71A	-0.75178	2.71606e-05	1.64227e-05
Macrophage	ENSG00000106541	AGR2	-0.762638	3.53286e-05	2.14642e-05
Macrophage	ENSG00000165899	OTOGL	-0.905702	3.62236e-05	2.22185e-05
Macrophage	ENSG00000173991	TCAP	-1.08012	3.62236e-05	2.21277e-05
Macrophage	ENSG00000117450	PRDX1	0.879876	3.9852e-05	2.456e-05
Macrophage	ENSG00000143184	XCL1	-0.814506	4.82754e-05	2.98914e-05
Macrophage	ENSG00000143799	PARP1	0.388313	5.34257e-05	3.32357e-05
Macrophage	ENSG00000172613	RAD9A	-0.561275	5.67767e-05	3.54854e-05
Macrophage	ENSG00000179914	ITLN1	-1.87722	5.74029e-05	3.60437e-05
Macrophage	ENSG00000115884	SDC1	-1.07543	5.97637e-05	3.76998e-05
Macrophage	ENSG00000133275	CSNK1G2	-0.465488	7.03183e-05	4.45622e-05
Macrophage	ENSG00000197919	IFNA1	-0.733268	7.05706e-05	4.49272e-05
Macrophage	ENSG00000178726	THBD	-0.684662	7.85548e-05	5.02385e-05
Macrophage	ENSG00000073050	XRCC1	-0.491526	8.74126e-05	5.61575e-05
Macrophage	ENSG00000182218	HHIPL1	-0.936547	0.000102749	6.63092e-05
Macrophage	ENSG00000134376	CRB1	-0.698492	0.000111353	7.2185e-05
Macrophage	ENSG00000136826	KLF4	-0.526037	0.000134237	8.74099e-05
Macrophage	ENSG00000152942	RAD17	-0.53537	0.000142247	9.30397e-05
Macrophage	ENSG00000139613	SMARCC2	-0.458466	0.000178484	0.00011726
Macrophage	ENSG00000172071	EIF2AK3	-0.523397	0.000209396	0.000138177
Macrophage	ENSG00000142166	IFNAR1	0.619904	0.000209685	0.000138977
Macrophage	ENSG00000170525	PFKFB3	0.844218	0.000218311	0.000145329
Macrophage	ENSG00000082781	ITGB5	-0.979554	0.000244037	0.000163165
Macrophage	ENSG00000096717	SIRT1	-0.354923	0.000258427	0.000173537
Macrophage	ENSG00000166825	ANPEP	1.1954	0.000293495	0.000197938
Macrophage	ENSG00000183091	NEB	-0.730028	0.000351303	0.000237947
Macrophage	ENSG00000160201	U2AF1	-0.372478	0.000360589	0.000245285
Macrophage	ENSG00000197632	SERPINB2	-0.751847	0.000361112	0.00024669
Macrophage	ENSG00000149968	MMP3	-0.629341	0.000423048	0.000290231
Macrophage	ENSG00000109684	CLNK	-0.682405	0.000473341	0.00032611
Macrophage	ENSG00000105329	TGFB1	0.562375	0.000512163	0.000354345
Macrophage	ENSG00000150045	KLRF1	-0.948128	0.000522536	0.000363041
Macrophage	ENSG00000187446	CHP1	0.351111	0.000586134	0.000408931
Macrophage	ENSG00000163625	WDFY3	-0.368327	0.000702243	0.000491978
Macrophage	ENSG00000213809	KLRK1	-0.835326	0.000743556	0.000523083
Macrophage	ENSG00000164045	CDC25A	-0.603367	0.000866196	0.000611877
Macrophage	ENSG00000240849	TMEM189	-0.242359	0.000974458	0.000691185
Macrophage	ENSG00000145536	ADAMTS16	-0.719644	0.00122821	0.000874744
Macrophage	ENSG00000105989	WNT2	-0.948725	0.00124576	0.000890861
Macrophage	ENSG00000051180	RAD51	-0.513958	0.00191155	0.00137254
Macrophage	ENSG00000120875	DUSP4	-0.703192	0.00234697	0.001692
Macrophage	ENSG00000131389	SLC6A6	0.63102	0.00237872	0.00172181
Macrophage	ENSG00000109072	VTN	-0.711237	0.00311531	0.00226404
Macrophage	ENSG00000124813	RUNX2	-0.505813	0.00320346	0.00233741
Macrophage	ENSG00000102174	PHEX	-0.656938	0.00326235	0.00238986
Macrophage	ENSG00000277734	TRAC	-0.894325	0.0032878	0.00241806
Macrophage	ENSG00000121797	CCRL2	0.846994	0.00330182	0.00243797
Macrophage	ENSG00000081041	CXCL2	0.885255	0.00357858	0.00265273
Macrophage	ENSG00000204323	SMIM5	-0.656648	0.0037716	0.00280677
Macrophage	ENSG00000115596	WNT6	-0.893777	0.00390445	0.00291699
Macrophage	ENSG00000075420	FNDC3B	-0.505215	0.00425491	0.00319118
Macrophage	ENSG00000198901	PRC1	-0.394461	0.00463758	0.00349166
Macrophage	ENSG00000051523	CYBA	0.809581	0.00485272	0.00366775
Macrophage	ENSG00000198178	CLEC4C	-0.478996	0.00510312	0.00387184
Macrophage	ENSG00000183160	TMEM119	-0.778294	0.0067541	0.00514411
Macrophage	ENSG00000205339	IPO7	-0.330614	0.00802173	0.00613289
Macrophage	ENSG00000168329	CX3CR1	1.03989	0.00810741	0.00622197
Macrophage	ENSG00000100219	XBP1	-0.338288	0.00962467	0.00741435
Macrophage	ENSG00000012124	CD22	0.89499	0.0123617	0.00955874
Macrophage	ENSG00000120278	PLEKHG1	-0.542812	0.0142981	0.0110976
Macrophage	ENSG00000260325	HSPB9	-0.665924	0.0149122	0.0116177
Macrophage	ENSG00000133812	SBF2	-0.214445	0.0155812	0.0121841
Macrophage	ENSG00000130479	MAP1S	0.434101	0.0161886	0.0127062
Macrophage	ENSG00000179639	FCER1A	0.746562	0.021046	0.0165798
Macrophage	ENSG00000164430	CGAS	-0.307521	0.0224272	0.0177331
Macrophage	ENSG00000123836	PFKFB2	0.409365	0.0244747	0.0194232
Macrophage	ENSG00000148773	MKI67	0.567813	0.0247956	0.01975
Macrophage	ENSG00000196371	FUT4	-0.267098	0.0248159	0.0198383
Macrophage	ENSG00000145016	RUBCN	-0.180973	0.0263877	0.0211715
Macrophage	ENSG00000170248	PDCD6IP	-0.338523	0.0282531	0.0227503
Macrophage	ENSG00000196230	TUBB	0.272063	0.0325431	0.0262994
Macrophage	ENSG00000152402	GUCY1A2	-0.471358	0.0347355	0.0281721
Macrophage	ENSG00000143546	S100A8	0.894347	0.0350695	0.028545
Macrophage	ENSG00000155366	RHOC	-0.40394	0.0379818	0.0310259
Macrophage	ENSG00000168610	STAT3	-0.252396	0.0395348	0.0324093
Macrophage	ENSG00000131203	IDO1	-0.355991	0.0408494	0.0336058
Macrophage	ENSG00000061656	SPAG4	-0.494428	0.0454297	0.0375059
Macrophage	ENSG00000162390	ACOT11	-0.235585	0.0464516	0.0384846
Macrophage	ENSG00000175197	DDIT3	-0.287499	0.0466846	0.0388133
Macrophage	ENSG00000136160	EDNRB	0.60964	0.048894	0.0407924
Macrophage	ENSG00000084093	REST	-0.203622	0.0498152	0.0417058
Mast-cell	ENSG00000133392	MYH11	-11.0342	1.15948e-63	3.37058e-66
Mast-cell	ENSG00000169604	ANTXR1	-9.51315	1.43801e-59	8.36052e-62
Mast-cell	ENSG00000082781	ITGB5	-10.0755	2.02861e-57	1.76914e-59
Mast-cell	ENSG00000124212	PTGIS	-10.0818	6.14616e-57	7.1467e-59
Mast-cell	ENSG00000010278	CD9	-8.69919	2.57217e-56	3.73863e-58
Mast-cell	ENSG00000075420	FNDC3B	-9.21464	4.94272e-55	8.62102e-57
Mast-cell	ENSG00000169554	ZEB2	-7.68081	6.17904e-55	1.25736e-56
Mast-cell	ENSG00000044574	HSPA5	-9.06028	6.93469e-55	1.61272e-56
Mast-cell	ENSG00000224078	SNHG14	-8.74154	1.26674e-51	3.31415e-53
Mast-cell	ENSG00000097033	SH3GLB1	-8.98951	6.41655e-51	1.86528e-52
Mast-cell	ENSG00000150093	ITGB1	-9.71221	1.20633e-49	3.85747e-51
Mast-cell	ENSG00000164692	COL1A2	-10.7254	3.00966e-49	1.04988e-50
Mast-cell	ENSG00000103811	CTSH	-8.70456	4.00893e-48	1.515e-49
Mast-cell	ENSG00000100219	XBP1	-7.14608	2.53522e-47	1.03178e-48
Mast-cell	ENSG00000118785	SPP1	-12.505	2.6012e-47	1.13424e-48
Mast-cell	ENSG00000157933	SKI	-8.16707	3.53521e-47	1.64428e-48
Mast-cell	ENSG00000203747	FCGR3A	-8.4664	3.96381e-47	2.02563e-48
Mast-cell	ENSG00000116717	GADD45A	-9.06527	3.96381e-47	2.21611e-48
Mast-cell	ENSG00000196821	ILRUN	-8.01368	3.96381e-47	2.30454e-48
Mast-cell	ENSG00000261371	PECAM1	-8.46737	3.96381e-47	2.11747e-48
Mast-cell	ENSG00000196975	ANXA4	-8.11098	1.09486e-46	6.68371e-48
Mast-cell	ENSG00000216490	IFI30	-9.59264	1.30722e-46	8.36011e-48
Mast-cell	ENSG00000196230	TUBB	-8.28035	4.50551e-46	3.01241e-47
Mast-cell	ENSG00000140945	CDH13	-9.02227	2.15749e-45	1.50522e-46
Mast-cell	ENSG00000163220	S100A9	-8.73373	4.18647e-45	3.04249e-46
Mast-cell	ENSG00000134333	LDHA	-8.59903	4.65738e-45	3.52011e-46
Mast-cell	ENSG00000107798	LIPA	-9.12168	4.9726e-45	3.90291e-46
Mast-cell	ENSG00000168610	STAT3	-8.09646	5.18953e-45	4.22404e-46
Mast-cell	ENSG00000160255	ITGB2	-8.95317	2.80288e-44	2.3629e-45
Mast-cell	ENSG00000099331	MYO9B	-8.17911	2.02349e-43	1.76468e-44
Mast-cell	ENSG00000170776	AKAP13	-7.21651	3.5965e-43	3.24104e-44
Mast-cell	ENSG00000117632	STMN1	-7.14325	1.9055e-42	1.77256e-43
Mast-cell	ENSG00000137693	YAP1	-8.53135	2.15044e-42	2.06292e-43
Mast-cell	ENSG00000239672	NME1	-7.74475	2.28576e-42	2.25918e-43
Mast-cell	ENSG00000139329	LUM	-9.65696	2.7409e-42	2.78871e-43
Mast-cell	ENSG00000149257	SERPINH1	-9.26802	2.95834e-42	3.09594e-43
Mast-cell	ENSG00000112062	MAPK14	-7.23654	3.76793e-42	4.05272e-43
Mast-cell	ENSG00000173757	STAT5B	-7.44366	4.01604e-42	4.43632e-43
Mast-cell	ENSG00000160201	U2AF1	-7.44273	4.45121e-42	5.04643e-43
Mast-cell	ENSG00000230590	FTX	-7.46994	5.36762e-42	6.24142e-43
Mast-cell	ENSG00000027697	IFNGR1	-8.27199	9.45327e-42	1.1267e-42
Mast-cell	ENSG00000117450	PRDX1	-8.44969	9.64184e-42	1.1772e-42
Mast-cell	ENSG00000128272	ATF4	-8.19801	1.4957e-41	1.86963e-42
Mast-cell	ENSG00000172037	LAMB2	-9.02258	1.78787e-41	2.28681e-42
Mast-cell	ENSG00000196396	PTPN1	-7.49058	2.54394e-41	3.32783e-42
Mast-cell	ENSG00000178726	THBD	-7.9833	3.25895e-41	4.3579e-42
Mast-cell	ENSG00000140678	ITGAX	-8.69512	3.61855e-41	4.94395e-42
Mast-cell	ENSG00000170248	PDCD6IP	-8.29203	4.44334e-41	6.20002e-42
Mast-cell	ENSG00000105329	TGFB1	-8.52085	4.48803e-41	6.39283e-42
Mast-cell	ENSG00000172936	MYD88	-7.72708	4.49197e-41	6.52903e-42
Mast-cell	ENSG00000034510	TMSB10	-8.31373	7.36778e-41	1.09232e-41
Mast-cell	ENSG00000136869	TLR4	-8.52332	8.23889e-41	1.24541e-41
Mast-cell	ENSG00000185745	IFIT1	-6.77421	1.41099e-40	2.1739e-41
Mast-cell	ENSG00000163191	S100A11	-8.99757	1.49035e-40	2.33951e-41
Mast-cell	ENSG00000170458	CD14	-8.302	1.79272e-40	2.86627e-41
Mast-cell	ENSG00000133812	SBF2	-7.78845	2.19547e-40	3.57402e-41
Mast-cell	ENSG00000184584	TMEM173	-8.03944	6.69915e-40	1.11003e-40
Mast-cell	ENSG00000240849	TMEM189	-7.13241	8.89535e-40	1.4998e-40
Mast-cell	ENSG00000062485	CS	-7.1956	2.54005e-39	4.35647e-40
Mast-cell	ENSG00000129226	CD68	-9.10303	3.08989e-39	5.47917e-40
Mast-cell	ENSG00000059377	TBXAS1	-7.24173	3.08989e-39	5.42087e-40
Mast-cell	ENSG00000143799	PARP1	-7.47358	3.45782e-39	6.23212e-40
Mast-cell	ENSG00000131981	LGALS3	-8.47053	1.64041e-38	3.00424e-39
Mast-cell	ENSG00000139613	SMARCC2	-7.36054	1.9176e-38	3.56763e-39
Mast-cell	ENSG00000118640	VAMP8	-7.12856	4.35317e-38	8.22547e-39
Mast-cell	ENSG00000117448	AKR1A1	-7.6042	4.68706e-38	8.99261e-39
Mast-cell	ENSG00000112210	RAB23	-8.769	9.00473e-38	1.75383e-38
Mast-cell	ENSG00000124762	CDKN1A	-8.89678	1.02517e-37	2.02649e-38
Mast-cell	ENSG00000136997	MYC	-7.77701	1.23741e-37	2.48201e-38
Mast-cell	ENSG00000106333	PCOLCE	-7.41816	1.39543e-37	2.83954e-38
Mast-cell	ENSG00000038945	MSR1	-9.41336	1.67683e-37	3.46091e-38
Mast-cell	ENSG00000175197	DDIT3	-6.95067	1.9106e-37	3.99893e-38
Mast-cell	ENSG00000134109	EDEM1	-8.10018	1.91106e-37	4.05545e-38
Mast-cell	ENSG00000142166	IFNAR1	-8.10262	2.64262e-37	5.6847e-38
Mast-cell	ENSG00000136826	KLF4	-7.28937	4.89565e-37	1.06736e-37
Mast-cell	ENSG00000042493	CAPG	-7.03282	5.06151e-37	1.11824e-37
Mast-cell	ENSG00000104518	GSDMD	-6.7947	1.11771e-36	2.50185e-37
Mast-cell	ENSG00000163625	WDFY3	-8.38577	1.67259e-36	3.7925e-37
Mast-cell	ENSG00000154096	THY1	-7.56389	1.80646e-36	4.14856e-37
Mast-cell	ENSG00000155366	RHOC	-7.8996	2.14152e-36	4.98029e-37
Mast-cell	ENSG00000107796	ACTA2	-10.0334	2.86941e-36	6.75647e-37
Mast-cell	ENSG00000205339	IPO7	-8.16632	3.39616e-36	8.09549e-37
Mast-cell	ENSG00000157540	DYRK1A	-7.83881	3.75601e-36	9.06247e-37
Mast-cell	ENSG00000117394	SLC2A1	-7.88056	4.25007e-36	1.03781e-36
Mast-cell	ENSG00000161921	CXCL16	-7.54661	4.64368e-36	1.14742e-36
Mast-cell	ENSG00000174059	CD34	-8.51825	4.7086e-36	1.17715e-36
Mast-cell	ENSG00000131389	SLC6A6	-7.42555	5.34789e-36	1.35252e-36
Mast-cell	ENSG00000181631	P2RY13	-6.9256	2.84098e-35	7.26762e-36
Mast-cell	ENSG00000152942	RAD17	-6.83292	3.22117e-35	8.33385e-36
Mast-cell	ENSG00000146648	EGFR	-8.3607	4.13883e-35	1.09728e-35
Mast-cell	ENSG00000113578	FGF1	-7.73486	4.13883e-35	1.08332e-35
Mast-cell	ENSG00000081237	PTPRC	-7.28049	4.13883e-35	1.1069e-35
Mast-cell	ENSG00000111981	ULBP1	-6.87866	4.18604e-35	1.13169e-35
Mast-cell	ENSG00000145016	RUBCN	-7.50839	5.32301e-35	1.45454e-35
Mast-cell	ENSG00000078401	EDN1	-7.6524	6.13238e-35	1.69354e-35
Mast-cell	ENSG00000170525	PFKFB3	-8.35785	6.35022e-35	1.77215e-35
Mast-cell	ENSG00000188428	BLOC1S5	-7.68908	6.49423e-35	1.83122e-35
Mast-cell	ENSG00000137288	UQCC2	-7.1363	6.52925e-35	1.86008e-35
Mast-cell	ENSG00000178467	P4HTM	-7.49948	7.70626e-35	2.21779e-35
Mast-cell	ENSG00000130176	CNN1	-9.19558	9.24413e-35	2.68725e-35
Mast-cell	ENSG00000136378	ADAMTS7	-7.3493	1.06006e-34	3.11239e-35
Mast-cell	ENSG00000165029	ABCA1	-7.12953	1.32466e-34	3.92778e-35
Mast-cell	ENSG00000064652	SNX24	-7.45936	1.67603e-34	5.01836e-35
Mast-cell	ENSG00000108219	TSPAN14	-7.6347	1.69191e-34	5.11509e-35
Mast-cell	ENSG00000114491	UMPS	-6.98255	1.90844e-34	5.82518e-35
Mast-cell	ENSG00000106546	AHR	-7.25244	2.04103e-34	6.28921e-35
Mast-cell	ENSG00000072952	MRVI1	-8.71196	2.38882e-34	7.43033e-35
Mast-cell	ENSG00000140545	MFGE8	-8.52241	5.9941e-34	1.88187e-34
Mast-cell	ENSG00000183049	CAMK1D	-7.76587	1.06605e-33	3.37789e-34
Mast-cell	ENSG00000159251	ACTC1	-7.98855	1.55378e-33	4.96848e-34
Mast-cell	ENSG00000249669	CARMN	-9.04032	2.01414e-33	6.49911e-34
Mast-cell	ENSG00000084093	REST	-7.3578	2.48207e-33	8.08116e-34
Mast-cell	ENSG00000100014	SPECC1L	-7.59209	2.73763e-33	8.99278e-34
Mast-cell	ENSG00000105639	JAK3	-7.47842	3.56057e-33	1.17996e-33
Mast-cell	ENSG00000178404	CEP295NL	-7.208	5.37999e-33	1.79854e-33
Mast-cell	ENSG00000122986	HVCN1	-7.3969	6.22502e-33	2.09914e-33
Mast-cell	ENSG00000128815	WDFY4	-7.05843	6.82621e-33	2.3217e-33
Mast-cell	ENSG00000169245	CXCL10	-7.43791	8.25192e-33	2.8306e-33
Mast-cell	ENSG00000129038	LOXL1	-7.95576	9.58954e-33	3.31731e-33
Mast-cell	ENSG00000168329	CX3CR1	-6.78337	1.40682e-32	4.90752e-33
Mast-cell	ENSG00000223501	VPS52	-7.23557	1.70596e-32	6.00061e-33
Mast-cell	ENSG00000130202	NECTIN2	-7.08241	1.91145e-32	6.779e-33
Mast-cell	ENSG00000096433	ITPR3	-7.71363	1.99738e-32	7.14179e-33
Mast-cell	ENSG00000187446	CHP1	-7.3593	2.46587e-32	8.88859e-33
Mast-cell	ENSG00000135480	KRT7	-7.06819	3.37667e-32	1.22699e-32
Mast-cell	ENSG00000117525	F3	-8.07009	3.4396e-32	1.25985e-32
Mast-cell	ENSG00000186074	CD300LF	-7.02172	3.45879e-32	1.27694e-32
Mast-cell	ENSG00000225746	MEG8	-6.83029	4.93052e-32	1.83461e-32
Mast-cell	ENSG00000104635	SLC39A14	-7.58049	5.23177e-32	1.96191e-32
Mast-cell	ENSG00000186847	KRT14	-6.96373	5.47293e-32	2.06826e-32
Mast-cell	ENSG00000143153	ATP1B1	-7.8454	5.71133e-32	2.17495e-32
Mast-cell	ENSG00000119772	DNMT3A	-6.38858	1.01957e-31	3.91232e-32
Mast-cell	ENSG00000179776	CDH5	-7.35568	1.18368e-31	4.57645e-32
Mast-cell	ENSG00000135218	CD36	-9.45573	1.19231e-31	4.64447e-32
Mast-cell	ENSG00000068650	ATP11A	-7.02359	1.20108e-31	4.71353e-32
Mast-cell	ENSG00000178573	MAF	-8.17836	1.22699e-31	4.8509e-32
Mast-cell	ENSG00000107679	PLEKHA1	-8.22145	1.31342e-31	5.23076e-32
Mast-cell	ENSG00000150337	FCGR1A	-8.33135	2.21077e-31	8.86877e-32
Mast-cell	ENSG00000018280	SLC11A1	-7.87272	2.81828e-31	1.13878e-31
Mast-cell	ENSG00000123836	PFKFB2	-6.79153	2.83811e-31	1.15504e-31
Mast-cell	ENSG00000101079	NDRG3	-7.60663	4.34719e-31	1.78184e-31
Mast-cell	ENSG00000144218	AFF3	-6.99142	4.63335e-31	1.9126e-31
Mast-cell	ENSG00000204397	CARD16	-7.22755	4.81421e-31	2.00126e-31
Mast-cell	ENSG00000198901	PRC1	-6.80492	6.13852e-31	2.56961e-31
Mast-cell	ENSG00000168259	DNAJC7	-7.57194	6.59715e-31	2.78077e-31
Mast-cell	ENSG00000096717	SIRT1	-7.42101	7.50857e-31	3.18678e-31
Mast-cell	ENSG00000106804	C5	-6.58984	7.75166e-31	3.31248e-31
Mast-cell	ENSG00000197614	MFAP5	-7.28413	8.1123e-31	3.49017e-31
Mast-cell	ENSG00000143546	S100A8	-8.28334	1.00846e-30	4.36802e-31
Mast-cell	ENSG00000169508	GPR183	-6.82813	1.06437e-30	4.64115e-31
Mast-cell	ENSG00000182326	C1S	-9.39479	1.2235e-30	5.3706e-31
Mast-cell	ENSG00000135077	HAVCR2	-6.94619	1.31218e-30	5.79801e-31
Mast-cell	ENSG00000175445	LPL	-8.254	1.59129e-30	7.07756e-31
Mast-cell	ENSG00000170962	PDGFD	-8.47994	1.71576e-30	7.68101e-31
Mast-cell	ENSG00000173391	OLR1	-7.54876	2.30873e-30	1.04027e-30
Mast-cell	ENSG00000107863	ARHGAP21	-7.84888	2.43748e-30	1.10537e-30
Mast-cell	ENSG00000134326	CMPK2	-6.38217	2.61019e-30	1.19128e-30
Mast-cell	ENSG00000172071	EIF2AK3	-6.73409	2.69892e-30	1.23962e-30
Mast-cell	ENSG00000277632	CCL3	-7.7044	2.85424e-30	1.31926e-30
Mast-cell	ENSG00000140577	CRTC3	-7.07405	3.56766e-30	1.65938e-30
Mast-cell	ENSG00000082014	SMARCD3	-7.7324	4.88245e-30	2.2851e-30
Mast-cell	ENSG00000095970	TREM2	-7.30984	1.15268e-29	5.42831e-30
Mast-cell	ENSG00000091409	ITGA6	-6.69524	1.1927e-29	5.65145e-30
Mast-cell	ENSG00000147614	ATP6V0D2	-7.52734	1.22151e-29	5.82347e-30
Mast-cell	ENSG00000011465	DCN	-8.66105	1.79253e-29	8.59791e-30
Mast-cell	ENSG00000134107	BHLHE40	-5.93041	2.8734e-29	1.38658e-29
Mast-cell	ENSG00000109819	PPARGC1A	-6.25152	3.77068e-29	1.83054e-29
Mast-cell	ENSG00000108700	CCL8	-7.1878	4.45081e-29	2.18507e-29
Mast-cell	ENSG00000164077	MON1A	-6.89928	4.45081e-29	2.18659e-29
Mast-cell	ENSG00000100985	MMP9	-9.04072	5.78696e-29	2.85983e-29
Mast-cell	ENSG00000180773	SLC36A4	-6.58607	1.79817e-28	8.93856e-29
Mast-cell	ENSG00000112033	PPARD	-7.22375	2.31813e-28	1.15906e-28
Mast-cell	ENSG00000203811	HIST2H3C	-6.52369	3.56877e-28	1.79476e-28
Mast-cell	ENSG00000178607	ERN1	-7.07576	4.49761e-28	2.27495e-28
Mast-cell	ENSG00000080854	IGSF9B	-6.99902	4.84241e-28	2.46344e-28
Mast-cell	ENSG00000173402	DAG1	-7.99246	6.22727e-28	3.18605e-28
Mast-cell	ENSG00000160179	ABCG1	-7.21993	7.26691e-28	3.73908e-28
Mast-cell	ENSG00000141458	NPC1	-8.703	9.18435e-28	4.75237e-28
Mast-cell	ENSG00000155011	DKK2	-6.67006	9.30044e-28	4.83947e-28
Mast-cell	ENSG00000164764	SBSPON	-6.81936	1.06207e-27	5.55736e-28
Mast-cell	ENSG00000172399	MYOZ2	-7.30035	1.15798e-27	6.09284e-28
Mast-cell	ENSG00000025434	NR1H3	-7.78526	1.17916e-27	6.23856e-28
Mast-cell	ENSG00000139719	VPS33A	-6.47077	1.31976e-27	7.0208e-28
Mast-cell	ENSG00000172977	KAT5	-7.10675	1.32105e-27	7.06607e-28
Mast-cell	ENSG00000007866	TEAD3	-7.03188	1.44155e-27	7.75254e-28
Mast-cell	ENSG00000235244	DANT2	-6.80523	2.07731e-27	1.1232e-27
Mast-cell	ENSG00000116191	RALGPS2	-6.08946	2.11082e-27	1.14745e-27
Mast-cell	ENSG00000051523	CYBA	-6.54625	3.089e-27	1.68817e-27
Mast-cell	ENSG00000163734	CXCL3	-6.21654	4.50374e-27	2.47444e-27
Mast-cell	ENSG00000134321	RSAD2	-6.41022	4.91578e-27	2.71511e-27
Mast-cell	ENSG00000164171	ITGA2	-6.86121	6.71905e-27	3.73064e-27
Mast-cell	ENSG00000167851	CD300A	-7.35577	7.86976e-27	4.39243e-27
Mast-cell	ENSG00000182511	FES	-6.58276	8.08994e-27	4.53883e-27
Mast-cell	ENSG00000196549	MME	-7.7222	8.89802e-27	5.01807e-27
Mast-cell	ENSG00000162772	ATF3	-8.56098	1.16084e-26	6.58036e-27
Mast-cell	ENSG00000241852	C8orf58	-6.273	1.51976e-26	8.6591e-27
Mast-cell	ENSG00000147316	MCPH1	-7.25609	1.55189e-26	8.88727e-27
Mast-cell	ENSG00000120278	PLEKHG1	-6.51011	1.78994e-26	1.03026e-26
Mast-cell	ENSG00000277734	TRAC	-6.65122	1.9256e-26	1.11394e-26
Mast-cell	ENSG00000249751	ECSCR	-6.75893	2.57525e-26	1.49724e-26
Mast-cell	ENSG00000156738	MS4A1	-6.44659	2.77822e-26	1.62332e-26
Mast-cell	ENSG00000163877	SNIP1	-6.5379	2.80982e-26	1.64995e-26
Mast-cell	ENSG00000166825	ANPEP	-7.51776	3.19039e-26	1.8827e-26
Mast-cell	ENSG00000148773	MKI67	-6.5297	3.71997e-26	2.20603e-26
Mast-cell	ENSG00000147113	DIPK2B	-6.68906	3.80941e-26	2.27014e-26
Mast-cell	ENSG00000162493	PDPN	-8.18733	4.97402e-26	2.97863e-26
Mast-cell	ENSG00000121797	CCRL2	-6.91368	6.58639e-26	3.96332e-26
Mast-cell	ENSG00000051180	RAD51	-6.42486	6.71565e-26	4.06062e-26
Mast-cell	ENSG00000162723	SLAMF9	-7.13677	8.95706e-26	5.44194e-26
Mast-cell	ENSG00000196371	FUT4	-6.83156	1.06509e-25	6.50203e-26
Mast-cell	ENSG00000163739	CXCL1	-6.02754	1.59165e-25	9.76274e-26
Mast-cell	ENSG00000091972	CD200	-7.56157	2.80084e-25	1.7261e-25
Mast-cell	ENSG00000149451	ADAM33	-7.2463	3.09362e-25	1.91553e-25
Mast-cell	ENSG00000158234	FAIM	-6.95326	3.4537e-25	2.14852e-25
Mast-cell	ENSG00000185963	BICD2	-7.56057	3.71116e-25	2.31947e-25
Mast-cell	ENSG00000166851	PLK1	-6.48308	4.28228e-25	2.68887e-25
Mast-cell	ENSG00000137959	IFI44L	-6.56968	4.60634e-25	2.90574e-25
Mast-cell	ENSG00000169783	LINGO1	-5.99222	7.18486e-25	4.5532e-25
Mast-cell	ENSG00000117281	CD160	-6.35971	7.21926e-25	4.59599e-25
Mast-cell	ENSG00000111404	RERGL	-6.82837	7.5415e-25	4.82305e-25
Mast-cell	ENSG00000110799	VWF	-7.33895	1.25932e-24	8.09042e-25
Mast-cell	ENSG00000138617	PARP16	-6.66783	1.43168e-24	9.23933e-25
Mast-cell	ENSG00000118217	ATF6	-7.74103	1.78016e-24	1.154e-24
Mast-cell	ENSG00000197385	ZNF860	-6.39237	1.84282e-24	1.19997e-24
Mast-cell	ENSG00000204345	CD300LD	-5.85735	1.86198e-24	1.21787e-24
Mast-cell	ENSG00000113361	CDH6	-6.34326	2.3246e-24	1.52721e-24
Mast-cell	ENSG00000115977	AAK1	-7.08944	2.32635e-24	1.53512e-24
Mast-cell	ENSG00000149201	CCDC81	-6.25966	2.62171e-24	1.73764e-24
Mast-cell	ENSG00000183160	TMEM119	-7.07099	2.73532e-24	1.8209e-24
Mast-cell	ENSG00000116690	PRG4	-6.21304	3.66685e-24	2.45167e-24
Mast-cell	ENSG00000120875	DUSP4	-6.18252	4.93645e-24	3.31488e-24
Mast-cell	ENSG00000143184	XCL1	-6.13457	5.14774e-24	3.47173e-24
Mast-cell	ENSG00000069431	ABCC9	-6.23969	7.73275e-24	5.23759e-24
Mast-cell	ENSG00000089127	OAS1	-7.10504	8.73919e-24	5.94468e-24
Mast-cell	ENSG00000115008	IL1A	-6.14841	1.12185e-23	7.66381e-24
Mast-cell	ENSG00000257335	MGAM	-5.84684	1.12232e-23	7.69963e-24
Mast-cell	ENSG00000198829	SUCNR1	-6.16299	1.32387e-23	9.12088e-24
Mast-cell	ENSG00000167483	NIBAN3	-6.44896	1.44748e-23	1.00145e-23
Mast-cell	ENSG00000196547	MAN2A2	-7.14671	1.62552e-23	1.13122e-23
Mast-cell	ENSG00000184292	TACSTD2	-6.65704	1.62552e-23	1.13408e-23
Mast-cell	ENSG00000073756	PTGS2	-5.76264	2.10828e-23	1.47702e-23
Mast-cell	ENSG00000276085	CCL3L1	-7.07429	2.67666e-23	1.883e-23
Mast-cell	ENSG00000197919	IFNA1	-5.96801	3.00327e-23	2.12149e-23
Mast-cell	ENSG00000106541	AGR2	-5.94573	4.09259e-23	2.90288e-23
Mast-cell	ENSG00000124813	RUNX2	-7.02832	4.48935e-23	3.19736e-23
Mast-cell	ENSG00000125538	IL1B	-6.12572	4.59789e-23	3.28802e-23
Mast-cell	ENSG00000162771	FAM71A	-6.12945	5.03805e-23	3.61744e-23
Mast-cell	ENSG00000134817	APLNR	-5.56481	5.6582e-23	4.07916e-23
Mast-cell	ENSG00000073060	SCARB1	-6.66322	5.98583e-23	4.33276e-23
Mast-cell	ENSG00000129595	EPB41L4A	-6.68191	8.50194e-23	6.17874e-23
Mast-cell	ENSG00000131203	IDO1	-5.80821	9.07466e-23	6.62133e-23
Mast-cell	ENSG00000073050	XRCC1	-6.12831	1.1705e-22	8.57462e-23
Mast-cell	ENSG00000198178	CLEC4C	-6.18542	1.18964e-22	8.74939e-23
Mast-cell	ENSG00000163600	ICOS	-5.90154	1.22506e-22	9.04552e-23
Mast-cell	ENSG00000026751	SLAMF7	-6.76623	1.48216e-22	1.09869e-22
Mast-cell	ENSG00000152402	GUCY1A2	-6.10198	1.81416e-22	1.35007e-22
Mast-cell	ENSG00000061455	PRDM6	-7.76071	1.91395e-22	1.4299e-22
Mast-cell	ENSG00000164430	CGAS	-6.45442	2.1614e-22	1.62105e-22
Mast-cell	ENSG00000170442	KRT86	-5.73328	3.1763e-22	2.39145e-22
Mast-cell	ENSG00000102010	BMX	-5.92462	3.74763e-22	2.83251e-22
Mast-cell	ENSG00000008300	CELSR3	-6.07934	3.86482e-22	2.93232e-22
Mast-cell	ENSG00000213809	KLRK1	-6.09752	4.1418e-22	3.15451e-22
Mast-cell	ENSG00000204323	SMIM5	-5.89696	4.75138e-22	3.6326e-22
Mast-cell	ENSG00000128052	KDR	-6.80365	7.20967e-22	5.533e-22
Mast-cell	ENSG00000170476	MZB1	-6.0731	7.38876e-22	5.69193e-22
Mast-cell	ENSG00000179639	FCER1A	-4.65119	7.75829e-22	5.99914e-22
Mast-cell	ENSG00000164867	NOS3	-5.76163	9.15907e-22	7.10893e-22
Mast-cell	ENSG00000106537	TSPAN13	-6.77597	9.74056e-22	7.58858e-22
Mast-cell	ENSG00000134539	KLRD1	-5.5762	1.13878e-21	8.90496e-22
Mast-cell	ENSG00000188486	H2AFX	-6.11867	1.5165e-21	1.19027e-21
Mast-cell	ENSG00000197992	CLEC9A	-6.33016	1.82238e-21	1.43566e-21
Mast-cell	ENSG00000133275	CSNK1G2	-7.04954	2.13522e-21	1.68831e-21
Mast-cell	ENSG00000118520	ARG1	-5.98656	2.88366e-21	2.28849e-21
Mast-cell	ENSG00000149294	NCAM1	-6.04907	3.64797e-21	2.90565e-21
Mast-cell	ENSG00000164045	CDC25A	-5.75004	3.97678e-21	3.17911e-21
Mast-cell	ENSG00000197632	SERPINB2	-5.61212	4.31673e-21	3.46342e-21
Mast-cell	ENSG00000170323	FABP4	-6.89489	4.53385e-21	3.6508e-21
Mast-cell	ENSG00000122025	FLT3	-5.60306	5.26767e-21	4.25701e-21
Mast-cell	ENSG00000174175	SELP	-6.9052	5.97968e-21	4.8498e-21
Mast-cell	ENSG00000261609	GAN	-5.82887	6.2608e-21	5.096e-21
Mast-cell	ENSG00000205108	FAM205A	-5.23669	7.61205e-21	6.21798e-21
Mast-cell	ENSG00000125966	MMP24	-5.70819	8.91229e-21	7.306e-21
Mast-cell	ENSG00000025423	HSD17B6	-5.60926	9.03331e-21	7.43147e-21
Mast-cell	ENSG00000102174	PHEX	-5.6155	1.27043e-20	1.04884e-20
Mast-cell	ENSG00000128271	ADORA2A	-5.6633	1.3089e-20	1.08441e-20
Mast-cell	ENSG00000105650	PDE4C	-5.70066	2.22722e-20	1.8517e-20
Mast-cell	ENSG00000114270	COL7A1	-6.05724	2.44291e-20	2.03813e-20
Mast-cell	ENSG00000134376	CRB1	-5.66122	2.87771e-20	2.40924e-20
Mast-cell	ENSG00000172613	RAD9A	-6.19794	2.96698e-20	2.49261e-20
Mast-cell	ENSG00000130479	MAP1S	-6.1579	3.00993e-20	2.53744e-20
Mast-cell	ENSG00000061656	SPAG4	-5.76059	3.14996e-20	2.66465e-20
Mast-cell	ENSG00000182218	HHIPL1	-5.88639	3.57678e-20	3.03611e-20
Mast-cell	ENSG00000121807	CCR2	-5.42909	4.27074e-20	3.63757e-20
Mast-cell	ENSG00000037280	FLT4	-5.71674	4.64188e-20	3.96719e-20
Mast-cell	ENSG00000122679	RAMP3	-5.71878	4.90486e-20	4.2062e-20
Mast-cell	ENSG00000139219	COL2A1	-6.48972	5.65339e-20	4.86454e-20
Mast-cell	ENSG00000183091	NEB	-5.57422	9.38671e-20	8.10423e-20
Mast-cell	ENSG00000115884	SDC1	-6.01907	1.20594e-19	1.04468e-19
Mast-cell	ENSG00000150636	CCDC102B	-6.22209	1.21913e-19	1.05965e-19
Mast-cell	ENSG00000103490	PYCARD	-6.06311	1.29882e-19	1.13269e-19
Mast-cell	ENSG00000136160	EDNRB	-5.02476	1.89649e-19	1.65943e-19
Mast-cell	ENSG00000115523	GNLY	-5.9788	2.87736e-19	2.52605e-19
Mast-cell	ENSG00000149968	MMP3	-5.7127	4.15979e-19	3.664e-19
Mast-cell	ENSG00000140932	CMTM2	-5.70794	4.94572e-19	4.37064e-19
Mast-cell	ENSG00000150045	KLRF1	-6.1074	1.57137e-18	1.39322e-18
Mast-cell	ENSG00000177455	CD19	-5.47747	7.03523e-18	6.25808e-18
Mast-cell	ENSG00000109072	VTN	-5.74162	8.02154e-18	7.15876e-18
Mast-cell	ENSG00000109684	CLNK	-4.67011	9.48617e-18	8.49343e-18
Mast-cell	ENSG00000185666	SYN3	-5.58343	1.133e-17	1.01773e-17
Mast-cell	ENSG00000179914	ITLN1	-6.74091	1.5765e-17	1.42069e-17
Mast-cell	ENSG00000118526	TCF21	-5.79044	2.29862e-17	2.07811e-17
Mast-cell	ENSG00000184731	FAM110C	-4.93033	2.78886e-17	2.52943e-17
Mast-cell	ENSG00000165899	OTOGL	-5.4358	2.8877e-17	2.62747e-17
Mast-cell	ENSG00000255221	CARD17	-5.53251	3.05936e-17	2.79256e-17
Mast-cell	ENSG00000171611	PTCRA	-5.83028	3.3083e-17	3.0294e-17
Mast-cell	ENSG00000133246	PRAM1	-5.41965	3.64676e-17	3.34993e-17
Mast-cell	ENSG00000012124	CD22	-4.38996	3.95843e-17	3.64774e-17
Mast-cell	ENSG00000130477	UNC13A	-5.39432	6.15211e-17	5.68713e-17
Mast-cell	ENSG00000105664	COMP	-7.64164	1.96806e-16	1.82503e-16
Mast-cell	ENSG00000019169	MARCO	-7.54597	5.45328e-16	5.07281e-16
Mast-cell	ENSG00000145386	CCNA2	-5.29775	8.81906e-16	8.22941e-16
Mast-cell	ENSG00000186810	CXCR3	-5.1823	9.35537e-16	8.75706e-16
Mast-cell	ENSG00000140287	HDC	-3.17834	9.70629e-16	9.11375e-16
Mast-cell	ENSG00000115718	PROC	-4.86704	3.03342e-15	2.85706e-15
Mast-cell	ENSG00000178752	ERFE	-5.20178	3.61729e-15	3.41749e-15
Mast-cell	ENSG00000137441	FGFBP2	-5.41333	9.23806e-15	8.75468e-15
Mast-cell	ENSG00000162390	ACOT11	-6.88438	1.28174e-14	1.2184e-14
Mast-cell	ENSG00000176083	ZNF683	-5.22191	2.45047e-14	2.3365e-14
Mast-cell	ENSG00000224982	TMEM233	-5.11263	2.80095e-14	2.67882e-14
Mast-cell	ENSG00000145536	ADAMTS16	-4.94502	5.00046e-14	4.79695e-14
Mast-cell	ENSG00000105989	WNT2	-5.00674	8.19011e-14	7.8806e-14
Mast-cell	ENSG00000163072	NOSTRIN	-5.26988	3.04841e-13	2.94207e-13
Mast-cell	ENSG00000081041	CXCL2	-6.2513	3.45481e-13	3.34434e-13
Mast-cell	ENSG00000173991	TCAP	-4.71747	3.64349e-13	3.53757e-13
Mast-cell	ENSG00000225556	C2CD4D	-4.2623	1.11406e-10	1.08491e-10
Mast-cell	ENSG00000260325	HSPB9	-4.05153	6.53067e-09	6.37879e-09
Mast-cell	ENSG00000115596	WNT6	-3.54834	4.64629e-06	4.55174e-06
Mast-cell	ENSG00000157404	KIT	-1.50311	6.33231e-06	6.22186e-06
Mast-cell	ENSG00000172236	TPSAB1	1.54514	2.31876e-05	2.28506e-05
Mast-cell	ENSG00000104899	AMH	-3.15338	3.02714e-05	2.99194e-05
Mast-cell	ENSG00000092009	CMA1	-2.11661	3.58413e-05	3.55287e-05
Mast-cell	ENSG00000197253	TPSB2	1.38352	9.80186e-05	9.74487e-05
Mast-cell	ENSG00000149534	MS4A2	-1.06891	0.00241577	0.00240875
Neutrophil	ENSG00000143546	S100A8	6.43071	7.38346e-61	2.14635e-63
Neutrophil	ENSG00000163220	S100A9	5.03051	2.94136e-35	1.71009e-37
Neutrophil	ENSG00000164692	COL1A2	-4.29362	8.73292e-26	7.61592e-28
Neutrophil	ENSG00000133392	MYH11	-4.97807	1.80833e-25	2.10271e-27
Neutrophil	ENSG00000107796	ACTA2	-4.38253	1.15822e-22	1.68347e-24
Neutrophil	ENSG00000118785	SPP1	-4.83535	4.29853e-22	7.49743e-24
Neutrophil	ENSG00000140932	CMTM2	3.70839	2.50158e-20	5.09042e-22
Neutrophil	ENSG00000257335	MGAM	3.19236	1.93595e-15	4.50222e-17
Neutrophil	ENSG00000169604	ANTXR1	-3.84328	1.26044e-14	3.29765e-16
Neutrophil	ENSG00000150093	ITGB1	-3.37225	1.6317e-14	4.74332e-16
Neutrophil	ENSG00000139329	LUM	-3.54242	1.71081e-14	5.47062e-16
Neutrophil	ENSG00000038945	MSR1	-2.86691	3.22399e-14	1.12465e-15
Neutrophil	ENSG00000129226	CD68	-2.93142	3.91715e-14	1.48032e-15
Neutrophil	ENSG00000081237	PTPRC	1.68659	3.86972e-13	1.57489e-14
Neutrophil	ENSG00000131981	LGALS3	-2.99275	1.51522e-12	6.60708e-14
Neutrophil	ENSG00000107798	LIPA	-2.62342	2.86746e-12	1.3337e-13
Neutrophil	ENSG00000124212	PTGIS	-3.43705	1.41654e-11	7.00034e-13
Neutrophil	ENSG00000196549	MME	2.831	3.47137e-11	1.81642e-12
Neutrophil	ENSG00000117450	PRDX1	-2.90521	5.69755e-11	3.14691e-12
Neutrophil	ENSG00000172037	LAMB2	-3.07268	1.33777e-10	7.77773e-12
Neutrophil	ENSG00000181631	P2RY13	1.98237	2.40794e-10	1.46996e-11
Neutrophil	ENSG00000010278	CD9	-2.59297	7.61227e-10	4.86831e-11
Neutrophil	ENSG00000182326	C1S	-2.85907	1.18602e-09	7.92981e-11
Neutrophil	ENSG00000082781	ITGB5	-2.84851	1.33031e-08	9.28122e-10
Neutrophil	ENSG00000134333	LDHA	-2.23427	1.0367e-07	7.53414e-09
Neutrophil	ENSG00000130176	CNN1	-2.61125	1.72135e-06	1.30102e-07
Neutrophil	ENSG00000249669	CARMN	-2.82464	1.72399e-06	1.35313e-07
Neutrophil	ENSG00000044574	HSPA5	-2.01182	2.11112e-06	1.71835e-07
Neutrophil	ENSG00000140545	MFGE8	-2.9093	3.1675e-06	2.67028e-07
Neutrophil	ENSG00000103811	CTSH	-1.69485	3.55477e-06	3.10009e-07
Neutrophil	ENSG00000196975	ANXA4	-1.90663	4.58002e-06	4.12734e-07
Neutrophil	ENSG00000169554	ZEB2	-1.59569	5.86758e-06	5.45821e-07
Neutrophil	ENSG00000129038	LOXL1	-2.80215	1.0093e-05	9.68225e-07
Neutrophil	ENSG00000224078	SNHG14	-2.04035	1.56805e-05	1.54982e-06
Neutrophil	ENSG00000140945	CDH13	-2.25886	1.75916e-05	1.78984e-06
Neutrophil	ENSG00000034510	TMSB10	-1.64331	1.78027e-05	1.86307e-06
Neutrophil	ENSG00000137693	YAP1	-2.16278	1.90021e-05	2.04383e-06
Neutrophil	ENSG00000018280	SLC11A1	1.42767	3.74954e-05	4.14193e-06
Neutrophil	ENSG00000149257	SERPINH1	-2.03404	5.36148e-05	6.07843e-06
Neutrophil	ENSG00000170962	PDGFD	-2.24336	0.000113671	1.32175e-05
Neutrophil	ENSG00000186810	CXCR3	1.80162	0.000135713	1.61751e-05
Neutrophil	ENSG00000042493	CAPG	-1.76036	0.000148877	1.81769e-05
Neutrophil	ENSG00000196230	TUBB	-1.53321	0.000178369	2.22961e-05
Neutrophil	ENSG00000072952	MRVI1	-1.95835	0.000268308	3.43185e-05
Neutrophil	ENSG00000011465	DCN	-1.92242	0.000282787	3.69925e-05
Neutrophil	ENSG00000165029	ABCA1	-1.35358	0.000292937	3.91719e-05
Neutrophil	ENSG00000161921	CXCL16	-1.41482	0.000482893	6.59766e-05
Neutrophil	ENSG00000118520	ARG1	1.56251	0.000543392	7.58221e-05
Neutrophil	ENSG00000116717	GADD45A	-1.77244	0.00055643	8.08764e-05
Neutrophil	ENSG00000125538	IL1B	1.46551	0.00055643	8.02825e-05
Neutrophil	ENSG00000106546	AHR	-1.57719	0.000576112	8.5412e-05
Neutrophil	ENSG00000128272	ATF4	-1.42521	0.00057727	8.72617e-05
Neutrophil	ENSG00000216490	IFI30	-1.15491	0.000769762	0.000118597
Neutrophil	ENSG00000170458	CD14	-1.09509	0.000784881	0.000123208
Neutrophil	ENSG00000073756	PTGS2	1.39723	0.00102972	0.000164635
Neutrophil	ENSG00000107679	PLEKHA1	-1.55643	0.00162338	0.000264272
Neutrophil	ENSG00000100219	XBP1	-1.70177	0.00166143	0.000275296
Neutrophil	ENSG00000141458	NPC1	-1.39325	0.00176173	0.000297036
Neutrophil	ENSG00000112210	RAB23	-1.5884	0.00240668	0.000412774
Neutrophil	ENSG00000203747	FCGR3A	1.04221	0.00245925	0.000428939
Neutrophil	ENSG00000135218	CD36	-1.79795	0.0025681	0.000462856
Neutrophil	ENSG00000106333	PCOLCE	-1.73295	0.0025681	0.000458137
Neutrophil	ENSG00000131389	SLC6A6	1.07217	0.00266153	0.000487431
Neutrophil	ENSG00000162772	ATF3	-1.40163	0.0031521	0.000594954
Neutrophil	ENSG00000205339	IPO7	-1.32978	0.0031521	0.0005956
Neutrophil	ENSG00000204397	CARD16	1.12116	0.00455651	0.000874214
Neutrophil	ENSG00000134107	BHLHE40	-1.24138	0.00460653	0.000910593
Neutrophil	ENSG00000184731	FAM110C	1.38216	0.00460653	0.000897214
Neutrophil	ENSG00000115596	WNT6	2.29524	0.00502224	0.00100737
Neutrophil	ENSG00000156738	MS4A1	1.2913	0.00503252	0.00102406
Neutrophil	ENSG00000185666	SYN3	1.32811	0.00553784	0.00114299
Neutrophil	ENSG00000172936	MYD88	0.962842	0.00600603	0.00125708
Neutrophil	ENSG00000175445	LPL	-1.37774	0.0067218	0.00142643
Neutrophil	ENSG00000118526	TCF21	1.2023	0.00698567	0.00150273
Neutrophil	ENSG00000176083	ZNF683	1.55499	0.00699892	0.00152593
Neutrophil	ENSG00000135077	HAVCR2	-1.25115	0.00732256	0.00163853
Neutrophil	ENSG00000116191	RALGPS2	1.09625	0.00732256	0.00163906
Neutrophil	ENSG00000255221	CARD17	1.31544	0.0076623	0.00173867
Neutrophil	ENSG00000110799	VWF	-1.60102	0.0076623	0.00175966
Neutrophil	ENSG00000112062	MAPK14	0.860023	0.00767139	0.00178404
Neutrophil	ENSG00000134376	CRB1	1.22053	0.0083252	0.0019718
Neutrophil	ENSG00000150045	KLRF1	1.20771	0.0083252	0.0019845
Neutrophil	ENSG00000155366	RHOC	-1.22071	0.00975028	0.00235254
Neutrophil	ENSG00000174059	CD34	-1.51512	0.0104677	0.00255606
Neutrophil	ENSG00000145536	ADAMTS16	1.61505	0.0105097	0.00259686
Neutrophil	ENSG00000167851	CD300A	0.933507	0.0107258	0.00268144
Neutrophil	ENSG00000178573	MAF	-1.15354	0.0119214	0.00301501
Neutrophil	ENSG00000117448	AKR1A1	-1.15108	0.0120143	0.00310834
Neutrophil	ENSG00000105989	WNT2	1.4066	0.0120143	0.00309156
Neutrophil	ENSG00000102174	PHEX	1.2926	0.0143128	0.00374463
Neutrophil	ENSG00000166825	ANPEP	1.08637	0.0149988	0.00396771
Neutrophil	ENSG00000163072	NOSTRIN	1.45484	0.0156687	0.00419046
Neutrophil	ENSG00000167483	NIBAN3	0.985856	0.0177429	0.00479678
Neutrophil	ENSG00000178752	ERFE	1.30727	0.0222755	0.00608692
Neutrophil	ENSG00000168259	DNAJC7	-1.04524	0.0232402	0.00641809
Neutrophil	ENSG00000073060	SCARB1	-1.03298	0.0242912	0.00677893
Neutrophil	ENSG00000196821	ILRUN	-1.10692	0.025688	0.00724341
Neutrophil	ENSG00000115977	AAK1	-1.10406	0.02834	0.0080736
Neutrophil	ENSG00000061455	PRDM6	-1.28986	0.0286909	0.00825697
Neutrophil	ENSG00000104899	AMH	2.27269	0.0294572	0.00856315
Neutrophil	ENSG00000134326	CMPK2	0.996996	0.0298126	0.00875312
Neutrophil	ENSG00000225556	C2CD4D	1.51606	0.0306052	0.00916377
Neutrophil	ENSG00000117632	STMN1	-0.972699	0.0306052	0.00908155
Neutrophil	ENSG00000186074	CD300LF	0.941211	0.0312648	0.00947609
Neutrophil	ENSG00000149534	MS4A2	0.924877	0.0312648	0.00954302
Neutrophil	ENSG00000197632	SERPINB2	1.136	0.0324627	0.0100245
Neutrophil	ENSG00000130477	UNC13A	1.20123	0.0324627	0.0100974
Neutrophil	ENSG00000184584	TMEM173	-1.12165	0.033275	0.0104468
Neutrophil	ENSG00000159251	ACTC1	-1.26046	0.0343294	0.0108776
Neutrophil	ENSG00000105329	TGFB1	-0.866898	0.0347346	0.011107
Neutrophil	ENSG00000170442	KRT86	0.985172	0.0349584	0.0112802
Neutrophil	ENSG00000139613	SMARCC2	-1.12678	0.0357136	0.0116277
Neutrophil	ENSG00000117281	CD160	0.885091	0.035826	0.0117905
Neutrophil	ENSG00000173402	DAG1	-1.17622	0.035826	0.0118726
Neutrophil	ENSG00000025434	NR1H3	-0.938797	0.0375704	0.0125599
Neutrophil	ENSG00000092009	CMA1	1.41005	0.0394583	0.0133934
Neutrophil	ENSG00000172399	MYOZ2	-1.21796	0.0394583	0.0134204
Neutrophil	ENSG00000105664	COMP	-1.61276	0.0405119	0.0138965
Neutrophil	ENSG00000100014	SPECC1L	-0.941231	0.0447558	0.0154824
Neutrophil	ENSG00000133246	PRAM1	1.21302	0.0449677	0.0156864
Neutrophil	ENSG00000125966	MMP24	0.950031	0.0462096	0.0162539
Neutrophil	ENSG00000064652	SNX24	-1.04039	0.0474268	0.01682
Neutrophil	ENSG00000164045	CDC25A	1.04208	0.049822	0.0178143
Plasma-cell	ENSG00000170476	MZB1	6.31295	1.21367e-45	3.5281e-48
Plasma-cell	ENSG00000100219	XBP1	4.29063	2.07913e-35	1.2088e-37
Plasma-cell	ENSG00000116191	RALGPS2	3.68413	3.93246e-14	3.42947e-16
Plasma-cell	ENSG00000107796	ACTA2	-2.5702	7.86357e-12	9.14369e-14
Plasma-cell	ENSG00000164692	COL1A2	-2.7651	1.41961e-11	2.06338e-13
Plasma-cell	ENSG00000115884	SDC1	4.04844	2.18162e-11	3.80514e-13
Plasma-cell	ENSG00000133392	MYH11	-3.63024	2.75786e-11	5.61192e-13
Plasma-cell	ENSG00000026751	SLAMF7	3.04648	1.5488e-09	3.60187e-11
Plasma-cell	ENSG00000061656	SPAG4	3.59303	5.93446e-09	1.55262e-10
Plasma-cell	ENSG00000082781	ITGB5	-2.67814	4.8017e-08	1.39584e-09
Plasma-cell	ENSG00000169604	ANTXR1	-2.17813	2.32127e-06	7.42267e-08
Plasma-cell	ENSG00000044574	HSPA5	1.68114	2.73392e-06	9.53694e-08
Plasma-cell	ENSG00000075420	FNDC3B	1.42977	4.0814e-06	1.54239e-07
Plasma-cell	ENSG00000091409	ITGA6	2.68745	7.30519e-06	2.97304e-07
Plasma-cell	ENSG00000139329	LUM	-2.56349	2.09674e-05	9.14275e-07
Plasma-cell	ENSG00000118785	SPP1	-3.66258	2.82044e-05	1.31183e-06
Plasma-cell	ENSG00000124212	PTGIS	-2.01116	3.9259e-05	1.94013e-06
Plasma-cell	ENSG00000178607	ERN1	1.8633	4.53154e-05	2.37115e-06
Plasma-cell	ENSG00000130176	CNN1	-2.62556	5.78973e-05	3.19781e-06
Plasma-cell	ENSG00000150093	ITGB1	-1.65817	0.000116778	6.78941e-06
Plasma-cell	ENSG00000172037	LAMB2	-1.95259	0.000152918	9.33513e-06
Plasma-cell	ENSG00000249669	CARMN	-2.30972	0.000174097	1.11341e-05
Plasma-cell	ENSG00000010278	CD9	-1.96663	0.000763312	5.10354e-05
Plasma-cell	ENSG00000164430	CGAS	1.66877	0.000929431	6.4844e-05
Plasma-cell	ENSG00000169508	GPR183	1.78556	0.00156792	0.000113947
Plasma-cell	ENSG00000038945	MSR1	-1.84608	0.00223732	0.000169099
Plasma-cell	ENSG00000172071	EIF2AK3	1.85013	0.00337169	0.000264638
Plasma-cell	ENSG00000092009	CMA1	2.39347	0.00368104	0.000299619
Plasma-cell	ENSG00000134109	EDEM1	1.40043	0.00421742	0.000355538
Plasma-cell	ENSG00000183091	NEB	2.12707	0.00446014	0.000388966
Plasma-cell	ENSG00000182326	C1S	-1.62403	0.00562019	0.000510308
Plasma-cell	ENSG00000140945	CDH13	-1.71578	0.00562019	0.000529798
Plasma-cell	ENSG00000134376	CRB1	1.89533	0.00562019	0.000539146
Plasma-cell	ENSG00000104899	AMH	3.74268	0.00664431	0.00067602
Plasma-cell	ENSG00000185666	SYN3	2.14614	0.00664431	0.000666645
Plasma-cell	ENSG00000128271	ADORA2A	1.87962	0.00681635	0.000733154
Plasma-cell	ENSG00000131981	LGALS3	-1.77976	0.00681635	0.00072875
Plasma-cell	ENSG00000186810	CXCR3	2.14205	0.00700298	0.000773585
Plasma-cell	ENSG00000170962	PDGFD	-1.5429	0.00721	0.000817412
Plasma-cell	ENSG00000130479	MAP1S	1.85093	0.00724142	0.000842026
Plasma-cell	ENSG00000145386	CCNA2	2.1644	0.00880728	0.00105612
Plasma-cell	ENSG00000124813	RUNX2	1.71708	0.00880728	0.00107531
Plasma-cell	ENSG00000128272	ATF4	1.00615	0.00916984	0.00114965
Plasma-cell	ENSG00000122025	FLT3	1.61978	0.00916984	0.00117289
Plasma-cell	ENSG00000129226	CD68	-1.72519	0.0107766	0.00140973
Plasma-cell	ENSG00000225556	C2CD4D	2.49127	0.0124088	0.00165932
Plasma-cell	ENSG00000145536	ADAMTS16	2.14128	0.0125112	0.00170938
Plasma-cell	ENSG00000037280	FLT4	1.74964	0.0140262	0.00195714
Plasma-cell	ENSG00000105989	WNT2	2.17821	0.014147	0.00201512
Plasma-cell	ENSG00000109072	VTN	1.97804	0.0144816	0.00210488
Plasma-cell	ENSG00000196975	ANXA4	-1.38031	0.0157378	0.00235018
Plasma-cell	ENSG00000008300	CELSR3	1.68716	0.0157378	0.00237896
Plasma-cell	ENSG00000188486	H2AFX	1.68566	0.0157992	0.00243418
Plasma-cell	ENSG00000140545	MFGE8	-1.73769	0.0207907	0.00326366
Plasma-cell	ENSG00000106537	TSPAN13	1.58967	0.020963	0.00335164
Plasma-cell	ENSG00000260325	HSPB9	2.77682	0.0212755	0.00346346
Plasma-cell	ENSG00000163191	S100A11	-1.38913	0.0216133	0.00358127
Plasma-cell	ENSG00000169554	ZEB2	-1.17855	0.0268934	0.00453436
Plasma-cell	ENSG00000205108	FAM205A	1.58833	0.0271617	0.00473751
Plasma-cell	ENSG00000061455	PRDM6	-1.71787	0.0271617	0.00472154
Plasma-cell	ENSG00000143184	XCL1	1.49481	0.0280706	0.00497764
Plasma-cell	ENSG00000177455	CD19	1.74891	0.0281265	0.00507566
Plasma-cell	ENSG00000198178	CLEC4C	1.49482	0.0281265	0.00515107
Plasma-cell	ENSG00000125966	MMP24	1.58588	0.030894	0.00574772
Plasma-cell	ENSG00000157933	SKI	-1.19991	0.0322903	0.00610137
Plasma-cell	ENSG00000121807	CCR2	1.79335	0.0330243	0.00652805
Plasma-cell	ENSG00000157404	KIT	1.46561	0.0330243	0.0064363
Plasma-cell	ENSG00000184292	TACSTD2	1.53763	0.0330243	0.00650259
Plasma-cell	ENSG00000167483	NIBAN3	1.4079	0.0339642	0.00681259
Plasma-cell	ENSG00000163072	NOSTRIN	1.98779	0.0363171	0.00739011
Plasma-cell	ENSG00000096433	ITPR3	1.36127	0.0376416	0.00776905
Plasma-cell	ENSG00000072952	MRVI1	-1.23831	0.0393636	0.0082389
Plasma-cell	ENSG00000197253	TPSB2	1.88083	0.0396882	0.00842221
Plasma-cell	ENSG00000178726	THBD	-1.4908	0.0424258	0.00912649
Plasma-cell	ENSG00000174059	CD34	-1.33893	0.0446301	0.00978665
Plasma-cell	ENSG00000163739	CXCL1	1.81092	0.0446301	0.00986014
Plasma-cell	ENSG00000164045	CDC25A	1.56363	0.0456059	0.0102083
Plasma-cell	ENSG00000163600	ICOS	1.44894	0.0464814	0.0105394
Plasma-cell	ENSG00000131203	IDO1	1.753	0.0469632	0.0108344
Plasma-cell	ENSG00000173991	TCAP	2.11795	0.0469632	0.0109217
Plasma-cell	ENSG00000170442	KRT86	1.41783	0.0475427	0.0113328
Plasma-cell	ENSG00000163220	S100A9	-1.63771	0.0475427	0.0112612
Plasma-cell	ENSG00000184731	FAM110C	1.66291	0.0477151	0.0115127
Plasma-cell	ENSG00000277734	TRAC	1.11256	0.049245	0.0120249
Plasma-cell	ENSG00000178752	ERFE	1.93292	0.0497842	0.0126106
Plasma-cell	ENSG00000164171	ITGA2	1.25818	0.0497842	0.0128605
Plasma-cell	ENSG00000150045	KLRF1	1.34156	0.0497842	0.0128802
Plasma-cell	ENSG00000115718	PROC	1.57287	0.0497842	0.0127705
Plasma-cell	ENSG00000130477	UNC13A	1.73106	0.0497842	0.0128769
Plasma-cell	ENSG00000164077	MON1A	1.16883	0.0498634	0.0130457
VSMC	ENSG00000164692	COL1A2	5.00226	2.0765e-123	6.03634e-126
VSMC	ENSG00000107796	ACTA2	4.89681	1.80623e-104	1.05013e-106
VSMC	ENSG00000172037	LAMB2	2.71877	2.08219e-90	1.81586e-92
VSMC	ENSG00000140545	MFGE8	4.59082	2.65964e-83	3.09261e-85
VSMC	ENSG00000129038	LOXL1	3.72276	2.89171e-76	4.20307e-78
VSMC	ENSG00000163220	S100A9	-5.08799	1.05132e-65	1.8337e-67
VSMC	ENSG00000224078	SNHG14	2.35737	5.48945e-62	1.11704e-63
VSMC	ENSG00000133392	MYH11	5.18925	3.8846e-59	9.03395e-61
VSMC	ENSG00000149257	SERPINH1	2.71289	7.21516e-56	1.88769e-57
VSMC	ENSG00000216490	IFI30	-4.45271	9.61251e-56	2.79434e-57
VSMC	ENSG00000118785	SPP1	-5.64433	6.96635e-55	2.22761e-56
VSMC	ENSG00000157933	SKI	1.9497	7.52473e-55	2.62491e-56
VSMC	ENSG00000116717	GADD45A	2.69787	3.52487e-52	1.33207e-53
VSMC	ENSG00000130176	CNN1	4.48912	5.87964e-49	2.39288e-50
VSMC	ENSG00000173402	DAG1	2.00773	1.50746e-47	6.57324e-49
VSMC	ENSG00000129226	CD68	-3.52805	5.84834e-46	2.72016e-47
VSMC	ENSG00000072952	MRVI1	3.62184	3.28602e-45	1.62391e-46
VSMC	ENSG00000169604	ANTXR1	3.47355	2.79291e-40	1.46141e-41
VSMC	ENSG00000139329	LUM	4.18989	1.13933e-37	6.29281e-39
VSMC	ENSG00000082014	SMARCD3	2.18712	3.02847e-36	1.76074e-37
VSMC	ENSG00000143546	S100A8	-5.17695	8.926e-35	5.44901e-36
VSMC	ENSG00000110799	VWF	-4.20791	1.72016e-34	1.1001e-35
VSMC	ENSG00000249669	CARMN	4.19617	2.29805e-34	1.53648e-35
VSMC	ENSG00000150093	ITGB1	2.23942	7.76734e-34	5.41908e-35
VSMC	ENSG00000261371	PECAM1	-3.69133	2.05763e-33	1.49537e-34
VSMC	ENSG00000137693	YAP1	3.18833	3.59227e-33	2.71509e-34
VSMC	ENSG00000107679	PLEKHA1	1.24188	1.03971e-31	8.16049e-33
VSMC	ENSG00000128272	ATF4	1.27923	7.81027e-31	6.3572e-32
VSMC	ENSG00000038945	MSR1	-4.14052	1.87294e-30	1.57893e-31
VSMC	ENSG00000100014	SPECC1L	1.16172	5.35043e-29	4.66607e-30
VSMC	ENSG00000124212	PTGIS	3.31451	1.43928e-28	1.29702e-29
VSMC	ENSG00000160255	ITGB2	-3.4881	1.50586e-28	1.4008e-29
VSMC	ENSG00000103811	CTSH	-2.91254	2.30346e-28	2.20971e-29
VSMC	ENSG00000157540	DYRK1A	0.915608	2.36194e-28	2.33448e-29
VSMC	ENSG00000061455	PRDM6	3.18193	2.03984e-27	2.07542e-28
VSMC	ENSG00000106333	PCOLCE	3.17691	5.35032e-27	5.59917e-28
VSMC	ENSG00000082781	ITGB5	2.1572	5.95582e-27	6.40597e-28
VSMC	ENSG00000140945	CDH13	2.96503	9.61279e-27	1.06188e-27
VSMC	ENSG00000170458	CD14	-3.68243	4.20675e-25	4.76928e-26
VSMC	ENSG00000182326	C1S	3.15824	4.89718e-25	5.69439e-26
VSMC	ENSG00000112210	RAB23	2.73837	1.16437e-24	1.38777e-25
VSMC	ENSG00000163625	WDFY3	0.966336	1.50625e-23	1.83903e-24
VSMC	ENSG00000118640	VAMP8	-3.09275	2.21101e-23	2.76377e-24
VSMC	ENSG00000107863	ARHGAP21	0.939998	6.62221e-23	8.47027e-24
VSMC	ENSG00000100985	MMP9	-4.53764	6.00149e-22	7.85078e-23
VSMC	ENSG00000173757	STAT5B	0.847902	1.56626e-21	2.09441e-22
VSMC	ENSG00000165029	ABCA1	-1.54294	1.35628e-20	1.85306e-21
VSMC	ENSG00000091972	CD200	2.22184	6.07422e-20	8.47565e-21
VSMC	ENSG00000101079	NDRG3	1.23848	1.76984e-19	2.52099e-20
VSMC	ENSG00000203747	FCGR3A	-3.25824	2.17001e-19	3.15409e-20
VSMC	ENSG00000135077	HAVCR2	-3.10641	3.71543e-19	5.61634e-20
VSMC	ENSG00000107798	LIPA	-2.64912	3.71543e-19	5.51139e-20
VSMC	ENSG00000140678	ITGAX	-3.13162	4.13767e-19	6.37491e-20
VSMC	ENSG00000159251	ACTC1	2.68108	5.55632e-19	8.72213e-20
VSMC	ENSG00000170962	PDGFD	2.57149	1.97047e-18	3.15046e-19
VSMC	ENSG00000105664	COMP	3.50429	6.18545e-18	1.00693e-18
VSMC	ENSG00000249751	ECSCR	-2.57514	2.61987e-17	4.34106e-18
VSMC	ENSG00000140577	CRTC3	0.899604	4.13088e-17	6.96486e-18
VSMC	ENSG00000154096	THY1	2.29879	1.38311e-16	2.37219e-17
VSMC	ENSG00000179776	CDH5	-2.20966	1.4808e-16	2.58279e-17
VSMC	ENSG00000081237	PTPRC	-2.66731	1.78606e-16	3.16714e-17
VSMC	ENSG00000019169	MARCO	-3.37027	3.18624e-16	5.74263e-17
VSMC	ENSG00000135218	CD36	-3.77102	3.35465e-16	6.14368e-17
VSMC	ENSG00000117525	F3	2.24832	2.51194e-15	4.67338e-16
VSMC	ENSG00000059377	TBXAS1	-2.47654	2.59746e-15	4.908e-16
VSMC	ENSG00000113578	FGF1	2.13431	2.96912e-15	5.69656e-16
VSMC	ENSG00000068650	ATP11A	-1.14106	4.01724e-15	7.82427e-16
VSMC	ENSG00000018280	SLC11A1	-2.85382	6.80382e-15	1.34494e-15
VSMC	ENSG00000196547	MAN2A2	0.842372	1.29853e-14	2.6046e-15
VSMC	ENSG00000161921	CXCL16	-2.29946	3.62064e-14	7.36759e-15
VSMC	ENSG00000011465	DCN	2.90094	5.25711e-14	1.08504e-14
VSMC	ENSG00000277632	CCL3	-3.01122	9.32324e-14	1.95138e-14
VSMC	ENSG00000172936	MYD88	-1.29174	1.08311e-13	2.29846e-14
VSMC	ENSG00000146648	EGFR	2.34671	1.64625e-13	3.54136e-14
VSMC	ENSG00000205339	IPO7	0.972692	1.80581e-13	3.93709e-14
VSMC	ENSG00000204397	CARD16	-1.65403	8.37905e-13	1.85119e-13
VSMC	ENSG00000167851	CD300A	-2.36741	1.2809e-12	2.86712e-13
VSMC	ENSG00000075420	FNDC3B	0.992547	1.67667e-12	3.80176e-13
VSMC	ENSG00000095970	TREM2	-2.46885	2.60103e-12	5.9733e-13
VSMC	ENSG00000104635	SLC39A14	1.81052	4.88006e-12	1.1349e-12
VSMC	ENSG00000197614	MFAP5	1.60526	6.7687e-12	1.59379e-12
VSMC	ENSG00000174175	SELP	-2.51639	6.88647e-12	1.64154e-12
VSMC	ENSG00000276085	CCL3L1	-2.67994	7.19569e-12	1.73617e-12
VSMC	ENSG00000133812	SBF2	0.552608	7.85623e-12	1.91838e-12
VSMC	ENSG00000081041	CXCL2	-2.22342	9.39493e-12	2.32142e-12
VSMC	ENSG00000169245	CXCL10	-1.68162	1.08418e-11	2.71044e-12
VSMC	ENSG00000136378	ADAMTS7	1.95691	1.40497e-11	3.5941e-12
VSMC	ENSG00000160201	U2AF1	0.600897	1.40497e-11	3.55452e-12
VSMC	ENSG00000175445	LPL	-2.34127	1.54175e-11	3.98884e-12
VSMC	ENSG00000178467	P4HTM	0.836359	1.68211e-11	4.40088e-12
VSMC	ENSG00000042493	CAPG	-2.2312	1.88603e-11	4.9892e-12
VSMC	ENSG00000173391	OLR1	-2.42454	2.92468e-11	7.82181e-12
VSMC	ENSG00000105639	JAK3	0.8924	5.30628e-11	1.43455e-11
VSMC	ENSG00000125538	IL1B	-2.44373	7.84963e-11	2.14496e-11
VSMC	ENSG00000124762	CDKN1A	1.09568	7.8534e-11	2.16882e-11
VSMC	ENSG00000172399	MYOZ2	1.86799	1.02463e-10	2.85943e-11
VSMC	ENSG00000150337	FCGR1A	-2.22705	1.39776e-10	3.94136e-11
VSMC	ENSG00000108700	CCL8	-2.28948	2.08555e-10	5.94138e-11
VSMC	ENSG00000155011	DKK2	-1.76962	9.99699e-10	2.87704e-10
VSMC	ENSG00000089127	OAS1	-1.51329	1.274e-09	3.70348e-10
VSMC	ENSG00000168610	STAT3	0.81228	2.2843e-09	6.70681e-10
VSMC	ENSG00000108219	TSPAN14	-0.912607	3.34472e-09	9.91747e-10
VSMC	ENSG00000139219	COL2A1	1.94527	3.92383e-09	1.18627e-09
VSMC	ENSG00000172977	KAT5	0.618616	3.92383e-09	1.17531e-09
VSMC	ENSG00000128815	WDFY4	-2.0969	5.92655e-09	1.80897e-09
VSMC	ENSG00000135480	KRT7	1.40531	6.79412e-09	2.09354e-09
VSMC	ENSG00000102010	BMX	-1.80709	6.84937e-09	2.13047e-09
VSMC	ENSG00000113361	CDH6	1.99835	8.64214e-09	2.71323e-09
VSMC	ENSG00000164764	SBSPON	2.05828	1.01225e-08	3.20742e-09
VSMC	ENSG00000034510	TMSB10	-1.07145	1.15221e-08	3.6844e-09
VSMC	ENSG00000172236	TPSAB1	-2.29241	1.4552e-08	4.69556e-09
VSMC	ENSG00000169508	GPR183	-1.80534	1.61948e-08	5.27274e-09
VSMC	ENSG00000027697	IFNGR1	-1.02569	1.98964e-08	6.53575e-09
VSMC	ENSG00000160179	ABCG1	-1.26147	2.65019e-08	8.78261e-09
VSMC	ENSG00000163734	CXCL3	-1.63318	2.75916e-08	9.22393e-09
VSMC	ENSG00000184584	TMEM173	0.860483	2.7604e-08	9.30832e-09
VSMC	ENSG00000172071	EIF2AK3	0.587319	4.80084e-08	1.63284e-08
VSMC	ENSG00000196371	FUT4	0.668095	7.80004e-08	2.6756e-08
VSMC	ENSG00000149451	ADAM33	2.03715	8.96828e-08	3.1024e-08
VSMC	ENSG00000122986	HVCN1	-1.07996	9.85193e-08	3.43672e-08
VSMC	ENSG00000139613	SMARCC2	0.677064	1.05308e-07	3.70414e-08
VSMC	ENSG00000134333	LDHA	0.956958	1.61196e-07	5.71683e-08
VSMC	ENSG00000147614	ATP6V0D2	-1.8339	1.90007e-07	6.79387e-08
VSMC	ENSG00000181631	P2RY13	-1.70006	2.34694e-07	8.4599e-08
VSMC	ENSG00000196975	ANXA4	0.932019	2.44711e-07	8.89213e-08
VSMC	ENSG00000176083	ZNF683	-1.56511	3.18011e-07	1.16481e-07
VSMC	ENSG00000115523	GNLY	-1.54245	3.56253e-07	1.31524e-07
VSMC	ENSG00000121807	CCR2	-1.47217	3.75139e-07	1.39587e-07
VSMC	ENSG00000026751	SLAMF7	-1.77027	3.86886e-07	1.45082e-07
VSMC	ENSG00000186847	KRT14	1.47946	3.89485e-07	1.47189e-07
VSMC	ENSG00000073060	SCARB1	-1.69699	4.76895e-07	1.81608e-07
VSMC	ENSG00000196821	ILRUN	0.522415	4.99594e-07	1.91705e-07
VSMC	ENSG00000037280	FLT4	-1.3036	9.14827e-07	3.53698e-07
VSMC	ENSG00000044574	HSPA5	0.827794	1.06462e-06	4.14708e-07
VSMC	ENSG00000175197	DDIT3	0.640268	1.22048e-06	4.78969e-07
VSMC	ENSG00000185963	BICD2	0.692852	1.33782e-06	5.28905e-07
VSMC	ENSG00000147113	DIPK2B	-0.695988	1.48765e-06	5.92466e-07
VSMC	ENSG00000150045	KLRF1	-1.03377	1.55883e-06	6.25346e-07
VSMC	ENSG00000080854	IGSF9B	1.81708	1.59271e-06	6.43565e-07
VSMC	ENSG00000128052	KDR	-1.03973	2.08383e-06	8.48071e-07
VSMC	ENSG00000164867	NOS3	-1.49144	2.1534e-06	8.82645e-07
VSMC	ENSG00000091409	ITGA6	-1.11971	2.62109e-06	1.08196e-06
VSMC	ENSG00000103490	PYCARD	-1.36536	2.62502e-06	1.09122e-06
VSMC	ENSG00000051523	CYBA	-1.2689	2.74311e-06	1.14828e-06
VSMC	ENSG00000168329	CX3CR1	-1.40243	3.81579e-06	1.6084e-06
VSMC	ENSG00000007866	TEAD3	1.93988	3.9458e-06	1.67467e-06
VSMC	ENSG00000148773	MKI67	-1.29716	6.18399e-06	2.64258e-06
VSMC	ENSG00000197253	TPSB2	-1.9127	6.6241e-06	2.8499e-06
VSMC	ENSG00000196549	MME	-1.15612	7.23715e-06	3.13469e-06
VSMC	ENSG00000163739	CXCL1	-1.10699	7.93117e-06	3.45836e-06
VSMC	ENSG00000078401	EDN1	-1.46379	8.35654e-06	3.66813e-06
VSMC	ENSG00000111404	RERGL	1.77152	1.10737e-05	4.89304e-06
VSMC	ENSG00000277734	TRAC	-1.28963	1.13986e-05	5.06971e-06
VSMC	ENSG00000213809	KLRK1	-1.33342	2.29219e-05	1.02616e-05
VSMC	ENSG00000062485	CS	0.408921	2.43823e-05	1.09862e-05
VSMC	ENSG00000155366	RHOC	0.706045	2.73387e-05	1.23978e-05
VSMC	ENSG00000179639	FCER1A	-1.2102	3.13664e-05	1.43155e-05
VSMC	ENSG00000120278	PLEKHG1	-0.597503	3.25391e-05	1.49453e-05
VSMC	ENSG00000010278	CD9	0.820666	3.74506e-05	1.731e-05
VSMC	ENSG00000179914	ITLN1	-2.05408	4.21606e-05	1.96096e-05
VSMC	ENSG00000133275	CSNK1G2	0.382561	4.43595e-05	2.07613e-05
VSMC	ENSG00000134326	CMPK2	-0.663386	4.49509e-05	2.11688e-05
VSMC	ENSG00000114270	COL7A1	1.34842	5.61892e-05	2.66245e-05
VSMC	ENSG00000170248	PDCD6IP	0.575256	6.91845e-05	3.29833e-05
VSMC	ENSG00000178573	MAF	-0.989179	7.1405e-05	3.42495e-05
VSMC	ENSG00000096717	SIRT1	0.460981	8.7583e-05	4.22639e-05
VSMC	ENSG00000131389	SLC6A6	-0.838592	8.98148e-05	4.3602e-05
VSMC	ENSG00000136160	EDNRB	-1.28837	0.000125196	6.11423e-05
VSMC	ENSG00000230590	FTX	0.506723	0.000125247	6.15311e-05
VSMC	ENSG00000117632	STMN1	-0.786234	0.00014965	7.39552e-05
VSMC	ENSG00000168259	DNAJC7	0.361448	0.000149725	7.4427e-05
VSMC	ENSG00000134817	APLNR	-0.966809	0.000173924	8.69619e-05
VSMC	ENSG00000116191	RALGPS2	-0.938526	0.000175181	8.86092e-05
VSMC	ENSG00000162723	SLAMF9	-0.985918	0.000175181	8.82631e-05
VSMC	ENSG00000163751	CPA3	-1.09955	0.000177762	9.04312e-05
VSMC	ENSG00000121797	CCRL2	-1.13924	0.000178299	9.12226e-05
VSMC	ENSG00000156738	MS4A1	-0.758376	0.000209613	0.000107853
VSMC	ENSG00000164077	MON1A	0.450268	0.000250208	0.000129468
VSMC	ENSG00000162493	PDPN	-0.837731	0.000352103	0.000183217
VSMC	ENSG00000143799	PARP1	-0.479913	0.0003543	0.000185389
VSMC	ENSG00000134539	KLRD1	-0.823396	0.000463057	0.000243644
VSMC	ENSG00000149201	CCDC81	0.735623	0.000521619	0.000275973
VSMC	ENSG00000136997	MYC	-0.389092	0.000521761	0.000277565
VSMC	ENSG00000164045	CDC25A	-0.534277	0.00052638	0.000283082
VSMC	ENSG00000149968	MMP3	-0.5254	0.00052638	0.000281713
VSMC	ENSG00000225746	MEG8	0.6938	0.000567565	0.000306881
VSMC	ENSG00000163072	NOSTRIN	-1.23763	0.000692351	0.000376365
VSMC	ENSG00000138617	PARP16	0.56463	0.000728221	0.000397981
VSMC	ENSG00000157404	KIT	-0.487326	0.000735291	0.000403982
VSMC	ENSG00000170323	FABP4	-1.14614	0.000758459	0.000418916
VSMC	ENSG00000097033	SH3GLB1	0.487021	0.000767186	0.000425967
VSMC	ENSG00000092009	CMA1	-0.819133	0.000888039	0.00049565
VSMC	ENSG00000239672	NME1	0.361613	0.000901432	0.000505745
VSMC	ENSG00000122679	RAMP3	-0.855133	0.000988835	0.000557657
VSMC	ENSG00000149534	MS4A2	-0.879013	0.00109031	0.000618055
VSMC	ENSG00000182511	FES	-0.518333	0.00128118	0.000729976
VSMC	ENSG00000165899	OTOGL	-0.564652	0.00140569	0.000805003
VSMC	ENSG00000117281	CD160	-0.508689	0.00153652	0.000884391
VSMC	ENSG00000069431	ABCC9	0.992395	0.00163057	0.000948007
VSMC	ENSG00000100219	XBP1	0.422042	0.00163057	0.000943875
VSMC	ENSG00000261609	GAN	0.516771	0.0016781	0.00098052
VSMC	ENSG00000147316	MCPH1	0.420637	0.00194543	0.00114237
VSMC	ENSG00000170776	AKAP13	0.319576	0.00208871	0.00123258
VSMC	ENSG00000163877	SNIP1	0.431228	0.00209043	0.00123967
VSMC	ENSG00000198901	PRC1	-0.507548	0.00211662	0.00126136
VSMC	ENSG00000197992	CLEC9A	-0.564917	0.0022205	0.00132972
VSMC	ENSG00000150636	CCDC102B	0.596739	0.00268713	0.00161697
VSMC	ENSG00000136869	TLR4	-0.40517	0.00328325	0.00198522
VSMC	ENSG00000198178	CLEC4C	-0.483526	0.00338712	0.00205787
VSMC	ENSG00000104518	GSDMD	-0.345465	0.0041129	0.00251078
VSMC	ENSG00000012124	CD22	-1.20037	0.0041812	0.00256463
VSMC	ENSG00000162772	ATF3	0.823021	0.00453121	0.00279249
VSMC	ENSG00000106804	C5	0.460341	0.00463774	0.00287163
VSMC	ENSG00000145016	RUBCN	0.236471	0.00486677	0.00302758
VSMC	ENSG00000073050	XRCC1	0.399654	0.00486715	0.00304197
VSMC	ENSG00000109684	CLNK	-0.475251	0.00498087	0.003142
VSMC	ENSG00000223501	VPS52	0.285927	0.00498087	0.00312758
VSMC	ENSG00000145386	CCNA2	-0.515766	0.0052004	0.0032956
VSMC	ENSG00000025434	NR1H3	-0.834627	0.00592392	0.00377133
VSMC	ENSG00000224982	TMEM233	-0.46013	0.00596953	0.00381773
VSMC	ENSG00000235244	DANT2	0.810901	0.00605364	0.00388911
VSMC	ENSG00000140932	CMTM2	-0.637762	0.00655022	0.00422717
VSMC	ENSG00000188428	BLOC1S5	0.281963	0.00692181	0.0044871
VSMC	ENSG00000106546	AHR	0.375893	0.00744914	0.0048506
VSMC	ENSG00000164171	ITGA2	0.755382	0.00758374	0.0049603
VSMC	ENSG00000255221	CARD17	-0.62379	0.00835928	0.00549185
VSMC	ENSG00000186074	CD300LF	-0.86285	0.00846807	0.00558794
VSMC	ENSG00000144218	AFF3	0.490802	0.00955203	0.00633099
VSMC	ENSG00000178404	CEP295NL	0.325026	0.00995377	0.0066262
VSMC	ENSG00000106541	AGR2	-0.463238	0.0105541	0.00708722
VSMC	ENSG00000166825	ANPEP	-0.673702	0.0105541	0.00708598
VSMC	ENSG00000186810	CXCR3	-0.713407	0.0106228	0.00716421
VSMC	ENSG00000141458	NPC1	-0.54685	0.0122547	0.00830043
VSMC	ENSG00000106537	TSPAN13	-0.85474	0.0122622	0.00834116
VSMC	ENSG00000170476	MZB1	-0.867212	0.0123379	0.00842848
VSMC	ENSG00000163191	S100A11	-0.533661	0.0123533	0.00847495
VSMC	ENSG00000241852	C8orf58	0.372917	0.0159881	0.0110616
VSMC	ENSG00000061656	SPAG4	-0.443742	0.0159881	0.0110155
VSMC	ENSG00000115884	SDC1	-0.50527	0.0170934	0.011876
VSMC	ENSG00000117448	AKR1A1	-0.347989	0.020236	0.0141182
VSMC	ENSG00000169783	LINGO1	0.541237	0.0205777	0.0144164
VSMC	ENSG00000166851	PLK1	-0.354233	0.0222735	0.0156692
VSMC	ENSG00000120875	DUSP4	-0.509484	0.0223934	0.0158186
VSMC	ENSG00000130202	NECTIN2	-0.267618	0.0234571	0.0166382
VSMC	ENSG00000131981	LGALS3	-0.693388	0.0245997	0.0175201
VSMC	ENSG00000112062	MAPK14	0.221587	0.0268729	0.0192173
VSMC	ENSG00000171611	PTCRA	-0.647664	0.0279412	0.0200624
VSMC	ENSG00000134376	CRB1	-0.432474	0.0295273	0.0212871
VSMC	ENSG00000102174	PHEX	-0.407618	0.0316865	0.0229358
VSMC	ENSG00000064652	SNX24	-0.306357	0.0318734	0.0231638
VSMC	ENSG00000133246	PRAM1	-0.667055	0.0326056	0.0237907
VSMC	ENSG00000163600	ICOS	-0.510103	0.0336277	0.0246343
VSMC	ENSG00000152402	GUCY1A2	-0.36348	0.0337343	0.0249085
VSMC	ENSG00000123836	PFKFB2	-0.337417	0.0337343	0.0248588
VSMC	ENSG00000131203	IDO1	-0.434293	0.0414998	0.0307629
VSMC	ENSG00000240849	TMEM189	0.150195	0.0429958	0.0319969
VSMC	ENSG00000183160	TMEM119	0.687013	0.0436913	0.0326414
VSMC	ENSG00000197632	SERPINB2	-0.319048	0.0464955	0.0348716
VSMC	ENSG00000145536	ADAMTS16	-0.387772	0.0468896	0.0353035
VSMC	ENSG00000025423	HSD17B6	0.425392	0.0476371	0.0361253
VSMC	ENSG00000196230	TUBB	0.246211	0.0476371	0.0361433

## Sheet: Deseq2 - Scale 15
Cluster name	ENSEMBL ID	HGNC symbol	log2FC	padj	pvalue
Endothelial	ENSG00000110799	VWF	6.96304	4.15628e-104	1.20822e-106
Endothelial	ENSG00000261371	PECAM1	3.82472	1.37974e-73	8.02176e-76
Endothelial	ENSG00000249751	ECSCR	5.23208	8.85193e-68	7.71971e-70
Endothelial	ENSG00000174175	SELP	5.16129	3.23066e-49	3.75658e-51
Endothelial	ENSG00000179776	CDH5	4.8205	9.94585e-49	1.44562e-50
Endothelial	ENSG00000174059	CD34	3.91921	7.49365e-44	1.30703e-45
Endothelial	ENSG00000118785	SPP1	-6.60624	4.22249e-42	8.59227e-44
Endothelial	ENSG00000096433	ITPR3	2.3901	4.35044e-39	1.01173e-40
Endothelial	ENSG00000178726	THBD	2.21542	1.48641e-31	3.88887e-33
Endothelial	ENSG00000082781	ITGB5	-1.65781	2.44069e-30	7.09504e-32
Endothelial	ENSG00000107796	ACTA2	-3.197	1.69235e-28	5.41159e-30
Endothelial	ENSG00000164692	COL1A2	-2.51299	2.80139e-26	9.77229e-28
Endothelial	ENSG00000102010	BMX	4.17029	4.16895e-24	1.57547e-25
Endothelial	ENSG00000078401	EDN1	3.90346	8.1639e-24	3.32252e-25
Endothelial	ENSG00000160255	ITGB2	-2.78036	4.70759e-23	2.05273e-24
Endothelial	ENSG00000129595	EPB41L4A	2.10522	5.80235e-22	2.69877e-23
Endothelial	ENSG00000133392	MYH11	-3.55064	1.83071e-21	9.04711e-23
Endothelial	ENSG00000136826	KLF4	1.92356	5.84093e-20	3.0563e-21
Endothelial	ENSG00000139329	LUM	-2.6603	1.51586e-18	8.37246e-20
Endothelial	ENSG00000155011	DKK2	3.62061	1.56381e-18	9.09193e-20
Endothelial	ENSG00000163220	S100A9	-3.24092	2.1707e-18	1.32514e-19
Endothelial	ENSG00000129226	CD68	-2.91753	6.22774e-18	3.98286e-19
Endothelial	ENSG00000122679	RAMP3	2.90366	1.51185e-17	1.01083e-18
Endothelial	ENSG00000038945	MSR1	-3.03028	2.98776e-17	2.08449e-18
Endothelial	ENSG00000249669	CARMN	-2.82136	7.93918e-16	5.76975e-17
Endothelial	ENSG00000164867	NOS3	3.48156	1.19619e-15	9.04097e-17
Endothelial	ENSG00000140545	MFGE8	-2.6088	7.18182e-15	5.63689e-16
Endothelial	ENSG00000216490	IFI30	-2.67573	8.31857e-15	6.77093e-16
Endothelial	ENSG00000179914	ITLN1	3.81238	4.69801e-14	3.96053e-15
Endothelial	ENSG00000107798	LIPA	-2.11782	5.10684e-14	4.45364e-15
Endothelial	ENSG00000170458	CD14	-2.34454	5.81372e-14	5.23911e-15
Endothelial	ENSG00000130176	CNN1	-2.78307	1.33258e-13	1.23961e-14
Endothelial	ENSG00000169604	ANTXR1	-1.79725	2.07747e-13	1.99292e-14
Endothelial	ENSG00000161921	CXCL16	-2.18074	2.83389e-13	2.80094e-14
Endothelial	ENSG00000140678	ITGAX	-2.59708	6.34273e-13	6.45336e-14
Endothelial	ENSG00000136997	MYC	1.4836	1.0094e-12	1.05635e-13
Endothelial	ENSG00000120278	PLEKHG1	1.66668	6.99296e-12	7.5215e-13
Endothelial	ENSG00000203747	FCGR3A	-2.08563	1.46927e-11	1.62303e-12
Endothelial	ENSG00000073756	PTGS2	1.91123	1.99054e-11	2.25672e-12
Endothelial	ENSG00000170525	PFKFB3	-1.4294	2.70036e-11	3.13996e-12
Endothelial	ENSG00000129038	LOXL1	-1.88964	2.76521e-11	3.29574e-12
Endothelial	ENSG00000100985	MMP9	-4.75204	3.09628e-11	3.78034e-12
Endothelial	ENSG00000018280	SLC11A1	-2.40833	4.36515e-11	5.45644e-12
Endothelial	ENSG00000143153	ATP1B1	-1.45319	7.91227e-11	1.01203e-11
Endothelial	ENSG00000277632	CCL3	-2.52517	8.49125e-11	1.11077e-11
Endothelial	ENSG00000135077	HAVCR2	-2.21379	3.80457e-10	5.0875e-11
Endothelial	ENSG00000072952	MRVI1	-2.03811	6.97702e-10	9.53256e-11
Endothelial	ENSG00000165029	ABCA1	-1.43809	7.38666e-10	1.03691e-10
Endothelial	ENSG00000175445	LPL	-2.20342	7.38666e-10	1.05217e-10
Endothelial	ENSG00000117448	AKR1A1	-0.830711	7.67083e-10	1.11495e-10
Endothelial	ENSG00000059377	TBXAS1	-1.59846	8.73705e-10	1.29532e-10
Endothelial	ENSG00000162493	PDPN	-1.76374	9.82189e-10	1.4847e-10
Endothelial	ENSG00000184584	TMEM173	0.93831	1.02807e-09	1.58395e-10
Endothelial	ENSG00000173391	OLR1	-2.29028	1.10338e-09	1.73204e-10
Endothelial	ENSG00000042493	CAPG	-2.27893	1.42434e-09	2.27728e-10
Endothelial	ENSG00000091409	ITGA6	1.699	1.79037e-09	2.91455e-10
Endothelial	ENSG00000169554	ZEB2	-1.01492	2.114e-09	3.50285e-10
Endothelial	ENSG00000106333	PCOLCE	-1.57086	3.6621e-09	6.17448e-10
Endothelial	ENSG00000019169	MARCO	-3.211	4.17441e-09	7.1596e-10
Endothelial	ENSG00000178573	MAF	-1.24712	9.86674e-09	1.7429e-09
Endothelial	ENSG00000143546	S100A8	-2.78266	9.86674e-09	1.74963e-09
Endothelial	ENSG00000130202	NECTIN2	1.01255	1.27811e-08	2.30357e-09
Endothelial	ENSG00000103811	CTSH	-1.59605	1.31467e-08	2.40769e-09
Endothelial	ENSG00000164171	ITGA2	1.18002	2.50647e-08	4.66319e-09
Endothelial	ENSG00000147113	DIPK2B	2.4966	3.97254e-08	7.50625e-09
Endothelial	ENSG00000128052	KDR	2.74389	4.30489e-08	8.25938e-09
Endothelial	ENSG00000037280	FLT4	2.61837	4.87673e-08	9.49827e-09
Endothelial	ENSG00000061455	PRDM6	-1.61489	5.76751e-08	1.14009e-08
Endothelial	ENSG00000196975	ANXA4	-0.82072	5.79459e-08	1.16229e-08
Endothelial	ENSG00000099331	MYO9B	-0.83736	1.23573e-07	2.51457e-08
Endothelial	ENSG00000147614	ATP6V0D2	-1.99641	1.65204e-07	3.40973e-08
Endothelial	ENSG00000150337	FCGR1A	-1.60859	2.79723e-07	5.85466e-08
Endothelial	ENSG00000081237	PTPRC	-1.25633	3.97488e-07	8.43505e-08
Endothelial	ENSG00000081041	CXCL2	1.87905	5.68305e-07	1.22252e-07
Endothelial	ENSG00000276085	CCL3L1	-1.90357	6.56914e-07	1.43222e-07
Endothelial	ENSG00000025434	NR1H3	-1.441	6.59094e-07	1.45614e-07
Endothelial	ENSG00000105664	COMP	-2.93674	7.23302e-07	1.61902e-07
Endothelial	ENSG00000125538	IL1B	-1.46064	8.37244e-07	1.8984e-07
Endothelial	ENSG00000163191	S100A11	-1.22276	1.50457e-06	3.45527e-07
Endothelial	ENSG00000108700	CCL8	-1.47008	1.60864e-06	3.74103e-07
Endothelial	ENSG00000137959	IFI44L	1.42864	2.32848e-06	5.48276e-07
Endothelial	ENSG00000167851	CD300A	-1.41517	2.84263e-06	6.77604e-07
Endothelial	ENSG00000105639	JAK3	0.836117	3.16616e-06	7.63928e-07
Endothelial	ENSG00000095970	TREM2	-1.56669	4.03789e-06	9.85997e-07
Endothelial	ENSG00000108219	TSPAN14	0.848519	4.10669e-06	1.01473e-06
Endothelial	ENSG00000141458	NPC1	-1.14044	5.84649e-06	1.46162e-06
Endothelial	ENSG00000134817	APLNR	2.38136	6.5401e-06	1.65404e-06
Endothelial	ENSG00000068650	ATP11A	0.909552	6.62684e-06	1.69524e-06
Endothelial	ENSG00000175197	DDIT3	-0.866829	1.27575e-05	3.30064e-06
Endothelial	ENSG00000128815	WDFY4	-1.24156	1.39445e-05	3.64826e-06
Endothelial	ENSG00000117525	F3	-1.21794	1.67636e-05	4.43455e-06
Endothelial	ENSG00000135218	CD36	-2.74543	1.70196e-05	4.55174e-06
Endothelial	ENSG00000169508	GPR183	-1.1252	1.70282e-05	4.62778e-06
Endothelial	ENSG00000134333	LDHA	-0.810787	1.70282e-05	4.65306e-06
Endothelial	ENSG00000115977	AAK1	0.753466	2.82737e-05	7.80813e-06
Endothelial	ENSG00000159251	ACTC1	-1.50526	3.40211e-05	9.59317e-06
Endothelial	ENSG00000117450	PRDX1	-0.789103	3.40211e-05	9.53896e-06
Endothelial	ENSG00000026751	SLAMF7	-1.17581	3.73564e-05	1.06422e-05
Endothelial	ENSG00000163072	NOSTRIN	2.81327	3.74344e-05	1.07733e-05
Endothelial	ENSG00000106546	AHR	0.634239	0.000183506	5.33448e-05
Endothelial	ENSG00000064652	SNX24	-0.741068	0.000251367	7.38026e-05
Endothelial	ENSG00000116717	GADD45A	-0.855132	0.000262444	7.78178e-05
Endothelial	ENSG00000149451	ADAM33	-1.59635	0.000281582	8.4311e-05
Endothelial	ENSG00000146648	EGFR	-0.751652	0.000421044	0.000127292
Endothelial	ENSG00000162772	ATF3	-1.02261	0.000505159	0.000154191
Endothelial	ENSG00000164764	SBSPON	-1.11897	0.000543323	0.000167419
Endothelial	ENSG00000118640	VAMP8	-0.920604	0.000589445	0.000183345
Endothelial	ENSG00000112210	RAB23	-0.933527	0.000615686	0.000193297
Endothelial	ENSG00000166825	ANPEP	-1.41221	0.000814321	0.000258026
Endothelial	ENSG00000122986	HVCN1	-0.753943	0.000883187	0.000282414
Endothelial	ENSG00000196371	FUT4	-0.611658	0.00117256	0.000378355
Endothelial	ENSG00000104518	GSDMD	0.553023	0.00122132	0.000397637
Endothelial	ENSG00000150093	ITGB1	-0.624758	0.00129394	0.000425043
Endothelial	ENSG00000044574	HSPA5	-0.545463	0.00149092	0.000494085
Endothelial	ENSG00000082014	SMARCD3	-0.816541	0.00158636	0.000530323
Endothelial	ENSG00000117394	SLC2A1	-0.979473	0.0017559	0.000592107
Endothelial	ENSG00000131981	LGALS3	-0.982961	0.0020928	0.000711794
Endothelial	ENSG00000158234	FAIM	-0.640691	0.00296362	0.00102324
Endothelial	ENSG00000157933	SKI	0.565548	0.00296362	0.00102521
Endothelial	ENSG00000101079	NDRG3	-0.552492	0.00405993	0.00141625
Endothelial	ENSG00000073060	SCARB1	-0.829224	0.00481272	0.00169285
Endothelial	ENSG00000155366	RHOC	0.429866	0.0050266	0.00178269
Endothelial	ENSG00000113578	FGF1	-0.947722	0.00521514	0.00186472
Endothelial	ENSG00000111404	RERGL	-0.988885	0.00607723	0.00219063
Endothelial	ENSG00000134107	BHLHE40	0.727799	0.0072229	0.0026246
Endothelial	ENSG00000123836	PFKFB2	-0.744199	0.00733473	0.00268656
Endothelial	ENSG00000011465	DCN	-1.04224	0.00808185	0.0029837
Endothelial	ENSG00000150636	CCDC102B	0.681493	0.00832981	0.00311835
Endothelial	ENSG00000196549	MME	-0.995083	0.00832981	0.00312368
Endothelial	ENSG00000185745	IFIT1	0.692991	0.00949159	0.00358694
Endothelial	ENSG00000240849	TMEM189	0.419957	0.0100879	0.0038416
Endothelial	ENSG00000139219	COL2A1	-0.891941	0.0110863	0.00425403
Endothelial	ENSG00000113361	CDH6	-1.00922	0.0113577	0.00439119
Endothelial	ENSG00000007866	TEAD3	-0.794784	0.0116473	0.00453703
Endothelial	ENSG00000114270	COL7A1	-0.928943	0.0127195	0.00499167
Endothelial	ENSG00000163625	WDFY3	-0.397303	0.0146029	0.00577325
Endothelial	ENSG00000140577	CRTC3	-0.442325	0.0175017	0.00697015
Endothelial	ENSG00000197614	MFAP5	-0.904824	0.0178398	0.00715665
Endothelial	ENSG00000124762	CDKN1A	-0.500789	0.0185351	0.0075164
Endothelial	ENSG00000124813	RUNX2	-0.673275	0.0185351	0.00754336
Endothelial	ENSG00000134109	EDEM1	-0.454212	0.0196504	0.00805436
Endothelial	ENSG00000149294	NCAM1	0.741099	0.0200439	0.00827393
Endothelial	ENSG00000012124	CD22	-0.777359	0.0205297	0.00853416
Endothelial	ENSG00000136160	EDNRB	0.797344	0.025111	0.0105846
Endothelial	ENSG00000075420	FNDC3B	-0.362904	0.025111	0.0105168
Endothelial	ENSG00000168610	STAT3	0.235141	0.0272793	0.0115778
Endothelial	ENSG00000181631	P2RY13	-0.663159	0.0275542	0.0117746
Endothelial	ENSG00000139613	SMARCC2	0.40864	0.0308588	0.0132765
Endothelial	ENSG00000261609	GAN	0.524341	0.0336664	0.0145822
Endothelial	ENSG00000188428	BLOC1S5	0.406865	0.0338566	0.0147631
Endothelial	ENSG00000134321	RSAD2	0.597599	0.0391491	0.0171846
Endothelial	ENSG00000198829	SUCNR1	-0.666836	0.0417029	0.0184268
Endothelial	ENSG00000034510	TMSB10	0.498832	0.0422936	0.0188108
Endothelial	ENSG00000133812	SBF2	0.289339	0.0496113	0.0222097
Inflammatory_mixed_cell	ENSG00000164692	COL1A2	-3.87785	3.12237e-62	9.07666e-65
Inflammatory_mixed_cell	ENSG00000107796	ACTA2	-4.07452	8.21044e-42	4.77351e-44
Inflammatory_mixed_cell	ENSG00000133392	MYH11	-4.17576	3.86747e-35	3.37279e-37
Inflammatory_mixed_cell	ENSG00000082781	ITGB5	-2.29125	4.57763e-33	5.32283e-35
Inflammatory_mixed_cell	ENSG00000118785	SPP1	-5.45394	1.40332e-29	2.03971e-31
Inflammatory_mixed_cell	ENSG00000150093	ITGB1	-2.5454	3.69711e-29	6.44844e-31
Inflammatory_mixed_cell	ENSG00000277734	TRAC	3.34463	3.14601e-27	6.40177e-29
Inflammatory_mixed_cell	ENSG00000182326	C1S	-2.34748	9.68585e-27	2.25252e-28
Inflammatory_mixed_cell	ENSG00000115523	GNLY	3.56088	1.44638e-25	3.78415e-27
Inflammatory_mixed_cell	ENSG00000111981	ULBP1	2.07849	3.66432e-25	1.06521e-26
Inflammatory_mixed_cell	ENSG00000010278	CD9	-2.31235	5.00903e-25	1.60172e-26
Inflammatory_mixed_cell	ENSG00000124212	PTGIS	-2.72553	5.27463e-25	1.83999e-26
Inflammatory_mixed_cell	ENSG00000197992	CLEC9A	2.11333	1.58838e-24	6.00259e-26
Inflammatory_mixed_cell	ENSG00000198178	CLEC4C	2.31914	3.06002e-24	1.24536e-25
Inflammatory_mixed_cell	ENSG00000225746	MEG8	1.57854	4.19789e-24	1.83047e-25
Inflammatory_mixed_cell	ENSG00000169604	ANTXR1	-2.48105	9.33608e-24	4.34236e-25
Inflammatory_mixed_cell	ENSG00000164045	CDC25A	2.10118	3.61303e-23	1.78551e-24
Inflammatory_mixed_cell	ENSG00000213809	KLRK1	3.17121	9.82615e-23	5.14159e-24
Inflammatory_mixed_cell	ENSG00000203811	HIST2H3C	2.18663	1.65627e-21	9.148e-23
Inflammatory_mixed_cell	ENSG00000143184	XCL1	2.46547	2.30904e-21	1.34246e-22
Inflammatory_mixed_cell	ENSG00000224982	TMEM233	2.10513	2.60211e-21	1.5885e-22
Inflammatory_mixed_cell	ENSG00000165899	OTOGL	2.37817	3.71023e-21	2.37282e-22
Inflammatory_mixed_cell	ENSG00000198901	PRC1	1.8102	2.23085e-20	1.49156e-21
Inflammatory_mixed_cell	ENSG00000106541	AGR2	2.21433	4.6289e-20	3.22946e-21
Inflammatory_mixed_cell	ENSG00000109819	PPARGC1A	1.86903	1.4081e-19	1.02333e-20
Inflammatory_mixed_cell	ENSG00000117450	PRDX1	-1.90932	2.51459e-19	1.90056e-20
Inflammatory_mixed_cell	ENSG00000109684	CLNK	2.0568	2.72519e-19	2.13895e-20
Inflammatory_mixed_cell	ENSG00000144218	AFF3	1.52892	3.66781e-19	2.98542e-20
Inflammatory_mixed_cell	ENSG00000176083	ZNF683	3.32221	1.3703e-18	1.1552e-19
Inflammatory_mixed_cell	ENSG00000129226	CD68	-2.98201	2.60533e-18	2.34783e-19
Inflammatory_mixed_cell	ENSG00000197919	IFNA1	1.90806	2.60533e-18	2.32588e-19
Inflammatory_mixed_cell	ENSG00000138617	PARP16	1.34898	3.86774e-18	3.5979e-19
Inflammatory_mixed_cell	ENSG00000102174	PHEX	1.97129	3.88137e-18	3.7234e-19
Inflammatory_mixed_cell	ENSG00000149534	MS4A2	1.70076	6.99245e-18	6.91114e-19
Inflammatory_mixed_cell	ENSG00000117281	CD160	2.51673	7.58106e-18	7.71329e-19
Inflammatory_mixed_cell	ENSG00000156738	MS4A1	2.62845	1.07086e-17	1.12067e-18
Inflammatory_mixed_cell	ENSG00000149968	MMP3	1.94765	2.04837e-17	2.20319e-18
Inflammatory_mixed_cell	ENSG00000172613	RAD9A	1.395	2.28589e-17	2.52511e-18
Inflammatory_mixed_cell	ENSG00000115008	IL1A	1.70958	3.07417e-17	3.48525e-18
Inflammatory_mixed_cell	ENSG00000115884	SDC1	1.56254	5.09105e-17	5.91983e-18
Inflammatory_mixed_cell	ENSG00000008300	CELSR3	1.82156	9.03526e-17	1.10314e-17
Inflammatory_mixed_cell	ENSG00000118526	TCF21	2.18161	9.03526e-17	1.09284e-17
Inflammatory_mixed_cell	ENSG00000051180	RAD51	1.74904	1.03125e-16	1.31904e-17
Inflammatory_mixed_cell	ENSG00000185666	SYN3	2.00142	1.03125e-16	1.29847e-17
Inflammatory_mixed_cell	ENSG00000131203	IDO1	1.7167	1.03377e-16	1.35231e-17
Inflammatory_mixed_cell	ENSG00000183091	NEB	1.88312	1.88167e-16	2.51619e-17
Inflammatory_mixed_cell	ENSG00000184292	TACSTD2	1.85595	2.07301e-16	2.83231e-17
Inflammatory_mixed_cell	ENSG00000170442	KRT86	1.93637	2.199e-16	3.06837e-17
Inflammatory_mixed_cell	ENSG00000216490	IFI30	-2.85478	3.14781e-16	4.4838e-17
Inflammatory_mixed_cell	ENSG00000025423	HSD17B6	1.78511	6.59553e-16	9.58653e-17
Inflammatory_mixed_cell	ENSG00000163191	S100A11	-1.96882	7.96395e-16	1.1807e-16
Inflammatory_mixed_cell	ENSG00000122025	FLT3	1.92195	2.6415e-15	3.99297e-16
Inflammatory_mixed_cell	ENSG00000166851	PLK1	1.6397	2.71291e-15	4.17978e-16
Inflammatory_mixed_cell	ENSG00000163220	S100A9	-2.88167	2.74852e-15	4.31454e-16
Inflammatory_mixed_cell	ENSG00000186810	CXCR3	2.62351	2.80472e-15	4.48429e-16
Inflammatory_mixed_cell	ENSG00000121807	CCR2	2.38135	3.38837e-15	5.51594e-16
Inflammatory_mixed_cell	ENSG00000179639	FCER1A	1.54962	3.69823e-15	6.12788e-16
Inflammatory_mixed_cell	ENSG00000205108	FAM205A	2.13418	4.49691e-15	7.58201e-16
Inflammatory_mixed_cell	ENSG00000051523	CYBA	1.70373	4.53344e-15	7.77538e-16
Inflammatory_mixed_cell	ENSG00000197385	ZNF860	1.92576	5.02165e-15	8.7587e-16
Inflammatory_mixed_cell	ENSG00000105650	PDE4C	1.7864	5.11577e-15	9.07156e-16
Inflammatory_mixed_cell	ENSG00000149201	CCDC81	1.49464	6.21499e-15	1.12014e-15
Inflammatory_mixed_cell	ENSG00000115718	PROC	1.94813	6.24944e-15	1.14452e-15
Inflammatory_mixed_cell	ENSG00000134539	KLRD1	2.70802	6.33325e-15	1.17828e-15
Inflammatory_mixed_cell	ENSG00000164430	CGAS	1.41993	6.753e-15	1.276e-15
Inflammatory_mixed_cell	ENSG00000204345	CD300LD	1.51934	7.71802e-15	1.48078e-15
Inflammatory_mixed_cell	ENSG00000169783	LINGO1	1.57929	9.18827e-15	1.78958e-15
Inflammatory_mixed_cell	ENSG00000137441	FGFBP2	2.24116	1.23117e-14	2.4337e-15
Inflammatory_mixed_cell	ENSG00000150045	KLRF1	2.56036	1.33832e-14	2.68443e-15
Inflammatory_mixed_cell	ENSG00000044574	HSPA5	-1.38728	1.861e-14	3.78692e-15
Inflammatory_mixed_cell	ENSG00000118520	ARG1	2.31706	3.29049e-14	6.79143e-15
Inflammatory_mixed_cell	ENSG00000182218	HHIPL1	1.5758	4.73024e-14	9.9005e-15
Inflammatory_mixed_cell	ENSG00000110799	VWF	-2.48815	5.4395e-14	1.15431e-14
Inflammatory_mixed_cell	ENSG00000120875	DUSP4	2.25255	6.36024e-14	1.36819e-14
Inflammatory_mixed_cell	ENSG00000255221	CARD17	2.01371	7.19459e-14	1.56859e-14
Inflammatory_mixed_cell	ENSG00000167483	NIBAN3	2.01238	8.90055e-14	1.9664e-14
Inflammatory_mixed_cell	ENSG00000139329	LUM	-2.4305	1.35686e-13	3.03717e-14
Inflammatory_mixed_cell	ENSG00000145536	ADAMTS16	1.95679	1.46993e-13	3.33297e-14
Inflammatory_mixed_cell	ENSG00000197632	SERPINB2	1.94655	1.71933e-13	3.94846e-14
Inflammatory_mixed_cell	ENSG00000131981	LGALS3	-2.3408	1.73422e-13	4.03308e-14
Inflammatory_mixed_cell	ENSG00000163600	ICOS	2.5134	1.89763e-13	4.46827e-14
Inflammatory_mixed_cell	ENSG00000106804	C5	1.28269	2.77078e-13	6.60476e-14
Inflammatory_mixed_cell	ENSG00000140287	HDC	1.54697	3.11334e-13	7.51184e-14
Inflammatory_mixed_cell	ENSG00000109072	VTN	2.04105	3.4834e-13	8.50598e-14
Inflammatory_mixed_cell	ENSG00000069431	ABCC9	1.33085	4.0161e-13	9.9235e-14
Inflammatory_mixed_cell	ENSG00000107798	LIPA	-2.32169	5.55244e-13	1.38811e-13
Inflammatory_mixed_cell	ENSG00000128271	ADORA2A	1.91323	5.84476e-13	1.47818e-13
Inflammatory_mixed_cell	ENSG00000116690	PRG4	1.85718	6.39076e-13	1.63485e-13
Inflammatory_mixed_cell	ENSG00000038945	MSR1	-2.19343	8.34702e-13	2.15955e-13
Inflammatory_mixed_cell	ENSG00000241852	C8orf58	1.39137	9.01012e-13	2.3573e-13
Inflammatory_mixed_cell	ENSG00000178752	ERFE	2.06745	1.02726e-12	2.71746e-13
Inflammatory_mixed_cell	ENSG00000177455	CD19	2.192	1.06167e-12	2.83936e-13
Inflammatory_mixed_cell	ENSG00000178607	ERN1	1.71657	1.07077e-12	2.89481e-13
Inflammatory_mixed_cell	ENSG00000170458	CD14	-1.76565	1.61951e-12	4.42539e-13
Inflammatory_mixed_cell	ENSG00000184731	FAM110C	1.75348	2.08959e-12	5.77068e-13
Inflammatory_mixed_cell	ENSG00000147316	MCPH1	1.19315	2.16303e-12	6.03636e-13
Inflammatory_mixed_cell	ENSG00000140545	MFGE8	-2.90137	2.41367e-12	6.806e-13
Inflammatory_mixed_cell	ENSG00000116191	RALGPS2	1.52867	3.08469e-12	8.78779e-13
Inflammatory_mixed_cell	ENSG00000196975	ANXA4	-1.30857	4.18505e-12	1.20442e-12
Inflammatory_mixed_cell	ENSG00000130176	CNN1	-2.73674	5.23501e-12	1.52181e-12
Inflammatory_mixed_cell	ENSG00000172037	LAMB2	-1.75047	5.24945e-12	1.54126e-12
Inflammatory_mixed_cell	ENSG00000134333	LDHA	-1.21789	5.88548e-12	1.74511e-12
Inflammatory_mixed_cell	ENSG00000134376	CRB1	1.83073	8.15762e-12	2.44254e-12
Inflammatory_mixed_cell	ENSG00000249669	CARMN	-2.34116	1.05077e-11	3.17673e-12
Inflammatory_mixed_cell	ENSG00000152402	GUCY1A2	1.73502	1.12197e-11	3.42462e-12
Inflammatory_mixed_cell	ENSG00000120278	PLEKHG1	1.25081	1.45098e-11	4.47104e-12
Inflammatory_mixed_cell	ENSG00000164077	MON1A	1.11445	2.19705e-11	6.83386e-12
Inflammatory_mixed_cell	ENSG00000037280	FLT4	1.88116	2.88757e-11	9.09075e-12
Inflammatory_mixed_cell	ENSG00000230590	FTX	0.997962	2.88757e-11	9.14957e-12
Inflammatory_mixed_cell	ENSG00000114491	UMPS	1.13769	4.33794e-11	1.38713e-11
Inflammatory_mixed_cell	ENSG00000260325	HSPB9	2.32432	4.76942e-11	1.53897e-11
Inflammatory_mixed_cell	ENSG00000173991	TCAP	1.77949	1.07501e-10	3.50655e-11
Inflammatory_mixed_cell	ENSG00000115596	WNT6	2.08062	1.07501e-10	3.53127e-11
Inflammatory_mixed_cell	ENSG00000204323	SMIM5	1.89994	2.55773e-10	8.47618e-11
Inflammatory_mixed_cell	ENSG00000152942	RAD17	1.1762	3.49904e-10	1.16974e-10
Inflammatory_mixed_cell	ENSG00000134326	CMPK2	1.19211	5.17668e-10	1.74562e-10
Inflammatory_mixed_cell	ENSG00000162771	FAM71A	1.59716	5.75191e-10	1.95632e-10
Inflammatory_mixed_cell	ENSG00000097033	SH3GLB1	-0.982806	7.67945e-10	2.63423e-10
Inflammatory_mixed_cell	ENSG00000240849	TMEM189	0.800933	8.22108e-10	2.84392e-10
Inflammatory_mixed_cell	ENSG00000147113	DIPK2B	1.42835	9.10644e-10	3.17667e-10
Inflammatory_mixed_cell	ENSG00000261371	PECAM1	-1.60532	9.77256e-10	3.43744e-10
Inflammatory_mixed_cell	ENSG00000081237	PTPRC	1.41397	1.08429e-09	3.84544e-10
Inflammatory_mixed_cell	ENSG00000140932	CMTM2	1.81036	1.33431e-09	4.77092e-10
Inflammatory_mixed_cell	ENSG00000125966	MMP24	1.51889	1.34064e-09	4.83254e-10
Inflammatory_mixed_cell	ENSG00000257335	MGAM	1.55041	1.66977e-09	6.06748e-10
Inflammatory_mixed_cell	ENSG00000134817	APLNR	1.3219	2.05669e-09	7.53322e-10
Inflammatory_mixed_cell	ENSG00000150636	CCDC102B	1.41064	2.39007e-09	8.8238e-10
Inflammatory_mixed_cell	ENSG00000223501	VPS52	0.903164	2.54745e-09	9.47889e-10
Inflammatory_mixed_cell	ENSG00000130477	UNC13A	1.72855	2.98859e-09	1.12072e-09
Inflammatory_mixed_cell	ENSG00000163739	CXCL1	1.53888	3.73868e-09	1.41287e-09
Inflammatory_mixed_cell	ENSG00000225556	C2CD4D	1.76142	7.71875e-09	2.93941e-09
Inflammatory_mixed_cell	ENSG00000124813	RUNX2	1.68388	1.05527e-08	4.04929e-09
Inflammatory_mixed_cell	ENSG00000169508	GPR183	1.39731	1.2273e-08	4.74509e-09
Inflammatory_mixed_cell	ENSG00000137693	YAP1	-1.81575	1.23843e-08	4.8241e-09
Inflammatory_mixed_cell	ENSG00000145386	CCNA2	1.63181	1.24774e-08	4.89664e-09
Inflammatory_mixed_cell	ENSG00000188428	BLOC1S5	0.75905	1.3732e-08	5.42894e-09
Inflammatory_mixed_cell	ENSG00000162723	SLAMF9	1.65449	1.60681e-08	6.39921e-09
Inflammatory_mixed_cell	ENSG00000235244	DANT2	1.35303	1.73146e-08	6.94597e-09
Inflammatory_mixed_cell	ENSG00000124762	CDKN1A	-1.05686	1.77249e-08	7.16209e-09
Inflammatory_mixed_cell	ENSG00000157404	KIT	1.4823	1.79658e-08	7.31164e-09
Inflammatory_mixed_cell	ENSG00000168329	CX3CR1	1.70002	2.02856e-08	8.31472e-09
Inflammatory_mixed_cell	ENSG00000139719	VPS33A	1.39509	2.43227e-08	1.00402e-08
Inflammatory_mixed_cell	ENSG00000105989	WNT2	1.83086	2.91239e-08	1.21067e-08
Inflammatory_mixed_cell	ENSG00000188486	H2AFX	1.1019	3.47487e-08	1.4546e-08
Inflammatory_mixed_cell	ENSG00000026751	SLAMF7	1.39777	3.62786e-08	1.52918e-08
Inflammatory_mixed_cell	ENSG00000116717	GADD45A	-1.01816	6.52033e-08	2.76735e-08
Inflammatory_mixed_cell	ENSG00000061656	SPAG4	1.46701	7.92187e-08	3.38522e-08
Inflammatory_mixed_cell	ENSG00000112033	PPARD	0.866958	8.08629e-08	3.47899e-08
Inflammatory_mixed_cell	ENSG00000182511	FES	1.0104	8.94521e-08	3.87452e-08
Inflammatory_mixed_cell	ENSG00000171611	PTCRA	1.52566	1.01116e-07	4.40914e-08
Inflammatory_mixed_cell	ENSG00000170476	MZB1	1.17775	1.20244e-07	5.27815e-08
Inflammatory_mixed_cell	ENSG00000143546	S100A8	-3.03891	1.64201e-07	7.25539e-08
Inflammatory_mixed_cell	ENSG00000128052	KDR	1.08057	1.65066e-07	7.34161e-08
Inflammatory_mixed_cell	ENSG00000072952	MRVI1	-1.67086	2.16065e-07	9.67266e-08
Inflammatory_mixed_cell	ENSG00000163877	SNIP1	0.926544	3.97038e-07	1.78898e-07
Inflammatory_mixed_cell	ENSG00000170525	PFKFB3	-0.95611	4.62768e-07	2.0986e-07
Inflammatory_mixed_cell	ENSG00000092009	CMA1	1.88278	4.99558e-07	2.27996e-07
Inflammatory_mixed_cell	ENSG00000149257	SERPINH1	-1.18765	6.15801e-07	2.82839e-07
Inflammatory_mixed_cell	ENSG00000106546	AHR	-0.911864	7.42861e-07	3.43357e-07
Inflammatory_mixed_cell	ENSG00000178467	P4HTM	0.752251	9.42736e-07	4.38482e-07
Inflammatory_mixed_cell	ENSG00000137288	UQCC2	0.761168	1.06407e-06	4.9801e-07
Inflammatory_mixed_cell	ENSG00000183160	TMEM119	1.24703	1.08751e-06	5.1214e-07
Inflammatory_mixed_cell	ENSG00000183049	CAMK1D	0.793859	1.27662e-06	6.0491e-07
Inflammatory_mixed_cell	ENSG00000140945	CDH13	-1.4219	1.44777e-06	6.90214e-07
Inflammatory_mixed_cell	ENSG00000084093	REST	0.830143	2.38841e-06	1.1456e-06
Inflammatory_mixed_cell	ENSG00000162390	ACOT11	0.957399	2.5084e-06	1.21045e-06
Inflammatory_mixed_cell	ENSG00000181631	P2RY13	1.00794	2.57076e-06	1.24802e-06
Inflammatory_mixed_cell	ENSG00000104518	GSDMD	0.909804	3.17508e-06	1.55062e-06
Inflammatory_mixed_cell	ENSG00000042493	CAPG	-1.27774	3.49924e-06	1.7191e-06
Inflammatory_mixed_cell	ENSG00000143799	PARP1	1.06365	3.91623e-06	1.93535e-06
Inflammatory_mixed_cell	ENSG00000103811	CTSH	-1.23436	4.29862e-06	2.13915e-06
Inflammatory_mixed_cell	ENSG00000129038	LOXL1	-1.29195	4.29862e-06	2.14931e-06
Inflammatory_mixed_cell	ENSG00000096433	ITPR3	1.06208	4.30224e-06	2.16362e-06
Inflammatory_mixed_cell	ENSG00000133275	CSNK1G2	0.930722	4.37718e-06	2.21404e-06
Inflammatory_mixed_cell	ENSG00000148773	MKI67	1.25313	4.43201e-06	2.26754e-06
Inflammatory_mixed_cell	ENSG00000123836	PFKFB2	1.00762	4.43201e-06	2.26345e-06
Inflammatory_mixed_cell	ENSG00000096717	SIRT1	0.816512	4.60704e-06	2.37048e-06
Inflammatory_mixed_cell	ENSG00000149294	NCAM1	1.28684	5.02019e-06	2.59766e-06
Inflammatory_mixed_cell	ENSG00000139219	COL2A1	0.962938	5.63246e-06	2.93084e-06
Inflammatory_mixed_cell	ENSG00000136869	TLR4	-0.863276	5.67618e-06	2.97009e-06
Inflammatory_mixed_cell	ENSG00000178726	THBD	-0.696009	6.30669e-06	3.31835e-06
Inflammatory_mixed_cell	ENSG00000100985	MMP9	-3.35367	6.74695e-06	3.56961e-06
Inflammatory_mixed_cell	ENSG00000261609	GAN	0.982583	6.99807e-06	3.72281e-06
Inflammatory_mixed_cell	ENSG00000164867	NOS3	1.1044	7.99064e-06	4.27407e-06
Inflammatory_mixed_cell	ENSG00000034510	TMSB10	-1.04541	8.10832e-06	4.36058e-06
Inflammatory_mixed_cell	ENSG00000164171	ITGA2	0.898529	8.41773e-06	4.55145e-06
Inflammatory_mixed_cell	ENSG00000161921	CXCL16	-1.16997	1.60054e-05	8.70061e-06
Inflammatory_mixed_cell	ENSG00000112210	RAB23	-1.27285	1.66953e-05	9.12417e-06
Inflammatory_mixed_cell	ENSG00000204397	CARD16	0.78449	2.11441e-05	1.1617e-05
Inflammatory_mixed_cell	ENSG00000145016	RUBCN	0.713958	2.26007e-05	1.2483e-05
Inflammatory_mixed_cell	ENSG00000163751	CPA3	1.69803	2.58224e-05	1.43375e-05
Inflammatory_mixed_cell	ENSG00000075420	FNDC3B	-0.607838	3.98892e-05	2.22637e-05
Inflammatory_mixed_cell	ENSG00000203747	FCGR3A	-0.981942	4.743e-05	2.66105e-05
Inflammatory_mixed_cell	ENSG00000136997	MYC	0.823555	5.14501e-05	2.90155e-05
Inflammatory_mixed_cell	ENSG00000073050	XRCC1	0.780066	5.22157e-05	2.9599e-05
Inflammatory_mixed_cell	ENSG00000135480	KRT7	0.774949	5.79357e-05	3.30099e-05
Inflammatory_mixed_cell	ENSG00000178404	CEP295NL	0.705737	6.09646e-05	3.49128e-05
Inflammatory_mixed_cell	ENSG00000196371	FUT4	0.632071	6.53977e-05	3.76417e-05
Inflammatory_mixed_cell	ENSG00000114270	COL7A1	1.09593	7.10401e-05	4.10958e-05
Inflammatory_mixed_cell	ENSG00000136160	EDNRB	0.933428	8.02096e-05	4.66335e-05
Inflammatory_mixed_cell	ENSG00000186074	CD300LF	0.907139	8.20428e-05	4.79378e-05
Inflammatory_mixed_cell	ENSG00000172071	EIF2AK3	0.604232	8.46392e-05	4.97009e-05
Inflammatory_mixed_cell	ENSG00000121797	CCRL2	0.910052	8.54991e-05	5.04544e-05
Inflammatory_mixed_cell	ENSG00000180773	SLC36A4	0.831859	9.98641e-05	5.92217e-05
Inflammatory_mixed_cell	ENSG00000174059	CD34	-1.03445	0.000121377	7.23321e-05
Inflammatory_mixed_cell	ENSG00000104899	AMH	1.81162	0.000143708	8.63453e-05
Inflammatory_mixed_cell	ENSG00000128272	ATF4	-0.645851	0.000143708	8.64755e-05
Inflammatory_mixed_cell	ENSG00000142166	IFNAR1	-0.728375	0.000179976	0.000108823
Inflammatory_mixed_cell	ENSG00000119772	DNMT3A	0.704875	0.000207741	0.000126215
Inflammatory_mixed_cell	ENSG00000163734	CXCL3	0.890766	0.0002111	0.000128869
Inflammatory_mixed_cell	ENSG00000173402	DAG1	-1.02518	0.000280664	0.000172151
Inflammatory_mixed_cell	ENSG00000134321	RSAD2	0.918138	0.000322013	0.00019845
Inflammatory_mixed_cell	ENSG00000122679	RAMP3	1.13215	0.000495063	0.000306536
Inflammatory_mixed_cell	ENSG00000011465	DCN	-1.22224	0.000523226	0.000325495
Inflammatory_mixed_cell	ENSG00000175197	DDIT3	0.576254	0.000526317	0.000328948
Inflammatory_mixed_cell	ENSG00000168610	STAT3	-0.652341	0.000568725	0.000357107
Inflammatory_mixed_cell	ENSG00000140577	CRTC3	0.458371	0.000737365	0.00046514
Inflammatory_mixed_cell	ENSG00000115977	AAK1	0.664253	0.000813634	0.000515617
Inflammatory_mixed_cell	ENSG00000106333	PCOLCE	-0.772325	0.000876739	0.000558156
Inflammatory_mixed_cell	ENSG00000170962	PDGFD	-0.886743	0.000893846	0.000571645
Inflammatory_mixed_cell	ENSG00000012124	CD22	0.887061	0.00128394	0.000824855
Inflammatory_mixed_cell	ENSG00000166825	ANPEP	-1.30068	0.00138714	0.000895187
Inflammatory_mixed_cell	ENSG00000205339	IPO7	-0.546596	0.00140155	0.000908562
Inflammatory_mixed_cell	ENSG00000168259	DNAJC7	0.380849	0.00177639	0.00115672
Inflammatory_mixed_cell	ENSG00000160201	U2AF1	0.383029	0.00201368	0.00131708
Inflammatory_mixed_cell	ENSG00000160255	ITGB2	-0.898238	0.00221002	0.00145193
Inflammatory_mixed_cell	ENSG00000122986	HVCN1	0.643591	0.00238676	0.00157498
Inflammatory_mixed_cell	ENSG00000105329	TGFB1	-0.728732	0.00257062	0.00170379
Inflammatory_mixed_cell	ENSG00000106537	TSPAN13	0.841923	0.00300381	0.00199963
Inflammatory_mixed_cell	ENSG00000082014	SMARCD3	-0.701047	0.00339454	0.0022696
Inflammatory_mixed_cell	ENSG00000186847	KRT14	0.745753	0.00348042	0.00233714
Inflammatory_mixed_cell	ENSG00000239672	NME1	0.44312	0.00354937	0.00239376
Inflammatory_mixed_cell	ENSG00000133246	PRAM1	0.913866	0.00373814	0.00253194
Inflammatory_mixed_cell	ENSG00000068650	ATP11A	0.538706	0.00447466	0.00304381
Inflammatory_mixed_cell	ENSG00000165029	ABCA1	-0.826158	0.00469507	0.00320739
Inflammatory_mixed_cell	ENSG00000136378	ADAMTS7	0.572186	0.00704124	0.00483062
Inflammatory_mixed_cell	ENSG00000224078	SNHG14	-0.788228	0.00734176	0.00505813
Inflammatory_mixed_cell	ENSG00000169554	ZEB2	-0.393249	0.00749053	0.0051824
Inflammatory_mixed_cell	ENSG00000157933	SKI	-0.671711	0.00776714	0.00539636
Inflammatory_mixed_cell	ENSG00000163625	WDFY3	-0.58106	0.00918027	0.00640484
Inflammatory_mixed_cell	ENSG00000277632	CCL3	-0.568091	0.00966338	0.00676998
Inflammatory_mixed_cell	ENSG00000135218	CD36	-1.57076	0.00992736	0.00698613
Inflammatory_mixed_cell	ENSG00000155011	DKK2	0.796206	0.00992736	0.00701264
Inflammatory_mixed_cell	ENSG00000163072	NOSTRIN	0.891	0.0102119	0.00724334
Inflammatory_mixed_cell	ENSG00000129595	EPB41L4A	0.538942	0.0116389	0.0082893
Inflammatory_mixed_cell	ENSG00000113361	CDH6	0.556335	0.014232	0.0101775
Inflammatory_mixed_cell	ENSG00000027697	IFNGR1	-0.442579	0.0159551	0.0114561
Inflammatory_mixed_cell	ENSG00000061455	PRDM6	-0.724633	0.0172298	0.0124215
Inflammatory_mixed_cell	ENSG00000128815	WDFY4	0.576152	0.0178122	0.0128931
Inflammatory_mixed_cell	ENSG00000160179	ABCG1	0.485899	0.0182701	0.0132777
Inflammatory_mixed_cell	ENSG00000080854	IGSF9B	0.700691	0.0189157	0.0138019
Inflammatory_mixed_cell	ENSG00000018280	SLC11A1	-0.748121	0.0193602	0.0141825
Inflammatory_mixed_cell	ENSG00000155366	RHOC	-0.424819	0.0202164	0.0148685
Inflammatory_mixed_cell	ENSG00000130202	NECTIN2	0.472467	0.0271636	0.0200569
Inflammatory_mixed_cell	ENSG00000137959	IFI44L	0.669957	0.0278086	0.0206139
Inflammatory_mixed_cell	ENSG00000019169	MARCO	-1.18273	0.0346125	0.0257582
Inflammatory_mixed_cell	ENSG00000170776	AKAP13	0.367683	0.0367538	0.0274585
Inflammatory_mixed_cell	ENSG00000111404	RERGL	0.560316	0.0368578	0.0276434
Inflammatory_mixed_cell	ENSG00000117448	AKR1A1	-0.304584	0.0370974	0.0279309
Inflammatory_mixed_cell	ENSG00000149451	ADAM33	0.661389	0.039398	0.0297775
Inflammatory_mixed_cell	ENSG00000140678	ITGAX	-0.70054	0.0441366	0.0334873
Inflammatory_mixed_cell	ENSG00000007866	TEAD3	0.646072	0.0474956	0.0361739
Inflammatory_mixed_cell	ENSG00000169245	CXCL10	0.571803	0.0486739	0.0372129
Inflammatory_mixed_cell	ENSG00000118640	VAMP8	-0.509144	0.0489604	0.0375742
Inflammatory_mixed_cell	ENSG00000025434	NR1H3	-0.635232	0.0492068	0.0379064
Macrophage	ENSG00000129226	CD68	4.48339	1.68257e-228	4.89118e-231
Macrophage	ENSG00000164692	COL1A2	-4.41686	2.03224e-147	1.18154e-149
Macrophage	ENSG00000118785	SPP1	6.89461	1.4148e-140	1.23384e-142
Macrophage	ENSG00000216490	IFI30	4.41875	7.05335e-102	8.20157e-104
Macrophage	ENSG00000038945	MSR1	4.85365	3.80496e-89	5.53047e-91
Macrophage	ENSG00000165029	ABCA1	2.46401	5.71642e-82	9.9705e-84
Macrophage	ENSG00000103811	CTSH	3.26083	1.96079e-74	3.98999e-76
Macrophage	ENSG00000107796	ACTA2	-4.28979	4.40774e-65	1.07186e-66
Macrophage	ENSG00000124212	PTGIS	-4.08412	4.40774e-65	1.15319e-66
Macrophage	ENSG00000135077	HAVCR2	3.41066	5.88665e-64	1.71124e-65
Macrophage	ENSG00000170458	CD14	4.02	7.32655e-58	2.34279e-59
Macrophage	ENSG00000161921	CXCL16	3.25806	1.0658e-57	3.71792e-59
Macrophage	ENSG00000107798	LIPA	3.67917	5.80529e-55	2.19386e-56
Macrophage	ENSG00000160255	ITGB2	3.50809	1.03026e-53	4.19292e-55
Macrophage	ENSG00000118640	VAMP8	3.04967	2.26447e-50	9.87416e-52
Macrophage	ENSG00000133392	MYH11	-4.97235	2.06849e-48	9.62087e-50
Macrophage	ENSG00000224078	SNHG14	-2.41072	7.60095e-48	3.75628e-49
Macrophage	ENSG00000172037	LAMB2	-2.42456	1.36867e-46	7.16165e-48
Macrophage	ENSG00000157933	SKI	-1.96271	2.61912e-45	1.44661e-46
Macrophage	ENSG00000182326	C1S	-3.30144	1.70794e-44	9.9299e-46
Macrophage	ENSG00000042493	CAPG	3.07518	6.4251e-44	3.9223e-45
Macrophage	ENSG00000140678	ITGAX	3.36614	5.43784e-41	3.47769e-42
Macrophage	ENSG00000117448	AKR1A1	1.13507	1.07675e-40	7.19922e-42
Macrophage	ENSG00000277632	CCL3	3.57456	2.00935e-40	1.40188e-41
Macrophage	ENSG00000110799	VWF	-4.38838	3.1611e-38	2.29731e-39
Macrophage	ENSG00000140545	MFGE8	-3.89575	1.00241e-37	7.57638e-39
Macrophage	ENSG00000149257	SERPINH1	-2.68761	3.56522e-35	2.79828e-36
Macrophage	ENSG00000203747	FCGR3A	3.42651	1.02872e-34	8.37331e-36
Macrophage	ENSG00000027697	IFNGR1	1.64967	9.31304e-34	7.85111e-35
Macrophage	ENSG00000249669	CARMN	-4.59809	2.69457e-33	2.34991e-34
Macrophage	ENSG00000018280	SLC11A1	2.7459	2.34584e-31	2.11398e-32
Macrophage	ENSG00000167851	CD300A	2.25513	4.95589e-31	4.61013e-32
Macrophage	ENSG00000130176	CNN1	-4.29052	6.43587e-31	6.17394e-32
Macrophage	ENSG00000136869	TLR4	1.08514	1.1526e-30	1.1392e-31
Macrophage	ENSG00000072952	MRVI1	-3.48236	3.88916e-30	3.957e-31
Macrophage	ENSG00000129038	LOXL1	-3.05736	3.7677e-29	3.94294e-30
Macrophage	ENSG00000139329	LUM	-3.3217	3.99352e-29	4.29536e-30
Macrophage	ENSG00000169554	ZEB2	1.07507	5.39781e-29	5.9627e-30
Macrophage	ENSG00000169604	ANTXR1	-2.7499	3.16254e-28	3.58543e-29
Macrophage	ENSG00000137693	YAP1	-3.52478	3.28367e-28	3.81822e-29
Macrophage	ENSG00000174059	CD34	-3.69163	3.27577e-27	3.90426e-28
Macrophage	ENSG00000116717	GADD45A	-2.24541	5.94332e-27	7.25638e-28
Macrophage	ENSG00000140945	CDH13	-3.25289	8.64588e-27	1.08073e-27
Macrophage	ENSG00000172936	MYD88	1.45028	1.77799e-25	2.27418e-26
Macrophage	ENSG00000059377	TBXAS1	2.4138	3.11431e-25	4.07395e-26
Macrophage	ENSG00000034510	TMSB10	1.49908	1.96466e-24	2.62716e-25
Macrophage	ENSG00000100985	MMP9	4.89414	2.15418e-24	2.94321e-25
Macrophage	ENSG00000173391	OLR1	2.87978	4.55312e-23	6.35319e-24
Macrophage	ENSG00000019169	MARCO	3.54467	8.32786e-23	1.18624e-23
Macrophage	ENSG00000170962	PDGFD	-3.20443	9.73792e-22	1.4154e-22
Macrophage	ENSG00000091972	CD200	-2.83394	9.94337e-21	1.47416e-21
Macrophage	ENSG00000106333	PCOLCE	-2.75742	1.01534e-20	1.53482e-21
Macrophage	ENSG00000178573	MAF	1.90188	2.45209e-20	3.77793e-21
Macrophage	ENSG00000276085	CCL3L1	3.02678	4.84964e-20	7.61281e-21
Macrophage	ENSG00000173402	DAG1	-1.8705	5.82603e-20	9.31488e-21
Macrophage	ENSG00000073060	SCARB1	2.16636	1.79025e-19	2.91436e-20
Macrophage	ENSG00000061455	PRDM6	-3.3707	2.4786e-19	4.10699e-20
Macrophage	ENSG00000150337	FCGR1A	2.61623	3.33645e-19	5.62542e-20
Macrophage	ENSG00000175445	LPL	3.04466	6.99471e-19	1.19967e-19
Macrophage	ENSG00000135218	CD36	3.99562	2.06965e-18	3.60985e-19
Macrophage	ENSG00000112210	RAB23	-2.39786	2.26779e-17	4.02138e-18
Macrophage	ENSG00000095970	TREM2	2.81839	2.44901e-17	4.41391e-18
Macrophage	ENSG00000154096	THY1	-2.20118	3.97338e-17	7.27683e-18
Macrophage	ENSG00000140287	HDC	-1.19022	4.94488e-17	9.19978e-18
Macrophage	ENSG00000173757	STAT5B	-0.70804	8.80209e-17	1.66319e-17
Macrophage	ENSG00000011465	DCN	-2.88533	2.64918e-16	5.08273e-17
Macrophage	ENSG00000146648	EGFR	-2.92195	6.29871e-16	1.22678e-16
Macrophage	ENSG00000100014	SPECC1L	-0.937861	1.40184e-15	2.77107e-16
Macrophage	ENSG00000089127	OAS1	1.85544	1.58907e-15	3.18739e-16
Macrophage	ENSG00000136378	ADAMTS7	-2.6383	2.0211e-15	4.13376e-16
Macrophage	ENSG00000081237	PTPRC	1.80555	2.0211e-15	4.17146e-16
Macrophage	ENSG00000163191	S100A11	1.51704	3.08181e-15	6.45029e-16
Macrophage	ENSG00000128815	WDFY4	2.09721	3.83982e-15	8.14847e-16
Macrophage	ENSG00000113578	FGF1	-2.34328	4.00908e-15	8.62418e-16
Macrophage	ENSG00000113361	CDH6	-2.38943	8.21596e-15	1.79127e-15
Macrophage	ENSG00000108700	CCL8	2.71261	1.68548e-14	3.72373e-15
Macrophage	ENSG00000179776	CDH5	-2.61951	1.81325e-14	4.05873e-15
Macrophage	ENSG00000225746	MEG8	-1.3758	1.97457e-14	4.47723e-15
Macrophage	ENSG00000139219	COL2A1	-2.63787	4.56635e-14	1.04867e-14
Macrophage	ENSG00000122679	RAMP3	-1.94744	7.45118e-14	1.73283e-14
Macrophage	ENSG00000108219	TSPAN14	0.907755	8.1066e-14	1.90882e-14
Macrophage	ENSG00000135480	KRT7	-1.81748	1.10612e-13	2.63668e-14
Macrophage	ENSG00000174175	SELP	-2.79511	1.27918e-13	3.08639e-14
Macrophage	ENSG00000104635	SLC39A14	-2.1978	2.56001e-13	6.25119e-14
Macrophage	ENSG00000107679	PLEKHA1	-1.01163	2.89119e-13	7.14393e-14
Macrophage	ENSG00000159251	ACTC1	-2.69311	3.16825e-13	7.92063e-14
Macrophage	ENSG00000082014	SMARCD3	-1.68631	9.85992e-13	2.49364e-13
Macrophage	ENSG00000099331	MYO9B	1.00644	9.95904e-13	2.54766e-13
Macrophage	ENSG00000249751	ECSCR	-2.70581	1.38881e-12	3.59314e-13
Macrophage	ENSG00000143153	ATP1B1	1.22047	4.22924e-12	1.10649e-12
Macrophage	ENSG00000105664	COMP	-3.01507	8.28045e-12	2.19047e-12
Macrophage	ENSG00000118217	ATF6	0.596956	1.06285e-11	2.8425e-12
Macrophage	ENSG00000149201	CCDC81	-1.29465	1.22671e-11	3.3164e-12
Macrophage	ENSG00000115008	IL1A	-1.05003	1.2516e-11	3.42008e-12
Macrophage	ENSG00000117281	CD160	-1.05277	1.95805e-11	5.40741e-12
Macrophage	ENSG00000149451	ADAM33	-2.81475	2.14685e-11	5.99121e-12
Macrophage	ENSG00000125538	IL1B	2.04104	2.38601e-11	6.728e-12
Macrophage	ENSG00000141458	NPC1	1.25558	3.82565e-11	1.08987e-11
Macrophage	ENSG00000169508	GPR183	1.36976	5.32568e-11	1.53268e-11
Macrophage	ENSG00000230590	FTX	-0.779839	5.80578e-11	1.68773e-11
Macrophage	ENSG00000078401	EDN1	-2.20717	6.18102e-11	1.81477e-11
Macrophage	ENSG00000129595	EPB41L4A	-1.93097	1.3015e-10	3.85909e-11
Macrophage	ENSG00000096433	ITPR3	-1.64687	1.3281e-10	3.97659e-11
Macrophage	ENSG00000122986	HVCN1	1.20922	2.90775e-10	8.79087e-11
Macrophage	ENSG00000131981	LGALS3	1.85833	3.07909e-10	9.3984e-11
Macrophage	ENSG00000102010	BMX	-2.2179	3.38818e-10	1.04403e-10
Macrophage	ENSG00000025423	HSD17B6	-1.4274	3.86435e-10	1.20199e-10
Macrophage	ENSG00000164171	ITGA2	-1.702	4.1737e-10	1.31035e-10
Macrophage	ENSG00000138617	PARP16	-1.00809	6.7839e-10	2.14955e-10
Macrophage	ENSG00000164764	SBSPON	-2.35593	7.3872e-10	2.36219e-10
Macrophage	ENSG00000147614	ATP6V0D2	2.19755	8.72027e-10	2.81381e-10
Macrophage	ENSG00000235244	DANT2	-1.69684	8.78438e-10	2.86003e-10
Macrophage	ENSG00000105639	JAK3	-1.17914	9.54124e-10	3.13419e-10
Macrophage	ENSG00000197385	ZNF860	-1.18314	1.38758e-09	4.59839e-10
Macrophage	ENSG00000162493	PDPN	1.36607	1.39151e-09	4.65186e-10
Macrophage	ENSG00000150636	CCDC102B	-1.2598	1.7198e-09	5.79934e-10
Macrophage	ENSG00000172399	MYOZ2	-1.72094	1.89827e-09	6.45634e-10
Macrophage	ENSG00000205108	FAM205A	-1.12362	2.18441e-09	7.49303e-10
Macrophage	ENSG00000157540	DYRK1A	-0.808492	2.2598e-09	7.81734e-10
Macrophage	ENSG00000106804	C5	-0.986868	2.49681e-09	8.70982e-10
Macrophage	ENSG00000117632	STMN1	0.928741	2.71129e-09	9.53682e-10
Macrophage	ENSG00000178467	P4HTM	-0.898614	2.87546e-09	1.01979e-09
Macrophage	ENSG00000064652	SNX24	0.786871	3.61366e-09	1.29209e-09
Macrophage	ENSG00000160179	ABCG1	1.21136	4.21701e-09	1.52009e-09
Macrophage	ENSG00000164077	MON1A	-0.808403	5.3724e-09	1.95218e-09
Macrophage	ENSG00000178607	ERN1	-0.714452	5.53211e-09	2.0263e-09
Macrophage	ENSG00000150093	ITGB1	-1.45772	5.84528e-09	2.158e-09
Macrophage	ENSG00000163877	SNIP1	-0.634519	7.34185e-09	2.73185e-09
Macrophage	ENSG00000103490	PYCARD	1.49387	1.06161e-08	3.98104e-09
Macrophage	ENSG00000149534	MS4A2	-1.2038	1.26308e-08	4.77327e-09
Macrophage	ENSG00000186847	KRT14	-1.63221	1.30456e-08	4.96795e-09
Macrophage	ENSG00000169245	CXCL10	1.60625	1.65643e-08	6.35605e-09
Macrophage	ENSG00000184731	FAM110C	-1.49177	2.05156e-08	7.93189e-09
Macrophage	ENSG00000111404	RERGL	-2.42616	2.25373e-08	8.77906e-09
Macrophage	ENSG00000117525	F3	-1.95224	2.70599e-08	1.06194e-08
Macrophage	ENSG00000225556	C2CD4D	-1.30339	3.81309e-08	1.5075e-08
Macrophage	ENSG00000177455	CD19	-1.25481	4.01452e-08	1.5988e-08
Macrophage	ENSG00000080854	IGSF9B	-2.61102	4.32959e-08	1.74661e-08
Macrophage	ENSG00000170476	MZB1	-1.75116	4.32959e-08	1.74946e-08
Macrophage	ENSG00000164867	NOS3	-1.97587	5.17271e-08	2.10517e-08
Macrophage	ENSG00000163072	NOSTRIN	-2.43023	5.38524e-08	2.20732e-08
Macrophage	ENSG00000128272	ATF4	-0.785417	7.76707e-08	3.20617e-08
Macrophage	ENSG00000204345	CD300LD	-0.84214	8.23582e-08	3.42361e-08
Macrophage	ENSG00000261609	GAN	-0.966547	8.71037e-08	3.6462e-08
Macrophage	ENSG00000037280	FLT4	-1.63102	9.08726e-08	3.83039e-08
Macrophage	ENSG00000155011	DKK2	-1.73631	9.61707e-08	4.08166e-08
Macrophage	ENSG00000128052	KDR	-1.84508	1.59318e-07	6.80806e-08
Macrophage	ENSG00000114270	COL7A1	-1.82405	2.08066e-07	8.95167e-08
Macrophage	ENSG00000073756	PTGS2	-1.29259	2.38013e-07	1.03093e-07
Macrophage	ENSG00000170442	KRT86	-0.981511	2.50933e-07	1.09418e-07
Macrophage	ENSG00000137441	FGFBP2	-1.28996	2.52087e-07	1.10654e-07
Macrophage	ENSG00000140577	CRTC3	-0.589542	2.82284e-07	1.2473e-07
Macrophage	ENSG00000068650	ATP11A	0.704334	3.3336e-07	1.48268e-07
Macrophage	ENSG00000140932	CMTM2	-1.15793	3.58514e-07	1.60498e-07
Macrophage	ENSG00000197614	MFAP5	-1.34809	4.00288e-07	1.80362e-07
Macrophage	ENSG00000147316	MCPH1	-0.5897	4.60324e-07	2.08752e-07
Macrophage	ENSG00000241852	C8orf58	-0.795855	5.66519e-07	2.58556e-07
Macrophage	ENSG00000069431	ABCC9	-1.71632	5.88103e-07	2.70117e-07
Macrophage	ENSG00000144218	AFF3	-0.943552	7.3686e-07	3.40584e-07
Macrophage	ENSG00000026751	SLAMF7	1.26587	8.16123e-07	3.79592e-07
Macrophage	ENSG00000172236	TPSAB1	-1.35907	1.05302e-06	4.92838e-07
Macrophage	ENSG00000007866	TEAD3	-2.10838	1.09146e-06	5.14002e-07
Macrophage	ENSG00000197253	TPSB2	-1.62072	1.15871e-06	5.49042e-07
Macrophage	ENSG00000134817	APLNR	-1.63519	1.18139e-06	5.63223e-07
Macrophage	ENSG00000164045	CDC25A	-0.815611	1.41465e-06	6.78538e-07
Macrophage	ENSG00000184292	TACSTD2	-1.10204	1.68554e-06	8.13369e-07
Macrophage	ENSG00000204397	CARD16	1.08427	1.93172e-06	9.37783e-07
Macrophage	ENSG00000111981	ULBP1	-0.814853	2.41696e-06	1.18037e-06
Macrophage	ENSG00000224982	TMEM233	-1.19645	2.48344e-06	1.22006e-06
Macrophage	ENSG00000163751	CPA3	-1.13002	4.04411e-06	1.99854e-06
Macrophage	ENSG00000169783	LINGO1	-1.20149	4.56496e-06	2.26921e-06
Macrophage	ENSG00000163734	CXCL3	1.46278	4.82549e-06	2.41274e-06
Macrophage	ENSG00000197632	SERPINB2	-0.831725	6.71537e-06	3.37721e-06
Macrophage	ENSG00000178726	THBD	-0.666075	1.01894e-05	5.15393e-06
Macrophage	ENSG00000130477	UNC13A	-1.35886	1.03236e-05	5.25183e-06
Macrophage	ENSG00000147113	DIPK2B	-1.6004	1.06646e-05	5.45632e-06
Macrophage	ENSG00000128271	ADORA2A	-1.05543	1.19107e-05	6.12847e-06
Macrophage	ENSG00000184584	TMEM173	-0.71295	1.42974e-05	7.39808e-06
Macrophage	ENSG00000101079	NDRG3	-0.643508	1.45515e-05	7.57186e-06
Macrophage	ENSG00000143546	S100A8	-2.06157	1.5207e-05	7.95714e-06
Macrophage	ENSG00000257335	MGAM	-1.15368	1.52537e-05	8.02591e-06
Macrophage	ENSG00000172071	EIF2AK3	-0.570787	1.76317e-05	9.32843e-06
Macrophage	ENSG00000092009	CMA1	-0.874548	1.82059e-05	9.68513e-06
Macrophage	ENSG00000105650	PDE4C	-0.865968	2.51635e-05	1.34595e-05
Macrophage	ENSG00000133275	CSNK1G2	-0.534041	2.64402e-05	1.42193e-05
Macrophage	ENSG00000115884	SDC1	-1.15958	2.84622e-05	1.53894e-05
Macrophage	ENSG00000143184	XCL1	-0.898217	3.11715e-05	1.6945e-05
Macrophage	ENSG00000134109	EDEM1	0.50928	3.79513e-05	2.07408e-05
Macrophage	ENSG00000117450	PRDX1	0.889431	3.9415e-05	2.16554e-05
Macrophage	ENSG00000107863	ARHGAP21	-0.5335	4.03781e-05	2.23018e-05
Macrophage	ENSG00000115718	PROC	-0.763558	4.32148e-05	2.39943e-05
Macrophage	ENSG00000173991	TCAP	-1.13736	4.64445e-05	2.59225e-05
Macrophage	ENSG00000160201	U2AF1	-0.409006	5.10586e-05	2.86463e-05
Macrophage	ENSG00000156738	MS4A1	-0.988402	5.21012e-05	2.93827e-05
Macrophage	ENSG00000008300	CELSR3	-1.0046	5.22783e-05	2.96345e-05
Macrophage	ENSG00000025434	NR1H3	1.33663	5.67707e-05	3.23461e-05
Macrophage	ENSG00000105989	WNT2	-1.02162	5.95941e-05	3.4128e-05
Macrophage	ENSG00000134539	KLRD1	-1.04194	6.91015e-05	3.97735e-05
Macrophage	ENSG00000165899	OTOGL	-0.929302	7.31019e-05	4.22886e-05
Macrophage	ENSG00000179914	ITLN1	-1.8566	7.73116e-05	4.49486e-05
Macrophage	ENSG00000118520	ARG1	-0.930843	7.91795e-05	4.62648e-05
Macrophage	ENSG00000125966	MMP24	-1.05163	8.30955e-05	4.87944e-05
Macrophage	ENSG00000196547	MAN2A2	-0.571963	8.59816e-05	5.07392e-05
Macrophage	ENSG00000134376	CRB1	-0.853505	9.04437e-05	5.36352e-05
Macrophage	ENSG00000167483	NIBAN3	-0.79779	9.08718e-05	5.41532e-05
Macrophage	ENSG00000182218	HHIPL1	-1.02688	9.20249e-05	5.51079e-05
Macrophage	ENSG00000197919	IFNA1	-0.781881	0.000104869	6.31042e-05
Macrophage	ENSG00000149294	NCAM1	-1.04115	0.000137676	8.36459e-05
Macrophage	ENSG00000223501	VPS52	-0.441109	0.000137676	8.33006e-05
Macrophage	ENSG00000162771	FAM71A	-0.768131	0.000157669	9.62515e-05
Macrophage	ENSG00000136826	KLF4	-0.589977	0.000160789	9.86233e-05
Macrophage	ENSG00000181631	P2RY13	1.16503	0.00022757	0.000140247
Macrophage	ENSG00000203811	HIST2H3C	-0.642034	0.000259709	0.000160808
Macrophage	ENSG00000157404	KIT	-1.07608	0.000285953	0.000177889
Macrophage	ENSG00000082781	ITGB5	-0.9951	0.000301171	0.000188232
Macrophage	ENSG00000106541	AGR2	-0.69529	0.000373352	0.00023443
Macrophage	ENSG00000166825	ANPEP	1.17186	0.000374207	0.000236055
Macrophage	ENSG00000185666	SYN3	-0.850393	0.000381775	0.000241939
Macrophage	ENSG00000183091	NEB	-0.769496	0.000384978	0.000246207
Macrophage	ENSG00000114491	UMPS	-0.450354	0.000384978	0.000245277
Macrophage	ENSG00000100219	XBP1	-0.456538	0.000419561	0.000269543
Macrophage	ENSG00000178752	ERFE	-0.946425	0.000419796	0.000272135
Macrophage	ENSG00000109819	PPARGC1A	-0.641278	0.000419796	0.000271824
Macrophage	ENSG00000240849	TMEM189	-0.301696	0.000484209	0.000315299
Macrophage	ENSG00000188428	BLOC1S5	-0.341869	0.000541148	0.000353949
Macrophage	ENSG00000139613	SMARCC2	-0.450464	0.000585112	0.000384405
Macrophage	ENSG00000116690	PRG4	-0.979458	0.000599034	0.000395293
Macrophage	ENSG00000176083	ZNF683	-1.11819	0.000606705	0.000402118
Macrophage	ENSG00000142166	IFNAR1	0.595506	0.000637088	0.000424108
Macrophage	ENSG00000163600	ICOS	-0.718977	0.000767885	0.000513411
Macrophage	ENSG00000115523	GNLY	-1.12759	0.000834989	0.000560705
Macrophage	ENSG00000172613	RAD9A	-0.512784	0.00100062	0.000674836
Macrophage	ENSG00000163625	WDFY3	-0.384773	0.00134864	0.000913467
Macrophage	ENSG00000149968	MMP3	-0.590343	0.0017452	0.00118714
Macrophage	ENSG00000260325	HSPB9	-0.84347	0.00180086	0.00123024
Macrophage	ENSG00000168610	STAT3	-0.387496	0.00181429	0.00124469
Macrophage	ENSG00000143799	PARP1	0.355084	0.0018304	0.00126106
Macrophage	ENSG00000051180	RAD51	-0.588882	0.00191393	0.00132417
Macrophage	ENSG00000120875	DUSP4	-0.703611	0.00195994	0.00136171
Macrophage	ENSG00000096717	SIRT1	-0.316076	0.00232841	0.00162447
Macrophage	ENSG00000075420	FNDC3B	-0.536188	0.00275733	0.00193174
Macrophage	ENSG00000205339	IPO7	-0.397948	0.00347048	0.00244166
Macrophage	ENSG00000152942	RAD17	-0.420868	0.00347048	0.00245153
Macrophage	ENSG00000118526	TCF21	-0.74614	0.0036352	0.00257846
Macrophage	ENSG00000102174	PHEX	-0.679889	0.00411729	0.00293237
Macrophage	ENSG00000109684	CLNK	-0.614265	0.00416726	0.00298008
Macrophage	ENSG00000081041	CXCL2	0.828988	0.00465336	0.00334122
Macrophage	ENSG00000163220	S100A9	1.00397	0.00536689	0.00386915
Macrophage	ENSG00000196371	FUT4	-0.293261	0.00607648	0.00439839
Macrophage	ENSG00000198178	CLEC4C	-0.535257	0.00609207	0.00442738
Macrophage	ENSG00000121797	CCRL2	0.828719	0.00611001	0.00445818
Macrophage	ENSG00000204323	SMIM5	-0.64093	0.0067199	0.00492272
Macrophage	ENSG00000187446	CHP1	0.300036	0.00688165	0.00506121
Macrophage	ENSG00000073050	XRCC1	-0.327746	0.00782601	0.00577851
Macrophage	ENSG00000109072	VTN	-0.74367	0.00927374	0.00687443
Macrophage	ENSG00000051523	CYBA	0.71969	0.00935071	0.00698585
Macrophage	ENSG00000170525	PFKFB3	0.700596	0.00935071	0.00695875
Macrophage	ENSG00000105329	TGFB1	0.421795	0.0123445	0.00925835
Macrophage	ENSG00000150045	KLRF1	-0.664158	0.0154476	0.0116306
Macrophage	ENSG00000133812	SBF2	-0.21892	0.0168649	0.0127467
Macrophage	ENSG00000131389	SLC6A6	0.534507	0.0183021	0.0138862
Macrophage	ENSG00000186810	CXCR3	-0.625355	0.0198338	0.015106
Macrophage	ENSG00000148773	MKI67	0.627293	0.0200844	0.0153552
Macrophage	ENSG00000198901	PRC1	-0.358324	0.0226591	0.0173895
Macrophage	ENSG00000120278	PLEKHG1	-0.555855	0.0234079	0.0180322
Macrophage	ENSG00000168329	CX3CR1	0.81066	0.0236007	0.0182494
Macrophage	ENSG00000179639	FCER1A	0.719252	0.0247039	0.0191743
Macrophage	ENSG00000213809	KLRK1	-0.66623	0.026278	0.0204724
Macrophage	ENSG00000115596	WNT6	-0.696046	0.0266273	0.0208219
Macrophage	ENSG00000012124	CD22	0.797546	0.0360175	0.0282695
Macrophage	ENSG00000183160	TMEM119	-0.641937	0.0375661	0.0295942
Macrophage	ENSG00000170323	FABP4	0.901356	0.0386195	0.0305363
Macrophage	ENSG00000061656	SPAG4	-0.515168	0.0395031	0.0313498
Macrophage	ENSG00000145536	ADAMTS16	-0.524901	0.0478318	0.0380986
Macrophage	ENSG00000116191	RALGPS2	-0.501447	0.0480699	0.038428
Macrophage	ENSG00000118785	SPP1	-6.5996	3.90552e-36	1.13532e-38
Macrophage	ENSG00000133392	MYH11	-6.66693	7.0963e-35	4.12576e-37
Macrophage	ENSG00000164692	COL1A2	-6.27367	1.38274e-32	1.20588e-34
Macrophage	ENSG00000107796	ACTA2	-5.74329	1.12271e-28	1.30547e-30
Macrophage	ENSG00000169604	ANTXR1	-5.40532	1.03255e-24	1.5008e-26
Macrophage	ENSG00000082781	ITGB5	-4.60249	1.70331e-23	3.16902e-25
Macrophage	ENSG00000139329	LUM	-4.86653	1.70331e-23	3.74769e-25
Macrophage	ENSG00000224078	SNHG14	-4.52217	1.70331e-23	3.96118e-25
Macrophage	ENSG00000124212	PTGIS	-4.8223	2.45082e-19	6.41203e-21
Macrophage	ENSG00000100985	MMP9	-4.95755	3.35369e-19	9.74911e-21
Macrophage	ENSG00000010278	CD9	-3.69246	6.39763e-19	2.04575e-20
Macrophage	ENSG00000172037	LAMB2	-5.07319	1.11692e-18	3.89623e-20
Macrophage	ENSG00000150093	ITGB1	-3.5024	2.73935e-17	1.03522e-18
Macrophage	ENSG00000182326	C1S	-4.33967	1.41916e-16	5.93129e-18
Macrophage	ENSG00000131981	LGALS3	-2.685	1.41916e-16	6.18819e-18
Macrophage	ENSG00000011465	DCN	-4.14699	5.75034e-16	2.67458e-17
Macrophage	ENSG00000165029	ABCA1	-2.49413	7.96144e-16	3.93443e-17
Macrophage	ENSG00000170962	PDGFD	-4.72465	1.62423e-14	8.49889e-16
Macrophage	ENSG00000038945	MSR1	-2.41738	5.59147e-14	3.08831e-15
Macrophage	ENSG00000137693	YAP1	-4.24451	7.73728e-14	4.49842e-15
Macrophage	ENSG00000249669	CARMN	-5.65656	3.22712e-13	1.97005e-14
Macrophage	ENSG00000107798	LIPA	-2.36143	4.96384e-13	3.17455e-14
Macrophage	ENSG00000116717	GADD45A	-4.23325	5.01068e-13	3.35016e-14
Macrophage	ENSG00000129226	CD68	-1.70427	9.78313e-13	6.82544e-14
Macrophage	ENSG00000106333	PCOLCE	-4.10789	1.10488e-12	8.02968e-14
Macrophage	ENSG00000134333	LDHA	-2.58326	1.51515e-12	1.14517e-13
Macrophage	ENSG00000162772	ATF3	-3.37357	1.5295e-12	1.20048e-13
Macrophage	ENSG00000205339	IPO7	-2.58353	1.78025e-12	1.44904e-13
Macrophage	ENSG00000149257	SERPINH1	-4.24689	2.92238e-12	2.46364e-13
Macrophage	ENSG00000128272	ATF4	-2.76868	4.79309e-12	4.31936e-13
Macrophage	ENSG00000140545	MFGE8	-4.32972	4.79309e-12	4.18283e-13
Macrophage	ENSG00000175445	LPL	-3.83457	8.55623e-12	7.95928e-13
Macrophage	ENSG00000075420	FNDC3B	-2.53638	1.71213e-11	1.64245e-12
Macrophage	ENSG00000078401	EDN1	-3.60818	2.08517e-11	2.06093e-12
Macrophage	ENSG00000130176	CNN1	-4.62145	3.05543e-11	3.10872e-12
Macrophage	ENSG00000061455	PRDM6	-4.15562	7.35361e-11	7.90941e-12
Macrophage	ENSG00000117450	PRDX1	-1.97871	7.35361e-11	7.76992e-12
Macrophage	ENSG00000025434	NR1H3	-2.80728	7.53465e-11	8.32316e-12
Macrophage	ENSG00000140945	CDH13	-4.45172	7.59454e-11	8.61009e-12
Macrophage	ENSG00000175197	DDIT3	-3.78469	1.32883e-10	1.54515e-11
Macrophage	ENSG00000072952	MRVI1	-3.77941	2.42035e-10	2.88471e-11
Macrophage	ENSG00000163220	S100A9	1.6181	3.10292e-10	3.78845e-11
Macrophage	ENSG00000112210	RAB23	-3.39741	4.04175e-10	5.05219e-11
Macrophage	ENSG00000108700	CCL8	-3.26498	4.22266e-10	5.40108e-11
Macrophage	ENSG00000117394	SLC2A1	-3.09055	4.70154e-10	6.15027e-11
Macrophage	ENSG00000143546	S100A8	2.42353	4.89948e-10	6.69405e-11
Macrophage	ENSG00000097033	SH3GLB1	-2.14871	4.89948e-10	6.57578e-11
Macrophage	ENSG00000174059	CD34	-3.12251	5.99815e-10	8.36951e-11
Macrophage	ENSG00000107863	ARHGAP21	-2.60189	6.5189e-10	9.28564e-11
Macrophage	ENSG00000134107	BHLHE40	-2.33721	6.53446e-10	9.49776e-11
Macrophage	ENSG00000178573	MAF	-2.26054	9.34465e-10	1.3854e-10
Macrophage	ENSG00000044574	HSPA5	-2.2824	1.79344e-09	2.71101e-10
Macrophage	ENSG00000161921	CXCL16	-2.20592	1.85011e-09	2.85045e-10
Macrophage	ENSG00000277632	CCL3	-3.28692	2.29499e-09	3.60259e-10
Macrophage	ENSG00000107679	PLEKHA1	-2.74484	2.95875e-09	4.73056e-10
Macrophage	ENSG00000110799	VWF	-3.33416	3.08832e-09	5.0275e-10
Macrophage	ENSG00000276085	CCL3L1	-2.85527	3.39667e-09	5.62821e-10
Macrophage	ENSG00000196975	ANXA4	-2.02572	3.74867e-09	6.32043e-10
Macrophage	ENSG00000162493	PDPN	-3.18928	6.06554e-09	1.04031e-09
Macrophage	ENSG00000105664	COMP	-3.81823	7.66759e-09	1.33737e-09
Macrophage	ENSG00000158234	FAIM	-3.2434	1.1385e-08	2.01885e-09
Macrophage	ENSG00000179776	CDH5	-3.14939	1.16725e-08	2.10377e-09
Macrophage	ENSG00000117525	F3	-3.24139	1.84934e-08	3.38687e-09
Macrophage	ENSG00000230590	FTX	-2.08698	2.00158e-08	3.72387e-09
Macrophage	ENSG00000099331	MYO9B	-1.92502	2.00962e-08	3.79726e-09
Macrophage	ENSG00000147614	ATP6V0D2	-2.69784	3.22047e-08	6.17882e-09
Macrophage	ENSG00000172977	KAT5	-2.73679	3.42034e-08	6.66171e-09
Macrophage	ENSG00000113578	FGF1	-3.28317	3.90842e-08	7.72596e-09
Macrophage	ENSG00000225746	MEG8	-2.62541	4.59474e-08	9.21619e-09
Macrophage	ENSG00000163751	CPA3	-3.16047	4.79925e-08	9.76592e-09
Macrophage	ENSG00000104635	SLC39A14	-3.20436	5.52719e-08	1.14079e-08
Macrophage	ENSG00000141458	NPC1	-2.30482	5.64057e-08	1.21338e-08
Macrophage	ENSG00000073060	SCARB1	-2.26962	5.64057e-08	1.20183e-08
Macrophage	ENSG00000064652	SNX24	-2.23183	5.64057e-08	1.21119e-08
Macrophage	ENSG00000124762	CDKN1A	-2.31474	6.13452e-08	1.33747e-08
Macrophage	ENSG00000196821	ILRUN	-1.99051	6.32843e-08	1.39814e-08
Macrophage	ENSG00000143153	ATP1B1	-2.18924	6.89152e-08	1.54258e-08
Macrophage	ENSG00000091972	CD200	-3.28977	8.14004e-08	1.86937e-08
Macrophage	ENSG00000157540	DYRK1A	-2.05315	8.14004e-08	1.8556e-08
Macrophage	ENSG00000235244	DANT2	-2.95058	1.49797e-07	3.48365e-08
Macrophage	ENSG00000149451	ADAM33	-3.28855	1.71723e-07	4.04349e-08
Macrophage	ENSG00000155366	RHOC	-2.22588	1.80809e-07	4.30999e-08
Macrophage	ENSG00000146648	EGFR	-4.11868	2.2421e-07	5.40972e-08
Macrophage	ENSG00000159251	ACTC1	-2.75488	2.34147e-07	5.71753e-08
Macrophage	ENSG00000170323	FABP4	-2.99927	2.61995e-07	6.47372e-08
Macrophage	ENSG00000196230	TUBB	-1.92094	3.24533e-07	8.11333e-08
Macrophage	ENSG00000140577	CRTC3	-2.01903	4.0117e-07	1.01459e-07
Macrophage	ENSG00000157933	SKI	-2.10013	4.41296e-07	1.1289e-07
Macrophage	ENSG00000096433	ITPR3	-2.71155	4.70472e-07	1.21721e-07
Macrophage	ENSG00000197614	MFAP5	-2.93568	5.79091e-07	1.51506e-07
Macrophage	ENSG00000142166	IFNAR1	-1.73441	6.11742e-07	1.61827e-07
Macrophage	ENSG00000111404	RERGL	-3.04252	7.60176e-07	2.03303e-07
Macrophage	ENSG00000154096	THY1	-2.67562	7.70085e-07	2.08192e-07
Macrophage	ENSG00000173757	STAT5B	-1.84085	8.33555e-07	2.27774e-07
Macrophage	ENSG00000100014	SPECC1L	-2.23083	9.37839e-07	2.58996e-07
Macrophage	ENSG00000133812	SBF2	-2.06292	1.01645e-06	2.83662e-07
Macrophage	ENSG00000143799	PARP1	-1.75576	1.08553e-06	3.06095e-07
Macrophage	ENSG00000173402	DAG1	-2.52203	1.12721e-06	3.21124e-07
Macrophage	ENSG00000172071	EIF2AK3	-2.70476	1.17236e-06	3.37394e-07
Macrophage	ENSG00000069431	ABCC9	-2.91549	1.19032e-06	3.46023e-07
Macrophage	ENSG00000160179	ABCG1	-1.94002	1.38275e-06	4.10001e-07
Macrophage	ENSG00000136378	ADAMTS7	-2.83813	1.38275e-06	4.06158e-07
Macrophage	ENSG00000188428	BLOC1S5	-2.36153	1.3863e-06	4.15084e-07
Macrophage	ENSG00000163625	WDFY3	-2.24117	1.61887e-06	4.89427e-07
Macrophage	ENSG00000168610	STAT3	-1.85566	1.74778e-06	5.3348e-07
Macrophage	ENSG00000196396	PTPN1	-2.2234	1.79232e-06	5.52286e-07
Macrophage	ENSG00000115977	AAK1	-2.15686	2.0983e-06	6.52668e-07
Macrophage	ENSG00000042493	CAPG	-1.72533	2.11697e-06	6.6463e-07
Macrophage	ENSG00000150636	CCDC102B	-2.68796	2.14721e-06	6.80366e-07
Macrophage	ENSG00000120278	PLEKHG1	-2.58193	2.48312e-06	7.9402e-07
Macrophage	ENSG00000170776	AKAP13	-1.64785	2.5036e-06	8.07846e-07
Macrophage	ENSG00000007866	TEAD3	-2.8589	3.07169e-06	1.00008e-06
Macrophage	ENSG00000178404	CEP295NL	-2.41515	4.88704e-06	1.60534e-06
Macrophage	ENSG00000096717	SIRT1	-2.05502	7.96794e-06	2.64054e-06
Macrophage	ENSG00000121797	CCRL2	-1.7826	8.51818e-06	2.84765e-06
Macrophage	ENSG00000129038	LOXL1	-3.64451	8.73462e-06	2.9454e-06
Macrophage	ENSG00000170525	PFKFB3	-1.70634	9.47159e-06	3.22144e-06
Macrophage	ENSG00000170248	PDCD6IP	-1.89758	9.54653e-06	3.27468e-06
Macrophage	ENSG00000121807	CCR2	1.69954	9.93049e-06	3.43526e-06
Macrophage	ENSG00000117448	AKR1A1	-1.58651	1.25541e-05	4.37933e-06
Macrophage	ENSG00000129595	EPB41L4A	-2.42642	1.3438e-05	4.72673e-06
Macrophage	ENSG00000139613	SMARCC2	-1.82674	1.36976e-05	4.85787e-06
Macrophage	ENSG00000172399	MYOZ2	-2.41431	1.47064e-05	5.25838e-06
Macrophage	ENSG00000062485	CS	-1.48331	1.47072e-05	5.30144e-06
Macrophage	ENSG00000160201	U2AF1	-1.75058	1.50881e-05	5.48258e-06
Macrophage	ENSG00000101079	NDRG3	-2.24535	1.5947e-05	5.84104e-06
Macrophage	ENSG00000117632	STMN1	-1.78242	1.6008e-05	5.90995e-06
Macrophage	ENSG00000140678	ITGAX	-1.41923	1.96317e-05	7.30481e-06
Macrophage	ENSG00000139219	COL2A1	-2.75406	1.98342e-05	7.43781e-06
Macrophage	ENSG00000184584	TMEM173	-1.60736	1.99208e-05	7.52822e-06
Macrophage	ENSG00000105329	TGFB1	-1.3544	2.01886e-05	7.68811e-06
Macrophage	ENSG00000178726	THBD	-2.03393	2.08055e-05	7.98349e-06
Macrophage	ENSG00000197919	IFNA1	-2.05013	2.33592e-05	9.03134e-06
Macrophage	ENSG00000162723	SLAMF9	-2.20621	2.33999e-05	9.11509e-06
Macrophage	ENSG00000139719	VPS33A	-1.74305	2.36938e-05	9.29843e-06
Macrophage	ENSG00000138617	PARP16	-2.17643	2.52337e-05	1.00418e-05
Macrophage	ENSG00000164764	SBSPON	-3.0479	2.52337e-05	1.00495e-05
Macrophage	ENSG00000196549	MME	-2.07694	2.54863e-05	1.02241e-05
Macrophage	ENSG00000163734	CXCL3	-2.12852	2.98292e-05	1.20531e-05
Macrophage	ENSG00000152942	RAD17	-1.84953	3.28438e-05	1.33667e-05
Macrophage	ENSG00000164867	NOS3	-2.29927	3.41595e-05	1.40014e-05
Macrophage	ENSG00000163191	S100A11	-1.02985	3.55476e-05	1.46737e-05
Macrophage	ENSG00000155011	DKK2	-2.11008	3.62957e-05	1.51262e-05
Macrophage	ENSG00000169554	ZEB2	-1.16356	3.62957e-05	1.51935e-05
Macrophage	ENSG00000136997	MYC	-1.63083	3.64702e-05	1.53726e-05
Macrophage	ENSG00000095970	TREM2	-1.91267	4.18242e-05	1.7751e-05
Macrophage	ENSG00000135480	KRT7	-2.30769	4.23418e-05	1.81859e-05
Macrophage	ENSG00000178467	P4HTM	-2.1002	4.23418e-05	1.8307e-05
Macrophage	ENSG00000145016	RUBCN	-1.73886	4.23418e-05	1.83399e-05
Macrophage	ENSG00000169245	CXCL10	-2.06091	4.3689e-05	1.90504e-05
Macrophage	ENSG00000106537	TSPAN13	-1.976	4.47184e-05	1.96293e-05
Macrophage	ENSG00000120875	DUSP4	-2.43053	4.47625e-05	1.97788e-05
Macrophage	ENSG00000091409	ITGA6	-2.00105	4.97235e-05	2.21154e-05
Macrophage	ENSG00000185745	IFIT1	-1.83507	5.3806e-05	2.40876e-05
Macrophage	ENSG00000261371	PECAM1	-1.24818	5.66798e-05	2.55388e-05
Macrophage	ENSG00000162390	ACOT11	-2.25411	6.26734e-05	2.84217e-05
Macrophage	ENSG00000157404	KIT	-2.17587	6.35953e-05	2.90246e-05
Macrophage	ENSG00000277734	TRAC	-1.73835	6.4383e-05	2.95713e-05
Macrophage	ENSG00000100219	XBP1	-1.63722	6.77472e-05	3.13134e-05
Macrophage	ENSG00000125966	MMP24	-2.46006	7.06994e-05	3.28834e-05
Macrophage	ENSG00000147316	MCPH1	-1.77797	7.32632e-05	3.42889e-05
Macrophage	ENSG00000183160	TMEM119	-2.0031	7.96126e-05	3.7492e-05
Macrophage	ENSG00000111981	ULBP1	-1.79636	8.01644e-05	3.80839e-05
Macrophage	ENSG00000223501	VPS52	-1.73084	8.01644e-05	3.82179e-05
Macrophage	ENSG00000026751	SLAMF7	-1.50006	8.92036e-05	4.27866e-05
Macrophage	ENSG00000196547	MAN2A2	-1.86708	9.12131e-05	4.40156e-05
Macrophage	ENSG00000239672	NME1	-1.47971	9.82072e-05	4.76762e-05
Macrophage	ENSG00000196371	FUT4	-1.68853	9.90211e-05	4.83592e-05
Macrophage	ENSG00000130202	NECTIN2	-1.90266	0.000105087	5.16273e-05
Macrophage	ENSG00000198901	PRC1	-2.07683	0.000105686	5.22287e-05
Macrophage	ENSG00000080854	IGSF9B	-2.22456	0.000115294	5.73118e-05
Macrophage	ENSG00000104518	GSDMD	-1.7265	0.000120723	6.07051e-05
Macrophage	ENSG00000134321	RSAD2	-1.85683	0.000120723	6.07123e-05
Macrophage	ENSG00000174175	SELP	-2.55586	0.000124657	6.30531e-05
Macrophage	ENSG00000178607	ERN1	-1.60799	0.000139465	7.09487e-05
Macrophage	ENSG00000089127	OAS1	-1.20881	0.000167347	8.56194e-05
Macrophage	ENSG00000186847	KRT14	-1.79896	0.000172222	8.91148e-05
Macrophage	ENSG00000108219	TSPAN14	-1.18324	0.000172222	8.90952e-05
Macrophage	ENSG00000164171	ITGA2	-2.08486	0.000177589	9.2408e-05
Macrophage	ENSG00000112033	PPARD	-1.52457	0.000209464	0.000109603
Macrophage	ENSG00000135077	HAVCR2	-1.22905	0.000213072	0.000112111
Macrophage	ENSG00000197385	ZNF860	-1.98195	0.000217595	0.000115123
Macrophage	ENSG00000136869	TLR4	-1.24414	0.000219384	0.000116707
Macrophage	ENSG00000249751	ECSCR	-2.02366	0.000220321	0.000117846
Macrophage	ENSG00000136826	KLF4	-1.52402	0.000221086	0.000118898
Macrophage	ENSG00000184292	TACSTD2	-2.10157	0.000223293	0.000120734
Macrophage	ENSG00000163877	SNIP1	-2.21603	0.000225193	0.000122416
Macrophage	ENSG00000137959	IFI44L	-1.77112	0.000231371	0.000126613
Macrophage	ENSG00000166851	PLK1	-2.01791	0.000231371	0.00012712
Macrophage	ENSG00000123836	PFKFB2	-1.78778	0.000235721	0.000130195
Macrophage	ENSG00000118217	ATF6	-1.55714	0.000245106	0.000136091
Macrophage	ENSG00000179914	ITLN1	-3.43082	0.000246641	0.00013766
Macrophage	ENSG00000198178	CLEC4C	-1.95084	0.000248072	0.00013918
Macrophage	ENSG00000106804	C5	-1.97736	0.00025495	0.00014378
Macrophage	ENSG00000198829	SUCNR1	-1.9755	0.000256181	0.000145219
Macrophage	ENSG00000115008	IL1A	-1.96081	0.000275762	0.00015712
Macrophage	ENSG00000203811	HIST2H3C	-1.92398	0.000289935	0.000166039
Macrophage	ENSG00000187446	CHP1	-1.4166	0.000291246	0.000168482
Macrophage	ENSG00000150337	FCGR1A	-1.19126	0.000291246	0.000167748
Macrophage	ENSG00000037280	FLT4	-2.16017	0.000301828	0.000175482
Macrophage	ENSG00000140287	HDC	-1.79205	0.000302227	0.000176592
Macrophage	ENSG00000114491	UMPS	-1.47501	0.000355158	0.000208552
Macrophage	ENSG00000147113	DIPK2B	-1.7909	0.00039944	0.000235716
Macrophage	ENSG00000240849	TMEM189	-1.32637	0.000401867	0.000238317
Macrophage	ENSG00000106541	AGR2	-1.95481	0.000424642	0.000253057
Macrophage	ENSG00000168259	DNAJC7	-1.3466	0.000484508	0.000290141
Macrophage	ENSG00000051180	RAD51	-1.85875	0.000488441	0.000293917
Macrophage	ENSG00000119772	DNMT3A	-1.66141	0.000490216	0.00029641
Macrophage	ENSG00000116690	PRG4	-1.93437	0.00053883	0.000327371
Macrophage	ENSG00000105639	JAK3	-1.59947	0.000566321	0.000345719
Macrophage	ENSG00000134109	EDEM1	-1.38329	0.000576084	0.000353354
Macrophage	ENSG00000164077	MON1A	-1.76794	0.000585658	0.000360929
Macrophage	ENSG00000183091	NEB	-1.92472	0.000622658	0.000385541
Macrophage	ENSG00000149534	MS4A2	-1.66703	0.000651213	0.000405115
Macrophage	ENSG00000177455	CD19	-1.97699	0.000666484	0.000416552
Macrophage	ENSG00000156738	MS4A1	-1.94898	0.000673628	0.000422975
Macrophage	ENSG00000073050	XRCC1	-2.07657	0.000721109	0.000454886
Macrophage	ENSG00000134539	KLRD1	-1.72753	0.000803707	0.000509326
Macrophage	ENSG00000128271	ADORA2A	-1.83442	0.000865367	0.000550917
Macrophage	ENSG00000165899	OTOGL	-1.78322	0.000936055	0.00059864
Macrophage	ENSG00000183049	CAMK1D	-1.3488	0.000955756	0.000614018
Macrophage	ENSG00000170476	MZB1	-1.65181	0.000991028	0.000639559
Macrophage	ENSG00000197992	CLEC9A	-1.69753	0.00109988	0.000716202
Macrophage	ENSG00000140932	CMTM2	-1.89521	0.00109988	0.000714092
Macrophage	ENSG00000143184	XCL1	-1.75674	0.00110277	0.000721287
Macrophage	ENSG00000114270	COL7A1	-1.95555	0.00113407	0.00074506
Macrophage	ENSG00000185963	BICD2	-1.2551	0.00118285	0.000780546
Macrophage	ENSG00000137288	UQCC2	-1.32653	0.00124813	0.000827247
Macrophage	ENSG00000102010	BMX	-1.80077	0.00149891	0.000997821
Macrophage	ENSG00000182218	HHIPL1	-1.7459	0.00150859	0.00100865
Macrophage	ENSG00000167483	NIBAN3	-1.62131	0.0016534	0.00111027
Macrophage	ENSG00000113361	CDH6	-1.73486	0.00168613	0.00113716
Macrophage	ENSG00000204323	SMIM5	-1.8347	0.00173076	0.00117228
Macrophage	ENSG00000169783	LINGO1	-1.63678	0.00174715	0.00118846
Macrophage	ENSG00000082014	SMARCD3	-1.55244	0.00181961	0.00124305
Macrophage	ENSG00000144218	AFF3	-1.3967	0.00182499	0.00125203
Macrophage	ENSG00000128052	KDR	-1.50281	0.00212963	0.00146721
Macrophage	ENSG00000149201	CCDC81	-1.69817	0.0021584	0.00149643
Macrophage	ENSG00000081041	CXCL2	-1.50161	0.0021584	0.00149959
Macrophage	ENSG00000241852	C8orf58	-1.82335	0.00244197	0.0017037
Macrophage	ENSG00000084093	REST	-1.3445	0.00264211	0.00185101
Macrophage	ENSG00000130477	UNC13A	-1.83513	0.00276992	0.00194861
Macrophage	ENSG00000203747	FCGR3A	-0.92333	0.00298377	0.00210772
Macrophage	ENSG00000164430	CGAS	-1.27139	0.00358909	0.00254575
Macrophage	ENSG00000149968	MMP3	-1.5726	0.0040369	0.00288243
Macrophage	ENSG00000034510	TMSB10	-0.781369	0.0040369	0.00288686
Macrophage	ENSG00000115718	PROC	-1.59754	0.00470007	0.00337476
Macrophage	ENSG00000105650	PDE4C	-1.55763	0.00484958	0.00349621
Macrophage	ENSG00000261609	GAN	-1.63234	0.00496494	0.00359381
Macrophage	ENSG00000134326	CMPK2	-1.38564	0.00514882	0.00374188
Macrophage	ENSG00000117281	CD160	-1.3209	0.00530266	0.00386909
Macrophage	ENSG00000106546	AHR	-1.00947	0.00531527	0.00389375
Macrophage	ENSG00000135218	CD36	-1.20521	0.00536738	0.00396212
Macrophage	ENSG00000163600	ICOS	-1.42896	0.00536738	0.00396313
Macrophage	ENSG00000172236	TPSAB1	-1.59265	0.00540884	0.00400946
Macrophage	ENSG00000131389	SLC6A6	-1.12174	0.00555916	0.00413705
Macrophage	ENSG00000073756	PTGS2	-1.38673	0.00564766	0.00421933
Macrophage	ENSG00000152402	GUCY1A2	-1.44393	0.00573731	0.00430298
Macrophage	ENSG00000124813	RUNX2	-1.18126	0.00578978	0.00435916
Macrophage	ENSG00000163739	CXCL1	-1.43417	0.00581083	0.0043919
Macrophage	ENSG00000167851	CD300A	-0.777965	0.00598822	0.00454339
Macrophage	ENSG00000134376	CRB1	-1.43557	0.00601292	0.00457961
Macrophage	ENSG00000213809	KLRK1	-1.22959	0.00648856	0.00496073
Macrophage	ENSG00000148773	MKI67	-1.208	0.00668212	0.00512814
Macrophage	ENSG00000118520	ARG1	-1.41564	0.00672434	0.00519466
Macrophage	ENSG00000061656	SPAG4	-1.52262	0.00672434	0.00519964
Macrophage	ENSG00000162771	FAM71A	-1.3258	0.00697563	0.00541422
Macrophage	ENSG00000112062	MAPK14	-0.931795	0.00698837	0.00544443
Macrophage	ENSG00000115884	SDC1	-1.36633	0.00850922	0.00665401
Macrophage	ENSG00000205108	FAM205A	-1.43917	0.00856532	0.00672278
Macrophage	ENSG00000122679	RAMP3	-1.5003	0.00897094	0.00706722
Macrophage	ENSG00000149294	NCAM1	-1.35342	0.00909649	0.00719257
Macrophage	ENSG00000172613	RAD9A	-1.27232	0.00979178	0.0077708
Macrophage	ENSG00000170458	CD14	-0.654469	0.00998283	0.00795144
Macrophage	ENSG00000180773	SLC36A4	-1.12059	0.0125983	0.010108
Macrophage	ENSG00000118640	VAMP8	-0.704202	0.0125983	0.0101052
Macrophage	ENSG00000257335	MGAM	-1.28461	0.0135947	0.0109469
Macrophage	ENSG00000173391	OLR1	-0.937949	0.0143577	0.011603
Macrophage	ENSG00000122986	HVCN1	-0.851666	0.0148854	0.0120727
Macrophage	ENSG00000163072	NOSTRIN	-1.40376	0.0152399	0.0124045
Macrophage	ENSG00000204345	CD300LD	-1.27857	0.0155963	0.01274
Macrophage	ENSG00000184731	FAM110C	-1.34921	0.0157395	0.0129028
Macrophage	ENSG00000176083	ZNF683	-1.31524	0.0158375	0.0130291
Macrophage	ENSG00000164045	CDC25A	-1.22537	0.0164398	0.0135724
Macrophage	ENSG00000128815	WDFY4	-0.800569	0.0164606	0.0136374
Macrophage	ENSG00000150045	KLRF1	-1.22564	0.0166341	0.0138295
Macrophage	ENSG00000166825	ANPEP	-0.96567	0.0185466	0.0154735
Macrophage	ENSG00000102174	PHEX	-1.21439	0.0272068	0.0227778
Macrophage	ENSG00000025423	HSD17B6	-1.11631	0.0290823	0.0244325
Macrophage	ENSG00000145536	ADAMTS16	-1.14807	0.0291349	0.0245614
Macrophage	ENSG00000027697	IFNGR1	-0.636646	0.0308617	0.0261966
Macrophage	ENSG00000170442	KRT86	-1.09875	0.0308617	0.0261147
Macrophage	ENSG00000109684	CLNK	-1.05951	0.0318171	0.0271001
Macrophage	ENSG00000133275	CSNK1G2	-0.926713	0.0356464	0.0304652
Macrophage	ENSG00000173991	TCAP	-1.20136	0.0362696	0.0311033
Macrophage	ENSG00000109072	VTN	-1.26249	0.0368719	0.031727
Macrophage	ENSG00000115523	GNLY	-1.16217	0.038128	0.0329186
Macrophage	ENSG00000171611	PTCRA	-1.22354	0.0395704	0.034279
Macrophage	ENSG00000197253	TPSB2	-1.43423	0.0422974	0.0367643
Macrophage	ENSG00000134817	APLNR	-0.946036	0.0426659	0.0372086
Macrophage	ENSG00000224982	TMEM233	-0.983231	0.047755	0.0417857
Macrophage	ENSG00000008300	CELSR3	-0.949065	0.0492959	0.0432772
Macrophage	ENSG00000131203	IDO1	-1.01778	0.049739	0.0438108
Mast-cell	ENSG00000150093	ITGB1	-10.8754	7.52763e-106	2.18826e-108
Mast-cell	ENSG00000134333	LDHA	-10.1219	1.99953e-99	1.16252e-101
Mast-cell	ENSG00000164692	COL1A2	-11.3928	3.96772e-96	3.46023e-98
Mast-cell	ENSG00000224078	SNHG14	-9.12328	1.16554e-86	1.35527e-88
Mast-cell	ENSG00000169554	ZEB2	-8.54897	8.93113e-84	1.29813e-85
Mast-cell	ENSG00000010278	CD9	-9.44412	8.99115e-80	1.56822e-81
Mast-cell	ENSG00000163191	S100A11	-9.92279	3.85593e-79	7.84637e-81
Mast-cell	ENSG00000034510	TMSB10	-9.17173	3.34604e-76	7.78149e-78
Mast-cell	ENSG00000082781	ITGB5	-10.6915	5.93802e-76	1.55355e-77
Mast-cell	ENSG00000133392	MYH11	-11.9921	1.45738e-75	4.23658e-77
Mast-cell	ENSG00000169604	ANTXR1	-10.021	8.57024e-75	2.74048e-76
Mast-cell	ENSG00000196975	ANXA4	-8.84273	4.44242e-73	1.54968e-74
Mast-cell	ENSG00000160201	U2AF1	-8.569	5.25926e-73	1.98751e-74
Mast-cell	ENSG00000117450	PRDX1	-9.37243	6.91098e-73	2.81261e-74
Mast-cell	ENSG00000027697	IFNGR1	-9.06119	1.32458e-72	5.77577e-74
Mast-cell	ENSG00000261371	PECAM1	-9.17613	1.58222e-72	7.35916e-74
Mast-cell	ENSG00000150337	FCGR1A	-9.75119	1.18834e-71	5.87263e-73
Mast-cell	ENSG00000140678	ITGAX	-9.35405	2.15331e-71	1.12673e-72
Mast-cell	ENSG00000165029	ABCA1	-8.65595	2.33949e-71	1.29992e-72
Mast-cell	ENSG00000230590	FTX	-8.32462	2.33949e-71	1.36017e-72
Mast-cell	ENSG00000205339	IPO7	-8.75233	3.09235e-71	1.88777e-72
Mast-cell	ENSG00000100219	XBP1	-8.09001	8.37283e-71	5.35472e-72
Mast-cell	ENSG00000107796	ACTA2	-11.5842	1.36457e-70	9.12357e-72
Mast-cell	ENSG00000203747	FCGR3A	-9.23046	1.64636e-70	1.14862e-71
Mast-cell	ENSG00000196230	TUBB	-8.92208	1.65515e-70	1.20287e-71
Mast-cell	ENSG00000038945	MSR1	-10.4053	7.92068e-70	5.98656e-71
Mast-cell	ENSG00000128272	ATF4	-9.09204	5.98041e-69	4.69392e-70
Mast-cell	ENSG00000216490	IFI30	-10.0394	2.13055e-68	1.73417e-69
Mast-cell	ENSG00000173757	STAT5B	-8.24004	2.78738e-68	2.34982e-69
Mast-cell	ENSG00000081237	PTPRC	-7.96409	2.24043e-67	1.95387e-68
Mast-cell	ENSG00000107798	LIPA	-9.45963	4.6335e-67	4.17554e-68
Mast-cell	ENSG00000168610	STAT3	-8.72424	4.07752e-66	3.79304e-67
Mast-cell	ENSG00000140945	CDH13	-10.4307	8.18945e-66	7.85616e-67
Mast-cell	ENSG00000157933	SKI	-9.03416	9.41141e-66	9.30197e-67
Mast-cell	ENSG00000118785	SPP1	-13.428	1.21166e-65	1.23279e-66
Mast-cell	ENSG00000097033	SH3GLB1	-9.16602	2.70942e-65	2.83543e-66
Mast-cell	ENSG00000117448	AKR1A1	-8.47345	9.86992e-64	1.06159e-64
Mast-cell	ENSG00000163220	S100A9	-9.36015	1.67142e-63	1.84634e-64
Mast-cell	ENSG00000139329	LUM	-10.6189	3.57989e-63	4.05859e-64
Mast-cell	ENSG00000162772	ATF3	-9.51194	3.95306e-63	4.59659e-64
Mast-cell	ENSG00000044574	HSPA5	-9.75729	6.41852e-63	7.64998e-64
Mast-cell	ENSG00000170776	AKAP13	-8.13632	1.09563e-62	1.33769e-63
Mast-cell	ENSG00000142166	IFNAR1	-8.78642	2.68585e-62	3.35731e-63
Mast-cell	ENSG00000117632	STMN1	-8.25339	2.80202e-62	3.58397e-63
Mast-cell	ENSG00000170458	CD14	-8.65806	3.35602e-62	4.39014e-63
Mast-cell	ENSG00000075420	FNDC3B	-10.0897	4.7155e-62	6.3056e-63
Mast-cell	ENSG00000143799	PARP1	-8.57264	2.02477e-61	2.76641e-62
Mast-cell	ENSG00000107679	PLEKHA1	-9.47931	2.55505e-61	3.56519e-62
Mast-cell	ENSG00000099331	MYO9B	-9.02974	4.12641e-61	5.87773e-62
Mast-cell	ENSG00000178573	MAF	-9.12213	5.47535e-61	7.95835e-62
Mast-cell	ENSG00000129226	CD68	-9.64601	1.47027e-60	2.17976e-61
Mast-cell	ENSG00000168259	DNAJC7	-8.81545	1.68071e-60	2.54061e-61
Mast-cell	ENSG00000108219	TSPAN14	-8.34991	1.89293e-60	2.91644e-61
Mast-cell	ENSG00000196821	ILRUN	-9.13148	2.07934e-60	3.26408e-61
Mast-cell	ENSG00000174059	CD34	-9.86407	3.10803e-59	4.96923e-60
Mast-cell	ENSG00000239672	NME1	-8.95706	4.61272e-59	7.50909e-60
Mast-cell	ENSG00000185745	IFIT1	-8.48897	8.47659e-59	1.40455e-59
Mast-cell	ENSG00000042493	CAPG	-8.2468	1.93247e-58	3.25824e-59
Mast-cell	ENSG00000163625	WDFY3	-9.04268	2.40466e-58	4.12427e-59
Mast-cell	ENSG00000106546	AHR	-7.75015	4.23824e-58	7.39229e-59
Mast-cell	ENSG00000078401	EDN1	-9.12992	4.47181e-58	7.92966e-59
Mast-cell	ENSG00000059377	TBXAS1	-8.34973	1.75392e-57	3.16113e-58
Mast-cell	ENSG00000178726	THBD	-8.96118	2.29334e-57	4.20001e-58
Mast-cell	ENSG00000167851	CD300A	-8.51536	2.33918e-57	4.41995e-58
Mast-cell	ENSG00000112062	MAPK14	-8.07383	2.33918e-57	4.41229e-58
Mast-cell	ENSG00000160255	ITGB2	-9.70855	1.56874e-56	3.00979e-57
Mast-cell	ENSG00000089127	OAS1	-8.73167	2.57032e-56	5.00614e-57
Mast-cell	ENSG00000139613	SMARCC2	-8.44391	4.37792e-56	8.65403e-57
Mast-cell	ENSG00000196396	PTPN1	-8.6191	4.59104e-56	9.20878e-57
Mast-cell	ENSG00000131981	LGALS3	-9.0234	4.81741e-56	9.80287e-57
Mast-cell	ENSG00000124762	CDKN1A	-9.27025	5.58368e-56	1.16868e-56
Mast-cell	ENSG00000187446	CHP1	-8.26212	5.58368e-56	1.16503e-56
Mast-cell	ENSG00000112210	RAB23	-9.88111	1.1206e-55	2.37803e-56
Mast-cell	ENSG00000169508	GPR183	-8.09465	1.16403e-55	2.50402e-56
Mast-cell	ENSG00000161921	CXCL16	-8.57952	1.71083e-55	3.73e-56
Mast-cell	ENSG00000136826	KLF4	-7.98465	2.66203e-55	5.88124e-56
Mast-cell	ENSG00000141458	NPC1	-9.6688	3.63498e-55	8.13644e-56
Mast-cell	ENSG00000249669	CARMN	-11.4502	4.16013e-55	9.45403e-56
Mast-cell	ENSG00000064652	SNX24	-8.59247	4.16013e-55	9.55379e-56
Mast-cell	ENSG00000185963	BICD2	-9.07289	4.89032e-55	1.13728e-55
Mast-cell	ENSG00000225746	MEG8	-8.01752	7.11133e-55	1.67447e-55
Mast-cell	ENSG00000137693	YAP1	-10.0938	9.33818e-55	2.22596e-55
Mast-cell	ENSG00000136869	TLR4	-8.42025	1.15496e-54	2.78667e-55
Mast-cell	ENSG00000100014	SPECC1L	-8.59545	1.4807e-54	3.61566e-55
Mast-cell	ENSG00000170525	PFKFB3	-8.97046	3.51083e-54	8.67501e-55
Mast-cell	ENSG00000116717	GADD45A	-9.79633	5.75562e-54	1.43891e-54
Mast-cell	ENSG00000170248	PDCD6IP	-9.02822	6.70072e-54	1.69466e-54
Mast-cell	ENSG00000184584	TMEM173	-8.80501	8.22345e-54	2.10367e-54
Mast-cell	ENSG00000025434	NR1H3	-9.00996	1.24428e-53	3.21921e-54
Mast-cell	ENSG00000105329	TGFB1	-9.40147	1.40563e-53	3.67752e-54
Mast-cell	ENSG00000240849	TMEM189	-8.4025	1.80217e-53	4.76738e-54
Mast-cell	ENSG00000172936	MYD88	-8.22479	2.175e-53	5.81687e-54
Mast-cell	ENSG00000178607	ERN1	-7.86962	2.26998e-53	6.13687e-54
Mast-cell	ENSG00000134109	EDEM1	-8.99485	2.40539e-53	6.57288e-54
Mast-cell	ENSG00000172037	LAMB2	-10.0496	3.23326e-53	8.92906e-54
Mast-cell	ENSG00000121797	CCRL2	-8.06606	5.91376e-53	1.65035e-53
Mast-cell	ENSG00000124212	PTGIS	-10.3362	6.06585e-53	1.71043e-53
Mast-cell	ENSG00000137959	IFI44L	-7.7517	6.6542e-53	1.89567e-53
Mast-cell	ENSG00000118217	ATF6	-9.34101	1.4548e-52	4.18678e-53
Mast-cell	ENSG00000182326	C1S	-9.97599	1.52962e-52	4.44657e-53
Mast-cell	ENSG00000084093	REST	-8.02759	2.91892e-52	8.57007e-53
Mast-cell	ENSG00000133812	SBF2	-8.80745	3.38891e-52	1.00485e-52
Mast-cell	ENSG00000134107	BHLHE40	-7.05574	3.64415e-52	1.09113e-52
Mast-cell	ENSG00000104518	GSDMD	-7.73778	6.01375e-52	1.81811e-52
Mast-cell	ENSG00000068650	ATP11A	-8.12645	6.94382e-52	2.11948e-52
Mast-cell	ENSG00000175197	DDIT3	-7.87527	9.56701e-52	2.94797e-52
Mast-cell	ENSG00000157540	DYRK1A	-8.61217	9.65417e-52	3.00289e-52
Mast-cell	ENSG00000062485	CS	-7.91363	1.80473e-51	5.66601e-52
Mast-cell	ENSG00000188428	BLOC1S5	-8.64776	3.77011e-51	1.1946e-51
Mast-cell	ENSG00000082014	SMARCD3	-9.16	3.87791e-51	1.24003e-51
Mast-cell	ENSG00000103811	CTSH	-8.61051	8.12477e-51	2.62165e-51
Mast-cell	ENSG00000122986	HVCN1	-8.78925	2.87106e-50	9.34764e-51
Mast-cell	ENSG00000152942	RAD17	-7.92621	4.11549e-50	1.35189e-50
Mast-cell	ENSG00000170962	PDGFD	-9.60311	7.00697e-50	2.32208e-50
Mast-cell	ENSG00000183049	CAMK1D	-8.84316	8.8972e-50	2.97435e-50
Mast-cell	ENSG00000117394	SLC2A1	-9.28958	1.14309e-49	3.8546e-50
Mast-cell	ENSG00000110799	VWF	-8.51644	1.36979e-49	4.65889e-50
Mast-cell	ENSG00000154096	THY1	-9.10609	1.4869e-49	5.10041e-50
Mast-cell	ENSG00000158234	FAIM	-7.99436	1.57709e-49	5.45563e-50
Mast-cell	ENSG00000196547	MAN2A2	-8.35595	3.4853e-49	1.2158e-49
Mast-cell	ENSG00000204397	CARD16	-7.61598	3.78902e-49	1.34378e-49
Mast-cell	ENSG00000072952	MRVI1	-9.39779	3.78902e-49	1.33348e-49
Mast-cell	ENSG00000134321	RSAD2	-7.47769	3.90013e-49	1.39452e-49
Mast-cell	ENSG00000223501	VPS52	-8.55267	4.9322e-49	1.77788e-49
Mast-cell	ENSG00000118640	VAMP8	-7.91354	7.84982e-49	2.8524e-49
Mast-cell	ENSG00000018280	SLC11A1	-9.30451	1.38904e-48	5.08775e-49
Mast-cell	ENSG00000128815	WDFY4	-7.72108	2.16533e-48	7.99411e-49
Mast-cell	ENSG00000149257	SERPINH1	-10.179	2.58247e-48	9.60919e-49
Mast-cell	ENSG00000113578	FGF1	-8.8295	4.05423e-48	1.52033e-48
Mast-cell	ENSG00000096717	SIRT1	-8.23636	5.81375e-48	2.19706e-48
Mast-cell	ENSG00000137288	UQCC2	-8.05451	1.21649e-47	4.63255e-48
Mast-cell	ENSG00000135480	KRT7	-8.18812	1.23119e-47	4.72435e-48
Mast-cell	ENSG00000140545	MFGE8	-9.48075	1.41322e-47	5.46389e-48
Mast-cell	ENSG00000172071	EIF2AK3	-7.94707	2.11032e-47	8.22044e-48
Mast-cell	ENSG00000106333	PCOLCE	-8.62803	2.19817e-47	8.62655e-48
Mast-cell	ENSG00000131389	SLC6A6	-8.56666	2.39044e-47	9.45058e-48
Mast-cell	ENSG00000091409	ITGA6	-7.5493	2.56854e-47	1.02293e-47
Mast-cell	ENSG00000172399	MYOZ2	-8.85887	3.53274e-47	1.4172e-47
Mast-cell	ENSG00000129038	LOXL1	-9.04506	4.78294e-47	1.93264e-47
Mast-cell	ENSG00000170476	MZB1	-7.39964	4.82024e-47	1.96173e-47
Mast-cell	ENSG00000135218	CD36	-10.2439	6.70811e-47	2.74955e-47
Mast-cell	ENSG00000147316	MCPH1	-8.31665	9.0556e-47	3.73807e-47
Mast-cell	ENSG00000145016	RUBCN	-8.56331	1.15187e-46	4.7883e-47
Mast-cell	ENSG00000105639	JAK3	-8.49309	1.68939e-46	7.07186e-47
Mast-cell	ENSG00000139719	VPS33A	-7.51748	4.65816e-46	1.96347e-46
Mast-cell	ENSG00000169245	CXCL10	-8.4108	4.7144e-46	2.00088e-46
Mast-cell	ENSG00000104635	SLC39A14	-8.42878	5.08068e-46	2.1711e-46
Mast-cell	ENSG00000159251	ACTC1	-9.01133	6.6543e-46	2.8629e-46
Mast-cell	ENSG00000162493	PDPN	-9.16536	6.80281e-46	2.94656e-46
Mast-cell	ENSG00000130176	CNN1	-10.3528	7.30652e-46	3.18598e-46
Mast-cell	ENSG00000179776	CDH5	-8.31791	8.20216e-46	3.60037e-46
Mast-cell	ENSG00000181631	P2RY13	-8.08531	8.28609e-46	3.66129e-46
Mast-cell	ENSG00000155366	RHOC	-8.89256	1.12966e-45	5.02435e-46
Mast-cell	ENSG00000136378	ADAMTS7	-8.03636	1.30704e-45	5.85128e-46
Mast-cell	ENSG00000123836	PFKFB2	-7.67821	1.75546e-45	7.90976e-46
Mast-cell	ENSG00000134326	CMPK2	-7.24058	1.87962e-45	8.52384e-46
Mast-cell	ENSG00000196371	FUT4	-7.9523	2.22768e-45	1.0167e-45
Mast-cell	ENSG00000011465	DCN	-10.2215	2.77402e-45	1.27411e-45
Mast-cell	ENSG00000107863	ARHGAP21	-8.74597	3.00575e-45	1.38928e-45
Mast-cell	ENSG00000117525	F3	-9.36166	3.40074e-45	1.58174e-45
Mast-cell	ENSG00000101079	NDRG3	-8.41109	3.66316e-45	1.71444e-45
Mast-cell	ENSG00000186074	CD300LF	-7.65342	6.0513e-45	2.84974e-45
Mast-cell	ENSG00000143153	ATP1B1	-8.66694	6.05682e-45	2.86995e-45
Mast-cell	ENSG00000143546	S100A8	-9.66596	6.1275e-45	2.92125e-45
Mast-cell	ENSG00000175445	LPL	-9.62819	7.43405e-45	3.57616e-45
Mast-cell	ENSG00000164764	SBSPON	-8.33306	7.43405e-45	3.58736e-45
Mast-cell	ENSG00000277632	CCL3	-7.98549	9.20402e-45	4.46823e-45
Mast-cell	ENSG00000120278	PLEKHG1	-7.643	1.06825e-44	5.21702e-45
Mast-cell	ENSG00000144218	AFF3	-7.88025	1.39349e-44	6.84593e-45
Mast-cell	ENSG00000119772	DNMT3A	-7.34802	1.40575e-44	6.947e-45
Mast-cell	ENSG00000166825	ANPEP	-8.57835	2.16154e-44	1.07449e-44
Mast-cell	ENSG00000197614	MFAP5	-8.3218	3.32996e-44	1.66498e-44
Mast-cell	ENSG00000140577	CRTC3	-8.11893	3.73748e-44	1.87961e-44
Mast-cell	ENSG00000117281	CD160	-7.81375	4.21934e-44	2.1342e-44
Mast-cell	ENSG00000130202	NECTIN2	-8.49027	5.74983e-44	2.92506e-44
Mast-cell	ENSG00000173391	OLR1	-8.84468	7.62592e-44	3.90163e-44
Mast-cell	ENSG00000277734	TRAC	-7.25481	1.18301e-43	6.087e-44
Mast-cell	ENSG00000136160	EDNRB	-6.35523	1.72165e-43	8.90854e-44
Mast-cell	ENSG00000178404	CEP295NL	-8.22919	2.08474e-43	1.08479e-43
Mast-cell	ENSG00000106537	TSPAN13	-8.13509	2.18761e-43	1.14468e-43
Mast-cell	ENSG00000111981	ULBP1	-7.28299	2.62404e-43	1.38067e-43
Mast-cell	ENSG00000095970	TREM2	-8.7888	5.36835e-43	2.84023e-43
Mast-cell	ENSG00000112033	PPARD	-8.14028	1.31548e-42	6.99802e-43
Mast-cell	ENSG00000069431	ABCC9	-7.77328	1.52661e-42	8.1656e-43
Mast-cell	ENSG00000198901	PRC1	-7.64566	2.223e-42	1.19551e-42
Mast-cell	ENSG00000111404	RERGL	-8.32784	2.61198e-42	1.41229e-42
Mast-cell	ENSG00000129595	EPB41L4A	-7.8799	3.34235e-42	1.81692e-42
Mast-cell	ENSG00000150636	CCDC102B	-7.28372	4.43045e-42	2.42129e-42
Mast-cell	ENSG00000106804	C5	-7.51627	5.4015e-42	2.96769e-42
Mast-cell	ENSG00000164077	MON1A	-8.11364	6.38346e-42	3.52575e-42
Mast-cell	ENSG00000213809	KLRK1	-7.13132	1.04943e-41	5.82678e-42
Mast-cell	ENSG00000109819	PPARGC1A	-7.32378	2.69201e-41	1.50252e-41
Mast-cell	ENSG00000073756	PTGS2	-6.4797	3.8408e-41	2.15487e-41
Mast-cell	ENSG00000149294	NCAM1	-7.83464	4.17772e-41	2.35604e-41
Mast-cell	ENSG00000146648	EGFR	-9.06955	4.43019e-41	2.5113e-41
Mast-cell	ENSG00000174175	SELP	-8.27934	1.02175e-40	5.82158e-41
Mast-cell	ENSG00000197919	IFNA1	-7.84733	1.51062e-40	8.65096e-41
Mast-cell	ENSG00000198829	SUCNR1	-7.53354	8.07834e-40	4.64974e-40
Mast-cell	ENSG00000182511	FES	-7.04916	8.99386e-40	5.20284e-40
Mast-cell	ENSG00000147113	DIPK2B	-7.81209	1.00604e-39	5.84909e-40
Mast-cell	ENSG00000134539	KLRD1	-7.28034	1.03721e-39	6.06044e-40
Mast-cell	ENSG00000147614	ATP6V0D2	-7.95595	1.20339e-39	7.06641e-40
Mast-cell	ENSG00000162390	ACOT11	-7.83254	1.81259e-39	1.06964e-39
Mast-cell	ENSG00000125538	IL1B	-7.1008	1.99414e-39	1.18257e-39
Mast-cell	ENSG00000108700	CCL8	-8.09877	2.51004e-39	1.49581e-39
Mast-cell	ENSG00000115008	IL1A	-7.10435	3.39739e-39	2.03448e-39
Mast-cell	ENSG00000180773	SLC36A4	-7.80604	3.64716e-39	2.19466e-39
Mast-cell	ENSG00000178467	P4HTM	-7.95431	3.76412e-39	2.27598e-39
Mast-cell	ENSG00000164171	ITGA2	-8.10254	4.56298e-39	2.77228e-39
Mast-cell	ENSG00000163877	SNIP1	-7.48041	4.7988e-39	2.9295e-39
Mast-cell	ENSG00000136997	MYC	-7.98025	5.18808e-39	3.18222e-39
Mast-cell	ENSG00000197385	ZNF860	-7.44084	5.27795e-39	3.25269e-39
Mast-cell	ENSG00000128052	KDR	-7.85034	6.05234e-39	3.74753e-39
Mast-cell	ENSG00000198178	CLEC4C	-7.43513	6.31009e-39	3.93687e-39
Mast-cell	ENSG00000173402	DAG1	-8.93922	6.31009e-39	3.94381e-39
Mast-cell	ENSG00000249751	ECSCR	-8.04766	6.44448e-39	4.04653e-39
Mast-cell	ENSG00000155011	DKK2	-7.89924	6.52254e-39	4.11451e-39
Mast-cell	ENSG00000135077	HAVCR2	-7.76191	7.94468e-39	5.03471e-39
Mast-cell	ENSG00000163734	CXCL3	-6.91321	1.12302e-38	7.14945e-39
Mast-cell	ENSG00000113361	CDH6	-7.40482	1.23784e-38	7.91639e-39
Mast-cell	ENSG00000162723	SLAMF9	-8.04871	2.03428e-38	1.30691e-38
Mast-cell	ENSG00000116191	RALGPS2	-7.24259	4.29792e-38	2.77366e-38
Mast-cell	ENSG00000172977	KAT5	-7.99789	5.78791e-38	3.75205e-38
Mast-cell	ENSG00000276085	CCL3L1	-8.24654	9.40946e-38	6.13911e-38
Mast-cell	ENSG00000164430	CGAS	-7.37415	9.40946e-38	6.15444e-38
Mast-cell	ENSG00000091972	CD200	-8.47044	1.09569e-37	7.19843e-38
Mast-cell	ENSG00000203811	HIST2H3C	-7.34699	1.23923e-37	8.17747e-38
Mast-cell	ENSG00000080854	IGSF9B	-7.72995	1.40161e-37	9.28975e-38
Mast-cell	ENSG00000143184	XCL1	-7.01123	1.48513e-37	9.88646e-38
Mast-cell	ENSG00000120875	DUSP4	-7.43007	2.05981e-37	1.3772e-37
Mast-cell	ENSG00000156738	MS4A1	-7.36081	2.49944e-37	1.67841e-37
Mast-cell	ENSG00000081041	CXCL2	-7.45442	3.04579e-37	2.05413e-37
Mast-cell	ENSG00000115977	AAK1	-7.80966	5.77586e-37	3.91214e-37
Mast-cell	ENSG00000164867	NOS3	-7.18798	5.98808e-37	4.07329e-37
Mast-cell	ENSG00000096433	ITPR3	-8.26961	6.12397e-37	4.18352e-37
Mast-cell	ENSG00000241852	C8orf58	-7.37606	8.44735e-37	5.79528e-37
Mast-cell	ENSG00000149451	ADAM33	-8.10987	8.98384e-37	6.18945e-37
Mast-cell	ENSG00000148773	MKI67	-7.90523	1.06999e-36	7.40286e-37
Mast-cell	ENSG00000073050	XRCC1	-7.65063	1.15342e-36	8.01359e-37
Mast-cell	ENSG00000186847	KRT14	-7.69901	1.30967e-36	9.13726e-37
Mast-cell	ENSG00000196549	MME	-8.39955	1.5188e-36	1.06405e-36
Mast-cell	ENSG00000051523	CYBA	-7.27465	2.10689e-36	1.48217e-36
Mast-cell	ENSG00000026751	SLAMF7	-7.78149	2.15393e-36	1.52153e-36
Mast-cell	ENSG00000138617	PARP16	-7.58285	2.19932e-36	1.55998e-36
Mast-cell	ENSG00000150045	KLRF1	-7.18693	2.44628e-36	1.74226e-36
Mast-cell	ENSG00000169783	LINGO1	-7.08331	2.53137e-36	1.81022e-36
Mast-cell	ENSG00000114491	UMPS	-6.9847	2.58284e-36	1.85454e-36
Mast-cell	ENSG00000106541	AGR2	-7.06137	2.85356e-36	2.05722e-36
Mast-cell	ENSG00000122025	FLT3	-6.79647	3.12725e-36	2.26362e-36
Mast-cell	ENSG00000183160	TMEM119	-8.20342	6.00589e-36	4.36475e-36
Mast-cell	ENSG00000051180	RAD51	-7.36437	6.16971e-36	4.50174e-36
Mast-cell	ENSG00000061455	PRDM6	-8.96961	7.23073e-36	5.29693e-36
Mast-cell	ENSG00000134817	APLNR	-6.45944	8.68147e-36	6.38492e-36
Mast-cell	ENSG00000184292	TACSTD2	-7.42314	9.31236e-36	6.87599e-36
Mast-cell	ENSG00000019169	MARCO	-9.06354	9.31862e-36	6.9251e-36
Mast-cell	ENSG00000166851	PLK1	-7.27959	9.31862e-36	6.93479e-36
Mast-cell	ENSG00000204345	CD300LD	-7.04117	1.48189e-35	1.10711e-35
Mast-cell	ENSG00000179639	FCER1A	-5.41713	1.82493e-35	1.3687e-35
Mast-cell	ENSG00000160179	ABCG1	-7.52208	2.24323e-35	1.68895e-35
Mast-cell	ENSG00000131203	IDO1	-6.79666	2.3492e-35	1.77556e-35
Mast-cell	ENSG00000163600	ICOS	-7.20693	2.44226e-35	1.85299e-35
Mast-cell	ENSG00000124813	RUNX2	-7.94782	4.71677e-35	3.59242e-35
Mast-cell	ENSG00000167483	NIBAN3	-7.3881	4.81803e-35	3.68355e-35
Mast-cell	ENSG00000012124	CD22	-5.61008	6.48944e-35	4.98026e-35
Mast-cell	ENSG00000235244	DANT2	-7.50952	1.01381e-34	7.80988e-35
Mast-cell	ENSG00000103490	PYCARD	-7.38141	1.10268e-34	8.5265e-35
Mast-cell	ENSG00000116690	PRG4	-7.25455	1.13651e-34	8.82114e-35
Mast-cell	ENSG00000257335	MGAM	-6.72515	1.52461e-34	1.18778e-34
Mast-cell	ENSG00000162771	FAM71A	-6.98951	2.92273e-34	2.28551e-34
Mast-cell	ENSG00000149201	CCDC81	-7.00589	4.14426e-34	3.25277e-34
Mast-cell	ENSG00000163739	CXCL1	-6.36383	1.652e-33	1.30143e-33
Mast-cell	ENSG00000170323	FABP4	-7.94043	3.16214e-33	2.50029e-33
Mast-cell	ENSG00000165899	OTOGL	-6.76222	4.5093e-33	3.5786e-33
Mast-cell	ENSG00000133275	CSNK1G2	-8.00844	5.94704e-33	4.75417e-33
Mast-cell	ENSG00000170442	KRT86	-6.94619	5.94704e-33	4.74198e-33
Mast-cell	ENSG00000205108	FAM205A	-6.60444	6.7352e-33	5.40382e-33
Mast-cell	ENSG00000197992	CLEC9A	-6.93097	1.01932e-32	8.20791e-33
Mast-cell	ENSG00000188486	H2AFX	-7.13784	1.18621e-32	9.58626e-33
Mast-cell	ENSG00000118520	ARG1	-6.98577	1.27305e-32	1.0325e-32
Mast-cell	ENSG00000121807	CCR2	-6.53488	1.84386e-32	1.50081e-32
Mast-cell	ENSG00000008300	CELSR3	-7.20287	1.87447e-32	1.53118e-32
Mast-cell	ENSG00000114270	COL7A1	-7.0421	2.23921e-32	1.83564e-32
Mast-cell	ENSG00000007866	TEAD3	-7.72958	3.27808e-32	2.69679e-32
Mast-cell	ENSG00000122679	RAMP3	-7.06135	4.63267e-32	3.82464e-32
Mast-cell	ENSG00000025423	HSD17B6	-6.70034	5.25874e-32	4.35681e-32
Mast-cell	ENSG00000152402	GUCY1A2	-7.35312	5.60796e-32	4.66243e-32
Mast-cell	ENSG00000073060	SCARB1	-7.30956	6.23218e-32	5.19952e-32
Mast-cell	ENSG00000197632	SERPINB2	-7.20444	6.93046e-32	5.80225e-32
Mast-cell	ENSG00000261609	GAN	-7.1556	9.89071e-32	8.30935e-32
Mast-cell	ENSG00000164045	CDC25A	-6.80916	1.30271e-31	1.09821e-31
Mast-cell	ENSG00000134376	CRB1	-6.79973	3.46877e-31	2.93433e-31
Mast-cell	ENSG00000130479	MAP1S	-6.98414	4.31877e-31	3.66593e-31
Mast-cell	ENSG00000115718	PROC	-6.12299	5.38535e-31	4.58694e-31
Mast-cell	ENSG00000125966	MMP24	-6.88075	9.51022e-31	8.12792e-31
Mast-cell	ENSG00000183091	NEB	-6.84493	9.59028e-31	8.22422e-31
Mast-cell	ENSG00000102174	PHEX	-6.72341	9.66807e-31	8.31903e-31
Mast-cell	ENSG00000182218	HHIPL1	-6.78818	9.99746e-31	8.63153e-31
Mast-cell	ENSG00000128271	ADORA2A	-6.73879	1.56373e-30	1.35463e-30
Mast-cell	ENSG00000115884	SDC1	-7.10226	2.31626e-30	2.01326e-30
Mast-cell	ENSG00000140932	CMTM2	-6.81951	3.24376e-30	2.82886e-30
Mast-cell	ENSG00000204323	SMIM5	-6.69285	3.82859e-30	3.35001e-30
Mast-cell	ENSG00000168329	CX3CR1	-7.53029	4.16104e-30	3.653e-30
Mast-cell	ENSG00000172613	RAD9A	-6.72172	6.06081e-30	5.33845e-30
Mast-cell	ENSG00000177455	CD19	-6.84682	6.73511e-30	5.95196e-30
Mast-cell	ENSG00000224982	TMEM233	-6.44124	1.52221e-29	1.34964e-29
Mast-cell	ENSG00000105650	PDE4C	-6.82854	2.55272e-29	2.27074e-29
Mast-cell	ENSG00000037280	FLT4	-6.94049	3.1239e-29	2.7879e-29
Mast-cell	ENSG00000115523	GNLY	-6.80916	3.93843e-29	3.52627e-29
Mast-cell	ENSG00000140287	HDC	-4.09737	3.98424e-29	3.57886e-29
Mast-cell	ENSG00000061656	SPAG4	-6.90811	4.63104e-29	4.17332e-29
Mast-cell	ENSG00000149968	MMP3	-6.75532	5.52927e-29	4.99884e-29
Mast-cell	ENSG00000137441	FGFBP2	-6.3016	1.69319e-28	1.53568e-28
Mast-cell	ENSG00000118526	TCF21	-6.64201	1.70772e-28	1.55382e-28
Mast-cell	ENSG00000102010	BMX	-6.65146	2.04431e-28	1.86602e-28
Mast-cell	ENSG00000179914	ITLN1	-7.59344	1.6684e-27	1.52775e-27
Mast-cell	ENSG00000100985	MMP9	-10.2633	2.4003e-27	2.20492e-27
Mast-cell	ENSG00000139219	COL2A1	-6.99141	3.74549e-27	3.45151e-27
Mast-cell	ENSG00000184731	FAM110C	-6.33244	4.28446e-27	3.96064e-27
Mast-cell	ENSG00000185666	SYN3	-6.52601	1.00549e-26	9.32415e-27
Mast-cell	ENSG00000130477	UNC13A	-6.28041	2.26527e-26	2.10723e-26
Mast-cell	ENSG00000255221	CARD17	-6.3508	2.45726e-26	2.29297e-26
Mast-cell	ENSG00000145386	CCNA2	-6.23179	5.45999e-26	5.11081e-26
Mast-cell	ENSG00000176083	ZNF683	-6.24423	6.34167e-26	5.95453e-26
Mast-cell	ENSG00000145536	ADAMTS16	-6.34313	6.35828e-26	5.98862e-26
Mast-cell	ENSG00000133246	PRAM1	-6.29661	1.68702e-25	1.59384e-25
Mast-cell	ENSG00000109072	VTN	-6.86843	2.0182e-25	1.9126e-25
Mast-cell	ENSG00000178752	ERFE	-6.18588	2.13825e-25	2.03259e-25
Mast-cell	ENSG00000109684	CLNK	-5.88953	2.17252e-25	2.07147e-25
Mast-cell	ENSG00000171611	PTCRA	-6.6947	8.11416e-25	7.76035e-25
Mast-cell	ENSG00000173991	TCAP	-5.85946	1.05346e-24	1.01059e-24
Mast-cell	ENSG00000186810	CXCR3	-5.94985	1.75164e-24	1.68545e-24
Mast-cell	ENSG00000105989	WNT2	-5.90117	1.6958e-22	1.63664e-22
Mast-cell	ENSG00000163072	NOSTRIN	-5.93897	3.85387e-22	3.73064e-22
Mast-cell	ENSG00000225556	C2CD4D	-5.37806	1.01039e-20	9.81017e-21
Mast-cell	ENSG00000105664	COMP	-8.77223	4.1174e-20	4.00968e-20
Mast-cell	ENSG00000260325	HSPB9	-5.15938	3.4537e-18	3.37338e-18
Mast-cell	ENSG00000115596	WNT6	-4.40273	3.75063e-14	3.6743e-14
Mast-cell	ENSG00000157404	KIT	-2.27612	5.68565e-13	5.58648e-13
Mast-cell	ENSG00000104899	AMH	-3.95961	2.58584e-11	2.54826e-11
Mast-cell	ENSG00000092009	CMA1	-2.85863	5.8287e-10	5.76092e-10
Mast-cell	ENSG00000149534	MS4A2	-1.96524	2.33927e-09	2.31887e-09
Mast-cell	ENSG00000163751	CPA3	-0.912099	0.000136582	0.000135788
Mast-cell	ENSG00000172236	TPSAB1	0.78275	0.00255748	0.00255005
Neutrophil	ENSG00000143546	S100A8	6.4007	1.20684e-75	3.50826e-78
Neutrophil	ENSG00000163220	S100A9	4.59298	3.3177e-37	1.92889e-39
Neutrophil	ENSG00000118785	SPP1	-5.16979	2.03497e-29	1.77468e-31
Neutrophil	ENSG00000133392	MYH11	-5.63004	3.10815e-21	3.61412e-23
Neutrophil	ENSG00000164692	COL1A2	-4.83419	4.42895e-21	6.43743e-23
Neutrophil	ENSG00000107796	ACTA2	-5.03192	6.43118e-21	1.12172e-22
Neutrophil	ENSG00000129226	CD68	-2.63011	7.31658e-15	1.48884e-16
Neutrophil	ENSG00000107798	LIPA	-2.9374	1.77076e-14	4.11804e-16
Neutrophil	ENSG00000150093	ITGB1	-3.73119	2.24562e-14	5.87517e-16
Neutrophil	ENSG00000169604	ANTXR1	-4.55488	6.079e-14	1.94387e-15
Neutrophil	ENSG00000038945	MSR1	-3.16592	6.079e-14	1.77436e-15
Neutrophil	ENSG00000140932	CMTM2	3.14872	3.79618e-13	1.32425e-14
Neutrophil	ENSG00000139329	LUM	-3.62225	8.60182e-13	3.25069e-14
Neutrophil	ENSG00000010278	CD9	-3.27249	1.36512e-11	5.95255e-13
Neutrophil	ENSG00000124212	PTGIS	-4.19815	1.36512e-11	5.73297e-13
Neutrophil	ENSG00000082781	ITGB5	-3.46021	2.03077e-11	9.44546e-13
Neutrophil	ENSG00000196549	MME	2.38883	1.8037e-10	8.91365e-12
Neutrophil	ENSG00000117450	PRDX1	-2.70844	7.86605e-10	4.11595e-11
Neutrophil	ENSG00000131981	LGALS3	-2.4982	7.88647e-10	4.3559e-11
Neutrophil	ENSG00000172037	LAMB2	-3.36244	3.83553e-09	2.22996e-10
Neutrophil	ENSG00000257335	MGAM	2.63154	4.1644e-09	2.54222e-10
Neutrophil	ENSG00000134333	LDHA	-2.59883	6.3035e-08	4.03131e-09
Neutrophil	ENSG00000224078	SNHG14	-2.94986	1.07592e-07	7.19364e-09
Neutrophil	ENSG00000182326	C1S	-3.05439	1.81236e-07	1.26444e-08
Neutrophil	ENSG00000140545	MFGE8	-3.37769	5.15807e-07	3.7486e-08
Neutrophil	ENSG00000044574	HSPA5	-2.3617	1.33007e-06	1.00529e-07
Neutrophil	ENSG00000249669	CARMN	-3.68989	2.38232e-06	1.86985e-07
Neutrophil	ENSG00000205339	IPO7	-2.27972	3.225e-06	2.625e-07
Neutrophil	ENSG00000181631	P2RY13	1.83186	5.16822e-06	4.35693e-07
Neutrophil	ENSG00000196975	ANXA4	-2.16535	6.46568e-06	6.01458e-07
Neutrophil	ENSG00000140945	CDH13	-2.66226	6.46568e-06	5.64425e-07
Neutrophil	ENSG00000130176	CNN1	-3.17536	6.46568e-06	5.91057e-07
Neutrophil	ENSG00000137693	YAP1	-2.70448	1.14259e-05	1.09609e-06
Neutrophil	ENSG00000165029	ABCA1	-1.62881	1.34205e-05	1.32644e-06
Neutrophil	ENSG00000042493	CAPG	-2.03076	1.511e-05	1.58128e-06
Neutrophil	ENSG00000129038	LOXL1	-3.02628	1.511e-05	1.572e-06
Neutrophil	ENSG00000018280	SLC11A1	1.41281	1.69899e-05	1.8274e-06
Neutrophil	ENSG00000161921	CXCL16	-1.86078	2.07798e-05	2.29544e-06
Neutrophil	ENSG00000011465	DCN	-2.53476	2.60807e-05	2.95683e-06
Neutrophil	ENSG00000116717	GADD45A	-2.47342	2.79958e-05	3.25533e-06
Neutrophil	ENSG00000178573	MAF	-1.88798	3.84265e-05	4.69161e-06
Neutrophil	ENSG00000100219	XBP1	-2.21306	3.84265e-05	4.66841e-06
Neutrophil	ENSG00000034510	TMSB10	-1.51684	4.4059e-05	5.50738e-06
Neutrophil	ENSG00000149257	SERPINH1	-2.40554	5.27175e-05	6.74293e-06
Neutrophil	ENSG00000103811	CTSH	-1.75601	7.40411e-05	9.68561e-06
Neutrophil	ENSG00000124762	CDKN1A	-2.30568	7.8605e-05	1.05111e-05
Neutrophil	ENSG00000141458	NPC1	-1.77513	9.84326e-05	1.34486e-05
Neutrophil	ENSG00000196230	TUBB	-1.77752	0.000127768	1.78281e-05
Neutrophil	ENSG00000072952	MRVI1	-2.15471	0.000401166	5.71429e-05
Neutrophil	ENSG00000112210	RAB23	-2.09042	0.000414987	6.03178e-05
Neutrophil	ENSG00000155366	RHOC	-1.77586	0.000420409	6.23281e-05
Neutrophil	ENSG00000128272	ATF4	-1.66319	0.000655421	9.90752e-05
Neutrophil	ENSG00000196821	ILRUN	-1.76255	0.000658627	0.000101474
Neutrophil	ENSG00000106546	AHR	-1.75615	0.000831876	0.000130585
Neutrophil	ENSG00000175445	LPL	-1.73652	0.000934551	0.000149419
Neutrophil	ENSG00000104899	AMH	1.98192	0.00117074	0.000190585
Neutrophil	ENSG00000107679	PLEKHA1	-1.67674	0.00124926	0.000207
Neutrophil	ENSG00000162772	ATF3	-1.72674	0.00131437	0.000221608
Neutrophil	ENSG00000106333	PCOLCE	-1.92123	0.00139046	0.00023848
Neutrophil	ENSG00000157933	SKI	-1.74287	0.00141989	0.000247655
Neutrophil	ENSG00000097033	SH3GLB1	-1.25022	0.00156407	0.000277349
Neutrophil	ENSG00000216490	IFI30	-1.11053	0.0016943	0.000305368
Neutrophil	ENSG00000170962	PDGFD	-2.41582	0.00175574	0.000321545
Neutrophil	ENSG00000100014	SPECC1L	-1.75113	0.00259253	0.000482332
Neutrophil	ENSG00000173402	DAG1	-1.88426	0.00296052	0.000559401
Neutrophil	ENSG00000081237	PTPRC	0.990394	0.00297324	0.000570447
Neutrophil	ENSG00000169554	ZEB2	-1.29284	0.00300951	0.000586155
Neutrophil	ENSG00000073060	SCARB1	-1.48792	0.00363219	0.000717991
Neutrophil	ENSG00000135077	HAVCR2	-1.51671	0.0046696	0.000936635
Neutrophil	ENSG00000143153	ATP1B1	-1.53204	0.00476371	0.000969359
Neutrophil	ENSG00000134107	BHLHE40	-1.35963	0.00486606	0.00100433
Neutrophil	ENSG00000140577	CRTC3	-1.67731	0.00492921	0.0010317
Neutrophil	ENSG00000174059	CD34	-2.10413	0.00549767	0.00116666
Neutrophil	ENSG00000105989	WNT2	1.4408	0.00557046	0.0011983
Neutrophil	ENSG00000142166	IFNAR1	-0.999819	0.00618377	0.00136618
Neutrophil	ENSG00000061455	PRDM6	-1.81927	0.00618377	0.0013594
Neutrophil	ENSG00000168259	DNAJC7	-1.37947	0.0065733	0.00147135
Neutrophil	ENSG00000105329	TGFB1	-1.24255	0.00801757	0.00181794
Neutrophil	ENSG00000117448	AKR1A1	-1.32462	0.00822099	0.00188796
Neutrophil	ENSG00000110799	VWF	-1.99379	0.008348	0.0019414
Neutrophil	ENSG00000062485	CS	-1.33362	0.00916369	0.00215773
Neutrophil	ENSG00000107863	ARHGAP21	-1.49434	0.00921747	0.00219719
Neutrophil	ENSG00000075420	FNDC3B	-1.17844	0.00975579	0.00235387
Neutrophil	ENSG00000159251	ACTC1	-1.61483	0.01168	0.0028521
Neutrophil	ENSG00000117632	STMN1	-1.20854	0.0126812	0.00313345
Neutrophil	ENSG00000105664	COMP	-2.10156	0.0141715	0.00354288
Neutrophil	ENSG00000115596	WNT6	1.44365	0.0164523	0.0041609
Neutrophil	ENSG00000092009	CMA1	1.37656	0.016572	0.00427019
Neutrophil	ENSG00000163072	NOSTRIN	1.40203	0.016572	0.00428753
Neutrophil	ENSG00000170248	PDCD6IP	-1.32292	0.0198274	0.00518741
Neutrophil	ENSG00000025434	NR1H3	-1.01284	0.0200843	0.00531301
Neutrophil	ENSG00000178726	THBD	-1.18841	0.0229605	0.0061406
Neutrophil	ENSG00000118520	ARG1	1.25256	0.0263178	0.00725274
Neutrophil	ENSG00000082014	SMARCD3	-1.4638	0.0263178	0.00713447
Neutrophil	ENSG00000118526	TCF21	1.13651	0.0263178	0.007268
Neutrophil	ENSG00000176083	ZNF683	1.26769	0.0274902	0.00767169
Neutrophil	ENSG00000184731	FAM110C	1.27685	0.0281136	0.00799224
Neutrophil	ENSG00000118640	VAMP8	-1.08842	0.0281136	0.0080091
Neutrophil	ENSG00000196396	PTPN1	-1.25097	0.0281418	0.00809894
Neutrophil	ENSG00000139613	SMARCC2	-1.21019	0.029348	0.0085314
Neutrophil	ENSG00000172399	MYOZ2	-1.49961	0.0314636	0.00923786
Neutrophil	ENSG00000145536	ADAMTS16	1.24056	0.0322859	0.00957316
Neutrophil	ENSG00000277632	CCL3	-1.18261	0.0329188	0.0101436
Neutrophil	ENSG00000133246	PRAM1	1.20026	0.0329188	0.0100218
Neutrophil	ENSG00000168610	STAT3	-0.934328	0.0329188	0.0100534
Neutrophil	ENSG00000154096	THY1	-1.33823	0.0329188	0.00990774
Neutrophil	ENSG00000135218	CD36	-1.14685	0.0340225	0.0106669
Neutrophil	ENSG00000146648	EGFR	-1.37562	0.0340225	0.0106815
Neutrophil	ENSG00000125538	IL1B	1.20648	0.0342346	0.0108476
Neutrophil	ENSG00000184584	TMEM173	-1.21165	0.0353094	0.0112908
Neutrophil	ENSG00000143184	XCL1	1.17448	0.0354238	0.0114303
Neutrophil	ENSG00000172977	KAT5	-1.11165	0.0377339	0.0122854
Neutrophil	ENSG00000196547	MAN2A2	-1.06555	0.0394227	0.0129499
Neutrophil	ENSG00000099331	MYO9B	-0.839358	0.0438213	0.0145222
Neutrophil	ENSG00000204345	CD300LD	1.03377	0.0442254	0.0148817
Neutrophil	ENSG00000170525	PFKFB3	-0.938607	0.0442254	0.0149132
Neutrophil	ENSG00000162493	PDPN	-1.00943	0.0452071	0.0153757
Neutrophil	ENSG00000150045	KLRF1	1.08604	0.0492681	0.0169001
Neutrophil	ENSG00000157540	DYRK1A	-0.933339	0.0495332	0.017135
Plasma-cell	ENSG00000100219	XBP1	4.22008	6.68679e-70	1.94383e-72
Plasma-cell	ENSG00000170476	MZB1	6.20212	1.57001e-52	9.12794e-55
Plasma-cell	ENSG00000107796	ACTA2	-2.97143	3.66132e-18	3.19301e-20
Plasma-cell	ENSG00000164692	COL1A2	-2.90456	6.58186e-15	7.65333e-17
Plasma-cell	ENSG00000116191	RALGPS2	3.31721	4.57159e-13	6.64475e-15
Plasma-cell	ENSG00000118785	SPP1	-5.33147	6.46441e-11	1.12751e-12
Plasma-cell	ENSG00000124212	PTGIS	-2.89852	3.86708e-10	8.99322e-12
Plasma-cell	ENSG00000061656	SPAG4	3.26388	3.86708e-10	8.49475e-12
Plasma-cell	ENSG00000150093	ITGB1	-1.70264	2.54862e-09	6.6679e-11
Plasma-cell	ENSG00000082781	ITGB5	-2.80307	7.15595e-09	2.08022e-10
Plasma-cell	ENSG00000133392	MYH11	-2.86521	1.12797e-07	3.60689e-09
Plasma-cell	ENSG00000169604	ANTXR1	-1.96799	1.23384e-07	4.3041e-09
Plasma-cell	ENSG00000115884	SDC1	3.24203	2.27143e-07	8.5839e-09
Plasma-cell	ENSG00000026751	SLAMF7	2.75097	2.57179e-07	1.04666e-08
Plasma-cell	ENSG00000010278	CD9	-2.22299	6.49866e-07	2.83372e-08
Plasma-cell	ENSG00000130176	CNN1	-2.82654	3.19962e-06	1.48819e-07
Plasma-cell	ENSG00000172037	LAMB2	-2.07036	3.25485e-06	1.6085e-07
Plasma-cell	ENSG00000139329	LUM	-2.8052	1.16718e-05	6.10734e-07
Plasma-cell	ENSG00000249669	CARMN	-2.51019	2.38863e-05	1.3193e-06
Plasma-cell	ENSG00000170962	PDGFD	-2.24613	2.96141e-05	1.72175e-06
Plasma-cell	ENSG00000091409	ITGA6	2.20039	3.88121e-05	2.36934e-06
Plasma-cell	ENSG00000044574	HSPA5	1.25514	4.10588e-05	2.62585e-06
Plasma-cell	ENSG00000196975	ANXA4	-1.79275	7.40812e-05	4.9531e-06
Plasma-cell	ENSG00000140545	MFGE8	-2.36236	8.16259e-05	5.69483e-06
Plasma-cell	ENSG00000182326	C1S	-1.8847	0.000130196	9.46194e-06
Plasma-cell	ENSG00000072952	MRVI1	-1.99774	0.000173439	1.31088e-05
Plasma-cell	ENSG00000107679	PLEKHA1	-1.86307	0.000204378	1.60413e-05
Plasma-cell	ENSG00000104899	AMH	3.12327	0.000858762	7.37957e-05
Plasma-cell	ENSG00000140945	CDH13	-1.8835	0.000858762	7.4892e-05
Plasma-cell	ENSG00000134333	LDHA	-1.04307	0.000858762	7.29196e-05
Plasma-cell	ENSG00000099331	MYO9B	-1.29199	0.000921718	8.30618e-05
Plasma-cell	ENSG00000131981	LGALS3	-1.74492	0.00161111	0.000149871
Plasma-cell	ENSG00000140678	ITGAX	-1.96087	0.00253194	0.00024289
Plasma-cell	ENSG00000061455	PRDM6	-1.99629	0.00269289	0.000266157
Plasma-cell	ENSG00000163220	S100A9	-2.13501	0.00301848	0.000307112
Plasma-cell	ENSG00000038945	MSR1	-1.86776	0.00303186	0.000317288
Plasma-cell	ENSG00000118217	ATF6	1.11129	0.00334725	0.000360024
Plasma-cell	ENSG00000163191	S100A11	-1.39993	0.00421905	0.000466058
Plasma-cell	ENSG00000163072	NOSTRIN	1.91158	0.00583152	0.000678084
Plasma-cell	ENSG00000149257	SERPINH1	-1.415	0.00583152	0.000663569
Plasma-cell	ENSG00000164430	CGAS	1.2588	0.00638224	0.000760674
Plasma-cell	ENSG00000034510	TMSB10	-1.44349	0.00716076	0.000874279
Plasma-cell	ENSG00000178607	ERN1	1.25909	0.00840403	0.0010505
Plasma-cell	ENSG00000106537	TSPAN13	1.64702	0.00878354	0.00112348
Plasma-cell	ENSG00000183091	NEB	1.81279	0.00913344	0.00119478
Plasma-cell	ENSG00000172071	EIF2AK3	1.3734	0.00938219	0.0012546
Plasma-cell	ENSG00000027697	IFNGR1	-1.34721	0.0113305	0.00154807
Plasma-cell	ENSG00000135218	CD36	-2.48558	0.0122126	0.00170409
Plasma-cell	ENSG00000100985	MMP9	-3.21176	0.0153884	0.00219195
Plasma-cell	ENSG00000225556	C2CD4D	1.84787	0.0159855	0.00232347
Plasma-cell	ENSG00000145536	ADAMTS16	1.61199	0.0180015	0.00266883
Plasma-cell	ENSG00000162493	PDPN	-1.94547	0.0197765	0.00298947
Plasma-cell	ENSG00000129226	CD68	-1.51228	0.0209706	0.00328199
Plasma-cell	ENSG00000075420	FNDC3B	0.724357	0.0209706	0.0032919
Plasma-cell	ENSG00000198178	CLEC4C	1.35016	0.0245949	0.00393232
Plasma-cell	ENSG00000129038	LOXL1	-1.48914	0.0255487	0.0041591
Plasma-cell	ENSG00000107798	LIPA	-1.45384	0.0264198	0.00437769
Plasma-cell	ENSG00000157404	KIT	1.20919	0.026958	0.00454524
Plasma-cell	ENSG00000169554	ZEB2	-0.986667	0.0272704	0.00467719
Plasma-cell	ENSG00000146648	EGFR	-1.32572	0.0273566	0.0047715
Plasma-cell	ENSG00000112210	RAB23	-1.24583	0.0297061	0.00526765
Plasma-cell	ENSG00000224078	SNHG14	-0.512161	0.0297066	0.00544045
Plasma-cell	ENSG00000136869	TLR4	-1.24644	0.0297066	0.00535575
Plasma-cell	ENSG00000106541	AGR2	1.27985	0.0318868	0.00598919
Plasma-cell	ENSG00000169508	GPR183	1.17606	0.0318868	0.00609284
Plasma-cell	ENSG00000178726	THBD	-1.38921	0.0318868	0.00611782
Plasma-cell	ENSG00000078401	EDN1	-1.24178	0.0321268	0.00625726
Plasma-cell	ENSG00000164045	CDC25A	1.41131	0.0333499	0.00668938
Plasma-cell	ENSG00000019169	MARCO	-1.99527	0.0333499	0.00663817
Plasma-cell	ENSG00000082014	SMARCD3	-1.18801	0.0348194	0.00708534
Plasma-cell	ENSG00000137693	YAP1	-1.15588	0.036293	0.00749071
Plasma-cell	ENSG00000117525	F3	-1.44754	0.0387784	0.00811641
Plasma-cell	ENSG00000162772	ATF3	-1.15753	0.0390075	0.00827776
Plasma-cell	ENSG00000104518	GSDMD	0.931948	0.0397164	0.00854364
Plasma-cell	ENSG00000163600	ICOS	1.21406	0.0397225	0.00866042
Plasma-cell	ENSG00000150636	CCDC102B	1.14798	0.0422073	0.00932486
Plasma-cell	ENSG00000196371	FUT4	-1.40606	0.0429013	0.0096029
Plasma-cell	ENSG00000165029	ABCA1	-1.12966	0.0437412	0.00991807
Plasma-cell	ENSG00000105664	COMP	-1.95952	0.0452048	0.0103813
Plasma-cell	ENSG00000159251	ACTC1	-1.18411	0.0462932	0.0110737
Plasma-cell	ENSG00000128271	ADORA2A	1.3892	0.0462932	0.0113042
Plasma-cell	ENSG00000011465	DCN	-1.45273	0.0462932	0.0112358
Plasma-cell	ENSG00000260325	HSPB9	1.85279	0.0462932	0.0112567
Plasma-cell	ENSG00000170525	PFKFB3	-1.11381	0.0462932	0.010799
Plasma-cell	ENSG00000145386	CCNA2	1.51665	0.047161	0.0116532
VSMC	ENSG00000107796	ACTA2	5.12618	7.25821e-129	2.10994e-131
VSMC	ENSG00000164692	COL1A2	5.0292	1.77322e-123	1.03094e-125
VSMC	ENSG00000163220	S100A9	-5.02692	4.21028e-94	3.67176e-96
VSMC	ENSG00000172037	LAMB2	2.74786	2.27581e-92	2.64629e-94
VSMC	ENSG00000140545	MFGE8	4.50016	1.62159e-69	2.35697e-71
VSMC	ENSG00000133392	MYH11	5.58896	4.04646e-68	7.05778e-70
VSMC	ENSG00000216490	IFI30	-4.6626	1.86479e-63	3.94325e-65
VSMC	ENSG00000129038	LOXL1	3.68856	1.86479e-63	4.33671e-65
VSMC	ENSG00000116717	GADD45A	2.7624	2.2322e-63	5.84005e-65
VSMC	ENSG00000129226	CD68	-3.68997	3.52284e-58	1.02408e-59
VSMC	ENSG00000118785	SPP1	-5.86288	1.93426e-57	6.18513e-59
VSMC	ENSG00000157933	SKI	1.95381	2.935e-54	1.02384e-55
VSMC	ENSG00000149257	SERPINH1	2.7247	4.04327e-54	1.52798e-55
VSMC	ENSG00000072952	MRVI1	3.83406	5.18138e-52	2.1087e-53
VSMC	ENSG00000224078	SNHG14	2.38342	9.36733e-52	4.08459e-53
VSMC	ENSG00000130176	CNN1	4.68902	9.65669e-48	4.49149e-49
VSMC	ENSG00000173402	DAG1	2.01728	9.37704e-47	4.634e-48
VSMC	ENSG00000249669	CARMN	4.83073	2.51293e-46	1.31491e-47
VSMC	ENSG00000169604	ANTXR1	3.58804	1.71428e-42	9.4684e-44
VSMC	ENSG00000139329	LUM	4.17975	8.14842e-37	4.73745e-38
VSMC	ENSG00000103811	CTSH	-3.10574	1.49747e-36	9.14153e-38
VSMC	ENSG00000038945	MSR1	-4.31533	1.42196e-35	9.09393e-37
VSMC	ENSG00000143546	S100A8	-5.00096	3.9574e-35	2.64593e-36
VSMC	ENSG00000137693	YAP1	3.29746	3.9259e-34	2.739e-35
VSMC	ENSG00000107679	PLEKHA1	1.32345	3.75026e-33	2.72548e-34
VSMC	ENSG00000082014	SMARCD3	2.15155	8.23614e-33	6.22499e-34
VSMC	ENSG00000261371	PECAM1	-3.75658	5.40866e-32	4.24517e-33
VSMC	ENSG00000128272	ATF4	1.25787	9.28525e-32	7.55776e-33
VSMC	ENSG00000160255	ITGB2	-3.53953	1.02447e-31	8.63649e-33
VSMC	ENSG00000106333	PCOLCE	3.29219	3.24274e-31	2.82797e-32
VSMC	ENSG00000110799	VWF	-4.27058	6.41024e-31	5.77667e-32
VSMC	ENSG00000112210	RAB23	2.90226	1.30689e-29	1.21571e-30
VSMC	ENSG00000118640	VAMP8	-3.27891	1.5919e-29	1.52712e-30
VSMC	ENSG00000150093	ITGB1	2.21473	1.83367e-29	1.81235e-30
VSMC	ENSG00000170458	CD14	-3.76794	2.27372e-29	2.31338e-30
VSMC	ENSG00000061455	PRDM6	3.4671	1.15305e-28	1.20668e-29
VSMC	ENSG00000124212	PTGIS	3.36484	1.03026e-26	1.10813e-27
VSMC	ENSG00000157540	DYRK1A	0.990098	2.83965e-26	3.13683e-27
VSMC	ENSG00000140945	CDH13	3.04048	1.5966e-25	1.8101e-26
VSMC	ENSG00000100014	SPECC1L	1.21012	2.12375e-25	2.46948e-26
VSMC	ENSG00000107798	LIPA	-2.90954	4.06852e-25	4.84911e-26
VSMC	ENSG00000140678	ITGAX	-3.45879	5.28192e-25	6.44885e-26
VSMC	ENSG00000100985	MMP9	-4.77619	7.4396e-25	9.2995e-26
VSMC	ENSG00000182326	C1S	3.203	1.20918e-24	1.54662e-25
VSMC	ENSG00000165029	ABCA1	-1.69856	1.61173e-24	2.10837e-25
VSMC	ENSG00000173757	STAT5B	0.875062	3.81505e-24	5.10152e-25
VSMC	ENSG00000203747	FCGR3A	-3.4849	6.14702e-24	8.39854e-25
VSMC	ENSG00000135077	HAVCR2	-3.28854	1.17287e-23	1.63657e-24
VSMC	ENSG00000082781	ITGB5	2.1088	7.69109e-23	1.09553e-23
VSMC	ENSG00000163625	WDFY3	0.942357	1.37942e-22	2.00498e-23
VSMC	ENSG00000101079	NDRG3	1.21265	6.71892e-21	9.96118e-22
VSMC	ENSG00000107863	ARHGAP21	0.973723	1.28092e-20	1.93628e-21
VSMC	ENSG00000019169	MARCO	-3.68551	2.72811e-20	4.2032e-21
VSMC	ENSG00000277632	CCL3	-3.19385	5.01914e-20	7.87888e-21
VSMC	ENSG00000135218	CD36	-3.97411	5.15544e-20	8.24271e-21
VSMC	ENSG00000170962	PDGFD	2.78005	1.54956e-19	2.52254e-20
VSMC	ENSG00000140577	CRTC3	0.952282	1.91415e-19	3.1717e-20
VSMC	ENSG00000068650	ATP11A	-1.173	4.89519e-19	8.25351e-20
VSMC	ENSG00000172936	MYD88	-1.43484	5.73986e-19	9.84453e-20
VSMC	ENSG00000091972	CD200	2.30067	6.10903e-19	1.06553e-19
VSMC	ENSG00000161921	CXCL16	-2.52218	7.54093e-18	1.3372e-18
VSMC	ENSG00000081237	PTPRC	-2.66823	1.04703e-17	1.88709e-18
VSMC	ENSG00000105664	COMP	3.76634	4.52785e-17	8.29229e-18
VSMC	ENSG00000018280	SLC11A1	-2.94143	5.57638e-17	1.03747e-17
VSMC	ENSG00000159251	ACTC1	2.75043	7.58675e-17	1.43354e-17
VSMC	ENSG00000249751	ECSCR	-2.5332	1.68243e-16	3.22791e-17
VSMC	ENSG00000178467	P4HTM	1.01387	4.18241e-16	8.14598e-17
VSMC	ENSG00000196547	MAN2A2	0.895817	5.6172e-16	1.11038e-16
VSMC	ENSG00000113578	FGF1	2.31862	6.41018e-16	1.28576e-16
VSMC	ENSG00000059377	TBXAS1	-2.47551	1.1535e-15	2.34724e-16
VSMC	ENSG00000154096	THY1	2.28525	1.25727e-15	2.59495e-16
VSMC	ENSG00000167851	CD300A	-2.41756	1.9075e-15	3.99244e-16
VSMC	ENSG00000179776	CDH5	-2.15773	2.05556e-15	4.36209e-16
VSMC	ENSG00000146648	EGFR	2.56196	4.43583e-15	9.5422e-16
VSMC	ENSG00000042493	CAPG	-2.42231	5.78474e-15	1.26121e-15
VSMC	ENSG00000011465	DCN	2.99599	6.19254e-15	1.38457e-15
VSMC	ENSG00000117525	F3	2.35995	6.19254e-15	1.38612e-15
VSMC	ENSG00000205339	IPO7	1.05691	1.77226e-14	4.01851e-15
VSMC	ENSG00000204397	CARD16	-1.59643	9.4775e-14	2.17652e-14
VSMC	ENSG00000276085	CCL3L1	-2.75711	1.05769e-13	2.45974e-14
VSMC	ENSG00000095970	TREM2	-2.47083	1.12211e-13	2.64218e-14
VSMC	ENSG00000173391	OLR1	-2.61108	3.22022e-13	7.67611e-14
VSMC	ENSG00000104635	SLC39A14	1.95313	4.6174e-13	1.11408e-13
VSMC	ENSG00000169245	CXCL10	-1.66536	5.81459e-13	1.41984e-13
VSMC	ENSG00000075420	FNDC3B	0.979233	1.20651e-12	2.9812e-13
VSMC	ENSG00000174175	SELP	-2.4899	2.58028e-12	6.45069e-13
VSMC	ENSG00000136378	ADAMTS7	2.06786	4.77928e-12	1.20871e-12
VSMC	ENSG00000150337	FCGR1A	-2.30114	5.95972e-12	1.52458e-12
VSMC	ENSG00000113361	CDH6	2.20142	5.96551e-12	1.5434e-12
VSMC	ENSG00000108700	CCL8	-2.3943	1.35229e-11	3.53798e-12
VSMC	ENSG00000108219	TSPAN14	-0.999315	1.9672e-11	5.20393e-12
VSMC	ENSG00000168610	STAT3	0.813371	2.64354e-11	7.06993e-12
VSMC	ENSG00000172399	MYOZ2	1.88501	2.73494e-11	7.39387e-12
VSMC	ENSG00000160201	U2AF1	0.606936	3.29797e-11	9.0119e-12
VSMC	ENSG00000197614	MFAP5	1.65324	4.89982e-11	1.35315e-11
VSMC	ENSG00000139219	COL2A1	2.22469	4.91477e-11	1.37156e-11
VSMC	ENSG00000175445	LPL	-2.44896	5.08609e-11	1.43416e-11
VSMC	ENSG00000027697	IFNGR1	-1.13542	6.40924e-11	1.82589e-11
VSMC	ENSG00000034510	TMSB10	-1.16831	9.88955e-11	2.84612e-11
VSMC	ENSG00000164764	SBSPON	2.44623	1.02696e-10	2.98535e-11
VSMC	ENSG00000125538	IL1B	-2.43514	2.03577e-10	5.9771e-11
VSMC	ENSG00000169508	GPR183	-1.84979	2.92561e-10	8.67479e-11
VSMC	ENSG00000105639	JAK3	0.943279	3.93172e-10	1.17723e-10
VSMC	ENSG00000081041	CXCL2	-2.21423	6.11721e-10	1.84939e-10
VSMC	ENSG00000089127	OAS1	-1.55868	6.16659e-10	1.88224e-10
VSMC	ENSG00000160179	ABCG1	-1.3293	6.70083e-10	2.06479e-10
VSMC	ENSG00000135480	KRT7	1.50645	1.20952e-09	3.76218e-10
VSMC	ENSG00000128815	WDFY4	-2.16988	1.72285e-09	5.40895e-10
VSMC	ENSG00000172977	KAT5	0.659249	2.48214e-09	7.86491e-10
VSMC	ENSG00000133812	SBF2	0.5081	3.30024e-09	1.05531e-09
VSMC	ENSG00000102010	BMX	-1.83954	4.55081e-09	1.46843e-09
VSMC	ENSG00000186847	KRT14	1.70852	4.59971e-09	1.49758e-09
VSMC	ENSG00000149451	ADAM33	2.32234	7.08908e-09	2.32868e-09
VSMC	ENSG00000147614	ATP6V0D2	-1.92743	9.0332e-09	2.99356e-09
VSMC	ENSG00000124762	CDKN1A	1.03594	9.17234e-09	3.06633e-09
VSMC	ENSG00000073060	SCARB1	-1.89164	1.30583e-08	4.40338e-09
VSMC	ENSG00000103490	PYCARD	-1.47129	1.65534e-08	5.63009e-09
VSMC	ENSG00000181631	P2RY13	-1.72896	3.80856e-08	1.30642e-08
VSMC	ENSG00000122986	HVCN1	-1.06042	4.96465e-08	1.71742e-08
VSMC	ENSG00000172236	TPSAB1	-2.37147	6.41868e-08	2.23907e-08
VSMC	ENSG00000155011	DKK2	-1.69989	1.05218e-07	3.70097e-08
VSMC	ENSG00000196371	FUT4	0.644298	1.10543e-07	3.92043e-08
VSMC	ENSG00000026751	SLAMF7	-1.78049	1.14945e-07	4.10994e-08
VSMC	ENSG00000172071	EIF2AK3	0.610549	1.36776e-07	4.93028e-08
VSMC	ENSG00000111404	RERGL	2.05602	1.54876e-07	5.62777e-08
VSMC	ENSG00000037280	FLT4	-1.27823	1.59706e-07	5.84969e-08
VSMC	ENSG00000133275	CSNK1G2	0.519064	1.77237e-07	6.54333e-08
VSMC	ENSG00000164867	NOS3	-1.58457	2.38762e-07	8.88415e-08
VSMC	ENSG00000080854	IGSF9B	2.01113	2.73642e-07	1.02616e-07
VSMC	ENSG00000007866	TEAD3	1.95518	5.67447e-07	2.14442e-07
VSMC	ENSG00000163734	CXCL3	-1.59371	7.29838e-07	2.77932e-07
VSMC	ENSG00000091409	ITGA6	-1.07447	8.24673e-07	3.16444e-07
VSMC	ENSG00000139613	SMARCC2	0.669306	9.46958e-07	3.6612e-07
VSMC	ENSG00000117632	STMN1	-0.923643	9.53808e-07	3.71542e-07
VSMC	ENSG00000163877	SNIP1	0.566368	2.13179e-06	8.36603e-07
VSMC	ENSG00000134333	LDHA	0.920116	2.20692e-06	8.7892e-07
VSMC	ENSG00000184584	TMEM173	0.846896	2.20692e-06	8.78108e-07
VSMC	ENSG00000230590	FTX	0.628987	2.2558e-06	9.04943e-07
VSMC	ENSG00000175197	DDIT3	0.637323	3.01575e-06	1.21857e-06
VSMC	ENSG00000277734	TRAC	-1.21646	4.18044e-06	1.70134e-06
VSMC	ENSG00000196821	ILRUN	0.499937	8.71724e-06	3.57305e-06
VSMC	ENSG00000178573	MAF	-1.04748	8.93671e-06	3.68899e-06
VSMC	ENSG00000114270	COL7A1	1.54778	9.31402e-06	3.87182e-06
VSMC	ENSG00000044574	HSPA5	0.752694	1.04042e-05	4.35526e-06
VSMC	ENSG00000196975	ANXA4	0.789982	1.18528e-05	4.9961e-06
VSMC	ENSG00000185963	BICD2	0.610862	1.34363e-05	5.70263e-06
VSMC	ENSG00000115523	GNLY	-1.31608	1.49055e-05	6.3695e-06
VSMC	ENSG00000196549	MME	-1.19135	1.60892e-05	6.92209e-06
VSMC	ENSG00000096717	SIRT1	0.474506	2.09729e-05	9.08419e-06
VSMC	ENSG00000128052	KDR	-0.839961	2.16189e-05	9.42684e-06
VSMC	ENSG00000179639	FCER1A	-1.31648	3.20744e-05	1.40792e-05
VSMC	ENSG00000149201	CCDC81	0.876797	4.06253e-05	1.79507e-05
VSMC	ENSG00000136869	TLR4	-0.452343	6.07056e-05	2.69999e-05
VSMC	ENSG00000145016	RUBCN	0.333677	6.85973e-05	3.07093e-05
VSMC	ENSG00000051523	CYBA	-1.18539	7.07968e-05	3.18997e-05
VSMC	ENSG00000225746	MEG8	0.827195	7.30691e-05	3.3136e-05
VSMC	ENSG00000121807	CCR2	-1.1711	7.36035e-05	3.35923e-05
VSMC	ENSG00000261609	GAN	0.652687	7.69553e-05	3.53458e-05
VSMC	ENSG00000179914	ITLN1	-2.01357	9.62647e-05	4.44944e-05
VSMC	ENSG00000163739	CXCL1	-1.12219	9.90886e-05	4.60877e-05
VSMC	ENSG00000069431	ABCC9	1.28075	0.000100232	4.69107e-05
VSMC	ENSG00000138617	PARP16	0.707283	0.000111205	5.23698e-05
VSMC	ENSG00000131389	SLC6A6	-0.810673	0.000114393	5.42034e-05
VSMC	ENSG00000106804	C5	0.611189	0.000119579	5.70084e-05
VSMC	ENSG00000168329	CX3CR1	-1.17615	0.00012034	5.7721e-05
VSMC	ENSG00000078401	EDN1	-1.3563	0.000134196	6.47571e-05
VSMC	ENSG00000155366	RHOC	0.635674	0.000136104	6.60736e-05
VSMC	ENSG00000223501	VPS52	0.406615	0.000136617	6.67199e-05
VSMC	ENSG00000148773	MKI67	-1.14036	0.000138257	6.79226e-05
VSMC	ENSG00000062485	CS	0.369983	0.000164335	8.1212e-05
VSMC	ENSG00000164077	MON1A	0.561058	0.000192578	9.57294e-05
VSMC	ENSG00000121797	CCRL2	-1.13908	0.000222398	0.000111199
VSMC	ENSG00000188428	BLOC1S5	0.361138	0.00022905	0.000115191
VSMC	ENSG00000010278	CD9	0.777341	0.000288586	0.000145971
VSMC	ENSG00000213809	KLRK1	-1.13694	0.000413064	0.000210134
VSMC	ENSG00000143799	PARP1	-0.495643	0.000436573	0.000223363
VSMC	ENSG00000162493	PDPN	-0.871829	0.000498709	0.000256603
VSMC	ENSG00000170248	PDCD6IP	0.510219	0.00054978	0.000284479
VSMC	ENSG00000134326	CMPK2	-0.663056	0.000569643	0.000296413
VSMC	ENSG00000136160	EDNRB	-1.23597	0.000572841	0.000299742
VSMC	ENSG00000163191	S100A11	-0.711395	0.000628346	0.000330612
VSMC	ENSG00000197253	TPSB2	-1.69593	0.000649464	0.000343612
VSMC	ENSG00000162723	SLAMF9	-0.858533	0.000923534	0.000491298
VSMC	ENSG00000235244	DANT2	1.01559	0.00112215	0.000600221
VSMC	ENSG00000170323	FABP4	-1.15809	0.00112251	0.000603677
VSMC	ENSG00000134817	APLNR	-0.71617	0.0012025	0.000650189
VSMC	ENSG00000147316	MCPH1	0.457178	0.00136295	0.000740904
VSMC	ENSG00000163751	CPA3	-0.987239	0.00138196	0.000755259
VSMC	ENSG00000136997	MYC	-0.391977	0.00141483	0.000777334
VSMC	ENSG00000147113	DIPK2B	-0.476433	0.00161868	0.000894038
VSMC	ENSG00000166825	ANPEP	-0.859154	0.00189103	0.00104996
VSMC	ENSG00000150636	CCDC102B	0.659853	0.00191116	0.00106669
VSMC	ENSG00000176083	ZNF683	-1.00748	0.00203568	0.00114211
VSMC	ENSG00000122679	RAMP3	-0.855601	0.00209103	0.00117924
VSMC	ENSG00000141458	NPC1	-0.670319	0.00224072	0.00127017
VSMC	ENSG00000150045	KLRF1	-0.81096	0.00353618	0.0020148
VSMC	ENSG00000025423	HSD17B6	0.668476	0.0035431	0.00202905
VSMC	ENSG00000186810	CXCR3	-0.865848	0.00361723	0.00208201
VSMC	ENSG00000120278	PLEKHG1	-0.398861	0.00380196	0.00219939
VSMC	ENSG00000131981	LGALS3	-0.854413	0.00450894	0.00262148
VSMC	ENSG00000162772	ATF3	0.802136	0.00460213	0.00268904
VSMC	ENSG00000170776	AKAP13	0.263037	0.00484254	0.00284358
VSMC	ENSG00000116191	RALGPS2	-0.808979	0.00484631	0.00285989
VSMC	ENSG00000182511	FES	-0.489765	0.00509994	0.00302439
VSMC	ENSG00000025434	NR1H3	-0.88296	0.00514838	0.00306807
VSMC	ENSG00000117448	AKR1A1	-0.423164	0.00534822	0.00320271
VSMC	ENSG00000073050	XRCC1	0.367651	0.00543216	0.00326877
VSMC	ENSG00000164171	ITGA2	0.816671	0.00573464	0.00346746
VSMC	ENSG00000012124	CD22	-1.23986	0.00723519	0.0043958
VSMC	ENSG00000144218	AFF3	0.551611	0.0074535	0.0045501
VSMC	ENSG00000169783	LINGO1	0.618089	0.00952811	0.00584428
VSMC	ENSG00000168259	DNAJC7	0.291141	0.00977344	0.00602317
VSMC	ENSG00000178404	CEP295NL	0.341711	0.0104912	0.0065875
VSMC	ENSG00000157404	KIT	-0.505304	0.0104912	0.00658299
VSMC	ENSG00000112062	MAPK14	0.224077	0.0104912	0.00653206
VSMC	ENSG00000149534	MS4A2	-0.7177	0.0104912	0.00657621
VSMC	ENSG00000240849	TMEM189	0.214413	0.0119383	0.00753087
VSMC	ENSG00000134539	KLRD1	-0.584449	0.0150175	0.00951687
VSMC	ENSG00000170476	MZB1	-0.859522	0.0156017	0.00993245
VSMC	ENSG00000186074	CD300LF	-0.808436	0.0163768	0.0104736
VSMC	ENSG00000104518	GSDMD	-0.308905	0.0170907	0.0109798
VSMC	ENSG00000239672	NME1	0.316292	0.0173347	0.0111869
VSMC	ENSG00000097033	SH3GLB1	0.348143	0.0175749	0.011393
VSMC	ENSG00000106537	TSPAN13	-0.874721	0.0184967	0.0120686
VSMC	ENSG00000100219	XBP1	0.296096	0.0184967	0.0120981
VSMC	ENSG00000140932	CMTM2	-0.578109	0.0203685	0.0133817
VSMC	ENSG00000225556	C2CD4D	0.578245	0.021437	0.0141459
VSMC	ENSG00000156738	MS4A1	-0.54033	0.0239824	0.0158953
VSMC	ENSG00000197385	ZNF860	0.487275	0.0243864	0.016234
VSMC	ENSG00000196230	TUBB	0.305356	0.0243997	0.0163138
VSMC	ENSG00000061656	SPAG4	-0.464566	0.0251137	0.0168642
VSMC	ENSG00000198178	CLEC4C	-0.362176	0.0279875	0.0189567
VSMC	ENSG00000163072	NOSTRIN	-0.832385	0.0279875	0.0188818
VSMC	ENSG00000184731	FAM110C	0.687859	0.0289055	0.0196625
VSMC	ENSG00000183160	TMEM119	0.735956	0.0319375	0.0218178
VSMC	ENSG00000129595	EPB41L4A	0.549159	0.032363	0.0222966
VSMC	ENSG00000140287	HDC	0.342526	0.032363	0.0222476
VSMC	ENSG00000197992	CLEC9A	-0.377577	0.0327831	0.0226814
VSMC	ENSG00000143153	ATP1B1	-0.407573	0.0375611	0.0260962
VSMC	ENSG00000064652	SNX24	-0.297796	0.0379072	0.0264469
VSMC	ENSG00000164045	CDC25A	-0.372336	0.038304	0.026835
VSMC	ENSG00000169554	ZEB2	-0.296669	0.0405603	0.0285337
VSMC	ENSG00000241852	C8orf58	0.381975	0.0416523	0.029423
VSMC	ENSG00000092009	CMA1	-0.537826	0.04365	0.0309611
VSMC	ENSG00000106546	AHR	0.284403	0.048288	0.0343911

## Sheet: Wilcoxon - Scale 5
Cluster name	ENSEMBL ID	HGNC symbol	log2FC	padj	pvalue
CD8_Teff-cell	ENSG00000277734	TRAC	4.81993	3.54475e-287	5.15225e-289
CD8_Teff-cell	ENSG00000081237	PTPRC	2.28813	2.61274e-128	5.31663e-130
CD8_Teff-cell	ENSG00000134333	LDHA	0.305427	1.73455e-107	4.53806e-109
CD8_Teff-cell	ENSG00000213809	KLRK1	3.28419	2.566e-45	1.49186e-46
CD8_Teff-cell	ENSG00000178607	ERN1	2.01355	2.29394e-20	2.46732e-21
CD8_Teff-cell	ENSG00000230590	FTX	0.594672	3.63952e-19	4.1262e-20
CD8_Teff-cell	ENSG00000169554	ZEB2	0.248671	3.28677e-18	3.83666e-19
CD8_Teff-cell	ENSG00000124813	RUNX2	1.76667	4.2429e-17	5.18028e-18
CD8_Teff-cell	ENSG00000169508	GPR183	1.79096	1.17199e-16	1.46498e-17
CD8_Teff-cell	ENSG00000026751	SLAMF7	1.41951	3.43431e-16	4.39272e-17
CD8_Teff-cell	ENSG00000197919	IFNA1	1.81453	3.04504e-14	4.24889e-15
CD8_Teff-cell	ENSG00000204397	CARD16	1.07237	1.662e-13	2.36739e-14
CD8_Teff-cell	ENSG00000111981	ULBP1	1.20982	2.89411e-11	4.62721e-12
CD8_Teff-cell	ENSG00000134539	KLRD1	2.6096	3.05944e-10	5.06942e-11
CD8_Teff-cell	ENSG00000196230	TUBB	0.343413	1.77669e-09	3.04722e-10
CD8_Teff-cell	ENSG00000163600	ICOS	3.31853	1.10781e-08	1.99664e-09
CD8_Teff-cell	ENSG00000115523	GNLY	2.78719	1.55046e-08	2.83951e-09
CD8_Teff-cell	ENSG00000143799	PARP1	0.896938	3.19365e-08	6.12735e-09
CD8_Teff-cell	ENSG00000179639	FCER1A	1.5911	3.45708e-08	6.73326e-09
CD8_Teff-cell	ENSG00000121807	CCR2	3.02256	8.83341e-08	1.77182e-08
CD8_Teff-cell	ENSG00000150045	KLRF1	1.77896	2.71076e-07	5.51608e-08
CD8_Teff-cell	ENSG00000062485	CS	0.855016	4.88995e-07	1.00926e-07
CD8_Teff-cell	ENSG00000117281	CD160	1.40854	5.63458e-07	1.17933e-07
CD8_Teff-cell	ENSG00000198178	CLEC4C	1.76248	1.13129e-06	2.40071e-07
CD8_Teff-cell	ENSG00000203811	HIST2H3C	0.936226	2.49525e-06	5.4966e-07
CD8_Teff-cell	ENSG00000156738	MS4A1	1.72045	2.49525e-06	5.51277e-07
CD8_Teff-cell	ENSG00000183160	TMEM119	0.802441	3.78058e-06	8.57225e-07
CD8_Teff-cell	ENSG00000160201	U2AF1	0.815223	5.58231e-06	1.29821e-06
CD8_Teff-cell	ENSG00000197992	CLEC9A	1.85975	5.87816e-06	1.3841e-06
CD8_Teff-cell	ENSG00000167483	NIBAN3	1.86281	6.16763e-06	1.47019e-06
CD8_Teff-cell	ENSG00000120278	PLEKHG1	1.32277	6.4604e-06	1.55876e-06
CD8_Teff-cell	ENSG00000225746	MEG8	1.1351	1.14636e-05	2.83258e-06
CD8_Teff-cell	ENSG00000169783	LINGO1	1.27279	1.67142e-05	4.22714e-06
CD8_Teff-cell	ENSG00000104518	GSDMD	1.61131	2.67424e-05	6.91882e-06
CD8_Teff-cell	ENSG00000114491	UMPS	0.876247	3.18885e-05	8.43561e-06
CD8_Teff-cell	ENSG00000096433	ITPR3	1.05437	3.89548e-05	1.04182e-05
CD8_Teff-cell	ENSG00000117632	STMN1	1.20016	5.49271e-05	1.49675e-05
CD8_Teff-cell	ENSG00000163751	CPA3	1.2359	5.49271e-05	1.50092e-05
CD8_Teff-cell	ENSG00000181631	P2RY13	0.59869	6.31056e-05	1.76109e-05
CD8_Teff-cell	ENSG00000106541	AGR2	1.35332	9.48888e-05	2.78598e-05
CD8_Teff-cell	ENSG00000118526	TCF21	2.26324	9.67154e-05	2.86772e-05
CD8_Teff-cell	ENSG00000149294	NCAM1	1.51752	0.000100754	3.01677e-05
CD8_Teff-cell	ENSG00000122025	FLT3	1.96148	0.00014747	4.45841e-05
CD8_Teff-cell	ENSG00000157404	KIT	1.08696	0.000236092	7.2063e-05
CD8_Teff-cell	ENSG00000149534	MS4A2	1.30318	0.000237472	7.31744e-05
CD8_Teff-cell	ENSG00000131203	IDO1	1.82444	0.000426881	0.000134021
CD8_Teff-cell	ENSG00000170476	MZB1	0.392869	0.000431063	0.000136587
CD8_Teff-cell	ENSG00000149968	MMP3	1.47109	0.000439237	0.000142262
CD8_Teff-cell	ENSG00000144218	AFF3	1.45964	0.000439237	0.000142323
CD8_Teff-cell	ENSG00000120875	DUSP4	2.32786	0.000439237	0.000143007
CD8_Teff-cell	ENSG00000134109	EDEM1	0.939556	0.000515715	0.000169406
CD8_Teff-cell	ENSG00000109819	PPARGC1A	1.44315	0.000631053	0.000210963
CD8_Teff-cell	ENSG00000170442	KRT86	1.52038	0.000664867	0.000228065
CD8_Teff-cell	ENSG00000128271	ADORA2A	1.87673	0.000997183	0.000350753
CD8_Teff-cell	ENSG00000164430	CGAS	1.56335	0.000999867	0.000354604
CD8_Teff-cell	ENSG00000184292	TACSTD2	1.5341	0.00100498	0.00036062
CD8_Teff-cell	ENSG00000152402	GUCY1A2	2.20019	0.00100498	0.00036226
CD8_Teff-cell	ENSG00000168329	CX3CR1	1.96887	0.00103344	0.000375522
CD8_Teff-cell	ENSG00000166851	PLK1	0.919507	0.0010748	0.000393677
CD8_Teff-cell	ENSG00000134107	BHLHE40	0.366073	0.00111147	0.000410338
CD8_Teff-cell	ENSG00000143184	XCL1	1.32237	0.00117452	0.00043703
CD8_Teff-cell	ENSG00000176083	ZNF683	3.5813	0.00122087	0.000457825
CD8_Teff-cell	ENSG00000164077	MON1A	1.2412	0.00124477	0.000471894
CD8_Teff-cell	ENSG00000108219	TSPAN14	0.294679	0.00124477	0.000474025
CD8_Teff-cell	ENSG00000105639	JAK3	0.855593	0.00130857	0.000502127
CD8_Teff-cell	ENSG00000116690	PRG4	1.88052	0.00142451	0.000554898
CD8_Teff-cell	ENSG00000224982	TMEM233	1.85883	0.00153707	0.000603209
CD8_Teff-cell	ENSG00000197385	ZNF860	1.23428	0.00194873	0.000770428
CD8_Teff-cell	ENSG00000138617	PARP16	1.63294	0.0021351	0.000850316
CD8_Teff-cell	ENSG00000196821	ILRUN	0.572557	0.00218568	0.000876812
CD8_Teff-cell	ENSG00000170776	AKAP13	1.00782	0.00238205	0.000962514
CD8_Teff-cell	ENSG00000134321	RSAD2	1.20682	0.00238368	0.000970104
CD8_Teff-cell	ENSG00000178573	MAF	0.54734	0.00239551	0.000981881
CD8_Teff-cell	ENSG00000115008	IL1A	1.5946	0.00334826	0.00141029
CD8_Teff-cell	ENSG00000173757	STAT5B	0.538767	0.00334826	0.00141133
CD8_Teff-cell	ENSG00000134817	APLNR	0.560901	0.0033694	0.00143004
CD8_Teff-cell	ENSG00000115718	PROC	1.19525	0.00342246	0.00146251
CD8_Teff-cell	ENSG00000198901	PRC1	3.00692	0.00362089	0.00155783
CD8_Teff-cell	ENSG00000148773	MKI67	3.49771	0.0042972	0.00186129
CD8_Teff-cell	ENSG00000183049	CAMK1D	0.721398	0.0045198	0.00197084
CD8_Teff-cell	ENSG00000147316	MCPH1	1.18959	0.00467836	0.00205358
CD8_Teff-cell	ENSG00000164045	CDC25A	2.15831	0.00476775	0.00210668
CD8_Teff-cell	ENSG00000008300	CELSR3	1.56094	0.005176	0.00230211
CD8_Teff-cell	ENSG00000204323	SMIM5	1.13083	0.0078073	0.00351783
CD8_Teff-cell	ENSG00000197632	SERPINB2	1.63066	0.00797167	0.00363823
CD8_Teff-cell	ENSG00000205339	IPO7	0.0789542	0.00907186	0.00418046
CD8_Teff-cell	ENSG00000100219	XBP1	0.122027	0.00907186	0.0041931
CD8_Teff-cell	ENSG00000186810	CXCR3	2.75787	0.0109635	0.00509932
CD8_Teff-cell	ENSG00000186074	CD300LF	1.04066	0.0111015	0.00519576
CD8_Teff-cell	ENSG00000112033	PPARD	0.967872	0.0112076	0.005278
CD8_Teff-cell	ENSG00000177455	CD19	1.59343	0.0114412	0.00542128
CD8_Teff-cell	ENSG00000112062	MAPK14	0.594156	0.0118295	0.00563964
CD8_Teff-cell	ENSG00000139719	VPS33A	1.19189	0.0118834	0.00569987
CD8_Teff-cell	ENSG00000109684	CLNK	1.61949	0.0143803	0.00702296
CD8_Teff-cell	ENSG00000165899	OTOGL	0.898057	0.0160689	0.00796184
CD8_Teff-cell	ENSG00000133275	CSNK1G2	0.269503	0.0160689	0.00798773
CD8_Teff-cell	ENSG00000084093	REST	0.896778	0.0170998	0.0085499
CD8_Teff-cell	ENSG00000115884	SDC1	1.95372	0.0174808	0.00884205
CD8_Teff-cell	ENSG00000125966	MMP24	1.37861	0.0175608	0.00893354
CD8_Teff-cell	ENSG00000137441	FGFBP2	2.24098	0.0193597	0.0100424
CD8_Teff-cell	ENSG00000105650	PDE4C	0.870001	0.0193597	0.0100738
CD8_Teff-cell	ENSG00000239672	NME1	0.392248	0.0197037	0.0103101
CD8_Teff-cell	ENSG00000051180	RAD51	1.17888	0.0199464	0.0104951
CD8_Teff-cell	ENSG00000152942	RAD17	0.645923	0.0218062	0.0116004
CD8_Teff-cell	ENSG00000204345	CD300LD	0.648073	0.0232709	0.0124911
CD8_Teff-cell	ENSG00000059377	TBXAS1	0.317596	0.0232709	0.0125149
CD8_Teff-cell	ENSG00000169245	CXCL10	0.758374	0.0267566	0.0146228
CD8_Teff-cell	ENSG00000223501	VPS52	0.77133	0.0337839	0.0187579
CD8_Teff-cell	ENSG00000182511	FES	1.04997	0.0396517	0.0221312
CD8_Teff-cell	ENSG00000102174	PHEX	0.314541	0.0401035	0.0224999
CD8_Teff-cell	ENSG00000115977	AAK1	0.629955	0.0457955	0.0259596
CD8_Teff-cell	ENSG00000162723	SLAMF9	0.97505	0.0458367	0.0261162
CD8_Teff-cell	ENSG00000150337	FCGR1A	0.0622081	0.049064	0.0281303
CD8_Teff-cell	ENSG00000121797	CCRL2	0.351402	0.049064	0.0282403
CD8_Teff-cell	ENSG00000107679	PLEKHA1	-0.191504	0.0430641	0.0242861
CD8_Teff-cell	ENSG00000011465	DCN	-1.35803	0.0281217	0.0155324
CD8_Teff-cell	ENSG00000143546	S100A8	-2.45608	0.0269769	0.0148216
CD8_Teff-cell	ENSG00000082014	SMARCD3	-0.491622	0.0245733	0.0133582
CD8_Teff-cell	ENSG00000185963	BICD2	-0.21704	0.0237473	0.0128401
CD8_Teff-cell	ENSG00000146648	EGFR	-0.318424	0.0205897	0.0108934
CD8_Teff-cell	ENSG00000175445	LPL	-0.996506	0.0177696	0.00914309
CD8_Teff-cell	ENSG00000073060	SCARB1	-1.11319	0.0176857	0.00904852
CD8_Teff-cell	ENSG00000173391	OLR1	-1.15456	0.0174788	0.00879023
CD8_Teff-cell	ENSG00000106333	PCOLCE	-1.01264	0.0150089	0.00737358
CD8_Teff-cell	ENSG00000276085	CCL3L1	-0.894937	0.0126063	0.00611994
CD8_Teff-cell	ENSG00000277632	CCL3	-1.04406	0.0121605	0.00586816
CD8_Teff-cell	ENSG00000117525	F3	-0.174621	0.00797167	0.00362997
CD8_Teff-cell	ENSG00000042493	CAPG	-0.876069	0.00723086	0.00323707
CD8_Teff-cell	ENSG00000174059	CD34	-1.98118	0.00319744	0.00132917
CD8_Teff-cell	ENSG00000173402	DAG1	0.273478	0.00274204	0.00113189
CD8_Teff-cell	ENSG00000061455	PRDM6	-0.362035	0.00141207	0.000545944
CD8_Teff-cell	ENSG00000103811	CTSH	-0.813324	0.000799456	0.00027888
CD8_Teff-cell	ENSG00000091972	CD200	-1.10154	0.000717455	0.000248189
CD8_Teff-cell	ENSG00000166825	ANPEP	-0.921884	0.000659039	0.00022415
CD8_Teff-cell	ENSG00000149451	ADAM33	-0.901905	0.000645041	0.000217514
CD8_Teff-cell	ENSG00000110799	VWF	-4.15169	0.000547694	0.000181503
CD8_Teff-cell	ENSG00000136826	KLF4	-0.973172	0.000359474	0.000111813
CD8_Teff-cell	ENSG00000172399	MYOZ2	-1.11592	8.95808e-05	2.60409e-05
CD8_Teff-cell	ENSG00000025434	NR1H3	-1.29561	8.78071e-05	2.52701e-05
CD8_Teff-cell	ENSG00000159251	ACTC1	-0.879061	8.55976e-05	2.43854e-05
CD8_Teff-cell	ENSG00000178726	THBD	-1.53271	8.55976e-05	2.43435e-05
CD8_Teff-cell	ENSG00000129038	LOXL1	-1.34069	6.05033e-05	1.67088e-05
CD8_Teff-cell	ENSG00000142166	IFNAR1	0.239148	2.92663e-05	7.65688e-06
CD8_Teff-cell	ENSG00000170525	PFKFB3	-0.632315	2.41936e-05	6.18906e-06
CD8_Teff-cell	ENSG00000099331	MYO9B	0.118203	1.66455e-05	4.16138e-06
CD8_Teff-cell	ENSG00000203747	FCGR3A	-0.476096	9.47092e-06	2.31267e-06
CD8_Teff-cell	ENSG00000161921	CXCL16	-1.11539	4.54372e-06	1.04347e-06
CD8_Teff-cell	ENSG00000157933	SKI	-0.617126	3.02374e-06	6.76826e-07
CD8_Teff-cell	ENSG00000018280	SLC11A1	-0.921116	1.19194e-06	2.56405e-07
CD8_Teff-cell	ENSG00000163625	WDFY3	-0.144087	4.73225e-08	9.35445e-09
CD8_Teff-cell	ENSG00000261371	PECAM1	-1.22014	2.14528e-08	4.05359e-09
CD8_Teff-cell	ENSG00000128272	ATF4	-0.261469	1.63594e-08	3.0436e-09
CD8_Teff-cell	ENSG00000136869	TLR4	-1.02944	4.12983e-09	7.32324e-10
CD8_Teff-cell	ENSG00000168610	STAT3	-0.430178	1.92544e-09	3.35833e-10
CD8_Teff-cell	ENSG00000170962	PDGFD	-1.03876	1.20529e-09	2.03217e-10
CD8_Teff-cell	ENSG00000140545	MFGE8	-2.58102	3.44563e-11	5.60916e-12
CD8_Teff-cell	ENSG00000097033	SH3GLB1	-0.695542	7.12163e-12	1.11793e-12
CD8_Teff-cell	ENSG00000106546	AHR	-0.744687	3.74754e-12	5.77382e-13
CD8_Teff-cell	ENSG00000140678	ITGAX	-1.24085	2.5699e-12	3.88474e-13
CD8_Teff-cell	ENSG00000124762	CDKN1A	-0.916372	1.47737e-12	2.19029e-13
CD8_Teff-cell	ENSG00000196975	ANXA4	-0.519046	6.35221e-13	9.23286e-14
CD8_Teff-cell	ENSG00000116717	GADD45A	-0.41609	2.75331e-14	3.76178e-15
CD8_Teff-cell	ENSG00000019169	MARCO	-2.04686	1.23077e-14	1.6458e-15
CD8_Teff-cell	ENSG00000112210	RAB23	-0.443597	6.9007e-15	9.02708e-16
CD8_Teff-cell	ENSG00000163220	S100A9	-2.42587	3.28677e-18	3.91737e-19
CD8_Teff-cell	ENSG00000149257	SERPINH1	-1.64452	4.3755e-20	4.8334e-21
CD8_Teff-cell	ENSG00000170458	CD14	-1.43758	1.69213e-25	1.77084e-26
CD8_Teff-cell	ENSG00000072952	MRVI1	-1.77007	3.93316e-26	4.00176e-27
CD8_Teff-cell	ENSG00000044574	HSPA5	-1.37285	9.0804e-27	8.97481e-28
CD8_Teff-cell	ENSG00000107798	LIPA	-1.53181	3.64575e-29	3.49738e-30
CD8_Teff-cell	ENSG00000100985	MMP9	-4.83862	2.75011e-29	2.55824e-30
CD8_Teff-cell	ENSG00000135218	CD36	-3.23772	1.48913e-29	1.34195e-30
CD8_Teff-cell	ENSG00000165029	ABCA1	-1.44651	1.3307e-32	1.1605e-33
CD8_Teff-cell	ENSG00000075420	FNDC3B	-0.854985	2.4778e-33	2.08884e-34
CD8_Teff-cell	ENSG00000162772	ATF3	-1.75109	2.45953e-33	2.00194e-34
CD8_Teff-cell	ENSG00000038945	MSR1	-1.47813	4.85208e-35	3.80832e-36
CD8_Teff-cell	ENSG00000216490	IFI30	-1.81691	7.92147e-39	5.98716e-40
CD8_Teff-cell	ENSG00000137693	YAP1	-1.64598	2.00787e-39	1.45921e-40
CD8_Teff-cell	ENSG00000131981	LGALS3	-1.48226	1.56048e-39	1.08871e-40
CD8_Teff-cell	ENSG00000139329	LUM	-2.53033	1.00812e-39	6.74036e-41
CD8_Teff-cell	ENSG00000140945	CDH13	-1.61194	3.02765e-43	1.93629e-44
CD8_Teff-cell	ENSG00000117450	PRDX1	-1.21546	3.29617e-45	2.0122e-46
CD8_Teff-cell	ENSG00000182326	C1S	-2.09665	3.38732e-49	1.8709e-50
CD8_Teff-cell	ENSG00000163191	S100A11	-1.11946	3.07033e-59	1.60657e-60
CD8_Teff-cell	ENSG00000172037	LAMB2	-2.40209	5.65386e-60	2.79406e-61
CD8_Teff-cell	ENSG00000129226	CD68	-1.74349	2.99718e-62	1.39404e-63
CD8_Teff-cell	ENSG00000082781	ITGB5	-1.7366	1.21348e-64	5.29134e-66
CD8_Teff-cell	ENSG00000169604	ANTXR1	-0.819936	4.21059e-80	1.71361e-81
CD8_Teff-cell	ENSG00000130176	CNN1	-3.04099	1.03375e-93	3.90662e-95
CD8_Teff-cell	ENSG00000124212	PTGIS	-2.36917	9.19034e-96	3.20593e-97
CD8_Teff-cell	ENSG00000224078	SNHG14	-0.554555	4.22525e-97	1.3511e-98
CD8_Teff-cell	ENSG00000010278	CD9	-2.51749	5.19003e-105	1.50873e-106
CD8_Teff-cell	ENSG00000249669	CARMN	-2.03062	4.83934e-110	1.12543e-111
CD8_Teff-cell	ENSG00000118785	SPP1	-5.25418	1.89505e-191	3.30532e-193
CD8_Teff-cell	ENSG00000133392	MYH11	-2.81815	0	0
CD8_Teff-cell	ENSG00000150093	ITGB1	-1.35272	0	0
CD8_Teff-cell	ENSG00000164692	COL1A2	-3.6546	0	0
CD8_Teff-cell	ENSG00000107796	ACTA2	-2.88717	0	0
Endothelial	ENSG00000261371	PECAM1	4.66336	0	0
Endothelial	ENSG00000110799	VWF	8.92959	0	0
Endothelial	ENSG00000174059	CD34	4.4801	0	0
Endothelial	ENSG00000179776	CDH5	4.78487	0	0
Endothelial	ENSG00000078401	EDN1	6.82432	6.43867e-229	1.49737e-230
Endothelial	ENSG00000174175	SELP	6.14987	9.50968e-224	2.488e-225
Endothelial	ENSG00000249751	ECSCR	6.90358	3.16726e-217	9.20716e-219
Endothelial	ENSG00000224078	SNHG14	1.24555	1.78741e-137	6.23517e-139
Endothelial	ENSG00000178726	THBD	2.41765	4.82415e-100	2.38403e-101
Endothelial	ENSG00000179914	ITLN1	8.51784	4.50571e-97	2.35764e-98
Endothelial	ENSG00000128052	KDR	3.54097	6.05602e-58	3.69699e-59
Endothelial	ENSG00000155011	DKK2	5.21138	1.90575e-55	1.21879e-56
Endothelial	ENSG00000096433	ITPR3	2.37899	6.23643e-52	4.16971e-53
Endothelial	ENSG00000102010	BMX	5.80319	8.41731e-52	5.87254e-53
Endothelial	ENSG00000164867	NOS3	3.33671	2.68759e-50	1.95319e-51
Endothelial	ENSG00000034510	TMSB10	1.68816	8.22768e-49	6.2186e-50
Endothelial	ENSG00000136826	KLF4	2.78109	1.77284e-45	1.39148e-46
Endothelial	ENSG00000184584	TMEM173	1.46347	3.26433e-43	2.8468e-44
Endothelial	ENSG00000147113	DIPK2B	4.00349	2.75846e-41	2.6462e-42
Endothelial	ENSG00000106546	AHR	1.83377	7.01976e-38	7.14219e-39
Endothelial	ENSG00000136997	MYC	1.24369	1.51697e-32	1.67572e-33
Endothelial	ENSG00000120278	PLEKHG1	2.63176	1.76933e-26	2.1088e-27
Endothelial	ENSG00000108219	TSPAN14	2.42068	4.94375e-26	6.03597e-27
Endothelial	ENSG00000134817	APLNR	4.06923	4.26968e-18	6.08181e-19
Endothelial	ENSG00000091409	ITGA6	1.62696	5.26065e-17	7.6463e-18
Endothelial	ENSG00000134107	BHLHE40	0.567735	9.19205e-17	1.36277e-17
Endothelial	ENSG00000129595	EPB41L4A	4.38946	1.571e-16	2.42043e-17
Endothelial	ENSG00000105639	JAK3	2.1773	2.05788e-16	3.23039e-17
Endothelial	ENSG00000073756	PTGS2	4.2093	1.56085e-14	2.54091e-15
Endothelial	ENSG00000137959	IFI44L	3.86597	1.57287e-13	2.60621e-14
Endothelial	ENSG00000037280	FLT4	2.75217	1.18981e-12	2.00608e-13
Endothelial	ENSG00000122679	RAMP3	2.71199	4.91516e-12	8.57296e-13
Endothelial	ENSG00000081041	CXCL2	3.39647	2.58163e-11	4.57789e-12
Endothelial	ENSG00000131389	SLC6A6	1.99237	2.17071e-10	4.03853e-11
Endothelial	ENSG00000128272	ATF4	1.44051	1.75679e-09	3.52379e-10
Endothelial	ENSG00000068650	ATP11A	2.30907	2.47316e-08	5.24828e-09
Endothelial	ENSG00000163072	NOSTRIN	3.30607	1.31394e-07	2.94109e-08
Endothelial	ENSG00000155366	RHOC	0.559187	5.87062e-07	1.36526e-07
Endothelial	ENSG00000115977	AAK1	2.11626	6.7837e-06	1.71565e-06
Endothelial	ENSG00000196230	TUBB	0.812224	6.94542e-06	1.77673e-06
Endothelial	ENSG00000097033	SH3GLB1	0.626555	7.26672e-06	1.88005e-06
Endothelial	ENSG00000130202	NECTIN2	0.723391	1.81254e-05	4.90018e-06
Endothelial	ENSG00000157933	SKI	2.06727	1.97339e-05	5.39241e-06
Endothelial	ENSG00000230590	FTX	0.665313	3.30587e-05	9.32177e-06
Endothelial	ENSG00000240849	TMEM189	1.85574	0.000222497	6.33858e-05
Endothelial	ENSG00000164171	ITGA2	1.64963	0.000340724	9.90476e-05
Endothelial	ENSG00000205339	IPO7	1.37923	0.000352589	0.000104545
Endothelial	ENSG00000173757	STAT5B	0.330421	0.000352589	0.000104547
Endothelial	ENSG00000010278	CD9	0.882673	0.000921856	0.00028942
Endothelial	ENSG00000204397	CARD16	1.50326	0.00186096	0.000600485
Endothelial	ENSG00000149257	SERPINH1	1.31916	0.00219615	0.000715025
Endothelial	ENSG00000107679	PLEKHA1	2.14064	0.00220443	0.000724131
Endothelial	ENSG00000100219	XBP1	1.57489	0.00240489	0.00079697
Endothelial	ENSG00000104518	GSDMD	1.05878	0.00286189	0.000965057
Endothelial	ENSG00000124212	PTGIS	1.18613	0.00645013	0.00223129
Endothelial	ENSG00000160201	U2AF1	-0.0685145	0.00715438	0.00249571
Endothelial	ENSG00000062485	CS	0.142046	0.00864825	0.00304197
Endothelial	ENSG00000139613	SMARCC2	0.381401	0.0101033	0.00361251
Endothelial	ENSG00000136160	EDNRB	0.954903	0.0136915	0.00493532
Endothelial	ENSG00000239672	NME1	0.166752	0.0341856	0.0125215
Endothelial	ENSG00000150636	CCDC102B	0.79874	0.0347333	0.0129502
Endothelial	ENSG00000184292	TACSTD2	1.22849	0.0347333	0.0129851
Endothelial	ENSG00000157404	KIT	0.213748	0.0347333	0.013025
Endothelial	ENSG00000185745	IFIT1	0.802321	0.0429691	0.0162383
Endothelial	ENSG00000106537	TSPAN13	1.64777	0.0444394	0.0169231
Endothelial	ENSG00000173402	DAG1	2.27632	0.0494683	0.0191258
Endothelial	ENSG00000044574	HSPA5	0.466765	0.04746	0.0182114
Endothelial	ENSG00000117394	SLC2A1	-0.984483	0.0305459	0.0110995
Endothelial	ENSG00000277632	CCL3	-1.26489	0.00909675	0.00322617
Endothelial	ENSG00000106333	PCOLCE	-1.52075	0.00574188	0.0019696
Endothelial	ENSG00000175445	LPL	1.09876	0.00407412	0.00138567
Endothelial	ENSG00000117525	F3	-0.796499	0.00249443	0.000833892
Endothelial	ENSG00000162493	PDPN	0.988506	0.00157215	0.000502721
Endothelial	ENSG00000025434	NR1H3	-1.61984	0.00101111	0.000320381
Endothelial	ENSG00000276085	CCL3L1	1.21149	0.000849305	0.000264173
Endothelial	ENSG00000141458	NPC1	-1.25246	0.000752206	0.000231784
Endothelial	ENSG00000146648	EGFR	-0.245534	0.000741997	0.000226482
Endothelial	ENSG00000196975	ANXA4	-0.412519	0.00046132	0.000139469
Endothelial	ENSG00000118640	VAMP8	-1.07054	0.000369227	0.000110553
Endothelial	ENSG00000166825	ANPEP	-1.61597	0.000248165	7.14196e-05
Endothelial	ENSG00000159251	ACTC1	-1.12501	3.0005e-05	8.37348e-06
Endothelial	ENSG00000173391	OLR1	-1.06764	2.04647e-05	5.65158e-06
Endothelial	ENSG00000135077	HAVCR2	-2.21196	1.71508e-05	4.58683e-06
Endothelial	ENSG00000143153	ATP1B1	-1.11712	1.54449e-05	4.08571e-06
Endothelial	ENSG00000167851	CD300A	-1.3455	1.14368e-05	2.99219e-06
Endothelial	ENSG00000011465	DCN	0.228567	5.95339e-06	1.48835e-06
Endothelial	ENSG00000117448	AKR1A1	0.144605	4.49521e-06	1.11074e-06
Endothelial	ENSG00000149451	ADAM33	-1.69191	4.33563e-06	1.0587e-06
Endothelial	ENSG00000059377	TBXAS1	-1.20455	2.47189e-06	5.96415e-07
Endothelial	ENSG00000129038	LOXL1	-1.68883	2.43028e-06	5.79312e-07
Endothelial	ENSG00000116717	GADD45A	-1.15816	6.95314e-07	1.63722e-07
Endothelial	ENSG00000137693	YAP1	0.66164	1.9579e-07	4.49635e-08
Endothelial	ENSG00000103811	CTSH	1.42291	1.89214e-07	4.29032e-08
Endothelial	ENSG00000061455	PRDM6	-1.5834	9.83983e-08	2.17391e-08
Endothelial	ENSG00000042493	CAPG	-2.21672	9.72181e-08	2.11958e-08
Endothelial	ENSG00000112210	RAB23	-1.23493	3.41718e-08	7.35091e-09
Endothelial	ENSG00000140545	MFGE8	-2.37074	8.0252e-09	1.67969e-09
Endothelial	ENSG00000018280	SLC11A1	-1.29043	3.0075e-09	6.20733e-10
Endothelial	ENSG00000117450	PRDX1	-0.965555	1.79083e-09	3.64414e-10
Endothelial	ENSG00000170525	PFKFB3	-1.50289	1.54835e-09	3.06068e-10
Endothelial	ENSG00000161921	CXCL16	0.605528	7.10167e-10	1.38317e-10
Endothelial	ENSG00000150337	FCGR1A	-1.15187	4.08994e-10	7.84697e-11
Endothelial	ENSG00000099331	MYO9B	0.0354013	2.61308e-10	4.9375e-11
Endothelial	ENSG00000178573	MAF	-0.603867	1.3343e-10	2.44364e-11
Endothelial	ENSG00000134333	LDHA	0.864341	1.20713e-10	2.17565e-11
Endothelial	ENSG00000081237	PTPRC	-1.29899	4.38484e-12	7.52051e-13
Endothelial	ENSG00000163220	S100A9	-2.50056	2.45076e-15	3.91837e-16
Endothelial	ENSG00000162772	ATF3	-1.08911	1.38779e-16	2.09782e-17
Endothelial	ENSG00000019169	MARCO	-3.13948	2.05079e-19	2.86157e-20
Endothelial	ENSG00000135218	CD36	-2.55778	5.00272e-20	6.83511e-21
Endothelial	ENSG00000131981	LGALS3	-0.213225	2.90303e-20	3.88195e-21
Endothelial	ENSG00000140678	ITGAX	-0.273965	1.90198e-22	2.48805e-23
Endothelial	ENSG00000072952	MRVI1	-0.972934	1.24127e-23	1.58767e-24
Endothelial	ENSG00000165029	ABCA1	-0.709061	1.3283e-24	1.66038e-25
Endothelial	ENSG00000100985	MMP9	-5.19063	5.51822e-27	6.41654e-28
Endothelial	ENSG00000203747	FCGR3A	-0.439712	3.68489e-29	4.17764e-30
Endothelial	ENSG00000107798	LIPA	-1.82725	6.08938e-34	6.54963e-35
Endothelial	ENSG00000170458	CD14	-0.775639	4.42374e-37	4.6295e-38
Endothelial	ENSG00000139329	LUM	-2.89354	7.27855e-40	7.19391e-41
Endothelial	ENSG00000082781	ITGB5	-0.478848	8.34262e-42	7.76057e-43
Endothelial	ENSG00000163191	S100A11	0.231949	8.34262e-42	7.60728e-43
Endothelial	ENSG00000160255	ITGB2	-2.47822	2.05928e-43	1.73602e-44
Endothelial	ENSG00000169554	ZEB2	-0.612026	3.65573e-45	2.97559e-46
Endothelial	ENSG00000169604	ANTXR1	-1.02206	5.3894e-60	3.13337e-61
Endothelial	ENSG00000130176	CNN1	-2.16074	2.96618e-72	1.6383e-73
Endothelial	ENSG00000249669	CARMN	-1.20912	4.21262e-113	1.95936e-114
Endothelial	ENSG00000216490	IFI30	-2.91802	4.60169e-119	2.00655e-120
Endothelial	ENSG00000038945	MSR1	-3.30691	1.20928e-121	4.9215e-123
Endothelial	ENSG00000129226	CD68	-1.73952	6.78752e-133	2.56505e-134
Endothelial	ENSG00000118785	SPP1	-5.16064	4.74674e-200	1.51785e-201
Endothelial	ENSG00000164692	COL1A2	-2.5352	8.64043e-288	1.75823e-289
Endothelial	ENSG00000133392	MYH11	-1.54465	2.89724e-298	5.05333e-300
Endothelial	ENSG00000107796	ACTA2	-2.01009	0	0
Inflammatory_mixed_cell	ENSG00000230590	FTX	1.34678	7.78506e-196	2.94203e-197
Inflammatory_mixed_cell	ENSG00000111981	ULBP1	2.29351	2.57315e-54	2.24402e-55
Inflammatory_mixed_cell	ENSG00000225746	MEG8	1.96111	4.61936e-54	4.1628e-55
Inflammatory_mixed_cell	ENSG00000117281	CD160	2.63609	5.81216e-47	5.57562e-48
Inflammatory_mixed_cell	ENSG00000197919	IFNA1	2.47213	3.34959e-34	4.08962e-35
Inflammatory_mixed_cell	ENSG00000203811	HIST2H3C	1.93372	1.65237e-27	2.20956e-28
Inflammatory_mixed_cell	ENSG00000178607	ERN1	1.58928	4.68232e-19	7.89461e-20
Inflammatory_mixed_cell	ENSG00000197385	ZNF860	2.01119	1.40008e-17	2.5641e-18
Inflammatory_mixed_cell	ENSG00000167483	NIBAN3	2.45113	9.22174e-17	1.76929e-17
Inflammatory_mixed_cell	ENSG00000163751	CPA3	1.71386	7.07355e-16	1.39826e-16
Inflammatory_mixed_cell	ENSG00000186074	CD300LF	2.44567	1.14536e-15	2.29739e-16
Inflammatory_mixed_cell	ENSG00000106541	AGR2	1.96467	1.26168e-15	2.56737e-16
Inflammatory_mixed_cell	ENSG00000183160	TMEM119	1.18292	3.9338e-15	8.23353e-16
Inflammatory_mixed_cell	ENSG00000150337	FCGR1A	0.503869	1.60128e-14	3.39806e-15
Inflammatory_mixed_cell	ENSG00000149534	MS4A2	3.02497	2.85926e-14	6.15074e-15
Inflammatory_mixed_cell	ENSG00000198178	CLEC4C	2.40535	5.72178e-14	1.26411e-14
Inflammatory_mixed_cell	ENSG00000134376	CRB1	2.51942	8.2898e-14	1.85557e-14
Inflammatory_mixed_cell	ENSG00000165899	OTOGL	2.67244	1.06232e-13	2.40876e-14
Inflammatory_mixed_cell	ENSG00000204345	CD300LD	3.19598	1.12993e-13	2.59489e-14
Inflammatory_mixed_cell	ENSG00000109819	PPARGC1A	2.38593	1.27649e-13	2.96857e-14
Inflammatory_mixed_cell	ENSG00000051180	RAD51	2.4523	2.36551e-13	5.56995e-14
Inflammatory_mixed_cell	ENSG00000121797	CCRL2	1.21969	2.45617e-13	5.85481e-14
Inflammatory_mixed_cell	ENSG00000170442	KRT86	2.27403	1.62875e-12	4.02453e-13
Inflammatory_mixed_cell	ENSG00000184292	TACSTD2	2.26979	3.73834e-12	9.34586e-13
Inflammatory_mixed_cell	ENSG00000134817	APLNR	1.28725	4.41966e-12	1.11776e-12
Inflammatory_mixed_cell	ENSG00000162723	SLAMF9	2.15512	8.12203e-12	2.07773e-12
Inflammatory_mixed_cell	ENSG00000224982	TMEM233	2.8371	1.36054e-11	3.51999e-12
Inflammatory_mixed_cell	ENSG00000213809	KLRK1	1.46747	1.68436e-11	4.40676e-12
Inflammatory_mixed_cell	ENSG00000169783	LINGO1	1.6731	2.66035e-11	7.03757e-12
Inflammatory_mixed_cell	ENSG00000149968	MMP3	2.34811	3.28892e-11	8.79595e-12
Inflammatory_mixed_cell	ENSG00000156738	MS4A1	2.04134	4.3879e-11	1.18626e-11
Inflammatory_mixed_cell	ENSG00000143184	XCL1	2.10375	7.64744e-11	2.11194e-11
Inflammatory_mixed_cell	ENSG00000115008	IL1A	2.52459	8.34417e-11	2.32861e-11
Inflammatory_mixed_cell	ENSG00000144218	AFF3	1.89529	1.37144e-10	3.907e-11
Inflammatory_mixed_cell	ENSG00000205108	FAM205A	2.54602	1.47339e-10	4.24027e-11
Inflammatory_mixed_cell	ENSG00000105650	PDE4C	2.07279	1.57147e-10	4.57742e-11
Inflammatory_mixed_cell	ENSG00000240849	TMEM189	1.93348	1.57147e-10	4.61391e-11
Inflammatory_mixed_cell	ENSG00000138617	PARP16	1.7983	3.12393e-10	9.26283e-11
Inflammatory_mixed_cell	ENSG00000147113	DIPK2B	0.894908	3.5847e-10	1.07333e-10
Inflammatory_mixed_cell	ENSG00000204323	SMIM5	2.41958	4.09875e-10	1.23916e-10
Inflammatory_mixed_cell	ENSG00000140287	HDC	2.25912	4.61985e-10	1.42356e-10
Inflammatory_mixed_cell	ENSG00000115718	PROC	3.6808	5.81418e-10	1.80848e-10
Inflammatory_mixed_cell	ENSG00000235244	DANT2	2.75387	8.55147e-10	2.68476e-10
Inflammatory_mixed_cell	ENSG00000120278	PLEKHG1	1.12906	9.71967e-10	3.07978e-10
Inflammatory_mixed_cell	ENSG00000134539	KLRD1	2.50061	1.16186e-09	3.71526e-10
Inflammatory_mixed_cell	ENSG00000197992	CLEC9A	2.20313	1.36055e-09	4.39014e-10
Inflammatory_mixed_cell	ENSG00000125966	MMP24	2.54858	1.54274e-09	5.02286e-10
Inflammatory_mixed_cell	ENSG00000277734	TRAC	0.513788	1.68094e-09	5.52168e-10
Inflammatory_mixed_cell	ENSG00000118520	ARG1	2.77563	2.48703e-09	8.24191e-10
Inflammatory_mixed_cell	ENSG00000128271	ADORA2A	2.54471	2.84106e-09	9.49774e-10
Inflammatory_mixed_cell	ENSG00000152402	GUCY1A2	2.24793	4.27758e-09	1.44244e-09
Inflammatory_mixed_cell	ENSG00000111404	RERGL	1.98139	4.94123e-09	1.69027e-09
Inflammatory_mixed_cell	ENSG00000008300	CELSR3	2.33657	4.94123e-09	1.70575e-09
Inflammatory_mixed_cell	ENSG00000114491	UMPS	1.61563	4.94123e-09	1.70932e-09
Inflammatory_mixed_cell	ENSG00000116690	PRG4	2.4206	5.93531e-09	2.07046e-09
Inflammatory_mixed_cell	ENSG00000118526	TCF21	2.52803	6.05466e-09	2.12969e-09
Inflammatory_mixed_cell	ENSG00000169245	CXCL10	1.7543	8.13622e-09	2.88552e-09
Inflammatory_mixed_cell	ENSG00000150045	KLRF1	1.9129	9.44996e-09	3.40638e-09
Inflammatory_mixed_cell	ENSG00000122025	FLT3	2.45825	1.12245e-08	4.07865e-09
Inflammatory_mixed_cell	ENSG00000197632	SERPINB2	2.53456	2.00175e-08	7.33199e-09
Inflammatory_mixed_cell	ENSG00000157404	KIT	1.04286	2.2223e-08	8.20444e-09
Inflammatory_mixed_cell	ENSG00000164867	NOS3	1.12264	2.47345e-08	9.20355e-09
Inflammatory_mixed_cell	ENSG00000152942	RAD17	1.2392	2.55486e-08	9.58072e-09
Inflammatory_mixed_cell	ENSG00000025423	HSD17B6	3.12739	3.18153e-08	1.20232e-08
Inflammatory_mixed_cell	ENSG00000136378	ADAMTS7	1.58182	4.09543e-08	1.5596e-08
Inflammatory_mixed_cell	ENSG00000069431	ABCC9	1.52115	5.43851e-08	2.10268e-08
Inflammatory_mixed_cell	ENSG00000177455	CD19	2.56084	1.06864e-07	4.1938e-08
Inflammatory_mixed_cell	ENSG00000106804	C5	1.9764	1.13868e-07	4.50174e-08
Inflammatory_mixed_cell	ENSG00000109072	VTN	2.65931	1.38176e-07	5.50294e-08
Inflammatory_mixed_cell	ENSG00000183091	NEB	2.82517	1.45422e-07	5.83381e-08
Inflammatory_mixed_cell	ENSG00000112033	PPARD	1.1962	1.6578e-07	6.69866e-08
Inflammatory_mixed_cell	ENSG00000124813	RUNX2	1.97029	2.49665e-07	1.03059e-07
Inflammatory_mixed_cell	ENSG00000139719	VPS33A	0.99062	4.00285e-07	1.67561e-07
Inflammatory_mixed_cell	ENSG00000109684	CLNK	2.59209	4.38184e-07	1.847e-07
Inflammatory_mixed_cell	ENSG00000102174	PHEX	1.17082	5.26349e-07	2.23392e-07
Inflammatory_mixed_cell	ENSG00000185666	SYN3	2.15082	6.00184e-07	2.56474e-07
Inflammatory_mixed_cell	ENSG00000181631	P2RY13	0.84518	7.8982e-07	3.39806e-07
Inflammatory_mixed_cell	ENSG00000166851	PLK1	1.09211	1.00339e-06	4.34606e-07
Inflammatory_mixed_cell	ENSG00000179776	CDH5	0.721772	1.3654e-06	5.95378e-07
Inflammatory_mixed_cell	ENSG00000108700	CCL8	1.03619	1.60345e-06	7.03839e-07
Inflammatory_mixed_cell	ENSG00000128052	KDR	1.38112	2.59462e-06	1.14646e-06
Inflammatory_mixed_cell	ENSG00000149201	CCDC81	1.81186	1.21976e-05	5.56694e-06
Inflammatory_mixed_cell	ENSG00000162493	PDPN	0.571951	1.28643e-05	5.90861e-06
Inflammatory_mixed_cell	ENSG00000115884	SDC1	1.98298	2.00624e-05	9.27301e-06
Inflammatory_mixed_cell	ENSG00000037280	FLT4	2.26496	2.21783e-05	1.03155e-05
Inflammatory_mixed_cell	ENSG00000164077	MON1A	1.62369	2.21879e-05	1.03845e-05
Inflammatory_mixed_cell	ENSG00000134321	RSAD2	0.754733	2.54367e-05	1.19789e-05
Inflammatory_mixed_cell	ENSG00000117394	SLC2A1	0.526432	2.87106e-05	1.36041e-05
Inflammatory_mixed_cell	ENSG00000163600	ICOS	2.0734	2.95305e-05	1.40785e-05
Inflammatory_mixed_cell	ENSG00000163739	CXCL1	1.63919	3.34038e-05	1.60222e-05
Inflammatory_mixed_cell	ENSG00000183049	CAMK1D	0.731689	3.55576e-05	1.71586e-05
Inflammatory_mixed_cell	ENSG00000026751	SLAMF7	0.480142	3.68739e-05	1.7901e-05
Inflammatory_mixed_cell	ENSG00000198901	PRC1	1.65303	3.73227e-05	1.82274e-05
Inflammatory_mixed_cell	ENSG00000122986	HVCN1	0.917594	4.22503e-05	2.07567e-05
Inflammatory_mixed_cell	ENSG00000106537	TSPAN13	0.344374	4.74881e-05	2.3468e-05
Inflammatory_mixed_cell	ENSG00000257335	MGAM	2.5463	5.6587e-05	2.8129e-05
Inflammatory_mixed_cell	ENSG00000182511	FES	1.78837	9.58477e-05	4.82025e-05
Inflammatory_mixed_cell	ENSG00000051523	CYBA	1.22484	0.000102048	5.16174e-05
Inflammatory_mixed_cell	ENSG00000179639	FCER1A	0.897534	0.000114727	5.86975e-05
Inflammatory_mixed_cell	ENSG00000140932	CMTM2	2.27785	0.000142449	7.32951e-05
Inflammatory_mixed_cell	ENSG00000164045	CDC25A	2.36081	0.000154716	8.00567e-05
Inflammatory_mixed_cell	ENSG00000131203	IDO1	2.70137	0.000161922	8.47269e-05
Inflammatory_mixed_cell	ENSG00000164430	CGAS	1.60195	0.000168174	8.84872e-05
Inflammatory_mixed_cell	ENSG00000116191	RALGPS2	0.658139	0.000179024	9.47163e-05
Inflammatory_mixed_cell	ENSG00000186847	KRT14	0.705483	0.000193076	0.000102712
Inflammatory_mixed_cell	ENSG00000255221	CARD17	2.51087	0.000203202	0.00010869
Inflammatory_mixed_cell	ENSG00000169508	GPR183	0.903259	0.000208151	0.000111942
Inflammatory_mixed_cell	ENSG00000130202	NECTIN2	1.12284	0.000215587	0.000117194
Inflammatory_mixed_cell	ENSG00000162771	FAM71A	1.60445	0.000228191	0.000124709
Inflammatory_mixed_cell	ENSG00000120875	DUSP4	2.12135	0.000235996	0.00012966
Inflammatory_mixed_cell	ENSG00000136160	EDNRB	1.27616	0.000293756	0.000162249
Inflammatory_mixed_cell	ENSG00000172613	RAD9A	1.92704	0.00029579	0.000164232
Inflammatory_mixed_cell	ENSG00000012124	CD22	1.42808	0.000304485	0.000169945
Inflammatory_mixed_cell	ENSG00000134326	CMPK2	1.29778	0.000355874	0.000199662
Inflammatory_mixed_cell	ENSG00000163734	CXCL3	1.15546	0.000374998	0.000211481
Inflammatory_mixed_cell	ENSG00000171611	PTCRA	3.66726	0.000460943	0.0002619
Inflammatory_mixed_cell	ENSG00000167851	CD300A	0.668367	0.000460943	0.00026263
Inflammatory_mixed_cell	ENSG00000105989	WNT2	2.64343	0.000523565	0.000301354
Inflammatory_mixed_cell	ENSG00000155011	DKK2	0.300848	0.000570269	0.000331552
Inflammatory_mixed_cell	ENSG00000149294	NCAM1	0.897512	0.000699983	0.000409002
Inflammatory_mixed_cell	ENSG00000073756	PTGS2	0.315079	0.000725061	0.000425763
Inflammatory_mixed_cell	ENSG00000137288	UQCC2	2.19732	0.00102047	0.00060813
Inflammatory_mixed_cell	ENSG00000182218	HHIPL1	2.02316	0.00102849	0.0006159
Inflammatory_mixed_cell	ENSG00000150636	CCDC102B	1.36308	0.00111175	0.00066899
Inflammatory_mixed_cell	ENSG00000145536	ADAMTS16	2.51071	0.00146979	0.000897255
Inflammatory_mixed_cell	ENSG00000184731	FAM110C	2.13658	0.00160599	0.000985072
Inflammatory_mixed_cell	ENSG00000061656	SPAG4	1.32494	0.0016906	0.00104378
Inflammatory_mixed_cell	ENSG00000137441	FGFBP2	2.47606	0.00174712	0.00108687
Inflammatory_mixed_cell	ENSG00000178752	ERFE	2.49957	0.00246728	0.00154922
Inflammatory_mixed_cell	ENSG00000078401	EDN1	-0.557519	0.00277824	0.00176871
Inflammatory_mixed_cell	ENSG00000178404	CEP295NL	1.47663	0.00324335	0.00208366
Inflammatory_mixed_cell	ENSG00000064652	SNX24	0.701527	0.0033916	0.00218876
Inflammatory_mixed_cell	ENSG00000168329	CX3CR1	1.34296	0.00351363	0.00228794
Inflammatory_mixed_cell	ENSG00000147316	MCPH1	1.02538	0.00371678	0.00243103
Inflammatory_mixed_cell	ENSG00000160179	ABCG1	0.631639	0.00382494	0.0025129
Inflammatory_mixed_cell	ENSG00000170476	MZB1	-0.0158706	0.0038869	0.0025649
Inflammatory_mixed_cell	ENSG00000114270	COL7A1	1.21667	0.00408676	0.00270867
Inflammatory_mixed_cell	ENSG00000139219	COL2A1	1.8975	0.0042546	0.00283228
Inflammatory_mixed_cell	ENSG00000122679	RAMP3	1.12827	0.00472012	0.00318283
Inflammatory_mixed_cell	ENSG00000196549	MME	0.895311	0.00472012	0.00318333
Inflammatory_mixed_cell	ENSG00000148773	MKI67	0.965686	0.00714666	0.00484062
Inflammatory_mixed_cell	ENSG00000162390	ACOT11	1.78088	0.00757766	0.00515457
Inflammatory_mixed_cell	ENSG00000186810	CXCR3	1.66632	0.00930352	0.00635561
Inflammatory_mixed_cell	ENSG00000223501	VPS52	0.790176	0.0126365	0.0086692
Inflammatory_mixed_cell	ENSG00000117632	STMN1	0.299178	0.0155147	0.0106889
Inflammatory_mixed_cell	ENSG00000136997	MYC	1.03841	0.016323	0.0112933
Inflammatory_mixed_cell	ENSG00000147614	ATP6V0D2	0.660298	0.017513	0.0121675
Inflammatory_mixed_cell	ENSG00000059377	TBXAS1	0.324116	0.018797	0.0131142
Inflammatory_mixed_cell	ENSG00000241852	C8orf58	1.7474	0.0188912	0.0132348
Inflammatory_mixed_cell	ENSG00000170323	FABP4	0.841248	0.0204082	0.0144163
Inflammatory_mixed_cell	ENSG00000204397	CARD16	0.300592	0.0205023	0.0145423
Inflammatory_mixed_cell	ENSG00000123836	PFKFB2	1.32099	0.0205471	0.0146339
Inflammatory_mixed_cell	ENSG00000180773	SLC36A4	1.49646	0.0233019	0.0167313
Inflammatory_mixed_cell	ENSG00000261609	GAN	2.00473	0.0235079	0.0169476
Inflammatory_mixed_cell	ENSG00000092009	CMA1	2.4411	0.0237001	0.0172239
Inflammatory_mixed_cell	ENSG00000197614	MFAP5	0.0060998	0.0245003	0.0178767
Inflammatory_mixed_cell	ENSG00000096433	ITPR3	0.137926	0.02473	0.0181162
Inflammatory_mixed_cell	ENSG00000164171	ITGA2	1.26732	0.0251444	0.0185659
Inflammatory_mixed_cell	ENSG00000133246	PRAM1	2.01294	0.0253182	0.0188414
Inflammatory_mixed_cell	ENSG00000128815	WDFY4	0.961635	0.0261072	0.0195045
Inflammatory_mixed_cell	ENSG00000115523	GNLY	0.989108	0.0271505	0.0204418
Inflammatory_mixed_cell	ENSG00000130477	UNC13A	2.29445	0.0301123	0.0227593
Inflammatory_mixed_cell	ENSG00000175197	DDIT3	1.38041	0.0317682	0.0241032
Inflammatory_mixed_cell	ENSG00000129595	EPB41L4A	0.111271	0.0352781	0.0270739
Inflammatory_mixed_cell	ENSG00000081237	PTPRC	0.211542	0.0379444	0.0292304
Inflammatory_mixed_cell	ENSG00000172936	MYD88	-0.652521	0.0391538	0.0302759
Inflammatory_mixed_cell	ENSG00000140678	ITGAX	-0.159973	0.0337622	0.0258124
Inflammatory_mixed_cell	ENSG00000112062	MAPK14	-0.0264801	0.032512	0.0247621
Inflammatory_mixed_cell	ENSG00000170248	PDCD6IP	-0.344271	0.0266746	0.020006
Inflammatory_mixed_cell	ENSG00000100014	SPECC1L	0.285888	0.0252599	0.0187247
Inflammatory_mixed_cell	ENSG00000178573	MAF	0.634777	0.0248821	0.0182999
Inflammatory_mixed_cell	ENSG00000173391	OLR1	-0.00843597	0.0236886	0.0171467
Inflammatory_mixed_cell	ENSG00000134109	EDEM1	-0.87724	0.0230991	0.0165185
Inflammatory_mixed_cell	ENSG00000172977	KAT5	-0.282367	0.0202249	0.014228
Inflammatory_mixed_cell	ENSG00000011465	DCN	-1.20244	0.00439931	0.0029414
Inflammatory_mixed_cell	ENSG00000173757	STAT5B	-0.00813962	0.00339722	0.00220227
Inflammatory_mixed_cell	ENSG00000168259	DNAJC7	0.213301	0.00308575	0.00197344
Inflammatory_mixed_cell	ENSG00000196821	ILRUN	-0.134942	0.00267864	0.00169751
Inflammatory_mixed_cell	ENSG00000174059	CD34	-2.00055	0.00261177	0.00164754
Inflammatory_mixed_cell	ENSG00000106333	PCOLCE	-0.909316	0.00176167	0.00110105
Inflammatory_mixed_cell	ENSG00000082014	SMARCD3	-0.588978	0.0016906	0.0010468
Inflammatory_mixed_cell	ENSG00000155366	RHOC	0.295598	0.00128466	0.000780503
Inflammatory_mixed_cell	ENSG00000172399	MYOZ2	-0.567114	0.00118646	0.000717396
Inflammatory_mixed_cell	ENSG00000139613	SMARCC2	-0.183201	0.000975977	0.000578777
Inflammatory_mixed_cell	ENSG00000135077	HAVCR2	-1.05851	0.000786953	0.000464394
Inflammatory_mixed_cell	ENSG00000178726	THBD	-0.988023	0.000557385	0.00032244
Inflammatory_mixed_cell	ENSG00000185963	BICD2	-0.277137	0.00050204	0.000287506
Inflammatory_mixed_cell	ENSG00000101079	NDRG3	-0.523229	0.00021382	0.000115612
Inflammatory_mixed_cell	ENSG00000107679	PLEKHA1	-0.340238	0.000159998	8.32547e-05
Inflammatory_mixed_cell	ENSG00000118217	ATF6	-0.750996	0.000104614	5.32194e-05
Inflammatory_mixed_cell	ENSG00000110799	VWF	-4.11017	8.5295e-05	4.26475e-05
Inflammatory_mixed_cell	ENSG00000166825	ANPEP	-1.16657	1.1835e-05	5.36702e-06
Inflammatory_mixed_cell	ENSG00000163625	WDFY3	0.495976	9.59606e-06	4.3238e-06
Inflammatory_mixed_cell	ENSG00000061455	PRDM6	-0.633477	5.05554e-06	2.26324e-06
Inflammatory_mixed_cell	ENSG00000105639	JAK3	-0.830493	4.45222e-06	1.9802e-06
Inflammatory_mixed_cell	ENSG00000157540	DYRK1A	-0.643078	2.61783e-07	1.08823e-07
Inflammatory_mixed_cell	ENSG00000173402	DAG1	0.390687	1.86801e-07	7.65665e-08
Inflammatory_mixed_cell	ENSG00000117448	AKR1A1	-0.377909	1.69484e-07	6.8976e-08
Inflammatory_mixed_cell	ENSG00000170525	PFKFB3	0.431333	8.95124e-08	3.48682e-08
Inflammatory_mixed_cell	ENSG00000129038	LOXL1	-1.07505	4.97582e-08	1.90932e-08
Inflammatory_mixed_cell	ENSG00000042493	CAPG	-0.335719	9.44996e-09	3.38559e-09
Inflammatory_mixed_cell	ENSG00000118640	VAMP8	-0.982231	4.21507e-10	1.28658e-10
Inflammatory_mixed_cell	ENSG00000161921	CXCL16	-1.14276	1.35079e-10	3.80892e-11
Inflammatory_mixed_cell	ENSG00000224078	SNHG14	-0.564245	5.72266e-11	1.56375e-11
Inflammatory_mixed_cell	ENSG00000196230	TUBB	0.194072	5.06801e-13	1.23754e-13
Inflammatory_mixed_cell	ENSG00000099331	MYO9B	-0.292066	3.05735e-13	7.37674e-14
Inflammatory_mixed_cell	ENSG00000169554	ZEB2	0.0498447	3.30844e-14	7.21316e-15
Inflammatory_mixed_cell	ENSG00000019169	MARCO	-1.78725	2.03418e-15	4.19846e-16
Inflammatory_mixed_cell	ENSG00000100219	XBP1	-1.85796	4.78526e-16	9.32013e-17
Inflammatory_mixed_cell	ENSG00000184584	TMEM173	-0.570283	5.29848e-17	1.00117e-17
Inflammatory_mixed_cell	ENSG00000140545	MFGE8	-3.17097	4.15904e-17	7.73775e-18
Inflammatory_mixed_cell	ENSG00000136869	TLR4	-1.2052	1.28029e-17	2.30751e-18
Inflammatory_mixed_cell	ENSG00000165029	ABCA1	-0.783867	1.28029e-17	2.28332e-18
Inflammatory_mixed_cell	ENSG00000142166	IFNAR1	-1.03786	1.24955e-17	2.17945e-18
Inflammatory_mixed_cell	ENSG00000134107	BHLHE40	-1.3229	2.42812e-18	4.16451e-19
Inflammatory_mixed_cell	ENSG00000112210	RAB23	-1.00233	3.36345e-19	5.57315e-20
Inflammatory_mixed_cell	ENSG00000162772	ATF3	-0.482305	1.41013e-20	2.29556e-21
Inflammatory_mixed_cell	ENSG00000124762	CDKN1A	-1.22341	1.1286e-20	1.80444e-21
Inflammatory_mixed_cell	ENSG00000116717	GADD45A	-1.15807	5.59479e-21	8.78251e-22
Inflammatory_mixed_cell	ENSG00000149257	SERPINH1	-1.30068	4.46609e-21	6.8809e-22
Inflammatory_mixed_cell	ENSG00000027697	IFNGR1	0.11086	3.1434e-21	4.75165e-22
Inflammatory_mixed_cell	ENSG00000163220	S100A9	-0.942711	8.26206e-22	1.2249e-22
Inflammatory_mixed_cell	ENSG00000203747	FCGR3A	-1.28443	7.07253e-22	1.02798e-22
Inflammatory_mixed_cell	ENSG00000205339	IPO7	-0.712968	5.28291e-24	7.52507e-25
Inflammatory_mixed_cell	ENSG00000100985	MMP9	-2.12972	6.07888e-25	8.48216e-26
Inflammatory_mixed_cell	ENSG00000135218	CD36	-2.21719	7.08024e-27	9.67358e-28
Inflammatory_mixed_cell	ENSG00000261371	PECAM1	-2.52594	6.36025e-28	8.3201e-29
Inflammatory_mixed_cell	ENSG00000103811	CTSH	-1.892	6.42831e-29	8.22226e-30
Inflammatory_mixed_cell	ENSG00000170962	PDGFD	-1.63245	4.20648e-29	5.2581e-30
Inflammatory_mixed_cell	ENSG00000160255	ITGB2	-0.50915	1.64991e-35	1.96646e-36
Inflammatory_mixed_cell	ENSG00000196975	ANXA4	-1.12678	5.98938e-39	6.96439e-40
Inflammatory_mixed_cell	ENSG00000106546	AHR	-1.58555	4.43448e-39	5.02746e-40
Inflammatory_mixed_cell	ENSG00000072952	MRVI1	-0.131908	2.57812e-43	2.84792e-44
Inflammatory_mixed_cell	ENSG00000128272	ATF4	-0.663488	1.38912e-45	1.49411e-46
Inflammatory_mixed_cell	ENSG00000157933	SKI	-1.97243	8.35731e-47	8.74602e-48
Inflammatory_mixed_cell	ENSG00000140945	CDH13	-1.32191	6.27238e-47	6.38178e-48
Inflammatory_mixed_cell	ENSG00000075420	FNDC3B	-0.758909	6.0859e-47	6.01513e-48
Inflammatory_mixed_cell	ENSG00000097033	SH3GLB1	-1.20746	7.90953e-54	7.35771e-55
Inflammatory_mixed_cell	ENSG00000105329	TGFB1	-1.59882	3.38844e-57	2.85654e-58
Inflammatory_mixed_cell	ENSG00000038945	MSR1	-1.5784	2.00884e-62	1.6351e-63
Inflammatory_mixed_cell	ENSG00000170458	CD14	-1.49152	1.12098e-62	8.7984e-64
Inflammatory_mixed_cell	ENSG00000168610	STAT3	-1.84572	4.1325e-64	3.1234e-65
Inflammatory_mixed_cell	ENSG00000107798	LIPA	-1.71893	2.83785e-68	2.06239e-69
Inflammatory_mixed_cell	ENSG00000137693	YAP1	-1.16211	2.37576e-70	1.65751e-71
Inflammatory_mixed_cell	ENSG00000249669	CARMN	-1.07309	6.95023e-72	4.64696e-73
Inflammatory_mixed_cell	ENSG00000172037	LAMB2	-2.08261	4.0376e-78	2.58219e-79
Inflammatory_mixed_cell	ENSG00000139329	LUM	-3.00533	8.94848e-81	5.46274e-82
Inflammatory_mixed_cell	ENSG00000182326	C1S	-2.44079	2.43651e-88	1.41658e-89
Inflammatory_mixed_cell	ENSG00000044574	HSPA5	-2.09153	1.06178e-98	5.86446e-100
Inflammatory_mixed_cell	ENSG00000130176	CNN1	-2.41219	1.00903e-109	5.27983e-111
Inflammatory_mixed_cell	ENSG00000131981	LGALS3	-1.88872	4.02603e-138	1.98961e-139
Inflammatory_mixed_cell	ENSG00000034510	TMSB10	-2.40931	2.40362e-138	1.11796e-139
Inflammatory_mixed_cell	ENSG00000010278	CD9	-2.29999	3.24908e-161	1.41675e-162
Inflammatory_mixed_cell	ENSG00000082781	ITGB5	-2.55147	1.25085e-168	5.09067e-170
Inflammatory_mixed_cell	ENSG00000129226	CD68	-2.01669	5.34555e-208	1.86473e-209
Inflammatory_mixed_cell	ENSG00000216490	IFI30	-2.17286	3.38152e-210	1.0813e-211
Inflammatory_mixed_cell	ENSG00000169604	ANTXR1	-2.10372	1.11975e-216	3.25509e-218
Inflammatory_mixed_cell	ENSG00000124212	PTGIS	-3.24005	1.75601e-217	4.5942e-219
Inflammatory_mixed_cell	ENSG00000118785	SPP1	-4.41843	5.23294e-218	1.21696e-219
Inflammatory_mixed_cell	ENSG00000163191	S100A11	-2.0383	3.34474e-247	6.80616e-249
Inflammatory_mixed_cell	ENSG00000117450	PRDX1	-2.24567	1.29158e-275	2.25276e-277
Inflammatory_mixed_cell	ENSG00000133392	MYH11	-3.25841	0	0
Inflammatory_mixed_cell	ENSG00000134333	LDHA	-3.0286	0	0
Inflammatory_mixed_cell	ENSG00000164692	COL1A2	-3.60693	0	0
Inflammatory_mixed_cell	ENSG00000150093	ITGB1	-3.07842	0	0
Inflammatory_mixed_cell	ENSG00000107796	ACTA2	-3.86944	0	0
Macrophage	ENSG00000216490	IFI30	4.77947	0	0
Macrophage	ENSG00000118785	SPP1	6.9345	0	0
Macrophage	ENSG00000129226	CD68	4.49778	0	0
Macrophage	ENSG00000038945	MSR1	4.66831	0	0
Macrophage	ENSG00000170458	CD14	3.75519	0	0
Macrophage	ENSG00000107798	LIPA	4.10849	0	0
Macrophage	ENSG00000160255	ITGB2	3.28195	0	0
Macrophage	ENSG00000165029	ABCA1	2.88638	0	0
Macrophage	ENSG00000163191	S100A11	1.60513	0	0
Macrophage	ENSG00000135218	CD36	5.40691	0	0
Macrophage	ENSG00000131981	LGALS3	2.06063	0	0
Macrophage	ENSG00000203747	FCGR3A	3.3367	0	0
Macrophage	ENSG00000100985	MMP9	5.73599	0	0
Macrophage	ENSG00000140678	ITGAX	3.35266	0	0
Macrophage	ENSG00000034510	TMSB10	1.14733	0	0
Macrophage	ENSG00000019169	MARCO	4.9431	0	0
Macrophage	ENSG00000103811	CTSH	2.56218	0	0
Macrophage	ENSG00000169554	ZEB2	1.12325	0	0
Macrophage	ENSG00000163220	S100A9	2.76321	0	0
Macrophage	ENSG00000150337	FCGR1A	2.46682	0	0
Macrophage	ENSG00000161921	CXCL16	2.93985	0	0
Macrophage	ENSG00000018280	SLC11A1	2.83257	0	0
Macrophage	ENSG00000118640	VAMP8	3.26669	0	0
Macrophage	ENSG00000117450	PRDX1	1.04107	0	0
Macrophage	ENSG00000081237	PTPRC	1.60388	0	0
Macrophage	ENSG00000027697	IFNGR1	1.27894	0	0
Macrophage	ENSG00000059377	TBXAS1	2.39765	0	0
Macrophage	ENSG00000042493	CAPG	2.94013	0	0
Macrophage	ENSG00000099331	MYO9B	1.18094	0	0
Macrophage	ENSG00000117448	AKR1A1	0.517525	1.40263e-284	1.79406e-285
Macrophage	ENSG00000135077	HAVCR2	4.00341	4.81029e-245	6.57219e-246
Macrophage	ENSG00000167851	CD300A	2.36188	3.69067e-237	5.14977e-238
Macrophage	ENSG00000261371	PECAM1	-0.370976	8.91101e-226	1.2693e-226
Macrophage	ENSG00000173391	OLR1	3.1622	2.25274e-219	3.27433e-220
Macrophage	ENSG00000178573	MAF	1.00565	5.16022e-216	7.65033e-217
Macrophage	ENSG00000136869	TLR4	0.770087	2.25536e-203	3.40926e-204
Macrophage	ENSG00000025434	NR1H3	2.89719	1.02709e-202	1.58243e-203
Macrophage	ENSG00000175445	LPL	2.68557	2.57554e-168	4.26761e-169
Macrophage	ENSG00000108219	TSPAN14	0.967339	8.96404e-155	1.5635e-155
Macrophage	ENSG00000276085	CCL3L1	2.31331	2.05794e-150	3.64925e-151
Macrophage	ENSG00000166825	ANPEP	2.78223	2.86107e-142	5.15658e-143
Macrophage	ENSG00000141458	NPC1	1.79223	6.80875e-142	1.24695e-142
Macrophage	ENSG00000172936	MYD88	2.15746	2.22272e-125	4.13529e-126
Macrophage	ENSG00000170525	PFKFB3	1.69227	1.57175e-121	2.96987e-122
Macrophage	ENSG00000073060	SCARB1	3.02005	1.68153e-107	3.22619e-108
Macrophage	ENSG00000277632	CCL3	3.02629	6.90009e-98	1.34391e-98
Macrophage	ENSG00000142166	IFNAR1	0.843868	8.70378e-94	1.74582e-94
Macrophage	ENSG00000128815	WDFY4	1.88809	8.01853e-89	1.65499e-89
Macrophage	ENSG00000147614	ATP6V0D2	2.52979	4.5644e-81	9.95145e-82
Macrophage	ENSG00000105329	TGFB1	0.21086	3.73318e-70	8.35625e-71
Macrophage	ENSG00000162493	PDPN	1.12808	4.14136e-66	9.51068e-67
Macrophage	ENSG00000089127	OAS1	1.37218	7.73213e-65	1.79817e-65
Macrophage	ENSG00000143153	ATP1B1	1.25953	4.05068e-62	9.6557e-63
Macrophage	ENSG00000134333	LDHA	0.236456	3.7466e-58	9.03977e-59
Macrophage	ENSG00000095970	TREM2	1.49646	1.83382e-56	4.47794e-57
Macrophage	ENSG00000097033	SH3GLB1	0.392705	4.6886e-56	1.15852e-56
Macrophage	ENSG00000196230	TUBB	-0.21069	3.07864e-52	7.87559e-53
Macrophage	ENSG00000160179	ABCG1	1.16769	2.91719e-50	7.63219e-51
Macrophage	ENSG00000131389	SLC6A6	1.09562	2.64334e-45	6.99255e-46
Macrophage	ENSG00000108700	CCL8	1.70463	2.56597e-41	6.93708e-42
Macrophage	ENSG00000010278	CD9	-0.200046	1.30818e-40	3.61271e-41
Macrophage	ENSG00000169508	GPR183	1.33094	4.42733e-40	1.23553e-40
Macrophage	ENSG00000117632	STMN1	0.532996	3.51298e-39	1.00079e-39
Macrophage	ENSG00000170323	FABP4	1.36548	1.13866e-34	3.27696e-35
Macrophage	ENSG00000204397	CARD16	1.30937	1.20408e-30	3.53525e-31
Macrophage	ENSG00000117394	SLC2A1	1.46486	1.36544e-30	4.04868e-31
Macrophage	ENSG00000122986	HVCN1	1.69401	1.80253e-30	5.3971e-31
Macrophage	ENSG00000064652	SNX24	1.17381	3.99878e-29	1.22056e-29
Macrophage	ENSG00000134107	BHLHE40	-0.205004	7.13168e-25	2.23902e-25
Macrophage	ENSG00000044574	HSPA5	1.42614	3.94512e-23	1.25005e-23
Macrophage	ENSG00000134109	EDEM1	0.978591	1.71298e-22	5.47754e-23
Macrophage	ENSG00000121797	CCRL2	1.07425	3.24738e-22	1.05729e-22
Macrophage	ENSG00000143799	PARP1	0.690042	5.40083e-21	1.77411e-21
Macrophage	ENSG00000068650	ATP11A	0.861757	1.10329e-20	3.68831e-21
Macrophage	ENSG00000106546	AHR	0.433959	5.81502e-17	2.11302e-17
Macrophage	ENSG00000118217	ATF6	0.166352	1.26067e-16	4.65421e-17
Macrophage	ENSG00000181631	P2RY13	0.767455	2.92275e-16	1.08753e-16
Macrophage	ENSG00000196549	MME	2.00095	4.14372e-15	1.56594e-15
Macrophage	ENSG00000143546	S100A8	1.88201	6.58178e-14	2.52557e-14
Macrophage	ENSG00000196396	PTPN1	0.373122	7.35488e-11	2.88636e-11
Macrophage	ENSG00000196975	ANXA4	0.323408	1.99583e-10	8.00654e-11
Macrophage	ENSG00000026751	SLAMF7	1.54832	1.66972e-09	6.8439e-10
Macrophage	ENSG00000125538	IL1B	2.06484	1.68437e-08	7.05085e-09
Macrophage	ENSG00000187446	CHP1	-0.578154	4.92393e-08	2.13275e-08
Macrophage	ENSG00000163734	CXCL3	2.1075	3.38328e-06	1.52444e-06
Macrophage	ENSG00000103490	PYCARD	1.89805	9.81413e-06	4.47912e-06
Macrophage	ENSG00000081041	CXCL2	0.443602	1.03014e-05	4.73147e-06
Macrophage	ENSG00000112062	MAPK14	-0.0158163	1.16025e-05	5.3628e-06
Macrophage	ENSG00000012124	CD22	1.44538	4.57351e-05	2.1671e-05
Macrophage	ENSG00000168329	CX3CR1	0.5545	0.000136233	6.49483e-05
Macrophage	ENSG00000162723	SLAMF9	0.612882	0.000159664	7.65829e-05
Macrophage	ENSG00000091409	ITGA6	1.03565	0.000218039	0.000105851
Macrophage	ENSG00000186074	CD300LF	-0.111072	0.000648799	0.000331943
Macrophage	ENSG00000136997	MYC	-0.276432	0.000775736	0.000399143
Macrophage	ENSG00000051523	CYBA	-0.199754	0.00196688	0.00104634
Macrophage	ENSG00000123836	PFKFB2	0.416482	0.00333443	0.0018223
Macrophage	ENSG00000185963	BICD2	0.783602	0.00339699	0.00186637
Macrophage	ENSG00000170776	AKAP13	-0.72784	0.00581571	0.00330409
Macrophage	ENSG00000136160	EDNRB	1.08706	0.00980961	0.00576029
Macrophage	ENSG00000239672	NME1	-0.261457	0.0100488	0.0059469
Macrophage	ENSG00000183049	CAMK1D	-0.362021	0.0100488	0.00595917
Macrophage	ENSG00000104518	GSDMD	-0.0758605	0.0119126	0.00709906
Macrophage	ENSG00000115977	AAK1	0.131093	0.0148881	0.00895885
Macrophage	ENSG00000196821	ILRUN	-0.111161	0.0184859	0.0112312
Macrophage	ENSG00000158234	FAIM	0.675592	0.0198247	0.0121023
Macrophage	ENSG00000106537	TSPAN13	-0.0986096	0.0262483	0.0163289
Macrophage	ENSG00000169245	CXCL10	0.455419	0.0266672	0.016667
Macrophage	ENSG00000168259	DNAJC7	0.0207176	0.0328514	0.0209141
Macrophage	ENSG00000112033	PPARD	0.434535	0.0436351	0.0285404
Macrophage	ENSG00000150045	KLRF1	0.530589	0.0490217	0.0326336
Macrophage	ENSG00000128271	ADORA2A	-1.36547	0.0463127	0.0306956
Macrophage	ENSG00000115008	IL1A	-1.53515	0.0444389	0.0293245
Macrophage	ENSG00000120278	PLEKHG1	-0.77298	0.0439505	0.0288745
Macrophage	ENSG00000170476	MZB1	-1.26542	0.0405393	0.0263977
Macrophage	ENSG00000203811	HIST2H3C	-0.235336	0.0399867	0.0259216
Macrophage	ENSG00000163625	WDFY3	-0.818192	0.0399867	0.0258602
Macrophage	ENSG00000143184	XCL1	-1.6838	0.0388138	0.0249356
Macrophage	ENSG00000025423	HSD17B6	-1.92028	0.0377043	0.0241132
Macrophage	ENSG00000124762	CDKN1A	0.306048	0.0290147	0.0183872
Macrophage	ENSG00000106804	C5	-0.407078	0.0290147	0.0183658
Macrophage	ENSG00000139613	SMARCC2	-0.236971	0.027744	0.0174206
Macrophage	ENSG00000149201	CCDC81	-1.71829	0.0237329	0.0146951
Macrophage	ENSG00000114270	COL7A1	-1.91691	0.0201465	0.0124159
Macrophage	ENSG00000167483	NIBAN3	-1.3202	0.0201465	0.012371
Macrophage	ENSG00000134539	KLRD1	-1.79742	0.0160259	0.0096901
Macrophage	ENSG00000169783	LINGO1	-1.60701	0.0143174	0.0085738
Macrophage	ENSG00000102010	BMX	-3.3723	0.00942557	0.00550738
Macrophage	ENSG00000150636	CCDC102B	-1.36503	0.00886629	0.00515482
Macrophage	ENSG00000149534	MS4A2	-1.97646	0.0086078	0.00497951
Macrophage	ENSG00000213809	KLRK1	-1.5451	0.00713978	0.00410953
Macrophage	ENSG00000155011	DKK2	-2.18232	0.00666282	0.00381563
Macrophage	ENSG00000134817	APLNR	-1.49809	0.00581571	0.0033136
Macrophage	ENSG00000183160	TMEM119	-0.544111	0.00558511	0.00314974
Macrophage	ENSG00000140287	HDC	-1.3338	0.00511213	0.00286814
Macrophage	ENSG00000149294	NCAM1	-2.11239	0.00468194	0.00261318
Macrophage	ENSG00000184292	TACSTD2	-0.99145	0.00368237	0.00204457
Macrophage	ENSG00000197919	IFNA1	-1.02954	0.00358001	0.00197733
Macrophage	ENSG00000164171	ITGA2	-1.54133	0.0028405	0.00154411
Macrophage	ENSG00000168610	STAT3	-0.138281	0.0025517	0.0013797
Macrophage	ENSG00000147316	MCPH1	-0.0251537	0.00235955	0.00126895
Macrophage	ENSG00000144218	AFF3	-0.618175	0.00208688	0.00111624
Macrophage	ENSG00000138617	PARP16	-0.76283	0.00196688	0.00104569
Macrophage	ENSG00000178467	P4HTM	-1.32604	0.00137009	0.000720889
Macrophage	ENSG00000117281	CD160	-0.747735	0.00128175	0.000670684
Macrophage	ENSG00000163751	CPA3	-1.42597	0.00100106	0.000520903
Macrophage	ENSG00000160201	U2AF1	0.28712	0.000983081	0.000508687
Macrophage	ENSG00000179914	ITLN1	-5.18834	0.00064334	0.000327281
Macrophage	ENSG00000197614	MFAP5	-2.18213	0.000635279	0.000321333
Macrophage	ENSG00000073756	PTGS2	-1.55746	0.000626461	0.000315051
Macrophage	ENSG00000197385	ZNF860	-1.94617	0.000587171	0.000293585
Macrophage	ENSG00000178607	ERN1	-0.706881	0.000475277	0.000236257
Macrophage	ENSG00000164867	NOS3	-2.11738	0.000414752	0.000204965
Macrophage	ENSG00000157404	KIT	-1.36886	0.000349807	0.000171853
Macrophage	ENSG00000128052	KDR	-0.801718	0.000311939	0.000152342
Macrophage	ENSG00000113361	CDH6	-2.01503	0.000198998	9.60281e-05
Macrophage	ENSG00000147113	DIPK2B	-2.70334	3.46488e-05	1.63172e-05
Macrophage	ENSG00000111981	ULBP1	-0.865631	3.46488e-05	1.6229e-05
Macrophage	ENSG00000139219	COL2A1	-1.99159	2.23761e-05	1.04075e-05
Macrophage	ENSG00000186847	KRT14	-2.40754	7.87092e-06	3.56937e-06
Macrophage	ENSG00000105664	COMP	-3.76647	2.44062e-06	1.0926e-06
Macrophage	ENSG00000069431	ABCC9	-2.11438	4.90306e-07	2.18072e-07
Macrophage	ENSG00000249751	ECSCR	-3.70872	1.9041e-07	8.41347e-08
Macrophage	ENSG00000135480	KRT7	-2.50463	6.20133e-08	2.7221e-08
Macrophage	ENSG00000129595	EPB41L4A	-2.78986	5.68034e-08	2.47689e-08
Macrophage	ENSG00000205339	IPO7	-0.126009	3.40489e-08	1.4649e-08
Macrophage	ENSG00000174175	SELP	-3.2433	3.28915e-08	1.40554e-08
Macrophage	ENSG00000101079	NDRG3	-1.05156	1.76847e-08	7.50572e-09
Macrophage	ENSG00000096433	ITPR3	-1.10085	1.76847e-08	7.47527e-09
Macrophage	ENSG00000107863	ARHGAP21	-0.547564	1.05803e-08	4.39822e-09
Macrophage	ENSG00000140577	CRTC3	-0.334796	6.91084e-09	2.85273e-09
Macrophage	ENSG00000277734	TRAC	-2.23682	3.35132e-10	1.36391e-10
Macrophage	ENSG00000075420	FNDC3B	0.128806	2.23982e-10	9.05043e-11
Macrophage	ENSG00000235244	DANT2	-2.41512	1.47704e-10	5.8824e-11
Macrophage	ENSG00000078401	EDN1	-4.3754	8.58224e-11	3.39298e-11
Macrophage	ENSG00000007866	TEAD3	-2.86126	2.66773e-11	1.03917e-11
Macrophage	ENSG00000105639	JAK3	-0.343191	3.4219e-13	1.323e-13
[truncated: 509 more rows]

## Sheet: Wilcoxon - Scale 10
Cluster name	ENSEMBL ID	HGNC symbol	log2FC	padj	pvalue
[truncated: 1,288 more rows]

[truncated: 1 more sheets: Wilcoxon - Scale 15]
