# Supplementary material for: Single cell spatial transcriptomics integration deciphers the morphological heterogeneity of atherosclerotic carotid arteries
Source: Nat Commun. 2025 Dec 18;16:11282. doi: 10.1038/s41467-025-67679-4 (PMC12717225; doi:10.1038/s41467-025-67679-4)
Supplement: Supplementary file 3 — Supplementary Data 1-18 [file 41467_2025_67679_MOESM3_ESM.zip › Supplementary_Data_4.xlsx]

## Sheet: Column Descriptions
Supplementary Data 4 showing the differential gene expression (DGE) results across 'Smoking ever'conditions levels of bulk RNA-seq data. DGE was performed within plaque samples. The sheet names depict the DGE method used and condition whose levels were compared.
Column	Description
baseMean	Mean of normalized counts for all samples.
log2FoldChange	log2 fold change of gene across compared clusters.
lfcSE	Standard error of the log2 fold change estimate.
stat	Wald test statistic for the log2 fold change
pvalue	Raw two-sided Wald test p-value of gene log2 fold change significance.
padj	Benjamini-Hochberg adjusted p-values of gene log2 fold change significance.
HGNC symbol	HGNC symbol of gene.
ENSEMBL ID	ENSEMBL ID of gene.
Contrast	Differential gene expression was performed by comparing gene expression of plaque samples with 'Yes' as Smoking_ever level to the plaque samples with 'No'.

## Sheet: Deseq2 - Smoking_ever
ENSEMBL ID	HGNC symbol	baseMean	lfcSE	log2FoldChange	padj	pvalue	stat	Contrast
ENSG00000148671	ADIRF	3358.74	3.2749	11.9098	0.00599735	0.000276163	3.63669	Yes_vs_No
ENSG00000142694	EVA1B	283.606	3.67915	10.9853	0.0265455	0.00282816	2.98582	Yes_vs_No
ENSG00000240972	MIF	299.455	2.99144	10.5453	0.00776389	0.000423201	3.52518	Yes_vs_No
ENSG00000178922	HYI	391.244	2.98904	9.24561	0.021044	0.00198034	3.09316	Yes_vs_No
ENSG00000136305	CIDEB	248.725	2.89429	8.32147	0.0334197	0.00403861	2.87513	Yes_vs_No
ENSG00000101158	NELFCD	473.652	1.86425	8.25423	0.000937453	9.52662e-06	4.42765	Yes_vs_No
ENSG00000160818	GPATCH4	195.477	2.28516	7.92127	0.00888435	0.000527471	3.4664	Yes_vs_No
ENSG00000173349	SFT2D3	90.6742	2.7686	7.23417	0.0572355	0.00897692	2.61293	Yes_vs_No
ENSG00000142684	ZNF593	69.1325	2.79746	7.21092	0.0612355	0.00994695	2.57767	Yes_vs_No
ENSG00000282122	IGHV7-4-1	78.6799	1.74709	6.91511	0.00279743	7.5559e-05	3.95807	Yes_vs_No
ENSG00000234961		48.8364	2.44973	6.71786	0.0438255	0.00610128	2.74229	Yes_vs_No
ENSG00000267283		34.2568	2.07719	6.57162	0.0177995	0.0015577	3.16371	Yes_vs_No
ENSG00000272831		36.5049	2.05956	6.50829	0.0179685	0.00157753	3.16003	Yes_vs_No
ENSG00000210195	MT-TT	57.1827	2.74675	6.47233	0.090743	0.0184552	2.35636	Yes_vs_No
ENSG00000239839	DEFA3	15.4078	1.95922	6.37499	0.0144121	0.00113857	3.25384	Yes_vs_No
ENSG00000269968		56.2289	2.62684	6.3146	0.0832923	0.016222	2.40388	Yes_vs_No
ENSG00000276278		35.4205	2.65716	6.23785	0.0921512	0.0188966	2.34756	Yes_vs_No
ENSG00000273149		33.7323	2.6597	5.9729	0.110138	0.0247232	2.2457	Yes_vs_No
ENSG00000162032	SPSB3	414.465	1.42635	5.97236	0.00164638	2.82466e-05	4.18716	Yes_vs_No
ENSG00000164708	PGAM2	38.7777	2.61891	5.92331	0.107285	0.023713	2.26175	Yes_vs_No
ENSG00000230043	TMSB4XP6	33.136	2.60899	5.87163	0.109326	0.0244145	2.25054	Yes_vs_No
ENSG00000100038	TOP3B	200.991	1.45717	5.73305	0.00296895	8.34154e-05	3.93437	Yes_vs_No
ENSG00000269374		34.5661	2.29133	5.7223	0.0711619	0.0125118	2.49737	Yes_vs_No
ENSG00000272688		24.7294	2.61939	5.64114	0.127631	0.0312709	2.15361	Yes_vs_No
ENSG00000210107	MT-TQ	19.435	2.62158	5.60345	0.130883	0.0325632	2.13743	Yes_vs_No
ENSG00000210117	MT-TW	33.1131	2.57908	5.60102	0.123691	0.0298776	2.17171	Yes_vs_No
ENSG00000210100	MT-TI	44.832	2.62803	5.55137	0.136505	0.0346545	2.11237	Yes_vs_No
ENSG00000272149		22.1898	2.64675	5.53543	0.140749	0.0364917	2.09141	Yes_vs_No
ENSG00000102931	ARL2BP	780.576	1.29436	5.4783	0.00147102	2.31181e-05	4.23243	Yes_vs_No
ENSG00000266208	GJD3-AS1	19.4521	2.61212	5.46832	0.140226	0.0363102	2.09344	Yes_vs_No
ENSG00000269292		20.3363	2.58923	5.45142	0.13789	0.0352542	2.10543	Yes_vs_No
ENSG00000267598		19.0719	2.61869	5.38455	0.148851	0.0397629	2.0562	Yes_vs_No
ENSG00000254402	LRRC24	22.8599	2.50511	5.34249	0.131838	0.0329549	2.13263	Yes_vs_No
ENSG00000174469	CNTNAP2	9.2522	1.76843	5.34116	0.0247231	0.00252536	3.02029	Yes_vs_No
ENSG00000271984		29.3795	2.6202	5.31888	0.15512	0.0423615	2.02995	Yes_vs_No
ENSG00000221792	MIR1282	15.1167	2.58657	5.27587	0.152846	0.0413788	2.03971	Yes_vs_No
ENSG00000262413		12.3991	2.55194	5.201	0.15306	0.0415445	2.03805	Yes_vs_No
ENSG00000254910		13.2573	1.90751	5.14659	0.0480263	0.0069744	2.69806	Yes_vs_No
ENSG00000232888	RPS11P5	14.1647	2.55757	5.12464	0.161564	0.0451005	2.00372	Yes_vs_No
ENSG00000268518	MYREM	11.7622	2.5993	5.06293	0.175658	0.0514386	1.9478	Yes_vs_No
ENSG00000267601		13.3558	2.53289	5.00184	0.168475	0.0482955	1.97476	Yes_vs_No
ENSG00000265401		12.6569	2.53837	4.98111	0.171761	0.0497244	1.96233	Yes_vs_No
ENSG00000230847	OCLNP1	10.3042	1.73079	4.96313	0.0340201	0.00413661	2.86755	Yes_vs_No
ENSG00000210151	MT-TS1	12.1487	2.52159	4.9333	0.173326	0.0504153	1.95642	Yes_vs_No
ENSG00000280367		8.23577	1.56357	4.87717	0.0197186	0.00181314	3.11925	Yes_vs_No
ENSG00000276101		11.0367	2.50667	4.85835	0.178468	0.052603	1.93817	Yes_vs_No
ENSG00000271216	LINC01050	25.9826	1.39379	4.8354	0.00885326	0.0005219	3.46926	Yes_vs_No
ENSG00000225107		47.2097	1.32575	4.79933	0.00626457	0.00029451	3.62008	Yes_vs_No
ENSG00000262528		16.3314	2.19104	4.7938	0.120505	0.0286759	2.18791	Yes_vs_No
ENSG00000269939	PCF11-AS1	9.92083	2.48356	4.7812	0.182132	0.0542114	1.92514	Yes_vs_No
ENSG00000257181		11.2648	2.60216	4.77537	0.208271	0.0664832	1.83515	Yes_vs_No
ENSG00000256453	DND1	9.96017	2.4783	4.73566	0.186146	0.0560239	1.91085	Yes_vs_No
ENSG00000133742	CA1	16.1588	1.60101	4.73031	0.028289	0.003131	2.95458	Yes_vs_No
ENSG00000272112		9.19989	2.47325	4.72164	0.18657	0.0562517	1.90908	Yes_vs_No
ENSG00000267436	MFSD12-AS1	10.2026	2.47839	4.69049	0.19172	0.0584174	1.89255	Yes_vs_No
ENSG00000166333	ILK	3923.5	1.17235	4.64296	0.00279666	7.48327e-05	3.96037	Yes_vs_No
ENSG00000164933	SLC25A32	14.1552	1.56039	4.60882	0.028322	0.00314056	2.95363	Yes_vs_No
ENSG00000273221		9.99822	2.52734	4.60244	0.212017	0.0685976	1.82106	Yes_vs_No
ENSG00000267757	EML2-AS1	8.02159	2.29488	4.59659	0.161694	0.0451799	2.00298	Yes_vs_No
ENSG00000162669	HFM1	6.52783	1.63138	4.57262	0.0387442	0.00506422	2.80292	Yes_vs_No
ENSG00000224886		9.54669	2.49054	4.5709	0.208241	0.0664609	1.8353	Yes_vs_No
ENSG00000233558		9.0714	2.47396	4.54679	0.207453	0.0660829	1.83786	Yes_vs_No
ENSG00000273680		9.47759	2.45834	4.54297	0.204553	0.0646049	1.84798	Yes_vs_No
ENSG00000260592		5.59262	1.83403	4.54017		0.0133046	2.47551	Yes_vs_No
ENSG00000271141		9.13076	2.21962	4.53703	0.151851	0.0409481	2.04406	Yes_vs_No
ENSG00000233614	DDX11L10	5.54273	1.81304	4.53516		0.01237	2.50141	Yes_vs_No
ENSG00000227766		30.0113	2.07111	4.53188	0.120505	0.0286593	2.18814	Yes_vs_No
ENSG00000230532		9.16382	2.4473	4.48054	0.209631	0.0671294	1.83081	Yes_vs_No
ENSG00000137634	NXPE4	6.31527	1.82008	4.46882	0.0763098	0.0140769	2.4553	Yes_vs_No
ENSG00000145808	ADAMTS19	5.2719	1.86556	4.44733		0.0171297	2.38391	Yes_vs_No
ENSG00000207721	MIR186	10.5424	1.42204	4.42775	0.0200041	0.00184789	3.11365	Yes_vs_No
ENSG00000255084		5.64242	1.72949	4.41463		0.0106937	2.55255	Yes_vs_No
ENSG00000226721	EEF1DP2	7.65507	2.41819	4.3976	0.212738	0.0689799	1.81855	Yes_vs_No
ENSG00000072657	TRHDE	23.9182	0.969928	4.39313	0.000771751	5.91684e-06	4.52934	Yes_vs_No
ENSG00000196242	OR2C3	13.2175	1.29325	4.35441	0.0111636	0.000759859	3.36702	Yes_vs_No
ENSG00000272906		6.97625	1.65906	4.29884	0.0596752	0.00956599	2.59114	Yes_vs_No
ENSG00000274029		7.10242	2.44062	4.29722	0.230796	0.078288	1.76071	Yes_vs_No
ENSG00000259094		5.16664	1.95809	4.29561		0.0282516	2.19378	Yes_vs_No
ENSG00000242814		7.76006	2.43681	4.29478	0.230237	0.0779918	1.76246	Yes_vs_No
ENSG00000210127	MT-TA	9.87764	2.45667	4.29242	0.234963	0.0805931	1.74725	Yes_vs_No
ENSG00000223609	HBD	29.0759	1.1585	4.28298	0.00517923	0.000218152	3.69701	Yes_vs_No
ENSG00000196415	PRTN3	4.95669	2.37523	4.25959		0.0729189	1.79334	Yes_vs_No
ENSG00000105371	ICAM4	8.71492	2.46354	4.2331	0.244417	0.0857418	1.7183	Yes_vs_No
ENSG00000220583	RPL35P2	7.17596	1.86848	4.23101	0.106815	0.0235491	2.26441	Yes_vs_No
ENSG00000168282	MGAT2	423.075	1.13037	4.182	0.00513669	0.00021588	3.69967	Yes_vs_No
ENSG00000268521	VN1R83P	8.6331	1.34565	4.17896	0.0203658	0.00189939	3.10553	Yes_vs_No
ENSG00000231013	SCTR-AS1	7.14654	1.35456	4.17544	0.0215028	0.00205267	3.0825	Yes_vs_No
ENSG00000187024	PTRH1	62.343	1.28275	4.16708	0.0145951	0.00115991	3.24856	Yes_vs_No
ENSG00000166415	WDR72	3.52997	2.02906	4.15215		0.0407228	2.04634	Yes_vs_No
ENSG00000118113	MMP8	322.679	1.04928	4.13878	0.00289552	7.99987e-05	3.9444	Yes_vs_No
ENSG00000256001		13.9721	1.25467	4.13241	0.0132492	0.000989091	3.29361	Yes_vs_No
ENSG00000259652		6.33841	2.44922	4.09437	0.25993	0.0945826	1.6717	Yes_vs_No
ENSG00000267458		5.49062	2.36926	4.0892		0.0843581	1.72594	Yes_vs_No
ENSG00000203667	COX20	443.426	1.02597	4.07439	0.00271652	7.14973e-05	3.97125	Yes_vs_No
ENSG00000232679	LINC01705	23.5647	1.12937	4.06515	0.00657746	0.000318864	3.59947	Yes_vs_No
ENSG00000086506	HBQ1	4.98324	1.5776	4.05631		0.0101349	2.57119	Yes_vs_No
ENSG00000069482	GAL	145.477	1.08374	4.04765	0.00471498	0.000187797	3.73489	Yes_vs_No
ENSG00000274979		4.78078	1.66065	4.04728		0.0148027	2.43717	Yes_vs_No
ENSG00000267469		5.42713	2.34645	4.0249		0.0862874	1.71532	Yes_vs_No
ENSG00000160862	AZGP1	4.52452	1.97151	4.01517		0.0416908	2.03659	Yes_vs_No
ENSG00000272182		11.803	1.32238	4.00922	0.0240686	0.00243081	3.03182	Yes_vs_No
ENSG00000265393		6.11394	2.34978	3.99295		0.0892655	1.69928	Yes_vs_No
ENSG00000210194	MT-TE	5.66474	2.12053	3.99191		0.0597674	1.88251	Yes_vs_No
ENSG00000243772	KIR2DL3	4.67365	1.64159	3.96951		0.0156023	2.41809	Yes_vs_No
ENSG00000228275	ARMCX3-AS1	5.89253	2.06909	3.96426		0.055373	1.91594	Yes_vs_No
ENSG00000272606	PPP4R3B-DT	5.95454	2.2887	3.93136		0.0858469	1.71772	Yes_vs_No
ENSG00000241399	CD302	1634.33	0.775461	3.90623	0.000290338	4.72137e-07	5.0373	Yes_vs_No
ENSG00000100033	PRODH	5.81479	2.05832	3.90289		0.0579399	1.89615	Yes_vs_No
ENSG00000268729		5.13553	2.37986	3.90121		0.101159	1.63926	Yes_vs_No
ENSG00000280302		11.8329	1.01027	3.87679	0.00373003	0.000124362	3.83736	Yes_vs_No
ENSG00000263120		4.24659	1.54124	3.85606		0.0123522	2.50192	Yes_vs_No
ENSG00000179256	SMCO3	21.5883	1.22787	3.85224	0.0190042	0.00170488	3.13734	Yes_vs_No
ENSG00000265254		5.22964	2.21905	3.84728		0.0829628	1.73375	Yes_vs_No
ENSG00000273192		8.00115	1.69325	3.82764	0.107421	0.0237882	2.26053	Yes_vs_No
ENSG00000164821	DEFA4	2.92357	2.06961	3.82431		0.0646254	1.84784	Yes_vs_No
ENSG00000274508		15.2545	1.13282	3.82418	0.0109028	0.000735997	3.37581	Yes_vs_No
ENSG00000158578	ALAS2	117.428	0.965136	3.7898	0.00301012	8.612e-05	3.9267	Yes_vs_No
ENSG00000284862	CCDC39	3.41859	1.62589	3.77761		0.0201573	2.32341	Yes_vs_No
ENSG00000287895		3.31541	1.77824	3.74876		0.0350198	2.10813	Yes_vs_No
ENSG00000253691	IGKV2OR22-4	7.40813	1.5972	3.73884	0.09317	0.0192386	2.34088	Yes_vs_No
ENSG00000270096		5.54919	2.32306	3.71047		0.110213	1.59723	Yes_vs_No
ENSG00000120729	MYOT	6.40412	1.88124	3.70938	0.169467	0.0486354	1.97177	Yes_vs_No
ENSG00000272638		5.16518	2.31355	3.70308		0.109465	1.6006	Yes_vs_No
ENSG00000180673	EXOC5P1	8.46529	1.11603	3.69228	0.0128301	0.000938245	3.30842	Yes_vs_No
ENSG00000273219		4.61775	2.2962	3.68928		0.108122	1.60669	Yes_vs_No
ENSG00000272523	LINC01023	7.25587	1.66233	3.68749	0.115049	0.026537	2.21826	Yes_vs_No
ENSG00000272986		3.76317	1.56257	3.66644		0.0189546	2.34642	Yes_vs_No
ENSG00000256034		5.04298	2.27745	3.64842		0.109161	1.60197	Yes_vs_No
ENSG00000270147		4.85415	1.28589	3.64596		0.00457729	2.83537	Yes_vs_No
ENSG00000249839		3.33704	1.601	3.63133		0.0233192	2.26816	Yes_vs_No
ENSG00000198237	GUSBP13	3.54741	1.56934	3.63131		0.0206723	2.31392	Yes_vs_No
ENSG00000269983		3.83531	1.68605	3.63045		0.0313008	2.15323	Yes_vs_No
ENSG00000181800	CELF2-AS1	4.77326	1.65397	3.6237		0.0284584	2.19091	Yes_vs_No
ENSG00000274383		28.6922	1.10483	3.62015	0.0137516	0.00105044	3.27666	Yes_vs_No
ENSG00000255856		4.60721	2.15016	3.61896		0.092354	1.68311	Yes_vs_No
ENSG00000185710	SMG1P4	3.54545	1.74368	3.61329		0.0382452	2.07222	Yes_vs_No
ENSG00000272325	NUDT3	1372.95	1.033	3.60221	0.00850482	0.000488239	3.48713	Yes_vs_No
ENSG00000271427		3.34839	1.53983	3.59961		0.0194041	2.33767	Yes_vs_No
ENSG00000287339		3.34807	2.11326	3.58122		0.0901433	1.69464	Yes_vs_No
ENSG00000238832		7.77419	1.12235	3.57424	0.0170095	0.0014496	3.18459	Yes_vs_No
ENSG00000287182		3.62165	1.79449	3.5632		0.0470737	1.98564	Yes_vs_No
ENSG00000211694	TRGV10	4.93142	2.35481	3.54749		0.131942	1.50649	Yes_vs_No
ENSG00000269546	CLIC4P2	5.10201	1.36667	3.54449		0.00949963	2.59353	Yes_vs_No
ENSG00000167244	IGF2	205.495	1.09843	3.54143	0.015403	0.00126372	3.22409	Yes_vs_No
ENSG00000171970	ZNF57	29.3836	0.988747	3.5398	0.0068989	0.000343477	3.58009	Yes_vs_No
ENSG00000261071		4.64171	2.27212	3.53325		0.119936	1.55504	Yes_vs_No
ENSG00000253207		3.11186	2.02634	3.52598		0.0818462	1.74007	Yes_vs_No
ENSG00000155816	FMN2	7.68853	1.28061	3.5244	0.0430772	0.00592089	2.75213	Yes_vs_No
ENSG00000285641		4.80688	2.26982	3.51473		0.121511	1.54846	Yes_vs_No
ENSG00000042781	USH2A	4.02386	1.40362	3.49486		0.012778	2.4899	Yes_vs_No
ENSG00000120210	INSL6	2.87379	1.85349	3.4941		0.0594101	1.88515	Yes_vs_No
ENSG00000260892		4.77255	2.27956	3.47893		0.126976	1.52614	Yes_vs_No
ENSG00000250535	STK19B	7.32536	1.60153	3.47693	0.123811	0.0299312	2.171	Yes_vs_No
ENSG00000229425		4.55043	1.49484	3.47627		0.0200447	2.32551	Yes_vs_No
ENSG00000273962	IGKV2-40	3.20988	2.025	3.4629		0.0872525	1.71007	Yes_vs_No
ENSG00000207067	SNORA72	4.25311	2.27031	3.46166		0.12732	1.52476	Yes_vs_No
ENSG00000252498	RNU6-1016P	3.49888	1.62632	3.45696		0.0335337	2.12563	Yes_vs_No
ENSG00000227018	IL6STP1	5.25677	1.43589	3.45247		0.0161984	2.40441	Yes_vs_No
ENSG00000273275		4.41447	2.29259	3.44941		0.132431	1.50459	Yes_vs_No
ENSG00000124469	CEACAM8	2.61569	1.93902	3.44451		0.0756646	1.77641	Yes_vs_No
ENSG00000135374	ELF5	3.14956	1.75382	3.44131		0.0497418	1.96218	Yes_vs_No
ENSG00000275902		3.56203	2.23307	3.4411		0.123324	1.54097	Yes_vs_No
ENSG00000162631	NTNG1	4.99709	1.42089	3.43877		0.0155139	2.42015	Yes_vs_No
ENSG00000167419	LPO	18.1251	1.08818	3.4247	0.0185887	0.00164849	3.14719	Yes_vs_No
ENSG00000244734	HBB	58654.4	0.857507	3.41986	0.00260415	6.6592e-05	3.98814	Yes_vs_No
ENSG00000267727		4.66176	2.31932	3.41379		0.14105	1.47189	Yes_vs_No
ENSG00000275426		4.77991	1.38031	3.41289		0.0134154	2.47255	Yes_vs_No
ENSG00000258301	VASH1-AS1	88.774	1.01718	3.41129	0.0115177	0.000797423	3.35369	Yes_vs_No
ENSG00000257127	CLLU1	5.48966	1.23847	3.39655		0.00609661	2.74254	Yes_vs_No
ENSG00000163736	PPBP	22.9343	1.17376	3.38704	0.0326526	0.00390623	2.88564	Yes_vs_No
ENSG00000137745	MMP13	150.622	1.17528	3.38616	0.0330174	0.00396221	2.88115	Yes_vs_No
ENSG00000273173	SNURF	6.93557	1.15078	3.38051	0.029252	0.00330796	2.93757	Yes_vs_No
ENSG00000242082	SLC5A4-AS1	4.5744	1.52869	3.37781		0.0271319	2.20962	Yes_vs_No
ENSG00000245711	NADK2-AS1	2.72419	1.94536	3.37632		0.0826383	1.73558	Yes_vs_No
ENSG00000278769		3.75147	2.27854	3.36105		0.140188	1.47509	Yes_vs_No
ENSG00000178081	ULK4P3	4.67147	1.48651	3.34354		0.0244959	2.24926	Yes_vs_No
ENSG00000186369	SERTAD4BP	16.0635	1.15619	3.33918	0.0324722	0.0038758	2.8881	Yes_vs_No
ENSG00000250015		2.42653	1.94253	3.3316		0.0863303	1.71508	Yes_vs_No
ENSG00000136867	SLC31A2	522.148	0.863893	3.3255	0.00363752	0.000118391	3.84943	Yes_vs_No
ENSG00000165521	EML5	14.9514	1.04437	3.32548	0.0170137	0.00145155	3.1842	Yes_vs_No
ENSG00000188000	OR7D2	8.42597	1.32738	3.31829	0.0708849	0.0124236	2.49988	Yes_vs_No
ENSG00000268129		3.73085	2.00566	3.30051		0.0998462	1.6456	Yes_vs_No
ENSG00000179869	ABCA13	4.42608	1.49807	3.29178		0.0279957	2.19735	Yes_vs_No
ENSG00000083782	EPYC	9.99462	1.53115	3.28968	0.128742	0.0316739	2.1485	Yes_vs_No
ENSG00000267160		3.14465	1.83036	3.27916		0.0732062	1.79154	Yes_vs_No
ENSG00000239941	LINC02917	8.48438	0.968418	3.27546	0.0107545	0.000718879	3.38228	Yes_vs_No
ENSG00000253144		4.16536	2.23455	3.26512		0.14396	1.4612	Yes_vs_No
ENSG00000271452		15.8829	0.839	3.26067	0.00332803	0.00010175	3.88638	Yes_vs_No
ENSG00000288044		25.1605	1.35866	3.25771	0.0841981	0.0164964	2.39774	Yes_vs_No
ENSG00000213246	SUPT4H1	8.50222	1.31202	3.25582	0.0731399	0.0130818	2.48153	Yes_vs_No
ENSG00000255508		5.92254	1.7858	3.25161		0.0686343	1.82082	Yes_vs_No
ENSG00000287553		7.41068	2.42203	3.25046	0.384801	0.179583	1.34204	Yes_vs_No
ENSG00000041353	RAB27B	40.4368	0.697629	3.23613	0.000651991	3.50516e-06	4.63875	Yes_vs_No
ENSG00000285571		4.2652	1.32447	3.23498		0.0145867	2.44248	Yes_vs_No
ENSG00000217555	CKLF	19.7776	1.12499	3.22873	0.0338482	0.00410463	2.87001	Yes_vs_No
ENSG00000272936		3.20067	2.20727	3.20148		0.14694	1.45042	Yes_vs_No
ENSG00000151834	GABRA2	4.8235	1.48769	3.19918		0.031521	2.15043	Yes_vs_No
ENSG00000271011		3.57396	2.21827	3.19231		0.150121	1.4391	Yes_vs_No
ENSG00000270100		3.6471	2.21311	3.19067		0.149384	1.44171	Yes_vs_No
ENSG00000213252		3.67073	1.2906	3.1876		0.0135167	2.46986	Yes_vs_No
ENSG00000276840	PMS2P13	3.28758	2.15802	3.1851		0.139961	1.47594	Yes_vs_No
ENSG00000211642	IGLV10-54	162.472	1.13387	3.18489	0.0383274	0.00497142	2.80888	Yes_vs_No
ENSG00000186191	BPIFB4	3.77074	2.29615	3.18462		0.16546	1.38694	Yes_vs_No
ENSG00000183979	NPB	3.39842	2.21558	3.17877		0.151361	1.43474	Yes_vs_No
ENSG00000147573	TRIM55	4.78993	1.27188	3.17643		0.0125099	2.49742	Yes_vs_No
ENSG00000285458	C4orf36	5.37473	1.03994	3.17388		0.00227333	3.05199	Yes_vs_No
ENSG00000286546		3.63575	1.47704	3.1661		0.0320691	2.14355	Yes_vs_No
ENSG00000169877	AHSP	15.8344	1.17265	3.16017	0.0483692	0.00704136	2.69488	Yes_vs_No
ENSG00000239272	RPL21P10	3.7996	1.31271	3.15566		0.0162199	2.40393	Yes_vs_No
ENSG00000273210		3.28447	1.96873	3.14505		0.110154	1.5975	Yes_vs_No
ENSG00000149516	MS4A3	4.61044	1.38275	3.13788		0.0232494	2.26931	Yes_vs_No
ENSG00000262728	ARHGAP11A-DT	5.94618	1.10704	3.13223		0.00466412	2.82936	Yes_vs_No
ENSG00000286833		3.72187	1.34421	3.1306		0.0198615	2.32895	Yes_vs_No
ENSG00000217060		5.43709	1.07934	3.12014		0.00384295	2.89077	Yes_vs_No
ENSG00000205927	OLIG2	3.27872	1.45504	3.11922		0.0320547	2.14373	Yes_vs_No
ENSG00000248571		4.73985	1.4724	3.11066		0.034631	2.11265	Yes_vs_No
ENSG00000004939	SLC4A1	65.1956	0.962981	3.10151	0.0155137	0.00127861	3.22074	Yes_vs_No
ENSG00000272916		3.75728	2.04602	3.09183		0.130751	1.51115	Yes_vs_No
ENSG00000256299		4.20282	1.48938	3.09133		0.037933	2.07558	Yes_vs_No
ENSG00000259539		3.23995	2.19235	3.08964		0.15875	1.40929	Yes_vs_No
ENSG00000137673	MMP7	2228.24	1.00949	3.08789	0.0225887	0.00222181	3.05886	Yes_vs_No
ENSG00000180440	SERTM1	2.3355	1.88347	3.08499		0.101436	1.63793	Yes_vs_No
ENSG00000267328		3.42164	2.28205	3.08333		0.176656	1.35112	Yes_vs_No
ENSG00000276417		3.7013	1.33852	3.07989		0.0213937	2.30096	Yes_vs_No
ENSG00000262831		2.94838	2.18774	3.07969		0.159219	1.4077	Yes_vs_No
ENSG00000134121	CHL1	5.7549	1.57928	3.07708		0.0513665	1.9484	Yes_vs_No
ENSG00000231811		20.9674	1.13221	3.07623	0.046124	0.0065873	2.71702	Yes_vs_No
ENSG00000252464	RN7SKP70	3.70397	1.30703	3.07334		0.0187037	2.35138	Yes_vs_No
ENSG00000235663	SAPCD1-AS1	2.87824	1.82674	3.06212		0.0936845	1.67627	Yes_vs_No
ENSG00000238578	SNORD4A	3.70341	2.20898	3.05924		0.166079	1.38491	Yes_vs_No
ENSG00000240409	MTATP8P1	3.51147	1.38356	3.05292		0.0273442	2.20657	Yes_vs_No
ENSG00000244021	RPL21P53	6.24998	1.29946	3.04939	0.0922773	0.0189421	2.34667	Yes_vs_No
ENSG00000242715	CCDC169	3.49481	1.31405	3.04803		0.0203644	2.31957	Yes_vs_No
ENSG00000166922	SCG5	4.8838	1.26636	3.04268		0.0162748	2.40269	Yes_vs_No
ENSG00000204010	IFIT1B	4.07962	1.4691	3.04072		0.0384723	2.06979	Yes_vs_No
ENSG00000196482	ESRRG	3.37529	1.48479	3.03572		0.0409001	2.04454	Yes_vs_No
ENSG00000214455	RCN1P2	24.5105	1.10175	3.03206	0.0430772	0.00592259	2.75204	Yes_vs_No
ENSG00000279456		17.8024	0.757993	3.03159	0.00250989	6.34778e-05	3.9995	Yes_vs_No
ENSG00000273196		7.19714	1.46906	3.02677	0.148042	0.0393653	2.06035	Yes_vs_No
ENSG00000279900		5.38171	1.11348	3.02605		0.00657455	2.71766	Yes_vs_No
ENSG00000139973	SYT16	7.26058	1.32645	3.02493	0.103583	0.0225799	2.28047	Yes_vs_No
ENSG00000162620	LRRIQ3	9.38217	0.833061	3.01659	0.0062564	0.000293356	3.6211	Yes_vs_No
ENSG00000254400		3.48354	2.15692	3.01431		0.162261	1.39751	Yes_vs_No
ENSG00000228084		5.85675	1.17901	3.01375		0.0105832	2.55617	Yes_vs_No
ENSG00000267682		3.66515	1.36005	3.01327		0.0267222	2.21555	Yes_vs_No
ENSG00000143452	HORMAD1	7.55529	1.0528	3.00991	0.0346234	0.00425054	2.85894	Yes_vs_No
ENSG00000260757		4.50648	1.3031	2.99963		0.0213402	2.30191	Yes_vs_No
ENSG00000260111		3.00934	2.16711	2.99618		0.166797	1.38257	Yes_vs_No
ENSG00000165985	C1QL3	11.7399	1.02346	2.99464	0.0298939	0.00343361	2.92599	Yes_vs_No
ENSG00000264982		3.5043	2.40783	2.99131		0.214116	1.24233	Yes_vs_No
ENSG00000249574		5.20128	1.12174	2.98524		0.00778505	2.66125	Yes_vs_No
ENSG00000211979	IGHV7-81	2.1706	2.03606	2.97877		0.143464	1.46301	Yes_vs_No
ENSG00000254902	ANO1-AS1	3.12928	2.29099	2.95136		0.19766	1.28825	Yes_vs_No
ENSG00000148798	INA	12.3412	0.817351	2.94394	0.0065458	0.000316014	3.60181	Yes_vs_No
ENSG00000175746	LINC02915	3.32252	1.42152	2.93762		0.0387785	2.06653	Yes_vs_No
ENSG00000176177	ENTHD1	20.5438	1.1441	2.93143	0.0629491	0.0104008	2.56221	Yes_vs_No
ENSG00000272851		2.97006	2.23552	2.92264		0.191089	1.30736	Yes_vs_No
ENSG00000255443	CD44-AS1	5.11363	1.14874	2.91713		0.0111037	2.53942	Yes_vs_No
ENSG00000257605	MYG1-AS1	11.2059	1.40764	2.91416	0.145598	0.0384295	2.07024	Yes_vs_No
ENSG00000204687	MAS1L	2.83956	1.83521	2.90666		0.113233	1.58383	Yes_vs_No
ENSG00000243410	PSMD6-AS1	2.64106	2.15978	2.90479		0.178641	1.34495	Yes_vs_No
ENSG00000281183	NPTN-IT1	100.565	0.681354	2.89913	0.00139339	2.09096e-05	4.25495	Yes_vs_No
ENSG00000274419	TBC1D3D	2.29503	3.32842	2.8991		0.383747	0.871013	Yes_vs_No
ENSG00000280143		44.9199	1.3071	2.89725	0.115322	0.0266537	2.21655	Yes_vs_No
ENSG00000280177		2.45595	1.8216	2.88168		0.113662	1.58195	Yes_vs_No
ENSG00000135218	CD36	6173.32	0.758198	2.88097	0.00402706	0.000144838	3.79976	Yes_vs_No
ENSG00000262406	MMP12	3480.09	0.903956	2.87023	0.0173417	0.00149737	3.17519	Yes_vs_No
ENSG00000236816	ANKRD20A7P	2.28113	2.06769	2.86379		0.166048	1.38502	Yes_vs_No
ENSG00000197506	SLC28A3	270.444	0.845704	2.86184	0.0107381	0.000714455	3.38397	Yes_vs_No
ENSG00000229308		2.65103	1.81629	2.85997		0.115345	1.57462	Yes_vs_No
ENSG00000233797	UFL1-AS1	7.22079	0.83601	2.85363	0.0100989	0.000641599	3.41339	Yes_vs_No
ENSG00000260641	TSPAN5-DT	10.0814	0.791095	2.85248	0.006477	0.000311269	3.60574	Yes_vs_No
ENSG00000269106		3.13326	2.18007	2.85055		0.191028	1.30755	Yes_vs_No
ENSG00000248980	SPCS3-AS1	3.06168	1.94683	2.85048		0.14315	1.46416	Yes_vs_No
ENSG00000255710		5.07929	1.1428	2.84912		0.0126627	2.49312	Yes_vs_No
ENSG00000188536	HBA2	17360	0.865545	2.84789	0.0133391	0.00100085	3.29029	Yes_vs_No
ENSG00000267793		3.39123	1.56626	2.84168		0.0696297	1.81431	Yes_vs_No
ENSG00000236939	BAALC-AS2	5.73949	1.13881	2.83614		0.0127585	2.49044	Yes_vs_No
ENSG00000234191	LINC01283	21.2752	0.920051	2.83283	0.0216201	0.00207701	3.07899	Yes_vs_No
ENSG00000206172	HBA1	5805.01	0.907212	2.82997	0.0197186	0.00181211	3.11941	Yes_vs_No
ENSG00000257315	ZBED6	11.0096	1.01352	2.82941	0.0395784	0.00524357	2.79168	Yes_vs_No
ENSG00000269937		9.01833	1.00787	2.82801	0.038544	0.00501715	2.80593	Yes_vs_No
ENSG00000259678		2.55967	1.70585	2.82602		0.0975868	1.65667	Yes_vs_No
ENSG00000229436		3.98157	1.6524	2.82543		0.0872854	1.70989	Yes_vs_No
ENSG00000225447	RPS15AP10	4.34766	1.06123	2.82468		0.0077746	2.6617	Yes_vs_No
ENSG00000260947		8.63109	0.942075	2.82269	0.0259502	0.00273319	2.99625	Yes_vs_No
ENSG00000146038	DCDC2	8.92077	0.971981	2.82096	0.0314209	0.00370453	2.90228	Yes_vs_No
ENSG00000286652		5.9412	0.902922	2.8208		0.00178366	3.12407	Yes_vs_No
ENSG00000203327		4.55864	1.10034	2.81801		0.0104358	2.56104	Yes_vs_No
ENSG00000273211		2.45557	2.12504	2.81628		0.185078	1.32528	Yes_vs_No
ENSG00000170160	CCDC144A	27.336	0.934413	2.81419	0.0251425	0.00259775	3.01172	Yes_vs_No
ENSG00000247728	ARHGAP11B-DT	7.83432	1.06014	2.81102	0.0529788	0.00801209	2.65156	Yes_vs_No
ENSG00000274667		6.01819	0.90004	2.80106		0.00185734	3.11214	Yes_vs_No
ENSG00000280352		2.36765	2.17117	2.79417		0.198115	1.28694	Yes_vs_No
ENSG00000231875		4.62118	1.12728	2.7899		0.0133272	2.4749	Yes_vs_No
ENSG00000166796	LDHC	3.99536	1.5698	2.78684		0.0758511	1.77528	Yes_vs_No
ENSG00000229065		11.0093	1.01727	2.78274	0.0443299	0.00622836	2.73551	Yes_vs_No
ENSG00000259948		2.95897	2.14662	2.78073		0.195183	1.2954	Yes_vs_No
ENSG00000222032		5.43509	1.29442	2.77949		0.0317709	2.14728	Yes_vs_No
ENSG00000267030		2.62944	2.13528	2.77759		0.193325	1.30081	Yes_vs_No
ENSG00000223427	RBM7P1	4.10835	1.0762	2.77696		0.00987047	2.58033	Yes_vs_No
ENSG00000280281		2.8269	1.39037	2.77378		0.0460438	1.99499	Yes_vs_No
ENSG00000261812	TUBB8P7	2.79803	1.46123	2.77344		0.0576934	1.89802	Yes_vs_No
ENSG00000275638		2.76417	2.14431	2.76413		0.197378	1.28906	Yes_vs_No
ENSG00000251039	IGKV2D-40	66.6575	1.24405	2.76148	0.11486	0.0264357	2.21975	Yes_vs_No
ENSG00000144285	SCN1A	12.4803	1.02978	2.76044	0.0497454	0.00734867	2.68062	Yes_vs_No
ENSG00000187323	DCC	28.2133	1.12832	2.75752	0.0776691	0.0145292	2.44391	Yes_vs_No
ENSG00000275185		2.43731	2.15224	2.75422		0.20065	1.2797	Yes_vs_No
ENSG00000136695	IL36RN	8.80644	1.5045	2.75207	0.210032	0.0673663	1.82922	Yes_vs_No
ENSG00000215183	MSMP	3.00221	2.2102	2.75195		0.213089	1.24511	Yes_vs_No
ENSG00000100852	ARHGAP5	986.69	0.549811	2.74503	0.000297532	5.95465e-07	4.99268	Yes_vs_No
ENSG00000267546		7.57201	0.802571	2.74421	0.00997106	0.000627882	3.41928	Yes_vs_No
ENSG00000271581		32.8869	1.43369	2.7439	0.185298	0.0556364	1.91387	Yes_vs_No
ENSG00000259460		2.78286	2.22627	2.74344		0.217836	1.2323	Yes_vs_No
ENSG00000036565	SLC18A1	4.03436	1.1491	2.74245		0.0170042	2.38662	Yes_vs_No
ENSG00000225721		20.2932	1.26734	2.73945	0.125942	0.0306509	2.16158	Yes_vs_No
ENSG00000242324		4.28409	1.16708	2.7393		0.0189183	2.34714	Yes_vs_No
ENSG00000228830		2.79222	2.14178	2.73865		0.20101	1.27868	Yes_vs_No
ENSG00000272379		5.42753	1.59507	2.73845		0.086012	1.71682	Yes_vs_No
ENSG00000250538	NPY2R-AS1	19.3125	0.790061	2.73379	0.00903387	0.000539726	3.46022	Yes_vs_No
ENSG00000279561		4.27886	1.14456	2.73359		0.0169251	2.38833	Yes_vs_No
ENSG00000173166	RAPH1	1354.39	0.867316	2.7327	0.0183924	0.0016285	3.15075	Yes_vs_No
ENSG00000210154	MT-TD	2.50356	2.18252	2.73197		0.210661	1.25175	Yes_vs_No
ENSG00000226549	SCDP1	2.89371	1.45806	2.72693		0.06145	1.87024	Yes_vs_No
ENSG00000196549	MME	374.523	0.690796	2.72554	0.00289552	7.96289e-05	3.94551	Yes_vs_No
ENSG00000254098	IGKV2-26	6.71634	1.43471	2.72	0.190568	0.0579783	1.89586	Yes_vs_No
ENSG00000019186	CYP24A1	3.16866	2.08903	2.71848		0.193151	1.30131	Yes_vs_No
ENSG00000281406	BLACAT1	4.26424	1.15718	2.71616		0.0189141	2.34722	Yes_vs_No
ENSG00000278811	LINC00624	6.86973	1.23808	2.71606	0.119602	0.0282524	2.19376	Yes_vs_No
ENSG00000277662		6.98673	0.844146	2.70946	0.015954	0.00132873	3.2097	Yes_vs_No
ENSG00000166947	EPB42	6.84052	1.24525	2.70893	0.122921	0.0295997	2.17541	Yes_vs_No
ENSG00000273454		3.97799	1.06275	2.70643		0.0108767	2.54664	Yes_vs_No
ENSG00000254452		2.24018	2.14005	2.69697		0.207584	1.26024	Yes_vs_No
ENSG00000236333	TRHDE-AS1	14.8992	0.818587	2.68633	0.0136169	0.00103195	3.28167	Yes_vs_No
ENSG00000261054	SYNM-AS2	8.5876	1.08369	2.68564	0.0735509	0.0132035	2.47823	Yes_vs_No
ENSG00000253180		4.03248	1.12499	2.68426		0.0170312	2.38603	Yes_vs_No
ENSG00000231340	ACTG1P10	5.21619	1.2793	2.68315		0.0359618	2.09736	Yes_vs_No
ENSG00000225062	CATIP-AS1	9.88682	1.31371	2.68267	0.152322	0.0411462	2.04205	Yes_vs_No
ENSG00000181227	DLSTP1	2.70379	2.13501	2.68255		0.208951	1.25645	Yes_vs_No
ENSG00000219642	BMPR1AP1	5.54882	1.00318	2.68238		0.00749811	2.67387	Yes_vs_No
ENSG00000271375		2.65333	1.78769	2.67964		0.13389	1.49894	Yes_vs_No
ENSG00000247033		2.39835	2.12064	2.67567		0.207048	1.26172	Yes_vs_No
ENSG00000262096	PCDHB19P	6.44683	1.03073	2.67526	0.0592679	0.00944541	2.5955	Yes_vs_No
ENSG00000235385	LINC02154	27.5542	0.888506	2.66989	0.0255513	0.00265654	3.00492	Yes_vs_No
ENSG00000207697	MIR573	4.42154	1.09153	2.66821		0.0145071	2.44446	Yes_vs_No
ENSG00000254162		8.51303	1.27274	2.66536	0.140043	0.0362431	2.09419	Yes_vs_No
ENSG00000176868		2.24441	2.09883	2.64262		0.207997	1.25909	Yes_vs_No
ENSG00000244705	RPLP0P10	5.19554	1.51965	2.6413		0.0821938	1.7381	Yes_vs_No
ENSG00000225231	LINC02470	4.28106	1.52907	2.62551		0.0859672	1.71707	Yes_vs_No
ENSG00000229807	XIST	2056.14	1.97662	2.62428	0.391243	0.184291	1.32766	Yes_vs_No
ENSG00000205057	CLLU1-AS1	76.5627	1.15672	2.61875	0.106899	0.0235777	2.26394	Yes_vs_No
ENSG00000278467		5.43644	1.01747	2.61426		0.0101886	2.56936	Yes_vs_No
ENSG00000154639	CXADR	87.5442	0.709215	2.61104	0.00536585	0.000231782	3.68159	Yes_vs_No
ENSG00000156575	PRG3	2.09353	2.77524	2.61093		0.346811	0.940792	Yes_vs_No
ENSG00000249624	IFNAR2-IL10RB	8.92123	1.32557	2.61069	0.170158	0.0488974	1.96949	Yes_vs_No
ENSG00000253998	IGKV2-29	35.5621	1.29434	2.61017	0.158627	0.0437373	2.0166	Yes_vs_No
ENSG00000288604		2.40501	2.13854	2.60963		0.222356	1.22029	Yes_vs_No
ENSG00000166926	MS4A6E	83.7926	0.921813	2.60791	0.0367765	0.00466777	2.82911	Yes_vs_No
ENSG00000224478		3.3283	1.2239	2.60719		0.0331521	2.13024	Yes_vs_No
ENSG00000224358	TMCO1-AS1	5.06856	0.884185	2.60665		0.00319754	2.94808	Yes_vs_No
ENSG00000229325	ACAP2-IT1	3.02418	1.40004	2.60359		0.0629334	1.85966	Yes_vs_No
ENSG00000141316	SPACA3	5.88391	1.42339	2.60264		0.0674782	1.82848	Yes_vs_No
ENSG00000108244	KRT23	20.2369	0.948142	2.59566	0.0442283	0.00618837	2.73763	Yes_vs_No
ENSG00000145107	TM4SF19	161.17	0.910004	2.59356	0.0351655	0.00437123	2.85005	Yes_vs_No
ENSG00000221947	XKR9	3.77681	1.17189	2.59313		0.0269133	2.21277	Yes_vs_No
ENSG00000185736	ADARB2	42.4863	0.838841	2.59079	0.0212265	0.00201141	3.08854	Yes_vs_No
ENSG00000116183	PAPPA2	41.2216	0.758263	2.59049	0.0100341	0.000634663	3.41635	Yes_vs_No
ENSG00000211654	IGLV5-37	40.8156	1.61612	2.58848	0.283701	0.109231	1.60166	Yes_vs_No
ENSG00000255893		7.71694	0.951779	2.58754	0.0460039	0.00655508	2.71864	Yes_vs_No
ENSG00000277218		4.63798	0.938861	2.58353		0.00592733	2.75177	Yes_vs_No
ENSG00000162670	BRINP3	3.74021	1.76856	2.57318		0.145681	1.45496	Yes_vs_No
ENSG00000283399		3.85859	1.13726	2.57289		0.0236754	2.26236	Yes_vs_No
ENSG00000151224	MAT1A	73.3371	0.989884	2.5699	0.0592064	0.00942719	2.59616	Yes_vs_No
ENSG00000277247		3.08729	1.41061	2.56523		0.0689842	1.81852	Yes_vs_No
ENSG00000249125		4.51551	1.13725	2.56068		0.0243457	2.25163	Yes_vs_No
ENSG00000261453	LINC01735	2.25429	1.65422	2.56041		0.12167	1.5478	Yes_vs_No
ENSG00000134986	NREP	568.734	0.715139	2.55826	0.00694493	0.000347166	3.5773	Yes_vs_No
ENSG00000232216	IGHV3-43	431.186	1.11666	2.55226	0.102678	0.022277	2.28561	Yes_vs_No
ENSG00000240041	IGHJ4	12.2841	1.22559	2.5516	0.142971	0.0373485	2.08193	Yes_vs_No
ENSG00000279365		7.48094	0.983459	2.55057	0.0594932	0.00950143	2.59346	Yes_vs_No
ENSG00000186479	RGS7BP	308.087	0.684197	2.54489	0.00490191	0.000199596	3.71953	Yes_vs_No
ENSG00000229091	HSPA8P8	11.7444	1.35987	2.53738	0.198892	0.0620559	1.8659	Yes_vs_No
ENSG00000265967		2.03522	2.09943	2.53668		0.226944	1.20827	Yes_vs_No
ENSG00000185149	NPY2R	43.9943	0.719422	2.53661	0.00774928	0.000422042	3.5259	Yes_vs_No
ENSG00000243406	MRPS31P5	15.813	0.65425	2.53001	0.00350164	0.000110168	3.86703	Yes_vs_No
ENSG00000197705	KLHL14	7.20806	1.08987	2.52933	0.0966012	0.0202993	2.32077	Yes_vs_No
ENSG00000257743	MGAM2	6.92818	0.959692	2.52757	0.0549428	0.00844523	2.63373	Yes_vs_No
ENSG00000270427	NRBF2P5	3.14314	1.4544	2.52719		0.0822781	1.73762	Yes_vs_No
ENSG00000145832	SLC25A48	14.3406	1.07745	2.52697	0.0924276	0.0190101	2.34533	Yes_vs_No
ENSG00000236467	KCNMA1-AS1	4.27898	1.22926	2.51885		0.0404536	2.04909	Yes_vs_No
ENSG00000287887		3.72617	1.28044	2.51571		0.0494464	1.96472	Yes_vs_No
ENSG00000170323	FABP4	1132.27	0.964458	2.51112	0.0582629	0.00922335	2.60366	Yes_vs_No
ENSG00000268810		2.07122	2.38977	2.50953		0.293665	1.05012	Yes_vs_No
ENSG00000230154	AIDAP1	8.81582	0.789804	2.50921	0.0172996	0.00148807	3.177	Yes_vs_No
ENSG00000100985	MMP9	23491	0.917327	2.50695	0.0445276	0.00627812	2.73289	Yes_vs_No
ENSG00000239819	IGKV1D-8	54.4855	1.13397	2.50612	0.116647	0.0271018	2.21005	Yes_vs_No
ENSG00000224821	COL4A2-AS2	28.8933	1.01663	2.50568	0.0751894	0.0137131	2.46469	Yes_vs_No
ENSG00000137880	GCHFR	156.582	0.849622	2.50379	0.0287	0.00320931	2.94694	Yes_vs_No
ENSG00000054277	OPN3	310.709	0.722571	2.50358	0.00890172	0.000530583	3.46482	Yes_vs_No
ENSG00000162723	SLAMF9	228.701	1.08087	2.50061	0.0977625	0.0206941	2.31352	Yes_vs_No
ENSG00000211672	IGLV4-3	2.95402	1.7381	2.49829		0.150612	1.43737	Yes_vs_No
ENSG00000173930	SLCO4C1	11.3427	0.810648	2.4977	0.0215689	0.00206225	3.08112	Yes_vs_No
ENSG00000273901		4.02791	1.11404	2.49533		0.0250983	2.23989	Yes_vs_No
ENSG00000262049		30.7194	1.08502	2.49285	0.100677	0.0215889	2.29752	Yes_vs_No
ENSG00000206127	GOLGA8O	18.9463	0.753427	2.49243	0.0128301	0.00093923	3.30812	Yes_vs_No
ENSG00000224505	HEXIM2-AS1	44.0679	0.674121	2.49111	0.00518863	0.000219595	3.69534	Yes_vs_No
ENSG00000271590		10.9369	0.814307	2.48317	0.0230582	0.00229278	3.04943	Yes_vs_No
ENSG00000258580		3.09062	1.49081	2.48219		0.0959131	1.665	Yes_vs_No
ENSG00000171243	SOSTDC1	6.38035	1.14918	2.48201	0.126334	0.0307876	2.15981	Yes_vs_No
ENSG00000250961	RMEL3	9.3111	0.897666	2.48199	0.041851	0.00569334	2.76494	Yes_vs_No
ENSG00000283906	IGHV4-80	3.6048	1.59105	2.48122		0.118882	1.55948	Yes_vs_No
ENSG00000147676	MAL2	5.68604	1.03985	2.47965		0.0170962	2.38463	Yes_vs_No
ENSG00000165023	DIRAS2	15.45	0.969626	2.47409	0.0642528	0.0107233	2.55159	Yes_vs_No
ENSG00000116652	DLEU2L	6.92511	0.941167	2.47356	0.055561	0.00858424	2.62818	Yes_vs_No
ENSG00000254230		2.33242	2.08801	2.47323		0.236218	1.18449	Yes_vs_No
ENSG00000165029	ABCA1	3403.62	0.595867	2.46939	0.00181002	3.41003e-05	4.1442	Yes_vs_No
ENSG00000207741	MIR590	12.6229	0.757329	2.46814	0.014287	0.00111806	3.259	Yes_vs_No
ENSG00000134962	KLB	18.929	0.754808	2.46752	0.0139805	0.00107905	3.26906	Yes_vs_No
ENSG00000198203	SULT1C2	274.635	0.880959	2.4648	0.0391874	0.00514414	2.79787	Yes_vs_No
ENSG00000168959	GRM5	10.8377	1.07833	2.45871	0.103661	0.0226018	2.2801	Yes_vs_No
ENSG00000149948	HMGA2	17.0327	0.735711	2.45836	0.0118448	0.00083336	3.34147	Yes_vs_No
ENSG00000198868	MTND4LP30	68.5778	0.5124	2.45821	0.000414179	1.60707e-06	4.79744	Yes_vs_No
ENSG00000122012	SV2C	4.88941	0.959962	2.45808		0.010449	2.56061	Yes_vs_No
ENSG00000241168		4.45478	2.10253	2.45622		0.242716	1.16822	Yes_vs_No
ENSG00000278991		3.63605	1.13648	2.45577		0.0307063	2.16086	Yes_vs_No
ENSG00000249889	ALG1L11P	3.45831	1.16068	2.45026		0.0347677	2.11105	Yes_vs_No
ENSG00000128710	HOXD10	5.59118	1.74544	2.44689		0.160953	1.40187	Yes_vs_No
ENSG00000220323	H2BC19P	50.2839	0.654449	2.44404	0.00471622	0.000188085	3.73451	Yes_vs_No
ENSG00000164669	INTS4P1	14.6554	0.652073	2.44035	0.00460241	0.000182238	3.74245	Yes_vs_No
ENSG00000105507	CABP5	2.99907	1.37433	2.43845		0.0760156	1.77429	Yes_vs_No
ENSG00000211665	IGLV3-16	19.7335	1.3255	2.43768	0.206986	0.0659053	1.83907	Yes_vs_No
ENSG00000256210	TMEM167AP2	2.32047	2.09561	2.4343		0.24539	1.16162	Yes_vs_No
ENSG00000274425		21.717	0.944948	2.43395	0.0614558	0.0100022	2.57575	Yes_vs_No
ENSG00000004848	ARX	3.05245	1.55947	2.42505		0.119934	1.55505	Yes_vs_No
ENSG00000236747	LINC01282	6.18202	1.15552	2.42397	0.139532	0.0359299	2.09772	Yes_vs_No
ENSG00000249899	ITGA2-AS1	5.96125	1.41117	2.42255		0.0860341	1.7167	Yes_vs_No
ENSG00000106133	NSUN5P2	165.541	0.932248	2.42246	0.0588889	0.00936286	2.59851	Yes_vs_No
ENSG00000134709	HOOK1	17.6025	0.714025	2.42022	0.0106434	0.000700075	3.38955	Yes_vs_No
ENSG00000149635	OCSTAMP	9.18562	1.12718	2.40827	0.131072	0.032635	2.13654	Yes_vs_No
ENSG00000117322	CR2	18.7536	0.919417	2.40565	0.056877	0.00888372	2.6165	Yes_vs_No
ENSG00000231530		4.49225	0.921071	2.40518		0.00902022	2.61129	Yes_vs_No
ENSG00000261739	GOLGA8S	7.99696	0.869364	2.4045	0.0417964	0.00567811	2.76581	Yes_vs_No
ENSG00000257878		3.13137	1.69964	2.4027		0.157464	1.41365	Yes_vs_No
ENSG00000150175	FRMPD2B	1.82669	2.05892	2.4026		0.243241	1.16693	Yes_vs_No
ENSG00000182585	EPGN	3.11198	1.31621	2.39702		0.0685826	1.82116	Yes_vs_No
ENSG00000178660	ARMC10P1	7.17207	0.72619	2.39273	0.013212	0.00098452	3.29491	Yes_vs_No
ENSG00000133048	CHI3L1	6103.46	0.814673	2.39155	0.0293022	0.00332911	2.93559	Yes_vs_No
ENSG00000163737	PF4	1.89109	1.69273	2.38844		0.158246	1.411	Yes_vs_No
ENSG00000151572	ANO4	9.5977	0.922399	2.38273	0.0606226	0.00978918	2.58319	Yes_vs_No
ENSG00000234906	APOC2	7.33913	1.0623	2.37914	0.111346	0.0251165	2.23961	Yes_vs_No
ENSG00000125510	OPRL1	59.7054	0.793234	2.37676	0.0259502	0.00273284	2.99629	Yes_vs_No
ENSG00000275854		7.49449	0.833992	2.37645	0.0351962	0.00437893	2.84949	Yes_vs_No
ENSG00000185031	SLC2A3P2	6.56358	0.995642	2.37431	0.0862551	0.017093	2.3847	Yes_vs_No
ENSG00000198146	ZNF770	579.159	0.590523	2.37151	0.00243565	5.92089e-05	4.01594	Yes_vs_No
ENSG00000104970	KIR3DX1	3.03692	1.24838	2.3671		0.0579414	1.89614	Yes_vs_No
ENSG00000211812	TRAV26-2	3.3733	1.21399	2.36		0.0518957	1.944	Yes_vs_No
ENSG00000271533		196.221	0.475077	2.35594	0.000303027	7.08304e-07	4.95907	Yes_vs_No
ENSG00000221643	SNORA77	5.55349	0.86684	2.35391		0.00661745	2.71551	Yes_vs_No
ENSG00000140993	TIGD7	110.63	0.720568	2.35089	0.0141942	0.00110416	3.26255	Yes_vs_No
ENSG00000148346	LCN2	15.0955	1.13597	2.35088	0.145765	0.0385009	2.06948	Yes_vs_No
ENSG00000270574		15.7897	0.987172	2.35085	0.0867458	0.017247	2.3814	Yes_vs_No
ENSG00000214244	SETP21	1.98487	1.31453	2.34763		0.0741129	1.78592	Yes_vs_No
ENSG00000250722	SELENOP	9315.26	0.717683	2.34749	0.0139336	0.00107196	3.27093	Yes_vs_No
ENSG00000261186	LINC03100	4.44301	1.00316	2.34516		0.0193989	2.33778	Yes_vs_No
ENSG00000171246	NPTX1	12.9973	0.860584	2.34253	0.0456095	0.00648823	2.72203	Yes_vs_No
ENSG00000253132	IGHV3-62	7.38662	1.37983	2.3413	0.251639	0.0897342	1.6968	Yes_vs_No
ENSG00000135913	USP37	216.43	0.553556	2.3387	0.00150414	2.39077e-05	4.22487	Yes_vs_No
ENSG00000205861	PCOTH	7.22284	1.19356	2.33658	0.173087	0.0502705	1.95766	Yes_vs_No
ENSG00000232586	KIAA1614-AS1	15.2397	0.913534	2.33646	0.0634005	0.0105396	2.5576	Yes_vs_No
ENSG00000272108		7.7923	0.774828	2.33475	0.0250654	0.00258461	3.01326	Yes_vs_No
ENSG00000087250	MT3	4.55512	1.22262	2.32981		0.0567042	1.90558	Yes_vs_No
ENSG00000263326		4.30166	1.07809	2.32418		0.0310965	2.15584	Yes_vs_No
ENSG00000175445	LPL	1475.22	0.651891	2.32394	0.00712307	0.000363962	3.56492	Yes_vs_No
ENSG00000204044	SLC12A5-AS1	15.5873	0.93035	2.31692	0.0720479	0.0127609	2.49037	Yes_vs_No
ENSG00000114200	BCHE	12.1539	0.875223	2.3133	0.0538055	0.00821508	2.6431	Yes_vs_No
ENSG00000272159		10.2996	1.04831	2.3089	0.11802	0.0276305	2.20249	Yes_vs_No
ENSG00000283930	PLD5P1	26.7799	0.642306	2.30658	0.006696	0.000329301	3.59109	Yes_vs_No
ENSG00000017427	IGF1	248.813	0.765537	2.30416	0.0252718	0.00261372	3.00986	Yes_vs_No
ENSG00000267313	KC6	6.30412	0.949461	2.30161	0.0804157	0.0153456	2.42412	Yes_vs_No
ENSG00000171094	ALK	72.3518	0.835847	2.30039	0.0430772	0.00592022	2.75217	Yes_vs_No
ENSG00000231702		1.65597	1.80346	2.29575		0.203028	1.27297	Yes_vs_No
ENSG00000258727	AP1G2-AS1	212.314	0.764389	2.29389	0.0257483	0.00269147	3.00094	Yes_vs_No
ENSG00000215533	LINC00189	8.96807	0.792144	2.28982	0.0322863	0.00384429	2.89066	Yes_vs_No
ENSG00000285895		5.35392	0.92616	2.28826		0.0134849	2.4707	Yes_vs_No
ENSG00000233416	RPS25P3	4.56985	0.94705	2.2882		0.0156863	2.41613	Yes_vs_No
ENSG00000279811		10.6243	0.694556	2.28646	0.0132987	0.000994882	3.29197	Yes_vs_No
ENSG00000237135	DDX10P1	7.07185	0.848352	2.28594	0.0484003	0.00704815	2.69456	Yes_vs_No
ENSG00000253120	IGLV2-34	7.05087	1.35402	2.28063	0.256035	0.0921156	1.68434	Yes_vs_No
ENSG00000288235	FAM106C	3.13268	1.31485	2.28042		0.0828541	1.73436	Yes_vs_No
ENSG00000181126	HLA-V	17.8757	0.831204	2.27524	0.0442602	0.0061949	2.73728	Yes_vs_No
ENSG00000227032	RPS2P36	3.22067	1.21742	2.26773		0.0624985	1.86274	Yes_vs_No
ENSG00000133135	RNF128	20.6409	0.837947	2.26521	0.0475289	0.00686571	2.70329	Yes_vs_No
ENSG00000118322	ATP10B	31.6808	1.08347	2.26499	0.140899	0.0365725	2.0905	Yes_vs_No
ENSG00000072041	SLC6A15	3.28027	1.27337	2.26428		0.0753761	1.77817	Yes_vs_No
ENSG00000236263		1.91694	2.07448	2.25753		0.27649	1.08824	Yes_vs_No
ENSG00000259332	ST20-MTHFS	2.18301	2.11063	2.2571		0.28489	1.0694	Yes_vs_No
ENSG00000147724	FAM135B	15.6932	0.865701	2.25691	0.0579494	0.00913321	2.60703	Yes_vs_No
ENSG00000259318	HMGN1P1	7.82546	0.896131	2.25537	0.0685125	0.0118432	2.51678	Yes_vs_No
ENSG00000176998	HCG4	7.47592	1.26884	2.25314	0.226001	0.0757737	1.77575	Yes_vs_No
ENSG00000287820		9.67637	0.660754	2.25245	0.0101858	0.000652225	3.40891	Yes_vs_No
ENSG00000239571	IGKV2D-30	17.0831	1.17542	2.24793	0.185755	0.0558193	1.91244	Yes_vs_No
ENSG00000272842		6.56827	0.82157	2.24766	0.0443257	0.00622272	2.73581	Yes_vs_No
ENSG00000283443	ZNF285DP	5.09778	1.08876	2.24413		0.0392864	2.06117	Yes_vs_No
ENSG00000248458		4.53309	0.972728	2.24043		0.021265	2.30325	Yes_vs_No
ENSG00000182632	CCNYL2	11.5195	0.778897	2.23694	0.0336684	0.00407968	2.87193	Yes_vs_No
ENSG00000170296	GABARAP	106.851	0.767402	2.23659	0.0306555	0.00356269	2.91449	Yes_vs_No
ENSG00000138756	BMP2K	1583.31	0.623668	2.22434	0.00709192	0.000361708	3.56655	Yes_vs_No
ENSG00000279778		6.17401	0.862667	2.22344	0.0612598	0.00995461	2.5774	Yes_vs_No
ENSG00000225206	MIR137HG	19.3746	0.72248	2.22231	0.0218003	0.0020984	3.07594	Yes_vs_No
ENSG00000254416	LINC02732	5.106	1.21167	2.21858		0.0670993	1.83101	Yes_vs_No
ENSG00000228566		4.98536	1.08802	2.21573		0.0417015	2.03649	Yes_vs_No
ENSG00000117215	PLA2G2D	474.111	0.809491	2.20773	0.0450796	0.00638545	2.7273	Yes_vs_No
ENSG00000211673	IGLV3-1	2787.64	1.03046	2.20768	0.129869	0.0321592	2.14243	Yes_vs_No
ENSG00000239473	RPL7P38	2.74518	1.11917	2.20739		0.0485696	1.97235	Yes_vs_No
ENSG00000235095	GPCPD1P1	2.89847	1.07567	2.20672		0.040219	2.05149	Yes_vs_No
ENSG00000227220		34.2574	1.04196	2.20282	0.13611	0.0345063	2.1141	Yes_vs_No
ENSG00000180998	GPR137C	27.0344	0.45557	2.20111	0.000359637	1.35469e-06	4.83156	Yes_vs_No
ENSG00000225871		3.68709	1.04443	2.2009		0.0350937	2.10728	Yes_vs_No
ENSG00000105610	KLF1	8.59929	0.907139	2.19727	0.0807157	0.0154272	2.42219	Yes_vs_No
ENSG00000260441		3.0451	1.19047	2.19714		0.0649493	1.84561	Yes_vs_No
ENSG00000173809	TDRD12	6.18918	0.969427	2.19711	0.106419	0.023427	2.2664	Yes_vs_No
ENSG00000211611	IGKV6-21	102.959	1.21578	2.1966	0.216336	0.0708041	1.80673	Yes_vs_No
ENSG00000276376	U7	1.88366	2.15793	2.19489		0.309094	1.01712	Yes_vs_No
ENSG00000213424	KRT222	3.09248	1.29777	2.1932		0.0910314	1.68998	Yes_vs_No
ENSG00000211968	IGHV1-58	71.4776	1.18327	2.18339	0.205277	0.0650062	1.84522	Yes_vs_No
ENSG00000182533	CAV3	4.20079	1.49063	2.18328		0.14301	1.46467	Yes_vs_No
ENSG00000224167	LINC01357	4.60884	1.22615	2.18324		0.0749833	1.78057	Yes_vs_No
ENSG00000286618		14.8103	1.2651	2.18134	0.242484	0.0846643	1.72424	Yes_vs_No
ENSG00000244218	RN7SL81P	6.12566	0.878647	2.17927		0.0131287	2.48026	Yes_vs_No
ENSG00000264635		3.3943	1.18539	2.17781		0.0661803	1.8372	Yes_vs_No
ENSG00000259680	IGHV3OR16-17	5.92828	1.44195	2.1778		0.130962	1.51032	Yes_vs_No
ENSG00000286471		14.0028	0.837258	2.17713	0.0586334	0.00931402	2.60031	Yes_vs_No
ENSG00000259590	LINC02244	15.8227	0.924896	2.17339	0.0917571	0.0187795	2.34988	Yes_vs_No
ENSG00000286330		3.00759	1.20148	2.16734		0.0712485	1.80389	Yes_vs_No
ENSG00000171217	CLDN20	3.63297	1.20991	2.167		0.0732869	1.79104	Yes_vs_No
ENSG00000118242	MREG	304.104	0.61059	2.16672	0.00737251	0.000387325	3.54857	Yes_vs_No
ENSG00000241634	RPL13P8	5.87205	0.863866	2.16618		0.0121576	2.50754	Yes_vs_No
ENSG00000145824	CXCL14	43.9053	1.00885	2.16442	0.129284	0.0319176	2.14544	Yes_vs_No
ENSG00000258451	EGILA	5.78974	1.00878	2.16253		0.0320557	2.14371	Yes_vs_No
ENSG00000229029	CDCA4P1	2.34444	1.59218	2.16041		0.174816	1.35689	Yes_vs_No
ENSG00000284966		13.7655	0.77235	2.16002	0.0392384	0.00516295	2.79669	Yes_vs_No
ENSG00000175161	CADM2	3.63702	1.28494	2.15977		0.0927947	1.68084	Yes_vs_No
ENSG00000091039	OSBPL8	2096.05	0.396067	2.15957	0.000143491	4.96559e-08	5.45254	Yes_vs_No
ENSG00000268069		13.6403	0.985708	2.15919	0.120099	0.0284882	2.1905	Yes_vs_No
ENSG00000285572		3.65718	0.984165	2.15405		0.0286178	2.18871	Yes_vs_No
ENSG00000252690		13.3255	0.907539	2.15358	0.0879007	0.0176451	2.37298	Yes_vs_No
ENSG00000203805	PLPP4	95.6222	0.677131	2.15184	0.0172661	0.00148358	3.17788	Yes_vs_No
ENSG00000219201		12.0238	0.623423	2.15166	0.00919177	0.000557754	3.45137	Yes_vs_No
ENSG00000232850	PTGES2-AS1	4.80486	0.826578	2.14988		0.00929683	2.60094	Yes_vs_No
ENSG00000197993	KEL	113.134	0.749207	2.14742	0.0341203	0.00415358	2.86626	Yes_vs_No
ENSG00000272864		5.37883	1.01471	2.14534		0.0344941	2.11425	Yes_vs_No
ENSG00000230092		4.93805	1.02214	2.14246		0.0360781	2.09605	Yes_vs_No
ENSG00000280355		35.1081	0.766333	2.14183	0.0393563	0.00519156	2.7949	Yes_vs_No
ENSG00000279166		3.61301	1.14279	2.14145		0.0609463	1.87388	Yes_vs_No
ENSG00000237223	SULT1C5P	5.17365	1.26604	2.13803		0.0912657	1.68876	Yes_vs_No
ENSG00000243107		11.0419	0.721185	2.13762	0.0277569	0.00303638	2.96403	Yes_vs_No
ENSG00000211677	IGLC2	21654.6	0.984637	2.13759	0.123811	0.0299354	2.17094	Yes_vs_No
ENSG00000240602	AADACP1	4.07743	1.09436	2.13474		0.0510955	1.95068	Yes_vs_No
ENSG00000213205	STRADBP1	2.51727	1.1127	2.1345		0.0550724	1.9183	Yes_vs_No
ENSG00000272574		7.91083	0.789133	2.13437	0.047373	0.00683654	2.7047	Yes_vs_No
ENSG00000270923	TAS2R6P	4.21191	0.976488	2.13161		0.0290405	2.18294	Yes_vs_No
ENSG00000279106		3.8384	1.00139	2.1313		0.0333096	2.12833	Yes_vs_No
ENSG00000254475	OR2AT1P	3.69313	1.57826	2.13106		0.176934	1.35026	Yes_vs_No
ENSG00000140873	ADAMTS18	31.1737	1.10463	2.12583	0.182332	0.0542966	1.92446	Yes_vs_No
ENSG00000099194	SCD	7978.53	0.636377	2.12453	0.0119415	0.000842397	3.33847	Yes_vs_No
ENSG00000015479	MATR3	84.6074	0.533951	2.12366	0.00267726	6.97132e-05	3.97726	Yes_vs_No
ENSG00000271993		14.3377	0.579052	2.12164	0.00560885	0.000248309	3.664	Yes_vs_No
ENSG00000188452	CERKL	4.34704	0.99187	2.1207		0.0325097	2.13809	Yes_vs_No
ENSG00000272103		7.4938	0.722724	2.11935	0.029467	0.00336297	2.93245	Yes_vs_No
ENSG00000277089	CCL3-AS1	60.1427	0.816357	2.11918	0.059234	0.00943451	2.59589	Yes_vs_No
ENSG00000254535	PABPC4L	52.0535	0.595358	2.11807	0.00724546	0.000374198	3.55764	Yes_vs_No
ENSG00000101892	ATP1B4	2.87909	1.41928	2.1157		0.136044	1.49069	Yes_vs_No
ENSG00000281128	PTENP1-AS	2.73629	1.20597	2.11482		0.0794948	1.75363	Yes_vs_No
ENSG00000114251	WNT5A	64.5632	0.605026	2.11478	0.00834186	0.000473424	3.49536	Yes_vs_No
ENSG00000224722		1.80818	2.03814	2.11456		0.299506	1.03749	Yes_vs_No
ENSG00000080200	CRYBG3	591.802	0.518536	2.11452	0.00209356	4.54491e-05	4.07788	Yes_vs_No
ENSG00000067646	ZFY	212.751	1.06074	2.11283	0.164286	0.046388	1.99185	Yes_vs_No
ENSG00000213413	PVRIG	3.0064	1.36858	2.11234		0.122722	1.54345	Yes_vs_No
ENSG00000173262	SLC2A14	16.5655	1.25305	2.11148	0.255777	0.0919749	1.68507	Yes_vs_No
ENSG00000243264	IGKV2D-29	252.81	1.09861	2.11121	0.182888	0.0546416	1.92172	Yes_vs_No
ENSG00000182400	TRAPPC6B	460.764	0.631648	2.10702	0.0119891	0.000850689	3.33575	Yes_vs_No
ENSG00000205221	VIT	14.2497	0.978495	2.10563	0.127982	0.0314046	2.15191	Yes_vs_No
ENSG00000248964		6.06873	1.04464	2.10168		0.044235	2.01186	Yes_vs_No
ENSG00000226971		3.7308	0.932191	2.10166		0.0241622	2.25454	Yes_vs_No
ENSG00000154165	GPR15	41.3074	0.984002	2.09963	0.13154	0.0328619	2.13377	Yes_vs_No
ENSG00000231752	EMBP1	66.7845	0.488106	2.09849	0.00128075	1.71372e-05	4.29926	Yes_vs_No
ENSG00000226259	GTF2H2B	29.3878	0.57272	2.09769	0.00562576	0.000249584	3.66269	Yes_vs_No
ENSG00000280969	RPS4Y2	2.46645	1.34541	2.09699		0.119085	1.55863	Yes_vs_No
ENSG00000137819	PAQR5	241.531	0.570976	2.09634	0.00551058	0.000241125	3.67151	Yes_vs_No
ENSG00000071794	HLTF	608.485	0.556277	2.09612	0.0043446	0.000164475	3.76813	Yes_vs_No
ENSG00000188580	NKAIN2	30.9586	1.06986	2.09421	0.1731	0.0502931	1.95746	Yes_vs_No
ENSG00000164687	FABP5	1897.65	0.722528	2.09377	0.0317563	0.00375743	2.89784	Yes_vs_No
ENSG00000146666	LINC00525	6.53191	0.978151	2.09249	0.13054	0.0324169	2.13923	Yes_vs_No
ENSG00000270638		3.9785	0.951393	2.0907		0.0279834	2.19752	Yes_vs_No
ENSG00000225470	JPX	292.539	0.725381	2.09046	0.0329545	0.00395312	2.88188	Yes_vs_No
ENSG00000142252	GEMIN7	81.0059	0.854877	2.08775	0.0778938	0.0145994	2.44217	Yes_vs_No
ENSG00000233999	IGKV3OR2-268	13.0615	1.27814	2.08772	0.272538	0.102385	1.6334	Yes_vs_No
ENSG00000132972	RNF17	2.15234	2.26754	2.08754		0.35725	0.920619	Yes_vs_No
ENSG00000127364	TAS2R4	21.7903	0.496566	2.08678	0.00157249	2.64071e-05	4.20243	Yes_vs_No
ENSG00000245662	LINC02211	3.33975	1.23196	2.08507		0.0905543	1.69248	Yes_vs_No
ENSG00000284343	MIR631	1.89087	2.04647	2.08471		0.308353	1.01868	Yes_vs_No
ENSG00000145736	GTF2H2	88.0623	0.451523	2.08461	0.00065637	3.89627e-06	4.61684	Yes_vs_No
ENSG00000260742	ITPRID2-DT	13.0276	0.556037	2.08226	0.00459163	0.000180523	3.74482	Yes_vs_No
ENSG00000260495		8.83345	0.670167	2.08126	0.0203658	0.00189908	3.10558	Yes_vs_No
ENSG00000256973		15.1741	0.704863	2.07308	0.0290397	0.00327038	2.94111	Yes_vs_No
ENSG00000236469		3.0044	1.32945	2.07254		0.119008	1.55895	Yes_vs_No
ENSG00000285918		6.11478	0.867078	2.07222		0.0168536	2.38989	Yes_vs_No
ENSG00000178177	LCORL	193.499	0.401563	2.07205	0.000203221	2.47008e-07	5.15996	Yes_vs_No
ENSG00000270277		13.0338	0.828185	2.07125	0.0707289	0.0123861	2.50095	Yes_vs_No
ENSG00000214653	HNRNPA3P3	2.64358	1.03895	2.07118		0.0462038	1.99353	Yes_vs_No
ENSG00000279275		1.81432	2.17257	2.0696		0.34079	0.952605	Yes_vs_No
ENSG00000198300	PEG3	184.815	0.747039	2.06931	0.0414462	0.00560534	2.77002	Yes_vs_No
ENSG00000095596	CYP26A1	3.05376	1.26918	2.06928		0.103014	1.63041	Yes_vs_No
ENSG00000250497		2.6572	1.4888	2.06909		0.164598	1.38977	Yes_vs_No
ENSG00000231426	FILNC1	3.75907	1.06109	2.06778		0.0513271	1.94873	Yes_vs_No
ENSG00000225885		7.81895	0.771803	2.06487	0.0503212	0.00746422	2.67539	Yes_vs_No
ENSG00000203907	OOEP	7.52744	0.839585	2.06485	0.0757177	0.0139181	2.45937	Yes_vs_No
ENSG00000173597	SULT1B1	149.876	0.5248	2.06299	0.00299085	8.45899e-05	3.93101	Yes_vs_No
ENSG00000229314	ORM1	6.56747	1.18757	2.05841	0.239663	0.0830427	1.7333	Yes_vs_No
ENSG00000104435	STMN2	59.9181	0.977249	2.05662	0.138058	0.0353346	2.1045	Yes_vs_No
ENSG00000172292	CERS6	703.438	0.525715	2.05553	0.00313819	9.23059e-05	3.90997	Yes_vs_No
ENSG00000236700	LINC01010	52.2985	0.768169	2.05495	0.0503283	0.00747008	2.67513	Yes_vs_No
ENSG00000265996	MIR3671	9.17793	0.73151	2.04825	0.0389769	0.00510983	2.80003	Yes_vs_No
ENSG00000183117	CSMD1	13.5126	1.02596	2.04784	0.163306	0.0459309	1.99603	Yes_vs_No
ENSG00000164023	SGMS2	682.404	0.414812	2.04688	0.000314218	8.0361e-07	4.93449	Yes_vs_No
ENSG00000197520	FAM177B	28.0714	0.5744	2.04667	0.00715191	0.000366439	3.56314	Yes_vs_No
ENSG00000257764		1.80964	2.20956	2.04637		0.354371	0.926145	Yes_vs_No
ENSG00000086696	HSD17B2	5.68013	1.6422	2.04624		0.21275	1.24604	Yes_vs_No
ENSG00000146757	ZNF92	175.892	0.383463	2.04361	0.000143491	9.85601e-08	5.32936	Yes_vs_No
ENSG00000213977	TAX1BP3	43.069	0.809971	2.04177	0.0680431	0.011709	2.5208	Yes_vs_No
ENSG00000267152		37.077	0.750839	2.04111	0.0460163	0.006559	2.71844	Yes_vs_No
ENSG00000255655		3.27224	1.33331	2.03878		0.126236	1.52911	Yes_vs_No
ENSG00000253496		11.4979	0.816954	2.03662	0.0717645	0.0126691	2.49294	Yes_vs_No
ENSG00000258791	LINC00520	35.0824	0.904028	2.03545	0.109112	0.0243515	2.25154	Yes_vs_No
ENSG00000199024	MIR103A2	2.28509	1.56529	2.03306		0.194	1.29884	Yes_vs_No
ENSG00000272812		13.5125	0.551025	2.03131	0.00528791	0.000227427	3.68642	Yes_vs_No
ENSG00000156886	ITGAD	338.574	0.771059	2.03	0.055053	0.00846989	2.63274	Yes_vs_No
ENSG00000169684	CHRNA5	7.09297	0.858849	2.02709	0.0901619	0.0182634	2.36024	Yes_vs_No
ENSG00000075673	ATP12A	7.42186	1.15733	2.0245	0.23426	0.0802405	1.74929	Yes_vs_No
ENSG00000271787		4.76169	1.2057	2.0244		0.093147	1.67903	Yes_vs_No
ENSG00000272909		25.9804	0.86752	2.02375	0.0944517	0.0196587	2.3328	Yes_vs_No
ENSG00000272087		1.953	2.17821	2.0214		0.353402	0.92801	Yes_vs_No
ENSG00000230006	ANKRD36BP2	155.136	0.956152	2.01972	0.136505	0.0346574	2.11234	Yes_vs_No
ENSG00000211599	IGKV5-2	44.2284	1.35277	2.01852	0.324712	0.135662	1.49214	Yes_vs_No
ENSG00000223638	RFPL4A	2.65406	1.58543	2.01851		0.202959	1.27317	Yes_vs_No
ENSG00000164756	SLC30A8	3.97385	1.52698	2.01728		0.186473	1.32108	Yes_vs_No
ENSG00000197882	OR7E13P	5.14688	0.971313	2.01721		0.037821	2.07679	Yes_vs_No
ENSG00000232385	RPS3AP25	8.02988	0.742392	2.01685	0.046133	0.00659384	2.71669	Yes_vs_No
ENSG00000105855	ITGB8	255.207	0.495117	2.01627	0.00211855	4.65485e-05	4.07231	Yes_vs_No
ENSG00000136231	IGF2BP3	42.6159	0.741266	2.01599	0.0459083	0.00653505	2.71965	Yes_vs_No
ENSG00000233392	UICLM	8.37158	0.840521	2.01524	0.0841981	0.0165027	2.3976	Yes_vs_No
ENSG00000198780	FAM169A	26.9996	0.601759	2.01492	0.0116693	0.000812829	3.34839	Yes_vs_No
ENSG00000248187		82.8015	0.883752	2.01369	0.103831	0.0226929	2.27857	Yes_vs_No
ENSG00000169564	PCBP1	3327.53	0.813908	2.01361	0.0740024	0.0133609	2.474	Yes_vs_No
ENSG00000260693		8.85758	0.819458	2.01226	0.0762661	0.0140652	2.45559	Yes_vs_No
ENSG00000150045	KLRF1	37.5155	0.522866	2.0053	0.00373003	0.000125461	3.8352	Yes_vs_No
ENSG00000268584		9.21645	0.595127	2.00039	0.0113052	0.00077581	3.36128	Yes_vs_No
ENSG00000250658		7.71349	0.949048	1.99921	0.137739	0.0351575	2.10654	Yes_vs_No
ENSG00000232838	PET117	9.8752	0.729079	1.99874	0.043907	0.00611672	2.74146	Yes_vs_No
ENSG00000033867	SLC4A7	1125.68	0.401252	1.99801	0.000297532	6.37706e-07	4.97943	Yes_vs_No
ENSG00000203446	SUGCT-AS1	64.3897	0.736387	1.99417	0.0470058	0.00676817	2.70804	Yes_vs_No
ENSG00000242580	IGKV1D-43	12.2829	1.40995	1.99342	0.355235	0.157413	1.41383	Yes_vs_No
ENSG00000259244		5.746	0.830419	1.99291		0.0164002	2.39989	Yes_vs_No
ENSG00000171889	MIR31HG	8.39221	0.924587	1.99289	0.127224	0.0311272	2.15544	Yes_vs_No
ENSG00000242163		1.01486	1.5933	1.98771		0.212197	1.24755	Yes_vs_No
ENSG00000172594	SMPDL3A	612.868	0.573826	1.9851	0.00904204	0.000541364	3.45941	Yes_vs_No
ENSG00000267009		8.64719	0.731528	1.98486	0.0465059	0.0066614	2.71331	Yes_vs_No
ENSG00000136929	HEMGN	7.62347	1.0048	1.98439	0.168443	0.0482783	1.97491	Yes_vs_No
ENSG00000272030		11.802	1.17288	1.98303	0.253867	0.0908877	1.69073	Yes_vs_No
ENSG00000177359		12.0924	0.994188	1.98163	0.163971	0.0462379	1.99322	Yes_vs_No
ENSG00000213500	LAP3P2	1.50837	1.78264	1.9816		0.266307	1.11161	Yes_vs_No
ENSG00000198829	SUCNR1	693.178	0.548854	1.98019	0.00644988	0.00030873	3.60786	Yes_vs_No
ENSG00000116191	RALGPS2	179.734	0.546034	1.97745	0.00625376	0.000292925	3.62148	Yes_vs_No
ENSG00000232112	TMA7	1044.04	0.67697	1.97596	0.0303666	0.0035135	2.91883	Yes_vs_No
ENSG00000180537	RNF182	5.34887	0.988452	1.97543		0.0456615	1.99851	Yes_vs_No
ENSG00000279989		10.8959	0.775158	1.97533	0.064592	0.0108252	2.54829	Yes_vs_No
ENSG00000261326	LINC01355	144.326	0.39209	1.97274	0.000290338	4.8707e-07	5.03134	Yes_vs_No
ENSG00000248174	LINC02268	3.35542	1.11738	1.97212		0.0775714	1.76495	Yes_vs_No
ENSG00000197045	GMFB	1095.71	0.377195	1.9716	0.000165392	1.72282e-07	5.227	Yes_vs_No
ENSG00000258538		7.25043	0.981273	1.97142	0.160313	0.0445329	2.00904	Yes_vs_No
ENSG00000282600	IGHV3-69-1	53.88	1.10809	1.96949	0.22549	0.0755076	1.77737	Yes_vs_No
ENSG00000151229	SLC2A13	213.941	0.409101	1.96809	0.000392206	1.50348e-06	4.81077	Yes_vs_No
ENSG00000133863	TEX15	2.50315	1.36621	1.96649		0.150045	1.43937	Yes_vs_No
ENSG00000272425		3.46572	1.02332	1.96362		0.0550015	1.91886	Yes_vs_No
ENSG00000261754		6.86951	0.809592	1.96262	0.0804157	0.015342	2.4242	Yes_vs_No
ENSG00000196860	TOMM20L	4.66149	0.776687	1.96238		0.011517	2.52661	Yes_vs_No
ENSG00000169435	RASSF6	76.8887	0.975899	1.96056	0.160313	0.0445392	2.00898	Yes_vs_No
ENSG00000251301	LINC02384	48.1968	0.617751	1.95987	0.0174413	0.00151086	3.17259	Yes_vs_No
ENSG00000254211	LINC01485	6.81598	1.00177	1.95966	0.173358	0.0504408	1.95621	Yes_vs_No
ENSG00000140600	SH3GL3	3.15473	1.59251	1.95385		0.219859	1.2269	Yes_vs_No
ENSG00000178115	GOLGA8Q	11.0274	0.788714	1.95181	0.0739999	0.013336	2.47467	Yes_vs_No
ENSG00000211638	IGLV8-61	501.838	1.16113	1.94861	0.257803	0.0933059	1.67821	Yes_vs_No
ENSG00000255299		3.55699	1.03594	1.94849		0.0599866	1.88089	Yes_vs_No
ENSG00000147614	ATP6V0D2	364.707	0.860757	1.94516	0.10755	0.023832	2.25983	Yes_vs_No
ENSG00000137975	CLCA2	8.85343	0.713968	1.9451	0.0453796	0.00644279	2.72435	Yes_vs_No
ENSG00000263065		13.5867	1.10161	1.9417	0.230231	0.077967	1.76261	Yes_vs_No
ENSG00000229503	RPL21P37	2.06504	1.17417	1.94078		0.0983513	1.6529	Yes_vs_No
ENSG00000186767	SPIN4	149.973	0.504986	1.94033	0.00368699	0.00012186	3.84235	Yes_vs_No
ENSG00000179331	RAB39A	73.1351	0.640762	1.93992	0.0243281	0.00246568	3.02752	Yes_vs_No
ENSG00000253671		13.1064	0.589022	1.93974	0.0132604	0.000990679	3.29316	Yes_vs_No
ENSG00000129204	USP6	56.7133	0.714532	1.93848	0.0465243	0.00666907	2.71293	Yes_vs_No
ENSG00000130368	MAS1	10.1131	0.733392	1.93655	0.0540973	0.00827733	2.64054	Yes_vs_No
ENSG00000177888	ZBTB41	426.005	0.417501	1.9354	0.000652465	3.5579e-06	4.63567	Yes_vs_No
ENSG00000160683	CXCR5	12.2371	1.08048	1.9352	0.220885	0.0732843	1.79106	Yes_vs_No
ENSG00000167476	JSRP1	68.16	0.862815	1.93457	0.110984	0.0249507	2.24216	Yes_vs_No
ENSG00000231304	SGO1-AS1	5.60747	0.741313	1.93437		0.00907062	2.60938	Yes_vs_No
ENSG00000162526	TSSK3	10.5288	0.661878	1.93432	0.0301111	0.00347267	2.92247	Yes_vs_No
ENSG00000213985		9.6159	0.633979	1.93384	0.0230116	0.00228599	3.05032	Yes_vs_No
ENSG00000227329		3.68842	1.34267	1.93193		0.150187	1.43887	Yes_vs_No
ENSG00000123838	C4BPA	11.8825	1.04266	1.92909	0.203891	0.0642908	1.85016	Yes_vs_No
ENSG00000153956	CACNA2D1	868.434	0.417698	1.92593	0.00065637	4.01085e-06	4.61082	Yes_vs_No
ENSG00000250378		23.8025	1.14106	1.92204	0.256018	0.0920975	1.68444	Yes_vs_No
ENSG00000261359	PYCARD-AS1	5.12704	1.11557	1.92144		0.0850007	1.72238	Yes_vs_No
ENSG00000286512		2.9739	1.22671	1.92025		0.117498	1.56536	Yes_vs_No
ENSG00000206177	HBM	19.4922	1.00531	1.91998	0.186401	0.0561551	1.90983	Yes_vs_No
ENSG00000240253	FAR2P3	4.39805	0.933687	1.91838		0.0399152	2.05462	Yes_vs_No
ENSG00000089250	NOS1	11.8788	1.06339	1.91837	0.217173	0.0712304	1.80401	Yes_vs_No
ENSG00000196796	NPIPB10P	3.17635	0.974458	1.91796		0.0490409	1.96824	Yes_vs_No
ENSG00000132465	JCHAIN	6428.91	0.903422	1.91659	0.134267	0.0338821	2.12147	Yes_vs_No
ENSG00000178172	SPINK6	3.52174	1.30569	1.9165		0.142156	1.46781	Yes_vs_No
ENSG00000105048	TNNT1	71.4702	0.907855	1.91611	0.136869	0.0348076	2.11059	Yes_vs_No
ENSG00000152332	UHMK1	1687.16	0.356112	1.91498	0.000143491	7.55388e-08	5.37747	Yes_vs_No
ENSG00000262533		3.44679	2.32821	1.91492		0.410799	0.822488	Yes_vs_No
ENSG00000267731		21.8677	0.637622	1.91357	0.0257455	0.00268998	3.00111	Yes_vs_No
ENSG00000204528	PSORS1C3	3.8675	1.12923	1.91322		0.0902132	1.69427	Yes_vs_No
ENSG00000286062		6.41226	0.831648	1.91219	0.100279	0.0214893	2.29928	Yes_vs_No
ENSG00000203356	LINC01562	5.14873	0.793047	1.91187		0.0159179	2.41079	Yes_vs_No
ENSG00000120669	SOHLH2	3.75507	1.4076	1.91114		0.17455	1.35773	Yes_vs_No
ENSG00000117009	KMO	208.681	0.635134	1.91028	0.0253697	0.00263255	3.00767	Yes_vs_No
ENSG00000259188		3.23291	1.04974	1.90975		0.068872	1.81926	Yes_vs_No
ENSG00000227627		10.8746	0.785292	1.90912	0.0793701	0.0150533	2.43109	Yes_vs_No
ENSG00000126010	GRPR	3.88555	0.995663	1.90841		0.0552734	1.91672	Yes_vs_No
ENSG00000259712		3.4266	1.11069	1.90807		0.0858113	1.71792	Yes_vs_No
ENSG00000152402	GUCY1A2	94.2109	0.548344	1.90745	0.00867795	0.000504111	3.47856	Yes_vs_No
ENSG00000287109		8.21269	0.665432	1.90676	0.0341556	0.00416427	2.86544	Yes_vs_No
ENSG00000100473	COCH	40.1809	0.726006	1.90446	0.0560564	0.00871075	2.6232	Yes_vs_No
ENSG00000039319	ZFYVE16	1084.63	0.417749	1.90221	0.000735312	5.2767e-06	4.55347	Yes_vs_No
ENSG00000234869	LINC02925	21.4207	0.811496	1.90119	0.0928533	0.0191384	2.34282	Yes_vs_No
ENSG00000106537	TSPAN13	331.192	0.640389	1.90066	0.0275678	0.00299765	2.96798	Yes_vs_No
ENSG00000234964	FABP5P7	56.7566	0.776816	1.89937	0.0775444	0.0144823	2.44507	Yes_vs_No
ENSG00000075429	CACNG5	5.76705	1.057	1.89754		0.0726197	1.79521	Yes_vs_No
ENSG00000273805		3.03223	1.36763	1.89624		0.16559	1.38651	Yes_vs_No
ENSG00000270864	IGHV3OR16-6	3.65403	1.44652	1.896		0.189951	1.31073	Yes_vs_No
ENSG00000134970	TMED7	1717.21	0.428219	1.89486	0.000937453	9.64563e-06	4.42497	Yes_vs_No
ENSG00000271178	IGHV3OR16-13	33.2626	1.06275	1.89473	0.223893	0.0746098	1.78286	Yes_vs_No
ENSG00000231475	IGHV4-31	525.523	1.10669	1.8911	0.247457	0.087491	1.70878	Yes_vs_No
ENSG00000215559	ANKRD20A11P	4.48055	0.976753	1.89075		0.0528977	1.93575	Yes_vs_No
ENSG00000266049		4.2353	1.21098	1.89037		0.118519	1.56102	Yes_vs_No
ENSG00000023516	AKAP11	1435.24	0.375843	1.89006	0.000290338	4.93448e-07	5.02884	Yes_vs_No
ENSG00000211633	IGKV1D-42	6.10405	1.48356	1.889		0.202916	1.27329	Yes_vs_No
ENSG00000154016	GRAP	101.942	0.756139	1.88863	0.0711086	0.0124991	2.49773	Yes_vs_No
ENSG00000228107		9.68637	0.657174	1.88761	0.0336541	0.00407481	2.87231	Yes_vs_No
ENSG00000211753	TRBV28	19.9759	0.756517	1.88539	0.0718285	0.0126955	2.4922	Yes_vs_No
ENSG00000196387	ZNF140	188.403	0.63411	1.88388	0.0273656	0.00296927	2.9709	Yes_vs_No
ENSG00000129480	DTD2	116.561	0.565525	1.88242	0.0122104	0.000872784	3.32862	Yes_vs_No
ENSG00000211648	IGLV1-47	1761.92	1.0116	1.87837	0.201656	0.0633337	1.85684	Yes_vs_No
ENSG00000264343	NOTCH2NLA	5.62389	0.878149	1.87667		0.0325922	2.13707	Yes_vs_No
ENSG00000134028	ADAMDEC1	741.438	0.758382	1.87635	0.0740024	0.0133555	2.47415	Yes_vs_No
ENSG00000253957	IGHV3-22	5.26547	1.38419	1.87623		0.175268	1.35547	Yes_vs_No
ENSG00000048462	TNFRSF17	29.9876	0.893184	1.87393	0.139508	0.0359026	2.09803	Yes_vs_No
ENSG00000281469		5.02145	0.773055	1.8739		0.0153501	2.42401	Yes_vs_No
ENSG00000110422	HIPK3	2935.59	0.349435	1.87258	0.000143491	8.37421e-08	5.35887	Yes_vs_No
ENSG00000234492	RPL34-DT	4.35462	0.810123	1.87101		0.020914	2.30953	Yes_vs_No
ENSG00000127074	RGS13	33.215	0.677834	1.87086	0.0423355	0.00577904	2.76006	Yes_vs_No
ENSG00000255189	GLYATL1P1	3.21518	1.23141	1.8708		0.128704	1.51923	Yes_vs_No
ENSG00000277050		5.20313	0.78095	1.86976		0.0166564	2.39421	Yes_vs_No
ENSG00000211593	IGKJ5	20.0524	1.11706	1.86149	0.261388	0.0956301	1.66642	Yes_vs_No
ENSG00000137878	GCOM1	29.2883	0.481586	1.86089	0.00351795	0.000111503	3.86409	Yes_vs_No
ENSG00000196611	MMP1	578.414	1.02741	1.86055	0.214974	0.070156	1.8109	Yes_vs_No
ENSG00000269940		134.138	0.749259	1.85874	0.0732711	0.0131098	2.48077	Yes_vs_No
ENSG00000030419	IKZF2	176.738	0.369904	1.85682	0.000290338	5.17435e-07	5.01973	Yes_vs_No
ENSG00000140905	GCSH	13.9442	0.479519	1.85637	0.0034625	0.000108246	3.87132	Yes_vs_No
ENSG00000251405	NIPAL4-DT	17.5118	0.920937	1.85457	0.159359	0.0440315	2.01379	Yes_vs_No
ENSG00000137812	KNL1	61.211	0.543863	1.85415	0.0101858	0.000651497	3.40922	Yes_vs_No
ENSG00000233384	CNIH3-AS2	15.5008	0.890234	1.85405	0.142796	0.0372828	2.08265	Yes_vs_No
ENSG00000278875		7.74192	0.667765	1.85295	0.0410195	0.0055227	2.77485	Yes_vs_No
ENSG00000278876		7.51418	0.684224	1.85103	0.0473195	0.00682439	2.70529	Yes_vs_No
ENSG00000198743	SLC5A3	937.11	0.381919	1.84992	0.000359637	1.27411e-06	4.84375	Yes_vs_No
ENSG00000116748	AMPD1	38.1377	1.01595	1.84955	0.21218	0.0686802	1.82052	Yes_vs_No
ENSG00000253522	MIR3142HG	65.8794	0.542355	1.84836	0.0102021	0.000654352	3.40802	Yes_vs_No
ENSG00000170629	DPY19L2P2	29.1199	0.424414	1.84756	0.00112269	1.34167e-05	4.3532	Yes_vs_No
ENSG00000160856	FCRL3	61.2527	0.636565	1.84622	0.0315843	0.00372821	2.90029	Yes_vs_No
ENSG00000104093	DMXL2	1703.48	0.474595	1.84503	0.00331651	0.000101243	3.88759	Yes_vs_No
ENSG00000237422		6.6654	0.779818	1.844	0.0893189	0.0180467	2.36466	Yes_vs_No
ENSG00000261615	LINC01858	2.76349	1.21437	1.84361		0.128975	1.51816	Yes_vs_No
ENSG00000101349	PAK5	12.2856	1.39	1.84189	0.392474	0.185138	1.3251	Yes_vs_No
ENSG00000086300	SNX10	647.443	0.570092	1.83992	0.0152861	0.00124913	3.22742	Yes_vs_No
ENSG00000076662	ICAM3	317.068	0.705937	1.83535	0.0586864	0.00932584	2.59987	Yes_vs_No
ENSG00000215808	LINC01139	7.64797	1.22691	1.83435	0.323692	0.134888	1.4951	Yes_vs_No
ENSG00000130684	ZNF337	451.655	0.686991	1.83047	0.0516101	0.007711	2.66447	Yes_vs_No
ENSG00000277806		9.87768	0.646289	1.82875	0.0367313	0.00466031	2.82962	Yes_vs_No
ENSG00000253692	IGHEP1	3.33614	1.71833	1.82795		0.287424	1.06379	Yes_vs_No
ENSG00000115464	USP34	2192.75	0.424436	1.82737	0.00127066	1.66686e-05	4.3054	Yes_vs_No
ENSG00000180530	NRIP1	722.509	0.415398	1.82559	0.00103917	1.10876e-05	4.3948	Yes_vs_No
ENSG00000169313	P2RY12	84.8332	0.490086	1.82509	0.00484318	0.000196073	3.72402	Yes_vs_No
ENSG00000249947	XBP1P1	6.23102	0.715527	1.82501	0.0643541	0.0107544	2.55058	Yes_vs_No
ENSG00000274363		3.65601	0.873737	1.8246		0.0367732	2.08827	Yes_vs_No
ENSG00000211666	IGLV2-14	6041.45	0.985162	1.82358	0.203637	0.0641631	1.85104	Yes_vs_No
ENSG00000269825		101.199	0.506613	1.82149	0.00662931	0.000323857	3.59543	Yes_vs_No
ENSG00000242358	RPS21P4	1.17975	2.03646	1.82066		0.371307	0.894028	Yes_vs_No
ENSG00000166342	NETO1	6.48716	0.997799	1.81948	0.211612	0.0682292	1.82349	Yes_vs_No
ENSG00000110203	FOLR3	41.271	0.859404	1.81853	0.135613	0.034342	2.11603	Yes_vs_No
ENSG00000260589	STAM-DT	6.74236	0.711669	1.81763	0.0639461	0.0106482	2.55404	Yes_vs_No
ENSG00000242766	IGKV1D-17	26.1571	1.40616	1.81598	0.406694	0.19655	1.29144	Yes_vs_No
ENSG00000274576	IGHV2-70	335.748	1.08327	1.81588	0.258467	0.0936794	1.6763	Yes_vs_No
ENSG00000171587	DSCAM	10.2453	0.739957	1.81499	0.0765444	0.0141738	2.45283	Yes_vs_No
ENSG00000125498	KIR2DL1	4.18618	1.03332	1.81489		0.0790243	1.75638	Yes_vs_No
ENSG00000177483	RBM44	44.0917	0.38914	1.81465	0.000610922	3.11302e-06	4.66322	Yes_vs_No
ENSG00000272666	KLHDC7B-DT	4.74295	0.970688	1.81246		0.0618748	1.86719	Yes_vs_No
ENSG00000225195		4.46723	1.07909	1.81171		0.0931654	1.67893	Yes_vs_No
ENSG00000174236	REP15	13.8643	0.972845	1.81148	0.199972	0.0625971	1.86204	Yes_vs_No
ENSG00000227141		7.20673	0.911722	1.811	0.165682	0.0469942	1.98635	Yes_vs_No
ENSG00000147570	DNAJC5B	143.256	0.745616	1.81023	0.0799097	0.0151892	2.42784	Yes_vs_No
ENSG00000102189	EEA1	1019.36	0.380201	1.80971	0.000460416	1.93714e-06	4.75987	Yes_vs_No
ENSG00000254786		3.92684	0.876025	1.80925		0.0388947	2.0653	Yes_vs_No
ENSG00000119919	NKX2-3	3.06195	1.34058	1.80925		0.177144	1.3496	Yes_vs_No
ENSG00000278206		10.2785	0.577339	1.80919	0.0191286	0.0017264	3.13366	Yes_vs_No
ENSG00000114374	USP9Y	772.196	1.00484	1.80851	0.218444	0.0718922	1.7998	Yes_vs_No
ENSG00000254027	LNMICC	6.21817	0.868166	1.80683	0.143176	0.0374154	2.0812	Yes_vs_No
ENSG00000270956		8.54978	0.860272	1.80576	0.13928	0.0358114	2.09906	Yes_vs_No
ENSG00000236345	SCAT8	3.82987	0.896442	1.80565		0.0439839	2.01424	Yes_vs_No
ENSG00000280560	LINC01374	10.4138	0.600963	1.80521	0.025617	0.00266577	3.00386	Yes_vs_No
ENSG00000091181	IL5RA	26.557	0.761144	1.80497	0.0881568	0.0177212	2.37139	Yes_vs_No
ENSG00000075223	SEMA3C	1652.55	0.401301	1.80285	0.000838565	7.03917e-06	4.4925	Yes_vs_No
ENSG00000179454	KLHL28	366.868	0.363045	1.80137	0.000303027	6.98275e-07	4.96184	Yes_vs_No
ENSG00000261704	IGHV1OR16-1	3.18577	1.5534	1.80106		0.246283	1.15943	Yes_vs_No
ENSG00000102908	NFAT5	1313.15	0.487062	1.80016	0.00518863	0.00021907	3.69595	Yes_vs_No
ENSG00000248927		24.8889	0.523764	1.79885	0.00959952	0.000593715	3.43447	Yes_vs_No
ENSG00000284600		11.0391	1.21555	1.79745	0.329863	0.139218	1.47871	Yes_vs_No
ENSG00000270659		11.9102	0.710965	1.79564	0.0674428	0.0115489	2.52564	Yes_vs_No
ENSG00000177324	BEND2	4.29904	1.26647	1.7949		0.156411	1.41725	Yes_vs_No
ENSG00000156738	MS4A1	150.787	0.72028	1.79377	0.0720479	0.0127605	2.49038	Yes_vs_No
ENSG00000285667		11.1404	0.549762	1.79338	0.014208	0.0011059	3.2621	Yes_vs_No
ENSG00000188517	COL25A1	14.2189	0.733782	1.79317	0.0776691	0.0145361	2.44374	Yes_vs_No
ENSG00000183742	MACC1	198.709	0.512816	1.79091	0.00840987	0.000478857	3.49231	Yes_vs_No
ENSG00000259299		4.74452	0.776721	1.78911		0.0212553	2.30342	Yes_vs_No
ENSG00000183054	RGPD6	4.56016	0.85127	1.78827		0.0356662	2.10071	Yes_vs_No
ENSG00000278601		5.21064	0.835215	1.78779		0.032313	2.14052	Yes_vs_No
ENSG00000264204	AGAP7P	25.0373	0.816205	1.78734	0.120145	0.0285379	2.18981	Yes_vs_No
ENSG00000229124	VIM-AS1	287.826	0.653852	1.7873	0.0444911	0.00626673	2.73349	Yes_vs_No
ENSG00000277586	NEFL	12.6056	0.772253	1.7871	0.0976436	0.0206599	2.31414	Yes_vs_No
ENSG00000233937	CTC-338M12.4	76.9558	0.607927	1.78636	0.0292224	0.00329868	2.93844	Yes_vs_No
ENSG00000182050	MGAT4C	16.1685	0.852755	1.78601	0.140022	0.0362247	2.0944	Yes_vs_No
ENSG00000286282		117.035	0.602686	1.7839	0.0279624	0.00307716	2.95992	Yes_vs_No
ENSG00000258695		3.31891	1.07593	1.78291		0.0975035	1.65708	Yes_vs_No
ENSG00000226688	ENTPD1-AS1	202.982	0.656674	1.78202	0.0464884	0.00665359	2.7137	Yes_vs_No
ENSG00000178502	KLHL11	91.6148	0.50928	1.78126	0.00829275	0.000469474	3.49759	Yes_vs_No
ENSG00000272941		72.9881	0.705218	1.78115	0.0674428	0.0115477	2.52567	Yes_vs_No
ENSG00000226235	LEMD1-AS1	5.33051	0.974461	1.78082		0.0676251	1.8275	Yes_vs_No
ENSG00000118596	SLC16A7	342.75	0.416455	1.77847	0.00135012	1.95029e-05	4.27051	Yes_vs_No
ENSG00000224596	ZMIZ1-AS1	358.87	0.723804	1.77792	0.0761226	0.0140352	2.45636	Yes_vs_No
ENSG00000114331	ACAP2	1324.41	0.340286	1.77668	0.000165392	1.77832e-07	5.22113	Yes_vs_No
ENSG00000145700	ANKRD31	4.79998	0.767047	1.7754		0.0206356	2.31459	Yes_vs_No
ENSG00000136014	USP44	18.1801	0.56153	1.77361	0.018032	0.00158563	3.15854	Yes_vs_No
ENSG00000138653	NDST4	2.33893	1.52531	1.77171		0.245421	1.16154	Yes_vs_No
ENSG00000085491	SLC25A24	1066.64	0.395574	1.76928	0.000865067	7.72417e-06	4.47269	Yes_vs_No
ENSG00000257594	GALNT4	6.93111	0.928341	1.76894	0.187623	0.0567177	1.90548	Yes_vs_No
ENSG00000092531	SNAP23	1409.07	0.529676	1.76693	0.0119891	0.000850355	3.33586	Yes_vs_No
ENSG00000145864	GABRB2	70.0662	0.655882	1.76665	0.0485011	0.00706963	2.69355	Yes_vs_No
ENSG00000273373	SLC16A4-AS1	121.845	0.365399	1.76507	0.000359637	1.36182e-06	4.83051	Yes_vs_No
ENSG00000157107	FCHO2	1649.61	0.408826	1.76458	0.00124381	1.58739e-05	4.3162	Yes_vs_No
ENSG00000150394	CDH8	27.5684	0.844983	1.76419	0.1415	0.0368122	2.08784	Yes_vs_No
ENSG00000100604	CHGA	6.01344	1.24792	1.7641		0.157468	1.41364	Yes_vs_No
ENSG00000132185	FCRLA	73.9774	0.826702	1.76401	0.13154	0.0328594	2.1338	Yes_vs_No
ENSG00000174844	DNAH12	4.67237	0.716738	1.76401		0.0138484	2.46117	Yes_vs_No
ENSG00000280087		26.0468	0.759896	1.76392	0.0965156	0.0202723	2.32127	Yes_vs_No
ENSG00000133657	ATP13A3	3598.06	0.36425	1.75955	0.000359637	1.36124e-06	4.8306	Yes_vs_No
ENSG00000231544	RSL24D1P11	4.9424	0.773	1.75941		0.0228413	2.27608	Yes_vs_No
ENSG00000283475	MIR1244-4	0.822182	1.59942	1.75595		0.272263	1.09787	Yes_vs_No
ENSG00000232053		11.6264	0.723977	1.7555	0.0803697	0.0153165	2.42481	Yes_vs_No
ENSG00000181904	C5orf24	1517.97	0.378003	1.75538	0.000646845	3.42038e-06	4.64381	Yes_vs_No
ENSG00000224164	LINC02828	10.4684	0.687106	1.75237	0.0643541	0.0107613	2.55036	Yes_vs_No
ENSG00000179934	CCR8	7.98039	1.04339	1.75189	0.257587	0.0931437	1.67904	Yes_vs_No
ENSG00000129451	KLK10	6.78338	1.02345	1.75018	0.247275	0.0872532	1.71007	Yes_vs_No
ENSG00000248874	LINC02899	3.59989	1.28708	1.74944		0.174072	1.35924	Yes_vs_No
ENSG00000114450	GNB4	2453.79	0.39909	1.74934	0.00105204	1.16883e-05	4.38332	Yes_vs_No
ENSG00000250120	PCDHA10	14.188	0.631503	1.74845	0.0415571	0.00562771	2.76872	Yes_vs_No
ENSG00000135253	KCP	309.841	0.731887	1.74689	0.085872	0.0169944	2.38683	Yes_vs_No
ENSG00000109586	GALNT7	679.416	0.359395	1.74665	0.000344025	1.17404e-06	4.85997	Yes_vs_No
ENSG00000144426	NBEAL1	1162.69	0.471188	1.74546	0.00509673	0.000211903	3.70439	Yes_vs_No
ENSG00000146414	SHPRH	322.161	0.457672	1.74433	0.0039526	0.000138234	3.81131	Yes_vs_No
ENSG00000203668	CHML	393.981	0.393595	1.74186	0.000937453	9.62154e-06	4.42551	Yes_vs_No
ENSG00000232653	GOLGA8N	129.451	0.495511	1.74157	0.00794505	0.000440264	3.51469	Yes_vs_No
ENSG00000225674	IPO7P2	28.709	0.52613	1.7407	0.0128301	0.000937956	3.3085	Yes_vs_No
ENSG00000211649	IGLV7-46	343.317	1.08157	1.73991	0.280905	0.107684	1.60869	Yes_vs_No
ENSG00000215417	MIR17HG	28.9311	0.567896	1.73979	0.022353	0.00218712	3.06357	Yes_vs_No
ENSG00000112305	SMAP1	537.953	0.540192	1.73853	0.0156064	0.00128925	3.21836	Yes_vs_No
ENSG00000147488	ST18	40.6015	0.738021	1.7377	0.0910514	0.0185457	2.35454	Yes_vs_No
ENSG00000266302		9.15069	1.03609	1.73686	0.258464	0.0936662	1.67637	Yes_vs_No
ENSG00000152785	BMP3	22.1636	0.984456	1.73673	0.229745	0.0777057	1.76416	Yes_vs_No
ENSG00000104112	SCG3	7.55037	0.768635	1.73614	0.107721	0.0238999	2.25874	Yes_vs_No
ENSG00000223350	IGLV9-49	117.45	1.16648	1.73592	0.326331	0.136708	1.48816	Yes_vs_No
ENSG00000152926	ZNF117	841.593	0.368241	1.73557	0.000532433	2.43927e-06	4.71314	Yes_vs_No
ENSG00000164120	HPGD	246.897	0.599064	1.7355	0.0318139	0.00376722	2.89702	Yes_vs_No
ENSG00000184786	DYNLT2	44.2914	0.381652	1.73418	0.000747159	5.52263e-06	4.54389	Yes_vs_No
ENSG00000091129	NRCAM	100.948	0.493464	1.73414	0.00794505	0.000441056	3.51422	Yes_vs_No
ENSG00000244701		53.1473	0.689634	1.73405	0.0688326	0.011922	2.51444	Yes_vs_No
ENSG00000127774	EMC6	135.138	0.651962	1.73334	0.0521496	0.00784524	2.65866	Yes_vs_No
ENSG00000127995	CASD1	490.62	0.363985	1.73266	0.000460416	1.93348e-06	4.76026	Yes_vs_No
ENSG00000280274		5.43668	1.11651	1.73073		0.12111	1.55013	Yes_vs_No
ENSG00000196081	ZNF724	6.68749	0.72917	1.73058	0.0878313	0.017627	2.37336	Yes_vs_No
ENSG00000276476	LINC00540	13.8967	0.869059	1.72815	0.165235	0.0467529	1.98853	Yes_vs_No
ENSG00000279742		4.7106	0.781747	1.72598		0.0272545	2.20785	Yes_vs_No
ENSG00000227155	DOCK8-AS2	8.19591	1.27429	1.72472	0.380613	0.175903	1.35348	Yes_vs_No
ENSG00000279265		19.2914	0.520953	1.72461	0.0127952	0.000931334	3.31049	Yes_vs_No
ENSG00000261549		7.20992	0.63674	1.72375	0.047118	0.00678652	2.70714	Yes_vs_No
ENSG00000167220	HDHD2	92.8907	0.613264	1.72374	0.0381942	0.00494234	2.81077	Yes_vs_No
ENSG00000201499	RNU6-312P	4.02609	0.843798	1.7233		0.0411206	2.04231	Yes_vs_No
ENSG00000227694	RPL23AP74	4.10788	1.18752	1.7223		0.146966	1.45033	Yes_vs_No
ENSG00000107798	LIPA	13190.8	0.533461	1.72191	0.0152823	0.00124739	3.22782	Yes_vs_No
ENSG00000256940	PPP1R14B-AS1	8.1937	0.859669	1.72095	0.161955	0.0452984	2.00187	Yes_vs_No
ENSG00000171033	PKIA	39.0331	0.468076	1.71909	0.00549148	0.000240033	3.67267	Yes_vs_No
ENSG00000139725	RHOF	147.454	0.7176	1.71888	0.0844548	0.0166059	2.39532	Yes_vs_No
ENSG00000284664		8.20883	0.610892	1.71809	0.0380809	0.00491679	2.81244	Yes_vs_No
ENSG00000211664	IGLV2-18	188.091	1.12722	1.71702	0.312542	0.127699	1.52324	Yes_vs_No
ENSG00000284194	SCO2	232.707	0.985707	1.7157	0.237234	0.0817582	1.74057	Yes_vs_No
ENSG00000139354	GAS2L3	346.033	0.485633	1.71293	0.00774442	0.000419968	3.52721	Yes_vs_No
ENSG00000267767	LINC01801	5.06401	0.88334	1.70938		0.0529736	1.93514	Yes_vs_No
ENSG00000178772	CPN2	5.9506	1.17161	1.70845		0.144782	1.45821	Yes_vs_No
ENSG00000135423	GLS2	14.1321	0.754263	1.7074	0.106954	0.0235947	2.26367	Yes_vs_No
ENSG00000236044	FABP5P2	1.71509	1.24852	1.70713		0.171524	1.36732	Yes_vs_No
ENSG00000261997		20.288	0.529157	1.70688	0.0153454	0.00125684	3.22566	Yes_vs_No
ENSG00000153993	SEMA3D	190.364	0.700144	1.70569	0.0787432	0.0148423	2.4362	Yes_vs_No
ENSG00000224650	IGHV3-74	905.758	0.960023	1.70531	0.225816	0.0756805	1.77632	Yes_vs_No
ENSG00000179399	GPC5	6.37091	0.904811	1.70374	0.194092	0.0597039	1.88297	Yes_vs_No
ENSG00000107984	1,00 DKK	53.3373	0.56627	1.70349	0.0253391	0.00262737	3.00827	Yes_vs_No
ENSG00000113805	CNTN3	310.823	0.731614	1.7018	0.0956889	0.0200137	2.32609	Yes_vs_No
ENSG00000171017	LRRC8E	8.80663	1.10465	1.70096	0.30598	0.123605	1.53982	Yes_vs_No
ENSG00000263786		5.54516	0.909594	1.70025		0.0615899	1.86924	Yes_vs_No
ENSG00000103569	AQP9	1553.08	0.687202	1.6982	0.0743406	0.0134669	2.47118	Yes_vs_No
ENSG00000258477	PPIAP6	1.77675	1.09151	1.69783		0.119832	1.55548	Yes_vs_No
ENSG00000215146		29.1267	0.471133	1.69685	0.0065458	0.000316209	3.60165	Yes_vs_No
ENSG00000153976	HS3ST3A1	53.8003	0.640108	1.69638	0.0531357	0.00804575	2.65014	Yes_vs_No
ENSG00000276545	PCDHGB9P	5.94274	0.683683	1.69637		0.0130934	2.48122	Yes_vs_No
ENSG00000238741	SCARNA7	3.65658	1.2549	1.69501		0.176788	1.35071	Yes_vs_No
ENSG00000250041		22.3651	0.668989	1.69391	0.0666851	0.0113401	2.53204	Yes_vs_No
ENSG00000089041	P2RX7	990.338	0.556163	1.69273	0.0233459	0.00233775	3.04359	Yes_vs_No
ENSG00000105866	SP4	202.172	0.381642	1.69214	0.000933323	9.25648e-06	4.43385	Yes_vs_No
ENSG00000125848	FLRT3	12.1119	0.787277	1.69058	0.129014	0.0317635	2.14737	Yes_vs_No
ENSG00000122008	POLK	750.476	0.339026	1.68988	0.000297532	6.21132e-07	4.98453	Yes_vs_No
ENSG00000259255		26.9032	0.722635	1.68925	0.0936653	0.0194065	2.33763	Yes_vs_No
ENSG00000251194		17.4412	0.594649	1.68868	0.0359558	0.00451431	2.83979	Yes_vs_No
ENSG00000232070	TMEM253	5.27593	0.97192	1.68775		0.0824732	1.73651	Yes_vs_No
ENSG00000261040	WFDC21P	40.0293	0.699794	1.68738	0.0823619	0.0158979	2.41125	Yes_vs_No
ENSG00000217718	NDUFB4P4	5.22649	0.820203	1.6855		0.0398805	2.05498	Yes_vs_No
ENSG00000127412	TRPV5	6.46465	0.977234	1.68497	0.242484	0.0846671	1.72423	Yes_vs_No
ENSG00000275325	PDCD6IPP1	8.38121	0.639951	1.68485	0.055053	0.00846913	2.63277	Yes_vs_No
ENSG00000239855	IGKV1-6	477.055	1.02868	1.68443	0.270951	0.101533	1.63747	Yes_vs_No
ENSG00000113742	CPEB4	1438.12	0.384349	1.68427	0.00105204	1.17516e-05	4.38215	Yes_vs_No
ENSG00000099958	DERL3	330.818	0.781007	1.68405	0.127142	0.0310638	2.15625	Yes_vs_No
ENSG00000273018	FAM106A	41.6668	0.769401	1.68396	0.120401	0.0286214	2.18866	Yes_vs_No
ENSG00000105697	HAMP	232.411	0.678186	1.68227	0.0732714	0.0131181	2.48055	Yes_vs_No
ENSG00000268355		8.34814	0.841865	1.68013	0.163352	0.045964	1.99572	Yes_vs_No
ENSG00000137145	DENND4C	1633	0.31053	1.67898	0.000143491	6.41494e-08	5.40683	Yes_vs_No
ENSG00000254618	TMED10P1	1.27379	2.00409	1.67855		0.402275	0.837565	Yes_vs_No
ENSG00000233327	USP32P2	7.9931	0.995426	1.67841	0.255446	0.0917724	1.68612	Yes_vs_No
ENSG00000139610	CELA1	2.63565	1.0662	1.67684		0.115783	1.57272	Yes_vs_No
ENSG00000267058		11.2743	0.601212	1.67633	0.0398736	0.00529946	2.78824	Yes_vs_No
ENSG00000272620	AFAP1-AS1	9.61502	0.605472	1.67624	0.0415571	0.00563166	2.76849	Yes_vs_No
ENSG00000231535	LINC00278	35.4639	0.996936	1.67437	0.257433	0.093052	1.67951	Yes_vs_No
ENSG00000163395	IGFN1	10.4202	1.09629	1.67376	0.311322	0.126822	1.52675	Yes_vs_No
ENSG00000254317		3.17221	1.34764	1.67334		0.214353	1.24168	Yes_vs_No
ENSG00000211656	IGLV2-33	7.88324	1.55275	1.6724	0.505478	0.281454	1.07706	Yes_vs_No
ENSG00000118785	SPP1	142210	0.756137	1.67234	0.116343	0.0269877	2.2117	Yes_vs_No
ENSG00000261083	LINC02516	4.57896	0.740881	1.67119		0.0240905	2.25568	Yes_vs_No
ENSG00000203804	ADAMTSL4-AS1	11.5401	1.18306	1.6711	0.355578	0.157798	1.41252	Yes_vs_No
ENSG00000155970	MICU3	170.2	0.557718	1.67075	0.025986	0.00273818	2.9957	Yes_vs_No
ENSG00000120907	ADRA1A	23.8625	0.922057	1.66926	0.215164	0.0702395	1.81036	Yes_vs_No
ENSG00000235897	TM4SF19-AS1	33.1035	0.742207	1.66777	0.109941	0.024637	2.24705	Yes_vs_No
ENSG00000131002	TXLNGY	650.372	1.0754	1.66767	0.302103	0.120963	1.55075	Yes_vs_No
ENSG00000229498		6.48946	0.828365	1.66521	0.160101	0.0444054	2.01024	Yes_vs_No
ENSG00000226790	HNRNPA3P1	6.40856	0.693813	1.66497	0.0838576	0.0164066	2.39974	Yes_vs_No
ENSG00000179915	NRXN1	8.99306	1.21711	1.66375	0.374563	0.171636	1.36697	Yes_vs_No
ENSG00000255833	TIFAB	89.0104	0.673754	1.66321	0.0747501	0.0135655	2.46857	Yes_vs_No
ENSG00000253194		5.17102	0.94224	1.66297		0.0775778	1.76492	Yes_vs_No
ENSG00000099715	PCDH11Y	20.4195	1.13495	1.66254	0.335054	0.142958	1.46486	Yes_vs_No
ENSG00000184454	NCMAP	17.057	0.911286	1.66048	0.211819	0.0684349	1.82213	Yes_vs_No
ENSG00000281969		7.73895	0.792937	1.66026	0.140124	0.0362773	2.09381	Yes_vs_No
ENSG00000258711		8.15082	0.6825	1.65929	0.0793701	0.0150492	2.43119	Yes_vs_No
ENSG00000255921		17.9248	0.925252	1.65915	0.220305	0.0729439	1.79318	Yes_vs_No
ENSG00000245067	IGFBP7-AS1	219.831	0.773253	1.65698	0.129823	0.0321235	2.14287	Yes_vs_No
ENSG00000166603	MC4R	6.01127	1.5529	1.65681		0.286009	1.06692	Yes_vs_No
ENSG00000105205	CLC	73.6963	0.921681	1.65509	0.219657	0.0725378	1.79573	Yes_vs_No
ENSG00000250929	LINC01181	12.4854	1.10219	1.65438	0.321348	0.133356	1.501	Yes_vs_No
ENSG00000173988	LRRC63	29.4587	0.522189	1.65386	0.0176559	0.00153935	3.16716	Yes_vs_No
ENSG00000213236	YWHAZP2	11.1409	0.526682	1.65133	0.0190797	0.00171646	3.13536	Yes_vs_No
ENSG00000264324		3.35029	0.964645	1.65023		0.0871339	1.71071	Yes_vs_No
ENSG00000251595	ABCA11P	17.4075	0.47533	1.64929	0.00884984	0.000520892	3.46978	Yes_vs_No
ENSG00000164099	PRSS12	3.02203	1.17369	1.64921		0.159978	1.40514	Yes_vs_No
ENSG00000211750	TRBV24-1	4.11593	0.990739	1.64851		0.0961289	1.66392	Yes_vs_No
ENSG00000185527	PDE6G	226.086	0.705153	1.64826	0.0936893	0.0194159	2.33745	Yes_vs_No
ENSG00000234155	LINC02535	4.64524	0.74278	1.64791		0.0265159	2.21857	Yes_vs_No
ENSG00000260135	MMP2-AS1	187.023	0.798008	1.64642	0.147447	0.0390967	2.06317	Yes_vs_No
ENSG00000078177	N4BP2	192.502	0.347463	1.6447	0.000513179	2.20731e-06	4.73345	Yes_vs_No
ENSG00000253831	ETV3L	4.08924	1.00659	1.64443		0.102329	1.63367	Yes_vs_No
ENSG00000280245		7.13982	0.781707	1.644	0.138434	0.0354579	2.10309	Yes_vs_No
ENSG00000253392		13.9032	0.549161	1.64243	0.0262836	0.00278247	2.9908	Yes_vs_No
ENSG00000179941	BBS10	394.314	0.361974	1.64211	0.000763001	5.71851e-06	4.53654	Yes_vs_No
ENSG00000136051	WASHC4	1835.21	0.344209	1.64043	0.000460416	1.88106e-06	4.7658	Yes_vs_No
ENSG00000073737	DHRS9	376.681	0.63705	1.63981	0.0616147	0.010051	2.57407	Yes_vs_No
ENSG00000110344	UBE4A	1200.54	0.455332	1.63849	0.0065844	0.000320124	3.59845	Yes_vs_No
ENSG00000261247	GOLGA8T	4.17277	0.817255	1.63781		0.0450661	2.00404	Yes_vs_No
ENSG00000228395		26.4265	0.605385	1.6373	0.0473775	0.00683941	2.70456	Yes_vs_No
ENSG00000120659	TNFSF11	32.9494	0.708624	1.63678	0.0983837	0.0208992	2.3098	Yes_vs_No
ENSG00000261324		57.6936	0.378736	1.63494	0.00124381	1.58289e-05	4.31683	Yes_vs_No
ENSG00000285868		34.5107	0.873167	1.63395	0.197496	0.061305	1.87129	Yes_vs_No
ENSG00000197860	SGTB	907.355	0.328649	1.63234	0.000303027	6.80595e-07	4.96682	Yes_vs_No
ENSG00000258545	RHOXF1-AS1	4.85026	0.808522	1.63076		0.0436992	2.01697	Yes_vs_No
ENSG00000164031	DNAJB14	1021.29	0.345803	1.63076	0.000530772	2.40685e-06	4.71587	Yes_vs_No
ENSG00000211632	IGKV3D-11	203.426	1.07288	1.63059	0.313729	0.128555	1.51982	Yes_vs_No
ENSG00000229400	CNIH3-AS1	3.16098	1.08967	1.6305		0.134571	1.49632	Yes_vs_No
ENSG00000261150	EPPK1	33.4842	0.703308	1.63009	0.0969723	0.0204629	2.31775	Yes_vs_No
ENSG00000266017	MIR4477B	5.91714	0.866308	1.62981		0.0599278	1.88132	Yes_vs_No
ENSG00000180914	OXTR	312.933	0.577564	1.62893	0.0374379	0.0047972	2.82035	Yes_vs_No
ENSG00000261239	ANKRD26P1	12.7869	0.962967	1.62892	0.253581	0.0907284	1.69157	Yes_vs_No
ENSG00000004846	ABCB5	130.31	0.852312	1.62852	0.186175	0.0560414	1.91071	Yes_vs_No
ENSG00000283341		32.9613	0.436944	1.62828	0.00482328	0.00019414	3.72652	Yes_vs_No
ENSG00000183715	OPCML	13.4131	0.719004	1.6275	0.106965	0.0236021	2.26354	Yes_vs_No
ENSG00000115665	SLC5A7	6.59825	1.48707	1.62696	0.497624	0.273925	1.09407	Yes_vs_No
ENSG00000140396	NCOA2	1052.87	0.359793	1.6262	0.000790209	6.18897e-06	4.51983	Yes_vs_No
ENSG00000237154	MCFD2P1	3.49431	0.903278	1.62527		0.0719712	1.7993	Yes_vs_No
ENSG00000170369	CST2	8.57448	0.969564	1.62297	0.259155	0.0941466	1.67392	Yes_vs_No
ENSG00000240864	IGKV1-16	767.739	1.04814	1.62219	0.303077	0.121698	1.54769	Yes_vs_No
ENSG00000130768	SMPDL3B	37.409	0.822456	1.62179	0.169451	0.0486228	1.97188	Yes_vs_No
ENSG00000078114	NEBL	35.0319	0.507109	1.62166	0.0164634	0.00138459	3.19784	Yes_vs_No
ENSG00000065243	PKN2	975.479	0.32842	1.62135	0.000314218	7.9413e-07	4.9368	Yes_vs_No
ENSG00000253773	CFAP418-AS1	12.5775	0.448746	1.62123	0.00639357	0.000302908	3.6128	Yes_vs_No
ENSG00000177485	ZBTB33	525.863	0.308869	1.61994	0.000165053	1.56483e-07	5.24476	Yes_vs_No
ENSG00000218069	RSL24D1P1	4.32301	0.751378	1.61924		0.0311593	2.15503	Yes_vs_No
ENSG00000286519		7.06966	0.652847	1.6173	0.073704	0.0132378	2.47731	Yes_vs_No
ENSG00000204186	ZDBF2	266.287	0.458588	1.61701	0.00774928	0.000421776	3.52607	Yes_vs_No
ENSG00000259834		97.9969	0.617809	1.61605	0.0569149	0.00890267	2.61577	Yes_vs_No
ENSG00000279800	BCLAF1P2	5.64489	0.662409	1.61586		0.0147132	2.43936	Yes_vs_No
ENSG00000182224	CYB5D1	24.0223	0.862662	1.61482	0.197309	0.0612191	1.87191	Yes_vs_No
ENSG00000176018	LYSMD3	556.052	0.374221	1.61268	0.00125931	1.63662e-05	4.30945	Yes_vs_No
ENSG00000095015	MAP3K1	791.715	0.385681	1.61212	0.0016721	2.91593e-05	4.17993	Yes_vs_No
ENSG00000261959		4.17195	0.914181	1.61172		0.0778973	1.76302	Yes_vs_No
ENSG00000120992	LYPLA1	920.962	0.363923	1.61143	0.000937453	9.51325e-06	4.42795	Yes_vs_No
ENSG00000142621	FHAD1	200.696	0.626891	1.61139	0.0620192	0.010157	2.57044	Yes_vs_No
ENSG00000164451	CALHM4	14.8241	0.831957	1.60992	0.179368	0.0529779	1.9351	Yes_vs_No
ENSG00000255670		4.94166	0.826248	1.60978		0.0513786	1.9483	Yes_vs_No
ENSG00000151414	NEK7	2629.16	0.380665	1.6086	0.00150256	2.38122e-05	4.22577	Yes_vs_No
ENSG00000283913		5.06724	0.816516	1.6079		0.0489279	1.96922	Yes_vs_No
ENSG00000173208	ABCD2	25.1061	0.544615	1.60765	0.0284215	0.00315816	2.95191	Yes_vs_No
ENSG00000120137	PANK3	1134.07	0.304107	1.60734	0.00015449	1.25393e-07	5.28545	Yes_vs_No
ENSG00000072401	UBE2D1	436.957	0.352331	1.60637	0.00072443	5.13331e-06	4.55926	Yes_vs_No
ENSG00000164187	LMBRD2	492.132	0.337294	1.60606	0.000460416	1.92049e-06	4.76162	Yes_vs_No
ENSG00000181690	PLAG1	65.1616	0.378864	1.60259	0.00147899	2.33696e-05	4.23	Yes_vs_No
ENSG00000249863		21.3213	0.52041	1.60024	0.0218295	0.00210529	3.07496	Yes_vs_No
ENSG00000211597	IGKJ1	15.6664	1.02939	1.59982	0.300739	0.12015	1.55415	Yes_vs_No
ENSG00000273129	PACERR	13.173	0.594942	1.59924	0.0490701	0.00718667	2.68807	Yes_vs_No
ENSG00000279673		18.4628	0.417477	1.59911	0.00377453	0.000127929	3.83041	Yes_vs_No
ENSG00000149646	CNBD2	18.892	0.818955	1.59823	0.174618	0.0509912	1.95155	Yes_vs_No
ENSG00000122592	HOXA7	2.76837	1.34914	1.59756		0.236362	1.18413	Yes_vs_No
ENSG00000135535	CD164	8060	0.302894	1.59718	0.00015449	1.34157e-07	5.27307	Yes_vs_No
ENSG00000107593	PKD2L1	206.385	0.772481	1.59714	0.146334	0.0386833	2.06754	Yes_vs_No
ENSG00000156162	DPY19L4	558.7	0.392678	1.596	0.00216148	4.8157e-05	4.0644	Yes_vs_No
ENSG00000169860	P2RY1	171.066	0.489812	1.59514	0.014355	0.00112741	3.25664	Yes_vs_No
ENSG00000257735		3.7528	1.00954	1.595		0.114122	1.57993	Yes_vs_No
ENSG00000188933	USP32P1	42.094	0.820411	1.59306	0.177368	0.0521631	1.94179	Yes_vs_No
ENSG00000254648		6.20603	0.664343	1.59275	0.0841986	0.0165083	2.39748	Yes_vs_No
ENSG00000200090	Y_RNA	12.0515	0.591665	1.59263	0.048698	0.00710743	2.69177	Yes_vs_No
ENSG00000235290	HLA-W	8.23287	0.77288	1.5921	0.148131	0.039402	2.05996	Yes_vs_No
ENSG00000257259	LINC02388	6.56716	0.943133	1.59166	0.255101	0.0914817	1.68763	Yes_vs_No
ENSG00000079215	SLC1A3	2448.12	0.507947	1.59102	0.0191774	0.00173472	3.13225	Yes_vs_No
ENSG00000261245		6.87026	1.19457	1.59057	0.389655	0.183024	1.3315	Yes_vs_No
ENSG00000261795		53.8342	0.683722	1.59023	0.0957244	0.0200266	2.32585	Yes_vs_No
ENSG00000250777		20.9114	0.630402	1.5898	0.0679096	0.0116729	2.52188	Yes_vs_No
ENSG00000108961	RANGRF	225.575	0.709673	1.58922	0.111372	0.0251318	2.23937	Yes_vs_No
ENSG00000188107	EYS	3.6988	0.961971	1.58849		0.09868	1.65129	Yes_vs_No
ENSG00000276116	FUT8-AS1	11.4279	0.725129	1.58823	0.120099	0.0285044	2.19027	Yes_vs_No
ENSG00000271130	IGHV3OR16-8	6.468	1.289	1.58779	0.433875	0.218024	1.2318	Yes_vs_No
ENSG00000154654	NCAM2	26.3888	0.589286	1.58686	0.04857	0.00708422	2.69286	Yes_vs_No
ENSG00000287145		3.80556	0.893139	1.58682		0.0756211	1.77668	Yes_vs_No
ENSG00000100344	PNPLA3	25.1898	0.783073	1.58611	0.156297	0.042817	2.02549	Yes_vs_No
ENSG00000196526	AFAP1	1086.41	0.595663	1.58315	0.0522095	0.00786543	2.65779	Yes_vs_No
ENSG00000286876		4.03539	0.963519	1.58281		0.100438	1.64273	Yes_vs_No
ENSG00000198862	LTN1	890.566	0.350714	1.58224	0.000792741	6.43778e-06	4.51148	Yes_vs_No
ENSG00000011405	PIK3C2A	1637.42	0.369552	1.58205	0.00132561	1.8605e-05	4.28101	Yes_vs_No
ENSG00000274925	ZKSCAN2-DT	63.3276	0.348554	1.57997	0.000765436	5.81691e-06	4.53294	Yes_vs_No
ENSG00000258590	NBEAP1	7.96014	0.75612	1.5788	0.141466	0.0367959	2.08802	Yes_vs_No
ENSG00000254694		6.95861	0.795891	1.57854	0.166429	0.0473277	1.98336	Yes_vs_No
ENSG00000263412	NFE2L1-DT	15.351	0.467121	1.5783	0.0108344	0.000728066	3.37879	Yes_vs_No
ENSG00000234107	TPT1P1	7.0286	0.719311	1.57548	0.120099	0.0285047	2.19027	Yes_vs_No
ENSG00000111885	MAN1A1	2501.19	0.38192	1.57489	0.00189958	3.72971e-05	4.12362	Yes_vs_No
ENSG00000253476		23.0643	0.535699	1.57403	0.0292224	0.00330051	2.93827	Yes_vs_No
ENSG00000198087	CD2AP	742.28	0.335969	1.57271	0.000586863	2.85325e-06	4.68111	Yes_vs_No
ENSG00000082269	FAM135A	327.226	0.336377	1.57241	0.000591487	2.94585e-06	4.67456	Yes_vs_No
ENSG00000253796		3.38065	1.18974	1.57093		0.186704	1.32039	Yes_vs_No
ENSG00000214185	XPOTP1	7.23389	0.655504	1.56972	0.0845812	0.0166347	2.39468	Yes_vs_No
ENSG00000271615	ACTG1P22	5.5938	1.28077	1.56948		0.220415	1.22542	Yes_vs_No
ENSG00000276071		8.39128	0.61324	1.56928	0.063254	0.0104974	2.559	Yes_vs_No
ENSG00000166004	CEP295	301.683	0.446706	1.56904	0.00797422	0.000443986	3.51246	Yes_vs_No
ENSG00000242516	LINC00960	80.5332	0.64339	1.56781	0.078683	0.0148182	2.43679	Yes_vs_No
ENSG00000163873	GRIK3	12.0884	1.06892	1.56773	0.334463	0.142472	1.46665	Yes_vs_No
ENSG00000075303	SLC25A40	344.196	0.326984	1.56718	0.000418749	1.64438e-06	4.79284	Yes_vs_No
ENSG00000164209	SLC25A46	1059.6	0.304787	1.56523	0.000222951	2.81412e-07	5.13549	Yes_vs_No
ENSG00000067048	DDX3Y	1789.41	1.01039	1.56416	0.303077	0.121603	1.54808	Yes_vs_No
ENSG00000261546		5.40772	0.763225	1.56361		0.0404924	2.04869	Yes_vs_No
ENSG00000081842	PCDHA6	5.74207	0.765579	1.56227		0.0412871	2.04064	Yes_vs_No
ENSG00000243955	GSTA1	22.8571	0.886904	1.56127	0.230928	0.078346	1.76036	Yes_vs_No
ENSG00000238160	LINC02863	4.18754	0.887057	1.5608		0.0784889	1.75952	Yes_vs_No
ENSG00000233559	LINC00513	4.68394	0.88402	1.55896		0.077818	1.76349	Yes_vs_No
ENSG00000130203	APOE	44077.5	0.735114	1.55399	0.136113	0.0345197	2.11395	Yes_vs_No
ENSG00000169862	CTNND2	5.29234	0.843683	1.5529		0.0656775	1.84062	Yes_vs_No
ENSG00000173404	INSM1	22.4934	0.888968	1.55206	0.235503	0.0808259	1.74591	Yes_vs_No
ENSG00000224373	IGHV4-59	1812.71	1.0786	1.55152	0.345383	0.150304	1.43846	Yes_vs_No
ENSG00000255435	TTC36-AS1	14.5043	0.5335	1.55069	0.0312217	0.00365331	2.90664	Yes_vs_No
ENSG00000126821	SGPP1	701.436	0.371064	1.55022	0.00167364	2.94368e-05	4.17778	Yes_vs_No
ENSG00000275769		5.72933	0.714516	1.54976		0.0300848	2.16897	Yes_vs_No
ENSG00000232613	LINC02576	9.69058	0.977851	1.54691	0.29048	0.113662	1.58195	Yes_vs_No
ENSG00000102271	KLHL4	19.1378	0.584764	1.54652	0.0537187	0.00817672	2.64468	Yes_vs_No
ENSG00000185313	SCN10A	16.3124	0.738105	1.54595	0.140022	0.036217	2.09448	Yes_vs_No
ENSG00000115232	ITGA4	1403.98	0.517754	1.54569	0.0265733	0.00283237	2.98537	Yes_vs_No
ENSG00000211893	IGHG2	26420.8	0.959989	1.54502	0.280762	0.107527	1.60941	Yes_vs_No
ENSG00000113615	SEC24A	807.607	0.34185	1.54491	0.000790209	6.20612e-06	4.51924	Yes_vs_No
ENSG00000186130	ZBTB6	305.753	0.314959	1.54412	0.000323757	9.45736e-07	4.90261	Yes_vs_No
ENSG00000286118		6.05482	0.666058	1.54329		0.0205007	2.31706	Yes_vs_No
ENSG00000261136		14.898	0.524429	1.54263	0.0290115	0.00326585	2.94154	Yes_vs_No
ENSG00000136696	IL36B	18.3573	1.25223	1.54226	0.433897	0.218095	1.23161	Yes_vs_No
ENSG00000176597	B3GNT5	432.566	0.521704	1.54219	0.0281827	0.00311589	2.95607	Yes_vs_No
ENSG00000236404	VLDLR-AS1	11.2183	0.566645	1.54217	0.0456572	0.00649714	2.72158	Yes_vs_No
ENSG00000169436	COL22A1	60.2827	0.611203	1.54216	0.0677534	0.0116306	2.52316	Yes_vs_No
ENSG00000211625	IGKV3D-20	423.969	1.06562	1.54176	0.342723	0.147946	1.44683	Yes_vs_No
ENSG00000138346	DNA2	66.0517	0.366229	1.54161	0.00155152	2.56035e-05	4.20941	Yes_vs_No
ENSG00000202314	SNORD6	7.10115	0.620522	1.54145	0.0727646	0.0129875	2.48411	Yes_vs_No
ENSG00000278857	IGKV1D-12	53.9545	1.06297	1.54138	0.341325	0.147039	1.45007	Yes_vs_No
ENSG00000155100	OTUD6B	227.691	0.315986	1.54124	0.000337868	1.07405e-06	4.87756	Yes_vs_No
ENSG00000270872	SRGAP2D	13.4035	0.695116	1.54108	0.115265	0.026622	2.21702	Yes_vs_No
ENSG00000100505	TRIM9	29.2155	0.562686	1.54101	0.0441636	0.00616899	2.73866	Yes_vs_No
ENSG00000227972	THAP12P3	3.38182	0.88916	1.54009		0.0832602	1.73208	Yes_vs_No
ENSG00000232591	LINC02642	4.83966	0.804585	1.54005		0.0556078	1.9141	Yes_vs_No
ENSG00000243289	AGAP13P	41.6343	0.755031	1.53991	0.152858	0.0413963	2.03954	Yes_vs_No
ENSG00000198315	ZKSCAN8	1246.72	0.33245	1.53972	0.000652712	3.63109e-06	4.63145	Yes_vs_No
ENSG00000233785	SAT1-DT	5.03012	0.759187	1.53947		0.0425814	2.02779	Yes_vs_No
ENSG00000105967	TFEC	743.503	0.532637	1.5387	0.0324102	0.00386662	2.88884	Yes_vs_No
ENSG00000118276	B4GALT6	64.1694	0.406929	1.53745	0.00422965	0.000157986	3.77817	Yes_vs_No
ENSG00000111860	CEP85L	278.09	0.31498	1.537	0.000337868	1.06264e-06	4.87967	Yes_vs_No
ENSG00000278834		45.4294	0.727166	1.53689	0.136228	0.0345554	2.11353	Yes_vs_No
ENSG00000273824		6.48963	0.868054	1.53624	0.227794	0.0767691	1.76975	Yes_vs_No
ENSG00000143702	CEP170	1155.02	0.351145	1.53585	0.00108361	1.22084e-05	4.37383	Yes_vs_No
ENSG00000144460	NYAP2	23.106	0.69121	1.53567	0.114472	0.0263022	2.22172	Yes_vs_No
ENSG00000196950	SLC39A10	509.662	0.337288	1.53561	0.000735312	5.29372e-06	4.5528	Yes_vs_No
ENSG00000286786		8.03126	0.642111	1.53555	0.0850628	0.0167837	2.39141	Yes_vs_No
ENSG00000233013	FAM157B	5.17614	0.858445	1.53551		0.0736612	1.78871	Yes_vs_No
ENSG00000269067	ZNF728	19.9104	0.665182	1.53486	0.0988077	0.0210309	2.30743	Yes_vs_No
ENSG00000267042		6.46183	0.943038	1.53465	0.274881	0.103663	1.62735	Yes_vs_No
ENSG00000211900	IGHJ6	45.1927	1.03014	1.53448	0.325956	0.136334	1.48958	Yes_vs_No
ENSG00000239827	SUGT1P3	12.4766	0.516979	1.53402	0.0275761	0.00300447	2.96728	Yes_vs_No
ENSG00000138448	ITGAV	6907.44	0.346093	1.53243	0.000937453	9.51964e-06	4.42781	Yes_vs_No
ENSG00000275585	PDE4DIPP4	13.1346	0.672694	1.53141	0.104233	0.0228142	2.27653	Yes_vs_No
ENSG00000128253	RFPL2	8.10601	0.846473	1.53132	0.215465	0.0704416	1.80906	Yes_vs_No
ENSG00000116747	RO60	828.87	0.359198	1.5296	0.00138164	2.05903e-05	4.25839	Yes_vs_No
ENSG00000242887	IGHJ3	4.62497	1.32474	1.52862		0.248542	1.1539	Yes_vs_No
ENSG00000279259		9.82303	0.512705	1.52813	0.0268683	0.00287763	2.98052	Yes_vs_No
ENSG00000236045		4.1121	1.00325	1.5279		0.127772	1.52295	Yes_vs_No
ENSG00000261090		2.70548	1.18144	1.52749		0.196044	1.2929	Yes_vs_No
ENSG00000102531	FNDC3A	2418.48	0.329423	1.52689	0.000652465	3.56872e-06	4.63504	Yes_vs_No
ENSG00000134758	RNF138	336.366	0.365095	1.52664	0.00166525	2.89594e-05	4.1815	Yes_vs_No
ENSG00000254056	IGHV3-71	6.35972	1.25431	1.52371	0.441473	0.22445	1.21478	Yes_vs_No
ENSG00000116406	EDEM3	1267.9	0.346472	1.52327	0.00103917	1.09996e-05	4.39653	Yes_vs_No
ENSG00000257639		2.79783	1.17643	1.52285		0.195502	1.29447	Yes_vs_No
ENSG00000278897		13.9053	0.710108	1.52276	0.129499	0.0320003	2.14441	Yes_vs_No
ENSG00000244722	RPSAP29	2.88803	0.953744	1.5221		0.110508	1.59592	Yes_vs_No
ENSG00000204922	UQCC3	104.827	0.651241	1.52111	0.0939998	0.0195066	2.33571	Yes_vs_No
ENSG00000155875	SAXO1	8.53637	0.610273	1.5209	0.0718285	0.0126966	2.49217	Yes_vs_No
ENSG00000187870	RNFT1P3	4.54951	0.971825	1.52082		0.117605	1.56491	Yes_vs_No
ENSG00000101162	TUBB1	92.2311	0.713965	1.52059	0.132526	0.0331901	2.12978	Yes_vs_No
ENSG00000112309	B3GAT2	6.91887	0.951377	1.52057	0.284886	0.10998	1.59828	Yes_vs_No
ENSG00000177853	ZNF518A	686.627	0.329703	1.52005	0.00065637	4.01966e-06	4.61036	Yes_vs_No
ENSG00000112210	RAB23	1269.87	0.579125	1.51974	0.0560335	0.00868526	2.6242	Yes_vs_No
ENSG00000273489		7.52431	0.749345	1.51893	0.155915	0.0426613	2.02701	Yes_vs_No
ENSG00000272361		7.42304	0.617543	1.5173	0.076026	0.0140103	2.457	Yes_vs_No
ENSG00000267260		6.11703	0.734077	1.51487		0.0390522	2.06364	Yes_vs_No
ENSG00000106460	TMEM106B	1196.97	0.343129	1.51464	0.000968143	1.01381e-05	4.41421	Yes_vs_No
ENSG00000178394	HTR1A	3.60674	1.4785	1.51436		0.305715	1.02425	Yes_vs_No
ENSG00000169224	GCSAML	22.6055	0.680415	1.51433	0.113783	0.0260408	2.2256	Yes_vs_No
ENSG00000283378	CNTNAP3C	5.49827	0.880788	1.51311		0.0858137	1.71791	Yes_vs_No
ENSG00000234919	LINC01827	8.31003	0.961325	1.51141	0.293995	0.115902	1.57221	Yes_vs_No
ENSG00000049130	KITLG	411.296	0.443348	1.51139	0.0101858	0.000651943	3.40903	Yes_vs_No
ENSG00000154727	GABPA	762.306	0.344259	1.51099	0.00104682	1.1381e-05	4.38912	Yes_vs_No
ENSG00000259984		3.80925	0.917139	1.5096		0.0997659	1.64599	Yes_vs_No
ENSG00000155744	HYCC2	465.148	0.326597	1.50888	0.00065637	3.83726e-06	4.62001	Yes_vs_No
ENSG00000215102	TERF1P4	2.33967	0.970549	1.50874		0.120059	1.55453	Yes_vs_No
ENSG00000101752	MIB1	1384.99	0.397723	1.50864	0.00408378	0.00014872	3.7932	Yes_vs_No
ENSG00000258940	MIA2-AS1	10.5261	0.597246	1.50832	0.0674477	0.011555	2.52545	Yes_vs_No
ENSG00000187546	AGMO	8.7468	0.6549	1.50798	0.0996393	0.021301	2.30261	Yes_vs_No
ENSG00000271092	TLCD4-RWDD3	4.84989	0.87415	1.50796		0.0845174	1.72506	Yes_vs_No
ENSG00000152092	ASTN1	3.94337	1.11088	1.50744		0.174789	1.35697	Yes_vs_No
ENSG00000150637	CD226	194.404	0.451544	1.50686	0.0119758	0.000846496	3.33713	Yes_vs_No
ENSG00000254859		8.7395	1.00206	1.50638	0.320545	0.132767	1.50328	Yes_vs_No
ENSG00000287872		3.52641	1.0994	1.50597		0.170746	1.36981	Yes_vs_No
ENSG00000122728	TAF1L	8.14925	0.621015	1.50458	0.0806357	0.0154026	2.42277	Yes_vs_No
ENSG00000120063	GNA13	2590.52	0.333303	1.50455	0.000790889	6.35935e-06	4.51408	Yes_vs_No
ENSG00000165246	NLGN4Y	274.101	1.02806	1.50429	0.335729	0.143404	1.46323	Yes_vs_No
ENSG00000166510	CCDC68	305.192	0.615406	1.50386	0.0776691	0.0145382	2.44368	Yes_vs_No
ENSG00000132436	FIGNL1	182.548	0.27432	1.50222	0.000143491	4.3466e-08	5.47616	Yes_vs_No
ENSG00000204194	RPL12P1	0.874962	1.88829	1.50112		0.426637	0.79496	Yes_vs_No
ENSG00000171466	ZNF562	441.785	0.518797	1.50086	0.032128	0.0038164	2.89295	Yes_vs_No
ENSG00000238243	OR2W3	8.50354	0.680326	1.50068	0.117299	0.0273958	2.20583	Yes_vs_No
ENSG00000225026	PFDN1P1	9.15757	0.689423	1.50053	0.12277	0.0295174	2.17651	Yes_vs_No
ENSG00000223697		3.4881	1.21052	1.49999		0.215299	1.23913	Yes_vs_No
ENSG00000244357	RN7SL145P	5.99193	0.728122	1.49758		0.0397086	2.05677	Yes_vs_No
ENSG00000254395	IGHV4-55	188.792	1.08579	1.49677	0.369788	0.168048	1.3785	Yes_vs_No
ENSG00000134539	KLRD1	168.938	0.397183	1.49583	0.00436267	0.00016582	3.7661	Yes_vs_No
ENSG00000198574	SH2D1B	32.6691	0.531129	1.49527	0.0378833	0.00487377	2.81526	Yes_vs_No
ENSG00000229152	ANKRD10-IT1	172.277	0.423182	1.49502	0.00762184	0.000411182	3.5328	Yes_vs_No
ENSG00000173253	DMRT2	3.31516	1.41059	1.4948		0.289282	1.0597	Yes_vs_No
ENSG00000103355	PRSS33	7.55388	1.12042	1.4942	0.388585	0.182331	1.33361	Yes_vs_No
ENSG00000213492	NT5C3AP1	3.29735	0.864434	1.49393		0.08395	1.72821	Yes_vs_No
ENSG00000240563	L1TD1	9.2542	0.895626	1.49359	0.261089	0.0953864	1.66764	Yes_vs_No
ENSG00000233485	FHAD1-AS1	7.41673	1.10629	1.49282	0.382011	0.17721	1.3494	Yes_vs_No
ENSG00000076685	NT5C2	1783.16	0.489172	1.49239	0.0230033	0.00228194	3.05085	Yes_vs_No
ENSG00000178695	KCTD12	6583.23	0.363607	1.49235	0.00197461	4.05543e-05	4.1043	Yes_vs_No
ENSG00000177234	LINC01561	3.41028	0.98358	1.49217		0.129248	1.51708	Yes_vs_No
ENSG00000172967	XKR3	4.2164	0.905299	1.49208		0.0993188	1.64816	Yes_vs_No
ENSG00000147027	TMEM47	5764.57	0.605961	1.49149	0.0755312	0.013841	2.46136	Yes_vs_No
ENSG00000108688	CCL7	101.409	0.956823	1.49097	0.299206	0.119173	1.55825	Yes_vs_No
ENSG00000143674	MAP3K21	54.8373	0.40504	1.48848	0.00546125	0.000237945	3.6749	Yes_vs_No
ENSG00000236320	SLFN14	4.69479	0.902002	1.48846		0.0989073	1.65017	Yes_vs_No
ENSG00000260186	LINC02137	8.03739	0.996849	1.48785	0.324599	0.135554	1.49255	Yes_vs_No
ENSG00000125900	SIRPD	5.48337	0.827679	1.48752		0.0723002	1.79722	Yes_vs_No
ENSG00000233025	CRYZP1	3.81699	1.01018	1.48732		0.140932	1.47233	Yes_vs_No
ENSG00000263353	PPIAL4A	0.684693	1.62341	1.48678		0.359751	0.915839	Yes_vs_No
ENSG00000172575	RASGRP1	177.49	0.465077	1.4852	0.0166511	0.00140582	3.19345	Yes_vs_No
ENSG00000125355	TMEM255A	418.417	0.803727	1.48441	0.204834	0.0647599	1.84691	Yes_vs_No
ENSG00000272072		10.6693	0.50027	1.48421	0.0275984	0.00300904	2.96681	Yes_vs_No
ENSG00000237522	NONOP2	18.0225	0.615127	1.48398	0.0821452	0.0158446	2.41248	Yes_vs_No
ENSG00000164112	SMIM43	5.64436	0.899616	1.48395		0.0990385	1.64953	Yes_vs_No
ENSG00000149972	CNTN5	51.7797	0.832908	1.48327	0.224576	0.074939	1.78084	Yes_vs_No
ENSG00000269151		28.2881	0.76163	1.48311	0.175812	0.0515	1.94729	Yes_vs_No
ENSG00000182287	AP1S2	1532.37	0.380643	1.48248	0.00327108	9.83265e-05	3.89468	Yes_vs_No
ENSG00000123612	ACVR1C	8.3065	0.663403	1.48184	0.112482	0.0255032	2.23369	Yes_vs_No
ENSG00000159110	IFNAR2	412.792	0.643374	1.4805	0.0998908	0.0213828	2.30116	Yes_vs_No
ENSG00000164935	DCSTAMP	163.287	0.807516	1.48041	0.208872	0.0667597	1.83329	Yes_vs_No
ENSG00000212443	SNORA53	4.55575	0.904457	1.47993		0.101785	1.63626	Yes_vs_No
ENSG00000090061	CCNK	601.739	0.675149	1.4796	0.120005	0.0284149	2.19151	Yes_vs_No
ENSG00000257551	HLX-AS1	7.67535	0.766219	1.47887	0.180803	0.0535961	1.93009	Yes_vs_No
ENSG00000231292	IGKV1OR2-108	19.9356	1.19139	1.4785	0.429639	0.214611	1.24099	Yes_vs_No
ENSG00000106701	FSD1L	131.98	0.37006	1.47591	0.00260415	6.65448e-05	3.98831	Yes_vs_No
ENSG00000235366	LINC01055	8.61911	1.06176	1.47544	0.365268	0.164645	1.38962	Yes_vs_No
ENSG00000279500		15.4287	0.644948	1.47347	0.102761	0.0223341	2.28464	Yes_vs_No
ENSG00000266469		10.1188	1.07139	1.47337	0.371125	0.169072	1.37519	Yes_vs_No
ENSG00000197056	ZMYM1	241.945	0.352541	1.47318	0.0016721	2.93131e-05	4.17874	Yes_vs_No
ENSG00000250486	FAM218A	14.8655	0.481377	1.47279	0.0225696	0.00221676	3.05954	Yes_vs_No
ENSG00000162980	ARL5A	777.357	0.346667	1.47265	0.00141077	2.15661e-05	4.24803	Yes_vs_No
ENSG00000270980		7.42904	1.32967	1.47068	0.492061	0.268704	1.10605	Yes_vs_No
ENSG00000188060	RAB42	800.995	0.650577	1.47012	0.10755	0.0238387	2.25972	Yes_vs_No
ENSG00000259070	LINC00639	32.794	0.478917	1.47007	0.0221385	0.00214367	3.06957	Yes_vs_No
ENSG00000162688	AGL	624.864	0.330613	1.46996	0.000903384	8.74202e-06	4.44616	Yes_vs_No
ENSG00000212907	MT-ND4L	29723.3	0.389678	1.46863	0.0043428	0.000164016	3.76883	Yes_vs_No
ENSG00000243810	CFAP61-AS1	23.2539	0.719116	1.46839	0.152322	0.0411571	2.04194	Yes_vs_No
ENSG00000287421		4.16341	1.06001	1.46835		0.165987	1.38521	Yes_vs_No
ENSG00000236662		5.84966	1.03735	1.4676		0.15714	1.41476	Yes_vs_No
ENSG00000147036	LANCL3	30.8814	0.436993	1.46728	0.0114062	0.000785973	3.35769	Yes_vs_No
ENSG00000150625	GPM6A	32.9594	0.693221	1.46602	0.135956	0.0344481	2.11479	Yes_vs_No
ENSG00000169495	HTRA4	404.184	0.729225	1.46503	0.160313	0.0445347	2.00902	Yes_vs_No
ENSG00000207031	SNORD59A	4.2472	0.757956	1.46434		0.0533648	1.93196	Yes_vs_No
ENSG00000272807		20.3972	0.539814	1.46351	0.0466438	0.00670514	2.71114	Yes_vs_No
ENSG00000273449		15.3948	0.502982	1.463	0.0310968	0.00362997	2.90865	Yes_vs_No
ENSG00000232040	SCAND3	6.60637	0.828365	1.46274	0.229172	0.0774264	1.76582	Yes_vs_No
ENSG00000071189	SNX13	1009	0.28156	1.46267	0.000175288	2.04862e-07	5.19487	Yes_vs_No
ENSG00000261716	H2BC20P	85.7031	0.452357	1.4612	0.0151908	0.00123708	3.23019	Yes_vs_No
ENSG00000170802	FOXN2	629.966	0.339782	1.46061	0.00128075	1.71836e-05	4.29866	Yes_vs_No
ENSG00000270031		6.57683	0.696638	1.46058	0.139758	0.0360281	2.09661	Yes_vs_No
ENSG00000060982	BCAT1	3569.98	0.464337	1.45894	0.0187931	0.00167803	3.14199	Yes_vs_No
ENSG00000170439	TMT1B	247.508	0.691825	1.45866	0.137375	0.0349939	2.10843	Yes_vs_No
ENSG00000156076	WIF1	164.851	1.46109	1.45851	0.542821	0.318166	0.998234	Yes_vs_No
ENSG00000173212	MAB21L3	5.03238	0.845464	1.45812		0.0845935	1.72463	Yes_vs_No
ENSG00000205213	LGR4	463.577	0.426819	1.45769	0.0100485	0.000637272	3.41523	Yes_vs_No
ENSG00000121621	KIF18A	23.0724	0.482409	1.45768	0.0246704	0.00251389	3.02166	Yes_vs_No
ENSG00000173890	GPR160	132.186	0.4869	1.4575	0.0261165	0.00275853	2.99344	Yes_vs_No
ENSG00000228506	PNISR-AS1	93.9691	0.276615	1.45747	0.00015449	1.37222e-07	5.26893	Yes_vs_No
ENSG00000132204	LINC00470	2.88275	1.21624	1.45726		0.230851	1.19817	Yes_vs_No
ENSG00000171509	RXFP1	139.615	0.475452	1.45688	0.0223479	0.00218245	3.06421	Yes_vs_No
ENSG00000175497	DPP10	4.8685	1.54772	1.45667		0.346617	0.941172	Yes_vs_No
ENSG00000197261	C6orf141	18.3615	0.880747	1.45654	0.265637	0.0981781	1.65375	Yes_vs_No
ENSG00000211941	IGHV3-11	767.881	1.01696	1.45486	0.348656	0.152544	1.4306	Yes_vs_No
ENSG00000197147	LRRC8B	227.777	0.404762	1.45485	0.00663924	0.00032523	3.59433	Yes_vs_No
ENSG00000164211	STARD4	309.008	0.409142	1.45477	0.00726423	0.000377043	3.55565	Yes_vs_No
ENSG00000174226	SNX31	5.23648	0.925863	1.45411		0.116288	1.57055	Yes_vs_No
ENSG00000272274	LINC00551	5.928	0.650635	1.4538		0.0254548	2.23443	Yes_vs_No
ENSG00000274461	LINC02930	59.9124	0.617654	1.4534	0.0912566	0.0186175	2.3531	Yes_vs_No
ENSG00000204110	LINC02520	5.20669	1.02021	1.45337		0.154279	1.42458	Yes_vs_No
ENSG00000205269	TMEM170B	395.037	0.350504	1.45325	0.00180869	3.38072e-05	4.14618	Yes_vs_No
ENSG00000139505	MTMR6	1196.05	0.277137	1.45173	0.000165053	1.62036e-07	5.23833	Yes_vs_No
ENSG00000158714	SLAMF8	1807.17	0.654213	1.45158	0.114976	0.0264987	2.21882	Yes_vs_No
ENSG00000270472	IGHV3OR16-9	4.32219	1.3073	1.45142		0.266895	1.11024	Yes_vs_No
ENSG00000211667	IGLV3-12	13.6067	1.07654	1.45139	0.382493	0.177594	1.3482	Yes_vs_No
ENSG00000153253	SCN3A	63.5497	0.697828	1.45122	0.143446	0.0375598	2.07963	Yes_vs_No
ENSG00000168283	BMI1	901.871	0.363986	1.45112	0.00261472	6.69845e-05	3.98675	Yes_vs_No
ENSG00000115020	PIKFYVE	1156.83	0.33405	1.45085	0.00114775	1.40416e-05	4.34321	Yes_vs_No
ENSG00000141161	UNC45B	10.6375	0.776073	1.45077	0.197967	0.0615716	1.86937	Yes_vs_No
ENSG00000266313		6.15151	0.589178	1.45049	0.0754844	0.013821	2.46188	Yes_vs_No
ENSG00000165288	BRWD3	601.536	0.321457	1.44986	0.000792741	6.47422e-06	4.51028	Yes_vs_No
ENSG00000232811		5.72343	0.705288	1.44927		0.0398927	2.05486	Yes_vs_No
ENSG00000285668		14.8042	1.32202	1.44797	0.496963	0.273398	1.09527	Yes_vs_No
ENSG00000076770	MBNL3	370.538	0.395961	1.44655	0.00576016	0.000258916	3.65328	Yes_vs_No
ENSG00000274460		32.7135	0.44789	1.44616	0.0152375	0.00124302	3.22882	Yes_vs_No
ENSG00000181359	HSP90AA6P	3.87028	0.772805	1.44467		0.0615687	1.86939	Yes_vs_No
ENSG00000197476		12.9766	1.13845	1.44448	0.416752	0.204508	1.26881	Yes_vs_No
ENSG00000116690	PRG4	656.412	0.91721	1.44429	0.293118	0.115337	1.57465	Yes_vs_No
ENSG00000156531	PHF6	466.378	0.329328	1.44315	0.00105204	1.17544e-05	4.38209	Yes_vs_No
ENSG00000139133	ALG10	49.4344	0.39421	1.44172	0.00571052	0.000254946	3.65724	Yes_vs_No
ENSG00000211961	IGHV1-45	11.9988	1.32502	1.44129	0.500552	0.276706	1.08775	Yes_vs_No
ENSG00000147533	GOLGA7	876.611	0.537404	1.44096	0.0496716	0.00733312	2.68133	Yes_vs_No
ENSG00000019169	MARCO	4798.76	0.862559	1.44088	0.26022	0.0948256	1.67047	Yes_vs_No
ENSG00000134755	DSC2	740.463	0.476683	1.43975	0.0247231	0.00252477	3.02036	Yes_vs_No
ENSG00000180667	YOD1	245.623	0.31506	1.43968	0.00072443	4.88807e-06	4.56954	Yes_vs_No
ENSG00000183067	IGSF5	3.9035	0.803884	1.43843		0.0735593	1.78934	Yes_vs_No
ENSG00000196911	KPNA5	331.564	0.356033	1.43809	0.00230843	5.36343e-05	4.0392	Yes_vs_No
ENSG00000166439	RNF169	521.276	0.438984	1.43771	0.0137902	0.00105631	3.27508	Yes_vs_No
ENSG00000227671	ZNF731P	742.655	0.386893	1.43674	0.00498498	0.000204377	3.71354	Yes_vs_No
ENSG00000213318		4.94268	1.02114	1.43607		0.159624	1.40634	Yes_vs_No
ENSG00000188647	PTAR1	926.051	0.315936	1.43563	0.000747159	5.51821e-06	4.54406	Yes_vs_No
ENSG00000167748	KLK1	34.8944	0.762412	1.43525	0.194178	0.0597665	1.88251	Yes_vs_No
ENSG00000278266		6.30777	0.723855	1.43494	0.166631	0.0474398	1.98235	Yes_vs_No
ENSG00000106034	CPED1	2997.54	0.507054	1.43488	0.0367197	0.00465712	2.82984	Yes_vs_No
ENSG00000196932	TMEM26	111.619	0.586229	1.43423	0.0773507	0.0144236	2.44654	Yes_vs_No
ENSG00000227403	LINC01806	5.49518	0.85567	1.43381		0.0938046	1.67566	Yes_vs_No
ENSG00000261360	OTULIN-DT	10.3911	0.557007	1.43308	0.0617568	0.0100873	2.57282	Yes_vs_No
ENSG00000163376	KBTBD8	158.601	0.432388	1.4327	0.0126846	0.000921505	3.31346	Yes_vs_No
ENSG00000255966	GAPDH-DT	5.28125	0.69718	1.43236		0.0399266	2.05451	Yes_vs_No
ENSG00000236618	PITPNA-AS1	30.3295	0.777153	1.43143	0.206076	0.0654905	1.8419	Yes_vs_No
ENSG00000260809	VPS35P1	6.36606	0.668437	1.4311	0.130173	0.0322769	2.14096	Yes_vs_No
ENSG00000239407		12.6688	0.589996	1.43067	0.0803697	0.0153136	2.42488	Yes_vs_No
ENSG00000229816	DDX50P1	7.05491	0.593386	1.43022	0.0824223	0.0159404	2.41028	Yes_vs_No
ENSG00000263482	ANTXRLP1	3.26222	0.96026	1.4301		0.136414	1.48928	Yes_vs_No
ENSG00000160229	ZNF66	25.5142	0.414031	1.43003	0.0091543	0.000552485	3.45393	Yes_vs_No
ENSG00000144407	PTH2R	7.18023	0.743849	1.42937	0.182912	0.0546573	1.92159	Yes_vs_No
ENSG00000134352	IL6ST	6832.07	0.359498	1.4291	0.00269511	7.03039e-05	3.97525	Yes_vs_No
ENSG00000281852	LINC00891	16.4238	0.505197	1.42804	0.0369385	0.00470288	2.82671	Yes_vs_No
ENSG00000249639		8.64434	1.06318	1.42716	0.384756	0.179482	1.34235	Yes_vs_No
ENSG00000253140	LINC02947	2.48881	1.32908	1.4262		0.283238	1.07307	Yes_vs_No
ENSG00000227885		5.54402	0.61746	1.42603		0.0209154	2.30951	Yes_vs_No
ENSG00000172469	MANEA	438.461	0.355279	1.42563	0.00245974	6.00245e-05	4.01271	Yes_vs_No
ENSG00000154608	CEP170P1	25.2922	0.617858	1.42549	0.0988182	0.0210467	2.30715	Yes_vs_No
ENSG00000260618		6.03213	1.32724	1.42536		0.282855	1.07393	Yes_vs_No
ENSG00000254838	GVINP1	237.39	0.479909	1.42529	0.0274309	0.00297883	2.96991	Yes_vs_No
ENSG00000227695	DNMBP-AS1	5.01515	0.834038	1.42517		0.0874958	1.70876	Yes_vs_No
ENSG00000253853		6.18008	0.837332	1.42512	0.249921	0.0887591	1.70198	Yes_vs_No
ENSG00000171659	GPR34	1334.68	0.394346	1.42471	0.00639357	0.00030285	3.61285	Yes_vs_No
ENSG00000281344	HELLPAR	13.3738	0.613985	1.42465	0.0966281	0.0203231	2.32033	Yes_vs_No
ENSG00000113810	SMC4	846.227	0.406554	1.42461	0.00816496	0.000458142	3.50411	Yes_vs_No
ENSG00000274290	H2BC6	5.74117	0.771599	1.42253		0.0652393	1.84361	Yes_vs_No
ENSG00000147041	SYTL5	5.07707	0.968672	1.4222		0.14205	1.4682	Yes_vs_No
ENSG00000253919	THAP12P7	5.53195	0.66058	1.42074		0.0314964	2.15074	Yes_vs_No
ENSG00000287093		12.4059	1.05037	1.42013	0.38115	0.176367	1.35203	Yes_vs_No
ENSG00000232938	RPL23AP87	14.6797	0.945266	1.41976	0.320964	0.133106	1.50197	Yes_vs_No
ENSG00000235609		36.1627	0.381494	1.4196	0.00488742	0.000198321	3.72115	Yes_vs_No
ENSG00000165891	E2F7	22.324	0.552186	1.41932	0.0620192	0.0101592	2.57036	Yes_vs_No
ENSG00000169432	SCN9A	127.133	0.442673	1.41799	0.0162392	0.00135889	3.20324	Yes_vs_No
ENSG00000140465	CYP1A1	10.9098	1.2554	1.41783	0.481606	0.258736	1.12938	Yes_vs_No
ENSG00000263413	MIR4538	2.20902	1.45992	1.41762		0.331536	0.971025	Yes_vs_No
ENSG00000164176	EDIL3	9709.95	0.434431	1.41758	0.0141853	0.00110214	3.26307	Yes_vs_No
ENSG00000014123	UFL1	1016.16	0.334372	1.41757	0.00144338	2.24021e-05	4.2395	Yes_vs_No
ENSG00000174946	GPR171	67.2558	0.508903	1.41709	0.0401562	0.00535954	2.78459	Yes_vs_No
ENSG00000120756	PLS1	47.9615	0.438171	1.41661	0.0150768	0.00122498	3.233	Yes_vs_No
ENSG00000180776	ZDHHC20	1690.9	0.316394	1.41657	0.000856309	7.56171e-06	4.47723	Yes_vs_No
ENSG00000234754	LINC02817	3.50802	0.944503	1.41576		0.133888	1.49895	Yes_vs_No
ENSG00000249096	LINC02362	72.0342	0.756449	1.41373	0.198084	0.0616355	1.86891	Yes_vs_No
ENSG00000105784	RUNDC3B	38.711	0.478888	1.41296	0.0284781	0.00317252	2.95051	Yes_vs_No
ENSG00000162409	PRKAA2	364.25	0.533324	1.41284	0.0532304	0.00807005	2.64913	Yes_vs_No
ENSG00000250980	NSA2P6	4.28561	0.745851	1.41281		0.0581944	1.89423	Yes_vs_No
ENSG00000283498	MIR1244-2	96.8473	0.635148	1.4126	0.114067	0.0261451	2.22405	Yes_vs_No
ENSG00000160352	ZNF714	134.186	0.332729	1.41215	0.00142677	2.19441e-05	4.24413	Yes_vs_No
ENSG00000240634		4.66358	0.711438	1.41177		0.0472127	1.98439	Yes_vs_No
ENSG00000101888	NXT2	219.853	0.286755	1.41075	0.000314218	8.66667e-07	4.91972	Yes_vs_No
ENSG00000185947	ZNF267	475.748	0.377145	1.41027	0.00463788	0.000184509	3.73933	Yes_vs_No
ENSG00000136531	SCN2A	41.0319	0.575696	1.40921	0.0772233	0.0143718	2.44783	Yes_vs_No
ENSG00000248925	PDCD6-DT	7.5844	0.654539	1.40888	0.12787	0.0313594	2.15248	Yes_vs_No
ENSG00000138821	SLC39A8	904.772	0.515924	1.40864	0.0447672	0.00632721	2.73032	Yes_vs_No
ENSG00000266088		29.5585	0.614649	1.40856	0.101665	0.0219257	2.29165	Yes_vs_No
ENSG00000279375		3.2276	1.35192	1.40816		0.297597	1.0416	Yes_vs_No
ENSG00000272345		27.216	0.511419	1.40802	0.0430129	0.00590217	2.75317	Yes_vs_No
ENSG00000171448	ZBTB26	271.877	0.309529	1.40796	0.000744825	5.39703e-06	4.54873	Yes_vs_No
ENSG00000156535	CD109	2690.18	0.342873	1.40556	0.00199146	4.14286e-05	4.09936	Yes_vs_No
ENSG00000287480		5.2638	0.902517	1.405		0.119527	1.55676	Yes_vs_No
ENSG00000248113	PTPN11P5	5.76778	0.803419	1.4049		0.0803507	1.74865	Yes_vs_No
ENSG00000117620	SLC35A3	558.866	0.299254	1.40482	0.000560757	2.67389e-06	4.6944	Yes_vs_No
ENSG00000150681	RGS18	186.753	0.481821	1.40443	0.0306343	0.0035588	2.91483	Yes_vs_No
ENSG00000279386		4.82513	0.939291	1.40426		0.134908	1.49502	Yes_vs_No
ENSG00000052795	FNIP2	2627.72	0.333642	1.40364	0.00156354	2.58751e-05	4.20703	Yes_vs_No
ENSG00000237398	HLA-DPA3	5.45986	0.954184	1.40315		0.14142	1.47052	Yes_vs_No
ENSG00000085224	ATRX	1884.52	0.314662	1.40307	0.000876385	8.23493e-06	4.45898	Yes_vs_No
ENSG00000163554	SPTA1	10.2898	0.689493	1.40179	0.154297	0.0420455	2.03307	Yes_vs_No
ENSG00000253549	CA3-AS1	14.3861	0.601483	1.40131	0.0950116	0.0198187	2.32976	Yes_vs_No
ENSG00000165140	FBP1	1252.4	0.667688	1.40032	0.139591	0.0359696	2.09727	Yes_vs_No
ENSG00000089169	RPH3A	11.8887	0.616585	1.4003	0.105464	0.0231432	2.27106	Yes_vs_No
ENSG00000197275	RAD54B	12.8769	0.463161	1.39957	0.0246704	0.00251286	3.02179	Yes_vs_No
ENSG00000119283	TRIM67	4.92978	1.05031	1.39919		0.182805	1.33217	Yes_vs_No
ENSG00000176853	FAM91A1	1486.53	0.324505	1.39913	0.00125621	1.62084e-05	4.31159	Yes_vs_No
ENSG00000176887	SOX11	7.98249	0.924256	1.39909	0.316148	0.130089	1.51375	Yes_vs_No
ENSG00000197121	PGAP1	254.971	0.394188	1.39902	0.00737251	0.000386508	3.54913	Yes_vs_No
ENSG00000033178	UBA6	1168.19	0.276355	1.39867	0.000290338	4.16723e-07	5.06116	Yes_vs_No
ENSG00000166225	FRS2	730.792	0.312508	1.39833	0.000862084	7.65724e-06	4.47455	Yes_vs_No
ENSG00000248714	ZNF652-AS1	10.3105	0.542246	1.39804	0.0611652	0.00993046	2.57824	Yes_vs_No
ENSG00000155903	RASA2	696.07	0.325232	1.39723	0.00128606	1.73835e-05	4.29609	Yes_vs_No
ENSG00000186047	DLEU7	50.272	0.46568	1.39706	0.0257889	0.00269933	3.00005	Yes_vs_No
ENSG00000189430	NCR1	19.0456	0.598124	1.39688	0.0940458	0.0195205	2.33544	Yes_vs_No
ENSG00000258738	BAZ1A-AS1	46.9323	0.561075	1.39629	0.0722769	0.0128248	2.4886	Yes_vs_No
ENSG00000169760	NLGN1	157.15	0.565349	1.39608	0.0746107	0.0135332	2.46942	Yes_vs_No
ENSG00000265612	MIR4539	5.76359	1.14089	1.39533		0.221322	1.22302	Yes_vs_No
ENSG00000264781	MIR4537	6.49819	1.14792	1.3953	0.441154	0.224176	1.2155	Yes_vs_No
ENSG00000163291	PAQR3	276.75	0.356534	1.39529	0.0031137	9.09758e-05	3.91348	Yes_vs_No
ENSG00000154874	CCDC144BP	26.4964	0.629331	1.39521	0.115265	0.0266244	2.21698	Yes_vs_No
ENSG00000140479	PCSK6	546.131	0.702414	1.39483	0.165807	0.0470592	1.98577	Yes_vs_No
ENSG00000244437	IGKV3-15	2153.16	1.01211	1.39435	0.370133	0.168308	1.37766	Yes_vs_No
ENSG00000144290	SLC4A10	16.9425	0.737166	1.39434	0.192028	0.0585585	1.89149	Yes_vs_No
ENSG00000072274	TFRC	3402.77	0.472751	1.39382	0.0286095	0.00319518	2.94831	Yes_vs_No
ENSG00000275481		5.30538	0.675538	1.39347		0.0391356	2.06276	Yes_vs_No
ENSG00000166670	MMP10	13.1211	0.910705	1.39329	0.310046	0.126042	1.5299	Yes_vs_No
ENSG00000228459	LINC01546	11.5147	0.537318	1.39243	0.0596733	0.00955733	2.59145	Yes_vs_No
ENSG00000139687	RB1	1639.26	0.354179	1.39231	0.00299085	8.4559e-05	3.9311	Yes_vs_No
ENSG00000229965	RPS3AP7	2.10506	0.936487	1.39187		0.137208	1.48627	Yes_vs_No
ENSG00000136021	SCYL2	1203.68	0.282535	1.39184	0.000314218	8.38217e-07	4.92625	Yes_vs_No
ENSG00000239040	Y_RNA	6.57761	0.783323	1.39138	0.225816	0.0756908	1.77626	Yes_vs_No
ENSG00000242308	MAT2AP1	3.05568	0.875421	1.39137		0.111975	1.58938	Yes_vs_No
ENSG00000281530		6.47469	0.69322	1.39119	0.160838	0.0447655	2.00685	Yes_vs_No
ENSG00000214855	APOC1P1	26.4166	0.826656	1.38944	0.257178	0.0928022	1.6808	Yes_vs_No
ENSG00000172869	DMXL1	1119.08	0.275719	1.38933	0.000290338	4.68173e-07	5.03892	Yes_vs_No
ENSG00000009950	MLXIPL	56.3094	0.749405	1.38907	0.202869	0.0638009	1.85357	Yes_vs_No
ENSG00000169504	CLIC4	17207.5	0.391671	1.3889	0.00741461	0.000390989	3.54609	Yes_vs_No
ENSG00000138468	SENP7	679.039	0.346043	1.38881	0.00245729	5.98498e-05	4.0134	Yes_vs_No
ENSG00000150551	LYPD1	21.9663	0.73171	1.38824	0.190108	0.0577941	1.89726	Yes_vs_No
ENSG00000008438	PGLYRP1	17.4267	0.857463	1.38731	0.278058	0.10568	1.61792	Yes_vs_No
ENSG00000284615		6.03021	0.715668	1.38701		0.0526148	1.93807	Yes_vs_No
ENSG00000120251	GRIA2	1229.22	0.709915	1.38688	0.174003	0.0507506	1.95358	Yes_vs_No
ENSG00000102962	CCL22	136.879	0.870606	1.38652	0.28686	0.111252	1.59259	Yes_vs_No
ENSG00000272145	NFYC-AS1	28.0173	0.481363	1.38583	0.0331947	0.0039897	2.87898	Yes_vs_No
ENSG00000166266	CUL5	755.63	0.310013	1.38546	0.000870801	7.85679e-06	4.46905	Yes_vs_No
ENSG00000134255	CEPT1	807.336	0.330362	1.38546	0.00161671	2.74351e-05	4.19377	Yes_vs_No
ENSG00000118496	FBXO30	581.856	0.338824	1.38477	0.00204403	4.37008e-05	4.08699	Yes_vs_No
ENSG00000124406	ATP8A1	370.332	0.328059	1.38361	0.00153573	2.4697e-05	4.21755	Yes_vs_No
ENSG00000122482	ZNF644	690.568	0.302557	1.38359	0.00072443	4.80824e-06	4.57299	Yes_vs_No
ENSG00000067167	TRAM1	5032.35	0.282769	1.38338	0.000327263	9.96835e-07	4.89226	Yes_vs_No
ENSG00000169442	CD52	2130.4	0.672462	1.38322	0.148724	0.0396914	2.05695	Yes_vs_No
ENSG00000198580		12.8814	0.452541	1.38243	0.0227971	0.00225189	3.05483	Yes_vs_No
ENSG00000197632	SERPINB2	11.926	1.16677	1.38169	0.455424	0.236333	1.1842	Yes_vs_No
ENSG00000212710	CTAGE1	3.16487	0.840245	1.3804		0.100413	1.64286	Yes_vs_No
ENSG00000163221	S100A12	102.995	0.768304	1.37891	0.21987	0.072694	1.79475	Yes_vs_No
ENSG00000249790	LINC02972	49.249	0.640625	1.37879	0.12792	0.0313776	2.15225	Yes_vs_No
ENSG00000240891	PLCXD2	61.5427	0.424486	1.37842	0.014608	0.00116516	3.24727	Yes_vs_No
ENSG00000248544		13.3543	0.870473	1.37694	0.29048	0.113688	1.58183	Yes_vs_No
ENSG00000100330	MTMR3	1009.42	0.603798	1.37596	0.103824	0.0226762	2.27885	Yes_vs_No
ENSG00000083312	TNPO1	2404.7	0.276182	1.3758	0.000297532	6.30981e-07	4.98149	Yes_vs_No
ENSG00000237233	TMEM26-AS1	5.8218	0.903332	1.37575		0.127765	1.52298	Yes_vs_No
ENSG00000170873	MTSS1	1671.34	0.473269	1.37571	0.0312216	0.00365114	2.90683	Yes_vs_No
ENSG00000259172	SNRPA1-DT	4.468	0.787815	1.37313		0.0813404	1.74296	Yes_vs_No
ENSG00000175105	ZNF654	423.365	0.322031	1.37307	0.00136494	2.00999e-05	4.26378	Yes_vs_No
ENSG00000005249	PRKAR2B	205.656	0.361714	1.37275	0.00407292	0.000147564	3.79513	Yes_vs_No
ENSG00000210112	MT-TM	3.03816	1.71912	1.37244		0.424676	0.798336	Yes_vs_No
ENSG00000259490	IGHV3OR15-7	21.4691	1.11245	1.3717	0.433238	0.217561	1.23304	Yes_vs_No
ENSG00000127366	TAS2R5	20.4811	0.475881	1.37169	0.0329098	0.00394623	2.88243	Yes_vs_No
ENSG00000213204		9.23821	0.643703	1.37145	0.132398	0.0331258	2.13056	Yes_vs_No
ENSG00000241743	XACT	7.49279	0.899176	1.37106	0.312157	0.127309	1.5248	Yes_vs_No
ENSG00000211959	IGHV4-39	2267.32	1.08248	1.37025	0.417984	0.20557	1.26584	Yes_vs_No
ENSG00000270550	IGHV3-30	2719.39	1.00667	1.36835	0.378228	0.174058	1.35928	Yes_vs_No
ENSG00000248213	CICP16	5.28377	1.27267	1.36821		0.282344	1.07507	Yes_vs_No
ENSG00000237433	RPSAP11	1.45083	1.10955	1.36783		0.217661	1.23277	Yes_vs_No
ENSG00000182108	DEXI	484.529	0.544954	1.36769	0.0694676	0.012082	2.50974	Yes_vs_No
ENSG00000177082	WDR73	405.763	0.564001	1.36767	0.0803697	0.015311	2.42494	Yes_vs_No
ENSG00000198948	MFAP3L	346.987	0.45614	1.36598	0.0260637	0.00274759	2.99465	Yes_vs_No
ENSG00000141965	FEM1A	389.214	0.718986	1.36534	0.189529	0.0575673	1.89898	Yes_vs_No
ENSG00000138669	PRKG2	5.20067	0.794387	1.36523		0.0856871	1.7186	Yes_vs_No
ENSG00000226816		39.1084	0.622067	1.36495	0.11956	0.0282201	2.19421	Yes_vs_No
ENSG00000179630	LACC1	584.632	0.321013	1.36492	0.00140372	2.11958e-05	4.25191	Yes_vs_No
ENSG00000166128	RAB8B	1473.5	0.312867	1.36404	0.0011139	1.30183e-05	4.3598	Yes_vs_No
ENSG00000151151	IPMK	235.904	0.429733	1.36353	0.0174344	0.00150884	3.17298	Yes_vs_No
ENSG00000018236	CNTN1	524.34	0.9246	1.36339	0.331807	0.140328	1.47457	Yes_vs_No
ENSG00000181827	RFX7	636.408	0.302454	1.36332	0.000797107	6.55841e-06	4.50754	Yes_vs_No
ENSG00000261799		203.444	0.326405	1.3629	0.00167834	2.97364e-05	4.17548	Yes_vs_No
ENSG00000288046		3.90412	0.873675	1.36283		0.118788	1.55988	Yes_vs_No
ENSG00000174607	UGT8	5.24341	0.852084	1.36189		0.109977	1.5983	Yes_vs_No
ENSG00000136689	IL1RN	2209.9	0.814584	1.36158	0.259965	0.0946233	1.6715	Yes_vs_No
ENSG00000243491		2.65524	1.19813	1.36127		0.255891	1.13616	Yes_vs_No
ENSG00000186529	CYP4F3	64.0127	0.783837	1.36125	0.238401	0.08245	1.73664	Yes_vs_No
ENSG00000123575	FAM199X	972.678	0.31852	1.36041	0.00135012	1.94569e-05	4.27103	Yes_vs_No
ENSG00000171657	GPR82	43.3834	0.533309	1.35951	0.064496	0.0107971	2.5492	Yes_vs_No
ENSG00000047365	ARAP2	324.239	0.433635	1.3595	0.0190797	0.00171789	3.13511	Yes_vs_No
ENSG00000178386	ZNF223	22.8715	0.360322	1.35929	0.00430135	0.00016167	3.77242	Yes_vs_No
ENSG00000234851	RPL23AP42	181.248	0.60477	1.35925	0.109882	0.0246055	2.24754	Yes_vs_No
ENSG00000287647		4.82369	0.745536	1.35876		0.0683755	1.82252	Yes_vs_No
ENSG00000156136	DCK	533.681	0.341952	1.35822	0.0027131	7.12806e-05	3.97197	Yes_vs_No
ENSG00000255240		22.5298	0.462428	1.35818	0.0292879	0.00331339	2.93706	Yes_vs_No
ENSG00000155545	MIER3	459.174	0.338721	1.35798	0.00247362	6.09414e-05	4.00914	Yes_vs_No
ENSG00000261019		4.6969	0.71267	1.35797		0.0567194	1.90547	Yes_vs_No
ENSG00000147180	ZNF711	174.241	0.615213	1.35731	0.117241	0.0273665	2.20625	Yes_vs_No
ENSG00000169668	BCRP2	7.38809	1.15037	1.35667	0.457345	0.238264	1.17934	Yes_vs_No
ENSG00000260078	MPHOSPH10P1	18.4731	0.779202	1.35667	0.237061	0.0816652	1.7411	Yes_vs_No
ENSG00000023287	RB1CC1	1309.84	0.286437	1.35521	0.000513179	2.23111e-06	4.73128	Yes_vs_No
ENSG00000117707	PROX1	40.837	0.611703	1.35512	0.115593	0.026738	2.21532	Yes_vs_No
ENSG00000166068	SPRED1	1843.35	0.325556	1.35486	0.00175864	3.15919e-05	4.16168	Yes_vs_No
ENSG00000048392	RRM2B	1510.04	0.287078	1.35464	0.000530772	2.37364e-06	4.71869	Yes_vs_No
ENSG00000197653	DNAH10	23.392	0.757482	1.35445	0.221978	0.0737609	1.78809	Yes_vs_No
ENSG00000162695	SLC30A7	804.097	0.296462	1.354	0.00072443	4.94312e-06	4.56719	Yes_vs_No
ENSG00000237200	ZBTB40-IT1	10.433	0.658085	1.35325	0.148832	0.0397494	2.05634	Yes_vs_No
ENSG00000137449	CPEB2	862.271	0.412713	1.35294	0.0137228	0.00104489	3.27815	Yes_vs_No
ENSG00000178691	SUZ12	664.192	0.296144	1.35258	0.00072443	4.94071e-06	4.56729	Yes_vs_No
ENSG00000146247	PHIP	1208.37	0.315638	1.35225	0.00132212	1.83422e-05	4.28417	Yes_vs_No
ENSG00000163632	C3orf49	3.0912	1.20959	1.35221		0.263606	1.11791	Yes_vs_No
ENSG00000021574	SPAST	430.344	0.287151	1.35188	0.000540811	2.50293e-06	4.70789	Yes_vs_No
ENSG00000178662	CSRNP3	123.328	0.50057	1.35164	0.0478493	0.00692989	2.70019	Yes_vs_No
ENSG00000183230	CTNNA3	35.0426	0.712784	1.35141	0.190554	0.0579651	1.89596	Yes_vs_No
ENSG00000282572	FAM157D	37.3294	0.632411	1.35113	0.131072	0.0326407	2.13647	Yes_vs_No
ENSG00000250608	NUDT16-DT	60.9087	0.279071	1.3507	0.000359637	1.29846e-06	4.83999	Yes_vs_No
ENSG00000071537	SEL1L	4481.47	0.278284	1.35036	0.000352509	1.21947e-06	4.85245	Yes_vs_No
ENSG00000085365	SCAMP1	1193.09	0.293723	1.34957	0.000686739	4.33406e-06	4.59468	Yes_vs_No
ENSG00000144369	FAM171B	152.524	0.383104	1.34924	0.00781194	0.00042853	3.52186	Yes_vs_No
ENSG00000170054	SERPINA9	6.01816	1.21467	1.349		0.266745	1.11059	Yes_vs_No
ENSG00000263916		8.22591	0.599004	1.3488	0.109081	0.0243394	2.25173	Yes_vs_No
ENSG00000138386	NAB1	1363.31	0.398634	1.34798	0.0107694	0.000720945	3.38149	Yes_vs_No
ENSG00000149289	ZC3H12C	432.381	0.328981	1.34789	0.00199771	4.18246e-05	4.09716	Yes_vs_No
ENSG00000257017	HP	17.3686	1.01468	1.3475	0.391077	0.184176	1.32801	Yes_vs_No
ENSG00000152256	PDK1	603.194	0.313955	1.34748	0.00129298	1.77104e-05	4.29196	Yes_vs_No
ENSG00000255042	SEPTIN7P11	5.72288	0.739971	1.34711		0.0686841	1.82049	Yes_vs_No
ENSG00000275029	HMGB1P24	1.33091	1.16211	1.34658		0.246563	1.15874	Yes_vs_No
ENSG00000154127	UBASH3B	572.623	0.500557	1.34552	0.0490701	0.00718698	2.68805	Yes_vs_No
ENSG00000035499	DEPDC1B	20.6686	0.539677	1.34529	0.0717663	0.0126751	2.49277	Yes_vs_No
ENSG00000173611	SCAI	175.389	0.276583	1.34524	0.000344025	1.15176e-06	4.86376	Yes_vs_No
ENSG00000156103	MMP16	360.568	0.596598	1.3447	0.108616	0.0242	2.25394	Yes_vs_No
ENSG00000175087	PDIK1L	242.009	0.248611	1.34454	0.000143491	6.36657e-08	5.40819	Yes_vs_No
ENSG00000259425		3.18616	1.2682	1.34386		0.2893	1.05966	Yes_vs_No
ENSG00000271889	C2orf74-AS1	3.9389	0.949356	1.34359		0.156991	1.41526	Yes_vs_No
ENSG00000280022		5.84935	0.82417	1.34354		0.103065	1.63017	Yes_vs_No
ENSG00000232160	RAP2C-AS1	77.5937	0.376129	1.34289	0.00705599	0.000356576	3.5703	Yes_vs_No
ENSG00000138061	CYP1B1	1342.26	0.53982	1.34275	0.0724172	0.0128681	2.4874	Yes_vs_No
ENSG00000259030	FPGT-TNNI3K	37.0567	0.41478	1.34205	0.0150306	0.00121402	3.23556	Yes_vs_No
ENSG00000243290	IGKV1-12	545.844	0.986431	1.34196	0.377597	0.173697	1.36042	Yes_vs_No
ENSG00000128923	MINDY2	1071.9	0.323987	1.34149	0.00182111	3.4644e-05	4.14057	Yes_vs_No
ENSG00000234617	SNRK-AS1	29.3973	0.470076	1.3412	0.0349815	0.00432873	2.85316	Yes_vs_No
ENSG00000155304	HSPA13	923.012	0.313057	1.34104	0.00132212	1.83807e-05	4.2837	Yes_vs_No
ENSG00000066422	ZBTB11	620.314	0.307141	1.33947	0.0011139	1.29418e-05	4.36109	Yes_vs_No
ENSG00000112893	MAN2A1	1815.27	0.330171	1.33932	0.0022088	4.9824e-05	4.05645	Yes_vs_No
ENSG00000170385	SLC30A1	983.377	0.330902	1.33923	0.00225352	5.18316e-05	4.04721	Yes_vs_No
ENSG00000172137	CALB2	31.8711	0.648535	1.33877	0.147111	0.0389899	2.06429	Yes_vs_No
ENSG00000139793	MBNL2	2049.81	0.352374	1.33875	0.00402706	0.000145148	3.79923	Yes_vs_No
ENSG00000272255		3.75182	0.88524	1.33867		0.130479	1.51221	Yes_vs_No
ENSG00000256771	ZNF253	161.265	0.262283	1.3385	0.000255056	3.33858e-07	5.10326	Yes_vs_No
ENSG00000214954	LRRC69	22.709	0.40042	1.33845	0.011835	0.000829956	3.34261	Yes_vs_No
ENSG00000165240	ATP7A	534.444	0.313244	1.33744	0.00135101	1.9579e-05	4.26964	Yes_vs_No
ENSG00000226723		3.61176	0.743865	1.33728		0.0722173	1.79775	Yes_vs_No
ENSG00000270115		9.8892	0.69899	1.33698	0.185691	0.0557829	1.91273	Yes_vs_No
ENSG00000113494	PRLR	78.4885	0.551658	1.33607	0.0807157	0.015439	2.42191	Yes_vs_No
ENSG00000100522	GNPNAT1	482.368	0.434836	1.33596	0.0219913	0.00212398	3.07233	Yes_vs_No
ENSG00000241351	IGKV3-11	3922.86	1.01661	1.33595	0.396885	0.188804	1.31413	Yes_vs_No
ENSG00000145416	MARCHF1	1390.8	0.466993	1.33567	0.0345465	0.00423454	2.86014	Yes_vs_No
ENSG00000160505	NLRP4	7.32903	0.937357	1.33451	0.351551	0.154534	1.4237	Yes_vs_No
ENSG00000235636	NUS1P1	12.1444	0.492994	1.33439	0.0471646	0.00679545	2.70671	Yes_vs_No
ENSG00000144229	THSD7B	146.624	0.651624	1.33422	0.151109	0.0406055	2.04754	Yes_vs_No
ENSG00000216588	IGSF23	3.98283	0.965573	1.33359		0.167237	1.38114	Yes_vs_No
ENSG00000285768	LINC02849	14.3109	0.923301	1.33356	0.343229	0.148644	1.44434	Yes_vs_No
ENSG00000123870	ZNF137P	81.4024	0.377369	1.3334	0.00762096	0.00041023	3.53341	Yes_vs_No
ENSG00000183775	KCTD16	29.767	0.724346	1.3333	0.206525	0.0656673	1.84069	Yes_vs_No
ENSG00000004700	RECQL	1322.15	0.39381	1.33326	0.010701	0.000710363	3.38555	Yes_vs_No
ENSG00000286909		6.91203	0.606799	1.33318	0.118915	0.028015	2.19708	Yes_vs_No
ENSG00000145794	MEGF10	99.4886	0.610694	1.33262	0.121623	0.0290996	2.18214	Yes_vs_No
ENSG00000267481		55.1828	0.362094	1.33261	0.00538167	0.000232969	3.68029	Yes_vs_No
ENSG00000234663	LINC01934	18.6478	0.554305	1.33256	0.0832831	0.0162159	2.40402	Yes_vs_No
ENSG00000186152	LILRP1	4.895	0.90074	1.33253		0.13904	1.47937	Yes_vs_No
ENSG00000168615	ADAM9	6283.8	0.337123	1.33182	0.00284634	7.79748e-05	3.95054	Yes_vs_No
ENSG00000147650	LRP12	658.734	0.327984	1.33129	0.00219609	4.92789e-05	4.05902	Yes_vs_No
ENSG00000230102	LINC02028	4.5663	0.729422	1.33059		0.0681257	1.82417	Yes_vs_No
ENSG00000112852	PCDHB2	65.3808	0.525114	1.32959	0.0666851	0.0113412	2.532	Yes_vs_No
ENSG00000173041	ZNF680	253.251	0.336336	1.32958	0.00283014	7.71339e-05	3.95313	Yes_vs_No
ENSG00000269001	ZNF818P	272.782	0.325857	1.32908	0.00209356	4.52846e-05	4.07872	Yes_vs_No
ENSG00000205611	LINC01597	26.9325	0.597052	1.32897	0.113761	0.0260218	2.22589	Yes_vs_No
ENSG00000267453	CLEC4OP	13.3451	0.931148	1.32896	0.349902	0.153514	1.42723	Yes_vs_No
ENSG00000132170	PPARG	439.665	0.518751	1.32879	0.0629907	0.0104214	2.56152	Yes_vs_No
ENSG00000271730		4.65874	0.809917	1.32825		0.101008	1.63999	Yes_vs_No
ENSG00000198961	PJA2	5834.06	0.336173	1.32812	0.00284634	7.79215e-05	3.9507	Yes_vs_No
ENSG00000225507		23.8871	1.2841	1.32782	0.525876	0.301113	1.03405	Yes_vs_No
ENSG00000066557	LRRC40	321.473	0.337801	1.32725	0.00300697	8.52639e-05	3.9291	Yes_vs_No
ENSG00000288162		2.92374	1.17445	1.32658		0.258674	1.12953	Yes_vs_No
ENSG00000007264	MATK	909.459	0.620476	1.32625	0.130883	0.032559	2.13748	Yes_vs_No
ENSG00000278473	IGHV3-41	2.8871	1.53843	1.32613		0.388688	0.861999	Yes_vs_No
ENSG00000151458	ANKRD50	1007.88	0.345908	1.32541	0.00376567	0.000127277	3.83167	Yes_vs_No
ENSG00000169989	TIGD4	11.3888	0.522566	1.3254	0.0662129	0.0112021	2.53633	Yes_vs_No
ENSG00000157827	FMNL2	2630.2	0.369008	1.32461	0.00669889	0.000331114	3.58966	Yes_vs_No
ENSG00000178217	SH2D4B	5.38143	0.714677	1.32438		0.0638666	1.85311	Yes_vs_No
ENSG00000164327	RICTOR	815.007	0.328897	1.32425	0.00237032	5.66483e-05	4.02635	Yes_vs_No
ENSG00000165417	GTF2A1	1072.98	0.319183	1.32392	0.00180839	3.35623e-05	4.14784	Yes_vs_No
ENSG00000224934	GOT1-DT	67.5593	0.345643	1.32282	0.00380963	0.000129653	3.82712	Yes_vs_No
ENSG00000084093	REST	849.282	0.295268	1.32262	0.000856309	7.48545e-06	4.4794	Yes_vs_No
ENSG00000253274	IGHV1-67	6.02128	1.40086	1.32255		0.345119	0.944099	Yes_vs_No
ENSG00000102780	DGKH	773.875	0.311339	1.32221	0.00141383	2.1679e-05	4.24686	Yes_vs_No
ENSG00000253177		24.0116	0.787284	1.3221	0.257473	0.0930903	1.67932	Yes_vs_No
ENSG00000228314	CYP4F29P	32.5762	0.785313	1.32204	0.256346	0.0922875	1.68345	Yes_vs_No
ENSG00000280157		18.385	0.481447	1.3219	0.0435542	0.00603852	2.74568	Yes_vs_No
ENSG00000254750	CASP1P2	3.89655	0.951	1.3216		0.164621	1.3897	Yes_vs_No
ENSG00000155629	PIK3AP1	3172.07	0.504906	1.32061	0.0569327	0.00890813	2.61556	Yes_vs_No
ENSG00000162702	ZNF281	467.198	0.304927	1.32048	0.0012056	1.48791e-05	4.33047	Yes_vs_No
ENSG00000286623		8.64037	0.892784	1.32008	0.329892	0.139245	1.47861	Yes_vs_No
ENSG00000078579	FGF20	7.05506	0.730861	1.31992	0.216601	0.070921	1.80598	Yes_vs_No
ENSG00000235742		7.60932	0.694279	1.31987	0.188984	0.0572933	1.90107	Yes_vs_No
ENSG00000205809	KLRC2	4.25943	0.829623	1.31983		0.111637	1.59088	Yes_vs_No
ENSG00000269984		10.8402	0.523824	1.31975	0.0682114	0.0117539	2.51945	Yes_vs_No
ENSG00000164171	ITGA2	473.468	0.398606	1.31899	0.0128301	0.000936312	3.309	Yes_vs_No
ENSG00000260671		3.29371	1.04336	1.31887		0.20621	1.26406	Yes_vs_No
ENSG00000223648	IGHV3-64	70.4282	1.20245	1.31843	0.496411	0.27288	1.09645	Yes_vs_No
ENSG00000175893	ZDHHC21	605.446	0.295553	1.31821	0.000876024	8.19059e-06	4.46014	Yes_vs_No
ENSG00000259366		94.421	0.424643	1.31746	0.0204821	0.00191885	3.10251	Yes_vs_No
ENSG00000069667	RORA	633.26	0.377208	1.31648	0.00845993	0.000482894	3.49007	Yes_vs_No
ENSG00000177200	CHD9	1304.05	0.294714	1.31638	0.000871609	7.94557e-06	4.46665	Yes_vs_No
ENSG00000139436	GIT2	1641.68	0.461483	1.31631	0.0350435	0.00433968	2.85235	Yes_vs_No
ENSG00000114698	PLSCR4	2338.33	0.473864	1.31588	0.0408426	0.00548768	2.77692	Yes_vs_No
ENSG00000100362	PVALB	14.5397	0.775693	1.31556	0.251966	0.0898907	1.69597	Yes_vs_No
ENSG00000006576	PHTF2	1558.25	0.337695	1.31403	0.00329327	9.97633e-05	3.89117	Yes_vs_No
ENSG00000183808	RBM12B	353.207	0.375265	1.31389	0.0082141	0.000463102	3.50124	Yes_vs_No
ENSG00000145734	BDP1	811.565	0.328103	1.31308	0.00249237	6.28015e-05	4.00203	Yes_vs_No
ENSG00000270689	BUD13P1	6.38823	0.654634	1.31197	0.161501	0.0450558	2.00413	Yes_vs_No
ENSG00000271327		38.6161	0.403788	1.31163	0.014599	0.00116091	3.24831	Yes_vs_No
ENSG00000132704	FCRL2	32.2908	0.852687	1.31099	0.306938	0.124176	1.53748	Yes_vs_No
ENSG00000179593	ALOX15B	317.735	0.749598	1.30975	0.234963	0.0805913	1.74727	Yes_vs_No
ENSG00000206145	P2RX6P	4.49316	1.14944	1.30958		0.254573	1.13931	Yes_vs_No
ENSG00000239969		4.97358	0.991678	1.30954		0.186657	1.32053	Yes_vs_No
ENSG00000011566	MAP4K3	763.877	0.318267	1.30904	0.00194717	3.90507e-05	4.11303	Yes_vs_No
ENSG00000152128	TMEM163	156.841	0.498075	1.30895	0.0555696	0.00858834	2.62802	Yes_vs_No
ENSG00000147872	PLIN2	7987.82	0.65993	1.30878	0.166432	0.0473441	1.98321	Yes_vs_No
ENSG00000182901	RGS7	4.07018	0.913406	1.30877		0.151902	1.43285	Yes_vs_No
ENSG00000076554	TPD52	233.563	0.375536	1.3083	0.00856835	0.00049432	3.48382	Yes_vs_No
ENSG00000172244	C5orf34	40.5411	0.294048	1.30794	0.000899812	8.66539e-06	4.44805	Yes_vs_No
ENSG00000156273	BACH1	1651.3	0.314473	1.30772	0.001762	3.20424e-05	4.15844	Yes_vs_No
ENSG00000275318		15.0322	0.574167	1.30759	0.104057	0.0227643	2.27737	Yes_vs_No
ENSG00000104951	IL4I1	1299.7	0.713596	1.30746	0.209131	0.0669206	1.83221	Yes_vs_No
ENSG00000115355	CCDC88A	2407.48	0.314244	1.30728	0.00175864	3.18134e-05	4.16008	Yes_vs_No
ENSG00000272343		9.90289	0.533406	1.3066	0.076965	0.0143036	2.44955	Yes_vs_No
ENSG00000100697	DICER1	1813.5	0.276756	1.30646	0.000530772	2.35148e-06	4.7206	Yes_vs_No
ENSG00000184156	KCNQ3	335.419	0.426167	1.30631	0.0223327	0.00217491	3.06525	Yes_vs_No
ENSG00000130208	APOC1	5948.26	0.813961	1.30601	0.282457	0.108602	1.60451	Yes_vs_No
ENSG00000183929	DUSP5P1	9.79618	0.593058	1.30578	0.118067	0.0276812	2.20177	Yes_vs_No
ENSG00000111684	LPCAT3	471.804	0.569516	1.30569	0.101541	0.0218689	2.29264	Yes_vs_No
ENSG00000153165	RGPD3	16.4956	0.443227	1.30489	0.0288677	0.00323936	2.94406	Yes_vs_No
ENSG00000197057	DTHD1	42.4539	0.593159	1.30465	0.118465	0.0278424	2.1995	Yes_vs_No
ENSG00000279837		6.70805	0.632585	1.30445	0.147626	0.0391994	2.06209	Yes_vs_No
ENSG00000284526		12.1351	0.639776	1.30407	0.152989	0.0415174	2.03833	Yes_vs_No
ENSG00000178074	C2orf69	295.868	0.314969	1.30401	0.00182111	3.47107e-05	4.14013	Yes_vs_No
ENSG00000231887	PRH1	6.6998	0.58173	1.30396	0.111099	0.0249924	2.24152	Yes_vs_No
ENSG00000261098		47.4102	0.377356	1.3037	0.00915326	0.000550644	3.45483	Yes_vs_No
ENSG00000064989	CALCRL	2312.91	0.407075	1.30343	0.016286	0.00136509	3.20193	Yes_vs_No
ENSG00000113595	TRIM23	415.507	0.312431	1.30322	0.00169645	3.02951e-05	4.17124	Yes_vs_No
ENSG00000248905	FMN1	505.027	0.477023	1.3031	0.0446238	0.00630002	2.73174	Yes_vs_No
ENSG00000155530	LRGUK	16.9547	0.485308	1.30308	0.0493067	0.00725159	2.68506	Yes_vs_No
ENSG00000113600	C9	7.47727	0.646162	1.30293	0.158647	0.0437561	2.01642	Yes_vs_No
ENSG00000260711		139.543	0.504338	1.30276	0.0606226	0.00979155	2.58311	Yes_vs_No
ENSG00000168772	CXXC4	24.1626	0.62759	1.30266	0.144345	0.0379261	2.07565	Yes_vs_No
ENSG00000287184		4.10906	0.997543	1.30222		0.191748	1.30543	Yes_vs_No
ENSG00000280435		4.47771	1.4304	1.30131		0.362951	0.909756	Yes_vs_No
ENSG00000156486	KCNS2	13.4683	0.78932	1.30131	0.267309	0.0992196	1.64865	Yes_vs_No
ENSG00000113658	SMAD5	1280.86	0.314258	1.30064	0.0018218	3.49183e-05	4.13876	Yes_vs_No
ENSG00000145780	FEM1C	685.507	0.305267	1.3006	0.00137613	2.03932e-05	4.26054	Yes_vs_No
ENSG00000254336		3.48854	0.817017	1.29842		0.11201	1.58922	Yes_vs_No
ENSG00000090382	LYZ	14738.9	0.636779	1.29804	0.152989	0.0415056	2.03844	Yes_vs_No
ENSG00000113594	LIFR	811.255	0.383071	1.29796	0.0106669	0.000703265	3.3883	Yes_vs_No
ENSG00000272564		5.87275	0.706502	1.29742		0.0662984	1.8364	Yes_vs_No
ENSG00000225205	PDK1-AS1	38.0023	0.46755	1.29705	0.0410504	0.00553474	2.77414	Yes_vs_No
ENSG00000165474	GJB2	22.4518	0.890618	1.29666	0.339071	0.145418	1.45591	Yes_vs_No
ENSG00000258210		5.79344	0.676678	1.29602		0.0554581	1.91527	Yes_vs_No
ENSG00000145390	USP53	1848.47	0.401539	1.29502	0.0153644	0.00125916	3.22513	Yes_vs_No
ENSG00000203710	CR1	1245.56	0.628978	1.29428	0.148535	0.0396145	2.05775	Yes_vs_No
ENSG00000278962		84.0065	0.589707	1.29313	0.119825	0.0283192	2.19284	Yes_vs_No
ENSG00000218510	LINC00339	88.1849	0.541319	1.29272	0.0856874	0.0169364	2.38809	Yes_vs_No
ENSG00000240204	SMKR1	9.23787	0.692678	1.29184	0.199049	0.062182	1.865	Yes_vs_No
ENSG00000175352	NRIP3	455.106	0.534001	1.29169	0.081083	0.0155677	2.4189	Yes_vs_No
ENSG00000244153	WWP1P1	3.72224	0.77911	1.29157		0.0973672	1.65775	Yes_vs_No
ENSG00000230953		14.405	1.22824	1.29073	0.517291	0.293313	1.05088	Yes_vs_No
ENSG00000135272	MDFIC	1434.67	0.307229	1.29057	0.00157249	2.66112e-05	4.20068	Yes_vs_No
ENSG00000183878	UTY	348.991	0.969163	1.29035	0.389664	0.183055	1.33141	Yes_vs_No
ENSG00000121318	TAS2R10	3.73226	0.787148	1.29028		0.101174	1.63919	Yes_vs_No
ENSG00000215199	YWHAZP6	2.77575	0.838337	1.28993		0.123884	1.53867	Yes_vs_No
ENSG00000214917		0.518245	1.62008	1.28984		0.425942	0.796155	Yes_vs_No
ENSG00000164180	TMEM161B	332.774	0.26196	1.28947	0.000314218	8.5504e-07	4.92237	Yes_vs_No
ENSG00000107854	TNKS2	2079.82	0.310913	1.28871	0.00180869	3.39906e-05	4.14494	Yes_vs_No
ENSG00000259488	DUT-AS1	14.8696	0.452086	1.28832	0.0351875	0.00437561	2.84973	Yes_vs_No
ENSG00000038295	TLL1	47.1257	0.838166	1.2883	0.307126	0.124281	1.53705	Yes_vs_No
ENSG00000211978	IGHV5-78	3.28328	1.3286	1.28812		0.332281	0.96953	Yes_vs_No
ENSG00000153132	CLGN	4.19723	0.810875	1.28811		0.112164	1.58854	Yes_vs_No
ENSG00000118193	KIF14	32.7266	0.593864	1.28809	0.124273	0.0300821	2.16901	Yes_vs_No
ENSG00000268182	SMIM17	15.6542	0.451517	1.28732	0.0351057	0.00435691	2.85109	Yes_vs_No
ENSG00000250159	PKD2L2-DT	22.5036	0.423358	1.28709	0.0235343	0.00236432	3.04019	Yes_vs_No
ENSG00000144959	NCEH1	1112.01	0.449252	1.28695	0.0342149	0.00417469	2.86465	Yes_vs_No
ENSG00000216657	GLRX3P2	3.92221	0.672314	1.28597		0.0557805	1.91275	Yes_vs_No
ENSG00000249684		15.4507	0.485798	1.28595	0.0534714	0.00811908	2.64708	Yes_vs_No
ENSG00000138078	PREPL	1820.19	0.390186	1.28553	0.0132154	0.000985395	3.29466	Yes_vs_No
ENSG00000261115	TMEM178B	81.3726	0.480674	1.28549	0.0504131	0.00748738	2.67435	Yes_vs_No
ENSG00000237510	GPAT2P1	6.33602	0.914189	1.28518	0.358598	0.159779	1.40582	Yes_vs_No
ENSG00000254366		3.57159	1.52203	1.28468		0.398637	0.844058	Yes_vs_No
ENSG00000132294	EFR3A	2335.9	0.289775	1.28463	0.000933323	9.28391e-06	4.43321	Yes_vs_No
ENSG00000213108	BTF3L4P3	4.12382	0.680657	1.28454		0.059132	1.88721	Yes_vs_No
ENSG00000144366	GULP1	1146.69	0.540169	1.28452	0.0871217	0.0174072	2.37799	Yes_vs_No
ENSG00000285278	TFAP2A-AS2	11.018	0.520059	1.28452	0.0745206	0.0135134	2.46994	Yes_vs_No
ENSG00000273062	RALGPS2-AS1	3.12168	1.22402	1.28444		0.294012	1.04936	Yes_vs_No
ENSG00000253490	LINC02099	37.5923	0.828081	1.28444	0.302012	0.120877	1.5511	Yes_vs_No
ENSG00000168229	PTGDR	54.9929	0.446345	1.28346	0.0334079	0.00403412	2.87548	Yes_vs_No
ENSG00000124171	PARD6B	34.7034	0.5344	1.28306	0.0837485	0.0163535	2.40093	Yes_vs_No
ENSG00000138593	SECISBP2L	2141.66	0.337477	1.28295	0.00401457	0.000143759	3.80161	Yes_vs_No
ENSG00000211595	IGKJ3	11.9283	1.16122	1.28239	0.492842	0.269444	1.10434	Yes_vs_No
ENSG00000085449	WDFY1	1235.83	0.256316	1.28214	0.000295746	5.66855e-07	5.00218	Yes_vs_No
ENSG00000273812	LINC02970	27.4564	0.596866	1.28199	0.128915	0.0317239	2.14787	Yes_vs_No
ENSG00000275385	CCL18	8625.92	0.78066	1.28197	0.26939	0.100555	1.64217	Yes_vs_No
ENSG00000255910		116.19	0.612562	1.28165	0.140525	0.0364138	2.09228	Yes_vs_No
ENSG00000162706	CADM3	654.011	0.781528	1.28156	0.270012	0.101045	1.63981	Yes_vs_No
ENSG00000258458	OXA1L-DT	5.25866	0.634858	1.28144		0.0435418	2.01847	Yes_vs_No
ENSG00000108960	MMD	694.862	0.367933	1.28118	0.00860733	0.000497501	3.4821	Yes_vs_No
ENSG00000126337	KRT36	12.3365	0.772434	1.28091	0.263958	0.0972613	1.65828	Yes_vs_No
ENSG00000250461		10.6813	0.642376	1.28082	0.163742	0.0461656	1.99388	Yes_vs_No
ENSG00000287936		2.90566	0.956656	1.28081		0.180623	1.33884	Yes_vs_No
ENSG00000144228	SPOPL	795.77	0.315615	1.27944	0.0022088	5.039e-05	4.05381	Yes_vs_No
ENSG00000268520		4.83267	0.699833	1.2787		0.0676768	1.82715	Yes_vs_No
ENSG00000184601	C14orf180	24.4833	0.660551	1.27765	0.179651	0.0530866	1.93422	Yes_vs_No
ENSG00000173376	NDNF	35.933	0.75872	1.27758	0.256225	0.0922078	1.68386	Yes_vs_No
ENSG00000224137	LINC01857	171.938	0.724893	1.27742	0.230296	0.078032	1.76222	Yes_vs_No
ENSG00000156017	CARNMT1	221.484	0.301187	1.27726	0.00143972	2.2278e-05	4.24074	Yes_vs_No
ENSG00000261286	ATP2C2-AS1	11.2259	0.698429	1.27683	0.210232	0.0675285	1.82814	Yes_vs_No
ENSG00000186399	GOLGA8R	68.2035	0.505377	1.27653	0.0674428	0.01154	2.52591	Yes_vs_No
ENSG00000244055		164.974	0.421413	1.27643	0.0242374	0.00245422	3.02893	Yes_vs_No
ENSG00000121895	TMEM156	69.1691	0.531934	1.27576	0.0841012	0.0164695	2.39834	Yes_vs_No
ENSG00000249042	FAM151B-DT	75.5797	0.56423	1.27569	0.107421	0.0237634	2.26093	Yes_vs_No
ENSG00000164181	ELOVL7	24.4874	0.725449	1.27511	0.231546	0.0788009	1.75769	Yes_vs_No
ENSG00000001561	ENPP4	803.015	0.336673	1.2751	0.00414891	0.000152255	3.78736	Yes_vs_No
ENSG00000049249	TNFRSF9	135.178	0.587955	1.27427	0.124621	0.0302127	2.16729	Yes_vs_No
ENSG00000155008	APOOL	719.356	0.402033	1.27352	0.0176402	0.00153649	3.1677	Yes_vs_No
ENSG00000232951	IPO7P1	4.91427	0.706737	1.27314		0.0716353	1.80143	Yes_vs_No
ENSG00000079101	CLUL1	6.06348	0.951339	1.27294		0.180878	1.33806	Yes_vs_No
ENSG00000233029		5.11802	0.83836	1.27284		0.128951	1.51825	Yes_vs_No
ENSG00000212452	SNORD69	5.45886	0.612532	1.27271		0.0377289	2.07779	Yes_vs_No
ENSG00000254634	SMG1P6	3.8912	0.780448	1.27257		0.102982	1.63057	Yes_vs_No
ENSG00000164746	C7orf57	5.20033	0.65479	1.27165		0.0521279	1.94208	Yes_vs_No
ENSG00000104267	CA2	418.863	0.643273	1.27145	0.167969	0.0480955	1.97652	Yes_vs_No
ENSG00000092140	G2E3	297.792	0.314842	1.27051	0.00233206	5.45104e-05	4.0354	Yes_vs_No
ENSG00000244720	NT5C3AP2	3.58523	1.04518	1.27011		0.224287	1.21521	Yes_vs_No
ENSG00000255819	KLRC4-KLRK1	3.0129	0.964228	1.27004		0.187784	1.31716	Yes_vs_No
ENSG00000276842		3.13945	1.10546	1.27		0.250621	1.14884	Yes_vs_No
ENSG00000184226	PCDH9	98.7822	0.587883	1.26992	0.126274	0.0307611	2.16015	Yes_vs_No
ENSG00000092345	DAZL	3.02837	1.20347	1.26966		0.291427	1.055	Yes_vs_No
ENSG00000133055	MYBPH	20.858	0.747869	1.26809	0.252107	0.0899599	1.69561	Yes_vs_No
ENSG00000106526	ACTR3C	14.6651	0.492576	1.26771	0.0616658	0.0100638	2.57363	Yes_vs_No
ENSG00000213047	DENND1B	327.735	0.34278	1.26749	0.00517107	0.000217567	3.69769	Yes_vs_No
ENSG00000129534	MIS18BP1	534.872	0.341413	1.26746	0.00499649	0.000205316	3.71238	Yes_vs_No
ENSG00000164292	RHOBTB3	461.586	0.344308	1.26718	0.00538167	0.000232889	3.68038	Yes_vs_No
ENSG00000182985	CADM1	825.327	0.440924	1.26716	0.0335078	0.00405474	2.87387	Yes_vs_No
ENSG00000246100	LINC00900	104.833	0.504502	1.26692	0.0692933	0.012031	2.51123	Yes_vs_No
ENSG00000243238	IGKV2-30	357.894	0.962049	1.26664	0.39592	0.187969	1.31661	Yes_vs_No
ENSG00000259475	SYNM-AS1	3.39115	0.890769	1.26655		0.155066	1.42186	Yes_vs_No
ENSG00000249996	PPIC-AS1	6.39128	0.692661	1.2664	0.210232	0.0675031	1.82831	Yes_vs_No
ENSG00000152749	GPR180	391.821	0.26604	1.26636	0.000460416	1.93555e-06	4.76004	Yes_vs_No
ENSG00000218350	LYPLA1P3	7.61099	0.656838	1.2649	0.182051	0.0541362	1.92574	Yes_vs_No
ENSG00000271383	NBPF19	3.23182	0.992866	1.26462		0.202767	1.27371	Yes_vs_No
ENSG00000174738	NR1D2	1871.55	0.377096	1.26448	0.0115306	0.000798855	3.35319	Yes_vs_No
ENSG00000174123	TLR10	61.3447	0.510212	1.26401	0.0736976	0.0132333	2.47743	Yes_vs_No
ENSG00000273445		6.31554	0.855951	1.26275	0.331578	0.140143	1.47526	Yes_vs_No
ENSG00000273923		4.55662	0.822432	1.26232		0.124819	1.53486	Yes_vs_No
ENSG00000179978	NAIPP2	42.744	0.502343	1.26072	0.0694676	0.012084	2.50968	Yes_vs_No
ENSG00000211779	TRAV5	5.89801	0.837859	1.26041		0.132498	1.50433	Yes_vs_No
ENSG00000259760		12.6229	0.803148	1.26041	0.295196	0.116569	1.56934	Yes_vs_No
ENSG00000241859	ANOS2P	28.0796	0.872128	1.26007	0.343229	0.148508	1.44482	Yes_vs_No
ENSG00000117500	TMED5	1717.8	0.319672	1.25999	0.00292574	8.09703e-05	3.94151	Yes_vs_No
ENSG00000213057	C1orf220	11.5129	0.577735	1.25971	0.121844	0.0292264	2.18042	Yes_vs_No
ENSG00000176857	GJA1P1	26.6822	0.667189	1.25812	0.193395	0.0593357	1.8857	Yes_vs_No
ENSG00000125735	TNFSF14	202.908	0.537625	1.25801	0.0933422	0.0192872	2.33993	Yes_vs_No
ENSG00000134343	ANO3	16.8325	0.689041	1.25754	0.211151	0.0679915	1.82506	Yes_vs_No
ENSG00000060749	QSER1	666.46	0.284232	1.25664	0.000941673	9.81689e-06	4.42117	Yes_vs_No
ENSG00000115295	CLIP4	1084.44	0.323609	1.25566	0.00338838	0.000104386	3.88016	Yes_vs_No
ENSG00000231329		4.64186	0.742939	1.25558		0.0910238	1.69002	Yes_vs_No
ENSG00000174010	KLHL15	206.134	0.343795	1.25486	0.00577958	0.000262233	3.65001	Yes_vs_No
ENSG00000066279	ASPM	73.1031	0.543887	1.25431	0.0989569	0.0210996	2.3062	Yes_vs_No
ENSG00000238042	LINC02257	5.37526	0.977403	1.25419		0.199427	1.28319	Yes_vs_No
ENSG00000230918	DPP4-DT	9.32636	0.805002	1.25409	0.299328	0.119264	1.55787	Yes_vs_No
ENSG00000114573	ATP6V1A	2178.24	0.346096	1.25394	0.00623341	0.000291112	3.62308	Yes_vs_No
ENSG00000211644	IGLV1-51	12.0125	1.14616	1.25382	0.497698	0.273989	1.09392	Yes_vs_No
ENSG00000142875	PRKACB	1687.95	0.276489	1.25315	0.000765436	5.83264e-06	4.53237	Yes_vs_No
ENSG00000145934	TENM2	17.8494	0.652118	1.25291	0.182986	0.0546947	1.92129	Yes_vs_No
ENSG00000243918	EIF4BP8	6.48814	0.630031	1.25229	0.165315	0.0468486	1.98767	Yes_vs_No
ENSG00000269446		9.16252	1.11016	1.2522	0.482196	0.259346	1.12794	Yes_vs_No
ENSG00000246528	SLCO5A1-AS1	18.1796	0.560969	1.25081	0.113197	0.0257658	2.22972	Yes_vs_No
ENSG00000106415	GLCCI1	353.059	0.34482	1.25068	0.00615693	0.000286677	3.62705	Yes_vs_No
ENSG00000183287	CCBE1	85.3966	0.439406	1.25046	0.0354379	0.00442995	2.8458	Yes_vs_No
ENSG00000151239	TWF1	1261.07	0.276884	1.25016	0.000790889	6.32805e-06	4.51512	Yes_vs_No
ENSG00000164114	MAP9	435.814	0.429376	1.24905	0.0310747	0.00362594	2.90899	Yes_vs_No
ENSG00000107165	TYRP1	21.2545	0.731732	1.24882	0.248177	0.0878846	1.70666	Yes_vs_No
ENSG00000278616	BEND3P3	11.44	1.25243	1.24879	0.543511	0.318723	0.997086	Yes_vs_No
ENSG00000117600	PLPPR4	70.3117	0.595354	1.24878	0.139532	0.0359455	2.09754	Yes_vs_No
ENSG00000211829	TRDC	64.4516	0.492378	1.24877	0.0662199	0.0112064	2.5362	Yes_vs_No
ENSG00000228487		2.9426	1.09694	1.24843		0.255079	1.1381	Yes_vs_No
ENSG00000137845	ADAM10	2798.02	0.304201	1.24734	0.00199146	4.12503e-05	4.10036	Yes_vs_No
ENSG00000120664	SPART-AS1	12.5015	0.471457	1.24709	0.0536645	0.00816462	2.64519	Yes_vs_No
ENSG00000196268	ZNF493	355.425	0.328005	1.24625	0.00402706	0.000145001	3.79948	Yes_vs_No
ENSG00000164532	TBX20	15.0825	1.26185	1.24593	0.547349	0.323455	0.987382	Yes_vs_No
ENSG00000257246	PHB1P19	6.677	0.688449	1.24552	0.215457	0.0704257	1.80916	Yes_vs_No
ENSG00000280202		36.5319	0.533889	1.24542	0.0944517	0.0196622	2.33273	Yes_vs_No
ENSG00000066294	CD84	4411.25	0.537838	1.24539	0.0974304	0.0205829	2.31555	Yes_vs_No
ENSG00000164164	OTUD4	1165.14	0.302895	1.24461	0.00195124	3.97321e-05	4.10903	Yes_vs_No
ENSG00000212916	MAP10	48.566	0.385798	1.24343	0.0154178	0.00126854	3.223	Yes_vs_No
ENSG00000117151	CTBS	560.599	0.380978	1.24304	0.0141925	0.00110336	3.26275	Yes_vs_No
ENSG00000139163	ETNK1	1129.76	0.31638	1.24253	0.00300701	8.58903e-05	3.92734	Yes_vs_No
ENSG00000183454	GRIN2A	88.9078	0.747282	1.24239	0.262628	0.096403	1.66255	Yes_vs_No
ENSG00000260526	AP1AR-DT	15.7466	0.440676	1.24202	0.0376043	0.00482557	2.81845	Yes_vs_No
ENSG00000286327		4.71166	0.724174	1.24155		0.0864497	1.71443	Yes_vs_No
ENSG00000170290	SLN	36.4988	0.760785	1.24142	0.273051	0.102731	1.63176	Yes_vs_No
ENSG00000275413		7.71374	0.616329	1.24138	0.159284	0.0439928	2.01416	Yes_vs_No
ENSG00000144357	UBR3	1058.73	0.287087	1.2407	0.00124381	1.54841e-05	4.32169	Yes_vs_No
ENSG00000229771		72.5351	0.915627	1.24065	0.379891	0.175427	1.35497	Yes_vs_No
ENSG00000266490		16.3225	0.617294	1.24043	0.160265	0.0444884	2.00946	Yes_vs_No
ENSG00000111711	GOLT1B	968.306	0.282624	1.24035	0.00104682	1.14024e-05	4.38871	Yes_vs_No
ENSG00000178966	RMI1	140.433	0.363033	1.23988	0.0100485	0.000637041	3.41533	Yes_vs_No
ENSG00000242607	RPS3AP34	5.24053	0.91736	1.2379		0.177204	1.34941	Yes_vs_No
ENSG00000237440	ZNF737	248.999	0.294376	1.23727	0.00157249	2.63379e-05	4.20302	Yes_vs_No
ENSG00000106278	PTPRZ1	236.902	0.524509	1.23662	0.0905557	0.0183896	2.35768	Yes_vs_No
ENSG00000128791	TWSG1	2940.06	0.409684	1.23654	0.0248006	0.00254205	3.01829	Yes_vs_No
ENSG00000124429	POF1B	22.1845	0.81336	1.23654	0.313524	0.128438	1.52029	Yes_vs_No
ENSG00000164323	CFAP97	1286.23	0.329789	1.23629	0.00454255	0.000177744	3.74871	Yes_vs_No
ENSG00000262500	MAPK8IP1P1	6.61479	1.74929	1.23611	0.682082	0.479794	0.706633	Yes_vs_No
ENSG00000179097	HTR1F	3.18683	0.977374	1.23589		0.206052	1.2645	Yes_vs_No
ENSG00000236411	NDUFAF4P3	17.3986	0.589616	1.23572	0.139853	0.0360999	2.0958	Yes_vs_No
ENSG00000163104	SMARCAD1	733.055	0.283653	1.23471	0.00112269	1.3436e-05	4.35288	Yes_vs_No
ENSG00000281195		7.83908	0.690522	1.23465	0.221995	0.0737769	1.78799	Yes_vs_No
ENSG00000101307	SIRPB1	449.308	0.582858	1.23446	0.135123	0.0341802	2.11794	Yes_vs_No
ENSG00000164125	GASK1B	6099.13	0.328803	1.2341	0.00452254	0.000174516	3.75331	Yes_vs_No
ENSG00000146842	TMEM209	354.343	0.304609	1.23392	0.00222793	5.10348e-05	4.05084	Yes_vs_No
ENSG00000101972	STAG2	2060.68	0.281475	1.23379	0.00105204	1.16901e-05	4.38329	Yes_vs_No
ENSG00000157224	CLDN12	562.575	0.308549	1.23373	0.00251579	6.37444e-05	3.9985	Yes_vs_No
ENSG00000185728	YTHDF3	1721.13	0.278734	1.23343	0.000937453	9.63928e-06	4.42511	Yes_vs_No
ENSG00000253557		20.1199	0.556715	1.23341	0.115583	0.026725	2.21551	Yes_vs_No
ENSG00000038945	MSR1	9787.9	0.486657	1.23293	0.0666069	0.0112937	2.53348	Yes_vs_No
ENSG00000176542	USF3	607.964	0.304744	1.23276	0.00226356	5.22742e-05	4.04522	Yes_vs_No
ENSG00000234883	MIR155HG	69.2918	0.430453	1.23258	0.0342903	0.00419075	2.86344	Yes_vs_No
ENSG00000151665	PIGF	168.537	0.42483	1.23095	0.0317764	0.00376129	2.89752	Yes_vs_No
ENSG00000236739	CLIC4P1	8.14536	0.67544	1.23068	0.211819	0.0684476	1.82205	Yes_vs_No
ENSG00000206538	VGLL3	1078.77	0.449679	1.23049	0.0442953	0.00621223	2.73636	Yes_vs_No
ENSG00000171766	GATM	1097.35	0.378846	1.2299	0.0146179	0.00116855	3.24645	Yes_vs_No
ENSG00000224066		22.0797	0.801335	1.22985	0.308021	0.124844	1.53475	Yes_vs_No
ENSG00000245164	LINC00861	152.584	0.516461	1.2287	0.0870285	0.0173561	2.37908	Yes_vs_No
ENSG00000164418	GRIK2	28.6739	0.614312	1.2284	0.162522	0.0455403	1.99963	Yes_vs_No
ENSG00000187537	POTEG	1.30405	1.11397	1.22839		0.270149	1.10272	Yes_vs_No
ENSG00000170340	B3GNT2	1332.52	0.330431	1.22774	0.00495641	0.000202742	3.71557	Yes_vs_No
ENSG00000179362	HMGN2P46	49.2867	0.650134	1.22772	0.192659	0.0589703	1.88841	Yes_vs_No
ENSG00000174405	LIG4	418.491	0.317615	1.22737	0.00351795	0.000111387	3.86435	Yes_vs_No
ENSG00000138722	MMRN1	576.857	0.645507	1.22663	0.189186	0.0573988	1.90026	Yes_vs_No
ENSG00000121879	PIK3CA	950.263	0.325372	1.22646	0.0043428	0.000163634	3.76941	Yes_vs_No
ENSG00000196470	SIAH1	343.674	0.447879	1.22623	0.0442126	0.0061841	2.73786	Yes_vs_No
ENSG00000101842	VSIG1	10.2677	0.578336	1.22615	0.134589	0.0339948	2.12013	Yes_vs_No
ENSG00000211645	IGLV1-50	9.09032	1.1343	1.22565	0.503776	0.279902	1.08054	Yes_vs_No
ENSG00000167633	KIR3DL1	6.08944	0.92198	1.22492		0.18399	1.32857	Yes_vs_No
ENSG00000170153	RNF150	1039.81	0.300404	1.22466	0.00209665	4.56752e-05	4.07672	Yes_vs_No
ENSG00000123219	CENPK	53.9636	0.47692	1.22448	0.0623995	0.0102443	2.56747	Yes_vs_No
ENSG00000183718	TRIM52	539.002	0.324287	1.22437	0.00426846	0.000159636	3.77558	Yes_vs_No
ENSG00000136492	BRIP1	33.7213	0.447076	1.22407	0.0442126	0.00618245	2.73794	Yes_vs_No
ENSG00000185480	PARPBP	42.4005	0.436504	1.22406	0.0386703	0.00504343	2.80425	Yes_vs_No
ENSG00000271151		7.47806	0.5732	1.22363	0.131344	0.0327823	2.13474	Yes_vs_No
ENSG00000132485	ZRANB2	1983.73	0.31823	1.22325	0.00367392	0.000121084	3.84392	Yes_vs_No
ENSG00000273765		4.15744	0.722772	1.223		0.0906265	1.6921	Yes_vs_No
ENSG00000149970	CNKSR2	29.4262	0.598233	1.22267	0.151851	0.040973	2.0438	Yes_vs_No
ENSG00000180385	EMC3-AS1	44.0733	0.364983	1.22233	0.0116671	0.000811043	3.349	Yes_vs_No
ENSG00000151881	TMEM267	202.12	0.248134	1.22219	0.000314218	8.41346e-07	4.92552	Yes_vs_No
ENSG00000261375	GOLGA6L23P	2.58315	1.01451	1.22205		0.228365	1.20458	Yes_vs_No
ENSG00000111247	RAD51AP1	94.2324	0.447525	1.2217	0.0448003	0.00633542	2.7299	Yes_vs_No
ENSG00000186908	ZDHHC17	907.159	0.280936	1.22076	0.00114478	1.3907e-05	4.34532	Yes_vs_No
ENSG00000119314	PTBP3	2126.16	0.3084	1.22023	0.00280827	7.60127e-05	3.95664	Yes_vs_No
ENSG00000234511	C5orf58	8.07235	1.01009	1.21916	0.445264	0.22744	1.20698	Yes_vs_No
ENSG00000205358	MT1H	31.1608	0.994003	1.21905	0.436402	0.220047	1.2264	Yes_vs_No
ENSG00000265142	MIR133A1HG	16.1154	0.660277	1.2189	0.205109	0.0648859	1.84604	Yes_vs_No
ENSG00000211668	IGLV2-11	2339.59	0.998079	1.21853	0.438792	0.222134	1.22087	Yes_vs_No
ENSG00000108510	MED13	1835.35	0.302091	1.21846	0.00234095	5.49682e-05	4.03343	Yes_vs_No
ENSG00000168081	PNOC	33.8305	0.902489	1.21799	0.381958	0.177147	1.34959	Yes_vs_No
ENSG00000104497	SNX16	203.273	0.335033	1.21797	0.00602166	0.000277563	3.63539	Yes_vs_No
ENSG00000177807	KCNJ10	36.5971	0.780538	1.21678	0.298973	0.11902	1.5589	Yes_vs_No
ENSG00000270426		9.55536	0.494242	1.21662	0.0755216	0.0138326	2.46158	Yes_vs_No
ENSG00000272205	POU2F1-DT	5.37406	0.665945	1.2162		0.0678096	1.82627	Yes_vs_No
ENSG00000248971	KRT8P46	12.4917	0.626444	1.21588	0.177607	0.0522683	1.94092	Yes_vs_No
ENSG00000266473	HELZ-AS1	4.70064	0.80281	1.21576		0.129931	1.51438	Yes_vs_No
ENSG00000156876	SASS6	91.1337	0.310746	1.21563	0.00312315	9.1544e-05	3.91198	Yes_vs_No
ENSG00000281398	SNHG4	83.7583	0.365462	1.21558	0.012311	0.000880551	3.32615	Yes_vs_No
ENSG00000114757	PEX5L	4.1725	0.953312	1.21531		0.202368	1.27483	Yes_vs_No
ENSG00000274422		27.1119	0.590215	1.2153	0.148305	0.039486	2.05909	Yes_vs_No
ENSG00000005812	FBXL3	1815.19	0.351311	1.21512	0.0090535	0.000542592	3.4588	Yes_vs_No
ENSG00000188419	CHM	641.629	0.302276	1.21498	0.00241366	5.83358e-05	4.01944	Yes_vs_No
ENSG00000276289		9.37975	0.867448	1.21458	0.360783	0.161459	1.40018	Yes_vs_No
ENSG00000273369		6.6821	0.607091	1.21417	0.162492	0.0455019	1.99998	Yes_vs_No
ENSG00000188037	CLCN1	11.8864	0.737805	1.21374	0.268355	0.0999553	1.64507	Yes_vs_No
ENSG00000138081	FBXO11	1294.83	0.431515	1.21304	0.0381802	0.00493696	2.81112	Yes_vs_No
ENSG00000245888	NSMCE1-DT	15.9027	0.468099	1.2128	0.0596985	0.00957253	2.5909	Yes_vs_No
ENSG00000114120	SLC25A36	1303.1	0.280115	1.21244	0.0012125	1.50209e-05	4.32838	Yes_vs_No
ENSG00000180917	CMTR2	572.227	0.297311	1.21231	0.00209356	4.551e-05	4.07756	Yes_vs_No
ENSG00000177189	RPS6KA3	1920.01	0.277231	1.21217	0.00108621	1.22885e-05	4.37241	Yes_vs_No
ENSG00000201151		4.01059	0.708393	1.21109		0.0873356	1.70962	Yes_vs_No
ENSG00000243830	RPL15P17	1.9946	0.938147	1.21095		0.196776	1.29079	Yes_vs_No
ENSG00000025434	NR1H3	2661.55	0.588077	1.21041	0.148432	0.0395661	2.05825	Yes_vs_No
ENSG00000130150	MOSPD2	705.948	0.289902	1.21026	0.00167958	2.98369e-05	4.17471	Yes_vs_No
ENSG00000119457	SLC46A2	46.6042	0.611275	1.20932	0.167608	0.0478886	1.97836	Yes_vs_No
ENSG00000186715	MST1L	23.4705	0.467814	1.20886	0.060543	0.00976418	2.58407	Yes_vs_No
ENSG00000213036		17.5572	0.460478	1.20875	0.0559648	0.00866532	2.62498	Yes_vs_No
ENSG00000231131	LNCAROD	39.5433	0.602663	1.20825	0.161292	0.0449788	2.00485	Yes_vs_No
ENSG00000279891	FLJ42393	5.19312	1.11464	1.20805		0.278452	1.0838	Yes_vs_No
ENSG00000189057	FAM111B	66.9012	0.53719	1.20798	0.109617	0.0245308	2.24871	Yes_vs_No
ENSG00000259000	DOCK11P1	6.51598	0.598331	1.20794	0.158001	0.0435036	2.01884	Yes_vs_No
ENSG00000189292	ALKAL2	27.6145	0.748219	1.20789	0.279189	0.10645	1.61436	Yes_vs_No
ENSG00000268758	ADGRE4P	164.973	0.594045	1.20763	0.154308	0.0420629	2.0329	Yes_vs_No
ENSG00000257027		74.7401	0.351988	1.2065	0.00976411	0.000608756	3.42768	Yes_vs_No
ENSG00000226659	TSPAN14-AS1	7.43381	0.67076	1.20643	0.218832	0.0720814	1.7986	Yes_vs_No
ENSG00000145725	PPIP5K2	1286.1	0.286354	1.20579	0.00155044	2.54408e-05	4.21085	Yes_vs_No
ENSG00000253395	LINC03044	5.45041	0.648312	1.20501		0.0630714	1.85869	Yes_vs_No
ENSG00000159339	PADI4	67.0625	0.733964	1.20498	0.269411	0.100643	1.64174	Yes_vs_No
ENSG00000251314		4.62459	0.673276	1.20398		0.0737379	1.78824	Yes_vs_No
ENSG00000069956	MAPK6	853.638	0.259244	1.20383	0.000646845	3.42344e-06	4.64363	Yes_vs_No
ENSG00000184898	RBM43	474.18	0.320671	1.20378	0.00451909	0.000174079	3.75394	Yes_vs_No
ENSG00000078124	ACER3	1188.54	0.307312	1.20343	0.00310046	9.00339e-05	3.91599	Yes_vs_No
ENSG00000225611	CCDC13-AS2	8.86631	0.608502	1.2031	0.16783	0.0480244	1.97715	Yes_vs_No
ENSG00000272810		5.98605	0.650775	1.20221		0.0646956	1.84736	Yes_vs_No
ENSG00000228495	LINC01013	51.9447	0.59698	1.2021	0.159359	0.0440474	2.01364	Yes_vs_No
ENSG00000166479	TMX3	1444.47	0.269654	1.20186	0.000879988	8.30993e-06	4.45704	Yes_vs_No
ENSG00000248858	FLJ46284	16.0342	0.503951	1.20169	0.0862665	0.0171008	2.38453	Yes_vs_No
ENSG00000225793	TMEM30A-DT	27.3939	0.312401	1.20157	0.00365985	0.000119936	3.84626	Yes_vs_No
ENSG00000232460	BMPR1AP2	4.49164	0.785053	1.20146		0.125914	1.53041	Yes_vs_No
ENSG00000165929	TC2N	1233.87	0.489591	1.2012	0.0765331	0.0141482	2.45348	Yes_vs_No
ENSG00000181433	SAGE1	3.17159	1.2599	1.20083		0.340533	0.953114	Yes_vs_No
ENSG00000038210	PI4K2B	455.4	0.28105	1.20047	0.00135012	1.94255e-05	4.27139	Yes_vs_No
ENSG00000176700	SCAND2P	240.966	0.545	1.20023	0.118044	0.0276466	2.20227	Yes_vs_No
ENSG00000144406	UNC80	5.60827	0.648816	1.20002		0.0643769	1.84956	Yes_vs_No
ENSG00000064651	SLC12A2	358.421	0.307287	1.19979	0.00317609	9.4432e-05	3.90447	Yes_vs_No
ENSG00000068366	ACSL4	1906.94	0.29272	1.19915	0.00199771	4.19323e-05	4.09657	Yes_vs_No
ENSG00000105369	CD79A	571.485	0.897792	1.19844	0.388193	0.181917	1.33488	Yes_vs_No
ENSG00000044524	EPHA3	594.853	0.523733	1.19837	0.102297	0.0221298	2.28813	Yes_vs_No
ENSG00000197385	ZNF860	40.3561	0.458611	1.1972	0.0574738	0.00904116	2.61049	Yes_vs_No
ENSG00000110675	ELMOD1	5.13989	0.858641	1.19688		0.163342	1.39392	Yes_vs_No
ENSG00000132356	PRKAA1	1872.35	0.30889	1.19614	0.00346153	0.000107773	3.87239	Yes_vs_No
ENSG00000185127	C6orf120	548.729	0.277777	1.19585	0.00127066	1.66918e-05	4.30509	Yes_vs_No
ENSG00000135678	CPM	2690.76	0.529488	1.19579	0.107794	0.0239213	2.25839	Yes_vs_No
ENSG00000034677	RNF19A	1506.39	0.286179	1.19543	0.00167364	2.95106e-05	4.17721	Yes_vs_No
ENSG00000182141	ZNF708	215.833	0.278585	1.19524	0.00129767	1.78353e-05	4.2904	Yes_vs_No
ENSG00000124257	NEURL2	102.846	0.627131	1.19521	0.187579	0.056671	1.90584	Yes_vs_No
ENSG00000198673	TAFA2	145.385	0.644463	1.19509	0.202565	0.0636833	1.85439	Yes_vs_No
ENSG00000156234	CXCL13	29.2326	0.921329	1.19503	0.403999	0.194606	1.29707	Yes_vs_No
ENSG00000260942	CAPN10-DT	68.6589	0.319099	1.19441	0.00460241	0.000181798	3.74305	Yes_vs_No
ENSG00000284606		12.8232	0.520275	1.19406	0.101014	0.0217304	2.29505	Yes_vs_No
ENSG00000234751	RPL15P16	5.84126	0.648098	1.19403		0.0654224	1.84236	Yes_vs_No
ENSG00000224041	IGKV3D-15	102.489	1.11508	1.19379	0.50822	0.284354	1.07059	Yes_vs_No
ENSG00000196083	IL1RAP	381.711	0.398224	1.1937	0.0259043	0.00272152	2.99756	Yes_vs_No
ENSG00000288095		4.77592	0.701517	1.1936		0.0888562	1.70146	Yes_vs_No
ENSG00000271882		20.3573	0.437761	1.19358	0.0451392	0.00639975	2.72656	Yes_vs_No
ENSG00000237429		4.61315	0.684993	1.19342		0.0814671	1.74224	Yes_vs_No
ENSG00000270933		7.53569	0.665873	1.19298	0.220749	0.0731976	1.7916	Yes_vs_No
ENSG00000134242	PTPN22	424.511	0.46847	1.19296	0.0648468	0.0108806	2.54651	Yes_vs_No
ENSG00000211655	IGLV1-36	103.671	1.13443	1.19278	0.516894	0.293057	1.05144	Yes_vs_No
ENSG00000082293	COL19A1	8.02642	0.75674	1.19206	0.29294	0.115199	1.57525	Yes_vs_No
ENSG00000164109	MAD2L1	82.649	0.310746	1.1917	0.00373003	0.000125576	3.83498	Yes_vs_No
ENSG00000138376	BARD1	199.208	0.344069	1.1915	0.00895585	0.000534228	3.46298	Yes_vs_No
ENSG00000250299	MRPS31P4	7.90279	0.567705	1.19077	0.139532	0.0359479	2.09752	Yes_vs_No
ENSG00000070961	ATP2B1	1444.16	0.310491	1.19075	0.00373003	0.000125534	3.83506	Yes_vs_No
ENSG00000211952	IGHV4-28	142.15	1.05107	1.19073	0.479575	0.257264	1.13288	Yes_vs_No
ENSG00000119698	PPP4R4	7.23823	0.734224	1.19065	0.276908	0.104881	1.62164	Yes_vs_No
ENSG00000159256	MORC3	1183.76	0.295367	1.19058	0.00234558	5.5575e-05	4.03085	Yes_vs_No
ENSG00000128512	DOCK4	1077.06	0.419922	1.19014	0.0364343	0.00459406	2.8342	Yes_vs_No
ENSG00000157106	SMG1	2755.11	0.291969	1.18965	0.00210517	4.60951e-05	4.07459	Yes_vs_No
ENSG00000168447	SCNN1B	18.9497	0.868251	1.18946	0.373301	0.170703	1.36995	Yes_vs_No
ENSG00000136404	TM6SF1	491.163	0.462197	1.1893	0.0617263	0.0100781	2.57314	Yes_vs_No
ENSG00000128578	STRIP2	88.9838	0.591379	1.18907	0.16	0.0443601	2.01067	Yes_vs_No
ENSG00000070367	EXOC5	1428.01	0.26784	1.18897	0.000920179	9.03359e-06	4.4391	Yes_vs_No
ENSG00000204967	PCDHA4	13.647	0.556112	1.18883	0.130828	0.0325374	2.13775	Yes_vs_No
ENSG00000251546	IGKV1D-39	152.776	1.07435	1.18881	0.491806	0.268492	1.10654	Yes_vs_No
ENSG00000160180	TFF3	37.4523	1.04239	1.18879	0.475959	0.2541	1.14045	Yes_vs_No
ENSG00000211640	IGLV6-57	1523.16	1.0573	1.18849	0.483686	0.260981	1.12408	Yes_vs_No
ENSG00000136541	ERMN	58.4369	0.498721	1.18828	0.0865102	0.017188	2.38266	Yes_vs_No
ENSG00000137502	RAB30	585.936	0.298476	1.18817	0.00266111	6.86864e-05	3.98079	Yes_vs_No
ENSG00000254685	FPGT	311.852	0.257558	1.18802	0.00065637	3.97575e-06	4.61265	Yes_vs_No
ENSG00000261195		6.3158	0.767696	1.18802	0.303086	0.121738	1.54752	Yes_vs_No
ENSG00000230623		4.95569	0.733359	1.18795		0.10526	1.61987	Yes_vs_No
ENSG00000225523	IGKV6D-21	39.3116	1.27713	1.18771	0.574088	0.352381	0.929981	Yes_vs_No
ENSG00000006747	SCIN	391.276	0.420859	1.18752	0.037354	0.00477773	2.82165	Yes_vs_No
ENSG00000135776	ABCB10	567.149	0.272433	1.18734	0.00111553	1.31087e-05	4.35828	Yes_vs_No
ENSG00000187980	PLA2G2C	12.1507	0.6978	1.18728	0.250014	0.0888552	1.70147	Yes_vs_No
ENSG00000139988	RDH12	9.01697	0.608379	1.18685	0.174735	0.0510761	1.95084	Yes_vs_No
ENSG00000135549	PKIB	171.042	0.613346	1.18683	0.179377	0.0529887	1.93501	Yes_vs_No
ENSG00000284618		9.99552	0.575381	1.18572	0.147974	0.0393265	2.06075	Yes_vs_No
ENSG00000259865		158.76	0.439272	1.1856	0.047958	0.0069546	2.69901	Yes_vs_No
ENSG00000082074	FYB1	2195.16	0.441461	1.18514	0.0493481	0.00726216	2.68458	Yes_vs_No
ENSG00000115159	GPD2	699.399	0.302983	1.18482	0.00313689	9.20933e-05	3.91053	Yes_vs_No
ENSG00000129007	CALML4	7.61885	0.720495	1.1847	0.268675	0.100117	1.64429	Yes_vs_No
ENSG00000268471	MIR4453HG	71.4058	0.314502	1.18428	0.00436267	0.000166159	3.76559	Yes_vs_No
ENSG00000243466	IGKV1-5	6741.27	0.994966	1.18403	0.452772	0.234038	1.19002	Yes_vs_No
ENSG00000096063	SRPK1	570.559	0.327596	1.18398	0.00637615	0.000301355	3.61413	Yes_vs_No
ENSG00000229145	ACTBP1	1.49239	1.04703	1.18381		0.25821	1.13063	Yes_vs_No
ENSG00000268575		69.3879	0.450533	1.18374	0.0556524	0.00860373	2.62741	Yes_vs_No
ENSG00000165338	HECTD2	669.004	0.362274	1.18323	0.0140838	0.00109031	3.26612	Yes_vs_No
ENSG00000271361	HTATSF1P2	49.0881	0.601751	1.18266	0.171277	0.049372	1.96537	Yes_vs_No
ENSG00000115112	TFCP2L1	416.89	0.445785	1.18196	0.0529855	0.00801558	2.65141	Yes_vs_No
ENSG00000129990	SYT5	5.76902	0.952084	1.18119		0.214739	1.24064	Yes_vs_No
ENSG00000267416	HEATR6-DT	10.9896	0.640937	1.18103	0.205975	0.0653784	1.84266	Yes_vs_No
ENSG00000164938	TP53INP1	1595.29	0.3111	1.18048	0.00407292	0.000147914	3.79455	Yes_vs_No
ENSG00000002822	MAD1L1	39.3245	0.529157	1.1803	0.113007	0.0257119	2.23054	Yes_vs_No
ENSG00000287626		14.2241	0.855776	1.17993	0.36971	0.167961	1.37879	Yes_vs_No
ENSG00000255491		120.556	0.45509	1.17921	0.0596752	0.00956512	2.59117	Yes_vs_No
ENSG00000249931	GOLGA8K	18.2786	0.591821	1.17918	0.164126	0.0463198	1.99247	Yes_vs_No
ENSG00000278546		5.48801	0.684353	1.17871		0.0850015	1.72238	Yes_vs_No
ENSG00000232759	STEAP1B-AS1	16.1046	0.561822	1.17858	0.139532	0.0359241	2.09779	Yes_vs_No
ENSG00000105887	MTPN	4575.42	0.234623	1.17794	0.000290338	5.15227e-07	5.02055	Yes_vs_No
ENSG00000137040	RANBP6	661.892	0.234705	1.17792	0.000290338	5.20159e-07	5.01872	Yes_vs_No
ENSG00000129226	CD68	21.7111	0.651195	1.17746	0.215725	0.0705838	1.80815	Yes_vs_No
ENSG00000257539	HSPA8P14	3.27836	0.773856	1.17743		0.12813	1.52152	Yes_vs_No
ENSG00000189002	PROS2P	4.44299	0.772113	1.17703		0.127401	1.52443	Yes_vs_No
[truncated: 22,228 more rows]
