# Supplementary material for: Single cell spatial transcriptomics integration deciphers the morphological heterogeneity of atherosclerotic carotid arteries
Source: Nat Commun. 2025 Dec 18;16:11282. doi: 10.1038/s41467-025-67679-4 (PMC12717225; doi:10.1038/s41467-025-67679-4)
Supplement: Supplementary file 3 — Supplementary Data 1-18 [file 41467_2025_67679_MOESM3_ESM.zip › Supplementary_Data_6.xlsx]

## Sheet: Column Descriptions
Supplementary Data 6 showing the differential gene expression (DGE) results across high-level cell types of our scRNA-seq data. The sheet names depict the DGE method.
Column	Description
Cluster name	High-level cell type identity of cells in cluster. Differential gene expression was performed by comparing gene expression of cells of one cluster to the cells belonging to all other clusters
ENSEMBL ID	ENSEMBL ID of gene.
HGNC symbol	HGNC symbol of gene.
log2FC	log2 fold change of gene across compared clusters.
padj	Benjamini-Hochberg adjusted p-values of gene log2 fold change significance.
pvalue	Raw two-sided Wald test p-value of gene log2 fold change significance.

## Sheet: Deseq2
Cluster name	ENSEMBL ID	HGNC symbol	log2FC	padj	pvalue
B-cell	ENSG00000080824	HSP90AA1	-4.50036	5.78961e-89	2.8883e-93
B-cell	ENSG00000111640	GAPDH	-5.58961	1.25902e-87	1.25619e-91
B-cell	ENSG00000197747	S100A10	-5.4942	7.91964e-87	1.18528e-90
B-cell	ENSG00000163453	IGFBP7	-7.67609	2.55594e-84	5.1004e-88
B-cell	ENSG00000245532	NEAT1	-6.26556	3.46693e-84	8.64787e-88
B-cell	ENSG00000197956	S100A6	-6.74877	4.4264e-77	1.32494e-80
B-cell	ENSG00000163191	S100A11	-5.89392	8.49052e-77	2.96501e-80
B-cell	ENSG00000136156	ITM2B	-5.55227	2.21498e-75	8.84004e-79
B-cell	ENSG00000092841	MYL6	-5.66414	2.61574e-75	1.17444e-78
B-cell	ENSG00000122862	SRGN	-6.08876	2.93341e-75	1.46341e-78
B-cell	ENSG00000135046	ANXA1	-6.4004	3.04779e-75	1.67252e-78
B-cell	ENSG00000198668	CALM1	-4.48833	4.48194e-72	2.68313e-75
B-cell	ENSG00000196154	S100A4	-6.29254	1.18316e-71	7.67329e-75
B-cell	ENSG00000100097	LGALS1	-5.85616	1.37372e-71	9.59447e-75
B-cell	ENSG00000172757	CFL1	-4.38288	1.60661e-71	1.20225e-74
B-cell	ENSG00000111341	MGP	-8.5029	8.36218e-71	6.67473e-74
B-cell	ENSG00000140264	SERF2	-5.13758	4.73479e-70	4.01554e-73
B-cell	ENSG00000101439	CST3	-6.54723	1.47127e-66	1.32117e-69
B-cell	ENSG00000135404	CD63	-5.38931	1.39828e-65	1.32539e-68
B-cell	ENSG00000170345	FOS	-6.21876	1.48664e-65	1.4833e-68
B-cell	ENSG00000065978	YBX1	-3.77975	2.03274e-65	2.12958e-68
B-cell	ENSG00000101608	MYL12A	-3.9995	3.49767e-64	3.8388e-67
B-cell	ENSG00000140319	SRP14	-4.24454	1.54715e-62	1.77523e-65
B-cell	ENSG00000102265	TIMP1	-6.73234	2.583e-62	3.09264e-65
B-cell	ENSG00000109971	HSPA8	-4.38703	4.39549e-62	5.48202e-65
B-cell	ENSG00000184009	ACTG1	-5.1663	2.13975e-61	2.77544e-64
B-cell	ENSG00000142089	IFITM3	-5.59689	3.43963e-60	4.63308e-63
B-cell	ENSG00000152601	MBNL1	-5.26481	8.08124e-60	1.12883e-62
B-cell	ENSG00000124788	ATXN1	-4.90772	1.14816e-59	1.6611e-62
B-cell	ENSG00000010810	FYN	-5.63397	2.03572e-58	3.04672e-61
B-cell	ENSG00000075420	FNDC3B	-5.68	3.57085e-57	5.52239e-60
B-cell	ENSG00000108518	PFN1	-4.2386	1.08576e-56	1.78748e-59
B-cell	ENSG00000197746	PSAP	-5.49978	1.08576e-56	1.7723e-59
B-cell	ENSG00000142669	SH3BGRL3	-4.93808	1.12219e-56	1.91667e-59
B-cell	ENSG00000087460	GNAS	-4.25738	1.12219e-56	1.95942e-59
B-cell	ENSG00000166598	HSP90B1	-4.36695	1.20963e-56	2.17244e-59
B-cell	ENSG00000171988	JMJD1C	-4.19535	1.44482e-56	2.66692e-59
B-cell	ENSG00000182718	ANXA2	-4.9643	1.95886e-56	3.71347e-59
B-cell	ENSG00000105835	NAMPT	-5.13906	4.43486e-56	8.62857e-59
B-cell	ENSG00000124172	ATP5F1E	-4.81593	5.20669e-56	1.039e-58
B-cell	ENSG00000118680	MYL12B	-4.38631	2.4991e-55	5.11165e-58
B-cell	ENSG00000160584	SIK3	-5.20917	2.91313e-55	6.10385e-58
B-cell	ENSG00000110651	CD81	-4.49631	1.15737e-54	2.48275e-57
B-cell	ENSG00000204592	HLA-E	-4.27435	1.24494e-54	2.79482e-57
B-cell	ENSG00000026508	CD44	-4.45252	1.24494e-54	2.77538e-57
B-cell	ENSG00000125868	DSTN	-6.17822	2.50275e-54	5.74341e-57
B-cell	ENSG00000120594	PLXDC2	-5.31277	4.51277e-54	1.05812e-56
B-cell	ENSG00000143384	MCL1	-4.31649	5.18232e-54	1.24097e-56
B-cell	ENSG00000122566	HNRNPA2B1	-3.52633	6.74649e-54	1.64918e-56
B-cell	ENSG00000182197	EXT1	-5.24151	7.54826e-54	1.88283e-56
B-cell	ENSG00000196262	PPIA	-4.13357	8.91209e-54	2.26748e-56
B-cell	ENSG00000154217	PITPNC1	-4.92116	3.64949e-53	9.46736e-56
B-cell	ENSG00000164924	YWHAZ	-3.73213	7.17032e-53	1.89587e-55
B-cell	ENSG00000127603	MACF1	-4.33665	9.76662e-53	2.63107e-55
B-cell	ENSG00000069667	RORA	-4.58369	1.84726e-52	5.06855e-55
B-cell	ENSG00000170315	UBB	-4.08964	4.50101e-52	1.25745e-54
B-cell	ENSG00000230590	FTX	-4.31196	7.34615e-52	2.08895e-54
B-cell	ENSG00000160789	LMNA	-4.89738	1.80209e-51	5.21434e-54
B-cell	ENSG00000271503	CCL5	-5.57721	2.10885e-51	6.20714e-54
B-cell	ENSG00000145819	ARHGAP26	-5.05051	2.96722e-51	8.88167e-54
B-cell	ENSG00000167460	TPM4	-4.53639	4.96424e-51	1.51069e-53
B-cell	ENSG00000104904	OAZ1	-3.838	5.96266e-51	1.84428e-53
B-cell	ENSG00000153064	BANK1	3.93335	5.99216e-51	1.88329e-53
B-cell	ENSG00000204525	HLA-C	-4.50074	8.35366e-51	2.66717e-53
B-cell	ENSG00000145012	LPP	-4.38992	3.61785e-50	1.17316e-52
B-cell	ENSG00000112531	QKI	-4.31404	1.06427e-49	3.50422e-52
B-cell	ENSG00000008294	SPAG9	-4.22425	1.17104e-49	3.91419e-52
B-cell	ENSG00000128016	ZFP36	-5.02181	1.41708e-49	4.80727e-52
B-cell	ENSG00000179218	CALR	-4.19889	1.64953e-49	5.67812e-52
B-cell	ENSG00000115419	GLS	-3.72017	2.14424e-49	7.48799e-52
B-cell	ENSG00000115414	FN1	-6.67468	2.57187e-49	9.10966e-52
B-cell	ENSG00000152818	UTRN	-3.6415	4.97674e-49	1.78761e-51
B-cell	ENSG00000204389	HSPA1A	-5.60507	9.35937e-49	3.4085e-51
B-cell	ENSG00000010278	CD9	-5.17103	1.25769e-48	4.64299e-51
B-cell	ENSG00000130449	ZSWIM6	-4.361	2.71871e-48	1.01723e-50
B-cell	ENSG00000291237	SOD2	-5.26488	3.18638e-48	1.20811e-50
B-cell	ENSG00000109756	RAPGEF2	-4.0004	3.32241e-48	1.27625e-50
B-cell	ENSG00000120129	DUSP1	-4.73649	3.9851e-48	1.5507e-50
B-cell	ENSG00000113140	SPARC	-5.12957	4.98788e-48	1.96579e-50
B-cell	ENSG00000122545	SEPTIN7	-3.93964	7.36794e-48	2.94056e-50
B-cell	ENSG00000131981	LGALS3	-5.22473	1.14644e-47	4.63265e-50
B-cell	ENSG00000213719	CLIC1	-4.09505	1.18512e-47	4.8481e-50
B-cell	ENSG00000152583	SPARCL1	-5.73018	1.19272e-47	4.93866e-50
B-cell	ENSG00000164111	ANXA5	-4.2574	2.47186e-47	1.03585e-49
B-cell	ENSG00000100345	MYH9	-4.10705	3.5243e-47	1.49447e-49
B-cell	ENSG00000102760	RGCC	-4.6674	3.67392e-47	1.57624e-49
B-cell	ENSG00000177606	JUN	-4.9589	4.27626e-47	1.856e-49
B-cell	ENSG00000123416	TUBA1B	-4.21217	5.05403e-47	2.21878e-49
B-cell	ENSG00000181722	ZBTB20	-3.73378	5.77952e-47	2.56611e-49
B-cell	ENSG00000124831	LRRFIP1	-3.9285	6.70972e-47	3.01259e-49
B-cell	ENSG00000150991	UBC	-3.90824	1.15101e-46	5.22532e-49
B-cell	ENSG00000156467	UQCRB	-3.65067	1.58007e-46	7.33082e-49
B-cell	ENSG00000118503	TNFAIP3	-5.04562	1.58007e-46	7.32323e-49
B-cell	ENSG00000067560	RHOA	-4.06295	1.6491e-46	7.73338e-49
B-cell	ENSG00000175899	A2M	-5.11491	1.87345e-46	8.87892e-49
B-cell	ENSG00000160213	CSTB	-5.17564	2.73835e-46	1.31146e-48
B-cell	ENSG00000117984	CTSD	-5.82324	2.93224e-46	1.41894e-48
B-cell	ENSG00000148516	ZEB1	-3.81558	3.06402e-46	1.498e-48
B-cell	ENSG00000122786	CALD1	-6.13666	4.75889e-46	2.35036e-48
B-cell	ENSG00000119655	NPC2	-4.65683	5.27464e-46	2.6314e-48
B-cell	ENSG00000231721	LINC-PINT	-5.259	6.16748e-46	3.10758e-48
B-cell	ENSG00000134294	SLC38A2	-3.94781	8.81295e-46	4.48452e-48
B-cell	ENSG00000139644	TMBIM6	-3.79017	3.71278e-45	1.90779e-47
B-cell	ENSG00000198786	MT-ND5	-4.40553	6.47706e-45	3.36051e-47
B-cell	ENSG00000059758	CDK17	-4.03314	1.11487e-44	5.83991e-47
B-cell	ENSG00000234745	HLA-B	-4.40607	1.11964e-44	5.92078e-47
B-cell	ENSG00000114353	GNAI2	-3.87189	1.2703e-44	6.78085e-47
B-cell	ENSG00000163466	ARPC2	-3.87772	1.5027e-44	8.09637e-47
B-cell	ENSG00000034677	RNF19A	-4.10906	1.59465e-44	8.67134e-47
B-cell	ENSG00000104388	RAB2A	-3.8139	3.03037e-44	1.67808e-46
B-cell	ENSG00000096384	HSP90AB1	-3.94384	3.03037e-44	1.66879e-46
B-cell	ENSG00000147604	RPL7	-3.41602	3.45818e-44	1.93223e-46
B-cell	ENSG00000185201	IFITM2	-4.20131	5.02779e-44	2.83432e-46
B-cell	ENSG00000011600	TYROBP	-5.33524	6.08594e-44	3.4612e-46
B-cell	ENSG00000008517	IL32	-5.1616	7.46116e-44	4.28053e-46
B-cell	ENSG00000044574	HSPA5	-4.47886	8.23814e-44	4.7674e-46
B-cell	ENSG00000169554	ZEB2	-4.68792	8.90188e-44	5.19591e-46
B-cell	ENSG00000164919	COX6C	-3.88636	1.21443e-43	7.14906e-46
B-cell	ENSG00000151883	PARP8	-4.35664	1.31789e-43	7.82386e-46
B-cell	ENSG00000156052	GNAQ	-4.87632	1.39015e-43	8.32218e-46
B-cell	ENSG00000136238	RAC1	-4.00744	1.72941e-43	1.04395e-45
B-cell	ENSG00000159140	SON	-3.6169	1.84713e-43	1.12422e-45
B-cell	ENSG00000054654	SYNE2	-4.55109	2.02979e-43	1.24552e-45
B-cell	ENSG00000027075	PRKCH	-4.85621	2.19164e-43	1.35577e-45
B-cell	ENSG00000175061	SNHG29	-3.49127	2.99178e-43	1.86566e-45
B-cell	ENSG00000213639	PPP1CB	-4.02964	2.99378e-43	1.88185e-45
B-cell	ENSG00000134333	LDHA	-4.0134	3.5361e-43	2.24038e-45
B-cell	ENSG00000232112	TMA7	-3.52001	3.80939e-43	2.43254e-45
B-cell	ENSG00000185787	MORF4L1	-3.75859	3.9398e-43	2.53547e-45
B-cell	ENSG00000140575	IQGAP1	-3.68489	3.97025e-43	2.57487e-45
B-cell	ENSG00000060237	WNK1	-3.46024	4.00901e-43	2.62e-45
B-cell	ENSG00000148180	GSN	-5.33804	4.27404e-43	2.81453e-45
B-cell	ENSG00000196628	TCF4	-4.49199	5.08863e-43	3.37634e-45
B-cell	ENSG00000062716	VMP1	-3.96975	5.55342e-43	3.71244e-45
B-cell	ENSG00000147526	TACC1	-4.02877	9.40754e-43	6.33584e-45
B-cell	ENSG00000058272	PPP1R12A	-3.26329	1.05734e-42	7.17379e-45
B-cell	ENSG00000176658	MYO1D	-4.1411	1.10604e-42	7.55938e-45
B-cell	ENSG00000133872	SARAF	-3.85782	1.15035e-42	7.9196e-45
B-cell	ENSG00000275302	CCL4	-6.19825	1.39914e-42	9.70217e-45
B-cell	ENSG00000148671	ADIRF	-5.80737	1.46074e-42	1.02022e-44
B-cell	ENSG00000059804	SLC2A3	-4.07452	1.55465e-42	1.09356e-44
B-cell	ENSG00000148655	LRMDA	-4.84781	1.68137e-42	1.19109e-44
B-cell	ENSG00000164733	CTSB	-5.77241	1.68569e-42	1.20256e-44
B-cell	ENSG00000174373	RALGAPA1	-4.02445	1.84197e-42	1.32324e-44
B-cell	ENSG00000166913	YWHAB	-3.87552	1.93124e-42	1.39701e-44
B-cell	ENSG00000150093	ITGB1	-4.45973	2.02473e-42	1.47473e-44
B-cell	ENSG00000101558	VAPA	-4.09462	2.13454e-42	1.57126e-44
B-cell	ENSG00000180879	SSR4	-4.08333	2.13454e-42	1.57602e-44
B-cell	ENSG00000114423	CBLB	-4.46436	2.23903e-42	1.66433e-44
B-cell	ENSG00000115306	SPTBN1	-4.24179	2.5874e-42	1.93619e-44
B-cell	ENSG00000169756	LIMS1	-4.14614	2.99103e-42	2.25316e-44
B-cell	ENSG00000188612	SUMO2	-3.72605	5.03468e-42	3.81777e-44
B-cell	ENSG00000092199	HNRNPC	-3.89028	7.21812e-42	5.50946e-44
B-cell	ENSG00000164674	SYTL3	-4.71861	7.26985e-42	5.58522e-44
B-cell	ENSG00000167004	PDIA3	-3.69274	7.80213e-42	6.03308e-44
B-cell	ENSG00000086061	DNAJA1	-3.70741	9.18594e-42	7.14895e-44
B-cell	ENSG00000118523	CCN2	-5.65297	1.30832e-41	1.02472e-43
B-cell	ENSG00000048740	CELF2	-3.74456	1.59506e-41	1.2579e-43
B-cell	ENSG00000118007	STAG1	-3.6444	1.59506e-41	1.26522e-43
B-cell	ENSG00000132475	H3-3B	-4.47958	1.62951e-41	1.30068e-43
B-cell	ENSG00000152061	RABGAP1L	-3.65393	2.42768e-41	1.94989e-43
B-cell	ENSG00000143774	GUK1	-4.34233	2.50215e-41	2.02219e-43
B-cell	ENSG00000108953	YWHAE	-3.52188	2.93111e-41	2.38349e-43
B-cell	ENSG00000137575	SDCBP	-4.39844	4.11264e-41	3.36479e-43
B-cell	ENSG00000138767	CNOT6L	-4.10906	4.28602e-41	3.52803e-43
B-cell	ENSG00000228474	OST4	-3.95296	5.17469e-41	4.30169e-43
B-cell	ENSG00000081237	PTPRC	-4.39005	5.17469e-41	4.31116e-43
B-cell	ENSG00000103363	ELOB	-4.11279	5.42133e-41	4.54369e-43
B-cell	ENSG00000181163	NPM1	-3.48565	5.5306e-41	4.66286e-43
B-cell	ENSG00000106211	HSPB1	-5.00525	5.68218e-41	4.81901e-43
B-cell	ENSG00000106153	CHCHD2	-3.73343	6.09645e-41	5.20077e-43
B-cell	ENSG00000145703	IQGAP2	-4.41081	6.48821e-41	5.56734e-43
B-cell	ENSG00000118816	CCNI	-3.77777	6.84012e-41	5.90342e-43
B-cell	ENSG00000084234	APLP2	-4.05843	7.46524e-41	6.48018e-43
B-cell	ENSG00000189043	NDUFA4	-4.21283	7.52169e-41	6.56671e-43
B-cell	ENSG00000102531	FNDC3A	-3.82809	7.5293e-41	6.61091e-43
B-cell	ENSG00000144724	PTPRG	-4.89712	8.20304e-41	7.2434e-43
B-cell	ENSG00000153250	RBMS1	-4.26473	1.02277e-40	9.08223e-43
B-cell	ENSG00000115875	SRSF7	-3.46314	1.0822e-40	9.6639e-43
B-cell	ENSG00000206503	HLA-A	-4.27419	1.17454e-40	1.05472e-42
B-cell	ENSG00000149591	TAGLN	-6.7087	1.32055e-40	1.19241e-42
B-cell	ENSG00000152518	ZFP36L2	-4.28715	1.365e-40	1.23936e-42
B-cell	ENSG00000197111	PCBP2	-3.4135	1.54049e-40	1.40638e-42
B-cell	ENSG00000101182	PSMA7	-4.1119	1.57347e-40	1.44434e-42
B-cell	ENSG00000084207	GSTP1	-4.12076	1.60089e-40	1.4775e-42
B-cell	ENSG00000143933	CALM2	-4.18637	2.63247e-40	2.45584e-42
B-cell	ENSG00000184384	MAML2	-4.12188	2.63247e-40	2.44954e-42
B-cell	ENSG00000084676	NCOA1	-3.57412	2.64455e-40	2.48029e-42
B-cell	ENSG00000115310	RTN4	-4.2305	2.84539e-40	2.68286e-42
B-cell	ENSG00000077549	CAPZB	-3.79203	3.23627e-40	3.06755e-42
B-cell	ENSG00000088986	DYNLL1	-4.11475	3.72202e-40	3.54655e-42
B-cell	ENSG00000135842	NIBAN1	-4.7119	3.89761e-40	3.73331e-42
B-cell	ENSG00000127184	COX7C	-3.85058	4.08122e-40	3.92954e-42
B-cell	ENSG00000102786	INTS6	-4.02871	4.45868e-40	4.31521e-42
B-cell	ENSG00000137331	IER3	-5.39736	5.50536e-40	5.35567e-42
B-cell	ENSG00000100300	TSPO	-4.47693	5.7231e-40	5.59605e-42
B-cell	ENSG00000153187	HNRNPU	-3.82879	8.60181e-40	8.45376e-42
B-cell	ENSG00000110321	EIF4G2	-3.42778	8.84588e-40	8.73776e-42
B-cell	ENSG00000134352	IL6ST	-4.06896	8.90441e-40	8.84e-42
B-cell	ENSG00000198763	MT-ND2	-4.7001	1.18135e-39	1.1787e-41
B-cell	ENSG00000215301	DDX3X	-3.72616	1.54605e-39	1.55029e-41
B-cell	ENSG00000127540	UQCR11	-3.86366	1.59661e-39	1.60895e-41
B-cell	ENSG00000167552	TUBA1A	-3.9621	1.7152e-39	1.73702e-41
B-cell	ENSG00000073921	PICALM	-3.97197	1.86053e-39	1.89348e-41
B-cell	ENSG00000117523	PRRC2C	-3.52583	2.33576e-39	2.38878e-41
B-cell	ENSG00000166794	PPIB	-3.99604	2.78296e-39	2.86002e-41
B-cell	ENSG00000010818	HIVEP2	-3.83334	3.15023e-39	3.25316e-41
B-cell	ENSG00000163110	PDLIM5	-4.36214	4.14169e-39	4.29769e-41
B-cell	ENSG00000189403	HMGB1	-3.93182	4.41732e-39	4.6139e-41
B-cell	ENSG00000173575	CHD2	-3.50194	4.41732e-39	4.62778e-41
B-cell	ENSG00000165119	HNRNPK	-3.06088	4.42294e-39	4.65573e-41
B-cell	ENSG00000069849	ATP1B3	-4.02643	5.25633e-39	5.5592e-41
B-cell	ENSG00000170776	AKAP13	-4.10491	6.00054e-39	6.37623e-41
B-cell	ENSG00000145741	BTF3	-3.27833	6.07351e-39	6.48406e-41
B-cell	ENSG00000156639	ZFAND3	-3.97319	6.09851e-39	6.54118e-41
B-cell	ENSG00000174444	RPL4	-3.04198	6.24643e-39	6.731e-41
B-cell	ENSG00000074800	ENO1	-4.38352	7.79122e-39	8.4345e-41
B-cell	ENSG00000165502	RPL36AL	-3.69455	8.50531e-39	9.24997e-41
B-cell	ENSG00000114541	FRMD4B	-4.53895	1.00332e-38	1.09616e-40
B-cell	ENSG00000130203	APOE	-6.31659	1.01904e-38	1.11842e-40
B-cell	ENSG00000115977	AAK1	-4.36714	1.02857e-38	1.13402e-40
B-cell	ENSG00000075785	RAB7A	-3.82749	1.11163e-38	1.23114e-40
B-cell	ENSG00000117450	PRDX1	-3.93458	1.30144e-38	1.44785e-40
B-cell	ENSG00000177565	TBL1XR1	-3.58341	1.37833e-38	1.54026e-40
B-cell	ENSG00000127528	KLF2	-3.80458	1.4543e-38	1.63242e-40
B-cell	ENSG00000153317	ASAP1	-4.07139	1.45461e-38	1.64002e-40
B-cell	ENSG00000169567	HINT1	-3.46234	1.62229e-38	1.83716e-40
B-cell	ENSG00000116016	EPAS1	-4.5145	1.68789e-38	1.91988e-40
B-cell	ENSG00000067082	KLF6	-4.459	1.93813e-38	2.21417e-40
B-cell	ENSG00000146278	PNRC1	-3.6846	1.95144e-38	2.23912e-40
B-cell	ENSG00000132002	DNAJB1	-4.13626	2.17801e-38	2.50995e-40
B-cell	ENSG00000089157	RPLP0	-3.7357	2.46921e-38	2.86779e-40
B-cell	ENSG00000125148	MT2A	-4.87579	2.46921e-38	2.87017e-40
B-cell	ENSG00000166233	ARIH1	-3.73336	2.71508e-38	3.16951e-40
B-cell	ENSG00000179820	MYADM	-4.25234	3.05037e-38	3.57614e-40
B-cell	ENSG00000104529	EEF1D	-3.05831	3.44022e-38	4.05035e-40
B-cell	ENSG00000085224	ATRX	-3.15011	3.71833e-38	4.39633e-40
B-cell	ENSG00000078304	PPP2R5C	-3.92991	3.80912e-38	4.52268e-40
B-cell	ENSG00000185650	ZFP36L1	-3.71124	4.25363e-38	5.07168e-40
B-cell	ENSG00000113580	NR3C1	-4.04306	4.79916e-38	5.74606e-40
B-cell	ENSG00000161011	SQSTM1	-4.02101	5.15701e-38	6.20025e-40
B-cell	ENSG00000007168	PAFAH1B1	-3.41717	5.74129e-38	6.93137e-40
B-cell	ENSG00000091039	OSBPL8	-3.72501	5.9332e-38	7.19265e-40
B-cell	ENSG00000206560	ANKRD28	-4.10195	7.50297e-38	9.13307e-40
B-cell	ENSG00000128512	DOCK4	-4.88772	7.76978e-38	9.49661e-40
B-cell	ENSG00000136250	AOAH	-4.83686	8.20296e-38	1.0067e-39
B-cell	ENSG00000105329	TGFB1	-3.85789	8.52426e-38	1.05038e-39
B-cell	ENSG00000150938	CRIM1	-4.88639	8.89191e-38	1.10012e-39
B-cell	ENSG00000123066	MED13L	-3.55244	1.05515e-37	1.31071e-39
B-cell	ENSG00000136167	LCP1	-3.73797	1.12378e-37	1.40157e-39
B-cell	ENSG00000185088	RPS27L	-4.32695	1.14156e-37	1.42945e-39
B-cell	ENSG00000126264	HCST	-4.49706	1.23679e-37	1.55486e-39
B-cell	ENSG00000067225	PKM	-4.39626	1.28046e-37	1.61615e-39
B-cell	ENSG00000109332	UBE2D3	-3.45569	1.36041e-37	1.72384e-39
B-cell	ENSG00000187109	NAP1L1	-3.24346	1.49742e-37	1.90493e-39
B-cell	ENSG00000168675	LDLRAD4	-3.78557	1.69493e-37	2.16464e-39
B-cell	ENSG00000188243	COMMD6	-3.05779	1.83011e-37	2.34641e-39
B-cell	ENSG00000142227	EMP3	-3.83953	2.27468e-37	2.92775e-39
B-cell	ENSG00000131051	RBM39	-3.52752	2.50583e-37	3.23776e-39
B-cell	ENSG00000135390	ATP5MC2	-3.4435	2.98711e-37	3.87453e-39
B-cell	ENSG00000132466	ANKRD17	-3.33354	3.2181e-37	4.19019e-39
B-cell	ENSG00000101160	CTSZ	-4.4713	3.44585e-37	4.52112e-39
B-cell	ENSG00000109046	WSB1	-3.57273	3.44585e-37	4.50408e-39
B-cell	ENSG00000054267	ARID4B	-3.62183	4.05833e-37	5.34497e-39
B-cell	ENSG00000147649	MTDH	-3.27153	4.10613e-37	5.42841e-39
B-cell	ENSG00000125740	FOSB	-4.56728	4.53431e-37	6.01709e-39
B-cell	ENSG00000109670	FBXW7	-3.45052	4.68313e-37	6.23794e-39
B-cell	ENSG00000128585	MKLN1	-3.63703	4.93751e-37	6.6014e-39
B-cell	ENSG00000152795	HNRNPDL	-3.42606	6.14486e-37	8.24628e-39
B-cell	ENSG00000087074	PPP1R15A	-3.96359	6.16467e-37	8.30362e-39
B-cell	ENSG00000167468	GPX4	-3.5805	6.26023e-37	8.46357e-39
B-cell	ENSG00000162434	JAK1	-3.42917	6.67847e-37	9.06233e-39
B-cell	ENSG00000117868	ESYT2	-3.647	7.5863e-37	1.03321e-38
B-cell	ENSG00000109381	ELF2	-3.64062	7.91345e-37	1.08171e-38
B-cell	ENSG00000173482	PTPRM	-4.81622	1.0388e-36	1.42515e-38
B-cell	ENSG00000142864	SERBP1	-3.5685	1.0433e-36	1.43652e-38
B-cell	ENSG00000257923	CUX1	-3.65462	1.0783e-36	1.49009e-38
B-cell	ENSG00000176340	COX8A	-3.59469	1.0811e-36	1.49936e-38
B-cell	ENSG00000145730	PAM	-4.08104	1.15338e-36	1.60536e-38
B-cell	ENSG00000198258	UBL5	-3.64695	1.16861e-36	1.63238e-38
B-cell	ENSG00000095787	WAC	-3.17378	1.18889e-36	1.66665e-38
B-cell	ENSG00000130402	ACTN4	-4.24358	1.20686e-36	1.69786e-38
B-cell	ENSG00000158710	TAGLN2	-3.95947	1.24261e-36	1.75435e-38
B-cell	ENSG00000244754	N4BP2L2	-3.16789	1.25594e-36	1.77944e-38
B-cell	ENSG00000204217	BMPR2	-4.01103	1.31695e-36	1.87244e-38
B-cell	ENSG00000131171	SH3BGRL	-3.58405	1.32131e-36	1.88523e-38
B-cell	ENSG00000141293	SKAP1	-4.11248	1.34782e-36	1.92978e-38
B-cell	ENSG00000188641	DPYD	-4.02705	1.4287e-36	2.05271e-38
B-cell	ENSG00000178980	SELENOW	-4.25984	1.46913e-36	2.11813e-38
B-cell	ENSG00000145675	PIK3R1	-4.08854	1.47588e-36	2.13522e-38
B-cell	ENSG00000067113	PLPP1	-4.10002	1.6305e-36	2.36706e-38
B-cell	ENSG00000233559	LINC00513	-3.61445	1.85229e-36	2.69827e-38
B-cell	ENSG00000116560	SFPQ	-3.11863	1.89716e-36	2.77311e-38
B-cell	ENSG00000131143	COX4I1	-3.18619	1.96203e-36	2.87771e-38
B-cell	ENSG00000110958	PTGES3	-3.25366	2.13566e-36	3.14303e-38
B-cell	ENSG00000163162	RNF149	-4.06763	2.23877e-36	3.30595e-38
B-cell	ENSG00000081320	STK17B	-3.40523	2.24023e-36	3.31927e-38
B-cell	ENSG00000100201	DDX17	-3.06301	2.28203e-36	3.40083e-38
B-cell	ENSG00000155307	SAMSN1	-3.7425	2.28203e-36	3.40397e-38
B-cell	ENSG00000133812	SBF2	-4.07434	2.65291e-36	3.97043e-38
B-cell	ENSG00000173812	EIF1	-4.55694	2.71755e-36	4.08073e-38
B-cell	ENSG00000158869	FCER1G	-4.70717	3.45105e-36	5.19939e-38
B-cell	ENSG00000177700	POLR2L	-4.15788	3.89294e-36	5.88456e-38
B-cell	ENSG00000047849	MAP4	-3.50754	3.96153e-36	6.00801e-38
B-cell	ENSG00000189067	LITAF	-4.0937	4.26432e-36	6.48849e-38
B-cell	ENSG00000134884	ARGLU1	-3.38936	4.27555e-36	6.52691e-38
B-cell	ENSG00000168036	CTNNB1	-3.64686	4.54036e-36	6.9538e-38
B-cell	ENSG00000102908	NFAT5	-3.70998	4.70517e-36	7.22969e-38
B-cell	ENSG00000123104	ITPR2	-3.20051	5.68564e-36	8.7646e-38
B-cell	ENSG00000115053	NCL	-3.37555	6.24356e-36	9.65579e-38
B-cell	ENSG00000204256	BRD2	-3.71476	6.95065e-36	1.0784e-37
B-cell	ENSG00000163041	H3-3A	-3.58163	7.73778e-36	1.20438e-37
B-cell	ENSG00000112851	ERBIN	-3.43788	7.8385e-36	1.22397e-37
B-cell	ENSG00000111669	TPI1	-3.71561	7.8743e-36	1.23349e-37
B-cell	ENSG00000153283	CD96	-4.38766	9.18816e-36	1.44389e-37
B-cell	ENSG00000111596	CNOT2	-3.67485	9.34022e-36	1.4771e-37
B-cell	ENSG00000144746	ARL6IP5	-3.7484	9.34022e-36	1.47397e-37
B-cell	ENSG00000126267	COX6B1	-3.21891	9.35697e-36	1.48442e-37
B-cell	ENSG00000198888	MT-ND1	-4.45514	1.10138e-35	1.75275e-37
B-cell	ENSG00000008952	SEC62	-3.19201	1.21464e-35	1.93906e-37
B-cell	ENSG00000136810	TXN	-4.08942	1.31465e-35	2.10528e-37
B-cell	ENSG00000130066	SAT1	-4.288	1.46456e-35	2.35264e-37
B-cell	ENSG00000143761	ARF1	-3.72888	1.58829e-35	2.55933e-37
B-cell	ENSG00000143549	TPM3	-3.47925	1.59367e-35	2.57595e-37
B-cell	ENSG00000112081	SRSF3	-3.50693	1.78679e-35	2.89702e-37
B-cell	ENSG00000115738	ID2	-4.75647	1.885e-35	3.06565e-37
B-cell	ENSG00000196924	FLNA	-4.20843	2.38337e-35	3.88807e-37
B-cell	ENSG00000126777	KTN1	-3.74112	2.50782e-35	4.1161e-37
B-cell	ENSG00000108256	NUFIP2	-3.81944	2.50782e-35	4.10996e-37
B-cell	ENSG00000113732	ATP6V0E1	-3.14261	2.55967e-35	4.21398e-37
B-cell	ENSG00000100650	SRSF5	-3.48781	2.62286e-35	4.33108e-37
B-cell	ENSG00000009413	REV3L	-3.66622	2.7814e-35	4.60676e-37
B-cell	ENSG00000118689	FOXO3	-3.60226	2.90053e-35	4.81855e-37
B-cell	ENSG00000162704	ARPC5	-3.30429	3.3095e-35	5.51446e-37
B-cell	ENSG00000134531	EMP1	-4.78814	3.78158e-35	6.33879e-37
B-cell	ENSG00000124942	AHNAK	-3.82204	3.78158e-35	6.33548e-37
B-cell	ENSG00000134308	YWHAQ	-3.39786	4.96137e-35	8.34225e-37
B-cell	ENSG00000120071	KANSL1	-3.28667	4.96137e-35	8.3659e-37
B-cell	ENSG00000135940	COX5B	-3.70111	5.95158e-35	1.00653e-36
B-cell	ENSG00000138378	STAT4	-4.52825	6.59367e-35	1.12144e-36
B-cell	ENSG00000164190	NIPBL	-3.29377	6.59367e-35	1.1217e-36
B-cell	ENSG00000185532	PRKG1	-5.18477	6.92245e-35	1.18108e-36
B-cell	ENSG00000167978	SRRM2	-3.24665	7.14797e-35	1.22313e-36
B-cell	ENSG00000152270	PDE3B	-4.41352	7.38767e-35	1.26783e-36
B-cell	ENSG00000112695	COX7A2	-3.77834	7.49847e-35	1.29058e-36
B-cell	ENSG00000136770	DNAJC1	-3.54165	7.73577e-35	1.33528e-36
B-cell	ENSG00000003402	CFLAR	-3.86172	8.15095e-35	1.41102e-36
B-cell	ENSG00000173372	C1QA	-4.8954	9.01387e-35	1.56489e-36
B-cell	ENSG00000134954	ETS1	-3.56721	9.45297e-35	1.64584e-36
B-cell	ENSG00000116044	NFE2L2	-3.83094	1.0943e-34	1.91072e-36
B-cell	ENSG00000114331	ACAP2	-3.09413	1.10102e-34	1.92795e-36
B-cell	ENSG00000105993	DNAJB6	-3.64098	1.16586e-34	2.0473e-36
B-cell	ENSG00000289901	ENSG00000289901	-3.96949	1.25346e-34	2.21079e-36
B-cell	ENSG00000068697	LAPTM4A	-3.80139	1.25346e-34	2.21365e-36
B-cell	ENSG00000127022	CANX	-3.92772	1.30324e-34	2.30807e-36
B-cell	ENSG00000129538	RNASE1	-4.7367	1.39383e-34	2.47544e-36
B-cell	ENSG00000164548	TRA2A	-3.16234	1.44802e-34	2.57892e-36
B-cell	ENSG00000111775	COX6A1	-3.23538	1.49594e-34	2.67172e-36
B-cell	ENSG00000159335	PTMS	-4.4813	1.55901e-34	2.79215e-36
B-cell	ENSG00000107771	CCSER2	-3.86813	1.67842e-34	3.01438e-36
B-cell	ENSG00000127152	BCL11B	-4.3168	1.71602e-34	3.09047e-36
B-cell	ENSG00000168653	NDUFS5	-4.15313	1.88368e-34	3.41102e-36
B-cell	ENSG00000082074	FYB1	-4.20427	1.88368e-34	3.41121e-36
B-cell	ENSG00000143198	MGST3	-3.88997	1.91559e-34	3.47854e-36
B-cell	ENSG00000100664	EIF5	-3.38807	2.01592e-34	3.67079e-36
B-cell	ENSG00000186153	WWOX	-3.25741	2.14233e-34	3.91166e-36
B-cell	ENSG00000153113	CAST	-3.65473	2.34005e-34	4.28435e-36
B-cell	ENSG00000113712	CSNK1A1	-3.68456	2.39142e-34	4.39033e-36
B-cell	ENSG00000086062	B4GALT1	-3.46941	2.74668e-34	5.05626e-36
B-cell	ENSG00000103657	HERC1	-3.4647	2.86402e-34	5.28653e-36
B-cell	ENSG00000144674	GOLGA4	-3.45541	3.06276e-34	5.66866e-36
B-cell	ENSG00000164713	BRI3	-4.21894	3.28262e-34	6.09196e-36
B-cell	ENSG00000107223	EDF1	-3.3625	3.32199e-34	6.18161e-36
B-cell	ENSG00000112699	GMDS	-3.48045	3.45296e-34	6.44254e-36
B-cell	ENSG00000197321	SVIL	-4.28662	3.5425e-34	6.62728e-36
B-cell	ENSG00000167283	ATP5MG	-3.51787	3.76588e-34	7.06395e-36
B-cell	ENSG00000108669	CYTH1	-3.46394	3.90896e-34	7.35186e-36
B-cell	ENSG00000182492	BGN	-5.62428	4.40102e-34	8.29925e-36
B-cell	ENSG00000125356	NDUFA1	-3.6368	4.41348e-34	8.34478e-36
B-cell	ENSG00000173369	C1QB	-4.71263	4.51774e-34	8.56443e-36
B-cell	ENSG00000127314	RAP1B	-3.62305	4.51977e-34	8.59084e-36
B-cell	ENSG00000185305	ARL15	-3.9375	4.67923e-34	8.91726e-36
B-cell	ENSG00000075415	SLC25A3	-3.29149	5.00871e-34	9.57014e-36
B-cell	ENSG00000164032	H2AZ1	-3.70946	5.01743e-34	9.61184e-36
B-cell	ENSG00000136527	TRA2B	-3.33951	5.3896e-34	1.03517e-35
B-cell	ENSG00000123562	MORF4L2	-3.72247	5.52019e-34	1.063e-35
B-cell	ENSG00000125534	PPDPF	-3.4293	5.92899e-34	1.14468e-35
B-cell	ENSG00000106829	TLE4	-3.48852	6.14068e-34	1.18862e-35
B-cell	ENSG00000182621	PLCB1	-4.70364	7.29813e-34	1.4163e-35
B-cell	ENSG00000147065	MSN	-3.44714	7.48407e-34	1.45643e-35
B-cell	ENSG00000138081	FBXO11	-3.73092	7.48407e-34	1.45985e-35
B-cell	ENSG00000090382	LYZ	-5.39169	8.58589e-34	1.67906e-35
B-cell	ENSG00000063046	EIF4B	-3.08777	8.68979e-34	1.70371e-35
B-cell	ENSG00000196683	TOMM7	-3.78173	9.98582e-34	1.96279e-35
B-cell	ENSG00000203875	SNHG5	-3.22942	1.37795e-33	2.71584e-35
B-cell	ENSG00000171456	ASXL1	-3.59853	1.37795e-33	2.72222e-35
B-cell	ENSG00000142168	SOD1	-3.79026	1.6282e-33	3.22472e-35
B-cell	ENSG00000150459	SAP18	-3.10841	1.71213e-33	3.39949e-35
B-cell	ENSG00000127946	HIP1	-3.9664	1.73454e-33	3.45264e-35
B-cell	ENSG00000255302	EID1	-3.91795	1.8484e-33	3.69069e-35
B-cell	ENSG00000072364	AFF4	-3.54275	1.8484e-33	3.69772e-35
B-cell	ENSG00000198821	CD247	-4.37582	1.88675e-33	3.78386e-35
B-cell	ENSG00000123146	ADGRE5	-3.30099	1.92482e-33	3.86981e-35
B-cell	ENSG00000204472	AIF1	-4.237	2.22924e-33	4.49295e-35
B-cell	ENSG00000090266	NDUFB2	-3.6873	2.52386e-33	5.09935e-35
B-cell	ENSG00000108654	DDX5	-4.14372	2.53492e-33	5.13434e-35
B-cell	ENSG00000075391	RASAL2	-4.5251	2.8561e-33	5.79913e-35
B-cell	ENSG00000109452	INPP4B	-4.11369	3.28357e-33	6.68344e-35
B-cell	ENSG00000188042	ARL4C	-4.35487	3.35635e-33	6.84834e-35
B-cell	ENSG00000102144	PGK1	-3.3101	3.62549e-33	7.41556e-35
B-cell	ENSG00000173660	UQCRH	-2.95139	3.8759e-33	7.9471e-35
B-cell	ENSG00000116209	TMEM59	-3.67891	4.50127e-33	9.27427e-35
B-cell	ENSG00000115091	ACTR3	-3.27625	4.50127e-33	9.2572e-35
B-cell	ENSG00000125691	RPL23	-3.59113	4.57484e-33	9.44867e-35
B-cell	ENSG00000178982	EIF3K	-3.3266	5.08369e-33	1.0525e-34
B-cell	ENSG00000070756	PABPC1	-3.65079	5.25726e-33	1.09106e-34
B-cell	ENSG00000148303	RPL7A	-3.71391	5.72076e-33	1.1901e-34
B-cell	ENSG00000174748	RPL15	-4.15058	5.74602e-33	1.19822e-34
B-cell	ENSG00000119707	RBM25	-3.21042	5.77775e-33	1.20772e-34
B-cell	ENSG00000092010	PSME1	-3.09093	6.95253e-33	1.45675e-34
B-cell	ENSG00000168385	SEPTIN2	-3.35842	7.14831e-33	1.50134e-34
B-cell	ENSG00000135486	HNRNPA1	-3.38999	7.22321e-33	1.52068e-34
B-cell	ENSG00000071082	RPL31	-3.37985	7.97578e-33	1.68707e-34
B-cell	ENSG00000113387	SUB1	-3.38846	7.97578e-33	1.68617e-34
B-cell	ENSG00000134480	CCNH	-3.44155	8.36523e-33	1.77362e-34
B-cell	ENSG00000289740	TALAM1	-4.51175	8.69423e-33	1.84939e-34
B-cell	ENSG00000142192	APP	-3.9716	8.69423e-33	1.85205e-34
B-cell	ENSG00000131469	RPL27	-3.69619	9.04637e-33	1.93158e-34
B-cell	ENSG00000143420	ENSA	-3.26871	9.54059e-33	2.04186e-34
B-cell	ENSG00000116473	RAP1A	-3.40793	9.76589e-33	2.09495e-34
B-cell	ENSG00000106803	SEC61B	-3.91826	9.96063e-33	2.1417e-34
B-cell	ENSG00000060138	YBX3	-3.81112	1.02308e-32	2.2049e-34
B-cell	ENSG00000173230	GOLGB1	-3.83787	1.06584e-32	2.30235e-34
B-cell	ENSG00000198900	TOP1	-3.19522	1.10256e-32	2.38718e-34
B-cell	ENSG00000196428	TSC22D2	-3.72449	1.46133e-32	3.17125e-34
B-cell	ENSG00000116288	PARK7	-3.57365	1.46377e-32	3.18385e-34
B-cell	ENSG00000139083	ETV6	-3.50538	1.46497e-32	3.19378e-34
B-cell	ENSG00000157514	TSC22D3	-3.59763	1.64469e-32	3.5938e-34
B-cell	ENSG00000134871	COL4A2	-4.33908	1.7477e-32	3.82758e-34
B-cell	ENSG00000265972	TXNIP	-2.93542	1.79907e-32	3.94908e-34
B-cell	ENSG00000177469	CAVIN1	-4.43542	1.89351e-32	4.16581e-34
B-cell	ENSG00000144036	EXOC6B	-3.43913	1.92337e-32	4.24111e-34
B-cell	ENSG00000147862	NFIB	-4.41899	2.15048e-32	4.75263e-34
B-cell	ENSG00000101096	NFATC2	-3.91346	2.24253e-32	4.96725e-34
B-cell	ENSG00000102317	RBM3	-3.34802	2.38887e-32	5.30331e-34
B-cell	ENSG00000127914	AKAP9	-2.95984	2.58942e-32	5.76144e-34
B-cell	ENSG00000168214	RBPJ	-3.4138	2.99741e-32	6.68418e-34
B-cell	ENSG00000153815	CMIP	-3.75379	3.30727e-32	7.39166e-34
B-cell	ENSG00000075539	FRYL	-3.29993	3.56647e-32	7.98876e-34
B-cell	ENSG00000169714	CNBP	-3.11905	3.58381e-32	8.04547e-34
B-cell	ENSG00000068305	MEF2A	-3.29519	4.22195e-32	9.52018e-34
B-cell	ENSG00000141027	NCOR1	-2.99664	4.22195e-32	9.50145e-34
B-cell	ENSG00000029363	BCLAF1	-2.86222	4.37104e-32	9.87817e-34
B-cell	ENSG00000197694	SPTAN1	-3.5286	4.38807e-32	9.93855e-34
B-cell	ENSG00000139218	SCAF11	-3.09038	4.43544e-32	1.0068e-33
B-cell	ENSG00000099622	CIRBP	-3.17683	4.45161e-32	1.01269e-33
B-cell	ENSG00000173517	PEAK1	-3.49852	4.6029e-32	1.0494e-33
B-cell	ENSG00000133226	SRRM1	-2.93706	4.74376e-32	1.08388e-33
B-cell	ENSG00000151327	FAM177A1	-3.57317	5.067e-32	1.16026e-33
B-cell	ENSG00000058668	ATP2B4	-3.91181	5.14832e-32	1.18146e-33
B-cell	ENSG00000140262	TCF12	-3.74098	5.40804e-32	1.24376e-33
B-cell	ENSG00000153201	RANBP2	-3.50113	5.49875e-32	1.26736e-33
B-cell	ENSG00000089280	FUS	-3.27593	5.84557e-32	1.35021e-33
B-cell	ENSG00000115760	BIRC6	-3.34023	5.97137e-32	1.38225e-33
B-cell	ENSG00000169564	PCBP1	-3.06455	6.14824e-32	1.42626e-33
B-cell	ENSG00000082805	ERC1	-3.06655	9.34015e-32	2.17137e-33
B-cell	ENSG00000069275	NUCKS1	-3.16106	9.4814e-32	2.20894e-33
B-cell	ENSG00000115524	SF3B1	-3.1807	1.00003e-31	2.33481e-33
B-cell	ENSG00000138069	RAB1A	-3.46719	1.07565e-31	2.51674e-33
B-cell	ENSG00000164597	COG5	-3.06352	1.10362e-31	2.58769e-33
B-cell	ENSG00000132549	VPS13B	-3.06817	1.10894e-31	2.6057e-33
B-cell	ENSG00000085063	CD59	-4.06261	1.14929e-31	2.70623e-33
B-cell	ENSG00000114439	BBX	-2.95015	1.16003e-31	2.73731e-33
B-cell	ENSG00000168374	ARF4	-3.54749	1.19922e-31	2.83576e-33
B-cell	ENSG00000135905	DOCK10	-3.34306	1.20892e-31	2.86473e-33
B-cell	ENSG00000044115	CTNNA1	-3.46061	1.53518e-31	3.64552e-33
B-cell	ENSG00000160145	KALRN	-4.31503	1.54058e-31	3.67059e-33
B-cell	ENSG00000173120	KDM2A	-3.31142	1.54058e-31	3.67372e-33
B-cell	ENSG00000117020	AKT3	-3.2993	1.60792e-31	3.84233e-33
B-cell	ENSG00000111348	ARHGDIB	-3.12606	1.63435e-31	3.91364e-33
B-cell	ENSG00000162599	NFIA	-4.4301	1.67729e-31	4.03601e-33
B-cell	ENSG00000188846	RPL14	-3.75158	1.67729e-31	4.04157e-33
B-cell	ENSG00000196230	TUBB	-3.67677	1.67729e-31	4.02863e-33
B-cell	ENSG00000148120	AOPEP	-3.78484	1.69346e-31	4.08898e-33
B-cell	ENSG00000169429	CXCL8	-6.2186	1.77301e-31	4.28989e-33
B-cell	ENSG00000155849	ELMO1	-3.28034	1.88561e-31	4.57174e-33
B-cell	ENSG00000048649	RSF1	-3.11623	1.9332e-31	4.69678e-33
B-cell	ENSG00000163399	ATP1A1	-3.48497	2.03016e-31	4.94246e-33
B-cell	ENSG00000169020	ATP5ME	-3.44007	2.20593e-31	5.38138e-33
B-cell	ENSG00000107581	EIF3A	-3.20753	2.22032e-31	5.42758e-33
B-cell	ENSG00000035862	TIMP2	-4.11655	2.24852e-31	5.51269e-33
B-cell	ENSG00000196531	NACA	-3.85284	2.24852e-31	5.51894e-33
B-cell	ENSG00000115415	STAT1	-3.41175	2.32173e-31	5.71023e-33
B-cell	ENSG00000166974	MAPRE2	-3.47234	2.58552e-31	6.3719e-33
B-cell	ENSG00000168610	STAT3	-3.20595	2.6106e-31	6.44673e-33
B-cell	ENSG00000173915	ATP5MK	-3.55855	2.63311e-31	6.51546e-33
B-cell	ENSG00000148672	GLUD1	-3.69588	2.74127e-31	6.79678e-33
B-cell	ENSG00000169045	HNRNPH1	-3.03158	2.9033e-31	7.21299e-33
B-cell	ENSG00000140941	MAP1LC3B	-3.4161	2.92164e-31	7.27313e-33
B-cell	ENSG00000071205	ARHGAP10	-3.82974	3.01255e-31	7.51447e-33
B-cell	ENSG00000176463	SLCO3A1	-4.08854	3.04812e-31	7.6184e-33
B-cell	ENSG00000257242	LINC01619	-4.19283	3.24248e-31	8.12036e-33
B-cell	ENSG00000104660	LEPROTL1	-3.72392	3.49232e-31	8.76346e-33
B-cell	ENSG00000132963	POMP	-3.51007	3.54948e-31	8.9246e-33
B-cell	ENSG00000204388	HSPA1B	-4.37562	3.70953e-31	9.34553e-33
B-cell	ENSG00000169908	TM4SF1	-4.14071	3.8546e-31	9.73025e-33
B-cell	ENSG00000138814	PPP3CA	-3.84889	3.88417e-31	9.82427e-33
B-cell	ENSG00000150907	FOXO1	-3.48195	3.92766e-31	9.95386e-33
B-cell	ENSG00000088832	FKBP1A	-3.78162	4.03708e-31	1.02513e-32
B-cell	ENSG00000105974	CAV1	-4.18331	4.20526e-31	1.06993e-32
B-cell	ENSG00000132842	AP3B1	-3.24532	4.20879e-31	1.07293e-32
B-cell	ENSG00000163513	TGFBR2	-3.39241	4.29889e-31	1.09804e-32
B-cell	ENSG00000089737	DDX24	-3.30068	4.45308e-31	1.13965e-32
B-cell	ENSG00000067900	ROCK1	-2.9155	5.42203e-31	1.39033e-32
B-cell	ENSG00000116539	ASH1L	-3.16249	5.53509e-31	1.42209e-32
B-cell	ENSG00000085832	EPS15	-2.79085	5.54039e-31	1.42621e-32
B-cell	ENSG00000129824	RPS4Y1	-2.92317	6.33387e-31	1.63363e-32
B-cell	ENSG00000127922	SEM1	-3.55716	6.71081e-31	1.7342e-32
B-cell	ENSG00000008405	CRY1	-3.76878	7.32019e-31	1.89872e-32
B-cell	ENSG00000143924	EML4	-3.62781	7.32019e-31	1.89898e-32
B-cell	ENSG00000164405	UQCRQ	-3.62092	7.56563e-31	1.96642e-32
B-cell	ENSG00000162244	RPL29	-3.90916	7.78028e-31	2.0261e-32
B-cell	ENSG00000250722	SELENOP	-4.77995	8.0727e-31	2.10627e-32
B-cell	ENSG00000038427	VCAN	-5.39041	9.27418e-31	2.42438e-32
B-cell	ENSG00000054523	KIF1B	-4.03386	9.39184e-31	2.45982e-32
B-cell	ENSG00000117616	RSRP1	-3.04594	9.58035e-31	2.51398e-32
B-cell	ENSG00000157540	DYRK1A	-3.16877	1.0133e-30	2.66406e-32
B-cell	ENSG00000161547	SRSF2	-3.30809	1.02451e-30	2.69865e-32
B-cell	ENSG00000115541	HSPE1	-3.02151	1.14403e-30	3.01916e-32
B-cell	ENSG00000115904	SOS1	-3.06222	1.16584e-30	3.08253e-32
B-cell	ENSG00000151414	NEK7	-3.28546	1.22044e-30	3.23298e-32
B-cell	ENSG00000135048	CEMIP2	-4.43036	1.29478e-30	3.43639e-32
B-cell	ENSG00000147677	EIF3H	-2.86618	1.31021e-30	3.48388e-32
B-cell	ENSG00000161016	RPL8	-3.34939	1.32806e-30	3.53797e-32
B-cell	ENSG00000163659	TIPARP	-4.00753	1.35656e-30	3.62066e-32
B-cell	ENSG00000131558	EXOC4	-3.23027	1.39072e-30	3.71876e-32
B-cell	ENSG00000175471	MCTP1	-4.49181	1.53723e-30	4.1182e-32
B-cell	ENSG00000108691	CCL2	-4.4485	1.54862e-30	4.15643e-32
B-cell	ENSG00000156976	EIF4A2	-3.41203	1.73331e-30	4.66079e-32
B-cell	ENSG00000106052	TAX1BP1	-3.09918	1.81336e-30	4.88508e-32
B-cell	ENSG00000182809	CRIP2	-4.04931	1.82698e-30	4.9309e-32
B-cell	ENSG00000111229	ARPC3	-3.64695	1.98517e-30	5.36772e-32
B-cell	ENSG00000127483	HP1BP3	-3.0632	2.04073e-30	5.52813e-32
B-cell	ENSG00000104447	TRPS1	-3.89471	2.30348e-30	6.25139e-32
B-cell	ENSG00000099204	ABLIM1	-3.57425	2.31081e-30	6.28283e-32
B-cell	ENSG00000083168	KAT6A	-2.93501	2.32312e-30	6.32788e-32
B-cell	ENSG00000125772	GPCPD1	-3.58569	2.33376e-30	6.36849e-32
B-cell	ENSG00000110422	HIPK3	-3.64114	2.36866e-30	6.47555e-32
B-cell	ENSG00000131174	COX7B	-3.2962	2.53269e-30	6.93662e-32
B-cell	ENSG00000196092	PAX5	4.26232	2.58125e-30	7.0825e-32
B-cell	ENSG00000154723	ATP5PF	-3.63104	2.62459e-30	7.21451e-32
B-cell	ENSG00000018408	WWTR1	-4.35816	3.45175e-30	9.50543e-32
B-cell	ENSG00000138594	TMOD3	-3.28651	3.47635e-30	9.59054e-32
B-cell	ENSG00000147050	KDM6A	-3.04992	3.55002e-30	9.81149e-32
B-cell	ENSG00000105939	ZC3HAV1	-3.60295	3.69345e-30	1.02263e-31
B-cell	ENSG00000133639	BTG1	-3.95084	3.86918e-30	1.07322e-31
B-cell	ENSG00000221983	UBA52	-3.57033	4.19229e-30	1.16493e-31
B-cell	ENSG00000267519	MIR23AHG	-3.4724	4.24334e-30	1.18123e-31
B-cell	ENSG00000169057	MECP2	-3.47131	4.83333e-30	1.34788e-31
B-cell	ENSG00000155368	DBI	-3.59691	4.90968e-30	1.37163e-31
B-cell	ENSG00000118785	SPP1	-7.21157	5.2683e-30	1.47444e-31
B-cell	ENSG00000090863	GLG1	-3.32536	5.45513e-30	1.52945e-31
B-cell	ENSG00000106366	SERPINE1	-4.51466	5.58083e-30	1.56748e-31
B-cell	ENSG00000198898	CAPZA2	-3.16342	6.10271e-30	1.7171e-31
B-cell	ENSG00000153922	CHD1	-3.49985	6.42933e-30	1.81221e-31
B-cell	ENSG00000145996	CDKAL1	-3.10415	6.47596e-30	1.82858e-31
B-cell	ENSG00000183648	NDUFB1	-3.5667	6.48654e-30	1.8348e-31
B-cell	ENSG00000084733	RAB10	-3.28962	6.68325e-30	1.89378e-31
B-cell	ENSG00000136603	SKIL	-2.98592	7.50477e-30	2.13031e-31
B-cell	ENSG00000020633	RUNX3	-3.80255	7.86654e-30	2.23693e-31
B-cell	ENSG00000137076	TLN1	-3.90695	8.29802e-30	2.36791e-31
B-cell	ENSG00000186591	UBE2H	-3.57253	8.29802e-30	2.36752e-31
B-cell	ENSG00000119048	UBE2B	-3.33958	8.31694e-30	2.37745e-31
B-cell	ENSG00000140945	CDH13	-4.1344	9.03705e-30	2.58781e-31
B-cell	ENSG00000125970	RALY	-3.2494	9.10342e-30	2.61136e-31
B-cell	ENSG00000105374	NKG7	-4.29779	9.5735e-30	2.75575e-31
B-cell	ENSG00000177189	RPS6KA3	-3.11905	9.5735e-30	2.75163e-31
B-cell	ENSG00000142798	HSPG2	-4.13705	9.97741e-30	2.877e-31
B-cell	ENSG00000111859	NEDD9	-3.38221	1.02544e-29	2.96197e-31
B-cell	ENSG00000137776	SLTM	-2.94853	1.12975e-29	3.26891e-31
B-cell	ENSG00000078369	GNB1	-3.28336	1.15022e-29	3.33389e-31
B-cell	ENSG00000185624	P4HB	-3.75952	1.15509e-29	3.35377e-31
B-cell	ENSG00000156738	MS4A1	3.32507	1.18031e-29	3.43288e-31
B-cell	ENSG00000130429	ARPC1B	-3.40048	1.18574e-29	3.4546e-31
B-cell	ENSG00000135090	TAOK3	-3.14331	1.48576e-29	4.3361e-31
B-cell	ENSG00000151914	DST	-4.21273	1.51194e-29	4.42004e-31
B-cell	ENSG00000131507	NDFIP1	-3.49807	1.53148e-29	4.48482e-31
B-cell	ENSG00000101335	MYL9	-5.26306	1.55939e-29	4.5743e-31
B-cell	ENSG00000009307	CSDE1	-3.18616	1.56612e-29	4.60187e-31
B-cell	ENSG00000171723	GPHN	-3.12951	1.5795e-29	4.64907e-31
B-cell	ENSG00000147044	CASK	-3.02799	1.61314e-29	4.75611e-31
B-cell	ENSG00000105193	RPS16	-3.65212	1.63369e-29	4.82488e-31
B-cell	ENSG00000147202	DIAPH2	-3.28651	1.63923e-29	4.84939e-31
B-cell	ENSG00000135655	USP15	-3.39753	1.67834e-29	4.97347e-31
B-cell	ENSG00000129562	DAD1	-3.84172	1.69392e-29	5.02809e-31
B-cell	ENSG00000095794	CREM	-3.48182	1.75906e-29	5.23022e-31
B-cell	ENSG00000134825	TMEM258	-3.43711	1.83171e-29	5.45539e-31
B-cell	ENSG00000163660	CCNL1	-3.24842	1.84519e-29	5.50474e-31
B-cell	ENSG00000100380	ST13	-3.15797	1.86464e-29	5.57205e-31
B-cell	ENSG00000136888	ATP6V1G1	-2.93642	1.87834e-29	5.62238e-31
B-cell	ENSG00000170144	HNRNPA3	-2.8967	1.91298e-29	5.73561e-31
B-cell	ENSG00000204406	MBD5	-3.02592	1.96751e-29	5.90891e-31
B-cell	ENSG00000100811	YY1	-3.12814	2.05047e-29	6.16829e-31
B-cell	ENSG00000141376	BCAS3	-3.06963	2.20137e-29	6.63323e-31
B-cell	ENSG00000168685	IL7R	-4.15676	2.2086e-29	6.66602e-31
B-cell	ENSG00000104517	UBR5	-3.13769	2.24345e-29	6.78241e-31
B-cell	ENSG00000157654	PALM2AKAP2	-3.28223	2.30122e-29	6.96851e-31
B-cell	ENSG00000182247	UBE2E2	-3.08892	2.32452e-29	7.05067e-31
B-cell	ENSG00000105369	CD79A	3.92597	2.47569e-29	7.52156e-31
B-cell	ENSG00000114391	RPL24	-3.33653	2.67898e-29	8.15254e-31
B-cell	ENSG00000118922	KLF12	-3.17965	2.72539e-29	8.30739e-31
B-cell	ENSG00000120885	CLU	-5.55837	2.91184e-29	8.89022e-31
B-cell	ENSG00000171530	TBCA	-3.19844	3.07739e-29	9.41102e-31
B-cell	ENSG00000185420	SMYD3	-3.02712	3.2533e-29	9.96521e-31
B-cell	ENSG00000132432	SEC61G	-3.85685	3.25468e-29	9.98567e-31
B-cell	ENSG00000118515	SGK1	-3.79619	3.49707e-29	1.07468e-30
B-cell	ENSG00000005483	KMT2E	-3.63211	3.77408e-29	1.16169e-30
B-cell	ENSG00000212907	MT-ND4L	-3.05025	3.86294e-29	1.19097e-30
B-cell	ENSG00000131236	CAP1	-3.28411	4.0259e-29	1.24322e-30
B-cell	ENSG00000115457	IGFBP2	-4.77438	4.15206e-29	1.28425e-30
B-cell	ENSG00000079246	XRCC5	-2.73833	4.33023e-29	1.34152e-30
B-cell	ENSG00000080503	SMARCA2	-3.22895	4.73385e-29	1.46892e-30
B-cell	ENSG00000150867	PIP4K2A	-3.07081	4.75127e-29	1.4767e-30
B-cell	ENSG00000119335	SET	-3.07083	4.9125e-29	1.52926e-30
B-cell	ENSG00000138071	ACTR2	-3.17099	5.01204e-29	1.56275e-30
B-cell	ENSG00000154518	ATP5MC3	-3.14764	5.0261e-29	1.56964e-30
B-cell	ENSG00000167470	MIDN	-3.54263	5.51246e-29	1.72428e-30
B-cell	ENSG00000172809	RPL38	-3.78161	5.5709e-29	1.74533e-30
B-cell	ENSG00000120727	PAIP2	-3.05239	5.57301e-29	1.74878e-30
B-cell	ENSG00000131018	SYNE1	-3.77174	5.77943e-29	1.81643e-30
B-cell	ENSG00000100906	NFKBIA	-4.27975	6.44883e-29	2.03004e-30
B-cell	ENSG00000122406	RPL5	-3.60061	6.50237e-29	2.05014e-30
B-cell	ENSG00000101745	ANKRD12	-3.09283	6.78791e-29	2.14355e-30
B-cell	ENSG00000124795	DEK	-3.14966	7.09062e-29	2.24268e-30
B-cell	ENSG00000187498	COL4A1	-4.24438	7.34032e-29	2.32532e-30
B-cell	ENSG00000198034	RPS4X	-3.7604	7.80229e-29	2.47556e-30
B-cell	ENSG00000116754	SRSF11	-2.83425	8.3449e-29	2.65188e-30
B-cell	ENSG00000100731	PCNX1	-3.13512	8.40633e-29	2.6756e-30
B-cell	ENSG00000147010	SH3KBP1	-3.04028	8.82731e-29	2.81399e-30
B-cell	ENSG00000198604	BAZ1A	-3.58692	8.94846e-29	2.85708e-30
B-cell	ENSG00000171735	CAMTA1	-3.06804	9.01693e-29	2.88344e-30
B-cell	ENSG00000107372	ZFAND5	-3.34809	9.02925e-29	2.89188e-30
B-cell	ENSG00000052795	FNIP2	-4.26268	9.67153e-29	3.10242e-30
B-cell	ENSG00000169398	PTK2	-3.43208	9.80335e-29	3.14959e-30
B-cell	ENSG00000120616	EPC1	-3.13911	9.93754e-29	3.19766e-30
B-cell	ENSG00000116489	CAPZA1	-2.99329	9.95989e-29	3.20982e-30
B-cell	ENSG00000146457	WTAP	-3.39127	1.04166e-28	3.36221e-30
B-cell	ENSG00000123144	TRIR	-2.96335	1.09519e-28	3.54045e-30
B-cell	ENSG00000138668	HNRNPD	-3.0244	1.10406e-28	3.57464e-30
B-cell	ENSG00000158019	BABAM2	-3.32329	1.10445e-28	3.5814e-30
B-cell	ENSG00000137831	UACA	-3.74714	1.18203e-28	3.84377e-30
B-cell	ENSG00000142871	CCN1	-4.75826	1.18203e-28	3.84475e-30
B-cell	ENSG00000160888	IER2	-3.75064	1.20386e-28	3.92178e-30
B-cell	ENSG00000167658	EEF2	-2.98351	1.31516e-28	4.29092e-30
B-cell	ENSG00000159388	BTG2	-3.44977	1.41845e-28	4.63498e-30
B-cell	ENSG00000158195	WASF2	-3.08252	1.43677e-28	4.70203e-30
B-cell	ENSG00000177200	CHD9	-2.76537	1.45993e-28	4.78512e-30
B-cell	ENSG00000120694	HSPH1	-3.31467	1.53966e-28	5.0541e-30
B-cell	ENSG00000159189	C1QC	-4.38579	1.89442e-28	6.22809e-30
B-cell	ENSG00000142173	COL6A2	-4.09901	1.90779e-28	6.28157e-30
B-cell	ENSG00000154229	PRKCA	-3.77555	1.94028e-28	6.39823e-30
B-cell	ENSG00000023287	RB1CC1	-3.11505	2.00197e-28	6.61165e-30
B-cell	ENSG00000072110	ACTN1	-3.96606	2.07749e-28	6.87142e-30
B-cell	ENSG00000136938	ANP32B	-3.17277	2.08205e-28	6.89688e-30
B-cell	ENSG00000065809	FAM107B	-3.18837	2.08948e-28	6.93191e-30
B-cell	ENSG00000197157	SND1	-3.10328	2.15749e-28	7.16833e-30
B-cell	ENSG00000089009	RPL6	-3.66411	2.17622e-28	7.24141e-30
B-cell	ENSG00000005810	MYCBP2	-2.74664	2.25171e-28	7.50384e-30
B-cell	ENSG00000104324	CPQ	-3.66031	2.3645e-28	7.89149e-30
B-cell	ENSG00000115461	IGFBP5	-5.29232	2.684e-28	8.97123e-30
B-cell	ENSG00000089327	FXYD5	-3.08617	2.7805e-28	9.30764e-30
B-cell	ENSG00000131508	UBE2D2	-3.0502	2.83108e-28	9.49109e-30
B-cell	ENSG00000149806	FAU	-3.82734	2.92788e-28	9.83019e-30
B-cell	ENSG00000169967	MAP3K2	-3.03446	2.96223e-28	9.96029e-30
B-cell	ENSG00000138674	SEC31A	-3.37576	3.00985e-28	1.01354e-29
B-cell	ENSG00000151491	EPS8	-3.48227	3.24211e-28	1.09337e-29
B-cell	ENSG00000089220	PEBP1	-3.71201	3.40122e-28	1.14873e-29
B-cell	ENSG00000075426	FOSL2	-3.89115	3.52688e-28	1.19293e-29
B-cell	ENSG00000130255	RPL36	-3.57903	3.53165e-28	1.1963e-29
B-cell	ENSG00000186469	GNG2	-3.44945	3.66214e-28	1.24233e-29
B-cell	ENSG00000134107	BHLHE40	-3.76047	3.7503e-28	1.27411e-29
B-cell	ENSG00000122705	CLTA	-3.08766	3.75635e-28	1.27804e-29
B-cell	ENSG00000114480	GBE1	-3.87537	3.90195e-28	1.32952e-29
B-cell	ENSG00000155366	RHOC	-3.65779	4.05099e-28	1.38233e-29
B-cell	ENSG00000272888	CHASERR	-3.15186	4.17061e-28	1.42523e-29
B-cell	ENSG00000198589	LRBA	-2.78453	4.47192e-28	1.53043e-29
B-cell	ENSG00000112335	SNX3	-3.07445	4.52032e-28	1.54925e-29
B-cell	ENSG00000136758	YME1L1	-2.98462	4.7472e-28	1.62937e-29
B-cell	ENSG00000231607	DLEU2	-3.46676	4.75603e-28	1.63688e-29
B-cell	ENSG00000164741	DLC1	-3.96371	4.75603e-28	1.63715e-29
B-cell	ENSG00000108854	SMURF2	-3.0617	4.77836e-28	1.64722e-29
B-cell	ENSG00000170759	KIF5B	-3.43105	5.00157e-28	1.72666e-29
B-cell	ENSG00000126804	ZBTB1	-3.24576	5.21591e-28	1.80326e-29
B-cell	ENSG00000133657	ATP13A3	-3.66572	6.4405e-28	2.22984e-29
B-cell	ENSG00000184557	SOCS3	-3.87698	6.44931e-28	2.23611e-29
B-cell	ENSG00000077147	TM9SF3	-3.21534	6.87974e-28	2.38877e-29
B-cell	ENSG00000118181	RPS25	-3.23875	7.21914e-28	2.51022e-29
B-cell	ENSG00000125743	SNRPD2	-2.98709	7.58568e-28	2.64146e-29
B-cell	ENSG00000156411	ATP5MJ	-3.36359	7.74769e-28	2.70174e-29
B-cell	ENSG00000159216	RUNX1	-3.35904	7.78806e-28	2.7197e-29
B-cell	ENSG00000182899	RPL35A	-3.78538	7.88617e-28	2.7579e-29
B-cell	ENSG00000008988	RPS20	-3.54294	8.10936e-28	2.83999e-29
B-cell	ENSG00000196588	MRTFA	-3.24584	8.72599e-28	3.0603e-29
B-cell	ENSG00000107796	ACTA2	-5.80037	9.39448e-28	3.29943e-29
B-cell	ENSG00000120738	EGR1	-4.55488	9.58447e-28	3.37094e-29
B-cell	ENSG00000144224	UBXN4	-2.85263	9.663e-28	3.40338e-29
B-cell	ENSG00000108100	CCNY	-3.12152	1.00648e-27	3.54992e-29
B-cell	ENSG00000170145	SIK2	-3.15875	1.04111e-27	3.67726e-29
B-cell	ENSG00000154310	TNIK	-3.81684	1.05628e-27	3.73611e-29
B-cell	ENSG00000099624	ATP5F1D	-3.19938	1.06055e-27	3.7565e-29
B-cell	ENSG00000177119	ANO6	-3.39442	1.08823e-27	3.85997e-29
B-cell	ENSG00000105404	RABAC1	-3.41623	1.09034e-27	3.87289e-29
B-cell	ENSG00000140836	ZFHX3	-3.2202	1.15541e-27	4.10979e-29
B-cell	ENSG00000105968	H2AZ2	-3.34049	1.15892e-27	4.12805e-29
B-cell	ENSG00000166441	RPL27A	-3.44237	1.1964e-27	4.26754e-29
B-cell	ENSG00000108848	LUC7L3	-2.84908	1.21588e-27	4.34307e-29
B-cell	ENSG00000145649	GZMA	-4.01276	1.24685e-27	4.45991e-29
B-cell	ENSG00000198830	HMGN2	-2.98374	1.36317e-27	4.8828e-29
B-cell	ENSG00000100485	SOS2	-3.28483	1.37882e-27	4.94572e-29
B-cell	ENSG00000172216	CEBPB	-3.99104	1.4018e-27	5.03516e-29
B-cell	ENSG00000005022	SLC25A5	-2.98654	1.46305e-27	5.26245e-29
B-cell	ENSG00000110852	CLEC2B	-4.02468	1.49312e-27	5.37807e-29
B-cell	ENSG00000165929	TC2N	-3.83922	1.51167e-27	5.45241e-29
B-cell	ENSG00000132780	NASP	-2.96219	1.55156e-27	5.60405e-29
B-cell	ENSG00000155903	RASA2	-3.19218	1.57829e-27	5.70845e-29
B-cell	ENSG00000092964	DPYSL2	-3.57175	1.57879e-27	5.71815e-29
B-cell	ENSG00000197756	RPL37A	-3.71453	1.59693e-27	5.79182e-29
B-cell	ENSG00000117318	ID3	-4.02136	1.64697e-27	5.98152e-29
B-cell	ENSG00000116350	SRSF4	-2.67225	1.65905e-27	6.03365e-29
B-cell	ENSG00000132424	PNISR	-2.68347	1.77222e-27	6.45408e-29
B-cell	ENSG00000049618	ARID1B	-2.82439	2.03148e-27	7.4084e-29
B-cell	ENSG00000173821	RNF213	-3.26458	2.06426e-27	7.53824e-29
B-cell	ENSG00000163565	IFI16	-2.71657	2.07342e-27	7.58201e-29
B-cell	ENSG00000163527	STT3B	-3.06567	2.11229e-27	7.73471e-29
B-cell	ENSG00000119801	YPEL5	-3.0183	2.24405e-27	8.22838e-29
B-cell	ENSG00000140612	SEC11A	-3.17982	2.26058e-27	8.30025e-29
B-cell	ENSG00000135821	GLUL	-4.03142	2.28031e-27	8.38409e-29
B-cell	ENSG00000113391	FAM172A	-2.69808	2.4812e-27	9.13508e-29
B-cell	ENSG00000150347	ARID5B	-3.14356	2.52139e-27	9.29562e-29
B-cell	ENSG00000145715	RASA1	-3.13148	2.73728e-27	1.01052e-28
B-cell	ENSG00000131504	DIAPH1	-3.24427	3.10683e-27	1.1485e-28
B-cell	ENSG00000197971	MBP	-3.30518	3.34914e-27	1.23974e-28
B-cell	ENSG00000127947	PTPN12	-3.6373	3.37393e-27	1.25072e-28
B-cell	ENSG00000213145	CRIP1	-3.80264	3.37393e-27	1.25229e-28
B-cell	ENSG00000156650	KAT6B	-2.85402	3.39033e-27	1.26006e-28
B-cell	ENSG00000120742	SERP1	-2.57291	3.58131e-27	1.33283e-28
B-cell	ENSG00000197102	DYNC1H1	-3.2867	3.86277e-27	1.43951e-28
B-cell	ENSG00000075413	MARK3	-3.2451	3.96534e-27	1.47971e-28
B-cell	ENSG00000111011	RSRC2	-2.81399	3.99108e-27	1.4913e-28
B-cell	ENSG00000168209	DDIT4	-3.2303	4.10961e-27	1.53765e-28
B-cell	ENSG00000151067	CACNA1C	-3.78359	4.24171e-27	1.58919e-28
B-cell	ENSG00000112701	SENP6	-2.98619	4.46488e-27	1.67502e-28
B-cell	ENSG00000110696	C11orf58	-2.87267	4.48547e-27	1.68499e-28
B-cell	ENSG00000163131	CTSS	-3.55356	4.64839e-27	1.74851e-28
B-cell	ENSG00000134242	PTPN22	-3.38173	4.91995e-27	1.85311e-28
B-cell	ENSG00000101972	STAG2	-2.95412	5.08218e-27	1.91675e-28
B-cell	ENSG00000110700	RPS13	-3.39054	5.56059e-27	2.09996e-28
B-cell	ENSG00000055609	KMT2C	-3.35559	5.58808e-27	2.11313e-28
B-cell	ENSG00000112419	PHACTR2	-3.36879	5.77837e-27	2.18797e-28
B-cell	ENSG00000171863	RPS7	-4.02471	5.8081e-27	2.20212e-28
B-cell	ENSG00000140416	TPM1	-4.99644	5.8323e-27	2.21421e-28
B-cell	ENSG00000104765	BNIP3L	-3.08276	5.85231e-27	2.22473e-28
B-cell	ENSG00000123636	BAZ2B	-3.34652	5.85566e-27	2.22892e-28
B-cell	ENSG00000123505	AMD1	-2.93826	5.95055e-27	2.26801e-28
B-cell	ENSG00000140988	RPS2	-3.70286	5.99144e-27	2.28658e-28
B-cell	ENSG00000196712	NF1	-3.13702	6.1099e-27	2.33484e-28
B-cell	ENSG00000145687	SSBP2	-3.13013	6.24879e-27	2.39103e-28
B-cell	ENSG00000104408	EIF3E	-2.81073	6.34362e-27	2.43048e-28
B-cell	ENSG00000120690	ELF1	-3.42724	6.45398e-27	2.47598e-28
B-cell	ENSG00000149187	CELF1	-3.07784	6.52168e-27	2.50521e-28
B-cell	ENSG00000129559	NEDD8	-3.32156	6.88517e-27	2.64827e-28
B-cell	ENSG00000159459	UBR1	-3.04207	6.92441e-27	2.66682e-28
B-cell	ENSG00000162772	ATF3	-4.21648	6.94888e-27	2.67971e-28
B-cell	ENSG00000122218	COPA	-3.23681	7.43242e-27	2.8736e-28
B-cell	ENSG00000008018	PSMB1	-3.51379	7.43242e-27	2.8732e-28
B-cell	ENSG00000100243	CYB5R3	-3.55535	7.70701e-27	2.98361e-28
B-cell	ENSG00000129515	SNX6	-3.01331	7.91592e-27	3.06843e-28
B-cell	ENSG00000169813	HNRNPF	-3.04018	8.01836e-27	3.11214e-28
B-cell	ENSG00000157110	RBPMS	-3.87557	8.16508e-27	3.17316e-28
B-cell	ENSG00000185104	FAF1	-2.98362	8.17677e-27	3.18178e-28
B-cell	ENSG00000188229	TUBB4B	-2.94188	8.23081e-27	3.21102e-28
B-cell	ENSG00000062194	GPBP1	-3.04381	8.23081e-27	3.20777e-28
B-cell	ENSG00000196405	EVL	-3.26474	8.27067e-27	3.2307e-28
B-cell	ENSG00000158985	CDC42SE2	-3.80221	8.7215e-27	3.41115e-28
B-cell	ENSG00000171223	JUNB	-4.40531	8.7319e-27	3.41958e-28
B-cell	ENSG00000133318	RTN3	-2.77812	8.78639e-27	3.4453e-28
B-cell	ENSG00000120306	CYSTM1	-3.1482	8.84293e-27	3.47188e-28
B-cell	ENSG00000100354	TNRC6B	-2.63482	1.01825e-26	4.00289e-28
B-cell	ENSG00000033800	PIAS1	-2.76152	1.06558e-26	4.19427e-28
B-cell	ENSG00000173757	STAT5B	-3.48011	1.07536e-26	4.23814e-28
B-cell	ENSG00000147162	OGT	-3.01088	1.17916e-26	4.65309e-28
B-cell	ENSG00000106615	RHEB	-2.95096	1.27772e-26	5.04843e-28
B-cell	ENSG00000111897	SERINC1	-3.31842	1.29216e-26	5.11191e-28
B-cell	ENSG00000101347	SAMHD1	-3.57882	1.35371e-26	5.36216e-28
B-cell	ENSG00000149273	RPS3	-3.64018	1.36634e-26	5.41901e-28
B-cell	ENSG00000189079	ARID2	-3.02144	1.37587e-26	5.46366e-28
B-cell	ENSG00000115464	USP34	-2.87342	1.38018e-26	5.48765e-28
B-cell	ENSG00000160310	PRMT2	-3.22792	1.48274e-26	5.90286e-28
B-cell	ENSG00000033327	GAB2	-3.15557	1.5067e-26	6.00575e-28
B-cell	ENSG00000261371	PECAM1	-3.67817	1.50768e-26	6.01719e-28
B-cell	ENSG00000104870	FCGRT	-3.71832	1.55342e-26	6.20748e-28
B-cell	ENSG00000137710	RDX	-3.46086	1.5709e-26	6.293e-28
B-cell	ENSG00000168769	TET2	-3.67498	1.5709e-26	6.28694e-28
B-cell	ENSG00000161970	RPL26	-3.9114	1.57489e-26	6.31684e-28
B-cell	ENSG00000150593	PDCD4	-3.04823	1.65096e-26	6.63019e-28
B-cell	ENSG00000166848	TERF2IP	-3.17969	1.72724e-26	6.94514e-28
B-cell	ENSG00000102580	DNAJC3	-3.0255	1.78693e-26	7.19407e-28
B-cell	ENSG00000141002	TCF25	-3.03202	1.82644e-26	7.36223e-28
B-cell	ENSG00000134851	TMEM165	-3.19186	1.85852e-26	7.50083e-28
B-cell	ENSG00000204628	RACK1	-3.84303	1.87397e-26	7.57256e-28
B-cell	ENSG00000064989	CALCRL	-4.68162	1.92838e-26	7.80203e-28
B-cell	ENSG00000240583	AQP1	-4.03324	1.95508e-26	7.91979e-28
B-cell	ENSG00000054118	THRAP3	-2.78826	2.00135e-26	8.11723e-28
B-cell	ENSG00000106991	ENG	-3.98325	2.01627e-26	8.18778e-28
B-cell	ENSG00000101445	PPP1R16B	-3.24329	2.02072e-26	8.21593e-28
B-cell	ENSG00000171681	ATF7IP	-3.00643	2.04907e-26	8.34143e-28
B-cell	ENSG00000013441	CLK1	-2.99273	2.13201e-26	8.68971e-28
B-cell	ENSG00000178573	MAF	-3.69786	2.34352e-26	9.56349e-28
B-cell	ENSG00000148737	TCF7L2	-3.69684	2.44305e-26	9.98184e-28
B-cell	ENSG00000148175	STOM	-3.43708	2.47383e-26	1.01199e-27
B-cell	ENSG00000078687	TNRC6C	-3.32497	2.50567e-26	1.02627e-27
B-cell	ENSG00000198467	TPM2	-5.18244	2.72396e-26	1.11703e-27
B-cell	ENSG00000082153	BZW1	-3.07641	2.81789e-26	1.15696e-27
B-cell	ENSG00000144381	HSPD1	-2.72952	2.82201e-26	1.16006e-27
B-cell	ENSG00000011422	PLAUR	-4.57649	2.86774e-26	1.18029e-27
B-cell	ENSG00000109220	CHIC2	-3.3357	3.02167e-26	1.24629e-27
B-cell	ENSG00000109320	NFKB1	-4.23128	3.02167e-26	1.24666e-27
B-cell	ENSG00000165006	UBAP1	-3.48465	3.08153e-26	1.27289e-27
B-cell	ENSG00000143614	GATAD2B	-3.00098	3.26896e-26	1.35194e-27
B-cell	ENSG00000183726	TMEM50A	-3.20453	3.29092e-26	1.36267e-27
B-cell	ENSG00000030582	GRN	-3.95545	3.29886e-26	1.3676e-27
B-cell	ENSG00000241468	ATP5MF	-3.28454	3.38148e-26	1.40354e-27
B-cell	ENSG00000180370	PAK2	-2.97372	3.42034e-26	1.42137e-27
B-cell	ENSG00000144802	NFKBIZ	-3.32747	3.51654e-26	1.4631e-27
B-cell	ENSG00000012660	ELOVL5	-2.8468	3.53863e-26	1.47406e-27
B-cell	ENSG00000078674	PCM1	-2.9921	3.64838e-26	1.5216e-27
B-cell	ENSG00000172270	BSG	-3.47561	3.83261e-26	1.60035e-27
B-cell	ENSG00000111961	SASH1	-3.78218	3.96624e-26	1.65812e-27
B-cell	ENSG00000158417	EIF5B	-3.11269	4.13446e-26	1.73051e-27
B-cell	ENSG00000100154	TTC28	-3.62338	4.18895e-26	1.75541e-27
B-cell	ENSG00000117410	ATP6V0B	-3.47197	4.5617e-26	1.91389e-27
B-cell	ENSG00000158050	DUSP2	-3.62258	4.69301e-26	1.97132e-27
B-cell	ENSG00000197329	PELI1	-3.4137	4.77956e-26	2.01006e-27
B-cell	ENSG00000079335	CDC14A	-3.15893	4.8677e-26	2.04956e-27
B-cell	ENSG00000121774	KHDRBS1	-2.84684	5.12522e-26	2.16054e-27
B-cell	ENSG00000067167	TRAM1	-3.00162	5.14285e-26	2.17054e-27
B-cell	ENSG00000156026	MCU	-3.10025	5.51403e-26	2.32995e-27
B-cell	ENSG00000184205	TSPYL2	-3.44787	5.62844e-26	2.3811e-27
B-cell	ENSG00000115935	WIPF1	-3.08115	5.75835e-26	2.43893e-27
B-cell	ENSG00000114857	NKTR	-2.68876	5.77537e-26	2.44902e-27
B-cell	ENSG00000125844	RRBP1	-3.28179	5.8428e-26	2.48053e-27
B-cell	ENSG00000100266	PACSIN2	-3.13635	5.91184e-26	2.51279e-27
B-cell	ENSG00000140443	IGF1R	-3.12649	6.02555e-26	2.56413e-27
B-cell	ENSG00000167522	ANKRD11	-3.08817	6.09415e-26	2.59636e-27
B-cell	ENSG00000128524	ATP6V1F	-3.11982	6.21333e-26	2.65023e-27
B-cell	ENSG00000196782	MAML3	-3.72936	6.31802e-26	2.69804e-27
B-cell	ENSG00000163682	RPL9	-3.7115	6.50167e-26	2.77971e-27
B-cell	ENSG00000234545	FAM133B	-2.80598	6.68679e-26	2.86219e-27
B-cell	ENSG00000173436	MICOS10	-3.03525	7.11059e-26	3.04714e-27
B-cell	ENSG00000122042	UBL3	-3.2005	7.39884e-26	3.17436e-27
B-cell	ENSG00000198879	SFMBT2	-3.6975	7.48552e-26	3.21901e-27
B-cell	ENSG00000157764	BRAF	-3.43969	7.48552e-26	3.21573e-27
B-cell	ENSG00000175390	EIF3F	-2.97747	7.73986e-26	3.33225e-27
B-cell	ENSG00000138757	G3BP2	-3.21695	8.69884e-26	3.74946e-27
B-cell	ENSG00000082701	GSK3B	-3.03928	8.85389e-26	3.82071e-27
B-cell	ENSG00000130770	ATP5IF1	-2.94667	8.85999e-26	3.82776e-27
B-cell	ENSG00000116251	RPL22	-3.40039	8.91666e-26	3.85669e-27
B-cell	ENSG00000047410	TPR	-2.807	9.77352e-26	4.23219e-27
B-cell	ENSG00000182220	ATP6AP2	-3.1079	1.00268e-25	4.34685e-27
B-cell	ENSG00000111678	C12orf57	-3.10973	1.00364e-25	4.35604e-27
B-cell	ENSG00000147274	RBMX	-2.74985	1.0047e-25	4.36564e-27
B-cell	ENSG00000131378	RFTN1	-3.04596	1.03421e-25	4.49904e-27
B-cell	ENSG00000157933	SKI	-3.15792	1.0399e-25	4.52898e-27
B-cell	ENSG00000154122	ANKH	-3.12597	1.04392e-25	4.5517e-27
B-cell	ENSG00000164463	CREBRF	-2.59083	1.05325e-25	4.59763e-27
B-cell	ENSG00000163479	SSR2	-2.78504	1.07119e-25	4.6813e-27
B-cell	ENSG00000065518	NDUFB4	-2.99201	1.07374e-25	4.69777e-27
B-cell	ENSG00000114902	SPCS1	-3.31782	1.12561e-25	4.93036e-27
B-cell	ENSG00000137177	KIF13A	-3.37071	1.13373e-25	4.97157e-27
B-cell	ENSG00000068878	PSME4	-3.03437	1.22065e-25	5.35878e-27
B-cell	ENSG00000113811	SELENOK	-3.20952	1.23301e-25	5.4192e-27
B-cell	ENSG00000114127	XRN1	-2.77047	1.24146e-25	5.46254e-27
B-cell	ENSG00000177697	CD151	-4.05209	1.27032e-25	5.59587e-27
B-cell	ENSG00000110955	ATP5F1B	-3.0396	1.30048e-25	5.73523e-27
B-cell	ENSG00000135127	BICDL1	-4.04058	1.33831e-25	5.90872e-27
B-cell	ENSG00000117335	CD46	-3.01158	1.4332e-25	6.33481e-27
B-cell	ENSG00000100644	HIF1A	-3.28469	1.44002e-25	6.37216e-27
B-cell	ENSG00000152082	MZT2B	-3.05895	1.45432e-25	6.4427e-27
B-cell	ENSG00000149177	PTPRJ	-3.35978	1.46818e-25	6.5114e-27
B-cell	ENSG00000198265	HELZ	-3.10042	1.5904e-25	7.06268e-27
B-cell	ENSG00000141867	BRD4	-2.89727	1.5904e-25	7.06934e-27
B-cell	ENSG00000245910	SNHG6	-2.56976	1.60683e-25	7.15037e-27
B-cell	ENSG00000160255	ITGB2	-3.59425	1.81603e-25	8.09038e-27
B-cell	ENSG00000151276	MAGI1	-4.09675	1.82674e-25	8.15004e-27
B-cell	ENSG00000129003	VPS13C	-2.56764	1.82674e-25	8.15633e-27
B-cell	ENSG00000166377	ATP9B	-3.13698	2.02477e-25	9.05059e-27
B-cell	ENSG00000133110	POSTN	-4.50088	2.04882e-25	9.16834e-27
B-cell	ENSG00000129636	ITFG1	-2.79702	2.07125e-25	9.27902e-27
B-cell	ENSG00000078140	UBE2K	-2.92086	2.08581e-25	9.35468e-27
B-cell	ENSG00000139793	MBNL2	-2.83066	2.10399e-25	9.44668e-27
B-cell	ENSG00000164808	SPIDR	-2.78048	2.1067e-25	9.47954e-27
B-cell	ENSG00000034713	GABARAPL2	-3.15811	2.1067e-25	9.47988e-27
B-cell	ENSG00000163848	ZNF148	-2.81059	2.14421e-25	9.65937e-27
B-cell	ENSG00000101126	ADNP	-2.86933	2.26299e-25	1.02058e-26
B-cell	ENSG00000254999	BRK1	-3.40195	2.33562e-25	1.05449e-26
B-cell	ENSG00000065243	PKN2	-2.74085	2.65627e-25	1.20059e-26
B-cell	ENSG00000174886	NDUFA11	-3.24373	3.1819e-25	1.43975e-26
B-cell	ENSG00000099250	NRP1	-3.96675	3.22748e-25	1.46199e-26
B-cell	ENSG00000070366	SMG6	-2.93762	3.31864e-25	1.50494e-26
B-cell	ENSG00000170921	TANC2	-3.46515	3.33464e-25	1.51386e-26
B-cell	ENSG00000186010	NDUFA13	-3.04554	3.60906e-25	1.64024e-26
B-cell	ENSG00000114861	FOXP1	-2.91744	3.67754e-25	1.67319e-26
B-cell	ENSG00000153147	SMARCA5	-2.94995	3.81837e-25	1.73917e-26
B-cell	ENSG00000082996	RNF13	-3.02254	3.82353e-25	1.74534e-26
B-cell	ENSG00000221869	CEBPD	-3.77205	3.82353e-25	1.74396e-26
B-cell	ENSG00000128272	ATF4	-2.85939	3.91836e-25	1.79058e-26
B-cell	ENSG00000132341	RAN	-3.10222	3.97223e-25	1.81718e-26
B-cell	ENSG00000151474	FRMD4A	-3.48214	4.02871e-25	1.84503e-26
B-cell	ENSG00000130303	BST2	-3.34375	4.12023e-25	1.889e-26
B-cell	ENSG00000146247	PHIP	-2.88791	4.16713e-25	1.91258e-26
B-cell	ENSG00000105223	PLD3	-3.83961	4.18466e-25	1.92271e-26
B-cell	ENSG00000164096	C4orf3	-3.32461	4.28421e-25	1.97059e-26
B-cell	ENSG00000135968	GCC2	-3.05796	4.36017e-25	2.0077e-26
B-cell	ENSG00000115355	CCDC88A	-3.82954	4.44768e-25	2.05022e-26
B-cell	ENSG00000004534	RBM6	-2.61244	4.47883e-25	2.06803e-26
B-cell	ENSG00000198242	RPL23A	-3.37325	4.47883e-25	2.06904e-26
B-cell	ENSG00000178974	FBXO34	-3.29389	4.48799e-25	2.07551e-26
B-cell	ENSG00000166295	ANAPC16	-2.74388	4.48822e-25	2.07786e-26
B-cell	ENSG00000097033	SH3GLB1	-3.00355	4.62884e-25	2.14553e-26
B-cell	ENSG00000099331	MYO9B	-3.35975	4.62884e-25	2.14758e-26
B-cell	ENSG00000128595	CALU	-3.51708	4.75431e-25	2.20816e-26
B-cell	ENSG00000164830	OXR1	-3.28145	5.19479e-25	2.41534e-26
B-cell	ENSG00000156831	NSMCE2	-3.13591	5.21457e-25	2.42714e-26
B-cell	ENSG00000171862	PTEN	-2.89171	5.39876e-25	2.51556e-26
B-cell	ENSG00000184007	PTP4A2	-3.15529	5.72175e-25	2.66891e-26
B-cell	ENSG00000157106	SMG1	-2.83746	5.93031e-25	2.76916e-26
B-cell	ENSG00000121741	ZMYM2	-3.16699	5.99109e-25	2.80052e-26
B-cell	ENSG00000106624	AEBP1	-4.58571	6.5717e-25	3.07521e-26
B-cell	ENSG00000099860	GADD45B	-3.84407	7.55594e-25	3.53955e-26
B-cell	ENSG00000169744	LDB2	-4.22321	7.71458e-25	3.61771e-26
B-cell	ENSG00000168066	SF1	-2.70149	7.76895e-25	3.64709e-26
B-cell	ENSG00000081041	CXCL2	-4.94731	7.7923e-25	3.66194e-26
B-cell	ENSG00000080802	CNOT4	-3.11435	8.0958e-25	3.8086e-26
B-cell	ENSG00000114302	PRKAR2A	-3.00447	8.16824e-25	3.84675e-26
B-cell	ENSG00000177885	GRB2	-3.09505	8.23793e-25	3.88368e-26
B-cell	ENSG00000104964	TLE5	-2.57363	8.27739e-25	3.91054e-26
B-cell	ENSG00000105810	CDK6	-3.23608	8.27739e-25	3.91029e-26
B-cell	ENSG00000182117	NOP10	-2.77342	9.22226e-25	4.36154e-26
B-cell	ENSG00000204569	PPP1R10	-2.93905	9.24569e-25	4.37723e-26
B-cell	ENSG00000148834	GSTO1	-3.49433	9.69965e-25	4.59699e-26
B-cell	ENSG00000172493	AFF1	-2.98885	9.75029e-25	4.62586e-26
B-cell	ENSG00000137075	RNF38	-3.02962	1.00663e-24	4.7808e-26
B-cell	ENSG00000170515	PA2G4	-3.30251	1.05489e-24	5.01528e-26
B-cell	ENSG00000102024	PLS3	-4.00542	1.07864e-24	5.13354e-26
B-cell	ENSG00000170017	ALCAM	-3.62781	1.09469e-24	5.21541e-26
B-cell	ENSG00000108510	MED13	-2.7085	1.11316e-24	5.30894e-26
B-cell	ENSG00000100316	RPL3	-3.70951	1.12734e-24	5.38222e-26
B-cell	ENSG00000183049	CAMK1D	-3.12201	1.17103e-24	5.59663e-26
B-cell	ENSG00000143324	XPR1	-2.86356	1.22332e-24	5.85267e-26
B-cell	ENSG00000129625	REEP5	-3.25282	1.24156e-24	5.9461e-26
B-cell	ENSG00000100138	SNU13	-2.84626	1.327e-24	6.3619e-26
B-cell	ENSG00000134371	CDC73	-3.02589	1.32843e-24	6.3754e-26
B-cell	ENSG00000125347	IRF1	-2.81004	1.36663e-24	6.56554e-26
B-cell	ENSG00000005339	CREBBP	-2.73262	1.37025e-24	6.58976e-26
B-cell	ENSG00000169504	CLIC4	-3.17887	1.39022e-24	6.69273e-26
B-cell	ENSG00000136754	ABI1	-2.80582	1.40279e-24	6.76028e-26
B-cell	ENSG00000109861	CTSC	-3.73748	1.45671e-24	7.02737e-26
B-cell	ENSG00000115380	EFEMP1	-4.66623	1.48631e-24	7.17759e-26
B-cell	ENSG00000066933	MYO9A	-3.47575	1.50925e-24	7.29591e-26
B-cell	ENSG00000142534	RPS11	-3.49422	1.52588e-24	7.3879e-26
B-cell	ENSG00000140396	NCOA2	-3.04318	1.52588e-24	7.39153e-26
B-cell	ENSG00000116815	CD58	-3.09429	1.53552e-24	7.44585e-26
B-cell	ENSG00000151422	FER	-2.97164	1.55045e-24	7.52842e-26
B-cell	ENSG00000132670	PTPRA	-2.65109	1.55045e-24	7.53372e-26
B-cell	ENSG00000168137	SETD5	-2.9453	1.61107e-24	7.83633e-26
B-cell	ENSG00000188186	LAMTOR4	-3.00398	1.61211e-24	7.84945e-26
B-cell	ENSG00000167863	ATP5PD	-3.11119	1.65293e-24	8.05642e-26
B-cell	ENSG00000090060	PAPOLA	-2.60928	1.70799e-24	8.33334e-26
B-cell	ENSG00000131711	MAP1B	-4.39494	1.784e-24	8.71305e-26
B-cell	ENSG00000115896	PLCL1	-3.66601	1.92742e-24	9.42315e-26
B-cell	ENSG00000105856	HBP1	-3.03738	1.98393e-24	9.70932e-26
B-cell	ENSG00000143870	PDIA6	-3.27614	1.98695e-24	9.74237e-26
B-cell	ENSG00000136942	RPL35	-3.81947	1.98695e-24	9.74396e-26
B-cell	ENSG00000105640	RPL18A	-3.65126	1.99404e-24	9.78867e-26
B-cell	ENSG00000169826	CSGALNACT2	-3.27677	2.09995e-24	1.0319e-25
B-cell	ENSG00000101849	TBL1X	-2.89578	2.10896e-24	1.03738e-25
B-cell	ENSG00000118363	SPCS2	-3.0308	2.11346e-24	1.04065e-25
B-cell	ENSG00000114315	HES1	-3.65583	2.12042e-24	1.04513e-25
B-cell	ENSG00000099783	HNRNPM	-2.7091	2.12547e-24	1.04868e-25
B-cell	ENSG00000198961	PJA2	-2.76729	2.14874e-24	1.06124e-25
B-cell	ENSG00000122482	ZNF644	-2.86368	2.19988e-24	1.08759e-25
B-cell	ENSG00000197728	RPS26	-3.90635	2.33247e-24	1.15431e-25
B-cell	ENSG00000143322	ABL2	-3.4865	2.35593e-24	1.16709e-25
B-cell	ENSG00000169641	LUZP1	-3.36438	2.39177e-24	1.18604e-25
B-cell	ENSG00000175602	CCDC85B	-3.1236	2.3941e-24	1.18839e-25
B-cell	ENSG00000066777	ARFGEF1	-2.94883	2.40981e-24	1.19739e-25
B-cell	ENSG00000126247	CAPNS1	-3.09322	2.49147e-24	1.23921e-25
B-cell	ENSG00000187239	FNBP1	-3.14365	2.55538e-24	1.27355e-25
B-cell	ENSG00000183722	LHFPL6	-3.63211	2.55538e-24	1.27264e-25
B-cell	ENSG00000011114	BTBD7	-2.90002	2.56107e-24	1.27766e-25
B-cell	ENSG00000023191	RNH1	-3.22901	2.63329e-24	1.315e-25
B-cell	ENSG00000163939	PBRM1	-2.7483	2.90615e-24	1.45271e-25
B-cell	ENSG00000142599	RERE	-2.7881	2.92902e-24	1.46707e-25
B-cell	ENSG00000143919	CAMKMT	-3.08106	2.92902e-24	1.46686e-25
B-cell	ENSG00000080298	RFX3	-2.90224	2.93153e-24	1.46979e-25
B-cell	ENSG00000180957	PITPNB	-2.65814	3.0467e-24	1.53057e-25
B-cell	ENSG00000197081	IGF2R	-3.55176	3.0467e-24	1.53052e-25
B-cell	ENSG00000173273	TNKS	-2.77814	3.14536e-24	1.5817e-25
B-cell	ENSG00000093167	LRRFIP2	-3.20876	3.16477e-24	1.59304e-25
B-cell	ENSG00000111885	MAN1A1	-3.45782	3.33736e-24	1.68158e-25
B-cell	ENSG00000277632	CCL3	-5.28674	3.49759e-24	1.76406e-25
B-cell	ENSG00000198160	MIER1	-2.9968	3.54953e-24	1.79203e-25
B-cell	ENSG00000135047	CTSL	-4.10665	3.60097e-24	1.8216e-25
B-cell	ENSG00000180357	ZNF609	-3.23731	3.60097e-24	1.82148e-25
B-cell	ENSG00000112308	C6orf62	-3.12005	3.60266e-24	1.82424e-25
B-cell	ENSG00000130340	SNX9	-3.16179	3.62735e-24	1.83856e-25
B-cell	ENSG00000131374	TBC1D5	-2.72044	3.92795e-24	1.99288e-25
B-cell	ENSG00000115677	HDLBP	-3.36833	4.01205e-24	2.03755e-25
B-cell	ENSG00000138448	ITGAV	-3.51017	4.06518e-24	2.06656e-25
B-cell	ENSG00000129128	SPCS3	-3.08646	4.07458e-24	2.07337e-25
B-cell	ENSG00000173726	TOMM20	-2.96223	4.13521e-24	2.10629e-25
B-cell	ENSG00000134318	ROCK2	-2.96095	4.24758e-24	2.16564e-25
B-cell	ENSG00000083896	YTHDC1	-2.54604	4.42273e-24	2.25715e-25
B-cell	ENSG00000154582	ELOC	-2.9148	4.45471e-24	2.27726e-25
B-cell	ENSG00000165629	ATP5F1C	-3.28386	4.45471e-24	2.27791e-25
B-cell	ENSG00000122565	CBX3	-3.07533	4.56431e-24	2.33623e-25
B-cell	ENSG00000123106	CCDC91	-2.87207	4.59252e-24	2.35297e-25
B-cell	ENSG00000170906	NDUFA3	-2.88977	4.6277e-24	2.3733e-25
B-cell	ENSG00000184014	DENND5A	-3.34331	4.77815e-24	2.45284e-25
B-cell	ENSG00000198832	SELENOM	-3.83716	4.81205e-24	2.47264e-25
B-cell	ENSG00000185728	YTHDF3	-3.27914	4.93873e-24	2.5402e-25
B-cell	ENSG00000157837	SPPL3	-3.03482	5.01546e-24	2.58217e-25
B-cell	ENSG00000065526	SPEN	-2.58796	5.12163e-24	2.63938e-25
B-cell	ENSG00000183283	DAZAP2	-2.74974	5.3474e-24	2.7584e-25
B-cell	ENSG00000130811	EIF3G	-2.97623	5.38708e-24	2.78155e-25
B-cell	ENSG00000020577	SAMD4A	-3.49974	5.38818e-24	2.78537e-25
B-cell	ENSG00000092148	HECTD1	-2.71434	5.38818e-24	2.7875e-25
B-cell	ENSG00000145907	G3BP1	-2.79284	5.41398e-24	2.80355e-25
B-cell	ENSG00000257103	LSM14A	-2.5255	5.49298e-24	2.8472e-25
B-cell	ENSG00000100784	RPS6KA5	-2.85255	5.68723e-24	2.95356e-25
B-cell	ENSG00000055044	NOP58	-2.7236	5.68723e-24	2.95298e-25
B-cell	ENSG00000198931	APRT	-2.94595	5.71723e-24	2.97199e-25
B-cell	ENSG00000036257	CUL3	-2.58597	5.84142e-24	3.03946e-25
B-cell	ENSG00000124214	STAU1	-2.70203	5.91148e-24	3.07887e-25
B-cell	ENSG00000157557	ETS2	-3.72053	5.95203e-24	3.10295e-25
B-cell	ENSG00000174953	DHX36	-2.71644	6.06354e-24	3.16411e-25
B-cell	ENSG00000174437	ATP2A2	-3.11031	6.28195e-24	3.28122e-25
B-cell	ENSG00000153310	CYRIB	-2.90863	6.50362e-24	3.40025e-25
B-cell	ENSG00000137876	RSL24D1	-2.98855	6.78486e-24	3.55067e-25
B-cell	ENSG00000116679	IVNS1ABP	-3.24742	7.1856e-24	3.76397e-25
B-cell	ENSG00000090104	RGS1	-3.95857	7.79654e-24	4.08788e-25
B-cell	ENSG00000196189	SEMA4A	-3.71351	7.8167e-24	4.10235e-25
B-cell	ENSG00000124126	PREX1	-2.95498	7.84494e-24	4.12109e-25
B-cell	ENSG00000188529	SRSF10	-2.79643	8.51412e-24	4.47687e-25
B-cell	ENSG00000170348	TMED10	-3.13818	8.57747e-24	4.51446e-25
B-cell	ENSG00000164346	NSA2	-2.77404	8.58192e-24	4.52108e-25
B-cell	ENSG00000051523	CYBA	-3.31976	8.75764e-24	4.61802e-25
B-cell	ENSG00000107341	UBE2R2	-3.09372	8.91992e-24	4.70804e-25
B-cell	ENSG00000111716	LDHB	-2.85909	9.23828e-24	4.88069e-25
B-cell	ENSG00000163539	CLASP2	-2.84387	9.63101e-24	5.09298e-25
B-cell	ENSG00000090905	TNRC6A	-3.28041	9.83829e-24	5.2075e-25
B-cell	ENSG00000231389	HLA-DPA1	-4.02963	1.03525e-23	5.48484e-25
B-cell	ENSG00000015153	YAF2	-2.70609	1.1028e-23	5.84822e-25
B-cell	ENSG00000183291	SELENOF	-2.96083	1.11515e-23	5.92483e-25
B-cell	ENSG00000166128	RAB8B	-3.28986	1.11515e-23	5.92248e-25
B-cell	ENSG00000160201	U2AF1	-2.75334	1.14347e-23	6.08103e-25
B-cell	ENSG00000138398	PPIG	-2.21499	1.1554e-23	6.15021e-25
B-cell	ENSG00000184203	PPP1R2	-2.98419	1.15903e-23	6.17533e-25
B-cell	ENSG00000113269	RNF130	-3.28172	1.16891e-23	6.23382e-25
B-cell	ENSG00000096060	FKBP5	-2.80882	1.17628e-23	6.27897e-25
B-cell	ENSG00000104763	ASAH1	-3.36494	1.20668e-23	6.44724e-25
B-cell	ENSG00000075884	ARHGAP15	-3.60836	1.21953e-23	6.52201e-25
B-cell	ENSG00000186432	KPNA4	-2.82402	1.24991e-23	6.69072e-25
B-cell	ENSG00000134108	ARL8B	-3.4332	1.31782e-23	7.06082e-25
B-cell	ENSG00000170889	RPS9	-3.44402	1.34611e-23	7.21912e-25
B-cell	ENSG00000089902	RCOR1	-2.82859	1.36097e-23	7.30561e-25
B-cell	ENSG00000105401	CDC37	-2.70285	1.36215e-23	7.31873e-25
B-cell	ENSG00000165029	ABCA1	-3.79307	1.4012e-23	7.53554e-25
B-cell	ENSG00000106069	CHN2	-3.76911	1.43031e-23	7.69922e-25
B-cell	ENSG00000073417	PDE8A	-2.89894	1.43428e-23	7.72774e-25
B-cell	ENSG00000118985	ELL2	-3.17674	1.52806e-23	8.24063e-25
B-cell	ENSG00000134644	PUM1	-2.59178	1.54562e-23	8.34303e-25
B-cell	ENSG00000111860	CEP85L	-2.87246	1.61356e-23	8.71782e-25
B-cell	ENSG00000138119	MYOF	-3.54174	1.63427e-23	8.83784e-25
B-cell	ENSG00000265241	RBM8A	-2.92239	1.65645e-23	8.96608e-25
B-cell	ENSG00000168172	HOOK3	-2.90208	1.66596e-23	9.02587e-25
B-cell	ENSG00000006125	AP2B1	-2.88209	1.71605e-23	9.30581e-25
B-cell	ENSG00000112893	MAN2A1	-2.80134	1.72245e-23	9.34912e-25
B-cell	ENSG00000135535	CD164	-2.91609	1.79543e-23	9.75417e-25
B-cell	ENSG00000182670	TTC3	-2.65368	1.83357e-23	9.97051e-25
B-cell	ENSG00000172348	RCAN2	-4.07743	1.84129e-23	1.00217e-24
B-cell	ENSG00000042493	CAPG	-3.44268	1.91289e-23	1.0421e-24
B-cell	ENSG00000053254	FOXN3	-2.81804	1.92717e-23	1.05083e-24
B-cell	ENSG00000108424	KPNB1	-2.78351	1.95171e-23	1.06519e-24
B-cell	ENSG00000177410	ZFAS1	-2.72716	1.96217e-23	1.07187e-24
B-cell	ENSG00000141367	CLTC	-2.89261	1.98273e-23	1.0841e-24
B-cell	ENSG00000105323	HNRNPUL1	-2.77178	2.02363e-23	1.10747e-24
B-cell	ENSG00000065883	CDK13	-2.80503	2.05198e-23	1.12401e-24
B-cell	ENSG00000118640	VAMP8	-3.34477	2.19786e-23	1.20501e-24
B-cell	ENSG00000143977	SNRPG	-3.02434	2.2175e-23	1.21689e-24
B-cell	ENSG00000145860	RNF145	-3.11422	2.25661e-23	1.23948e-24
B-cell	ENSG00000110075	PPP6R3	-2.78912	2.26288e-23	1.24405e-24
B-cell	ENSG00000137145	DENND4C	-3.2733	2.27886e-23	1.25397e-24
B-cell	ENSG00000176105	YES1	-3.5953	2.30233e-23	1.26803e-24
B-cell	ENSG00000243147	MRPL33	-3.18017	2.31634e-23	1.2769e-24
B-cell	ENSG00000198363	ASPH	-3.30522	2.33001e-23	1.2856e-24
B-cell	ENSG00000102879	CORO1A	-2.64332	2.49181e-23	1.37612e-24
B-cell	ENSG00000144426	NBEAL1	-2.82956	2.57098e-23	1.42112e-24
B-cell	ENSG00000140545	MFGE8	-4.22824	2.65478e-23	1.46877e-24
B-cell	ENSG00000074054	CLASP1	-2.67935	2.66429e-23	1.47536e-24
B-cell	ENSG00000172965	MIR4435-2HG	-2.95288	2.76442e-23	1.53219e-24
B-cell	ENSG00000102804	TSC22D1	-3.39078	2.76476e-23	1.53375e-24
B-cell	ENSG00000096746	HNRNPH3	-2.77599	2.86347e-23	1.58994e-24
B-cell	ENSG00000196504	PRPF40A	-2.88712	2.90113e-23	1.6123e-24
B-cell	ENSG00000113163	CERT1	-3.07183	3.09723e-23	1.72283e-24
B-cell	ENSG00000181555	SETD2	-2.61665	3.17286e-23	1.76648e-24
B-cell	ENSG00000168386	FILIP1L	-3.50356	3.19275e-23	1.77915e-24
B-cell	ENSG00000112739	PRPF4B	-2.6193	3.29559e-23	1.8381e-24
B-cell	ENSG00000205581	HMGN1	-2.71838	3.31566e-23	1.85094e-24
B-cell	ENSG00000125995	ROMO1	-3.24276	3.37923e-23	1.88812e-24
B-cell	ENSG00000111796	KLRB1	-3.59871	3.43753e-23	1.92241e-24
B-cell	ENSG00000163602	RYBP	-2.75939	3.44324e-23	1.92904e-24
B-cell	ENSG00000144357	UBR3	-2.74362	3.44324e-23	1.92812e-24
B-cell	ENSG00000214253	FIS1	-3.13943	3.50147e-23	1.96341e-24
B-cell	ENSG00000152520	PAN3	-3.12028	3.74989e-23	2.10458e-24
B-cell	ENSG00000121579	NAA50	-3.1881	3.9109e-23	2.19689e-24
B-cell	ENSG00000142541	RPL13A	-3.27846	4.21756e-23	2.37126e-24
B-cell	ENSG00000116741	RGS2	-3.30143	4.26753e-23	2.40148e-24
B-cell	ENSG00000100030	MAPK1	-2.87266	4.39091e-23	2.4731e-24
B-cell	ENSG00000007944	MYLIP	-3.04626	4.57487e-23	2.579e-24
B-cell	ENSG00000197548	ATG7	-2.83568	4.65619e-23	2.62716e-24
B-cell	ENSG00000143891	GALM	-3.0748	4.96261e-23	2.80253e-24
B-cell	ENSG00000150687	PRSS23	-3.73953	4.98276e-23	2.81643e-24
B-cell	ENSG00000100979	PLTP	-3.90693	4.98276e-23	2.81888e-24
B-cell	ENSG00000165949	IFI27	-3.95881	4.99585e-23	2.82878e-24
B-cell	ENSG00000185896	LAMP1	-3.40264	5.00439e-23	2.83611e-24
B-cell	ENSG00000087903	RFX2	-3.31364	5.36269e-23	3.04425e-24
B-cell	ENSG00000117614	SYF2	-2.90744	5.36269e-23	3.04452e-24
B-cell	ENSG00000049323	LTBP1	-4.65442	5.63351e-23	3.20108e-24
B-cell	ENSG00000122359	ANXA11	-2.97453	5.65647e-23	3.21695e-24
B-cell	ENSG00000117592	PRDX6	-3.15421	5.92378e-23	3.37193e-24
B-cell	ENSG00000132507	EIF5A	-2.71614	5.93769e-23	3.38281e-24
B-cell	ENSG00000117000	RLF	-2.63287	5.95142e-23	3.3936e-24
B-cell	ENSG00000130844	ZNF331	-3.67859	6.03767e-23	3.4458e-24
B-cell	ENSG00000186566	GPATCH8	-2.58657	6.07596e-23	3.47068e-24
B-cell	ENSG00000242247	ARFGAP3	-3.21494	6.10896e-23	3.49258e-24
B-cell	ENSG00000183011	NAA38	-3.23506	6.11394e-23	3.49847e-24
B-cell	ENSG00000170310	STX8	-2.67665	6.56801e-23	3.76157e-24
B-cell	ENSG00000166136	NDUFB8	-3.13242	6.64684e-23	3.81004e-24
B-cell	ENSG00000063177	RPL18	-3.46256	6.71044e-23	3.84984e-24
B-cell	ENSG00000217555	CKLF	-3.29475	6.78101e-23	3.89371e-24
B-cell	ENSG00000083799	CYLD	-2.7767	6.79118e-23	3.90294e-24
B-cell	ENSG00000221914	PPP2R2A	-2.60401	6.87457e-23	3.95429e-24
B-cell	ENSG00000104490	NCALD	-3.51399	7.37061e-23	4.24329e-24
B-cell	ENSG00000184076	UQCR10	-2.70656	8.00411e-23	4.612e-24
B-cell	ENSG00000111145	ELK3	-3.20376	8.56614e-23	4.94011e-24
B-cell	ENSG00000171159	BBLN	-2.92413	8.77934e-23	5.06744e-24
B-cell	ENSG00000126070	AGO3	-2.70449	8.84038e-23	5.11045e-24
B-cell	ENSG00000173113	TRMT112	-2.87497	8.84038e-23	5.1115e-24
B-cell	ENSG00000110713	NUP98	-2.69656	8.95855e-23	5.18429e-24
B-cell	ENSG00000143207	COP1	-2.51321	9.18036e-23	5.31724e-24
B-cell	ENSG00000147872	PLIN2	-4.15099	9.58591e-23	5.55691e-24
B-cell	ENSG00000100387	RBX1	-2.94472	9.59025e-23	5.56421e-24
B-cell	ENSG00000153827	TRIP12	-2.79543	9.60861e-23	5.57966e-24
B-cell	ENSG00000137478	FCHSD2	-2.55468	1.0261e-22	5.9636e-24
B-cell	ENSG00000172428	COPS9	-3.18139	1.05998e-22	6.16579e-24
B-cell	ENSG00000277443	MARCKS	-3.25352	1.06993e-22	6.22901e-24
B-cell	ENSG00000143776	CDC42BPA	-3.2159	1.09714e-22	6.3929e-24
B-cell	ENSG00000132334	PTPRE	-3.69085	1.14774e-22	6.6935e-24
B-cell	ENSG00000124762	CDKN1A	-3.19958	1.16038e-22	6.77297e-24
B-cell	ENSG00000116171	SCP2	-3.02747	1.184e-22	6.91674e-24
B-cell	ENSG00000154001	PPP2R5E	-2.8319	1.22633e-22	7.17016e-24
B-cell	ENSG00000211455	STK38L	-3.19324	1.24434e-22	7.28167e-24
B-cell	ENSG00000162923	WDR26	-2.96104	1.25728e-22	7.36367e-24
B-cell	ENSG00000083845	RPS5	-3.1005	1.2652e-22	7.41634e-24
B-cell	ENSG00000091527	CDV3	-3.09734	1.37131e-22	8.04522e-24
B-cell	ENSG00000112249	ASCC3	-2.59947	1.38888e-22	8.15523e-24
B-cell	ENSG00000134186	PRPF38B	-2.83601	1.4089e-22	8.27979e-24
B-cell	ENSG00000177733	HNRNPA0	-2.77572	1.42963e-22	8.40872e-24
B-cell	ENSG00000124486	USP9X	-2.79372	1.49347e-22	8.79167e-24
B-cell	ENSG00000198947	DMD	-4.33477	1.60923e-22	9.48118e-24
B-cell	ENSG00000086666	ZFAND6	-2.7018	1.63345e-22	9.63203e-24
B-cell	ENSG00000114416	FXR1	-2.59818	1.79785e-22	1.06104e-23
B-cell	ENSG00000135541	AHI1	-3.00445	1.82604e-22	1.07859e-23
B-cell	ENSG00000151366	NDUFC2	-3.172	1.84123e-22	1.08848e-23
B-cell	ENSG00000173559	NABP1	-3.00893	1.84211e-22	1.08992e-23
B-cell	ENSG00000116824	CD2	-3.5316	1.86482e-22	1.10429e-23
B-cell	ENSG00000141905	NFIC	-3.37313	1.86951e-22	1.108e-23
B-cell	ENSG00000135932	CAB39	-2.94284	1.90523e-22	1.13012e-23
B-cell	ENSG00000033867	SLC4A7	-2.73549	1.91522e-22	1.137e-23
B-cell	ENSG00000125977	EIF2S2	-2.59258	1.94864e-22	1.15781e-23
B-cell	ENSG00000077420	APBB1IP	-2.82276	1.97917e-22	1.17694e-23
B-cell	ENSG00000170458	CD14	-3.97865	1.99081e-22	1.18485e-23
B-cell	ENSG00000140718	FTO	-2.94639	2.00677e-22	1.19535e-23
B-cell	ENSG00000129084	PSMA1	-3.10218	2.03463e-22	1.21296e-23
B-cell	ENSG00000137312	FLOT1	-3.33296	2.16916e-22	1.29425e-23
B-cell	ENSG00000241837	ATP5PO	-3.16559	2.17564e-22	1.2992e-23
B-cell	ENSG00000100941	PNN	-2.48402	2.22136e-22	1.3276e-23
B-cell	ENSG00000198964	SGMS1	-2.8544	2.2403e-22	1.34005e-23
B-cell	ENSG00000099341	PSMD8	-3.07376	2.28701e-22	1.36913e-23
B-cell	ENSG00000183255	PTTG1IP	-3.24751	2.31107e-22	1.38468e-23
B-cell	ENSG00000112406	HECA	-2.91525	2.33534e-22	1.40039e-23
B-cell	ENSG00000115232	ITGA4	-3.28443	2.38275e-22	1.43001e-23
B-cell	ENSG00000171634	BPTF	-2.71014	2.4045e-22	1.44426e-23
B-cell	ENSG00000145349	CAMK2D	-2.72292	2.42076e-22	1.45523e-23
B-cell	ENSG00000100320	RBFOX2	-3.26005	2.49021e-22	1.49822e-23
B-cell	ENSG00000134882	UBAC2	-2.7221	2.60355e-22	1.56771e-23
B-cell	ENSG00000077380	DYNC1I2	-2.88099	2.75231e-22	1.65866e-23
B-cell	ENSG00000117859	OSBPL9	-2.47079	2.75722e-22	1.663e-23
B-cell	ENSG00000148634	HERC4	-2.66899	2.81522e-22	1.69938e-23
B-cell	ENSG00000138433	CIR1	-3.02057	2.95253e-22	1.78374e-23
B-cell	ENSG00000152291	TGOLN2	-2.89207	2.98381e-22	1.80413e-23
B-cell	ENSG00000126524	SBDS	-3.35501	3.01746e-22	1.82598e-23
B-cell	ENSG00000114062	UBE3A	-2.54481	3.11883e-22	1.88888e-23
B-cell	ENSG00000133026	MYH10	-4.33763	3.22225e-22	1.95312e-23
B-cell	ENSG00000171310	CHST11	-3.24672	3.46344e-22	2.10105e-23
B-cell	ENSG00000008083	JARID2	-3.44441	3.48364e-22	2.11504e-23
B-cell	ENSG00000011405	PIK3C2A	-2.83025	3.67039e-22	2.23025e-23
B-cell	ENSG00000118217	ATF6	-2.78449	3.73233e-22	2.26975e-23
B-cell	ENSG00000184588	PDE4B	-3.22056	3.75537e-22	2.28563e-23
B-cell	ENSG00000105669	COPE	-3.08706	3.76151e-22	2.29125e-23
B-cell	ENSG00000148908	RGS10	-3.389	3.7752e-22	2.30151e-23
B-cell	ENSG00000179889	PDXDC1	-2.82593	3.7752e-22	2.30336e-23
B-cell	ENSG00000183023	SLC8A1	-3.78591	3.78042e-22	2.30842e-23
B-cell	ENSG00000103342	GSPT1	-2.50905	3.79879e-22	2.32154e-23
B-cell	ENSG00000138385	SSB	-2.81261	4.11962e-22	2.51966e-23
B-cell	ENSG00000146376	ARHGAP18	-3.25161	4.40451e-22	2.6961e-23
B-cell	ENSG00000253729	PRKDC	-2.7401	4.53359e-22	2.77737e-23
B-cell	ENSG00000163220	S100A9	-4.10645	4.61539e-22	2.82979e-23
B-cell	ENSG00000185825	BCAP31	-3.17148	4.8082e-22	2.95041e-23
B-cell	ENSG00000136826	KLF4	-3.71876	4.83623e-22	2.97002e-23
B-cell	ENSG00000260032	NORAD	-3.43919	4.93783e-22	3.03488e-23
B-cell	ENSG00000104375	STK3	-2.85808	5.01134e-22	3.08255e-23
B-cell	ENSG00000130522	JUND	-3.9048	5.24896e-22	3.23134e-23
B-cell	ENSG00000170242	USP47	-2.93091	5.25745e-22	3.23919e-23
B-cell	ENSG00000173674	EIF1AX	-2.62921	5.27838e-22	3.25472e-23
B-cell	ENSG00000114850	SSR3	-3.03581	5.29383e-22	3.26688e-23
B-cell	ENSG00000171858	RPS21	-3.21668	5.67835e-22	3.50701e-23
B-cell	ENSG00000168028	RPSA	-3.12281	5.71709e-22	3.53379e-23
B-cell	ENSG00000198431	TXNRD1	-3.18355	5.8168e-22	3.59832e-23
B-cell	ENSG00000120705	ETF1	-3.04767	5.95359e-22	3.68591e-23
B-cell	ENSG00000100796	PPP4R3A	-2.83094	6.06905e-22	3.76042e-23
B-cell	ENSG00000270647	TAF15	-2.85378	6.37023e-22	3.95021e-23
B-cell	ENSG00000141506	PIK3R5	-3.32138	6.47993e-22	4.02147e-23
B-cell	ENSG00000135441	BLOC1S1	-3.10644	6.80134e-22	4.22433e-23
B-cell	ENSG00000028137	TNFRSF1B	-3.46769	7.0918e-22	4.40827e-23
B-cell	ENSG00000077157	PPP1R12B	-3.50871	7.14046e-22	4.44208e-23
B-cell	ENSG00000108106	UBE2S	-3.03541	7.24128e-22	4.50842e-23
B-cell	ENSG00000128245	YWHAH	-2.94439	7.45963e-22	4.64808e-23
B-cell	ENSG00000138758	SEPTIN11	-3.15614	7.73273e-22	4.82211e-23
B-cell	ENSG00000166033	HTRA1	-3.37657	7.76351e-22	4.84517e-23
B-cell	ENSG00000092108	SCFD1	-2.81752	7.85421e-22	4.9057e-23
B-cell	ENSG00000234741	GAS5	-2.1768	8.1452e-22	5.09151e-23
B-cell	ENSG00000175387	SMAD2	-3.19044	8.45848e-22	5.29156e-23
B-cell	ENSG00000135837	CEP350	-2.63559	8.49564e-22	5.31904e-23
B-cell	ENSG00000169946	ZFPM2	-3.80089	8.51893e-22	5.33788e-23
B-cell	ENSG00000024048	UBR2	-2.77161	8.72822e-22	5.47337e-23
B-cell	ENSG00000188559	RALGAPA2	-3.61243	9.02025e-22	5.661e-23
B-cell	ENSG00000166734	GOLM2	-2.93712	9.07828e-22	5.70195e-23
B-cell	ENSG00000211772	TRBC2	-3.28921	9.14814e-22	5.75039e-23
B-cell	ENSG00000104067	TJP1	-3.34146	9.16558e-22	5.76592e-23
B-cell	ENSG00000213585	VDAC1	-2.89457	9.31602e-22	5.86521e-23
B-cell	ENSG00000175029	CTBP2	-3.13608	9.60191e-22	6.04999e-23
B-cell	ENSG00000085276	MECOM	-4.02839	9.61732e-22	6.0645e-23
B-cell	ENSG00000110367	DDX6	-2.71343	9.8011e-22	6.18528e-23
B-cell	ENSG00000119314	PTBP3	-2.53212	9.9513e-22	6.28503e-23
B-cell	ENSG00000153071	DAB2	-3.34337	1.00808e-21	6.37184e-23
B-cell	ENSG00000145743	FBXL17	-2.77931	1.0297e-21	6.51365e-23
B-cell	ENSG00000169372	CRADD	-3.656	1.0321e-21	6.53395e-23
B-cell	ENSG00000156642	NPTN	-3.21623	1.03296e-21	6.54458e-23
B-cell	ENSG00000151694	ADAM17	-2.79209	1.07419e-21	6.81117e-23
B-cell	ENSG00000136536	MARCHF7	-2.55321	1.08523e-21	6.88656e-23
B-cell	ENSG00000168300	PCMTD1	-2.57078	1.09044e-21	6.92505e-23
B-cell	ENSG00000177556	ATOX1	-3.08741	1.09308e-21	6.95095e-23
B-cell	ENSG00000011295	TTC19	-2.64406	1.09308e-21	6.95271e-23
B-cell	ENSG00000155313	USP25	-2.9086	1.09846e-21	6.99241e-23
B-cell	ENSG00000143889	HNRNPLL	-3.34281	1.12275e-21	7.15268e-23
B-cell	ENSG00000151532	VTI1A	-2.69815	1.1591e-21	7.39001e-23
B-cell	ENSG00000147123	NDUFB11	-2.78275	1.20653e-21	7.69841e-23
B-cell	ENSG00000115268	RPS15	-3.67398	1.22259e-21	7.81313e-23
B-cell	ENSG00000077943	ITGA8	-4.90854	1.22259e-21	7.80887e-23
B-cell	ENSG00000165732	DDX21	-2.5779	1.23392e-21	7.8917e-23
B-cell	ENSG00000137845	ADAM10	-2.8203	1.31006e-21	8.38515e-23
B-cell	ENSG00000182871	COL18A1	-3.48517	1.32022e-21	8.45678e-23
B-cell	ENSG00000171791	BCL2	-2.82168	1.32232e-21	8.47685e-23
B-cell	ENSG00000138688	BLTP1	-2.68091	1.40262e-21	8.99862e-23
B-cell	ENSG00000176407	KCMF1	-2.86947	1.43372e-21	9.20525e-23
B-cell	ENSG00000104979	C19orf53	-2.79009	1.43412e-21	9.21497e-23
B-cell	ENSG00000057608	GDI2	-2.52841	1.43858e-21	9.25086e-23
B-cell	ENSG00000153179	RASSF3	-2.75628	1.44843e-21	9.32141e-23
B-cell	ENSG00000185043	CIB1	-2.79454	1.44981e-21	9.33749e-23
B-cell	ENSG00000099795	NDUFB7	-3.18151	1.45857e-21	9.40118e-23
B-cell	ENSG00000108021	TASOR2	-2.71345	1.47818e-21	9.54238e-23
B-cell	ENSG00000135870	RC3H1	-2.51336	1.47818e-21	9.53856e-23
B-cell	ENSG00000125944	HNRNPR	-2.64206	1.55529e-21	1.00479e-22
B-cell	ENSG00000137573	SULF1	-4.58814	1.57357e-21	1.01738e-22
B-cell	ENSG00000171522	PTGER4	-3.30437	1.58027e-21	1.0225e-22
B-cell	ENSG00000135365	PHF21A	-2.3734	1.59869e-21	1.03522e-22
B-cell	ENSG00000138670	RASGEF1B	-3.26449	1.62512e-21	1.05315e-22
B-cell	ENSG00000081923	ATP8B1	-2.81516	1.65656e-21	1.07435e-22
B-cell	ENSG00000288701	PRRC2B	-2.44163	1.67836e-21	1.08932e-22
B-cell	ENSG00000130208	APOC1	-4.96243	1.72266e-21	1.11893e-22
B-cell	ENSG00000121749	TBC1D15	-2.58068	1.78663e-21	1.16138e-22
B-cell	ENSG00000113648	MACROH2A1	-3.20362	1.79035e-21	1.16469e-22
B-cell	ENSG00000164176	EDIL3	-3.62683	1.8819e-21	1.22518e-22
B-cell	ENSG00000196914	ARHGEF12	-3.27695	1.94823e-21	1.26934e-22
B-cell	ENSG00000055208	TAB2	-2.74973	1.95183e-21	1.27266e-22
B-cell	ENSG00000139112	GABARAPL1	-3.25258	2.07303e-21	1.35272e-22
B-cell	ENSG00000187735	TCEA1	-2.53678	2.0819e-21	1.35954e-22
B-cell	ENSG00000166741	NNMT	-3.58242	2.11593e-21	1.38282e-22
B-cell	ENSG00000120063	GNA13	-2.81406	2.19334e-21	1.4345e-22
B-cell	ENSG00000077984	CST7	-3.3702	2.31525e-21	1.51655e-22
B-cell	ENSG00000108061	SHOC2	-2.3662	2.31525e-21	1.5161e-22
B-cell	ENSG00000111832	RWDD1	-3.15691	2.32067e-21	1.52126e-22
B-cell	ENSG00000100647	SUSD6	-2.71714	2.35545e-21	1.54523e-22
B-cell	ENSG00000107968	MAP3K8	-2.86116	2.4762e-21	1.62568e-22
B-cell	ENSG00000163788	SNRK	-2.96617	2.59148e-21	1.70266e-22
B-cell	ENSG00000003436	TFPI	-3.37707	2.61597e-21	1.72005e-22
B-cell	ENSG00000101109	STK4	-3.06913	2.68728e-21	1.76829e-22
B-cell	ENSG00000145833	DDX46	-2.88447	2.73633e-21	1.80193e-22
B-cell	ENSG00000176845	METRNL	-3.39173	2.76041e-21	1.81916e-22
B-cell	ENSG00000163681	SLMAP	-2.79635	2.87521e-21	1.89625e-22
B-cell	ENSG00000100219	XBP1	-2.92384	2.93085e-21	1.93441e-22
B-cell	ENSG00000204842	ATXN2	-2.55986	3.10101e-21	2.04826e-22
B-cell	ENSG00000159592	GPBP1L1	-2.71145	3.28597e-21	2.17207e-22
B-cell	ENSG00000175582	RAB6A	-2.5134	3.69593e-21	2.4449e-22
B-cell	ENSG00000196233	LCOR	-2.35484	3.78612e-21	2.50645e-22
B-cell	ENSG00000118482	PHF3	-2.50503	3.78814e-21	2.50968e-22
B-cell	ENSG00000149131	SERPING1	-3.50484	3.91527e-21	2.59586e-22
B-cell	ENSG00000172115	CYCS	-2.8473	4.02176e-21	2.66847e-22
B-cell	ENSG00000104131	EIF3J	-2.32861	4.12946e-21	2.74199e-22
B-cell	ENSG00000153814	JAZF1	-2.44807	4.18938e-21	2.78387e-22
B-cell	ENSG00000047365	ARAP2	-2.91166	4.20004e-21	2.79304e-22
B-cell	ENSG00000109180	OCIAD1	-2.82708	4.41827e-21	2.94037e-22
B-cell	ENSG00000122557	HERPUD2	-2.64099	4.43817e-21	2.95804e-22
B-cell	ENSG00000179912	R3HDM2	-2.5484	4.43817e-21	2.95598e-22
B-cell	ENSG00000169895	SYAP1	-2.83529	4.4435e-21	2.96381e-22
B-cell	ENSG00000171843	MLLT3	-3.2291	4.48771e-21	2.99554e-22
B-cell	ENSG00000107249	GLIS3	-3.4416	4.6379e-21	3.0981e-22
B-cell	ENSG00000102606	ARHGEF7	-2.83299	4.86995e-21	3.25554e-22
B-cell	ENSG00000173706	HEG1	-3.28081	4.99868e-21	3.34409e-22
B-cell	ENSG00000105983	LMBR1	-3.05154	5.03316e-21	3.36967e-22
B-cell	ENSG00000100234	TIMP3	-3.80672	5.20388e-21	3.48656e-22
B-cell	ENSG00000141627	DYM	-2.71453	5.28937e-21	3.54648e-22
B-cell	ENSG00000172673	THEMIS	-3.31907	5.32509e-21	3.57309e-22
B-cell	ENSG00000166068	SPRED1	-3.49999	5.4007e-21	3.62651e-22
B-cell	ENSG00000120533	ENY2	-2.82515	5.55552e-21	3.73601e-22
B-cell	ENSG00000103187	COTL1	-3.07913	5.55552e-21	3.73489e-22
B-cell	ENSG00000167553	TUBA1C	-2.93247	5.60776e-21	3.77394e-22
B-cell	ENSG00000204138	PHACTR4	-2.72661	5.61372e-21	3.78076e-22
B-cell	ENSG00000168264	IRF2BP2	-2.84853	5.8093e-21	3.91538e-22
B-cell	ENSG00000081913	PHLPP1	-2.78643	5.89127e-21	3.97356e-22
B-cell	ENSG00000197448	GSTK1	-2.98179	6.18077e-21	4.1719e-22
B-cell	ENSG00000145495	MARCHF6	-2.57395	6.44931e-21	4.35638e-22
B-cell	ENSG00000132485	ZRANB2	-2.74869	6.55266e-21	4.42946e-22
B-cell	ENSG00000125835	SNRPB	-2.46012	6.87816e-21	4.65292e-22
B-cell	ENSG00000114796	KLHL24	-2.66577	7.05375e-21	4.77523e-22
B-cell	ENSG00000042753	AP2S1	-3.05852	7.32876e-21	4.96506e-22
B-cell	ENSG00000181222	POLR2A	-2.87517	7.34853e-21	4.98212e-22
B-cell	ENSG00000174485	DENND4A	-3.10225	7.81703e-21	5.30365e-22
B-cell	ENSG00000113088	GZMK	-3.49993	7.97875e-21	5.41735e-22
B-cell	ENSG00000196792	STRN3	-2.57735	8.06953e-21	5.48301e-22
B-cell	ENSG00000108946	PRKAR1A	-2.98733	8.1017e-21	5.50891e-22
B-cell	ENSG00000198815	FOXJ3	-2.75698	8.21245e-21	5.58832e-22
B-cell	ENSG00000111371	SLC38A1	-3.04292	8.35614e-21	5.69026e-22
B-cell	ENSG00000198380	GFPT1	-2.97779	8.41925e-21	5.73744e-22
B-cell	ENSG00000198755	RPL10A	-3.1096	8.48729e-21	5.78804e-22
B-cell	ENSG00000012061	ERCC1	-2.89147	8.49496e-21	5.79751e-22
B-cell	ENSG00000069702	TGFBR3	-3.61156	8.87399e-21	6.06503e-22
B-cell	ENSG00000065135	GNAI3	-2.64948	8.87399e-21	6.06469e-22
B-cell	ENSG00000080822	CLDND1	-2.93814	8.9891e-21	6.14819e-22
B-cell	ENSG00000180776	ZDHHC20	-2.8492	9.30173e-21	6.36666e-22
B-cell	ENSG00000111142	METAP2	-2.62652	9.33553e-21	6.39445e-22
B-cell	ENSG00000184903	IMMP2L	-2.67699	9.33564e-21	6.39918e-22
B-cell	ENSG00000038382	TRIO	-2.7646	9.45562e-21	6.48614e-22
B-cell	ENSG00000140990	NDUFB10	-2.991	9.52864e-21	6.54099e-22
B-cell	ENSG00000197451	HNRNPAB	-2.91899	9.6585e-21	6.63495e-22
B-cell	ENSG00000111912	NCOA7	-2.87992	9.85705e-21	6.77626e-22
B-cell	ENSG00000185022	MAFF	-3.21925	9.8678e-21	6.78857e-22
B-cell	ENSG00000167491	GATAD2A	-2.54583	1.01402e-20	6.98103e-22
B-cell	ENSG00000173473	SMARCC1	-2.50718	1.04395e-20	7.19227e-22
B-cell	ENSG00000136235	GPNMB	-4.00956	1.07265e-20	7.39537e-22
B-cell	ENSG00000152558	TMEM123	-2.97853	1.07428e-20	7.41198e-22
B-cell	ENSG00000111266	DUSP16	-2.75079	1.10924e-20	7.65871e-22
B-cell	ENSG00000130779	CLIP1	-2.94651	1.11405e-20	7.6975e-22
B-cell	ENSG00000109920	FNBP4	-2.53794	1.12122e-20	7.75259e-22
B-cell	ENSG00000148484	RSU1	-2.84143	1.12135e-20	7.75912e-22
B-cell	ENSG00000088387	DOCK9	-3.23092	1.16921e-20	8.09607e-22
B-cell	ENSG00000170142	UBE2E1	-2.61227	1.17889e-20	8.169e-22
B-cell	ENSG00000095564	BTAF1	-2.821	1.2062e-20	8.3643e-22
B-cell	ENSG00000164692	COL1A2	-4.22225	1.20691e-20	8.37524e-22
B-cell	ENSG00000075151	EIF4G3	-2.76912	1.20908e-20	8.39634e-22
B-cell	ENSG00000133961	NUMB	-2.98432	1.25315e-20	8.7086e-22
B-cell	ENSG00000090013	BLVRB	-3.31362	1.25354e-20	8.71757e-22
B-cell	ENSG00000141522	ARHGDIA	-2.46727	1.26266e-20	8.78727e-22
B-cell	ENSG00000215421	ZNF407	-2.56771	1.38981e-20	9.67913e-22
B-cell	ENSG00000286533	ENSG00000286533	-4.1872	1.39404e-20	9.71552e-22
B-cell	ENSG00000139722	VPS37B	-3.0257	1.4025e-20	9.78147e-22
B-cell	ENSG00000198742	SMURF1	-2.59054	1.41756e-20	9.89354e-22
B-cell	ENSG00000102572	STK24	-2.59434	1.43209e-20	1.00021e-21
B-cell	ENSG00000147684	NDUFB9	-2.95989	1.44374e-20	1.00907e-21
B-cell	ENSG00000240972	MIF	-3.00905	1.46517e-20	1.02478e-21
B-cell	ENSG00000026652	AGPAT4	-3.47842	1.47576e-20	1.03292e-21
B-cell	ENSG00000157827	FMNL2	-3.60595	1.51278e-20	1.05959e-21
B-cell	ENSG00000138600	SPPL2A	-2.46996	1.54872e-20	1.08554e-21
B-cell	ENSG00000116106	EPHA4	-3.41699	1.56993e-20	1.10118e-21
B-cell	ENSG00000133858	ZFC3H1	-2.58692	1.6137e-20	1.13269e-21
B-cell	ENSG00000166579	NDEL1	-3.05361	1.63035e-20	1.14519e-21
B-cell	ENSG00000118705	RPN2	-2.89021	1.69084e-20	1.18853e-21
B-cell	ENSG00000114942	EEF1B2	-3.16828	1.70265e-20	1.19767e-21
B-cell	ENSG00000196419	XRCC6	-2.58711	1.73781e-20	1.22334e-21
B-cell	ENSG00000118971	CCND2	-3.11321	1.73781e-20	1.22414e-21
B-cell	ENSG00000069956	MAPK6	-3.34702	1.7552e-20	1.23726e-21
B-cell	ENSG00000082397	EPB41L3	-3.48074	1.76638e-20	1.24603e-21
B-cell	ENSG00000163714	U2SURP	-2.43513	1.79177e-20	1.26483e-21
B-cell	ENSG00000119231	SENP5	-2.76036	1.79399e-20	1.26729e-21
B-cell	ENSG00000103769	RAB11A	-2.88642	1.89467e-20	1.33936e-21
B-cell	ENSG00000242588	ENSG00000242588	-2.64565	1.91627e-20	1.35558e-21
B-cell	ENSG00000150672	DLG2	-3.27633	1.93002e-20	1.36627e-21
B-cell	ENSG00000168461	RAB31	-2.91925	1.96998e-20	1.39554e-21
B-cell	ENSG00000144747	TMF1	-2.71896	2.00336e-20	1.4202e-21
B-cell	ENSG00000081154	PCNP	-2.77486	2.03915e-20	1.44658e-21
B-cell	ENSG00000229833	PET100	-2.55492	2.0706e-20	1.46992e-21
B-cell	ENSG00000101596	SMCHD1	-3.20769	2.10737e-20	1.49708e-21
B-cell	ENSG00000162613	FUBP1	-2.37482	2.13629e-20	1.51869e-21
B-cell	ENSG00000121390	PSPC1	-2.60957	2.21009e-20	1.57226e-21
B-cell	ENSG00000183580	FBXL7	-3.43859	2.21421e-20	1.57629e-21
B-cell	ENSG00000130755	GMFG	-2.85115	2.28579e-20	1.62839e-21
B-cell	ENSG00000162191	UBXN1	-2.52481	2.41596e-20	1.72233e-21
B-cell	ENSG00000140455	USP3	-2.67629	2.48707e-20	1.7755e-21
B-cell	ENSG00000204642	HLA-F	-2.63253	2.48707e-20	1.77463e-21
B-cell	ENSG00000188994	ZNF292	-2.65349	2.5024e-20	1.7877e-21
B-cell	ENSG00000153234	NR4A2	-3.35657	2.51863e-20	1.80055e-21
B-cell	ENSG00000110031	LPXN	-2.82562	2.57207e-20	1.84003e-21
B-cell	ENSG00000178741	COX5A	-2.96081	2.59784e-20	1.85977e-21
B-cell	ENSG00000084754	HADHA	-2.73709	2.60815e-20	1.86845e-21
B-cell	ENSG00000178209	PLEC	-2.80048	2.64842e-20	1.89994e-21
B-cell	ENSG00000278311	GGNBP2	-2.60989	2.64842e-20	1.8993e-21
B-cell	ENSG00000143442	POGZ	-2.79509	2.68915e-20	1.9305e-21
B-cell	ENSG00000043462	LCP2	-3.53161	2.68995e-20	1.93376e-21
B-cell	ENSG00000178951	ZBTB7A	-2.92481	2.68995e-20	1.93257e-21
B-cell	ENSG00000083223	TUT7	-2.80511	2.70566e-20	1.9464e-21
B-cell	ENSG00000198851	CD3E	-3.29149	2.72947e-20	1.96489e-21
B-cell	ENSG00000123358	NR4A1	-3.05183	2.7333e-20	1.96901e-21
B-cell	ENSG00000137815	RTF1	-2.63356	2.80398e-20	2.02133e-21
B-cell	ENSG00000169032	MAP2K1	-2.78276	2.92734e-20	2.11172e-21
B-cell	ENSG00000086758	HUWE1	-2.66931	2.96788e-20	2.14244e-21
B-cell	ENSG00000130592	LSP1	-2.93307	2.98402e-20	2.15558e-21
B-cell	ENSG00000027697	IFNGR1	-2.83479	3.0332e-20	2.19262e-21
B-cell	ENSG00000111786	SRSF9	-2.72256	3.1771e-20	2.29822e-21
B-cell	ENSG00000126432	PRDX5	-2.87814	3.26758e-20	2.3653e-21
B-cell	ENSG00000163625	WDFY3	-3.10612	3.27876e-20	2.37504e-21
B-cell	ENSG00000141279	NPEPPS	-2.79467	3.29744e-20	2.39021e-21
B-cell	ENSG00000178607	ERN1	-3.11838	3.3795e-20	2.45138e-21
B-cell	ENSG00000179715	PCED1B	-2.97028	3.46276e-20	2.5135e-21
B-cell	ENSG00000107263	RAPGEF1	-2.97611	3.46652e-20	2.51796e-21
B-cell	ENSG00000277791	PSMB3	-2.54733	3.50975e-20	2.55111e-21
B-cell	ENSG00000106400	ZNHIT1	-3.08252	3.61163e-20	2.62697e-21
B-cell	ENSG00000167286	CD3D	-3.3117	3.7146e-20	2.70372e-21
B-cell	ENSG00000105373	NOP53	-2.48689	3.74525e-20	2.7279e-21
B-cell	ENSG00000185477	GPRIN3	-3.20024	3.77816e-20	2.75375e-21
B-cell	ENSG00000121964	GTDC1	-2.64164	3.83569e-20	2.7976e-21
B-cell	ENSG00000265491	RNF115	-2.90836	3.84568e-20	2.8068e-21
B-cell	ENSG00000162889	MAPKAPK2	-2.81873	3.86605e-20	2.82359e-21
B-cell	ENSG00000197535	MYO5A	-2.93452	3.8952e-20	2.84683e-21
B-cell	ENSG00000159842	ABR	-2.90652	3.91469e-20	2.86302e-21
B-cell	ENSG00000185989	RASA3	-3.06933	3.92258e-20	2.87075e-21
B-cell	ENSG00000078403	MLLT10	-2.52423	4.02438e-20	2.94866e-21
B-cell	ENSG00000071054	MAP4K4	-2.76698	4.02438e-20	2.94927e-21
B-cell	ENSG00000075711	DLG1	-2.64858	4.04613e-20	2.96723e-21
B-cell	ENSG00000172354	GNB2	-2.93792	4.22031e-20	3.09707e-21
B-cell	ENSG00000183354	KIAA2026	-2.39407	4.40886e-20	3.23763e-21
B-cell	ENSG00000111237	VPS29	-2.78056	4.67819e-20	3.43775e-21
B-cell	ENSG00000106546	AHR	-3.06172	4.69661e-20	3.45363e-21
B-cell	ENSG00000102780	DGKH	-3.10755	4.71962e-20	3.47291e-21
B-cell	ENSG00000133142	TCEAL4	-3.60281	4.80794e-20	3.54029e-21
B-cell	ENSG00000224078	SNHG14	-2.48194	4.85984e-20	3.58093e-21
B-cell	ENSG00000170525	PFKFB3	-2.95019	4.94724e-20	3.64781e-21
B-cell	ENSG00000141753	IGFBP4	-3.49123	5.12759e-20	3.78334e-21
B-cell	ENSG00000143119	CD53	-2.79865	5.17663e-20	3.82211e-21
B-cell	ENSG00000137947	GTF2B	-2.55192	5.19462e-20	3.83798e-21
B-cell	ENSG00000090339	ICAM1	-3.58013	5.21379e-20	3.85474e-21
B-cell	ENSG00000109390	NDUFC1	-3.04398	5.56053e-20	4.11388e-21
B-cell	ENSG00000106028	SSBP1	-2.70612	5.60952e-20	4.15292e-21
B-cell	ENSG00000120254	MTHFD1L	-3.1738	5.64745e-20	4.18382e-21
B-cell	ENSG00000230876	LINC00486	-3.29185	5.71765e-20	4.23868e-21
B-cell	ENSG00000159733	ZFYVE28	-3.03798	5.8429e-20	4.33445e-21
B-cell	ENSG00000022267	FHL1	-4.30171	5.88146e-20	4.36598e-21
B-cell	ENSG00000058063	ATP11B	-2.62759	5.95832e-20	4.42601e-21
B-cell	ENSG00000082293	COL19A1	3.62823	5.96317e-20	4.43259e-21
B-cell	ENSG00000160014	CALM3	-2.9265	6.02537e-20	4.48183e-21
B-cell	ENSG00000131446	MGAT1	-3.34337	6.04351e-20	4.49834e-21
B-cell	ENSG00000161203	AP2M1	-2.77544	6.11485e-20	4.55449e-21
B-cell	ENSG00000100600	LGMN	-3.23002	6.11769e-20	4.55966e-21
B-cell	ENSG00000139132	FGD4	-3.28321	6.18288e-20	4.61133e-21
B-cell	ENSG00000133195	SLC39A11	-2.92767	6.20395e-20	4.63014e-21
B-cell	ENSG00000089248	ERP29	-2.56296	6.58435e-20	4.91732e-21
B-cell	ENSG00000185651	UBE2L3	-2.65308	6.61004e-20	4.9398e-21
B-cell	ENSG00000123983	ACSL3	-2.88082	6.61901e-20	4.94981e-21
B-cell	ENSG00000120963	ZNF706	-2.69838	6.69526e-20	5.01017e-21
B-cell	ENSG00000119705	SLIRP	-2.68435	6.73643e-20	5.04434e-21
B-cell	ENSG00000223865	HLA-DPB1	-3.28914	6.85889e-20	5.14288e-21
B-cell	ENSG00000198873	GRK5	-2.67535	6.85889e-20	5.14164e-21
B-cell	ENSG00000102921	N4BP1	-2.91266	6.98703e-20	5.24245e-21
B-cell	ENSG00000173457	PPP1R14B	-3.14313	7.15549e-20	5.37242e-21
B-cell	ENSG00000169230	PRELID1	-2.93644	7.202e-20	5.41093e-21
B-cell	ENSG00000174021	GNG5	-2.87414	7.56337e-20	5.68903e-21
B-cell	ENSG00000107290	SETX	-2.52306	7.56337e-20	5.68998e-21
B-cell	ENSG00000139687	RB1	-2.64448	7.61675e-20	5.73393e-21
B-cell	ENSG00000186395	KRT10	-3.01078	7.63842e-20	5.75406e-21
B-cell	ENSG00000197892	KIF13B	-2.57908	7.64998e-20	5.76659e-21
B-cell	ENSG00000008513	ST3GAL1	-2.76458	7.74238e-20	5.8401e-21
B-cell	ENSG00000142507	PSMB6	-2.94868	7.74895e-20	5.84892e-21
B-cell	ENSG00000157554	ERG	-3.46252	7.81535e-20	5.90294e-21
B-cell	ENSG00000196284	SUPT3H	-2.71871	7.914e-20	5.9814e-21
B-cell	ENSG00000170027	YWHAG	-2.772	8.02915e-20	6.07244e-21
B-cell	ENSG00000184897	H1-10	-3.03371	8.04457e-20	6.08811e-21
B-cell	ENSG00000173905	GOLIM4	-3.05963	8.15531e-20	6.17599e-21
B-cell	ENSG00000163697	APBB2	-3.46081	8.33269e-20	6.31485e-21
B-cell	ENSG00000102007	PLP2	-2.59706	8.33269e-20	6.31862e-21
B-cell	ENSG00000196199	MPHOSPH8	-2.74936	8.86391e-20	6.72587e-21
B-cell	ENSG00000169814	BTD	-3.05701	8.8762e-20	6.73962e-21
B-cell	ENSG00000170871	KIAA0232	-2.89474	8.89232e-20	6.7563e-21
B-cell	ENSG00000241553	ARPC4	-2.74409	8.9188e-20	6.78087e-21
B-cell	ENSG00000135241	PNPLA8	-2.82906	9.2747e-20	7.05608e-21
B-cell	ENSG00000135272	MDFIC	-2.79705	9.62177e-20	7.32907e-21
B-cell	ENSG00000150995	ITPR1	-2.26538	9.62177e-20	7.32973e-21
B-cell	ENSG00000164754	RAD21	-2.45672	9.8024e-20	7.47222e-21
B-cell	ENSG00000087302	RTRAF	-2.67322	1.00685e-19	7.68007e-21
B-cell	ENSG00000112305	SMAP1	-2.45913	1.01764e-19	7.7675e-21
B-cell	ENSG00000068366	ACSL4	-3.01749	1.02484e-19	7.82754e-21
B-cell	ENSG00000141232	TOB1	-2.95075	1.06796e-19	8.16222e-21
B-cell	ENSG00000143669	LYST	-2.54116	1.09345e-19	8.3625e-21
B-cell	ENSG00000117569	PTBP2	-2.47871	1.14401e-19	8.75482e-21
B-cell	ENSG00000111276	CDKN1B	-2.7727	1.15076e-19	8.81228e-21
B-cell	ENSG00000164300	SERINC5	-3.33007	1.16795e-19	8.94974e-21
B-cell	ENSG00000011454	RABGAP1	-2.66353	1.18345e-19	9.07438e-21
B-cell	ENSG00000160948	VPS28	-2.66611	1.18497e-19	9.09193e-21
B-cell	ENSG00000104805	NUCB1	-2.99167	1.19083e-19	9.1429e-21
B-cell	ENSG00000004897	CDC27	-2.88567	1.19669e-19	9.19386e-21
B-cell	ENSG00000069020	MAST4	-3.08579	1.19956e-19	9.22783e-21
B-cell	ENSG00000135999	EPC2	-2.18385	1.19956e-19	9.22261e-21
B-cell	ENSG00000143742	SRP9	-2.64252	1.22989e-19	9.4673e-21
B-cell	ENSG00000213949	ITGA1	-3.42946	1.2717e-19	9.79548e-21
B-cell	ENSG00000164506	STXBP5	-2.86875	1.33489e-19	1.02888e-20
B-cell	ENSG00000123908	AGO2	-2.4753	1.33987e-19	1.03339e-20
B-cell	ENSG00000052841	TTC17	-2.36446	1.34145e-19	1.03528e-20
B-cell	ENSG00000130741	EIF2S3	-2.50206	1.35729e-19	1.04818e-20
B-cell	ENSG00000164543	STK17A	-2.63991	1.42628e-19	1.10217e-20
B-cell	ENSG00000100612	DHRS7	-2.95864	1.43251e-19	1.10771e-20
B-cell	ENSG00000104824	HNRNPL	-2.57772	1.44178e-19	1.11559e-20
B-cell	ENSG00000196352	CD55	-2.62272	1.44295e-19	1.11793e-20
B-cell	ENSG00000163635	ATXN7	-2.45795	1.44295e-19	1.11786e-20
B-cell	ENSG00000119396	RAB14	-2.26035	1.52773e-19	1.18438e-20
B-cell	ENSG00000154553	PDLIM3	-3.7043	1.5687e-19	1.21693e-20
B-cell	ENSG00000163694	RBM47	-4.05635	1.58425e-19	1.22978e-20
B-cell	ENSG00000142634	EFHD2	-2.93171	1.62723e-19	1.26396e-20
B-cell	ENSG00000083535	PIBF1	-2.57965	1.63698e-19	1.27234e-20
B-cell	ENSG00000114978	MOB1A	-2.39467	1.67426e-19	1.30216e-20
B-cell	ENSG00000134996	OSTF1	-2.58486	1.67624e-19	1.30453e-20
B-cell	ENSG00000108774	RAB5C	-2.91897	1.71927e-19	1.33888e-20
B-cell	ENSG00000184640	SEPTIN9	-2.64615	1.79728e-19	1.40052e-20
B-cell	ENSG00000143951	WDPCP	-2.93467	1.84404e-19	1.43788e-20
B-cell	ENSG00000073614	KDM5A	-2.70384	1.88981e-19	1.47451e-20
B-cell	ENSG00000136732	GYPC	-3.03868	1.89907e-19	1.48268e-20
B-cell	ENSG00000172262	ZNF131	-2.50411	1.96014e-19	1.53134e-20
B-cell	ENSG00000110841	PPFIBP1	-3.19372	1.96788e-19	1.53935e-20
B-cell	ENSG00000223482	NUTM2A-AS1	-2.65111	1.96788e-19	1.53913e-20
B-cell	ENSG00000074842	MYDGF	-2.93522	1.99813e-19	1.56401e-20
B-cell	ENSG00000174891	RSRC1	-2.42318	2.01671e-19	1.57956e-20
B-cell	ENSG00000186001	LRCH3	-2.51287	2.04432e-19	1.60221e-20
B-cell	ENSG00000103978	TMEM87A	-2.83596	2.05158e-19	1.60892e-20
B-cell	ENSG00000126698	DNAJC8	-2.48413	2.0539e-19	1.61177e-20
B-cell	ENSG00000247982	LINC00926	3.30805	2.15889e-19	1.69523e-20
B-cell	ENSG00000197442	MAP3K5	-2.88886	2.21731e-19	1.74221e-20
B-cell	ENSG00000132510	KDM6B	-2.7322	2.25508e-19	1.77301e-20
B-cell	ENSG00000169976	SF3B5	-2.83313	2.29554e-19	1.80597e-20
B-cell	ENSG00000031003	FAM13B	-2.40272	2.31593e-19	1.82317e-20
B-cell	ENSG00000157483	MYO1E	-3.32489	2.3437e-19	1.8462e-20
B-cell	ENSG00000164329	TENT2	-2.55406	2.36324e-19	1.86277e-20
B-cell	ENSG00000130724	CHMP2A	-3.09018	2.37103e-19	1.87009e-20
B-cell	ENSG00000075292	ZNF638	-2.41346	2.42245e-19	1.91185e-20
B-cell	ENSG00000101236	RNF24	-3.0527	2.47016e-19	1.95074e-20
B-cell	ENSG00000163534	FCRL1	4.38075	2.52296e-19	1.9937e-20
B-cell	ENSG00000088930	XRN2	-2.50789	2.66521e-19	2.10744e-20
B-cell	ENSG00000054148	PHPT1	-3.00788	2.68183e-19	2.12191e-20
B-cell	ENSG00000144642	RBMS3	-3.44595	2.68247e-19	2.12376e-20
B-cell	ENSG00000065989	PDE4A	-3.0318	2.69183e-19	2.13252e-20
B-cell	ENSG00000071127	WDR1	-2.78082	2.7363e-19	2.16911e-20
B-cell	ENSG00000125968	ID1	-3.56166	2.82746e-19	2.24279e-20
B-cell	ENSG00000107438	PDLIM1	-2.94586	2.92707e-19	2.32326e-20
B-cell	ENSG00000125304	TM9SF2	-2.43888	2.95767e-19	2.34902e-20
B-cell	ENSG00000111843	TMEM14C	-3.14532	3.00704e-19	2.38973e-20
B-cell	ENSG00000163349	HIPK1	-2.59723	3.05331e-19	2.42802e-20
B-cell	ENSG00000151247	EIF4E	-2.92073	3.1068e-19	2.47211e-20
B-cell	ENSG00000228253	MT-ATP8	-2.88718	3.12954e-19	2.49177e-20
B-cell	ENSG00000078618	NRDC	-2.62075	3.15557e-19	2.51407e-20
B-cell	ENSG00000152409	JMY	-2.77638	3.23866e-19	2.58254e-20
B-cell	ENSG00000141552	ANAPC11	-2.9944	3.23866e-19	2.5835e-20
B-cell	ENSG00000168234	TTC39C	-2.90688	3.25402e-19	2.59737e-20
B-cell	ENSG00000167632	TRAPPC9	-2.21978	3.27881e-19	2.6188e-20
B-cell	ENSG00000173163	COMMD1	-2.76585	3.29121e-19	2.63034e-20
B-cell	ENSG00000137409	MTCH1	-2.77559	3.30729e-19	2.64484e-20
B-cell	ENSG00000115944	COX7A2L	-3.11897	3.32536e-19	2.66096e-20
B-cell	ENSG00000143878	RHOB	-3.6854	3.37099e-19	2.69915e-20
B-cell	ENSG00000198399	ITSN2	-2.40541	3.3712e-19	2.701e-20
B-cell	ENSG00000143013	LMO4	-2.92577	3.37263e-19	2.70382e-20
B-cell	ENSG00000159840	ZYX	-2.91936	3.40481e-19	2.73132e-20
B-cell	ENSG00000107643	MAPK8	-2.88557	3.43721e-19	2.75902e-20
B-cell	ENSG00000100567	PSMA3	-2.70513	3.44692e-19	2.76854e-20
B-cell	ENSG00000144566	RAB5A	-2.59241	3.54666e-19	2.85042e-20
B-cell	ENSG00000145494	NDUFS6	-2.96729	3.65753e-19	2.94135e-20
B-cell	ENSG00000205268	PDE7A	-2.748	3.75187e-19	3.01909e-20
B-cell	ENSG00000183943	PRKX	-2.64239	3.85727e-19	3.10583e-20
B-cell	ENSG00000145241	CENPC	-2.64352	3.87614e-19	3.12296e-20
B-cell	ENSG00000137962	ARHGAP29	-3.3935	3.9027e-19	3.14631e-20
B-cell	ENSG00000154734	ADAMTS1	-3.76926	3.91089e-19	3.15485e-20
B-cell	ENSG00000116117	PARD3B	-3.14294	4.03948e-19	3.26061e-20
B-cell	ENSG00000143248	RGS5	-4.48614	4.12383e-19	3.33074e-20
B-cell	ENSG00000113742	CPEB4	-2.82091	4.14359e-19	3.34878e-20
B-cell	ENSG00000079332	SAR1A	-3.03456	4.1753e-19	3.37648e-20
B-cell	ENSG00000100632	ERH	-2.55711	4.21432e-19	3.41014e-20
B-cell	ENSG00000141298	SSH2	-2.87451	4.26528e-19	3.45351e-20
B-cell	ENSG00000122884	P4HA1	-2.36515	4.44009e-19	3.59726e-20
B-cell	ENSG00000101294	HM13	-2.95784	4.55988e-19	3.69658e-20
B-cell	ENSG00000196776	CD47	-2.41658	4.6588e-19	3.7791e-20
B-cell	ENSG00000131871	SELENOS	-2.8306	4.66848e-19	3.78929e-20
B-cell	ENSG00000056097	ZFR	-2.70508	4.8809e-19	3.96414e-20
B-cell	ENSG00000167081	PBX3	-2.55813	4.94827e-19	4.02132e-20
B-cell	ENSG00000169851	PCDH7	-4.43233	5.0661e-19	4.11961e-20
B-cell	ENSG00000162909	CAPN2	-2.8588	5.0707e-19	4.12587e-20
B-cell	ENSG00000070882	OSBPL3	-2.79297	5.32234e-19	4.33328e-20
B-cell	ENSG00000136205	TNS3	-2.82252	5.34249e-19	4.35235e-20
B-cell	ENSG00000108175	ZMIZ1	-2.97406	5.42691e-19	4.42383e-20
B-cell	ENSG00000067208	EVI5	-2.5669	5.63168e-19	4.59356e-20
B-cell	ENSG00000065548	ZC3H15	-2.19834	5.74097e-19	4.68557e-20
B-cell	ENSG00000169764	UGP2	-2.69237	5.98601e-19	4.88855e-20
B-cell	ENSG00000101421	CHMP4B	-2.67177	5.99325e-19	4.89745e-20
B-cell	ENSG00000076685	NT5C2	-2.7566	6.07038e-19	4.96351e-20
B-cell	ENSG00000152495	CAMK4	-3.39377	6.2624e-19	5.12364e-20
B-cell	ENSG00000100393	EP300	-2.1688	6.38666e-19	5.22849e-20
B-cell	ENSG00000123240	OPTN	-2.80172	6.49555e-19	5.32088e-20
B-cell	ENSG00000220205	VAMP2	-2.75822	6.51371e-19	5.339e-20
B-cell	ENSG00000134046	MBD2	-2.76722	6.53013e-19	5.35572e-20
B-cell	ENSG00000163961	RNF168	-2.96139	6.56764e-19	5.38976e-20
B-cell	ENSG00000173744	AGFG1	-2.71451	6.62739e-19	5.4421e-20
B-cell	ENSG00000108306	FBXL20	-2.59802	6.71239e-19	5.51525e-20
B-cell	ENSG00000106948	AKNA	-2.67646	6.85408e-19	5.63508e-20
B-cell	ENSG00000119004	CYP20A1	-2.56854	6.94363e-19	5.71217e-20
B-cell	ENSG00000163956	LRPAP1	-2.72809	6.98389e-19	5.74878e-20
B-cell	ENSG00000135506	OS9	-2.79383	7.0759e-19	5.82804e-20
B-cell	ENSG00000120686	UFM1	-2.89421	7.16869e-19	5.90804e-20
B-cell	ENSG00000150961	SEC24D	-2.92012	7.21855e-19	5.95274e-20
B-cell	ENSG00000198408	OGA	-2.31304	7.30343e-19	6.02638e-20
B-cell	ENSG00000106809	OGN	-4.9992	7.72154e-19	6.37523e-20
B-cell	ENSG00000164442	CITED2	-2.70253	7.73121e-19	6.38707e-20
B-cell	ENSG00000100353	EIF3D	-2.60419	7.81153e-19	6.46043e-20
B-cell	ENSG00000166147	FBN1	-3.24258	7.81153e-19	6.46122e-20
B-cell	ENSG00000093010	COMT	-2.97692	8.22388e-19	6.8064e-20
B-cell	ENSG00000125827	TMX4	-2.78216	9.35112e-19	7.744e-20
B-cell	ENSG00000123384	LRP1	-3.30187	9.42217e-19	7.80755e-20
B-cell	ENSG00000146285	SCML4	-3.0161	9.64968e-19	8.00088e-20
B-cell	ENSG00000151150	ANK3	-2.67851	9.83099e-19	8.15612e-20
B-cell	ENSG00000177889	UBE2N	-2.57293	9.85217e-19	8.1786e-20
B-cell	ENSG00000119318	RAD23B	-2.84404	1.01452e-18	8.42696e-20
B-cell	ENSG00000138279	ANXA7	-2.85662	1.05749e-18	8.78909e-20
B-cell	ENSG00000163171	CDC42EP3	-2.71531	1.06191e-18	8.83116e-20
B-cell	ENSG00000021355	SERPINB1	-2.84789	1.08021e-18	8.98872e-20
B-cell	ENSG00000138698	RAP1GDS1	-2.56845	1.08452e-18	9.02998e-20
B-cell	ENSG00000064042	LIMCH1	-3.43693	1.10893e-18	9.23876e-20
B-cell	ENSG00000162368	CMPK1	-2.6597	1.11826e-18	9.32211e-20
B-cell	ENSG00000139318	DUSP6	-3.20074	1.12124e-18	9.35249e-20
B-cell	ENSG00000147548	NSD3	-2.66473	1.13448e-18	9.46863e-20
B-cell	ENSG00000143545	RAB13	-2.99376	1.14272e-18	9.54309e-20
B-cell	ENSG00000146425	DYNLT1	-2.81741	1.16857e-18	9.76482e-20
B-cell	ENSG00000069493	CLEC2D	-2.78611	1.17969e-18	9.86364e-20
B-cell	ENSG00000086598	TMED2	-2.80984	1.2086e-18	1.01114e-19
B-cell	ENSG00000121892	PDS5A	-2.34572	1.23197e-18	1.0313e-19
B-cell	ENSG00000143183	TMCO1	-2.86247	1.23267e-18	1.0325e-19
B-cell	ENSG00000160218	TRAPPC10	-2.46682	1.23332e-18	1.03366e-19
B-cell	ENSG00000118418	HMGN3	-2.73249	1.27959e-18	1.07308e-19
B-cell	ENSG00000097007	ABL1	-2.59464	1.27978e-18	1.07388e-19
B-cell	ENSG00000253736	ENSG00000253736	-2.74638	1.29965e-18	1.0912e-19
B-cell	ENSG00000171867	PRNP	-2.87956	1.30225e-18	1.09403e-19
B-cell	ENSG00000163463	KRTCAP2	-2.65154	1.36332e-18	1.14602e-19
B-cell	ENSG00000165494	PCF11	-2.43282	1.37233e-18	1.15472e-19
B-cell	ENSG00000177479	ARIH2	-2.45163	1.37233e-18	1.15496e-19
B-cell	ENSG00000125753	VASP	-2.55483	1.37379e-18	1.15688e-19
B-cell	ENSG00000174718	RESF1	-2.54509	1.37706e-18	1.16031e-19
B-cell	ENSG00000196498	NCOR2	-2.93797	1.43104e-18	1.20652e-19
B-cell	ENSG00000177156	TALDO1	-2.99866	1.4515e-18	1.22449e-19
B-cell	ENSG00000213625	LEPROT	-3.02271	1.47952e-18	1.24886e-19
B-cell	ENSG00000160654	CD3G	-3.17537	1.49595e-18	1.26348e-19
B-cell	ENSG00000115183	TANC1	-3.1932	1.55525e-18	1.31434e-19
B-cell	ENSG00000140299	BNIP2	-2.85582	1.55899e-18	1.31828e-19
B-cell	ENSG00000150977	RILPL2	-2.5212	1.56294e-18	1.32239e-19
B-cell	ENSG00000106415	GLCCI1	-3.26481	1.56542e-18	1.32528e-19
B-cell	ENSG00000163125	RPRD2	-2.4863	1.63431e-18	1.38441e-19
B-cell	ENSG00000133687	TMTC1	-3.5626	1.63433e-18	1.38525e-19
B-cell	ENSG00000005893	LAMP2	-2.97466	1.6714e-18	1.4175e-19
B-cell	ENSG00000205531	NAP1L4	-2.44441	1.68991e-18	1.43404e-19
B-cell	ENSG00000266472	MRPS21	-2.83103	1.709e-18	1.45109e-19
B-cell	ENSG00000145779	TNFAIP8	-2.69923	1.71162e-18	1.45417e-19
B-cell	ENSG00000179010	MRFAP1	-2.84924	1.71871e-18	1.46106e-19
B-cell	ENSG00000133392	MYH11	-4.25633	1.77911e-18	1.51329e-19
B-cell	ENSG00000035403	VCL	-3.07019	1.79251e-18	1.52558e-19
B-cell	ENSG00000107929	LARP4B	-2.6533	1.88381e-18	1.60422e-19
B-cell	ENSG00000155957	TMBIM4	-2.58531	1.88812e-18	1.60884e-19
B-cell	ENSG00000110880	CORO1C	-2.89169	1.90638e-18	1.62535e-19
B-cell	ENSG00000162636	EEIG2	-2.95201	1.95546e-18	1.66816e-19
B-cell	ENSG00000155926	SLA	-2.82357	2.02046e-18	1.72462e-19
B-cell	ENSG00000170248	PDCD6IP	-2.40192	2.02823e-18	1.73227e-19
B-cell	ENSG00000174099	MSRB3	-3.51998	2.06672e-18	1.76617e-19
B-cell	ENSG00000164056	SPRY1	-3.09453	2.07511e-18	1.77437e-19
B-cell	ENSG00000175550	DRAP1	-2.76588	2.08667e-18	1.7853e-19
B-cell	ENSG00000106554	CHCHD3	-2.6011	2.12326e-18	1.81766e-19
B-cell	ENSG00000099977	DDT	-2.6395	2.17669e-18	1.86449e-19
B-cell	ENSG00000123200	ZC3H13	-2.60241	2.21185e-18	1.89571e-19
B-cell	ENSG00000115128	SF3B6	-2.52235	2.2574e-18	1.93588e-19
B-cell	ENSG00000083642	PDS5B	-2.39639	2.2643e-18	1.94293e-19
B-cell	ENSG00000164949	GEM	-3.51987	2.27693e-18	1.9549e-19
B-cell	ENSG00000113558	SKP1	-2.71593	2.29145e-18	1.96851e-19
B-cell	ENSG00000187391	MAGI2	-3.09998	2.29856e-18	1.97577e-19
B-cell	ENSG00000082068	WDR70	-2.38049	2.32155e-18	1.99668e-19
B-cell	ENSG00000087365	SF3B2	-2.48582	2.35322e-18	2.02509e-19
B-cell	ENSG00000163947	ARHGEF3	-3.28435	2.35586e-18	2.02855e-19
B-cell	ENSG00000170832	USP32	-2.65224	2.35754e-18	2.03117e-19
B-cell	ENSG00000122257	RBBP6	-2.55936	2.37237e-18	2.04513e-19
B-cell	ENSG00000079691	CARMIL1	-2.67397	2.39056e-18	2.062e-19
B-cell	ENSG00000117519	CNN3	-3.09922	2.54951e-18	2.20037e-19
B-cell	ENSG00000031081	ARHGAP31	-2.92691	2.61177e-18	2.25541e-19
B-cell	ENSG00000139278	GLIPR1	-2.51196	2.66058e-18	2.29889e-19
B-cell	ENSG00000186184	POLR1D	-2.58087	2.75434e-18	2.38128e-19
B-cell	ENSG00000122376	SHLD2	-2.70847	2.85768e-18	2.47205e-19
B-cell	ENSG00000100991	TRPC4AP	-2.60592	2.86731e-18	2.48181e-19
B-cell	ENSG00000150054	MPP7	-2.60987	2.87285e-18	2.48804e-19
B-cell	ENSG00000125952	MAX	-2.35997	2.93095e-18	2.53981e-19
B-cell	ENSG00000102189	EEA1	-2.57224	3.00646e-18	2.60675e-19
B-cell	ENSG00000164031	DNAJB14	-2.32207	3.02019e-18	2.62016e-19
B-cell	ENSG00000151466	SCLT1	-2.64737	3.03006e-18	2.63024e-19
B-cell	ENSG00000103222	ABCC1	-2.5373	3.04911e-18	2.64829e-19
B-cell	ENSG00000166747	AP1G1	-2.41994	3.07686e-18	2.67392e-19
B-cell	ENSG00000118564	FBXL5	-2.69283	3.08638e-18	2.68375e-19
B-cell	ENSG00000065613	SLK	-2.70405	3.10526e-18	2.70171e-19
B-cell	ENSG00000124614	RPS10	-3.12877	3.10604e-18	2.70394e-19
B-cell	ENSG00000144560	VGLL4	-2.77341	3.1238e-18	2.72096e-19
B-cell	ENSG00000164327	RICTOR	-2.40388	3.17751e-18	2.76933e-19
B-cell	ENSG00000105438	KDELR1	-2.82745	3.2312e-18	2.81773e-19
B-cell	ENSG00000064651	SLC12A2	-2.75882	3.24673e-18	2.8329e-19
B-cell	ENSG00000160551	TAOK1	-2.45405	3.29321e-18	2.87509e-19
B-cell	ENSG00000133121	STARD13	-3.12405	3.3079e-18	2.88957e-19
B-cell	ENSG00000107862	GBF1	-2.46608	3.3169e-18	2.89909e-19
B-cell	ENSG00000129116	PALLD	-3.8039	3.41649e-18	2.98783e-19
B-cell	ENSG00000131495	NDUFA2	-2.72847	3.52543e-18	3.08486e-19
B-cell	ENSG00000173889	PHC3	-2.42983	3.54408e-18	3.10295e-19
B-cell	ENSG00000204178	MACO1	-2.62301	3.59519e-18	3.14949e-19
B-cell	ENSG00000091164	TXNL1	-2.70141	3.6539e-18	3.20274e-19
B-cell	ENSG00000172572	PDE3A	-3.94845	3.80148e-18	3.334e-19
B-cell	ENSG00000006451	RALA	-2.97888	3.87618e-18	3.40145e-19
B-cell	ENSG00000166595	CIAO2B	-2.71233	3.88493e-18	3.41106e-19
B-cell	ENSG00000048828	FAM120A	-2.77334	4.0126e-18	3.52516e-19
B-cell	ENSG00000072786	STK10	-2.93671	4.02119e-18	3.53471e-19
B-cell	ENSG00000135269	TES	-2.92595	4.22392e-18	3.71502e-19
B-cell	ENSG00000169439	SDC2	-3.42081	4.31335e-18	3.79583e-19
B-cell	ENSG00000136146	MED4	-2.6497	4.35219e-18	3.83218e-19
B-cell	ENSG00000178234	GALNT11	-2.89059	4.41041e-18	3.88565e-19
B-cell	ENSG00000050405	LIMA1	-3.17168	4.46347e-18	3.93462e-19
B-cell	ENSG00000035687	ADSS2	-2.72823	4.52864e-18	3.99433e-19
B-cell	ENSG00000139117	CPNE8	-3.02652	4.55096e-18	4.01628e-19
B-cell	ENSG00000136240	KDELR2	-2.95577	4.58683e-18	4.05023e-19
B-cell	ENSG00000113282	CLINT1	-2.69258	4.61583e-18	4.07814e-19
B-cell	ENSG00000198586	TLK1	-2.17652	4.66297e-18	4.12212e-19
B-cell	ENSG00000177311	ZBTB38	-2.82513	4.90387e-18	4.33752e-19
B-cell	ENSG00000137073	UBAP2	-2.94697	4.94717e-18	4.38075e-19
B-cell	ENSG00000198856	OSTC	-2.78244	4.94717e-18	4.37853e-19
B-cell	ENSG00000134532	SOX5	-3.13526	4.98336e-18	4.41529e-19
B-cell	ENSG00000273319	ENSG00000273319	-2.83515	4.99754e-18	4.43034e-19
B-cell	ENSG00000125354	SEPTIN6	-2.373	5.04379e-18	4.47386e-19
B-cell	ENSG00000145734	BDP1	-2.36948	5.05472e-18	4.4886e-19
B-cell	ENSG00000107562	CXCL12	-3.43593	5.05472e-18	4.48611e-19
B-cell	ENSG00000162645	GBP2	-2.79632	5.06924e-18	4.50402e-19
B-cell	ENSG00000126653	NSRP1	-2.44312	5.24341e-18	4.66139e-19
B-cell	ENSG00000081026	MAGI3	-2.78679	5.31293e-18	4.72585e-19
B-cell	ENSG00000113384	GOLPH3	-2.52894	5.33783e-18	4.75066e-19
B-cell	ENSG00000157107	FCHO2	-3.05208	5.37086e-18	4.78273e-19
B-cell	ENSG00000138495	COX17	-2.33665	5.65396e-18	5.03766e-19
B-cell	ENSG00000134283	PPHLN1	-2.51672	5.74082e-18	5.1179e-19
B-cell	ENSG00000225921	NOL7	-2.66513	5.82992e-18	5.20025e-19
B-cell	ENSG00000107099	DOCK8	-2.6172	5.83186e-18	5.20489e-19
B-cell	ENSG00000006015	REX1BD	-2.81716	5.83456e-18	5.21021e-19
B-cell	ENSG00000179262	RAD23A	-2.7565	5.96602e-18	5.33058e-19
B-cell	ENSG00000126756	UXT	-2.34113	6.05983e-18	5.41742e-19
B-cell	ENSG00000100813	ACIN1	-2.43757	6.12093e-18	5.4751e-19
B-cell	ENSG00000162511	LAPTM5	-3.02527	6.12794e-18	5.48443e-19
B-cell	ENSG00000128340	RAC2	-2.82933	6.26311e-18	5.60852e-19
B-cell	ENSG00000198846	TOX	-2.78056	6.34494e-18	5.68496e-19
B-cell	ENSG00000149932	TMEM219	-2.7465	6.59082e-18	5.90856e-19
B-cell	ENSG00000213626	LBH	-2.70439	6.65981e-18	5.97373e-19
B-cell	ENSG00000213047	DENND1B	-2.38588	6.77699e-18	6.08222e-19
B-cell	ENSG00000183087	GAS6	-3.47735	6.81727e-18	6.12373e-19
B-cell	ENSG00000025796	SEC63	-2.33735	6.81727e-18	6.12517e-19
B-cell	ENSG00000109458	GAB1	-2.93962	6.93219e-18	6.23188e-19
B-cell	ENSG00000106617	PRKAG2	-2.55566	6.97518e-18	6.27401e-19
B-cell	ENSG00000010244	ZNF207	-2.5775	6.99598e-18	6.29621e-19
B-cell	ENSG00000173166	RAPH1	-3.0275	7.05526e-18	6.35308e-19
B-cell	ENSG00000124570	SERPINB6	-2.70179	7.11783e-18	6.41297e-19
B-cell	ENSG00000067066	SP100	-2.14832	7.16056e-18	6.45504e-19
B-cell	ENSG00000159023	EPB41	-2.40624	7.25622e-18	6.5449e-19
B-cell	ENSG00000196141	SPATS2L	-2.92687	7.37281e-18	6.65374e-19
B-cell	ENSG00000165678	GHITM	-2.68868	7.69857e-18	6.95156e-19
B-cell	ENSG00000011566	MAP4K3	-2.52328	7.74385e-18	7.00346e-19
B-cell	ENSG00000089063	TMEM230	-2.77791	7.74385e-18	7.00404e-19
B-cell	ENSG00000019582	CD74	-3.15618	7.74385e-18	6.99635e-19
B-cell	ENSG00000121274	TENT4B	-2.87989	7.771e-18	7.03248e-19
B-cell	ENSG00000159377	PSMB4	-2.71416	7.82566e-18	7.08584e-19
B-cell	ENSG00000147854	UHRF2	-2.57383	7.94411e-18	7.19706e-19
B-cell	ENSG00000022840	RNF10	-2.59136	7.95622e-18	7.212e-19
B-cell	ENSG00000032219	ARID4A	-2.20391	8.17938e-18	7.41837e-19
B-cell	ENSG00000080371	RAB21	-2.59635	8.18637e-18	7.42879e-19
B-cell	ENSG00000167815	PRDX2	-2.76986	8.29982e-18	7.53588e-19
B-cell	ENSG00000129083	COPB1	-2.58038	8.75864e-18	7.95684e-19
B-cell	ENSG00000180817	PPA1	-2.76369	8.98744e-18	8.16917e-19
B-cell	ENSG00000184840	TMED9	-2.81813	9.18991e-18	8.3578e-19
B-cell	ENSG00000185633	NDUFA4L2	-3.61152	9.22703e-18	8.39616e-19
B-cell	ENSG00000138430	OLA1	-2.34419	9.24943e-18	8.42116e-19
B-cell	ENSG00000198108	CHSY3	-3.14147	9.31957e-18	8.48966e-19
B-cell	ENSG00000187098	MITF	-3.32425	9.82812e-18	8.95784e-19
B-cell	ENSG00000028203	VEZT	-2.47583	9.85778e-18	8.98978e-19
B-cell	ENSG00000174738	NR1D2	-2.38251	1.00995e-17	9.21529e-19
B-cell	ENSG00000176014	TUBB6	-2.59827	1.03484e-17	9.44756e-19
B-cell	ENSG00000131013	PPIL4	-2.48923	1.03829e-17	9.48423e-19
B-cell	ENSG00000084112	SSH1	-3.00658	1.04622e-17	9.56491e-19
B-cell	ENSG00000230124	ACBD6	-2.38684	1.04622e-17	9.56708e-19
B-cell	ENSG00000010017	RANBP9	-2.31298	1.04801e-17	9.58864e-19
B-cell	ENSG00000170035	UBE2E3	-2.74573	1.05138e-17	9.62476e-19
B-cell	ENSG00000142347	MYO1F	-2.7753	1.07821e-17	9.87571e-19
B-cell	ENSG00000124177	CHD6	-2.18513	1.09476e-17	1.00328e-18
B-cell	ENSG00000114126	TFDP2	-2.54094	1.09938e-17	1.00806e-18
B-cell	ENSG00000132669	RIN2	-3.27117	1.11191e-17	1.02011e-18
B-cell	ENSG00000203747	FCGR3A	-3.37017	1.11212e-17	1.02085e-18
B-cell	ENSG00000163931	TKT	-2.7332	1.12471e-17	1.03297e-18
B-cell	ENSG00000072803	FBXW11	-2.22691	1.13862e-17	1.04632e-18
B-cell	ENSG00000087088	BAX	-2.55349	1.14126e-17	1.04931e-18
B-cell	ENSG00000050344	NFE2L3	-2.80958	1.18632e-17	1.09134e-18
B-cell	ENSG00000135862	LAMC1	-2.88185	1.20779e-17	1.11169e-18
B-cell	ENSG00000125676	THOC2	-2.24851	1.23732e-17	1.13949e-18
B-cell	ENSG00000135829	DHX9	-2.2838	1.27204e-17	1.17209e-18
B-cell	ENSG00000055917	PUM2	-2.35997	1.27357e-17	1.17414e-18
B-cell	ENSG00000079805	DNM2	-2.54383	1.28853e-17	1.18857e-18
B-cell	ENSG00000105701	FKBP8	-2.70696	1.29453e-17	1.19475e-18
B-cell	ENSG00000143341	HMCN1	-4.04526	1.3009e-17	1.20128e-18
B-cell	ENSG00000136819	C9orf78	-2.65656	1.3231e-17	1.22244e-18
B-cell	ENSG00000171314	PGAM1	-2.87064	1.33125e-17	1.23063e-18
B-cell	ENSG00000182774	RPS17	-2.76169	1.37837e-17	1.27488e-18
B-cell	ENSG00000269893	SNHG8	-2.26958	1.41296e-17	1.30758e-18
B-cell	ENSG00000186834	HEXIM1	-2.58397	1.42357e-17	1.3181e-18
B-cell	ENSG00000041357	PSMA4	-2.62725	1.43838e-17	1.33254e-18
B-cell	ENSG00000007237	GAS7	-3.13471	1.50282e-17	1.39299e-18
B-cell	ENSG00000170571	EMB	-2.66419	1.52464e-17	1.41398e-18
B-cell	ENSG00000061987	MON2	-2.48607	1.54111e-17	1.43001e-18
B-cell	ENSG00000136709	WDR33	-2.28249	1.54528e-17	1.43465e-18
B-cell	ENSG00000245534	RORA-AS1	-2.88795	1.59222e-17	1.47903e-18
B-cell	ENSG00000110497	AMBRA1	-2.48595	1.68575e-17	1.56675e-18
B-cell	ENSG00000118058	KMT2A	-2.42575	1.69042e-17	1.57193e-18
B-cell	ENSG00000168542	COL3A1	-3.60633	1.6996e-17	1.58132e-18
B-cell	ENSG00000100592	DAAM1	-2.79044	1.72706e-17	1.60773e-18
B-cell	ENSG00000172340	SUCLG2	-2.42587	1.73275e-17	1.61389e-18
B-cell	ENSG00000134744	TUT4	-2.17584	1.79024e-17	1.66833e-18
B-cell	ENSG00000090621	PABPC4	-2.63348	1.79722e-17	1.67573e-18
B-cell	ENSG00000153944	MSI2	-2.27305	1.80656e-17	1.68534e-18
B-cell	ENSG00000112297	CRYBG1	-2.78627	1.81189e-17	1.69122e-18
B-cell	ENSG00000288632	ENSG00000288632	-2.29342	1.88731e-17	1.76256e-18
B-cell	ENSG00000054282	SDCCAG8	-2.62409	1.90782e-17	1.78266e-18
B-cell	ENSG00000170540	ARL6IP1	-2.39605	1.92542e-17	1.80007e-18
B-cell	ENSG00000132155	RAF1	-2.47922	2.00012e-17	1.87091e-18
B-cell	ENSG00000136003	ISCU	-2.65827	2.05955e-17	1.92752e-18
B-cell	ENSG00000115484	CCT4	-2.32401	2.13122e-17	1.99566e-18
B-cell	ENSG00000125870	SNRPB2	-2.48512	2.13218e-17	1.99762e-18
B-cell	ENSG00000100883	SRP54	-2.42881	2.14425e-17	2.01e-18
B-cell	ENSG00000100242	SUN2	-2.71476	2.18862e-17	2.05268e-18
B-cell	ENSG00000198087	CD2AP	-2.38998	2.2206e-17	2.08379e-18
B-cell	ENSG00000088205	DDX18	-2.38428	2.22384e-17	2.08794e-18
B-cell	ENSG00000156515	HK1	-2.53817	2.42106e-17	2.27431e-18
B-cell	ENSG00000136560	TANK	-3.37831	2.45196e-17	2.30456e-18
B-cell	ENSG00000185551	NR2F2	-3.03391	2.45361e-17	2.30734e-18
B-cell	ENSG00000138592	USP8	-2.32052	2.51712e-17	2.36832e-18
B-cell	ENSG00000083312	TNPO1	-2.52171	2.52548e-17	2.37744e-18
B-cell	ENSG00000088448	ANKRD10	-2.54841	2.57886e-17	2.42898e-18
B-cell	ENSG00000113013	HSPA9	-2.42191	2.60096e-17	2.4511e-18
B-cell	ENSG00000127920	GNG11	-3.33157	2.62674e-17	2.4767e-18
B-cell	ENSG00000169508	GPR183	-3.19	2.66702e-17	2.51601e-18
B-cell	ENSG00000141543	EIF4A3	-2.61672	2.68533e-17	2.53462e-18
B-cell	ENSG00000168807	SNTB2	-3.05697	2.75768e-17	2.60429e-18
B-cell	ENSG00000087274	ADD1	-2.18755	2.81156e-17	2.65657e-18
B-cell	ENSG00000163605	PPP4R2	-2.47058	2.81743e-17	2.66492e-18
B-cell	ENSG00000139946	PELI2	-2.5928	2.81743e-17	2.66402e-18
B-cell	ENSG00000165637	VDAC2	-2.46713	2.87347e-17	2.71937e-18
B-cell	ENSG00000103275	UBE2I	-2.29672	2.91313e-17	2.75836e-18
B-cell	ENSG00000185947	ZNF267	-2.59096	2.91412e-17	2.76075e-18
B-cell	ENSG00000231925	TAPBP	-2.38347	2.9506e-17	2.79677e-18
B-cell	ENSG00000117298	ECE1	-2.35822	2.95428e-17	2.80174e-18
B-cell	ENSG00000111790	FGFR1OP2	-2.37525	3.02247e-17	2.86791e-18
B-cell	ENSG00000120889	TNFRSF10B	-2.7097	3.08291e-17	2.9268e-18
B-cell	ENSG00000157450	RNF111	-2.4265	3.12144e-17	2.96494e-18
B-cell	ENSG00000188313	PLSCR1	-2.8019	3.16046e-17	3.00358e-18
B-cell	ENSG00000162852	CNST	-3.09451	3.17574e-17	3.01968e-18
B-cell	ENSG00000222041	CYTOR	-2.82508	3.24468e-17	3.08686e-18
B-cell	ENSG00000185658	BRWD1	-2.30891	3.27051e-17	3.11306e-18
B-cell	ENSG00000115523	GNLY	-3.69081	3.29368e-17	3.13676e-18
B-cell	ENSG00000117500	TMED5	-2.37154	3.35185e-17	3.19383e-18
B-cell	ENSG00000102755	FLT1	-3.62353	3.36074e-17	3.20397e-18
B-cell	ENSG00000128989	ARPP19	-2.39848	3.47799e-17	3.3175e-18
B-cell	ENSG00000183878	UTY	-2.26876	3.4932e-17	3.33374e-18
B-cell	ENSG00000187955	COL14A1	-3.66211	3.57029e-17	3.40909e-18
B-cell	ENSG00000180628	PCGF5	-2.82642	3.59746e-17	3.43683e-18
B-cell	ENSG00000092439	TRPM7	-2.34036	3.60664e-17	3.4474e-18
B-cell	ENSG00000213079	SCAF8	-1.99283	3.68428e-17	3.52346e-18
B-cell	ENSG00000170955	CAVIN3	-3.1623	3.78415e-17	3.62086e-18
B-cell	ENSG00000105953	OGDH	-2.6781	3.93864e-17	3.77064e-18
B-cell	ENSG00000110092	CCND1	-3.12934	4.02866e-17	3.85883e-18
B-cell	ENSG00000011275	RNF216	-2.37545	4.09519e-17	3.9246e-18
B-cell	ENSG00000198843	SELENOT	-2.22567	4.27595e-17	4.09997e-18
B-cell	ENSG00000071282	LMCD1	-3.19491	4.29386e-17	4.11928e-18
B-cell	ENSG00000104852	SNRNP70	-2.6283	4.29875e-17	4.12611e-18
B-cell	ENSG00000205339	IPO7	-2.29599	4.43178e-17	4.25601e-18
B-cell	ENSG00000198695	MT-ND6	-2.08932	4.48546e-17	4.3098e-18
B-cell	ENSG00000107863	ARHGAP21	-2.7662	4.61708e-17	4.43857e-18
B-cell	ENSG00000177879	AP3S1	-2.54902	4.76717e-17	4.58523e-18
B-cell	ENSG00000171055	FEZ2	-2.75088	5.02711e-17	4.84027e-18
B-cell	ENSG00000109686	SH3D19	-2.7074	5.02711e-17	4.83809e-18
B-cell	ENSG00000117758	STX12	-2.44394	5.12644e-17	4.93846e-18
B-cell	ENSG00000273749	CYFIP1	-2.70812	5.1509e-17	4.96717e-18
B-cell	ENSG00000071073	MGAT4A	-2.91694	5.1509e-17	4.96601e-18
B-cell	ENSG00000184752	NDUFA12	-2.60345	5.17751e-17	4.99542e-18
B-cell	ENSG00000230989	HSBP1	-2.82831	5.27203e-17	5.08924e-18
B-cell	ENSG00000283674	ENSG00000283674	-2.81721	5.27442e-17	5.09417e-18
B-cell	ENSG00000182827	ACBD3	-2.59755	5.3107e-17	5.13187e-18
B-cell	ENSG00000101901	ALG13	-2.68239	5.31225e-17	5.13601e-18
B-cell	ENSG00000189266	PNRC2	-2.18769	5.3347e-17	5.16038e-18
B-cell	ENSG00000125538	IL1B	-4.69049	5.375e-17	5.20204e-18
B-cell	ENSG00000177694	NAALADL2	-3.17308	5.39514e-17	5.22423e-18
B-cell	ENSG00000048707	VPS13D	-2.26123	5.44967e-17	5.27975e-18
B-cell	ENSG00000025708	TYMP	-3.03285	5.45539e-17	5.28802e-18
B-cell	ENSG00000025293	PHF20	-2.40209	5.46887e-17	5.30381e-18
B-cell	ENSG00000054611	TBC1D22A	-2.42473	5.75926e-17	5.58831e-18
B-cell	ENSG00000118200	CAMSAP2	-2.95355	5.77331e-17	5.60482e-18
B-cell	ENSG00000049860	HEXB	-2.89082	5.7901e-17	5.62401e-18
B-cell	ENSG00000165525	NEMF	-2.20304	5.85876e-17	5.69362e-18
B-cell	ENSG00000134516	DOCK2	-2.39231	5.88898e-17	5.72593e-18
B-cell	ENSG00000174749	FAM241A	-2.91398	5.98549e-17	5.82275e-18
B-cell	ENSG00000168003	SLC3A2	-2.70164	6.09296e-17	5.93034e-18
B-cell	ENSG00000176978	DPP7	-2.43168	6.29883e-17	6.13386e-18
B-cell	ENSG00000065054	NHERF2	-3.17277	6.50741e-17	6.34346e-18
B-cell	ENSG00000169223	LMAN2	-2.80019	6.50741e-17	6.34191e-18
B-cell	ENSG00000152484	USP12	-2.50222	6.55608e-17	6.39418e-18
B-cell	ENSG00000172939	OXSR1	-2.44051	7.02923e-17	6.85916e-18
B-cell	ENSG00000225484	NUTM2B-AS1	-2.17139	7.05207e-17	6.88496e-18
B-cell	ENSG00000204435	CSNK2B	-2.57339	7.10891e-17	6.944e-18
B-cell	ENSG00000100129	EIF3L	-2.40168	7.42823e-17	7.26332e-18
B-cell	ENSG00000114354	TFG	-2.60868	7.42823e-17	7.26076e-18
B-cell	ENSG00000153774	CFDP1	-2.42437	7.64353e-17	7.47765e-18
B-cell	ENSG00000124789	NUP153	-2.22224	7.95372e-17	7.78508e-18
B-cell	ENSG00000197622	CDC42SE1	-2.49872	7.98571e-17	7.82038e-18
B-cell	ENSG00000182149	IST1	-2.2467	8.01461e-17	7.85268e-18
B-cell	ENSG00000039319	ZFYVE16	-2.64851	8.12725e-17	7.96709e-18
B-cell	ENSG00000070961	ATP2B1	-3.27425	8.13472e-17	7.97848e-18
B-cell	ENSG00000131370	SH3BP5	-2.40746	8.15175e-17	7.99925e-18
B-cell	ENSG00000145390	USP53	-2.98956	8.17179e-17	8.02299e-18
B-cell	ENSG00000140350	ANP32A	-2.51171	8.18122e-17	8.04041e-18
B-cell	ENSG00000143153	ATP1B1	-3.172	8.18122e-17	8.03835e-18
B-cell	ENSG00000151779	NBAS	-2.52256	8.46212e-17	8.3207e-18
B-cell	ENSG00000147459	DOCK5	-2.94159	8.55702e-17	8.41828e-18
B-cell	ENSG00000073712	FERMT2	-3.11464	8.63059e-17	8.49496e-18
B-cell	ENSG00000183826	BTBD9	-3.12692	8.76763e-17	8.63423e-18
B-cell	ENSG00000164182	NDUFAF2	-2.61756	8.83522e-17	8.70519e-18
B-cell	ENSG00000147140	NONO	-2.50581	8.9087e-17	8.78365e-18
B-cell	ENSG00000117691	NENF	-2.87525	8.9087e-17	8.78648e-18
B-cell	ENSG00000079819	EPB41L2	-2.40106	8.92613e-17	8.80813e-18
B-cell	ENSG00000118762	PKD2	-3.08203	8.97462e-17	8.86045e-18
B-cell	ENSG00000017260	ATP2C1	-2.76057	9.03365e-17	8.92324e-18
B-cell	ENSG00000247774	PCED1B-AS1	-2.62327	9.16854e-17	9.06105e-18
B-cell	ENSG00000165527	ARF6	-2.52793	9.17525e-17	9.07226e-18
B-cell	ENSG00000145781	COMMD10	-2.43392	9.36707e-17	9.2666e-18
B-cell	ENSG00000070081	NUCB2	-2.96797	9.58025e-17	9.48228e-18
B-cell	ENSG00000133816	MICAL2	-3.37589	9.61062e-17	9.51713e-18
B-cell	ENSG00000127824	TUBA4A	-2.65693	9.62276e-17	9.53395e-18
B-cell	ENSG00000204287	HLA-DRA	-3.41673	9.66024e-17	9.5759e-18
B-cell	ENSG00000087470	DNM1L	-2.40418	1.00426e-16	9.95998e-18
B-cell	ENSG00000002549	LAP3	-2.87321	1.00477e-16	9.97004e-18
B-cell	ENSG00000107854	TNKS2	-2.51188	1.01352e-16	1.00618e-17
B-cell	ENSG00000081189	MEF2C	-2.26689	1.01728e-16	1.01043e-17
B-cell	ENSG00000168899	VAMP5	-2.8099	1.02934e-16	1.02292e-17
B-cell	ENSG00000004779	NDUFAB1	-2.62281	1.04215e-16	1.03617e-17
B-cell	ENSG00000115241	PPM1G	-2.65679	1.08518e-16	1.07949e-17
B-cell	ENSG00000132965	ALOX5AP	-2.72742	1.10743e-16	1.10218e-17
B-cell	ENSG00000186480	INSIG1	-3.07917	1.13597e-16	1.13115e-17
B-cell	ENSG00000182287	AP1S2	-2.5572	1.14753e-16	1.14324e-17
B-cell	ENSG00000123689	G0S2	-3.39485	1.14959e-16	1.14587e-17
B-cell	ENSG00000141458	NPC1	-2.62206	1.15168e-16	1.14852e-17
[truncated: 104,264 more rows]
