# Supplementary material for: Single cell spatial transcriptomics integration deciphers the morphological heterogeneity of atherosclerotic carotid arteries
Source: Nat Commun. 2025 Dec 18;16:11282. doi: 10.1038/s41467-025-67679-4 (PMC12717225; doi:10.1038/s41467-025-67679-4)
Supplement: Supplementary file 3 — Supplementary Data 1-18 [file 41467_2025_67679_MOESM3_ESM.zip › Supplementary_Data_9.xlsx]

## Sheet: Column Descriptions
Supplementary Data 9 showing the differential gene expression (DGE) results across high-level cell types of Xenium Panel 1. The sheet names depict the DGE method and Baysor scale parameter used for segmentation.
Column	Description
Cluster name	High-level cell type identity of cells in cluster. Differential gene expression was performed by comparing gene expression of cells of one cluster to the cells belonging to all other clusters
ENSEMBL ID	ENSEMBL ID of gene.
HGNC symbol	HGNC symbol of gene.
log2FC	log2 fold change of gene across compared clusters.
padj	Benjamini-Hochberg adjusted p-values of gene log2 fold change significance.
pvalue	Raw two-sided Wald test p-value of gene log2 fold change significance.

## Sheet: Deseq2 - Scale 5
Cluster name	ENSEMBL ID	HGNC symbol	log2FC	padj	pvalue
CD8_Teff-cell	ENSG00000115414	FN1	-5.01367	2.4851e-106	7.91435e-109
CD8_Teff-cell	ENSG00000277734	TRAC	5.27754	8.34917e-68	5.31794e-70
CD8_Teff-cell	ENSG00000164692	COL1A2	-3.09631	7.63542e-54	7.29499e-56
CD8_Teff-cell	ENSG00000116824	CD2	4.93385	9.22801e-46	1.17554e-47
CD8_Teff-cell	ENSG00000153563	CD8A	4.91336	8.45224e-40	1.3459e-41
CD8_Teff-cell	ENSG00000166033	HTRA1	-2.95	9.51557e-40	1.94727e-41
CD8_Teff-cell	ENSG00000137801	THBS1	-3.13274	9.51557e-40	2.1213e-41
CD8_Teff-cell	ENSG00000113088	GZMK	4.58812	9.41517e-39	2.39877e-40
CD8_Teff-cell	ENSG00000133392	MYH11	-3.91421	1.91047e-34	5.47587e-36
CD8_Teff-cell	ENSG00000107796	ACTA2	-3.76145	3.49765e-32	1.1139e-33
CD8_Teff-cell	ENSG00000213809	KLRK1	4.066	4.522e-32	1.58414e-33
CD8_Teff-cell	ENSG00000115523	GNLY	4.56712	1.03669e-31	3.96186e-33
CD8_Teff-cell	ENSG00000180644	PRF1	4.18417	6.3264e-28	2.61921e-29
CD8_Teff-cell	ENSG00000026025	VIM	-1.8295	1.33955e-27	5.97252e-29
CD8_Teff-cell	ENSG00000123384	LRP1	-2.69531	5.03308e-26	2.40434e-27
CD8_Teff-cell	ENSG00000149591	TAGLN	-3.13771	1.80709e-25	9.2081e-27
CD8_Teff-cell	ENSG00000118785	SPP1	-4.94021	2.33825e-25	1.26593e-26
CD8_Teff-cell	ENSG00000168542	COL3A1	-2.27185	8.77881e-25	5.03244e-26
CD8_Teff-cell	ENSG00000106366	SERPINE1	-3.05475	2.17744e-24	1.31756e-25
CD8_Teff-cell	ENSG00000101335	MYL9	-3.25248	2.31925e-24	1.47723e-25
CD8_Teff-cell	ENSG00000182871	COL18A1	-2.91753	5.62052e-23	3.75895e-24
CD8_Teff-cell	ENSG00000140416	TPM1	-2.29235	5.93692e-23	4.15963e-24
CD8_Teff-cell	ENSG00000102265	TIMP1	-2.57806	6.57092e-23	4.81309e-24
CD8_Teff-cell	ENSG00000081237	PTPRC	2.46582	3.48992e-22	2.66745e-23
CD8_Teff-cell	ENSG00000167286	CD3D	4.28882	2.01762e-21	1.60639e-22
CD8_Teff-cell	ENSG00000140937	CDH11	-2.44994	1.77248e-18	1.46766e-19
CD8_Teff-cell	ENSG00000122786	CALD1	-2.54919	3.58809e-18	3.0853e-19
CD8_Teff-cell	ENSG00000125868	DSTN	-2.2205	7.20919e-18	6.42857e-19
CD8_Teff-cell	ENSG00000106991	ENG	-1.7767	5.59533e-17	5.16766e-18
CD8_Teff-cell	ENSG00000150045	KLRF1	2.76743	2.27158e-16	2.1703e-17
CD8_Teff-cell	ENSG00000117984	CTSD	-2.37634	2.59729e-16	2.5642e-17
CD8_Teff-cell	ENSG00000143248	RGS5	-2.84018	1.73862e-15	1.77184e-16
CD8_Teff-cell	ENSG00000115457	IGFBP2	-2.94838	1.04719e-14	1.10055e-15
CD8_Teff-cell	ENSG00000138795	LEF1	2.69774	2.89974e-14	3.13985e-15
CD8_Teff-cell	ENSG00000163600	ICOS	2.73206	3.90856e-14	4.35667e-15
CD8_Teff-cell	ENSG00000225783	MIAT	2.67791	1.35484e-13	1.55332e-14
CD8_Teff-cell	ENSG00000143184	XCL1	2.05212	7.51993e-13	8.86107e-14
CD8_Teff-cell	ENSG00000121807	CCR2	2.47352	1.49842e-12	1.81337e-13
CD8_Teff-cell	ENSG00000100453	GZMB	2.39971	2.48402e-12	3.08524e-13
CD8_Teff-cell	ENSG00000149311	ATM	1.3948	2.94709e-11	3.75425e-12
CD8_Teff-cell	ENSG00000030110	BAK1	1.00528	3.23786e-11	4.3309e-12
CD8_Teff-cell	ENSG00000176083	ZNF683	2.8812	3.23786e-11	4.29372e-12
CD8_Teff-cell	ENSG00000198670	LPA	1.53074	4.10743e-11	5.62483e-12
CD8_Teff-cell	ENSG00000134539	KLRD1	2.70029	4.29706e-11	6.02135e-12
CD8_Teff-cell	ENSG00000163220	S100A9	-2.04406	5.07018e-11	7.26618e-12
CD8_Teff-cell	ENSG00000139329	LUM	-2.36203	6.85481e-11	1.00421e-11
CD8_Teff-cell	ENSG00000113721	PDGFRB	-2.14125	7.9688e-11	1.19278e-11
CD8_Teff-cell	ENSG00000130176	CNN1	-2.868	1.73268e-10	2.64868e-11
CD8_Teff-cell	ENSG00000198830	HMGN2	0.869188	1.76784e-10	2.75874e-11
CD8_Teff-cell	ENSG00000117281	CD160	2.18792	3.503e-10	5.57803e-11
CD8_Teff-cell	ENSG00000268257	AIRN	1.46395	3.97069e-10	6.44922e-11
CD8_Teff-cell	ENSG00000111537	IFNG	2.23197	3.98015e-10	6.59134e-11
CD8_Teff-cell	ENSG00000143799	PARP1	0.981225	5.28739e-10	8.92458e-11
CD8_Teff-cell	ENSG00000183484	GPR132	1.75982	6.29113e-10	1.08191e-10
CD8_Teff-cell	ENSG00000134853	PDGFRA	-1.55635	9.76075e-10	1.70968e-10
CD8_Teff-cell	ENSG00000115607	IL18RAP	2.73451	1.64402e-09	2.93201e-10
CD8_Teff-cell	ENSG00000121966	CXCR4	1.77324	1.71746e-09	3.11769e-10
CD8_Teff-cell	ENSG00000108691	CCL2	-1.78319	2.83298e-09	5.32311e-10
CD8_Teff-cell	ENSG00000164125	GASK1B	-1.43028	2.83298e-09	5.30701e-10
CD8_Teff-cell	ENSG00000095002	MSH2	1.04094	3.98869e-09	7.62171e-10
CD8_Teff-cell	ENSG00000162711	NLRP3	1.15809	4.08581e-09	7.93741e-10
CD8_Teff-cell	ENSG00000259207	ITGB3	-1.60159	4.38685e-09	8.66193e-10
CD8_Teff-cell	ENSG00000162692	VCAM1	-1.4572	4.71637e-09	9.46278e-10
CD8_Teff-cell	ENSG00000020922	MRE11	1.23103	5.79044e-09	1.18022e-09
CD8_Teff-cell	ENSG00000117519	CNN3	-1.75224	7.6132e-09	1.57598e-09
CD8_Teff-cell	ENSG00000164104	HMGB2	1.12936	8.05662e-09	1.69343e-09
CD8_Teff-cell	ENSG00000166508	MCM7	1.26848	1.46541e-08	3.12684e-09
CD8_Teff-cell	ENSG00000164733	CTSB	-1.97837	1.77734e-08	3.84902e-09
CD8_Teff-cell	ENSG00000137441	FGFBP2	1.84928	2.07214e-08	4.55344e-09
CD8_Teff-cell	ENSG00000126787	DLGAP5	1.60991	2.20646e-08	4.91886e-09
CD8_Teff-cell	ENSG00000232810	TNF	2.11995	2.6196e-08	5.9233e-09
CD8_Teff-cell	ENSG00000167483	NIBAN3	1.33029	3.41306e-08	7.93483e-09
CD8_Teff-cell	ENSG00000126215	XRCC3	1.26204	3.41306e-08	7.91498e-09
CD8_Teff-cell	ENSG00000160789	LMNA	-1.04685	4.99409e-08	1.17695e-08
CD8_Teff-cell	ENSG00000037280	FLT4	1.60628	1.72341e-07	4.11642e-08
CD8_Teff-cell	ENSG00000127083	OMD	-1.44347	1.79497e-07	4.34452e-08
CD8_Teff-cell	ENSG00000123485	HJURP	1.27702	2.94543e-07	7.22287e-08
CD8_Teff-cell	ENSG00000137752	CASP1	1.11705	3.21929e-07	7.99697e-08
CD8_Teff-cell	ENSG00000081479	LRP2	1.42248	4.38559e-07	1.10338e-07
CD8_Teff-cell	ENSG00000132646	PCNA	0.967653	4.91047e-07	1.25108e-07
CD8_Teff-cell	ENSG00000104435	STMN2	1.449	5.68217e-07	1.46578e-07
CD8_Teff-cell	ENSG00000177455	CD19	1.25543	6.50962e-07	1.69997e-07
CD8_Teff-cell	ENSG00000141510	TP53	0.778987	7.68456e-07	2.03127e-07
CD8_Teff-cell	ENSG00000166147	FBN1	-1.40406	8.29693e-07	2.21956e-07
CD8_Teff-cell	ENSG00000183091	NEB	1.1409	1.17115e-06	3.17031e-07
CD8_Teff-cell	ENSG00000161905	ALOX15	1.41782	1.34772e-06	3.69121e-07
CD8_Teff-cell	ENSG00000141682	PMAIP1	1.24823	1.36569e-06	3.7839e-07
CD8_Teff-cell	ENSG00000135443	KRT85	1.16465	1.46158e-06	4.09615e-07
CD8_Teff-cell	ENSG00000131828	PDHA1	0.725532	1.77078e-06	5.01909e-07
CD8_Teff-cell	ENSG00000115884	SDC1	1.16831	1.81445e-06	5.20064e-07
CD8_Teff-cell	ENSG00000231721	LINC-PINT	1.01703	2.71657e-06	7.87287e-07
CD8_Teff-cell	ENSG00000156738	MS4A1	1.83324	2.80165e-06	8.20867e-07
CD8_Teff-cell	ENSG00000148773	MKI67	1.29585	3.39377e-06	1.00516e-06
CD8_Teff-cell	ENSG00000172572	PDE3A	-1.45698	3.41787e-06	1.02318e-06
CD8_Teff-cell	ENSG00000225746	MEG8	0.950269	3.80029e-06	1.14977e-06
CD8_Teff-cell	ENSG00000170312	CDK1	1.21728	4.10471e-06	1.25494e-06
CD8_Teff-cell	ENSG00000131981	LGALS3	-1.39367	4.2193e-06	1.30342e-06
CD8_Teff-cell	ENSG00000224259	LINC01133	1.154	4.48553e-06	1.39994e-06
CD8_Teff-cell	ENSG00000069431	ABCC9	1.10042	5.3414e-06	1.70108e-06
CD8_Teff-cell	ENSG00000197903	HIST1H2BK	1.02559	5.3414e-06	1.68694e-06
CD8_Teff-cell	ENSG00000164362	TERT	1.33287	5.49054e-06	1.76606e-06
CD8_Teff-cell	ENSG00000164305	CASP3	0.940051	5.55248e-06	1.80367e-06
CD8_Teff-cell	ENSG00000168056	LTBP3	-1.13132	6.07925e-06	1.99415e-06
CD8_Teff-cell	ENSG00000061656	SPAG4	1.10232	6.21249e-06	2.05764e-06
CD8_Teff-cell	ENSG00000178726	THBD	-0.962966	6.50951e-06	2.17675e-06
CD8_Teff-cell	ENSG00000123999	INHA	1.26574	7.21068e-06	2.43418e-06
CD8_Teff-cell	ENSG00000149294	NCAM1	1.44317	7.8631e-06	2.67946e-06
CD8_Teff-cell	ENSG00000115590	IL1R2	1.03977	8.25292e-06	2.83859e-06
CD8_Teff-cell	ENSG00000198178	CLEC4C	1.4288	8.94052e-06	3.13203e-06
CD8_Teff-cell	ENSG00000196588	MRTFA	0.638952	8.94052e-06	3.11724e-06
CD8_Teff-cell	ENSG00000213088	ACKR1	1.29853	9.30839e-06	3.32019e-06
CD8_Teff-cell	ENSG00000076242	MLH1	0.711316	9.30839e-06	3.31158e-06
CD8_Teff-cell	ENSG00000149534	MS4A2	1.05537	9.91073e-06	3.5666e-06
CD8_Teff-cell	ENSG00000205362	MT1A	1.71166	1.09089e-05	3.96056e-06
CD8_Teff-cell	ENSG00000109846	CRYAB	-1.61268	1.13663e-05	4.16283e-06
CD8_Teff-cell	ENSG00000139618	BRCA2	1.01691	1.2044e-05	4.44938e-06
CD8_Teff-cell	ENSG00000166535	A2ML1	1.10315	1.21607e-05	4.56993e-06
CD8_Teff-cell	ENSG00000204323	SMIM5	1.14032	1.21607e-05	4.55657e-06
CD8_Teff-cell	ENSG00000129226	CD68	-1.60627	1.42438e-05	5.39812e-06
CD8_Teff-cell	ENSG00000163072	NOSTRIN	1.18705	1.49753e-05	5.72304e-06
CD8_Teff-cell	ENSG00000089685	BIRC5	1.30065	1.52024e-05	5.88655e-06
CD8_Teff-cell	ENSG00000109684	CLNK	1.46312	1.52024e-05	5.90666e-06
CD8_Teff-cell	ENSG00000204262	COL5A2	-1.30776	1.73935e-05	6.81337e-06
CD8_Teff-cell	ENSG00000136244	IL6	0.956313	1.82216e-05	7.19579e-06
CD8_Teff-cell	ENSG00000225556	C2CD4D	1.41408	1.8804e-05	7.48567e-06
CD8_Teff-cell	ENSG00000180875	GREM2	1.32382	1.95115e-05	7.82946e-06
CD8_Teff-cell	ENSG00000131747	TOP2A	1.20684	2.24663e-05	9.08669e-06
CD8_Teff-cell	ENSG00000119688	ABCD4	0.75102	2.34354e-05	9.62325e-06
CD8_Teff-cell	ENSG00000145782	ATG12	0.607158	2.34354e-05	9.6279e-06
CD8_Teff-cell	ENSG00000124067	SLC12A4	-0.878484	3.05079e-05	1.26307e-05
CD8_Teff-cell	ENSG00000064989	CALCRL	-0.944954	3.09156e-05	1.28979e-05
CD8_Teff-cell	ENSG00000115718	PROC	1.32686	3.70791e-05	1.55874e-05
CD8_Teff-cell	ENSG00000170476	MZB1	1.11478	3.73677e-05	1.58277e-05
CD8_Teff-cell	ENSG00000163568	AIM2	1.31158	3.87653e-05	1.65431e-05
CD8_Teff-cell	ENSG00000184292	TACSTD2	1.12225	3.99124e-05	1.71598e-05
CD8_Teff-cell	ENSG00000012061	ERCC1	0.584202	4.35081e-05	1.88443e-05
CD8_Teff-cell	ENSG00000129173	E2F8	1.08227	4.49342e-05	1.96051e-05
CD8_Teff-cell	ENSG00000079246	XRCC5	0.546832	4.90674e-05	2.15646e-05
CD8_Teff-cell	ENSG00000196419	XRCC6	0.477248	5.05067e-05	2.23581e-05
CD8_Teff-cell	ENSG00000183765	CHEK2	0.874798	5.33513e-05	2.37872e-05
CD8_Teff-cell	ENSG00000183963	SMTN	-1.49163	5.67299e-05	2.54743e-05
CD8_Teff-cell	ENSG00000067225	PKM	-0.785626	7.46392e-05	3.3754e-05
CD8_Teff-cell	ENSG00000249669	CARMN	-1.70043	8.17139e-05	3.74739e-05
CD8_Teff-cell	ENSG00000117399	CDC20	1.19532	8.17139e-05	3.73785e-05
CD8_Teff-cell	ENSG00000115970	THADA	0.758673	8.27764e-05	3.82247e-05
CD8_Teff-cell	ENSG00000178999	AURKB	1.18184	8.93933e-05	4.15651e-05
CD8_Teff-cell	ENSG00000198053	SIRPA	-0.971015	9.19693e-05	4.30557e-05
CD8_Teff-cell	ENSG00000117707	PROX1	1.15127	9.40197e-05	4.4315e-05
CD8_Teff-cell	ENSG00000164867	NOS3	1.01133	0.000100545	4.77106e-05
CD8_Teff-cell	ENSG00000162407	PLPP3	-1.26837	0.000111012	5.30313e-05
CD8_Teff-cell	ENSG00000070961	ATP2B1	0.79281	0.000116642	5.60922e-05
CD8_Teff-cell	ENSG00000144218	AFF3	0.85874	0.000170443	8.25074e-05
CD8_Teff-cell	ENSG00000129038	LOXL1	-1.10987	0.000171351	8.39339e-05
CD8_Teff-cell	ENSG00000248323	LUCAT1	0.785203	0.000171351	8.40385e-05
CD8_Teff-cell	ENSG00000128052	KDR	1.02361	0.00017164	8.4727e-05
CD8_Teff-cell	ENSG00000173762	CD7	2.2585	0.000181079	8.9963e-05
CD8_Teff-cell	ENSG00000167641	PPP1R14A	-2.39075	0.000187316	9.36578e-05
CD8_Teff-cell	ENSG00000087586	AURKA	0.789697	0.000203397	0.000102346
CD8_Teff-cell	ENSG00000162771	FAM71A	0.962322	0.000226876	0.000114883
CD8_Teff-cell	ENSG00000243716	NPIPB5	0.668416	0.00023114	0.000117778
CD8_Teff-cell	ENSG00000152402	GUCY1A2	0.916931	0.000250277	0.000128327
CD8_Teff-cell	ENSG00000140398	NEIL1	0.927254	0.000278652	0.000143763
CD8_Teff-cell	ENSG00000099974	DDTL	0.810025	0.000300187	0.00015583
CD8_Teff-cell	ENSG00000140932	CMTM2	1.01326	0.000306909	0.000160296
CD8_Teff-cell	ENSG00000135218	CD36	-2.18531	0.000314298	0.000165157
CD8_Teff-cell	ENSG00000170458	CD14	-1.14913	0.000315845	0.000166976
CD8_Teff-cell	ENSG00000262406	MMP12	-1.67959	0.000405582	0.000215708
CD8_Teff-cell	ENSG00000113810	SMC4	0.717539	0.000458935	0.000245545
CD8_Teff-cell	ENSG00000087088	BAX	0.78854	0.000532856	0.000286792
CD8_Teff-cell	ENSG00000139874	SSTR1	1.10403	0.000538978	0.000291803
CD8_Teff-cell	ENSG00000100985	MMP9	-2.27128	0.000614155	0.00033446
CD8_Teff-cell	ENSG00000253729	PRKDC	0.673669	0.000649658	0.000355864
CD8_Teff-cell	ENSG00000105369	CD79A	1.02441	0.000798284	0.000439819
CD8_Teff-cell	ENSG00000102174	PHEX	0.997873	0.000800831	0.000443773
CD8_Teff-cell	ENSG00000171611	PTCRA	1.29824	0.000807855	0.000450238
CD8_Teff-cell	ENSG00000204217	BMPR2	-0.515521	0.000830993	0.000470396
CD8_Teff-cell	ENSG00000116191	RALGPS2	0.944678	0.000830993	0.000467467
CD8_Teff-cell	ENSG00000106799	TGFBR1	-0.51519	0.000830993	0.000471072
CD8_Teff-cell	ENSG00000175595	ERCC4	0.808186	0.00088335	0.000503566
CD8_Teff-cell	ENSG00000143546	S100A8	-1.3175	0.000936861	0.000537054
CD8_Teff-cell	ENSG00000110799	VWF	-0.957759	0.000966763	0.000557274
CD8_Teff-cell	ENSG00000051180	RAD51	0.895172	0.00101042	0.000588743
CD8_Teff-cell	ENSG00000197385	ZNF860	0.85772	0.00101042	0.000588878
CD8_Teff-cell	ENSG00000171634	BPTF	0.661517	0.00102711	0.000601875
CD8_Teff-cell	ENSG00000137745	MMP13	1.01567	0.00103813	0.00061164
CD8_Teff-cell	ENSG00000131203	IDO1	0.975273	0.00105675	0.000625974
CD8_Teff-cell	ENSG00000012048	BRCA1	0.729443	0.00119727	0.000713024
CD8_Teff-cell	ENSG00000271447	MMP28	0.773435	0.00132637	0.000794131
CD8_Teff-cell	ENSG00000167548	KMT2D	0.818475	0.00153921	0.000926467
CD8_Teff-cell	ENSG00000115594	IL1R1	-0.518489	0.00175933	0.00106456
CD8_Teff-cell	ENSG00000177575	CD163	-1.15114	0.0017822	0.00108408
CD8_Teff-cell	ENSG00000150636	CCDC102B	0.743289	0.00197987	0.00121062
CD8_Teff-cell	ENSG00000261371	PECAM1	-0.77775	0.00200942	0.00123509
CD8_Teff-cell	ENSG00000099977	DDT	0.785063	0.00225912	0.00139576
CD8_Teff-cell	ENSG00000140941	MAP1LC3B	0.416152	0.00235168	0.00146044
CD8_Teff-cell	ENSG00000197992	CLEC9A	0.987679	0.00236067	0.00147354
CD8_Teff-cell	ENSG00000018280	SLC11A1	-1.16149	0.00237713	0.00149139
CD8_Teff-cell	ENSG00000134817	APLNR	0.919316	0.00245018	0.00154502
CD8_Teff-cell	ENSG00000169783	LINGO1	0.869534	0.00266319	0.00168782
CD8_Teff-cell	ENSG00000162723	SLAMF9	0.860588	0.00328414	0.00209181
CD8_Teff-cell	ENSG00000104320	NBN	0.505979	0.00341132	0.00218368
CD8_Teff-cell	ENSG00000140678	ITGAX	-1.05567	0.00346211	0.00222722
CD8_Teff-cell	ENSG00000006377	DLX6	0.935974	0.00366682	0.00237059
CD8_Teff-cell	ENSG00000114026	OGG1	0.736211	0.00405002	0.00263122
CD8_Teff-cell	ENSG00000175164	ABO	1.06444	0.00464109	0.00303001
CD8_Teff-cell	ENSG00000178404	CEP295NL	-0.744058	0.00531652	0.00348791
CD8_Teff-cell	ENSG00000161011	SQSTM1	-0.54109	0.00547137	0.00360692
CD8_Teff-cell	ENSG00000203883	SOX18	0.859043	0.00807865	0.00535146
CD8_Teff-cell	ENSG00000277632	CCL3	-0.730384	0.00833461	0.00555129
CD8_Teff-cell	ENSG00000100297	MCM5	0.572907	0.00833461	0.0055741
CD8_Teff-cell	ENSG00000180871	CXCR2	0.703494	0.0102709	0.0069018
CD8_Teff-cell	ENSG00000163464	CXCR1	0.71333	0.0114635	0.00773966
CD8_Teff-cell	ENSG00000196083	IL1RAP	0.631839	0.0116463	0.0079002
CD8_Teff-cell	ENSG00000275385	CCL18	-1.21498	0.0121283	0.00826579
CD8_Teff-cell	ENSG00000100644	HIF1A	-0.52205	0.0124106	0.00849773
CD8_Teff-cell	ENSG00000250722	SELENOP	-0.747011	0.0129964	0.00894018
CD8_Teff-cell	ENSG00000140287	HDC	0.503399	0.0140123	0.00968365
CD8_Teff-cell	ENSG00000012779	ALOX5	-0.769467	0.0164867	0.0114462
CD8_Teff-cell	ENSG00000101162	TUBB1	0.72924	0.0175829	0.0122632
CD8_Teff-cell	ENSG00000078401	EDN1	-0.611477	0.0175914	0.0123252
CD8_Teff-cell	ENSG00000073050	XRCC1	0.48971	0.0176635	0.0124319
CD8_Teff-cell	ENSG00000104738	MCM4	0.615916	0.0185807	0.0131367
CD8_Teff-cell	ENSG00000257335	MGAM	0.601043	0.0195983	0.0139186
CD8_Teff-cell	ENSG00000122025	FLT3	0.719577	0.0197293	0.0140744
CD8_Teff-cell	ENSG00000119535	CSF3R	-0.679462	0.0205255	0.0147078
CD8_Teff-cell	ENSG00000090382	LYZ	-1.05622	0.0208371	0.0149974
CD8_Teff-cell	ENSG00000137462	TLR2	-0.603066	0.0210053	0.0151854
CD8_Teff-cell	ENSG00000133789	SWAP70	-0.547618	0.0227874	0.0165463
CD8_Teff-cell	ENSG00000198218	QRICH1	0.454457	0.022804	0.0166309
CD8_Teff-cell	ENSG00000196371	FUT4	0.421675	0.023654	0.0174015
CD8_Teff-cell	ENSG00000153208	MERTK	-0.733723	0.023654	0.0173824
CD8_Teff-cell	ENSG00000196776	CD47	0.39357	0.0240614	0.0177779
CD8_Teff-cell	ENSG00000147113	DIPK2B	0.524176	0.0291927	0.0216621
CD8_Teff-cell	ENSG00000128585	MKLN1	0.358297	0.0300827	0.0224183
CD8_Teff-cell	ENSG00000166402	TUB	0.478883	0.0317388	0.0237535
CD8_Teff-cell	ENSG00000140564	FURIN	-0.420978	0.0346698	0.0261679
CD8_Teff-cell	ENSG00000136826	KLF4	-0.581133	0.0346698	0.0260792
CD8_Teff-cell	ENSG00000102010	BMX	0.532929	0.0357158	0.0270712
CD8_Teff-cell	ENSG00000106018	VIPR2	0.553808	0.0376603	0.028665
CD8_Teff-cell	ENSG00000170442	KRT86	-0.37134	0.0431838	0.0330067
CD8_Teff-cell	ENSG00000075223	SEMA3C	-0.597612	0.0469283	0.0360182
Endothelial	ENSG00000064989	CALCRL	3.5378	3.16126e-64	1.00677e-66
Endothelial	ENSG00000261371	PECAM1	3.89551	2.47752e-59	1.57804e-61
Endothelial	ENSG00000110799	VWF	6.06054	1.32654e-53	1.26739e-55
Endothelial	ENSG00000118785	SPP1	-6.88762	3.40707e-50	4.34022e-52
Endothelial	ENSG00000078401	EDN1	4.50339	6.85858e-45	1.19186e-46
Endothelial	ENSG00000123384	LRP1	-3.21604	6.85858e-45	1.31056e-46
Endothelial	ENSG00000179776	CDH5	4.742	2.79919e-41	6.24024e-43
Endothelial	ENSG00000107796	ACTA2	-3.71424	3.94594e-41	1.00534e-42
Endothelial	ENSG00000154783	FGD5	2.54539	3.02522e-40	8.67101e-42
Endothelial	ENSG00000174059	CD34	3.43565	4.57242e-38	1.45619e-39
Endothelial	ENSG00000164692	COL1A2	-2.8292	3.03616e-35	1.06362e-36
Endothelial	ENSG00000174175	SELP	4.52409	5.11181e-32	1.95356e-33
Endothelial	ENSG00000117984	CTSD	-3.47071	2.3093e-31	9.56079e-33
Endothelial	ENSG00000131477	RAMP2	4.1983	1.44655e-30	6.44957e-32
Endothelial	ENSG00000133392	MYH11	-3.4303	5.24492e-30	2.50554e-31
Endothelial	ENSG00000120156	TEK	3.6151	1.47705e-27	7.52638e-29
Endothelial	ENSG00000163513	TGFBR2	1.20515	2.92081e-26	1.58133e-27
Endothelial	ENSG00000177575	CD163	-3.26004	3.09574e-26	1.77463e-27
Endothelial	ENSG00000102010	BMX	3.88886	1.18315e-25	7.15917e-27
Endothelial	ENSG00000249669	CARMN	-2.65976	5.52637e-23	3.51998e-24
Endothelial	ENSG00000178726	THBD	2.04431	3.26754e-22	2.18529e-23
Endothelial	ENSG00000130176	CNN1	-3.39289	1.00822e-20	7.064e-22
Endothelial	ENSG00000149591	TAGLN	-2.42181	6.70998e-20	4.91496e-21
Endothelial	ENSG00000164733	CTSB	-3.10061	2.15428e-19	1.64658e-20
Endothelial	ENSG00000165757	JCAD	1.82026	2.77398e-19	2.20858e-20
Endothelial	ENSG00000140678	ITGAX	-2.95388	5.14029e-19	4.25629e-20
Endothelial	ENSG00000155011	DKK2	3.61165	6.01676e-19	5.17364e-20
Endothelial	ENSG00000101335	MYL9	-2.18641	6.0654e-19	5.40864e-20
Endothelial	ENSG00000204217	BMPR2	1.3515	6.49261e-19	5.99636e-20
Endothelial	ENSG00000106799	TGFBR1	-1.42129	1.76404e-18	1.68539e-19
Endothelial	ENSG00000136826	KLF4	1.90171	2.13571e-18	2.1085e-19
Endothelial	ENSG00000168542	COL3A1	-1.89802	7.25247e-18	7.62202e-19
Endothelial	ENSG00000102755	FLT1	2.82153	7.25247e-18	7.39496e-19
Endothelial	ENSG00000277632	CCL3	-2.78661	1.25535e-17	1.39927e-18
Endothelial	ENSG00000164867	NOS3	3.32656	1.25535e-17	1.36623e-18
Endothelial	ENSG00000163220	S100A9	-2.79932	1.74363e-17	1.99907e-18
Endothelial	ENSG00000010610	CD4	-2.33419	4.98831e-17	5.87795e-18
Endothelial	ENSG00000170458	CD14	-2.5969	3.93643e-16	4.76383e-17
Endothelial	ENSG00000125868	DSTN	-1.53444	1.5204e-15	1.88839e-16
Endothelial	ENSG00000137462	TLR2	-2.26071	2.7216e-15	3.46701e-16
Endothelial	ENSG00000129226	CD68	-3.08075	4.6161e-15	6.02739e-16
Endothelial	ENSG00000139329	LUM	-2.68021	2.81381e-14	3.7637e-15
Endothelial	ENSG00000275385	CCL18	-3.33777	4.02782e-14	5.51581e-15
Endothelial	ENSG00000129038	LOXL1	-2.30584	4.68121e-14	6.55966e-15
Endothelial	ENSG00000101000	PROCR	2.13062	8.911e-14	1.27705e-14
Endothelial	ENSG00000204262	COL5A2	-1.48393	2.27822e-13	3.33753e-14
Endothelial	ENSG00000113721	PDGFRB	-1.78584	4.03652e-13	6.04193e-14
Endothelial	ENSG00000123643	SLC36A1	-1.54855	6.03487e-13	9.22527e-14
Endothelial	ENSG00000130203	APOE	-3.2389	7.18113e-13	1.12062e-13
Endothelial	ENSG00000140416	TPM1	-1.47297	7.60991e-13	1.21177e-13
Endothelial	ENSG00000109846	CRYAB	-1.59739	2.25068e-12	3.65556e-13
Endothelial	ENSG00000134853	PDGFRA	-1.45862	2.94426e-12	4.87584e-13
Endothelial	ENSG00000106991	ENG	1.42111	5.84594e-12	9.86735e-13
Endothelial	ENSG00000115414	FN1	-1.60718	6.50891e-12	1.11937e-12
Endothelial	ENSG00000203747	FCGR3A	-2.24409	2.63131e-11	4.60898e-12
Endothelial	ENSG00000115457	IGFBP2	-1.76655	3.49289e-11	6.22936e-12
Endothelial	ENSG00000012779	ALOX5	-1.97005	7.28936e-11	1.32323e-11
Endothelial	ENSG00000143248	RGS5	-2.07105	1.41094e-10	2.60619e-11
Endothelial	ENSG00000095970	TREM2	-2.0697	2.09793e-10	3.94197e-11
Endothelial	ENSG00000081237	PTPRC	-1.4259	6.04383e-10	1.15487e-10
Endothelial	ENSG00000100985	MMP9	-3.99658	1.46197e-09	2.84013e-10
Endothelial	ENSG00000276085	CCL3L1	-2.40921	1.51527e-09	2.99194e-10
Endothelial	ENSG00000090382	LYZ	-2.30381	1.51792e-09	3.04551e-10
Endothelial	ENSG00000115594	IL1R1	1.39238	1.76597e-09	3.59943e-10
Endothelial	ENSG00000179914	ITLN1	3.64971	3.58399e-09	7.41909e-10
Endothelial	ENSG00000163072	NOSTRIN	2.73803	5.33244e-09	1.12083e-09
Endothelial	ENSG00000141052	MYOCD	-1.88852	5.90369e-09	1.2597e-09
Endothelial	ENSG00000164125	GASK1B	1.13026	9.06553e-09	1.96324e-09
Endothelial	ENSG00000069122	ADGRF5	2.12391	1.75499e-08	3.85651e-09
Endothelial	ENSG00000250722	SELENOP	-1.55009	2.26313e-08	5.04519e-09
Endothelial	ENSG00000173327	MAP3K11	1.40652	3.70372e-08	8.37465e-09
Endothelial	ENSG00000153208	MERTK	-1.22909	3.94904e-08	9.05513e-09
Endothelial	ENSG00000128052	KDR	2.67396	4.63828e-08	1.07833e-08
Endothelial	ENSG00000175445	LPL	-1.95452	6.49763e-08	1.53129e-08
Endothelial	ENSG00000018280	SLC11A1	-2.14252	7.56725e-08	1.80746e-08
Endothelial	ENSG00000150337	FCGR1A	-1.50047	9.08061e-08	2.19786e-08
Endothelial	ENSG00000147113	DIPK2B	2.50816	1.14605e-07	2.81039e-08
Endothelial	ENSG00000163106	HPGDS	-1.42273	1.75143e-07	4.35069e-08
Endothelial	ENSG00000271447	MMP28	1.84229	2.33008e-07	5.86231e-08
Endothelial	ENSG00000067225	PKM	-1.06121	2.71839e-07	6.92584e-08
Endothelial	ENSG00000119535	CSF3R	-1.7426	3.15708e-07	8.14406e-08
Endothelial	ENSG00000166033	HTRA1	-0.908404	3.19e-07	8.33058e-08
Endothelial	ENSG00000075223	SEMA3C	-1.63458	3.43035e-07	9.06748e-08
Endothelial	ENSG00000167641	PPP1R14A	-1.68032	3.57346e-07	9.55958e-08
Endothelial	ENSG00000163687	DNASE1L3	2.26415	9.22306e-07	2.49669e-07
Endothelial	ENSG00000196776	CD47	-0.571044	9.83576e-07	2.69387e-07
Endothelial	ENSG00000077522	ACTN2	-1.41599	1.13318e-06	3.13971e-07
Endothelial	ENSG00000165949	IFI27	1.96638	1.28643e-06	3.60528e-07
Endothelial	ENSG00000196371	FUT4	-0.937638	1.62022e-06	4.59235e-07
Endothelial	ENSG00000019169	MARCO	-2.87559	1.71936e-06	4.92809e-07
Endothelial	ENSG00000122786	CALD1	-0.92521	2.00994e-06	5.82497e-07
Endothelial	ENSG00000277734	TRAC	-1.41164	2.88685e-06	8.4583e-07
Endothelial	ENSG00000140398	NEIL1	1.04559	2.92373e-06	8.65947e-07
Endothelial	ENSG00000135046	ANXA1	-0.848028	4.71796e-06	1.41238e-06
Endothelial	ENSG00000262406	MMP12	-2.75265	5.78958e-06	1.75162e-06
Endothelial	ENSG00000111404	RERGL	-1.2538	6.69036e-06	2.04546e-06
Endothelial	ENSG00000203883	SOX18	1.81218	7.30043e-06	2.25523e-06
Endothelial	ENSG00000229619	MBNL1-AS1	-1.31847	9.98592e-06	3.11663e-06
Endothelial	ENSG00000037280	FLT4	2.32726	1.15302e-05	3.63532e-06
Endothelial	ENSG00000125538	IL1B	-1.31534	1.48805e-05	4.739e-06
Endothelial	ENSG00000160712	IL6R	-1.08177	1.54449e-05	4.96793e-06
Endothelial	ENSG00000143546	S100A8	-1.80204	2.35648e-05	7.72701e-06
Endothelial	ENSG00000161011	SQSTM1	-0.834504	2.35648e-05	7.72986e-06
Endothelial	ENSG00000133789	SWAP70	0.677957	2.43908e-05	8.07848e-06
Endothelial	ENSG00000171051	FPR1	-1.35413	3.06008e-05	1.02328e-05
Endothelial	ENSG00000048052	HDAC9	-1.05369	3.75288e-05	1.2669e-05
Endothelial	ENSG00000178404	CEP295NL	-1.14771	5.04396e-05	1.7188e-05
Endothelial	ENSG00000166147	FBN1	-0.655198	5.27231e-05	1.8134e-05
Endothelial	ENSG00000134817	APLNR	2.08148	5.73823e-05	1.9946e-05
Endothelial	ENSG00000121966	CXCR4	-1.27949	5.73823e-05	2.01548e-05
Endothelial	ENSG00000080854	IGSF9B	-1.1632	5.73823e-05	2.02848e-05
Endothelial	ENSG00000153563	CD8A	-1.13034	6.55082e-05	2.3366e-05
Endothelial	ENSG00000131981	LGALS3	-1.29806	7.00166e-05	2.51971e-05
Endothelial	ENSG00000012124	CD22	-1.40179	0.000100362	3.6437e-05
Endothelial	ENSG00000111252	SH2B3	0.59259	0.000123895	4.53756e-05
Endothelial	ENSG00000164171	ITGA2	0.884201	0.000152593	5.63718e-05
Endothelial	ENSG00000196549	MME	-1.23427	0.000220989	8.2343e-05
Endothelial	ENSG00000151617	EDNRA	-1.0367	0.000247148	9.28774e-05
Endothelial	ENSG00000213088	ACKR1	1.37992	0.000257244	9.74905e-05
Endothelial	ENSG00000183963	SMTN	-1.1717	0.000374038	0.000142944
Endothelial	ENSG00000213809	KLRK1	-0.904907	0.000473167	0.000182335
Endothelial	ENSG00000162407	PLPP3	0.95337	0.000598699	0.000232616
Endothelial	ENSG00000164687	FABP5	-1.08516	0.000610288	0.000239062
Endothelial	ENSG00000108691	CCL2	-0.989104	0.000631065	0.000249211
Endothelial	ENSG00000168056	LTBP3	-0.472508	0.000789032	0.000314105
Endothelial	ENSG00000145782	ATG12	-0.456531	0.000948147	0.000380466
Endothelial	ENSG00000197930	ERO1A	-0.790162	0.00107183	0.000433512
Endothelial	ENSG00000116824	CD2	-0.782942	0.00108001	0.000440258
Endothelial	ENSG00000149451	ADAM33	-1.11482	0.00114302	0.000473225
Endothelial	ENSG00000198053	SIRPA	-0.804062	0.00114302	0.000472786
Endothelial	ENSG00000149311	ATM	-0.463777	0.00130184	0.000543122
Endothelial	ENSG00000160789	LMNA	0.507125	0.00132413	0.00055664
Endothelial	ENSG00000136634	IL10	-0.927261	0.00141521	0.000599436
Endothelial	ENSG00000183484	GPR132	-0.870099	0.0014898	0.000635776
Endothelial	ENSG00000224259	LINC01133	1.01148	0.00170915	0.000734828
Endothelial	ENSG00000135218	CD36	-2.3628	0.00268948	0.00116487
Endothelial	ENSG00000113088	GZMK	-0.916802	0.0027238	0.00118841
Endothelial	ENSG00000259207	ITGB3	0.578437	0.00401635	0.00176515
Endothelial	ENSG00000162711	NLRP3	-0.798584	0.00402905	0.00178356
Endothelial	ENSG00000167286	CD3D	-0.806244	0.00616074	0.00274682
Endothelial	ENSG00000149294	NCAM1	0.795072	0.00629649	0.0028274
Endothelial	ENSG00000197253	TPSB2	-1.0395	0.00640667	0.00289728
Endothelial	ENSG00000166508	MCM7	0.488461	0.00701503	0.00321708
Endothelial	ENSG00000198218	QRICH1	0.316785	0.00701503	0.00321651
Endothelial	ENSG00000139618	BRCA2	-0.754384	0.00807261	0.0037278
Endothelial	ENSG00000130303	BST2	0.810789	0.00844788	0.00392799
Endothelial	ENSG00000162723	SLAMF9	-0.823449	0.00910951	0.00426464
Endothelial	ENSG00000137801	THBS1	0.787076	0.00979585	0.00461715
Endothelial	ENSG00000106018	VIPR2	-0.568229	0.0107146	0.00508432
Endothelial	ENSG00000163751	CPA3	-0.776127	0.0118587	0.005665
Endothelial	ENSG00000113810	SMC4	0.441732	0.0118678	0.00570712
Endothelial	ENSG00000100297	MCM5	-0.458817	0.0122599	0.00593474
Endothelial	ENSG00000069431	ABCC9	-0.52214	0.0126591	0.00616828
Endothelial	ENSG00000225746	MEG8	-0.569714	0.0165234	0.00810381
Endothelial	ENSG00000183091	NEB	-0.791245	0.0165543	0.0081717
Endothelial	ENSG00000248323	LUCAT1	-0.55602	0.0201446	0.0100081
Endothelial	ENSG00000164305	CASP3	0.414198	0.0201693	0.0100847
Endothelial	ENSG00000183765	CHEK2	-0.483714	0.0205871	0.0103591
Endothelial	ENSG00000011465	DCN	-0.99854	0.0217991	0.0110384
Endothelial	ENSG00000122691	TWIST1	-0.722577	0.023928	0.0121926
Endothelial	ENSG00000184292	TACSTD2	0.764531	0.0248209	0.0127266
Endothelial	ENSG00000104320	NBN	-0.363181	0.0252273	0.0130154
Endothelial	ENSG00000136244	IL6	0.676577	0.025355	0.013162
Endothelial	ENSG00000131828	PDHA1	-0.328441	0.0274242	0.0143235
Endothelial	ENSG00000162771	FAM71A	-0.639718	0.0296259	0.0155678
Endothelial	ENSG00000138795	LEF1	0.764458	0.0306886	0.0162239
Endothelial	ENSG00000126787	DLGAP5	-0.589497	0.0332354	0.0176761
Endothelial	ENSG00000170476	MZB1	-0.50813	0.0348958	0.0186703
Endothelial	ENSG00000172236	TPSAB1	-0.818268	0.037616	0.0202456
Endothelial	ENSG00000171634	BPTF	0.23693	0.0404542	0.0219019
Endothelial	ENSG00000163600	ICOS	-0.564165	0.0432465	0.0235514
Endothelial	ENSG00000157404	KIT	0.657671	0.0439523	0.0240758
Endothelial	ENSG00000225783	MIAT	0.813873	0.0453703	0.024997
Endothelial	ENSG00000128585	MKLN1	0.241522	0.0473381	0.0262319
Endothelial	ENSG00000163568	AIM2	-0.583671	0.0477217	0.0265965
Endothelial	ENSG00000198670	LPA	-0.499933	0.049718	0.0278674
Inflammatory_mixed_cell	ENSG00000026025	VIM	-3.55618	1.13543e-104	3.61603e-107
Inflammatory_mixed_cell	ENSG00000164692	COL1A2	-3.56879	5.15237e-88	3.28176e-90
Inflammatory_mixed_cell	ENSG00000115414	FN1	-4.08996	3.9194e-65	3.74465e-67
Inflammatory_mixed_cell	ENSG00000168542	COL3A1	-3.43311	1.0981e-53	1.39885e-55
Inflammatory_mixed_cell	ENSG00000135046	ANXA1	-3.10359	2.28459e-50	3.63788e-52
Inflammatory_mixed_cell	ENSG00000118785	SPP1	-7.14365	2.70273e-50	5.16445e-52
Inflammatory_mixed_cell	ENSG00000164733	CTSB	-4.41239	7.3095e-47	1.62951e-48
Inflammatory_mixed_cell	ENSG00000117984	CTSD	-4.4062	2.92727e-41	7.458e-43
Inflammatory_mixed_cell	ENSG00000166033	HTRA1	-2.75976	3.27566e-39	9.38884e-41
Inflammatory_mixed_cell	ENSG00000137801	THBS1	-3.15348	2.08116e-36	6.6279e-38
Inflammatory_mixed_cell	ENSG00000149591	TAGLN	-2.74654	3.07801e-33	1.07828e-34
Inflammatory_mixed_cell	ENSG00000102265	TIMP1	-3.80468	1.08763e-32	4.15654e-34
Inflammatory_mixed_cell	ENSG00000105329	TGFB1	-2.49214	3.07038e-30	1.27117e-31
Inflammatory_mixed_cell	ENSG00000123384	LRP1	-2.26841	1.08546e-29	4.83962e-31
Inflammatory_mixed_cell	ENSG00000090382	LYZ	-3.95171	4.10484e-29	1.96091e-30
Inflammatory_mixed_cell	ENSG00000250722	SELENOP	-3.26136	2.018e-27	1.02828e-28
Inflammatory_mixed_cell	ENSG00000101335	MYL9	-2.72173	2.07177e-27	1.12166e-28
Inflammatory_mixed_cell	ENSG00000164125	GASK1B	-2.02706	3.94574e-27	2.26189e-28
Inflammatory_mixed_cell	ENSG00000204262	COL5A2	-1.90472	4.0185e-27	2.43158e-28
Inflammatory_mixed_cell	ENSG00000067225	PKM	-2.2746	1.1e-26	7.00637e-28
Inflammatory_mixed_cell	ENSG00000107796	ACTA2	-3.15195	6.42943e-25	4.29994e-26
Inflammatory_mixed_cell	ENSG00000170458	CD14	-2.80967	7.57499e-25	5.30732e-26
Inflammatory_mixed_cell	ENSG00000129226	CD68	-3.70318	5.03053e-23	3.68478e-24
Inflammatory_mixed_cell	ENSG00000139329	LUM	-3.59525	6.97561e-22	5.33168e-23
Inflammatory_mixed_cell	ENSG00000125868	DSTN	-2.22434	3.82131e-21	3.04244e-22
Inflammatory_mixed_cell	ENSG00000133392	MYH11	-2.42312	7.43685e-21	6.15791e-22
Inflammatory_mixed_cell	ENSG00000115457	IGFBP2	-2.4399	8.01182e-21	6.88914e-22
Inflammatory_mixed_cell	ENSG00000261371	PECAM1	-2.1029	9.4415e-21	8.41917e-22
Inflammatory_mixed_cell	ENSG00000177575	CD163	-2.72076	2.37135e-20	2.1901e-21
Inflammatory_mixed_cell	ENSG00000140937	CDH11	-1.80511	4.21819e-20	4.03012e-21
Inflammatory_mixed_cell	ENSG00000131981	LGALS3	-2.83357	1.60962e-19	1.58912e-20
Inflammatory_mixed_cell	ENSG00000106366	SERPINE1	-2.43331	1.76321e-18	1.79691e-19
Inflammatory_mixed_cell	ENSG00000143248	RGS5	-2.50013	1.95487e-18	2.05448e-19
Inflammatory_mixed_cell	ENSG00000079246	XRCC5	-1.20715	2.30982e-18	2.50108e-19
Inflammatory_mixed_cell	ENSG00000163513	TGFBR2	-1.50423	7.9106e-18	8.81755e-19
Inflammatory_mixed_cell	ENSG00000122786	CALD1	-1.86872	3.16507e-17	3.62874e-18
Inflammatory_mixed_cell	ENSG00000106799	TGFBR1	-1.59586	6.17758e-17	7.27931e-18
Inflammatory_mixed_cell	ENSG00000115594	IL1R1	-0.959189	9.94143e-17	1.2031e-17
Inflammatory_mixed_cell	ENSG00000010610	CD4	-1.7582	6.22843e-16	7.73595e-17
Inflammatory_mixed_cell	ENSG00000163220	S100A9	-2.57222	6.87275e-16	8.75509e-17
Inflammatory_mixed_cell	ENSG00000117519	CNN3	-1.57795	1.25215e-15	1.63497e-16
Inflammatory_mixed_cell	ENSG00000196776	CD47	-1.41793	2.76713e-15	3.70125e-16
Inflammatory_mixed_cell	ENSG00000160789	LMNA	-1.47817	3.18635e-15	4.36347e-16
Inflammatory_mixed_cell	ENSG00000012048	BRCA1	1.38198	5.06597e-15	7.0988e-16
Inflammatory_mixed_cell	ENSG00000100644	HIF1A	-1.50437	1.68986e-14	2.42178e-15
Inflammatory_mixed_cell	ENSG00000235244	DANT2	1.07497	4.00185e-14	5.86258e-15
Inflammatory_mixed_cell	ENSG00000088247	KHSRP	-1.12454	4.44866e-14	6.65883e-15
Inflammatory_mixed_cell	ENSG00000170160	CCDC144A	1.06734	3.01589e-13	4.61027e-14
Inflammatory_mixed_cell	ENSG00000030110	BAK1	1.04984	5.14758e-13	8.03284e-14
Inflammatory_mixed_cell	ENSG00000140287	HDC	1.48767	1.6616e-12	2.64585e-13
Inflammatory_mixed_cell	ENSG00000106991	ENG	-1.83019	1.79275e-12	2.9118e-13
Inflammatory_mixed_cell	ENSG00000156738	MS4A1	2.0101	2.63038e-12	4.35604e-13
Inflammatory_mixed_cell	ENSG00000117281	CD160	1.7007	4.31401e-12	7.28161e-13
Inflammatory_mixed_cell	ENSG00000248323	LUCAT1	1.57179	5.35626e-12	9.21141e-13
Inflammatory_mixed_cell	ENSG00000140416	TPM1	-1.38538	8.25149e-12	1.44532e-12
Inflammatory_mixed_cell	ENSG00000051180	RAD51	1.71418	8.72883e-12	1.55673e-12
Inflammatory_mixed_cell	ENSG00000105369	CD79A	1.76799	1.19291e-11	2.16548e-12
Inflammatory_mixed_cell	ENSG00000197385	ZNF860	2.0459	1.46269e-11	2.70179e-12
Inflammatory_mixed_cell	ENSG00000204217	BMPR2	-1.29303	1.70461e-11	3.20292e-12
Inflammatory_mixed_cell	ENSG00000243716	NPIPB5	0.75774	2.66918e-11	5.10034e-12
Inflammatory_mixed_cell	ENSG00000127083	OMD	-1.75723	3.94103e-11	7.65613e-12
Inflammatory_mixed_cell	ENSG00000225783	MIAT	1.15843	4.11053e-11	8.11634e-12
Inflammatory_mixed_cell	ENSG00000134539	KLRD1	1.35674	4.336e-11	8.69962e-12
Inflammatory_mixed_cell	ENSG00000166147	FBN1	-1.06084	4.56866e-11	9.31193e-12
Inflammatory_mixed_cell	ENSG00000183765	CHEK2	1.55521	5.41337e-11	1.1206e-11
Inflammatory_mixed_cell	ENSG00000162692	VCAM1	-1.06785	9.2288e-11	1.93981e-11
Inflammatory_mixed_cell	ENSG00000167483	NIBAN3	1.47165	1.04986e-10	2.24014e-11
Inflammatory_mixed_cell	ENSG00000099974	DDTL	1.12501	1.21499e-10	2.63118e-11
Inflammatory_mixed_cell	ENSG00000182871	COL18A1	-1.73437	1.59411e-10	3.50299e-11
Inflammatory_mixed_cell	ENSG00000130303	BST2	-1.5315	2.14351e-10	4.77853e-11
Inflammatory_mixed_cell	ENSG00000144218	AFF3	1.77217	2.93347e-10	6.63301e-11
Inflammatory_mixed_cell	ENSG00000150045	KLRF1	1.65241	3.57517e-10	8.19783e-11
Inflammatory_mixed_cell	ENSG00000225556	C2CD4D	1.89152	3.83547e-10	8.91685e-11
Inflammatory_mixed_cell	ENSG00000110799	VWF	-1.67299	4.0738e-10	9.60068e-11
Inflammatory_mixed_cell	ENSG00000178999	AURKB	1.71698	4.75723e-10	1.13628e-10
Inflammatory_mixed_cell	ENSG00000197992	CLEC9A	1.63976	5.45403e-10	1.32008e-10
Inflammatory_mixed_cell	ENSG00000161905	ALOX15	1.65801	9.67476e-10	2.41482e-10
Inflammatory_mixed_cell	ENSG00000162771	FAM71A	1.08564	9.67476e-10	2.46491e-10
Inflammatory_mixed_cell	ENSG00000111537	IFNG	1.39467	9.67476e-10	2.44959e-10
Inflammatory_mixed_cell	ENSG00000176083	ZNF683	1.53676	9.67476e-10	2.45891e-10
Inflammatory_mixed_cell	ENSG00000149534	MS4A2	1.26397	9.85444e-10	2.54207e-10
Inflammatory_mixed_cell	ENSG00000198830	HMGN2	0.816002	1.1999e-09	3.13349e-10
Inflammatory_mixed_cell	ENSG00000183091	NEB	1.42907	1.25644e-09	3.32117e-10
Inflammatory_mixed_cell	ENSG00000130203	APOE	-3.62125	1.51811e-09	4.06118e-10
Inflammatory_mixed_cell	ENSG00000095002	MSH2	0.750551	1.83887e-09	4.97782e-10
Inflammatory_mixed_cell	ENSG00000198670	LPA	1.71736	1.92222e-09	5.26467e-10
Inflammatory_mixed_cell	ENSG00000087586	AURKA	1.31814	2.47474e-09	6.93559e-10
Inflammatory_mixed_cell	ENSG00000161011	SQSTM1	-1.24012	2.47474e-09	6.90045e-10
Inflammatory_mixed_cell	ENSG00000198178	CLEC4C	1.3159	2.58851e-09	7.33687e-10
Inflammatory_mixed_cell	ENSG00000135443	KRT85	1.61333	3.04997e-09	8.74194e-10
Inflammatory_mixed_cell	ENSG00000115884	SDC1	1.17642	3.11233e-09	9.0198e-10
Inflammatory_mixed_cell	ENSG00000198053	SIRPA	-1.40533	3.45503e-09	1.0123e-09
Inflammatory_mixed_cell	ENSG00000203747	FCGR3A	-1.56473	7.38631e-09	2.18766e-09
Inflammatory_mixed_cell	ENSG00000177455	CD19	1.74561	9.29213e-09	2.78172e-09
Inflammatory_mixed_cell	ENSG00000126215	XRCC3	0.986575	1.01907e-08	3.08317e-09
Inflammatory_mixed_cell	ENSG00000012779	ALOX5	-1.12907	1.14412e-08	3.49795e-09
Inflammatory_mixed_cell	ENSG00000137441	FGFBP2	1.68561	1.17634e-08	3.63391e-09
Inflammatory_mixed_cell	ENSG00000137462	TLR2	-1.09695	1.33308e-08	4.16058e-09
Inflammatory_mixed_cell	ENSG00000089685	BIRC5	1.67826	1.42322e-08	4.48722e-09
Inflammatory_mixed_cell	ENSG00000167641	PPP1R14A	-1.89708	2.41281e-08	7.68412e-09
Inflammatory_mixed_cell	ENSG00000184292	TACSTD2	1.40251	2.98907e-08	9.61453e-09
Inflammatory_mixed_cell	ENSG00000143184	XCL1	1.32722	3.08777e-08	1.00303e-08
Inflammatory_mixed_cell	ENSG00000122025	FLT3	1.51752	3.21967e-08	1.05614e-08
Inflammatory_mixed_cell	ENSG00000130176	CNN1	-1.75531	3.23676e-08	1.07205e-08
Inflammatory_mixed_cell	ENSG00000064989	CALCRL	-1.38419	3.44613e-08	1.15237e-08
Inflammatory_mixed_cell	ENSG00000162407	PLPP3	-1.13292	3.85373e-08	1.30094e-08
Inflammatory_mixed_cell	ENSG00000169783	LINGO1	1.18948	3.98754e-08	1.35881e-08
Inflammatory_mixed_cell	ENSG00000166535	A2ML1	1.47141	4.17966e-08	1.43759e-08
Inflammatory_mixed_cell	ENSG00000108691	CCL2	-1.70008	4.79141e-08	1.66326e-08
Inflammatory_mixed_cell	ENSG00000099977	DDT	1.01964	5.24489e-08	1.83738e-08
Inflammatory_mixed_cell	ENSG00000101162	TUBB1	1.67956	5.2807e-08	1.86674e-08
Inflammatory_mixed_cell	ENSG00000106018	VIPR2	0.748465	5.34666e-08	1.90709e-08
Inflammatory_mixed_cell	ENSG00000152402	GUCY1A2	1.54273	6.61706e-08	2.3813e-08
Inflammatory_mixed_cell	ENSG00000117399	CDC20	1.43003	6.61722e-08	2.40243e-08
Inflammatory_mixed_cell	ENSG00000123485	HJURP	1.55758	7.05064e-08	2.58224e-08
Inflammatory_mixed_cell	ENSG00000069431	ABCC9	0.693211	7.32627e-08	2.70652e-08
Inflammatory_mixed_cell	ENSG00000126581	BECN1	-0.885302	7.41306e-08	2.76219e-08
Inflammatory_mixed_cell	ENSG00000126787	DLGAP5	1.36717	9.65927e-08	3.62992e-08
Inflammatory_mixed_cell	ENSG00000225746	MEG8	1.44399	9.81632e-08	3.7202e-08
Inflammatory_mixed_cell	ENSG00000168056	LTBP3	-1.1276	1.1856e-07	4.53097e-08
Inflammatory_mixed_cell	ENSG00000131747	TOP2A	1.48013	1.24429e-07	4.79486e-08
Inflammatory_mixed_cell	ENSG00000109684	CLNK	1.72293	1.37669e-07	5.34891e-08
Inflammatory_mixed_cell	ENSG00000175164	ABO	1.33893	1.42067e-07	5.56505e-08
Inflammatory_mixed_cell	ENSG00000253729	PRKDC	-0.911206	1.68897e-07	6.66981e-08
Inflammatory_mixed_cell	ENSG00000204323	SMIM5	1.31663	2.12538e-07	8.46089e-08
Inflammatory_mixed_cell	ENSG00000175595	ERCC4	1.23282	2.26227e-07	9.0779e-08
Inflammatory_mixed_cell	ENSG00000157404	KIT	1.10784	2.56197e-07	1.03621e-07
Inflammatory_mixed_cell	ENSG00000149294	NCAM1	0.936538	2.57902e-07	1.05132e-07
Inflammatory_mixed_cell	ENSG00000020922	MRE11	0.754408	2.61919e-07	1.07604e-07
Inflammatory_mixed_cell	ENSG00000139618	BRCA2	1.28242	2.9256e-07	1.21124e-07
Inflammatory_mixed_cell	ENSG00000138795	LEF1	1.22701	3.39324e-07	1.41565e-07
Inflammatory_mixed_cell	ENSG00000143546	S100A8	-1.81836	3.58499e-07	1.50707e-07
Inflammatory_mixed_cell	ENSG00000134853	PDGFRA	-0.795617	3.67169e-07	1.5552e-07
Inflammatory_mixed_cell	ENSG00000213809	KLRK1	0.972473	3.87637e-07	1.65425e-07
Inflammatory_mixed_cell	ENSG00000140564	FURIN	-1.0642	5.02284e-07	2.1595e-07
Inflammatory_mixed_cell	ENSG00000170476	MZB1	1.48172	5.35429e-07	2.31906e-07
Inflammatory_mixed_cell	ENSG00000172572	PDE3A	-0.971429	5.44637e-07	2.37628e-07
Inflammatory_mixed_cell	ENSG00000277734	TRAC	-1.31612	6.41203e-07	2.81802e-07
Inflammatory_mixed_cell	ENSG00000131203	IDO1	1.54554	6.92997e-07	3.06773e-07
Inflammatory_mixed_cell	ENSG00000123999	INHA	1.15417	7.00926e-07	3.12515e-07
Inflammatory_mixed_cell	ENSG00000102174	PHEX	1.41563	8.77621e-07	3.94091e-07
Inflammatory_mixed_cell	ENSG00000137745	MMP13	1.70868	9.51094e-07	4.30112e-07
Inflammatory_mixed_cell	ENSG00000100453	GZMB	1.36724	1.046e-06	4.76365e-07
Inflammatory_mixed_cell	ENSG00000129038	LOXL1	-1.338	1.08234e-06	4.9636e-07
Inflammatory_mixed_cell	ENSG00000006377	DLX6	1.18853	1.12593e-06	5.19937e-07
Inflammatory_mixed_cell	ENSG00000164171	ITGA2	0.925576	1.16617e-06	5.4223e-07
Inflammatory_mixed_cell	ENSG00000115607	IL18RAP	1.32501	1.33965e-06	6.27161e-07
Inflammatory_mixed_cell	ENSG00000113721	PDGFRB	-1.10877	1.36565e-06	6.43684e-07
Inflammatory_mixed_cell	ENSG00000140932	CMTM2	1.25726	1.67198e-06	8.09365e-07
Inflammatory_mixed_cell	ENSG00000271447	MMP28	1.067	1.67198e-06	8.02799e-07
Inflammatory_mixed_cell	ENSG00000116191	RALGPS2	1.37604	1.67198e-06	8.05489e-07
Inflammatory_mixed_cell	ENSG00000133789	SWAP70	-0.917651	1.67198e-06	7.96413e-07
Inflammatory_mixed_cell	ENSG00000133246	PRAM1	1.26418	1.7453e-06	8.50416e-07
Inflammatory_mixed_cell	ENSG00000132334	PTPRE	-0.999082	1.7883e-06	8.77065e-07
Inflammatory_mixed_cell	ENSG00000164362	TERT	1.41527	2.157e-06	1.06476e-06
Inflammatory_mixed_cell	ENSG00000140398	NEIL1	0.966243	2.25958e-06	1.12259e-06
Inflammatory_mixed_cell	ENSG00000134817	APLNR	1.43242	2.31771e-06	1.15886e-06
Inflammatory_mixed_cell	ENSG00000115590	IL1R2	1.03614	2.47463e-06	1.2452e-06
Inflammatory_mixed_cell	ENSG00000163464	CXCR1	1.14065	2.48299e-06	1.25731e-06
Inflammatory_mixed_cell	ENSG00000129173	E2F8	1.38185	2.54747e-06	1.29808e-06
Inflammatory_mixed_cell	ENSG00000275385	CCL18	-2.06077	3.11487e-06	1.59711e-06
Inflammatory_mixed_cell	ENSG00000163600	ICOS	1.20214	3.54371e-06	1.82828e-06
Inflammatory_mixed_cell	ENSG00000197930	ERO1A	-1.21437	3.72257e-06	1.93242e-06
Inflammatory_mixed_cell	ENSG00000163568	AIM2	1.41772	3.74781e-06	1.95746e-06
Inflammatory_mixed_cell	ENSG00000136244	IL6	1.11162	3.91371e-06	2.05657e-06
Inflammatory_mixed_cell	ENSG00000109846	CRYAB	-1.17341	4.09512e-06	2.16493e-06
Inflammatory_mixed_cell	ENSG00000203883	SOX18	1.67191	4.41422e-06	2.34769e-06
Inflammatory_mixed_cell	ENSG00000174059	CD34	-1.14954	4.95692e-06	2.65211e-06
Inflammatory_mixed_cell	ENSG00000171611	PTCRA	1.67622	5.28794e-06	2.84606e-06
Inflammatory_mixed_cell	ENSG00000277632	CCL3	-1.35937	5.5418e-06	3.00034e-06
Inflammatory_mixed_cell	ENSG00000196419	XRCC6	-0.497529	5.7246e-06	3.11754e-06
Inflammatory_mixed_cell	ENSG00000135218	CD36	-2.62367	7.05385e-06	3.86389e-06
Inflammatory_mixed_cell	ENSG00000104435	STMN2	1.39134	7.06188e-06	3.89078e-06
Inflammatory_mixed_cell	ENSG00000268257	AIRN	1.1933	8.87786e-06	4.91958e-06
Inflammatory_mixed_cell	ENSG00000141682	PMAIP1	1.15136	9.30006e-06	5.18316e-06
Inflammatory_mixed_cell	ENSG00000231764	DLX6-AS1	1.50264	1.07061e-05	6.00086e-06
Inflammatory_mixed_cell	ENSG00000180644	PRF1	0.963759	1.12379e-05	6.33474e-06
Inflammatory_mixed_cell	ENSG00000012124	CD22	1.25445	1.55011e-05	8.78723e-06
Inflammatory_mixed_cell	ENSG00000100985	MMP9	-2.69051	2.16187e-05	1.2324e-05
Inflammatory_mixed_cell	ENSG00000115718	PROC	1.60349	2.2128e-05	1.26848e-05
Inflammatory_mixed_cell	ENSG00000148773	MKI67	1.0532	2.21704e-05	1.27798e-05
Inflammatory_mixed_cell	ENSG00000231721	LINC-PINT	0.476918	2.22498e-05	1.28964e-05
Inflammatory_mixed_cell	ENSG00000162711	NLRP3	0.796332	2.26498e-05	1.32004e-05
Inflammatory_mixed_cell	ENSG00000197903	HIST1H2BK	-0.821458	2.76852e-05	1.62232e-05
Inflammatory_mixed_cell	ENSG00000105880	DLX5	1.15153	2.77643e-05	1.6358e-05
Inflammatory_mixed_cell	ENSG00000105327	BBC3	1.26661	2.90857e-05	1.72291e-05
Inflammatory_mixed_cell	ENSG00000171236	LRG1	1.58922	3.14017e-05	1.8701e-05
Inflammatory_mixed_cell	ENSG00000180871	CXCR2	1.08492	4.02507e-05	2.40991e-05
Inflammatory_mixed_cell	ENSG00000012061	ERCC1	0.537043	4.23466e-05	2.54889e-05
Inflammatory_mixed_cell	ENSG00000136634	IL10	0.741232	4.50701e-05	2.72717e-05
Inflammatory_mixed_cell	ENSG00000196083	IL1RAP	0.868884	5.03175e-05	3.06072e-05
Inflammatory_mixed_cell	ENSG00000162723	SLAMF9	1.25285	5.24034e-05	3.20429e-05
Inflammatory_mixed_cell	ENSG00000178726	THBD	-0.547992	5.58243e-05	3.43124e-05
Inflammatory_mixed_cell	ENSG00000213088	ACKR1	1.18849	6.04194e-05	3.73292e-05
Inflammatory_mixed_cell	ENSG00000011465	DCN	-1.37192	6.6596e-05	4.13574e-05
Inflammatory_mixed_cell	ENSG00000069122	ADGRF5	0.874833	7.04091e-05	4.39496e-05
Inflammatory_mixed_cell	ENSG00000095970	TREM2	-1.02216	7.04329e-05	4.41888e-05
Inflammatory_mixed_cell	ENSG00000163072	NOSTRIN	1.12738	8.15662e-05	5.14334e-05
Inflammatory_mixed_cell	ENSG00000121966	CXCR4	-0.961825	0.000101094	6.40691e-05
Inflammatory_mixed_cell	ENSG00000117707	PROX1	1.11702	0.000101215	6.44684e-05
Inflammatory_mixed_cell	ENSG00000259207	ITGB3	-0.826398	0.000142351	9.11229e-05
Inflammatory_mixed_cell	ENSG00000173762	CD7	1.53884	0.000151752	9.76242e-05
Inflammatory_mixed_cell	ENSG00000257335	MGAM	0.839539	0.000153597	9.92997e-05
Inflammatory_mixed_cell	ENSG00000111252	SH2B3	-0.618667	0.000163306	0.000106097
Inflammatory_mixed_cell	ENSG00000150636	CCDC102B	0.944577	0.000167614	0.00010943
Inflammatory_mixed_cell	ENSG00000137752	CASP1	0.616031	0.000185351	0.0001216
Inflammatory_mixed_cell	ENSG00000166402	TUB	0.680489	0.000199507	0.000131522
Inflammatory_mixed_cell	ENSG00000061656	SPAG4	1.14457	0.000209647	0.000138874
Inflammatory_mixed_cell	ENSG00000180875	GREM2	1.04143	0.00023358	0.000155472
Inflammatory_mixed_cell	ENSG00000153208	MERTK	-0.829208	0.000262734	0.000175714
Inflammatory_mixed_cell	ENSG00000081237	PTPRC	-0.510692	0.000273461	0.000183759
Inflammatory_mixed_cell	ENSG00000149451	ADAM33	0.776419	0.000282916	0.000191013
Inflammatory_mixed_cell	ENSG00000018280	SLC11A1	-1.24918	0.00030021	0.000203646
Inflammatory_mixed_cell	ENSG00000224259	LINC01133	0.983118	0.000308472	0.000210232
Inflammatory_mixed_cell	ENSG00000121807	CCR2	0.792713	0.000325687	0.000223002
Inflammatory_mixed_cell	ENSG00000147113	DIPK2B	0.940289	0.000333522	0.000229429
Inflammatory_mixed_cell	ENSG00000198218	QRICH1	-0.48725	0.000349187	0.000241317
Inflammatory_mixed_cell	ENSG00000037280	FLT4	0.836875	0.000355062	0.000246508
Inflammatory_mixed_cell	ENSG00000139874	SSTR1	1.15072	0.000421854	0.000294223
Inflammatory_mixed_cell	ENSG00000113361	CDH6	0.802908	0.000469972	0.00032928
Inflammatory_mixed_cell	ENSG00000170312	CDK1	1.02408	0.000566053	0.0003984
Inflammatory_mixed_cell	ENSG00000170442	KRT86	-0.579894	0.000705685	0.000498924
Inflammatory_mixed_cell	ENSG00000173535	TNFRSF10C	0.673192	0.000740291	0.000525748
Inflammatory_mixed_cell	ENSG00000196588	MRTFA	0.386879	0.000789419	0.000563152
Inflammatory_mixed_cell	ENSG00000077522	ACTN2	0.795929	0.000889591	0.000637446
Inflammatory_mixed_cell	ENSG00000081479	LRP2	1.02448	0.00105671	0.00076056
Inflammatory_mixed_cell	ENSG00000163751	CPA3	0.71576	0.00110072	0.000795745
Inflammatory_mixed_cell	ENSG00000073050	XRCC1	0.430342	0.00192317	0.00139644
Inflammatory_mixed_cell	ENSG00000276085	CCL3L1	-0.901941	0.00237743	0.00173386
Inflammatory_mixed_cell	ENSG00000183484	GPR132	0.601148	0.00247008	0.00180929
Inflammatory_mixed_cell	ENSG00000115970	THADA	0.356138	0.00301108	0.00221516
Inflammatory_mixed_cell	ENSG00000164104	HMGB2	-0.411696	0.00394537	0.00291505
Inflammatory_mixed_cell	ENSG00000197253	TPSB2	0.80493	0.00436974	0.00324252
Inflammatory_mixed_cell	ENSG00000164867	NOS3	0.626919	0.00482319	0.00359435
Inflammatory_mixed_cell	ENSG00000232810	TNF	0.746336	0.00551882	0.00413033
Inflammatory_mixed_cell	ENSG00000163106	HPGDS	0.552232	0.00551961	0.0041485
Inflammatory_mixed_cell	ENSG00000178404	CEP295NL	0.612919	0.00560226	0.00422846
Inflammatory_mixed_cell	ENSG00000140678	ITGAX	-0.885422	0.00727548	0.00551454
Inflammatory_mixed_cell	ENSG00000075223	SEMA3C	-0.637198	0.00922125	0.00701872
Inflammatory_mixed_cell	ENSG00000101000	PROCR	0.370064	0.0118283	0.00904073
Inflammatory_mixed_cell	ENSG00000125538	IL1B	-0.815872	0.0195472	0.0150028
Inflammatory_mixed_cell	ENSG00000128052	KDR	0.573834	0.0195751	0.0150865
Inflammatory_mixed_cell	ENSG00000205362	MT1A	0.930342	0.0201243	0.0155739
Inflammatory_mixed_cell	ENSG00000165949	IFI27	-0.807276	0.0205266	0.0159506
Inflammatory_mixed_cell	ENSG00000113088	GZMK	0.526639	0.0222895	0.0173915
Inflammatory_mixed_cell	ENSG00000104738	MCM4	0.50617	0.0228137	0.0178731
Inflammatory_mixed_cell	ENSG00000132646	PCNA	0.342604	0.0300736	0.0236566
Inflammatory_mixed_cell	ENSG00000119688	ABCD4	0.376065	0.0351165	0.0277353
Inflammatory_mixed_cell	ENSG00000167286	CD3D	0.489668	0.040649	0.0322344
Inflammatory_mixed_cell	ENSG00000151617	EDNRA	0.334895	0.0408171	0.0324977
Inflammatory_mixed_cell	ENSG00000115523	GNLY	0.743229	0.0434026	0.0346944
Inflammatory_mixed_cell	ENSG00000122691	TWIST1	0.421491	0.0478844	0.0384295
Macrophage	ENSG00000129226	CD68	4.80844	1.44342e-146	4.59687e-149
Macrophage	ENSG00000118785	SPP1	6.63176	2.34016e-125	1.49055e-127
Macrophage	ENSG00000164692	COL1A2	-4.60862	2.40759e-116	2.30025e-118
Macrophage	ENSG00000168542	COL3A1	-4.26218	1.49106e-113	1.89944e-115
Macrophage	ENSG00000177575	CD163	5.04058	8.71043e-99	1.38701e-100
Macrophage	ENSG00000164733	CTSB	4.42383	8.41871e-93	1.60867e-94
Macrophage	ENSG00000090382	LYZ	4.867	2.65878e-92	5.92722e-94
Macrophage	ENSG00000140937	CDH11	-3.92457	3.12156e-63	7.95302e-65
Macrophage	ENSG00000107796	ACTA2	-5.17545	1.05812e-62	3.03283e-64
Macrophage	ENSG00000170458	CD14	4.70037	6.25895e-61	1.9933e-62
Macrophage	ENSG00000182871	COL18A1	-4.46432	1.06838e-60	3.74273e-62
Macrophage	ENSG00000149591	TAGLN	-4.51104	7.0055e-58	2.67726e-59
Macrophage	ENSG00000010610	CD4	3.85304	4.2339e-57	1.75289e-58
Macrophage	ENSG00000140416	TPM1	-3.36579	5.39012e-56	2.40324e-57
Macrophage	ENSG00000250722	SELENOP	3.80112	9.65881e-56	4.61408e-57
Macrophage	ENSG00000101335	MYL9	-4.23528	1.02374e-55	5.21653e-57
Macrophage	ENSG00000198053	SIRPA	2.79242	2.29623e-53	1.24318e-54
Macrophage	ENSG00000168056	LTBP3	-2.53899	3.44201e-51	1.97312e-52
Macrophage	ENSG00000122786	CALD1	-3.87814	4.10572e-48	2.48435e-49
Macrophage	ENSG00000204262	COL5A2	-3.63737	8.82641e-47	5.62192e-48
Macrophage	ENSG00000137801	THBS1	-3.84032	2.5864e-45	1.72976e-46
Macrophage	ENSG00000133392	MYH11	-4.77102	4.33234e-45	3.0354e-46
Macrophage	ENSG00000125868	DSTN	-3.04481	2.68368e-42	1.96575e-43
Macrophage	ENSG00000115457	IGFBP2	-3.54417	4.55185e-41	3.47912e-42
Macrophage	ENSG00000153208	MERTK	2.21113	6.74327e-41	5.36884e-42
Macrophage	ENSG00000143248	RGS5	-4.71595	3.23712e-40	2.68041e-41
Macrophage	ENSG00000140678	ITGAX	3.73856	8.68002e-39	7.46371e-40
Macrophage	ENSG00000012779	ALOX5	3.50276	4.28072e-38	3.81721e-39
Macrophage	ENSG00000277632	CCL3	4.15324	8.36497e-38	7.72561e-39
Macrophage	ENSG00000203747	FCGR3A	3.8527	3.3824e-36	3.23159e-37
Macrophage	ENSG00000106366	SERPINE1	-2.86651	3.96841e-35	3.91786e-36
Macrophage	ENSG00000137462	TLR2	2.51146	1.13008e-34	1.15167e-35
Macrophage	ENSG00000095970	TREM2	3.54627	1.46335e-33	1.53791e-34
Macrophage	ENSG00000249669	CARMN	-4.5056	1.92539e-33	2.08482e-34
Macrophage	ENSG00000113721	PDGFRB	-3.68721	5.4536e-33	6.07885e-34
Macrophage	ENSG00000276085	CCL3L1	3.75262	1.18786e-32	1.36188e-33
Macrophage	ENSG00000130203	APOE	4.65373	2.41971e-32	2.85125e-33
Macrophage	ENSG00000121966	CXCR4	2.55021	1.86887e-31	2.26169e-32
Macrophage	ENSG00000172572	PDE3A	-2.91921	3.05203e-31	3.79074e-32
Macrophage	ENSG00000129038	LOXL1	-2.89451	2.82092e-29	3.59353e-30
Macrophage	ENSG00000117519	CNN3	-3.10491	5.02239e-29	6.5579e-30
Macrophage	ENSG00000064989	CALCRL	-3.04348	2.20881e-28	2.95446e-29
Macrophage	ENSG00000135218	CD36	4.88646	3.91757e-28	5.36482e-29
Macrophage	ENSG00000127083	OMD	-3.05758	7.72816e-28	1.08293e-28
Macrophage	ENSG00000110799	VWF	-3.31753	3.2729e-27	4.69047e-28
Macrophage	ENSG00000139329	LUM	-3.29145	3.80397e-27	5.57269e-28
Macrophage	ENSG00000134853	PDGFRA	-3.15135	6.76819e-27	1.01307e-27
Macrophage	ENSG00000130176	CNN1	-4.49591	6.61632e-26	1.01141e-26
Macrophage	ENSG00000132334	PTPRE	2.23796	1.42043e-25	2.21659e-26
Macrophage	ENSG00000165757	JCAD	-1.60971	4.25252e-25	6.77153e-26
Macrophage	ENSG00000117984	CTSD	3.01337	8.69807e-25	1.41274e-25
Macrophage	ENSG00000275385	CCL18	4.35345	1.29213e-24	2.13983e-25
Macrophage	ENSG00000166147	FBN1	-2.80832	1.41553e-24	2.38926e-25
Macrophage	ENSG00000109846	CRYAB	-3.07618	5.00675e-24	8.61034e-25
Macrophage	ENSG00000167641	PPP1R14A	-3.77423	1.89354e-22	3.31672e-23
Macrophage	ENSG00000018280	SLC11A1	3.25692	3.42156e-22	6.10215e-23
Macrophage	ENSG00000100644	HIF1A	1.58383	7.06898e-22	1.28322e-22
Macrophage	ENSG00000125538	IL1B	2.95809	7.66657e-22	1.41612e-22
Macrophage	ENSG00000204217	BMPR2	-1.3727	3.41281e-21	6.41261e-22
Macrophage	ENSG00000115414	FN1	-3.21636	5.46468e-21	1.04421e-21
Macrophage	ENSG00000123643	SLC36A1	1.70564	1.5806e-20	3.07058e-21
Macrophage	ENSG00000174059	CD34	-2.70752	1.79908e-20	3.55233e-21
Macrophage	ENSG00000111252	SH2B3	1.7989	3.10535e-20	6.23048e-21
Macrophage	ENSG00000102265	TIMP1	-2.01958	1.04992e-19	2.13996e-20
Macrophage	ENSG00000124067	SLC12A4	-1.79623	2.85141e-19	5.9026e-20
Macrophage	ENSG00000164687	FABP5	2.71062	7.39634e-19	1.55464e-19
Macrophage	ENSG00000115594	IL1R1	-1.38876	2.88594e-18	6.15789e-19
Macrophage	ENSG00000081237	PTPRC	1.97267	3.39256e-18	7.34695e-19
Macrophage	ENSG00000100297	MCM5	1.33375	1.56192e-17	3.43224e-18
Macrophage	ENSG00000162692	VCAM1	-2.09564	2.77886e-16	6.1949e-17
Macrophage	ENSG00000179776	CDH5	-2.3116	1.54673e-15	3.49739e-16
Macrophage	ENSG00000078401	EDN1	-2.01299	2.08598e-15	4.78314e-16
Macrophage	ENSG00000130303	BST2	1.29019	2.67335e-15	6.21511e-16
Macrophage	ENSG00000150337	FCGR1A	2.52712	2.95759e-15	6.97012e-16
Macrophage	ENSG00000183963	SMTN	-2.6563	1.13293e-14	2.70604e-15
Macrophage	ENSG00000229619	MBNL1-AS1	-1.97019	6.01115e-14	1.45493e-14
Macrophage	ENSG00000187720	THSD4	-2.04484	8.22701e-14	2.01745e-14
Macrophage	ENSG00000262406	MMP12	3.17708	8.66107e-14	2.15148e-14
Macrophage	ENSG00000174175	SELP	-2.11265	2.40572e-13	6.05262e-14
Macrophage	ENSG00000011465	DCN	-2.39624	2.09653e-12	5.34147e-13
Macrophage	ENSG00000070961	ATP2B1	1.18285	3.27131e-12	8.43872e-13
Macrophage	ENSG00000108691	CCL2	2.28744	1.38035e-11	3.60473e-12
Macrophage	ENSG00000019169	MARCO	2.87308	2.14563e-11	5.67158e-12
Macrophage	ENSG00000197903	HIST1H2BK	0.874506	2.77124e-11	7.41351e-12
Macrophage	ENSG00000163734	CXCL3	1.79469	3.70881e-11	1.00933e-11
Macrophage	ENSG00000160712	IL6R	1.53955	3.70881e-11	1.01579e-11
Macrophage	ENSG00000175445	LPL	2.62746	4.10962e-11	1.13865e-11
Macrophage	ENSG00000186377	CYP4X1	-1.96255	4.78487e-11	1.34098e-11
Macrophage	ENSG00000131477	RAMP2	-1.81874	1.57015e-10	4.45042e-11
Macrophage	ENSG00000100985	MMP9	3.92824	1.72275e-10	4.93781e-11
Macrophage	ENSG00000163106	HPGDS	2.12338	1.79565e-10	5.20397e-11
Macrophage	ENSG00000172236	TPSAB1	-1.56992	5.52191e-10	1.61788e-10
Macrophage	ENSG00000143799	PARP1	0.710538	7.12379e-10	2.10991e-10
Macrophage	ENSG00000163220	S100A9	2.1779	7.4162e-10	2.22014e-10
Macrophage	ENSG00000122691	TWIST1	-1.75575	8.50957e-10	2.57455e-10
Macrophage	ENSG00000137752	CASP1	1.33757	9.23521e-10	2.8235e-10
Macrophage	ENSG00000165124	SVEP1	-1.82347	1.24124e-09	3.8344e-10
Macrophage	ENSG00000149311	ATM	0.507626	3.02298e-09	9.43479e-10
Macrophage	ENSG00000131981	LGALS3	1.83176	5.66416e-09	1.78583e-09
Macrophage	ENSG00000149451	ADAM33	-2.20296	7.21947e-09	2.2992e-09
Macrophage	ENSG00000119535	CSF3R	1.59352	8.51648e-09	2.7665e-09
Macrophage	ENSG00000048052	HDAC9	-0.960987	8.51648e-09	2.75092e-09
Macrophage	ENSG00000132646	PCNA	0.502927	1.51921e-08	4.98341e-09
Macrophage	ENSG00000183484	GPR132	1.50346	1.88395e-08	6.23985e-09
Macrophage	ENSG00000080854	IGSF9B	-2.6001	2.30603e-08	7.71125e-09
Macrophage	ENSG00000120156	TEK	-1.63966	4.15058e-08	1.40115e-08
Macrophage	ENSG00000160789	LMNA	-1.15275	4.38668e-08	1.49482e-08
Macrophage	ENSG00000069122	ADGRF5	-1.3928	1.95085e-07	6.70993e-08
Macrophage	ENSG00000133800	LYVE1	1.68591	3.68609e-07	1.27957e-07
Macrophage	ENSG00000163751	CPA3	-1.16601	4.48279e-07	1.5704e-07
Macrophage	ENSG00000150636	CCDC102B	-0.964424	4.64664e-07	1.6426e-07
Macrophage	ENSG00000197253	TPSB2	-1.24614	5.91579e-07	2.11009e-07
Macrophage	ENSG00000102010	BMX	-1.675	6.839e-07	2.46117e-07
Macrophage	ENSG00000171051	FPR1	1.64676	7.48129e-07	2.71614e-07
Macrophage	ENSG00000141052	MYOCD	-2.44906	7.51447e-07	2.75211e-07
Macrophage	ENSG00000224259	LINC01133	-0.784963	7.80809e-07	2.88452e-07
Macrophage	ENSG00000197930	ERO1A	1.11366	9.33633e-07	3.47882e-07
Macrophage	ENSG00000151617	EDNRA	-1.82325	1.08678e-06	4.08408e-07
Macrophage	ENSG00000166033	HTRA1	-0.926546	1.48215e-06	5.61707e-07
Macrophage	ENSG00000164867	NOS3	-1.38234	2.21475e-06	8.464e-07
Macrophage	ENSG00000164104	HMGB2	0.50466	2.58078e-06	1.00272e-06
Macrophage	ENSG00000225746	MEG8	-0.96395	2.58078e-06	1.00215e-06
Macrophage	ENSG00000225783	MIAT	-1.08691	2.59631e-06	1.01703e-06
Macrophage	ENSG00000106991	ENG	-0.900037	2.84947e-06	1.12527e-06
Macrophage	ENSG00000140398	NEIL1	-0.808717	2.94314e-06	1.17163e-06
Macrophage	ENSG00000077522	ACTN2	-1.80696	4.0936e-06	1.64266e-06
Macrophage	ENSG00000169783	LINGO1	-0.789345	5.77065e-06	2.33399e-06
Macrophage	ENSG00000162711	NLRP3	1.32732	5.88784e-06	2.40014e-06
Macrophage	ENSG00000203883	SOX18	-1.05091	7.11172e-06	2.9217e-06
Macrophage	ENSG00000163600	ICOS	-0.635497	7.29444e-06	3.01999e-06
Macrophage	ENSG00000128052	KDR	-1.20199	8.47506e-06	3.53577e-06
Macrophage	ENSG00000271447	MMP28	-0.992267	1.02621e-05	4.32241e-06
Macrophage	ENSG00000106799	TGFBR1	0.671628	1.02621e-05	4.34669e-06
Macrophage	ENSG00000235244	DANT2	-0.858686	1.30674e-05	5.57652e-06
Macrophage	ENSG00000111404	RERGL	-1.55989	1.47212e-05	6.32918e-06
Macrophage	ENSG00000087088	BAX	0.544032	1.69211e-05	7.32889e-06
Macrophage	ENSG00000153563	CD8A	-1.09755	2.52293e-05	1.10077e-05
Macrophage	ENSG00000135443	KRT85	-0.618644	2.55902e-05	1.12467e-05
Macrophage	ENSG00000115523	GNLY	-1.21559	2.90376e-05	1.28542e-05
Macrophage	ENSG00000164171	ITGA2	-1.03937	3.01417e-05	1.3439e-05
Macrophage	ENSG00000069431	ABCC9	-1.16022	3.08655e-05	1.386e-05
Macrophage	ENSG00000113361	CDH6	-1.345	3.39008e-05	1.5331e-05
Macrophage	ENSG00000213088	ACKR1	-1.28489	5.32266e-05	2.42402e-05
Macrophage	ENSG00000101000	PROCR	-0.699853	6.07288e-05	2.78502e-05
Macrophage	ENSG00000116824	CD2	-1.01899	6.27238e-05	2.89648e-05
Macrophage	ENSG00000106018	VIPR2	-1.16743	7.46157e-05	3.46939e-05
Macrophage	ENSG00000176083	ZNF683	-0.869483	8.07126e-05	3.77858e-05
Macrophage	ENSG00000170442	KRT86	-0.847076	0.000103769	4.89101e-05
Macrophage	ENSG00000180644	PRF1	-1.04152	0.000111215	5.27741e-05
Macrophage	ENSG00000173535	TNFRSF10C	-0.585273	0.00013356	6.38025e-05
Macrophage	ENSG00000140287	HDC	-0.426747	0.000155963	7.50012e-05
Macrophage	ENSG00000163513	TGFBR2	-0.553657	0.000175426	8.49196e-05
Macrophage	ENSG00000277734	TRAC	-1.01702	0.000176088	8.58011e-05
Macrophage	ENSG00000167286	CD3D	-1.12192	0.00019297	9.46414e-05
Macrophage	ENSG00000049540	ELN	-2.21462	0.000242526	0.000119718
Macrophage	ENSG00000113088	GZMK	-1.00781	0.00026361	0.000130966
Macrophage	ENSG00000136634	IL10	1.29486	0.000282197	0.000141098
Macrophage	ENSG00000136244	IL6	-0.827179	0.000296262	0.000149074
Macrophage	ENSG00000115970	THADA	-0.274882	0.000347099	0.00017576
Macrophage	ENSG00000163464	CXCR1	-0.852125	0.000352074	0.000179401
Macrophage	ENSG00000179914	ITLN1	-1.47359	0.000373641	0.00019158
Macrophage	ENSG00000147113	DIPK2B	-0.915359	0.000595945	0.000307462
Macrophage	ENSG00000166402	TUB	-0.800143	0.000647467	0.000336105
Macrophage	ENSG00000155011	DKK2	-1.02479	0.000710424	0.000371049
Macrophage	ENSG00000037280	FLT4	-1.08145	0.000745142	0.000391555
Macrophage	ENSG00000115607	IL18RAP	-0.896153	0.00077513	0.000409782
Macrophage	ENSG00000163072	NOSTRIN	-0.836048	0.000807001	0.000429201
Macrophage	ENSG00000006377	DLX6	-0.812872	0.000826488	0.000442198
Macrophage	ENSG00000067225	PKM	0.713289	0.000918113	0.000494144
Macrophage	ENSG00000149294	NCAM1	-0.728887	0.00107072	0.000579688
Macrophage	ENSG00000178404	CEP295NL	0.473124	0.00123698	0.000673641
Macrophage	ENSG00000164125	GASK1B	-0.489588	0.00125469	0.000687281
Macrophage	ENSG00000140564	FURIN	0.494507	0.0013056	0.000719329
Macrophage	ENSG00000131747	TOP2A	0.649399	0.00134394	0.00074473
Macrophage	ENSG00000154783	FGD5	-0.506796	0.00140836	0.000784914
Macrophage	ENSG00000012124	CD22	1.04497	0.00141976	0.000795788
Macrophage	ENSG00000099974	DDTL	-0.370488	0.00147184	0.000829669
Macrophage	ENSG00000140941	MAP1LC3B	0.293499	0.00156101	0.000884905
Macrophage	ENSG00000197385	ZNF860	-0.573419	0.00163252	0.000930642
Macrophage	ENSG00000149534	MS4A2	-0.712383	0.00183872	0.00105404
Macrophage	ENSG00000105329	TGFB1	0.483172	0.00185871	0.00107142
Macrophage	ENSG00000170160	CCDC144A	-0.439022	0.00193384	0.00112089
Macrophage	ENSG00000148773	MKI67	0.707336	0.0038848	0.00226407
Macrophage	ENSG00000157404	KIT	-0.81218	0.00402075	0.00235611
Macrophage	ENSG00000141682	PMAIP1	0.791715	0.00419474	0.00247142
Macrophage	ENSG00000162771	FAM71A	-0.424382	0.00484222	0.00286832
Macrophage	ENSG00000134817	APLNR	-0.738836	0.00491151	0.00292501
Macrophage	ENSG00000104738	MCM4	0.44043	0.00555889	0.00332825
Macrophage	ENSG00000119688	ABCD4	0.398722	0.00566874	0.00341208
Macrophage	ENSG00000105880	DLX5	-0.775766	0.00618784	0.00374423
Macrophage	ENSG00000144218	AFF3	-0.563072	0.00745322	0.00453671
Macrophage	ENSG00000259207	ITGB3	-0.764547	0.00745322	0.00455738
Macrophage	ENSG00000026025	VIM	-0.820147	0.0096655	0.0059409
Macrophage	ENSG00000225556	C2CD4D	-0.542807	0.0102533	0.00633487
Macrophage	ENSG00000261371	PECAM1	0.703195	0.0107256	0.0066608
Macrophage	ENSG00000105369	CD79A	-0.694736	0.0115668	0.00725685
Macrophage	ENSG00000111537	IFNG	-0.391033	0.0115668	0.00722848
Macrophage	ENSG00000173327	MAP3K11	0.620869	0.0120898	0.00762348
Macrophage	ENSG00000184292	TACSTD2	-0.537309	0.0128433	0.00813957
Macrophage	ENSG00000133789	SWAP70	0.371401	0.0141227	0.00899534
Macrophage	ENSG00000175595	ERCC4	-0.367186	0.0168034	0.0107563
Macrophage	ENSG00000138795	LEF1	-0.577002	0.0178698	0.0114958
Macrophage	ENSG00000213809	KLRK1	-0.520931	0.0183017	0.011832
Macrophage	ENSG00000115718	PROC	-0.560579	0.0183374	0.0119135
Macrophage	ENSG00000232810	TNF	0.731537	0.019202	0.0125364
Macrophage	ENSG00000101162	TUBB1	-0.379869	0.0220112	0.0144404
Macrophage	ENSG00000117281	CD160	-0.386066	0.0223008	0.0147725
Macrophage	ENSG00000114026	OGG1	-0.276799	0.0223008	0.0147162
Macrophage	ENSG00000180871	CXCR2	-0.562284	0.024996	0.0166724
Macrophage	ENSG00000128585	MKLN1	-0.181044	0.024996	0.0167171
Macrophage	ENSG00000133246	PRAM1	0.791468	0.025171	0.0169143
Macrophage	ENSG00000231764	DLX6-AS1	-0.638215	0.0257191	0.0173645
Macrophage	ENSG00000145782	ATG12	-0.2502	0.0297882	0.0202066
Macrophage	ENSG00000088247	KHSRP	0.278543	0.0330496	0.0225242
Macrophage	ENSG00000002330	BAD	-0.757778	0.034901	0.0238972
Macrophage	ENSG00000166508	MCM7	-0.238053	0.0371742	0.0255721
Macrophage	ENSG00000170312	CDK1	0.486431	0.0387525	0.0267812
Macrophage	ENSG00000178726	THBD	-0.291376	0.0405754	0.0281702
Macrophage	ENSG00000152402	GUCY1A2	-0.418313	0.0410725	0.0286461
Macrophage	ENSG00000180875	GREM2	-0.489757	0.043212	0.0302759
Macrophage	ENSG00000161905	ALOX15	-0.355692	0.0448491	0.0315658
Macrophage	ENSG00000134539	KLRD1	-0.49962	0.046091	0.0325866
Macrophage	ENSG00000257335	MGAM	-0.401731	0.0474845	0.033723
Mast-cell	ENSG00000026025	VIM	-8.78339	1.46306e-85	4.65941e-88
Mast-cell	ENSG00000164692	COL1A2	-11.139	1.25586e-67	1.19986e-69
Mast-cell	ENSG00000243716	NPIPB5	-8.07607	1.25586e-67	9.98834e-70
Mast-cell	ENSG00000115414	FN1	-11.9079	2.71567e-66	3.45946e-68
Mast-cell	ENSG00000110799	VWF	-8.75867	2.14531e-65	3.4161e-67
Mast-cell	ENSG00000164733	CTSB	-9.97	8.75467e-64	1.91982e-65
Mast-cell	ENSG00000166033	HTRA1	-10.92	8.75467e-64	1.95168e-65
Mast-cell	ENSG00000183765	CHEK2	-7.73117	1.40733e-63	3.58554e-65
Mast-cell	ENSG00000140416	TPM1	-9.64345	1.15498e-60	3.31047e-62
Mast-cell	ENSG00000168542	COL3A1	-10.9943	4.67283e-60	1.48816e-61
Mast-cell	ENSG00000106991	ENG	-9.29086	1.95007e-57	6.83146e-59
Mast-cell	ENSG00000101335	MYL9	-10.6548	1.15147e-55	4.40053e-57
Mast-cell	ENSG00000196776	CD47	-8.56242	1.26064e-55	5.21923e-57
Mast-cell	ENSG00000178726	THBD	-8.7388	1.98018e-55	8.82883e-57
Mast-cell	ENSG00000135046	ANXA1	-6.89848	3.8911e-54	1.85881e-55
Mast-cell	ENSG00000107796	ACTA2	-11.8563	4.55247e-54	2.31973e-55
Mast-cell	ENSG00000182871	COL18A1	-9.3495	2.07883e-53	1.12548e-54
Mast-cell	ENSG00000139329	LUM	-10.6878	4.64764e-53	2.66425e-54
Mast-cell	ENSG00000149591	TAGLN	-9.97025	4.99447e-53	3.02213e-54
Mast-cell	ENSG00000137801	THBS1	-10.3023	1.04716e-52	6.66981e-54
Mast-cell	ENSG00000125868	DSTN	-9.44533	1.39112e-52	9.30364e-54
Mast-cell	ENSG00000069122	ADGRF5	-7.58893	1.66385e-52	1.16575e-53
Mast-cell	ENSG00000127083	OMD	-9.63108	2.9683e-52	2.17423e-53
Mast-cell	ENSG00000090382	LYZ	-9.60812	2.49902e-51	1.91008e-52
Mast-cell	ENSG00000164125	GASK1B	-9.28608	2.08692e-50	1.66156e-51
Mast-cell	ENSG00000117984	CTSD	-8.94089	4.62407e-50	3.82885e-51
Mast-cell	ENSG00000133392	MYH11	-10.9073	8.24517e-50	7.0898e-51
Mast-cell	ENSG00000163220	S100A9	-9.42729	2.03097e-49	1.81106e-50
Mast-cell	ENSG00000140937	CDH11	-10.0091	4.08266e-49	3.77061e-50
Mast-cell	ENSG00000111252	SH2B3	-7.42513	4.11865e-49	3.93501e-50
Mast-cell	ENSG00000117519	CNN3	-9.46	4.43703e-49	4.52181e-50
Mast-cell	ENSG00000106366	SERPINE1	-10.2112	4.43703e-49	4.41224e-50
Mast-cell	ENSG00000067225	PKM	-9.19176	2.50971e-48	2.63759e-49
Mast-cell	ENSG00000115970	THADA	-7.61554	9.33329e-48	1.01061e-48
Mast-cell	ENSG00000196419	XRCC6	-7.92021	1.09922e-47	1.22524e-48
Mast-cell	ENSG00000204262	COL5A2	-9.94196	1.32337e-47	1.51724e-48
Mast-cell	ENSG00000129226	CD68	-8.91511	4.17488e-46	4.91945e-47
Mast-cell	ENSG00000143248	RGS5	-9.32663	5.13906e-46	6.21924e-47
Mast-cell	ENSG00000171634	BPTF	-7.51626	5.60135e-46	6.95709e-47
Mast-cell	ENSG00000118785	SPP1	-11.6024	9.99451e-46	1.27319e-46
Mast-cell	ENSG00000160789	LMNA	-7.98568	1.25333e-45	1.63651e-46
Mast-cell	ENSG00000225746	MEG8	-7.3211	1.76663e-45	2.36301e-46
Mast-cell	ENSG00000154783	FGD5	-7.95642	2.46692e-45	3.37826e-46
Mast-cell	ENSG00000101000	PROCR	-7.32411	3.868e-45	5.42013e-46
Mast-cell	ENSG00000197903	HIST1H2BK	-7.80742	1.23515e-44	1.77011e-45
Mast-cell	ENSG00000136826	KLF4	-7.72881	1.31607e-44	1.92799e-45
Mast-cell	ENSG00000123384	LRP1	-10.3136	1.52698e-44	2.28561e-45
Mast-cell	ENSG00000132334	PTPRE	-8.36584	2.72763e-44	4.16962e-45
Mast-cell	ENSG00000198218	QRICH1	-7.99783	6.21966e-44	9.70584e-45
Mast-cell	ENSG00000198830	HMGN2	-7.53942	7.1154e-44	1.13303e-44
Mast-cell	ENSG00000203747	FCGR3A	-8.82502	7.54319e-44	1.22517e-44
Mast-cell	ENSG00000011465	DCN	-9.18689	9.49663e-44	1.57269e-44
Mast-cell	ENSG00000076242	MLH1	-8.02054	1.36546e-43	2.30476e-44
Mast-cell	ENSG00000136244	IL6	-6.51058	1.66759e-43	2.86783e-44
Mast-cell	ENSG00000105329	TGFB1	-8.22681	3.42705e-43	6.00279e-44
Mast-cell	ENSG00000160712	IL6R	-7.02481	3.51187e-43	6.267e-44
Mast-cell	ENSG00000271447	MMP28	-6.89076	3.51187e-43	6.37504e-44
Mast-cell	ENSG00000100393	EP300	-7.49217	6.55409e-43	1.21063e-43
Mast-cell	ENSG00000249669	CARMN	-10.4253	8.28501e-43	1.55674e-43
Mast-cell	ENSG00000143799	PARP1	-6.98524	1.42762e-42	2.72794e-43
Mast-cell	ENSG00000070961	ATP2B1	-7.83925	1.74564e-42	3.3912e-43
Mast-cell	ENSG00000261371	PECAM1	-8.39718	2.64922e-42	5.23094e-43
Mast-cell	ENSG00000170160	CCDC144A	-7.29091	2.8125e-42	5.64291e-43
Mast-cell	ENSG00000117281	CD160	-6.46674	5.77645e-42	1.17737e-42
Mast-cell	ENSG00000089685	BIRC5	-5.96767	5.97478e-42	1.23682e-42
Mast-cell	ENSG00000126787	DLGAP5	-6.32963	7.10103e-42	1.49257e-42
Mast-cell	ENSG00000124067	SLC12A4	-8.384	9.27662e-42	1.97941e-42
Mast-cell	ENSG00000140678	ITGAX	-7.7001	1.28081e-41	2.77373e-42
Mast-cell	ENSG00000108691	CCL2	-8.5559	1.31591e-41	2.93029e-42
Mast-cell	ENSG00000100453	GZMB	-6.79002	1.31591e-41	2.93355e-42
Mast-cell	ENSG00000121807	CCR2	-6.54476	1.68556e-41	3.8113e-42
Mast-cell	ENSG00000174059	CD34	-8.11518	2.27898e-41	5.22569e-42
Mast-cell	ENSG00000136634	IL10	-6.69895	3.77213e-41	8.76961e-42
Mast-cell	ENSG00000187720	THSD4	-8.46765	1.09712e-40	2.58556e-41
Mast-cell	ENSG00000257335	MGAM	-6.49526	1.34343e-40	3.20883e-41
Mast-cell	ENSG00000139618	BRCA2	-6.55072	2.38344e-40	5.76884e-41
Mast-cell	ENSG00000180644	PRF1	-6.81109	3.75336e-40	9.2041e-41
Mast-cell	ENSG00000051180	RAD51	-6.76112	3.80725e-40	9.4575e-41
Mast-cell	ENSG00000162711	NLRP3	-6.92279	6.46316e-40	1.62608e-40
Mast-cell	ENSG00000079246	XRCC5	-7.83201	7.50038e-40	1.91092e-40
Mast-cell	ENSG00000152402	GUCY1A2	-6.02314	7.67802e-40	1.98064e-40
Mast-cell	ENSG00000248323	LUCAT1	-7.11518	8.63365e-40	2.25465e-40
Mast-cell	ENSG00000225783	MIAT	-6.33061	1.03976e-39	2.7484e-40
Mast-cell	ENSG00000231721	LINC-PINT	-7.55773	1.04235e-39	2.78846e-40
Mast-cell	ENSG00000126215	XRCC3	-7.07256	1.09081e-39	2.95283e-40
Mast-cell	ENSG00000147113	DIPK2B	-6.83014	1.21909e-39	3.3389e-40
Mast-cell	ENSG00000163464	CXCR1	-6.4403	1.29737e-39	3.59462e-40
Mast-cell	ENSG00000161905	ALOX15	-6.12886	1.38008e-39	3.86775e-40
Mast-cell	ENSG00000180871	CXCR2	-6.73999	1.44823e-39	4.10485e-40
Mast-cell	ENSG00000166147	FBN1	-9.38778	1.55615e-39	4.4603e-40
Mast-cell	ENSG00000250722	SELENOP	-8.4965	1.68602e-39	4.88624e-40
Mast-cell	ENSG00000128585	MKLN1	-7.10182	1.76539e-39	5.17248e-40
Mast-cell	ENSG00000102265	TIMP1	-9.0932	1.83524e-39	5.4356e-40
Mast-cell	ENSG00000088247	KHSRP	-7.96435	2.01133e-39	6.02118e-40
Mast-cell	ENSG00000184292	TACSTD2	-5.75176	2.16366e-39	6.54612e-40
Mast-cell	ENSG00000134539	KLRD1	-6.58745	2.89068e-39	8.83775e-40
Mast-cell	ENSG00000109684	CLNK	-5.4991	3.47623e-39	1.07387e-39
Mast-cell	ENSG00000012048	BRCA1	-7.02337	4.11222e-39	1.28343e-39
Mast-cell	ENSG00000099974	DDTL	-6.21896	5.09618e-39	1.60676e-39
Mast-cell	ENSG00000164687	FABP5	-8.90868	5.28484e-39	1.6999e-39
Mast-cell	ENSG00000131828	PDHA1	-7.82935	5.28484e-39	1.68534e-39
Mast-cell	ENSG00000115884	SDC1	-6.9388	7.14367e-39	2.32056e-39
Mast-cell	ENSG00000204217	BMPR2	-9.17672	8.36394e-39	2.77022e-39
Mast-cell	ENSG00000111537	IFNG	-6.92513	8.36394e-39	2.76496e-39
Mast-cell	ENSG00000115590	IL1R2	-6.62489	9.68684e-39	3.23923e-39
Mast-cell	ENSG00000170442	KRT86	-7.83014	1.36974e-38	4.62397e-39
Mast-cell	ENSG00000168056	LTBP3	-8.61959	1.55128e-38	5.2862e-39
Mast-cell	ENSG00000262406	MMP12	-9.01549	1.65418e-38	5.68952e-39
Mast-cell	ENSG00000164171	ITGA2	-7.28448	2.79623e-38	9.70667e-39
Mast-cell	ENSG00000140932	CMTM2	-6.14227	3.37429e-38	1.18208e-38
Mast-cell	ENSG00000095002	MSH2	-6.85475	3.84707e-38	1.35995e-38
Mast-cell	ENSG00000177575	CD163	-8.80511	4.14441e-38	1.47826e-38
Mast-cell	ENSG00000198670	LPA	-6.08884	4.37347e-38	1.57389e-38
Mast-cell	ENSG00000122786	CALD1	-9.45534	5.82388e-38	2.1144e-38
Mast-cell	ENSG00000183091	NEB	-6.45332	6.73181e-38	2.46547e-38
Mast-cell	ENSG00000277734	TRAC	-7.29277	6.95809e-38	2.5705e-38
Mast-cell	ENSG00000144218	AFF3	-6.77169	8.40544e-38	3.13196e-38
Mast-cell	ENSG00000167483	NIBAN3	-6.27918	8.83631e-38	3.32065e-38
Mast-cell	ENSG00000131747	TOP2A	-6.52312	1.06985e-37	4.05452e-38
Mast-cell	ENSG00000123485	HJURP	-6.13719	2.2174e-37	8.47416e-38
Mast-cell	ENSG00000163513	TGFBR2	-8.05005	2.27271e-37	8.75791e-38
Mast-cell	ENSG00000153208	MERTK	-8.49874	2.34873e-37	9.19982e-38
Mast-cell	ENSG00000106018	VIPR2	-7.03907	2.34873e-37	9.20045e-38
Mast-cell	ENSG00000186377	CYP4X1	-8.08369	2.49121e-37	9.83791e-38
Mast-cell	ENSG00000235244	DANT2	-7.11339	2.74133e-37	1.0913e-37
Mast-cell	ENSG00000164867	NOS3	-6.91612	2.74862e-37	1.10295e-37
Mast-cell	ENSG00000179776	CDH5	-7.92947	3.29381e-37	1.33221e-37
Mast-cell	ENSG00000155011	DKK2	-7.21508	3.60294e-37	1.46871e-37
Mast-cell	ENSG00000177455	CD19	-6.6157	3.74245e-37	1.5375e-37
Mast-cell	ENSG00000259207	ITGB3	-8.49164	4.09153e-37	1.69394e-37
Mast-cell	ENSG00000140941	MAP1LC3B	-7.63128	5.16155e-37	2.15338e-37
Mast-cell	ENSG00000149294	NCAM1	-6.56923	6.29309e-37	2.6455e-37
Mast-cell	ENSG00000224259	LINC01133	-6.47792	7.94355e-37	3.36463e-37
Mast-cell	ENSG00000175445	LPL	-8.15748	9.34197e-37	3.9867e-37
Mast-cell	ENSG00000137752	CASP1	-7.79802	1.35494e-36	5.82538e-37
Mast-cell	ENSG00000030110	BAK1	-6.83509	1.76215e-36	7.63222e-37
Mast-cell	ENSG00000134817	APLNR	-6.96282	2.25701e-36	9.84745e-37
Mast-cell	ENSG00000165124	SVEP1	-7.11005	2.4267e-36	1.06651e-36
Mast-cell	ENSG00000178404	CEP295NL	-6.89213	2.68318e-36	1.18778e-36
Mast-cell	ENSG00000113721	PDGFRB	-9.09337	2.98534e-36	1.33105e-36
Mast-cell	ENSG00000162723	SLAMF9	-6.19932	3.36302e-36	1.51015e-36
Mast-cell	ENSG00000148773	MKI67	-5.96793	6.66623e-36	3.01467e-36
Mast-cell	ENSG00000172572	PDE3A	-7.91439	9.76146e-36	4.4455e-36
Mast-cell	ENSG00000116824	CD2	-7.82781	1.13332e-35	5.19739e-36
Mast-cell	ENSG00000137462	TLR2	-8.23437	1.55893e-35	7.19887e-36
Mast-cell	ENSG00000150045	KLRF1	-6.5325	1.66159e-35	7.72589e-36
Mast-cell	ENSG00000176083	ZNF683	-6.01953	2.03767e-35	9.5394e-36
Mast-cell	ENSG00000171051	FPR1	-7.39985	2.06376e-35	9.72726e-36
Mast-cell	ENSG00000151617	EDNRA	-7.25327	2.21622e-35	1.05165e-35
Mast-cell	ENSG00000128052	KDR	-6.46107	2.53964e-35	1.2132e-35
Mast-cell	ENSG00000020922	MRE11	-6.68462	2.59852e-35	1.25262e-35
Mast-cell	ENSG00000162407	PLPP3	-8.34011	2.59852e-35	1.25788e-35
Mast-cell	ENSG00000253729	PRKDC	-6.90648	2.93129e-35	1.4283e-35
Mast-cell	ENSG00000130203	APOE	-9.26784	3.09832e-35	1.51956e-35
Mast-cell	ENSG00000163687	DNASE1L3	-6.45422	4.50811e-35	2.22534e-35
Mast-cell	ENSG00000129173	E2F8	-5.9397	4.77491e-35	2.37225e-35
Mast-cell	ENSG00000204323	SMIM5	-5.74288	5.40462e-35	2.70231e-35
Mast-cell	ENSG00000114026	OGG1	-7.33003	5.44194e-35	2.7383e-35
Mast-cell	ENSG00000197385	ZNF860	-6.44389	5.94256e-35	3.00913e-35
Mast-cell	ENSG00000268257	AIRN	-6.06365	1.79298e-34	9.19331e-35
Mast-cell	ENSG00000095970	TREM2	-7.33683	1.79298e-34	9.17614e-35
Mast-cell	ENSG00000115594	IL1R1	-8.72462	1.82081e-34	9.39397e-35
Mast-cell	ENSG00000100644	HIF1A	-7.65313	1.86174e-34	9.66443e-35
Mast-cell	ENSG00000163072	NOSTRIN	-6.73387	2.04943e-34	1.0704e-34
Mast-cell	ENSG00000167286	CD3D	-6.17856	2.64703e-34	1.39096e-34
Mast-cell	ENSG00000178999	AURKB	-6.09071	2.7745e-34	1.46678e-34
Mast-cell	ENSG00000183484	GPR132	-7.13833	3.4015e-34	1.80908e-34
Mast-cell	ENSG00000115457	IGFBP2	-9.38478	3.93972e-34	2.10787e-34
Mast-cell	ENSG00000106799	TGFBR1	-8.1873	4.3462e-34	2.33919e-34
Mast-cell	ENSG00000129038	LOXL1	-7.98029	4.39283e-34	2.37829e-34
Mast-cell	ENSG00000143184	XCL1	-6.33432	4.94188e-34	2.69128e-34
Mast-cell	ENSG00000149311	ATM	-8.05758	5.39809e-34	2.95692e-34
Mast-cell	ENSG00000143546	S100A8	-8.48175	5.99122e-34	3.30089e-34
Mast-cell	ENSG00000183963	SMTN	-8.38361	6.90024e-34	3.8237e-34
Mast-cell	ENSG00000163734	CXCL3	-7.32501	7.08507e-34	3.94868e-34
Mast-cell	ENSG00000113361	CDH6	-6.46496	1.04024e-33	5.83066e-34
Mast-cell	ENSG00000121966	CXCR4	-7.81813	1.4409e-33	8.12227e-34
Mast-cell	ENSG00000131981	LGALS3	-7.77632	1.63381e-33	9.26171e-34
Mast-cell	ENSG00000099977	DDT	-6.51857	1.88687e-33	1.07891e-33
Mast-cell	ENSG00000197930	ERO1A	-8.31626	1.88687e-33	1.08165e-33
Mast-cell	ENSG00000078401	EDN1	-7.69226	2.18316e-33	1.25845e-33
Mast-cell	ENSG00000196588	MRTFA	-7.59592	2.26326e-33	1.31183e-33
Mast-cell	ENSG00000167548	KMT2D	-6.95915	2.32903e-33	1.35737e-33
Mast-cell	ENSG00000198178	CLEC4C	-6.13958	2.34083e-33	1.3717e-33
Mast-cell	ENSG00000105880	DLX5	-6.99824	3.23409e-33	1.90543e-33
Mast-cell	ENSG00000134853	PDGFRA	-8.67647	4.24682e-33	2.51563e-33
Mast-cell	ENSG00000113810	SMC4	-7.19102	7.46796e-33	4.44748e-33
Mast-cell	ENSG00000130176	CNN1	-9.30153	7.83215e-33	4.68931e-33
Mast-cell	ENSG00000006377	DLX6	-6.22278	9.1892e-33	5.53108e-33
Mast-cell	ENSG00000010610	CD4	-8.05322	1.06954e-32	6.47173e-33
Mast-cell	ENSG00000166535	A2ML1	-5.80291	1.31744e-32	8.01374e-33
Mast-cell	ENSG00000150337	FCGR1A	-7.66537	1.4944e-32	9.13772e-33
Mast-cell	ENSG00000115607	IL18RAP	-5.81845	1.55401e-32	9.55173e-33
Mast-cell	ENSG00000164104	HMGB2	-7.24473	1.77881e-32	1.09901e-32
Mast-cell	ENSG00000140398	NEIL1	-6.00533	2.04125e-32	1.26765e-32
Mast-cell	ENSG00000104320	NBN	-6.66191	2.73646e-32	1.70811e-32
Mast-cell	ENSG00000102010	BMX	-6.76293	2.77686e-32	1.74217e-32
Mast-cell	ENSG00000012061	ERCC1	-7.62603	3.06455e-32	1.93242e-32
Mast-cell	ENSG00000135443	KRT85	-5.79135	3.33562e-32	2.11397e-32
Mast-cell	ENSG00000162692	VCAM1	-8.72526	3.80344e-32	2.42258e-32
Mast-cell	ENSG00000069431	ABCC9	-6.70893	4.24689e-32	2.71855e-32
Mast-cell	ENSG00000126581	BECN1	-7.86401	7.51937e-32	4.8373e-32
Mast-cell	ENSG00000161011	SQSTM1	-6.83039	7.58256e-32	4.9021e-32
Mast-cell	ENSG00000164305	CASP3	-6.96483	7.83142e-32	5.08793e-32
Mast-cell	ENSG00000122025	FLT3	-5.51188	7.88674e-32	5.14899e-32
Mast-cell	ENSG00000141510	TP53	-7.13861	2.13221e-31	1.39884e-31
Mast-cell	ENSG00000111404	RERGL	-7.27456	2.38904e-31	1.57494e-31
Mast-cell	ENSG00000104738	MCM4	-6.85599	2.69661e-31	1.78629e-31
Mast-cell	ENSG00000081237	PTPRC	-7.18382	3.64139e-31	2.42373e-31
Mast-cell	ENSG00000115523	GNLY	-6.32645	4.80702e-31	3.21489e-31
Mast-cell	ENSG00000133246	PRAM1	-5.3972	5.30505e-31	3.56486e-31
Mast-cell	ENSG00000277632	CCL3	-8.39828	9.70113e-31	6.54981e-31
Mast-cell	ENSG00000101162	TUBB1	-6.10778	1.36904e-30	9.28679e-31
Mast-cell	ENSG00000132646	PCNA	-7.78025	1.80378e-30	1.22933e-30
Mast-cell	ENSG00000064989	CALCRL	-8.9799	2.33992e-30	1.60217e-30
Mast-cell	ENSG00000061656	SPAG4	-5.61211	3.23675e-30	2.22655e-30
Mast-cell	ENSG00000198053	SIRPA	-8.01649	3.33115e-30	2.3021e-30
Mast-cell	ENSG00000196371	FUT4	-7.58953	3.64327e-30	2.5294e-30
Mast-cell	ENSG00000229619	MBNL1-AS1	-7.99334	4.01433e-30	2.7998e-30
Mast-cell	ENSG00000102755	FLT1	-7.74097	6.57983e-30	4.61007e-30
Mast-cell	ENSG00000109846	CRYAB	-8.75727	9.40401e-30	6.61874e-30
Mast-cell	ENSG00000196083	IL1RAP	-6.84571	1.0011e-29	7.07785e-30
Mast-cell	ENSG00000138795	LEF1	-6.37126	1.0426e-29	7.40444e-30
Mast-cell	ENSG00000123643	SLC36A1	-6.51455	1.58583e-29	1.13129e-29
Mast-cell	ENSG00000174175	SELP	-7.10257	1.70824e-29	1.22406e-29
Mast-cell	ENSG00000102174	PHEX	-5.46344	2.04426e-29	1.47135e-29
Mast-cell	ENSG00000048052	HDAC9	-8.07682	4.18317e-29	3.02414e-29
Mast-cell	ENSG00000145782	ATG12	-6.94873	4.20304e-29	3.05189e-29
Mast-cell	ENSG00000156738	MS4A1	-6.21295	4.49815e-29	3.2805e-29
Mast-cell	ENSG00000133800	LYVE1	-6.95661	6.81373e-29	4.99095e-29
Mast-cell	ENSG00000153563	CD8A	-6.72496	7.50907e-29	5.52419e-29
Mast-cell	ENSG00000169783	LINGO1	-5.57627	1.00872e-28	7.45294e-29
Mast-cell	ENSG00000081479	LRP2	-5.57632	1.02195e-28	7.58327e-29
Mast-cell	ENSG00000175595	ERCC4	-6.40453	1.275e-28	9.50158e-29
Mast-cell	ENSG00000123999	INHA	-5.28977	1.44331e-28	1.08018e-28
Mast-cell	ENSG00000170458	CD14	-8.57444	1.82485e-28	1.37155e-28
Mast-cell	ENSG00000173535	TNFRSF10C	-6.95926	2.09653e-28	1.58241e-28
Mast-cell	ENSG00000019169	MARCO	-7.91746	2.8456e-28	2.15685e-28
Mast-cell	ENSG00000232810	TNF	-5.85348	3.92016e-28	2.98382e-28
Mast-cell	ENSG00000137441	FGFBP2	-5.68813	6.59936e-28	5.04409e-28
Mast-cell	ENSG00000130303	BST2	-6.8528	7.90265e-28	6.06541e-28
Mast-cell	ENSG00000137745	MMP13	-5.3292	1.07613e-27	8.29372e-28
Mast-cell	ENSG00000140564	FURIN	-7.36902	1.62236e-27	1.25552e-27
Mast-cell	ENSG00000105327	BBC3	-5.47501	1.80072e-27	1.40502e-27
Mast-cell	ENSG00000133789	SWAP70	-6.7799	1.80072e-27	1.40413e-27
Mast-cell	ENSG00000213809	KLRK1	-6.52458	1.98135e-27	1.55227e-27
Mast-cell	ENSG00000180875	GREM2	-5.69291	2.80765e-27	2.20857e-27
Mast-cell	ENSG00000139874	SSTR1	-5.57861	3.77852e-27	2.98431e-27
Mast-cell	ENSG00000197992	CLEC9A	-5.56244	4.44711e-27	3.52653e-27
Mast-cell	ENSG00000140287	HDC	-4.08581	4.54894e-27	3.62177e-27
Mast-cell	ENSG00000018280	SLC11A1	-7.23707	5.15821e-27	4.12329e-27
Mast-cell	ENSG00000131477	RAMP2	-6.56985	7.08647e-27	5.68723e-27
Mast-cell	ENSG00000073050	XRCC1	-7.10152	7.09948e-27	5.72028e-27
Mast-cell	ENSG00000080854	IGSF9B	-7.07369	7.35141e-27	5.94668e-27
Mast-cell	ENSG00000165757	JCAD	-7.48718	8.63852e-27	7.01536e-27
Mast-cell	ENSG00000087586	AURKA	-6.81156	1.18555e-26	9.66566e-27
Mast-cell	ENSG00000135218	CD36	-8.54691	1.69874e-26	1.39037e-26
Mast-cell	ENSG00000165949	IFI27	-6.1463	1.72475e-26	1.41716e-26
Mast-cell	ENSG00000166508	MCM7	-6.7504	1.79369e-26	1.47951e-26
Mast-cell	ENSG00000131203	IDO1	-5.42421	1.98304e-26	1.64201e-26
Mast-cell	ENSG00000275385	CCL18	-8.18775	2.81056e-26	2.33617e-26
Mast-cell	ENSG00000150636	CCDC102B	-6.54534	2.88199e-26	2.40472e-26
Mast-cell	ENSG00000077522	ACTN2	-6.57784	3.83307e-26	3.2105e-26
Mast-cell	ENSG00000104435	STMN2	-5.66378	4.32914e-26	3.63978e-26
Mast-cell	ENSG00000164362	TERT	-5.22472	6.22512e-26	5.25368e-26
Mast-cell	ENSG00000213088	ACKR1	-5.3535	7.1652e-26	6.06989e-26
Mast-cell	ENSG00000119688	ABCD4	-6.81746	9.80942e-26	8.37237e-26
Mast-cell	ENSG00000037280	FLT4	-5.57497	9.80942e-26	8.34525e-26
Mast-cell	ENSG00000119535	CSF3R	-7.1675	1.03835e-25	8.89546e-26
Mast-cell	ENSG00000100985	MMP9	-8.69359	1.36683e-25	1.1753e-25
Mast-cell	ENSG00000163568	AIM2	-6.61158	1.64182e-25	1.41698e-25
Mast-cell	ENSG00000075223	SEMA3C	-7.23673	1.68122e-25	1.45635e-25
Mast-cell	ENSG00000276085	CCL3L1	-6.79218	8.18996e-25	7.12057e-25
Mast-cell	ENSG00000012779	ALOX5	-5.78412	8.5358e-25	7.44843e-25
Mast-cell	ENSG00000203883	SOX18	-5.08111	1.37568e-24	1.20482e-24
Mast-cell	ENSG00000141052	MYOCD	-7.71144	2.07304e-24	1.82216e-24
Mast-cell	ENSG00000166402	TUB	-6.46387	2.68633e-24	2.36979e-24
Mast-cell	ENSG00000163600	ICOS	-5.77852	2.68755e-24	2.37943e-24
Mast-cell	ENSG00000122691	TWIST1	-6.31459	6.33751e-24	5.6311e-24
Mast-cell	ENSG00000167641	PPP1R14A	-7.50391	7.01251e-24	6.25319e-24
Mast-cell	ENSG00000115718	PROC	-5.11892	9.34228e-24	8.36045e-24
Mast-cell	ENSG00000149451	ADAM33	-6.76903	1.16239e-23	1.04393e-23
Mast-cell	ENSG00000087088	BAX	-6.92058	1.91237e-23	1.72356e-23
Mast-cell	ENSG00000117399	CDC20	-5.54202	2.07033e-23	1.87253e-23
Mast-cell	ENSG00000162771	FAM71A	-6.1633	2.10087e-23	1.90684e-23
Mast-cell	ENSG00000125538	IL1B	-6.07645	1.7764e-22	1.61799e-22
Mast-cell	ENSG00000012124	CD22	-4.45162	2.87733e-22	2.62991e-22
Mast-cell	ENSG00000120156	TEK	-6.58428	5.23656e-22	4.80296e-22
Mast-cell	ENSG00000196549	MME	-6.4735	9.53288e-22	8.77389e-22
Mast-cell	ENSG00000116191	RALGPS2	-5.43741	1.76341e-21	1.62863e-21
Mast-cell	ENSG00000100297	MCM5	-6.93226	2.442e-20	2.26313e-20
Mast-cell	ENSG00000179914	ITLN1	-6.55638	3.19208e-20	2.96843e-20
Mast-cell	ENSG00000175164	ABO	-4.31016	4.50935e-20	4.20776e-20
Mast-cell	ENSG00000231764	DLX6-AS1	-6.04676	3.1086e-19	2.9106e-19
Mast-cell	ENSG00000171236	LRG1	-4.52516	1.08836e-18	1.0225e-18
Mast-cell	ENSG00000172236	TPSAB1	2.14836	7.89047e-18	7.43815e-18
Mast-cell	ENSG00000117707	PROX1	-5.7749	1.0152e-17	9.60233e-18
Mast-cell	ENSG00000141682	PMAIP1	-6.10756	1.8095e-17	1.71729e-17
Mast-cell	ENSG00000225556	C2CD4D	-4.34511	9.00686e-17	8.5766e-17
Mast-cell	ENSG00000170312	CDK1	-6.69628	1.04882e-16	1.00206e-16
Mast-cell	ENSG00000171611	PTCRA	-3.87675	7.53141e-15	7.2196e-15
Mast-cell	ENSG00000105369	CD79A	-5.22901	1.39724e-14	1.34384e-14
Mast-cell	ENSG00000170476	MZB1	-5.70254	2.24066e-13	2.16217e-13
Mast-cell	ENSG00000113088	GZMK	-5.46391	1.0084e-12	9.76287e-13
Mast-cell	ENSG00000163106	HPGDS	-3.30406	1.37008e-12	1.33081e-12
Mast-cell	ENSG00000163751	CPA3	1.38506	4.66607e-11	4.54719e-11
Mast-cell	ENSG00000173327	MAP3K11	-5.44087	2.1115e-10	2.06443e-10
Mast-cell	ENSG00000197253	TPSB2	1.635	1.778e-09	1.74402e-09
Mast-cell	ENSG00000049540	ELN	-4.37474	2.70393e-09	2.66088e-09
Mast-cell	ENSG00000002330	BAD	-4.46631	3.98631e-09	3.93553e-09
Mast-cell	ENSG00000173762	CD7	-3.03768	3.73385e-08	3.69818e-08
Mast-cell	ENSG00000205362	MT1A	-3.3182	4.18887e-07	4.16219e-07
Mast-cell	ENSG00000149534	MS4A2	-0.780101	0.000202218	0.000201574
Mast-cell	ENSG00000157404	KIT	-0.975056	0.000265727	0.000265727
Neutrophil	ENSG00000115414	FN1	-8.37269	5.28331e-82	1.68258e-84
Neutrophil	ENSG00000164692	COL1A2	-7.7877	1.68881e-64	1.07567e-66
Neutrophil	ENSG00000026025	VIM	-5.49977	9.66187e-63	9.23108e-65
Neutrophil	ENSG00000107796	ACTA2	-8.00766	3.32074e-61	4.23024e-63
Neutrophil	ENSG00000149591	TAGLN	-7.90438	2.81897e-60	4.4888e-62
Neutrophil	ENSG00000117984	CTSD	-5.85141	2.30564e-59	4.40569e-61
Neutrophil	ENSG00000168542	COL3A1	-7.02221	7.61367e-58	1.69732e-59
Neutrophil	ENSG00000250722	SELENOP	-5.94999	9.20035e-55	2.34404e-56
Neutrophil	ENSG00000133392	MYH11	-7.60454	4.60107e-52	1.31878e-53
Neutrophil	ENSG00000101335	MYL9	-7.17523	7.07434e-50	2.25298e-51
Neutrophil	ENSG00000129226	CD68	-5.333	3.08553e-48	1.08092e-49
Neutrophil	ENSG00000166033	HTRA1	-6.60446	6.70126e-48	2.56099e-49
Neutrophil	ENSG00000143546	S100A8	3.73181	1.04707e-47	4.33499e-49
Neutrophil	ENSG00000140937	CDH11	-5.53937	1.12258e-46	5.00514e-48
Neutrophil	ENSG00000123384	LRP1	-6.15419	1.65492e-45	7.90566e-47
Neutrophil	ENSG00000131981	LGALS3	-5.07343	4.21983e-44	2.15023e-45
Neutrophil	ENSG00000196776	CD47	-4.27252	1.69356e-42	9.16895e-44
Neutrophil	ENSG00000125868	DSTN	-6.28201	2.89267e-41	1.65822e-42
Neutrophil	ENSG00000182871	COL18A1	-5.92751	3.60759e-41	2.18294e-42
Neutrophil	ENSG00000177575	CD163	-5.03361	7.78491e-41	4.95854e-42
Neutrophil	ENSG00000067225	PKM	-4.68111	3.60575e-40	2.41149e-41
Neutrophil	ENSG00000118785	SPP1	-6.41681	1.2887e-38	9.37009e-40
Neutrophil	ENSG00000102265	TIMP1	-5.40993	1.2887e-38	9.43954e-40
Neutrophil	ENSG00000135046	ANXA1	-5.16125	7.2389e-38	5.53292e-39
Neutrophil	ENSG00000164733	CTSB	-5.9149	2.35322e-37	1.87359e-38
Neutrophil	ENSG00000139329	LUM	-6.1993	1.01956e-36	8.44219e-38
Neutrophil	ENSG00000170458	CD14	-4.10289	1.51042e-36	1.29877e-37
Neutrophil	ENSG00000143248	RGS5	-6.50743	2.4329e-36	2.16946e-37
Neutrophil	ENSG00000010610	CD4	-4.32999	3.11693e-35	2.87869e-36
Neutrophil	ENSG00000140416	TPM1	-6.07405	8.23928e-35	7.87193e-36
Neutrophil	ENSG00000166147	FBN1	-4.2935	4.38354e-34	4.3277e-35
Neutrophil	ENSG00000162407	PLPP3	-4.29124	1.17353e-33	1.19595e-34
Neutrophil	ENSG00000164125	GASK1B	-4.83566	1.42732e-33	1.50005e-34
Neutrophil	ENSG00000204262	COL5A2	-4.96442	2.87331e-33	3.11123e-34
Neutrophil	ENSG00000079246	XRCC5	-3.63844	7.95756e-33	8.86989e-34
Neutrophil	ENSG00000150337	FCGR1A	-3.10797	8.41501e-33	9.64778e-34
Neutrophil	ENSG00000162692	VCAM1	-4.72198	9.31961e-33	1.09817e-33
Neutrophil	ENSG00000172572	PDE3A	-4.84962	4.26989e-32	5.16739e-33
Neutrophil	ENSG00000249669	CARMN	-5.94802	3.61393e-31	4.48864e-32
Neutrophil	ENSG00000160789	LMNA	-4.86002	3.61806e-31	4.60899e-32
Neutrophil	ENSG00000168056	LTBP3	-5.63779	7.02792e-31	9.17659e-32
Neutrophil	ENSG00000106991	ENG	-5.44927	1.06201e-30	1.42053e-31
Neutrophil	ENSG00000204217	BMPR2	-4.47389	1.5168e-30	2.07714e-31
Neutrophil	ENSG00000106366	SERPINE1	-5.16209	1.63137e-30	2.28599e-31
Neutrophil	ENSG00000122786	CALD1	-5.72554	2.31139e-30	3.3125e-31
Neutrophil	ENSG00000115594	IL1R1	-3.57681	3.14189e-30	4.60277e-31
Neutrophil	ENSG00000113721	PDGFRB	-5.5512	1.09415e-29	1.63774e-30
Neutrophil	ENSG00000137801	THBS1	-4.88654	1.23344e-29	1.88551e-30
Neutrophil	ENSG00000161011	SQSTM1	-3.7228	6.91992e-29	1.07986e-29
Neutrophil	ENSG00000130203	APOE	-5.44658	1.12847e-28	1.79692e-29
Neutrophil	ENSG00000088247	KHSRP	-4.27305	1.99741e-28	3.24421e-29
Neutrophil	ENSG00000108691	CCL2	-4.51321	4.57839e-28	7.58205e-29
Neutrophil	ENSG00000134853	PDGFRA	-4.24692	5.15349e-28	8.69857e-29
Neutrophil	ENSG00000130303	BST2	-4.17898	5.3411e-28	9.18534e-29
Neutrophil	ENSG00000153208	MERTK	-4.10375	1.35522e-27	2.3738e-28
Neutrophil	ENSG00000178726	THBD	-3.77029	2.95573e-27	5.27137e-28
Neutrophil	ENSG00000149311	ATM	-3.14513	5.72505e-27	1.03926e-27
Neutrophil	ENSG00000171634	BPTF	-3.3837	8.20657e-27	1.51586e-27
Neutrophil	ENSG00000115457	IGFBP2	-5.54674	1.96792e-26	3.69769e-27
Neutrophil	ENSG00000111252	SH2B3	-3.51213	2.61513e-26	4.99707e-27
Neutrophil	ENSG00000100644	HIF1A	-3.31698	5.764e-26	1.11976e-26
Neutrophil	ENSG00000170160	CCDC144A	-3.0823	1.90273e-25	3.75698e-26
Neutrophil	ENSG00000105329	TGFB1	-3.7737	3.26086e-25	6.54248e-26
Neutrophil	ENSG00000130176	CNN1	-5.754	3.4422e-25	7.01595e-26
Neutrophil	ENSG00000243716	NPIPB5	-2.96894	3.59505e-25	7.44198e-26
Neutrophil	ENSG00000140941	MAP1LC3B	-2.66705	6.58296e-25	1.38368e-25
Neutrophil	ENSG00000106799	TGFBR1	-3.60328	8.99228e-25	1.91873e-25
Neutrophil	ENSG00000197930	ERO1A	-3.08673	1.28847e-24	2.79033e-25
Neutrophil	ENSG00000090382	LYZ	-3.19665	1.60794e-24	3.53337e-25
Neutrophil	ENSG00000064989	CALCRL	-3.82482	1.71386e-24	3.86464e-25
Neutrophil	ENSG00000196419	XRCC6	-3.57167	1.71386e-24	3.87528e-25
Neutrophil	ENSG00000117519	CNN3	-4.84187	2.2798e-24	5.22757e-25
Neutrophil	ENSG00000198218	QRICH1	-3.61091	2.86342e-24	6.65699e-25
Neutrophil	ENSG00000198053	SIRPA	-2.73064	2.86534e-24	6.75272e-25
Neutrophil	ENSG00000135218	CD36	-4.72147	2.9355e-24	7.01154e-25
Neutrophil	ENSG00000163513	TGFBR2	-3.40264	8.15643e-24	1.97417e-24
Neutrophil	ENSG00000113810	SMC4	-2.97577	1.14244e-23	2.80151e-24
Neutrophil	ENSG00000011465	DCN	-4.31101	1.49659e-23	3.71765e-24
Neutrophil	ENSG00000100393	EP300	-2.95287	1.88144e-23	4.73356e-24
Neutrophil	ENSG00000126581	BECN1	-3.40114	2.36899e-23	6.05658e-24
Neutrophil	ENSG00000123643	SLC36A1	-3.36206	2.36899e-23	6.11108e-24
Neutrophil	ENSG00000129038	LOXL1	-4.68459	2.54214e-23	6.63871e-24
Neutrophil	ENSG00000109846	CRYAB	-4.75617	5.67645e-23	1.50046e-23
Neutrophil	ENSG00000163220	S100A9	2.53505	9.45609e-23	2.52966e-23
Neutrophil	ENSG00000127083	OMD	-4.88579	1.12597e-22	3.048e-23
Neutrophil	ENSG00000259207	ITGB3	-3.98902	1.31849e-22	3.61115e-23
Neutrophil	ENSG00000196588	MRTFA	-2.4734	2.00853e-22	5.56503e-23
Neutrophil	ENSG00000131828	PDHA1	-3.40731	2.47014e-22	6.92267e-23
Neutrophil	ENSG00000179776	CDH5	-3.18639	6.2096e-22	1.76004e-22
Neutrophil	ENSG00000128585	MKLN1	-3.08014	1.59997e-21	4.58591e-22
Neutrophil	ENSG00000164687	FABP5	-3.57278	1.86592e-21	5.40759e-22
Neutrophil	ENSG00000145782	ATG12	-3.29373	2.56922e-21	7.52764e-22
Neutrophil	ENSG00000140564	FURIN	-2.9027	2.68652e-21	7.95688e-22
Neutrophil	ENSG00000070961	ATP2B1	-2.78566	2.8422e-21	8.5085e-22
Neutrophil	ENSG00000095970	TREM2	-3.39982	1.37118e-20	4.14848e-21
Neutrophil	ENSG00000141510	TP53	-3.36384	1.54557e-20	4.7253e-21
Neutrophil	ENSG00000175445	LPL	-3.73417	1.78962e-20	5.52844e-21
Neutrophil	ENSG00000136826	KLF4	-3.11544	3.13759e-20	9.89241e-21
Neutrophil	ENSG00000110799	VWF	-3.84453	3.13759e-20	9.85191e-21
Neutrophil	ENSG00000075223	SEMA3C	-3.52215	3.26062e-20	1.03841e-20
Neutrophil	ENSG00000253729	PRKDC	-3.16538	6.13267e-20	1.97261e-20
Neutrophil	ENSG00000183963	SMTN	-4.30855	8.29262e-20	2.69378e-20
Neutrophil	ENSG00000132646	PCNA	-2.69818	8.72911e-20	2.86337e-20
Neutrophil	ENSG00000076242	MLH1	-3.50757	1.14973e-19	3.80803e-20
Neutrophil	ENSG00000095002	MSH2	-2.95676	1.80185e-19	6.08267e-20
Neutrophil	ENSG00000132334	PTPRE	-2.28316	1.80185e-19	6.07916e-20
Neutrophil	ENSG00000133789	SWAP70	-3.55408	1.80185e-19	6.14005e-20
Neutrophil	ENSG00000277632	CCL3	-3.53691	2.03602e-19	7.00285e-20
Neutrophil	ENSG00000154783	FGD5	-3.04974	2.21762e-19	7.76874e-20
Neutrophil	ENSG00000167641	PPP1R14A	-4.74778	2.21762e-19	7.76033e-20
Neutrophil	ENSG00000174059	CD34	-3.54912	4.35666e-19	1.54009e-19
Neutrophil	ENSG00000275385	CCL18	-4.27395	5.24219e-19	1.86982e-19
Neutrophil	ENSG00000231721	LINC-PINT	-2.75854	5.70953e-19	2.0547e-19
Neutrophil	ENSG00000102755	FLT1	-2.79133	5.92079e-19	2.14959e-19
Neutrophil	ENSG00000197903	HIST1H2BK	-2.52729	1.08725e-18	3.98198e-19
Neutrophil	ENSG00000030110	BAK1	-2.77269	1.56927e-18	5.79729e-19
Neutrophil	ENSG00000143799	PARP1	-2.95868	2.76792e-18	1.03136e-18
Neutrophil	ENSG00000262406	MMP12	-3.79038	2.97475e-18	1.1179e-18
Neutrophil	ENSG00000229619	MBNL1-AS1	-4.13212	3.61486e-18	1.36996e-18
Neutrophil	ENSG00000012061	ERCC1	-3.09291	3.65696e-18	1.39756e-18
Neutrophil	ENSG00000198830	HMGN2	-2.33845	3.80612e-18	1.46669e-18
Neutrophil	ENSG00000048052	HDAC9	-3.49814	4.08303e-18	1.5864e-18
Neutrophil	ENSG00000170442	KRT86	-3.42972	4.25655e-18	1.66737e-18
Neutrophil	ENSG00000196371	FUT4	-3.21532	6.10725e-18	2.41178e-18
Neutrophil	ENSG00000104320	NBN	-2.53957	2.67308e-17	1.06413e-17
Neutrophil	ENSG00000121966	CXCR4	-2.11004	3.65307e-17	1.46588e-17
Neutrophil	ENSG00000100297	MCM5	-3.16745	6.82908e-17	2.76208e-17
Neutrophil	ENSG00000203747	FCGR3A	-2.20604	8.09589e-17	3.30024e-17
Neutrophil	ENSG00000164305	CASP3	-2.81012	1.66172e-16	6.82683e-17
Neutrophil	ENSG00000187720	THSD4	-3.72116	1.79492e-16	7.43118e-17
Neutrophil	ENSG00000078401	EDN1	-2.98199	4.60858e-16	1.92269e-16
Neutrophil	ENSG00000276085	CCL3L1	-3.27818	5.33681e-16	2.2435e-16
Neutrophil	ENSG00000115970	THADA	-2.67333	5.79097e-16	2.45286e-16
Neutrophil	ENSG00000087088	BAX	-2.89778	6.7805e-16	2.89359e-16
Neutrophil	ENSG00000183765	CHEK2	-2.31079	1.08659e-15	4.70546e-16
Neutrophil	ENSG00000140287	HDC	-2.6268	1.08659e-15	4.70624e-16
Neutrophil	ENSG00000073050	XRCC1	-2.59796	1.0964e-15	4.78365e-16
Neutrophil	ENSG00000186377	CYP4X1	-3.39619	1.21618e-15	5.345e-16
Neutrophil	ENSG00000119688	ABCD4	-3.01072	1.45845e-15	6.45621e-16
Neutrophil	ENSG00000141052	MYOCD	-3.66529	2.96967e-15	1.32406e-15
Neutrophil	ENSG00000101000	PROCR	-3.23839	3.93121e-15	1.76529e-15
Neutrophil	ENSG00000019169	MARCO	-2.94865	4.66344e-15	2.10894e-15
Neutrophil	ENSG00000225746	MEG8	-2.44692	6.46714e-15	2.94523e-15
Neutrophil	ENSG00000261371	PECAM1	-2.5811	8.74901e-15	4.01228e-15
Neutrophil	ENSG00000225783	MIAT	-2.44221	1.29779e-14	5.99298e-15
Neutrophil	ENSG00000133800	LYVE1	-2.98655	1.49673e-14	6.95929e-15
Neutrophil	ENSG00000165757	JCAD	-2.80687	1.79596e-14	8.40784e-15
Neutrophil	ENSG00000167548	KMT2D	-2.50382	3.90529e-14	1.84071e-14
Neutrophil	ENSG00000069122	ADGRF5	-2.35187	5.78221e-14	2.74379e-14
Neutrophil	ENSG00000069431	ABCC9	-2.34964	6.53893e-14	3.12369e-14
Neutrophil	ENSG00000174175	SELP	-3.1038	7.65655e-14	3.68197e-14
Neutrophil	ENSG00000165124	SVEP1	-2.93098	1.26856e-13	6.14081e-14
Neutrophil	ENSG00000151617	EDNRA	-2.93774	1.52997e-13	7.45496e-14
Neutrophil	ENSG00000183484	GPR132	-2.3787	2.65246e-13	1.30089e-13
Neutrophil	ENSG00000104738	MCM4	-2.70325	3.16992e-13	1.56477e-13
Neutrophil	ENSG00000166508	MCM7	-2.79863	3.5921e-13	1.78461e-13
Neutrophil	ENSG00000124067	SLC12A4	-4.03219	3.71043e-13	1.85522e-13
Neutrophil	ENSG00000235244	DANT2	-2.69426	5.83762e-13	2.9374e-13
Neutrophil	ENSG00000020922	MRE11	-2.91014	1.62498e-12	8.22839e-13
Neutrophil	ENSG00000111404	RERGL	-2.36201	1.68061e-12	8.56361e-13
Neutrophil	ENSG00000114026	OGG1	-2.88875	1.80903e-12	9.27561e-13
Neutrophil	ENSG00000162711	NLRP3	-2.23266	2.45906e-12	1.26869e-12
Neutrophil	ENSG00000149451	ADAM33	-3.18209	2.59837e-12	1.34883e-12
Neutrophil	ENSG00000163734	CXCL3	-2.40525	3.08922e-12	1.61348e-12
Neutrophil	ENSG00000136244	IL6	-2.56337	3.28599e-12	1.72672e-12
Neutrophil	ENSG00000012124	CD22	-2.49096	3.4529e-12	1.82542e-12
Neutrophil	ENSG00000150636	CCDC102B	-2.31717	4.05112e-12	2.15457e-12
Neutrophil	ENSG00000277734	TRAC	-2.41553	5.8791e-12	3.1455e-12
Neutrophil	ENSG00000087586	AURKA	-2.23541	6.26759e-12	3.37332e-12
Neutrophil	ENSG00000116824	CD2	-2.74902	7.8348e-12	4.24177e-12
Neutrophil	ENSG00000126215	XRCC3	-2.30027	1.10461e-11	6.01556e-12
Neutrophil	ENSG00000164104	HMGB2	-2.16218	1.17362e-11	6.42875e-12
Neutrophil	ENSG00000148773	MKI67	-2.45943	1.24386e-11	6.85311e-12
Neutrophil	ENSG00000131477	RAMP2	-3.18445	1.33123e-11	7.37686e-12
Neutrophil	ENSG00000213809	KLRK1	-2.1306	1.5045e-11	8.38498e-12
Neutrophil	ENSG00000170476	MZB1	-2.2492	1.63377e-11	9.15744e-12
Neutrophil	ENSG00000163106	HPGDS	-2.29286	2.28986e-11	1.29078e-11
Neutrophil	ENSG00000113088	GZMK	-2.33043	2.49049e-11	1.41181e-11
Neutrophil	ENSG00000115884	SDC1	-2.65599	3.16282e-11	1.81308e-11
Neutrophil	ENSG00000122691	TWIST1	-3.05433	3.16282e-11	1.8108e-11
Neutrophil	ENSG00000178404	CEP295NL	-2.64545	3.93573e-11	2.26869e-11
Neutrophil	ENSG00000131747	TOP2A	-2.49529	4.09279e-11	2.37226e-11
Neutrophil	ENSG00000051180	RAD51	-2.23379	4.8452e-11	2.8238e-11
Neutrophil	ENSG00000012048	BRCA1	-1.92263	5.08335e-11	2.97878e-11
Neutrophil	ENSG00000149294	NCAM1	-2.63381	8.23108e-11	4.84952e-11
Neutrophil	ENSG00000099977	DDT	-2.55515	1.04681e-10	6.20086e-11
Neutrophil	ENSG00000137462	TLR2	-1.63561	1.11699e-10	6.65212e-11
Neutrophil	ENSG00000180644	PRF1	-2.32478	1.6031e-10	9.59819e-11
Neutrophil	ENSG00000165949	IFI27	-2.91468	1.68894e-10	1.01659e-10
Neutrophil	ENSG00000136634	IL10	-2.39467	1.80888e-10	1.09454e-10
Neutrophil	ENSG00000080854	IGSF9B	-2.99368	2.00702e-10	1.22083e-10
Neutrophil	ENSG00000143184	XCL1	-2.32665	2.07003e-10	1.26575e-10
Neutrophil	ENSG00000153563	CD8A	-2.18503	2.17401e-10	1.33625e-10
Neutrophil	ENSG00000175595	ERCC4	-2.10385	2.22186e-10	1.37274e-10
Neutrophil	ENSG00000111537	IFNG	-2.09027	2.9961e-10	1.86064e-10
Neutrophil	ENSG00000139618	BRCA2	-2.08685	5.75384e-10	3.60989e-10
Neutrophil	ENSG00000120156	TEK	-2.2719	5.75384e-10	3.6083e-10
Neutrophil	ENSG00000144218	AFF3	-2.0706	5.95206e-10	3.75321e-10
Neutrophil	ENSG00000157404	KIT	-2.12427	7.24236e-10	4.5899e-10
Neutrophil	ENSG00000137752	CASP1	-1.60706	7.44691e-10	4.74326e-10
Neutrophil	ENSG00000106018	VIPR2	-2.13831	8.18033e-10	5.23645e-10
Neutrophil	ENSG00000197992	CLEC9A	-2.27755	1.11516e-09	7.17393e-10
Neutrophil	ENSG00000134539	KLRD1	-1.91338	1.13413e-09	7.33211e-10
Neutrophil	ENSG00000163751	CPA3	-2.35851	1.47598e-09	9.58917e-10
Neutrophil	ENSG00000197253	TPSB2	-2.5397	1.54277e-09	1.00723e-09
Neutrophil	ENSG00000012779	ALOX5	-1.40001	3.58751e-09	2.35359e-09
Neutrophil	ENSG00000268257	AIRN	-2.08711	4.70677e-09	3.10287e-09
Neutrophil	ENSG00000164867	NOS3	-2.41669	5.63162e-09	3.7305e-09
Neutrophil	ENSG00000167286	CD3D	-2.08611	6.08748e-09	4.05186e-09
Neutrophil	ENSG00000140678	ITGAX	-1.78798	6.66669e-09	4.45861e-09
Neutrophil	ENSG00000099974	DDTL	-2.10315	8.34747e-09	5.60929e-09
Neutrophil	ENSG00000128052	KDR	-2.01828	9.85609e-09	6.65443e-09
Neutrophil	ENSG00000155011	DKK2	-2.48356	1.01767e-08	6.90333e-09
Neutrophil	ENSG00000150045	KLRF1	-2.01401	1.15828e-08	7.894e-09
Neutrophil	ENSG00000123485	HJURP	-1.93498	1.21805e-08	8.34014e-09
Neutrophil	ENSG00000164171	ITGA2	-2.01561	1.3515e-08	9.29697e-09
Neutrophil	ENSG00000147113	DIPK2B	-1.9711	1.40471e-08	9.70771e-09
Neutrophil	ENSG00000162771	FAM71A	-1.81418	1.50878e-08	1.0475e-08
Neutrophil	ENSG00000156738	MS4A1	-2.02337	1.59714e-08	1.11393e-08
Neutrophil	ENSG00000122025	FLT3	-2.10782	1.60851e-08	1.1321e-08
Neutrophil	ENSG00000163600	ICOS	-1.86032	1.60851e-08	1.12714e-08
Neutrophil	ENSG00000138795	LEF1	-2.02837	1.62788e-08	1.15092e-08
Neutrophil	ENSG00000115523	GNLY	-2.29005	1.76105e-08	1.25068e-08
Neutrophil	ENSG00000232810	TNF	-2.2503	1.94615e-08	1.38834e-08
Neutrophil	ENSG00000162723	SLAMF9	-1.99001	2.5585e-08	1.83332e-08
Neutrophil	ENSG00000184292	TACSTD2	-1.92104	2.83059e-08	2.0373e-08
Neutrophil	ENSG00000173327	MAP3K11	-2.47845	3.66494e-08	2.64949e-08
Neutrophil	ENSG00000116191	RALGPS2	-1.97558	4.16329e-08	3.02303e-08
Neutrophil	ENSG00000140398	NEIL1	-2.00665	4.87817e-08	3.55764e-08
Neutrophil	ENSG00000178999	AURKB	-1.85783	5.10433e-08	3.73884e-08
Neutrophil	ENSG00000134817	APLNR	-2.00758	5.55811e-08	4.08893e-08
Neutrophil	ENSG00000198670	LPA	-1.70539	5.6578e-08	4.18028e-08
Neutrophil	ENSG00000105880	DLX5	-2.4976	5.84725e-08	4.33888e-08
Neutrophil	ENSG00000119535	CSF3R	1.4328	7.45291e-08	5.55408e-08
Neutrophil	ENSG00000161905	ALOX15	-2.01558	7.57392e-08	5.66838e-08
Neutrophil	ENSG00000100453	GZMB	-1.81078	1.11029e-07	8.34485e-08
Neutrophil	ENSG00000137441	FGFBP2	-1.97171	1.13605e-07	8.57464e-08
Neutrophil	ENSG00000166402	TUB	-3.0381	1.1902e-07	9.02125e-08
Neutrophil	ENSG00000163687	DNASE1L3	-2.37025	1.22608e-07	9.33228e-08
Neutrophil	ENSG00000081237	PTPRC	-1.209	1.24652e-07	9.52752e-08
Neutrophil	ENSG00000170312	CDK1	-1.73252	1.30871e-07	1.00446e-07
Neutrophil	ENSG00000117399	CDC20	-2.07951	1.35092e-07	1.04115e-07
Neutrophil	ENSG00000077522	ACTN2	-2.08758	1.57571e-07	1.21942e-07
Neutrophil	ENSG00000117281	CD160	-1.77677	2.08964e-07	1.63045e-07
Neutrophil	ENSG00000198178	CLEC4C	-1.93116	2.08964e-07	1.62648e-07
Neutrophil	ENSG00000203883	SOX18	-2.26073	2.28695e-07	1.79169e-07
Neutrophil	ENSG00000271447	MMP28	-1.84356	2.33636e-07	1.83784e-07
Neutrophil	ENSG00000163072	NOSTRIN	-1.73429	2.53533e-07	2.00242e-07
Neutrophil	ENSG00000176083	ZNF683	-1.78626	3.31135e-07	2.62588e-07
Neutrophil	ENSG00000137745	MMP13	-1.94404	3.61348e-07	2.87698e-07
Neutrophil	ENSG00000169783	LINGO1	-1.79147	3.63925e-07	2.90908e-07
Neutrophil	ENSG00000117707	PROX1	-1.6778	3.6427e-07	2.92344e-07
Neutrophil	ENSG00000183091	NEB	-1.60609	3.67376e-07	2.96007e-07
Neutrophil	ENSG00000061656	SPAG4	-1.97947	3.69873e-07	2.99197e-07
Neutrophil	ENSG00000141682	PMAIP1	-1.74147	4.06059e-07	3.29761e-07
Neutrophil	ENSG00000006377	DLX6	-2.18323	4.13971e-07	3.37505e-07
Neutrophil	ENSG00000197385	ZNF860	-1.94476	4.38354e-07	3.58781e-07
Neutrophil	ENSG00000224259	LINC01133	-1.68989	5.71828e-07	4.69846e-07
Neutrophil	ENSG00000037280	FLT4	-1.69527	6.40392e-07	5.28222e-07
Neutrophil	ENSG00000109684	CLNK	-1.66251	6.43855e-07	5.33128e-07
Neutrophil	ENSG00000100985	MMP9	-2.60792	7.85191e-07	6.52659e-07
Neutrophil	ENSG00000121807	CCR2	-1.72676	8.73852e-07	7.37486e-07
Neutrophil	ENSG00000131203	IDO1	-1.66263	8.73852e-07	7.36902e-07
Neutrophil	ENSG00000135443	KRT85	-1.85413	8.73852e-07	7.33778e-07
Neutrophil	ENSG00000172236	TPSAB1	-2.01424	8.73852e-07	7.36917e-07
Neutrophil	ENSG00000123999	INHA	-1.98338	9.72953e-07	8.24222e-07
Neutrophil	ENSG00000113361	CDH6	-1.86686	9.99524e-07	8.49914e-07
Neutrophil	ENSG00000167483	NIBAN3	-2.01639	1.35396e-06	1.15561e-06
Neutrophil	ENSG00000163568	AIM2	-1.83221	1.64446e-06	1.40879e-06
Neutrophil	ENSG00000149534	MS4A2	-1.65705	1.77024e-06	1.52218e-06
Neutrophil	ENSG00000164362	TERT	-1.91017	1.79091e-06	1.54566e-06
Neutrophil	ENSG00000126787	DLGAP5	-1.78444	2.75972e-06	2.39059e-06
Neutrophil	ENSG00000204323	SMIM5	-1.8027	2.82106e-06	2.45271e-06
Neutrophil	ENSG00000152402	GUCY1A2	-1.55862	3.66828e-06	3.21266e-06
Neutrophil	ENSG00000196083	IL1RAP	-1.51888	3.66828e-06	3.20123e-06
Neutrophil	ENSG00000129173	E2F8	-1.59429	4.34034e-06	3.81507e-06
Neutrophil	ENSG00000177455	CD19	-1.93602	4.61484e-06	4.07105e-06
Neutrophil	ENSG00000104435	STMN2	-1.69674	4.66208e-06	4.12757e-06
Neutrophil	ENSG00000089685	BIRC5	-1.57723	4.78492e-06	4.25157e-06
Neutrophil	ENSG00000166535	A2ML1	-1.50734	5.99413e-06	5.34509e-06
Neutrophil	ENSG00000139874	SSTR1	-1.81143	1.52559e-05	1.36526e-05
Neutrophil	ENSG00000180871	CXCR2	1.5998	1.80713e-05	1.62296e-05
Neutrophil	ENSG00000180875	GREM2	-1.62435	1.87373e-05	1.68875e-05
Neutrophil	ENSG00000173535	TNFRSF10C	1.31521	3.79413e-05	3.43164e-05
Neutrophil	ENSG00000102010	BMX	-1.6739	3.82495e-05	3.47169e-05
Neutrophil	ENSG00000105327	BBC3	-1.52463	3.85798e-05	3.51395e-05
Neutrophil	ENSG00000049540	ELN	-2.1238	7.28909e-05	6.66232e-05
Neutrophil	ENSG00000171051	FPR1	0.86658	8.63156e-05	7.91685e-05
Neutrophil	ENSG00000081479	LRP2	-1.33153	0.00010834	9.97147e-05
Neutrophil	ENSG00000002330	BAD	-1.95295	0.000114346	0.000105607
Neutrophil	ENSG00000105369	CD79A	-1.7674	0.000124499	0.000115379
Neutrophil	ENSG00000248323	LUCAT1	-1.30171	0.000127137	0.000118229
Neutrophil	ENSG00000018280	SLC11A1	-1.15178	0.000171001	0.000159564
Neutrophil	ENSG00000125538	IL1B	-1.33372	0.000205894	0.00019278
Neutrophil	ENSG00000175164	ABO	-1.4732	0.000234907	0.000220693
Neutrophil	ENSG00000102174	PHEX	-1.47003	0.000258531	0.000243711
Neutrophil	ENSG00000160712	IL6R	-0.812526	0.000877818	0.000830293
Neutrophil	ENSG00000163464	CXCR1	1.3494	0.000902249	0.000856274
Neutrophil	ENSG00000231764	DLX6-AS1	-1.88303	0.00243476	0.00231845
Neutrophil	ENSG00000213088	ACKR1	-1.05635	0.00294596	0.00281461
Neutrophil	ENSG00000179914	ITLN1	-2.19668	0.00390409	0.00374246
Neutrophil	ENSG00000115718	PROC	-1.57758	0.00793485	0.00763161
Neutrophil	ENSG00000133246	PRAM1	-0.913329	0.00925469	0.00893048
Neutrophil	ENSG00000171611	PTCRA	-1.15529	0.0115386	0.0111711
Neutrophil	ENSG00000101162	TUBB1	-0.824713	0.0200692	0.019494
Neutrophil	ENSG00000225556	C2CD4D	-0.737792	0.0463475	0.0452163
Neutrophil	ENSG00000205362	MT1A	-0.94246	0.0463475	0.0453143
Plasma-cell	ENSG00000115414	FN1	-5.82547	7.70836e-35	2.45489e-37
Plasma-cell	ENSG00000164692	COL1A2	-4.78586	3.00355e-30	1.91309e-32
Plasma-cell	ENSG00000026025	VIM	-4.47703	4.5857e-29	4.38124e-31
Plasma-cell	ENSG00000140416	TPM1	-4.33965	1.00615e-28	1.28171e-30
Plasma-cell	ENSG00000170476	MZB1	4.88494	4.98819e-28	7.94297e-30
Plasma-cell	ENSG00000149591	TAGLN	-4.68163	2.22385e-26	4.24939e-28
Plasma-cell	ENSG00000164733	CTSB	-4.9672	5.50982e-25	1.2283e-26
Plasma-cell	ENSG00000107796	ACTA2	-4.78834	1.27023e-23	3.23626e-25
Plasma-cell	ENSG00000168542	COL3A1	-4.36171	1.48086e-23	4.2445e-25
Plasma-cell	ENSG00000117984	CTSD	-4.2382	1.15266e-22	3.67088e-24
Plasma-cell	ENSG00000135046	ANXA1	-3.83105	3.5209e-21	1.23343e-22
Plasma-cell	ENSG00000173762	CD7	4.34776	3.92647e-19	1.60424e-20
Plasma-cell	ENSG00000133392	MYH11	-4.24735	3.92647e-19	1.62561e-20
Plasma-cell	ENSG00000101335	MYL9	-4.26728	4.91717e-19	2.19237e-20
Plasma-cell	ENSG00000118785	SPP1	-5.1173	1.73131e-18	8.27059e-20
Plasma-cell	ENSG00000125868	DSTN	-3.42593	1.49871e-17	7.63676e-19
Plasma-cell	ENSG00000123384	LRP1	-3.76509	1.68356e-17	9.11483e-19
Plasma-cell	ENSG00000166033	HTRA1	-3.50596	1.32595e-16	7.60099e-18
Plasma-cell	ENSG00000143248	RGS5	-4.12048	1.67072e-15	1.01094e-16
Plasma-cell	ENSG00000205362	MT1A	3.71216	1.48207e-14	9.43991e-16
Plasma-cell	ENSG00000067225	PKM	-2.99902	3.40755e-14	2.27894e-15
Plasma-cell	ENSG00000137801	THBS1	-3.03575	2.8435e-13	1.99226e-14
Plasma-cell	ENSG00000122786	CALD1	-3.18205	1.08192e-12	7.9249e-14
Plasma-cell	ENSG00000002330	BAD	3.23909	1.46116e-12	1.11681e-13
Plasma-cell	ENSG00000090382	LYZ	-3.06138	4.35163e-12	3.46467e-13
Plasma-cell	ENSG00000129226	CD68	-3.09913	4.53638e-12	3.75624e-13
Plasma-cell	ENSG00000225556	C2CD4D	3.15514	4.5981e-12	3.95378e-13
Plasma-cell	ENSG00000249669	CARMN	-3.47266	7.78524e-12	6.94225e-13
Plasma-cell	ENSG00000106366	SERPINE1	-3.20532	8.71801e-12	8.05167e-13
Plasma-cell	ENSG00000140937	CDH11	-2.98112	6.32742e-11	6.24682e-12
Plasma-cell	ENSG00000116191	RALGPS2	2.9376	6.32742e-11	6.0554e-12
Plasma-cell	ENSG00000106991	ENG	-2.89752	6.87787e-11	7.00929e-12
Plasma-cell	ENSG00000182871	COL18A1	-3.31919	6.99895e-11	7.35559e-12
Plasma-cell	ENSG00000139329	LUM	-3.25924	7.91056e-11	8.56558e-12
Plasma-cell	ENSG00000250722	SELENOP	-2.58561	7.98167e-11	8.89677e-12
Plasma-cell	ENSG00000117519	CNN3	-2.67114	2.30189e-10	2.6391e-11
Plasma-cell	ENSG00000166147	FBN1	-2.54312	2.78546e-10	3.28223e-11
Plasma-cell	ENSG00000105369	CD79A	3.19311	8.5913e-10	1.03971e-10
Plasma-cell	ENSG00000049540	ELN	2.94314	8.72166e-10	1.08326e-10
Plasma-cell	ENSG00000171236	LRG1	2.83526	1.31838e-09	1.67946e-10
Plasma-cell	ENSG00000102265	TIMP1	-2.6669	1.71911e-09	2.2447e-10
Plasma-cell	ENSG00000243716	NPIPB5	-2.20242	4.88139e-09	6.52924e-10
Plasma-cell	ENSG00000170458	CD14	-2.6159	5.7118e-09	7.8219e-10
Plasma-cell	ENSG00000163513	TGFBR2	-2.19929	1.95277e-08	2.73636e-09
Plasma-cell	ENSG00000105327	BBC3	2.34169	2.07674e-08	2.97622e-09
Plasma-cell	ENSG00000108691	CCL2	-2.57566	2.09901e-08	3.08786e-09
Plasma-cell	ENSG00000131981	LGALS3	-2.39334	2.09901e-08	3.14183e-09
Plasma-cell	ENSG00000175164	ABO	2.47487	2.57557e-08	4.01921e-09
Plasma-cell	ENSG00000164125	GASK1B	-2.36132	2.57557e-08	4.0085e-09
Plasma-cell	ENSG00000011465	DCN	-2.73334	2.90029e-08	4.61829e-09
Plasma-cell	ENSG00000061656	SPAG4	2.73625	2.96886e-08	4.82204e-09
Plasma-cell	ENSG00000171611	PTCRA	2.51221	3.83909e-08	6.35774e-09
Plasma-cell	ENSG00000130203	APOE	-2.9701	5.33627e-08	9.00709e-09
Plasma-cell	ENSG00000172236	TPSAB1	2.28698	1.29566e-07	2.22821e-08
Plasma-cell	ENSG00000115884	SDC1	2.69494	1.8881e-07	3.30717e-08
Plasma-cell	ENSG00000177575	CD163	-2.29106	2.00495e-07	3.5757e-08
Plasma-cell	ENSG00000198830	HMGN2	-1.73634	2.10534e-07	3.8218e-08
Plasma-cell	ENSG00000160789	LMNA	-2.12151	2.17582e-07	4.01903e-08
Plasma-cell	ENSG00000127083	OMD	-2.38376	2.27187e-07	4.2688e-08
Plasma-cell	ENSG00000137745	MMP13	2.13436	3.10096e-07	5.9254e-08
Plasma-cell	ENSG00000173327	MAP3K11	2.15594	3.65699e-07	7.10434e-08
Plasma-cell	ENSG00000203883	SOX18	2.28639	7.32535e-07	1.44641e-07
Plasma-cell	ENSG00000204262	COL5A2	-2.23046	8.64258e-07	1.73817e-07
Plasma-cell	ENSG00000164687	FABP5	-2.36967	8.64258e-07	1.76155e-07
Plasma-cell	ENSG00000140678	ITGAX	-2.27054	1.06051e-06	2.19533e-07
Plasma-cell	ENSG00000109846	CRYAB	-2.43835	1.08311e-06	2.27661e-07
Plasma-cell	ENSG00000162407	PLPP3	-2.01986	2.3628e-06	5.04165e-07
Plasma-cell	ENSG00000163220	S100A9	-2.27089	3.06509e-06	6.63777e-07
Plasma-cell	ENSG00000169783	LINGO1	1.93333	3.68304e-06	8.09331e-07
Plasma-cell	ENSG00000130176	CNN1	-2.54083	3.94874e-06	8.80293e-07
Plasma-cell	ENSG00000163568	AIM2	1.70303	3.9673e-06	8.97065e-07
Plasma-cell	ENSG00000203747	FCGR3A	-2.16248	5.38678e-06	1.23519e-06
Plasma-cell	ENSG00000123999	INHA	1.95926	5.75347e-06	1.33759e-06
Plasma-cell	ENSG00000197253	TPSB2	1.86675	8.31581e-06	1.95978e-06
Plasma-cell	ENSG00000162692	VCAM1	-1.8623	1.31773e-05	3.14744e-06
Plasma-cell	ENSG00000106799	TGFBR1	-1.69078	2.10202e-05	5.0877e-06
Plasma-cell	ENSG00000140398	NEIL1	1.77229	2.41288e-05	5.91693e-06
Plasma-cell	ENSG00000105329	TGFB1	-1.71058	2.55755e-05	6.35314e-06
Plasma-cell	ENSG00000113721	PDGFRB	-1.85509	5.20969e-05	1.31072e-05
Plasma-cell	ENSG00000180875	GREM2	1.79183	5.31076e-05	1.37206e-05
Plasma-cell	ENSG00000117707	PROX1	1.65831	5.31076e-05	1.38689e-05
Plasma-cell	ENSG00000164362	TERT	1.78601	5.31076e-05	1.36544e-05
Plasma-cell	ENSG00000135218	CD36	-2.41719	5.86577e-05	1.55051e-05
Plasma-cell	ENSG00000170442	KRT86	-1.60815	7.51665e-05	2.01951e-05
Plasma-cell	ENSG00000198053	SIRPA	-1.7683	7.51665e-05	2.03476e-05
Plasma-cell	ENSG00000115718	PROC	1.83468	7.73841e-05	2.11944e-05
Plasma-cell	ENSG00000168056	LTBP3	-1.59024	9.54119e-05	2.64358e-05
Plasma-cell	ENSG00000110799	VWF	-1.61388	0.00011857	3.32297e-05
Plasma-cell	ENSG00000150337	FCGR1A	-1.58616	0.000135159	3.83093e-05
Plasma-cell	ENSG00000172572	PDE3A	-1.6978	0.000140641	4.03111e-05
Plasma-cell	ENSG00000213088	ACKR1	1.69157	0.000158079	4.63155e-05
Plasma-cell	ENSG00000133246	PRAM1	1.65814	0.000158079	4.63162e-05
Plasma-cell	ENSG00000148773	MKI67	1.5245	0.000172824	5.11867e-05
Plasma-cell	ENSG00000138795	LEF1	1.37976	0.00017618	5.27419e-05
Plasma-cell	ENSG00000134853	PDGFRA	-1.59574	0.000179427	5.48567e-05
Plasma-cell	ENSG00000079246	XRCC5	-1.42221	0.000179427	5.43037e-05
Plasma-cell	ENSG00000115594	IL1R1	-1.40964	0.000187703	5.79848e-05
Plasma-cell	ENSG00000275385	CCL18	-2.00622	0.000216128	6.7454e-05
Plasma-cell	ENSG00000010610	CD4	-1.68103	0.000219248	6.91258e-05
Plasma-cell	ENSG00000115457	IGFBP2	-1.82496	0.000227254	7.23739e-05
Plasma-cell	ENSG00000122025	FLT3	1.55545	0.000244719	7.87154e-05
Plasma-cell	ENSG00000081479	LRP2	1.63977	0.000248265	8.06466e-05
Plasma-cell	ENSG00000262406	MMP12	-2.0634	0.000282769	9.27554e-05
Plasma-cell	ENSG00000150045	KLRF1	1.47181	0.000352134	0.00011663
Plasma-cell	ENSG00000149534	MS4A2	1.45666	0.000369558	0.000123578
Plasma-cell	ENSG00000161011	SQSTM1	-1.34868	0.000384199	0.000129698
Plasma-cell	ENSG00000178726	THBD	-1.41826	0.000406711	0.000138593
Plasma-cell	ENSG00000196776	CD47	-1.25019	0.000429565	0.000147749
Plasma-cell	ENSG00000259207	ITGB3	-1.59851	0.000440376	0.000152869
Plasma-cell	ENSG00000139874	SSTR1	1.58945	0.000451054	0.000158013
Plasma-cell	ENSG00000121807	CCR2	1.2738	0.000548494	0.000193895
Plasma-cell	ENSG00000176083	ZNF683	1.5044	0.000646139	0.00023047
Plasma-cell	ENSG00000141682	PMAIP1	1.31429	0.000713678	0.000256833
Plasma-cell	ENSG00000115607	IL18RAP	1.55795	0.000774601	0.000281224
Plasma-cell	ENSG00000157404	KIT	1.19209	0.000836987	0.00030654
Plasma-cell	ENSG00000102174	PHEX	1.48438	0.000838279	0.000309683
Plasma-cell	ENSG00000166535	A2ML1	1.48031	0.000886754	0.000330415
Plasma-cell	ENSG00000100453	GZMB	1.20142	0.00110413	0.000414927
Plasma-cell	ENSG00000104435	STMN2	1.45637	0.00142978	0.00054186
Plasma-cell	ENSG00000135443	KRT85	1.33284	0.0014434	0.000554307
Plasma-cell	ENSG00000183091	NEB	1.20686	0.0014434	0.000556216
Plasma-cell	ENSG00000113361	CDH6	1.34167	0.00150557	0.00058976
Plasma-cell	ENSG00000232810	TNF	1.4906	0.00150557	0.000586798
Plasma-cell	ENSG00000115523	GNLY	1.45312	0.00181252	0.000715774
Plasma-cell	ENSG00000196419	XRCC6	-1.09562	0.00205107	0.000816509
Plasma-cell	ENSG00000204217	BMPR2	-1.18171	0.00209935	0.000842413
Plasma-cell	ENSG00000139618	BRCA2	1.17246	0.00228554	0.000924956
Plasma-cell	ENSG00000101162	TUBB1	1.31353	0.00228554	0.000931686
Plasma-cell	ENSG00000183963	SMTN	-1.33968	0.00245194	0.00100733
Plasma-cell	ENSG00000131203	IDO1	1.25479	0.00247035	0.00102276
Plasma-cell	ENSG00000225783	MIAT	1.49567	0.00254305	0.00106095
Plasma-cell	ENSG00000126215	XRCC3	1.10223	0.00271942	0.0011432
Plasma-cell	ENSG00000268257	AIRN	1.26591	0.00274088	0.00116094
Plasma-cell	ENSG00000164305	CASP3	0.989989	0.00275285	0.00117478
Plasma-cell	ENSG00000020922	MRE11	1.07338	0.00299274	0.00128669
Plasma-cell	ENSG00000198178	CLEC4C	1.31939	0.00326942	0.00142171
Plasma-cell	ENSG00000129173	E2F8	1.23553	0.00326942	0.00142647
Plasma-cell	ENSG00000117399	CDC20	1.35086	0.00378968	0.00166553
Plasma-cell	ENSG00000100644	HIF1A	-1.11056	0.00492301	0.0021793
Plasma-cell	ENSG00000167286	CD3D	1.23573	0.00564575	0.00253519
Plasma-cell	ENSG00000137441	FGFBP2	1.22218	0.00564575	0.00252217
Plasma-cell	ENSG00000197385	ZNF860	1.15512	0.0060768	0.00274811
Plasma-cell	ENSG00000156738	MS4A1	1.1847	0.00627975	0.00285989
Plasma-cell	ENSG00000197930	ERO1A	-1.10026	0.00729461	0.0033453
Plasma-cell	ENSG00000125538	IL1B	1.19519	0.00742149	0.00342712
Plasma-cell	ENSG00000115590	IL1R2	1.07839	0.00871269	0.00405113
Plasma-cell	ENSG00000100985	MMP9	-1.85358	0.0101383	0.00474627
Plasma-cell	ENSG00000012124	CD22	1.09098	0.0101881	0.00480201
Plasma-cell	ENSG00000132334	PTPRE	-1.06898	0.0105023	0.00498357
Plasma-cell	ENSG00000177455	CD19	1.33874	0.010554	0.00504173
Plasma-cell	ENSG00000120156	TEK	0.999919	0.0112534	0.00541166
Plasma-cell	ENSG00000229619	MBNL1-AS1	-1.15761	0.0123904	0.00603736
Plasma-cell	ENSG00000111252	SH2B3	-0.938514	0.0123904	0.00599949
Plasma-cell	ENSG00000123643	SLC36A1	-1.08381	0.0136487	0.00669394
Plasma-cell	ENSG00000113088	GZMK	1.07467	0.0137468	0.00678584
Plasma-cell	ENSG00000178999	AURKB	1.10071	0.0142786	0.00713929
Plasma-cell	ENSG00000037280	FLT4	1.11396	0.0142786	0.00712045
Plasma-cell	ENSG00000197992	CLEC9A	1.13684	0.0150149	0.00755527
Plasma-cell	ENSG00000149294	NCAM1	1.00996	0.0166966	0.00845465
Plasma-cell	ENSG00000180644	PRF1	0.948561	0.0193344	0.00985193
Plasma-cell	ENSG00000204323	SMIM5	1.03768	0.0194734	0.00998476
Plasma-cell	ENSG00000140932	CMTM2	1.072	0.0195694	0.0100963
Plasma-cell	ENSG00000111537	IFNG	0.982441	0.0200131	0.0103889
Plasma-cell	ENSG00000131477	RAMP2	0.953858	0.0218822	0.0114289
Plasma-cell	ENSG00000088247	KHSRP	-0.832726	0.0231651	0.0121727
Plasma-cell	ENSG00000102755	FLT1	-0.864376	0.0238314	0.0125987
Plasma-cell	ENSG00000175595	ERCC4	0.974819	0.0260646	0.0138624
Plasma-cell	ENSG00000099977	DDT	1.00949	0.0264393	0.0141458
Plasma-cell	ENSG00000164104	HMGB2	-0.76455	0.0298343	0.0160573
Plasma-cell	ENSG00000167548	KMT2D	0.75598	0.0323981	0.0175404
Plasma-cell	ENSG00000019169	MARCO	-1.29809	0.0341896	0.0186192
Plasma-cell	ENSG00000162723	SLAMF9	0.948943	0.0366601	0.0200813
Plasma-cell	ENSG00000128052	KDR	0.994252	0.0368902	0.0203248
Plasma-cell	ENSG00000187720	THSD4	-0.902579	0.0374746	0.0207662
Plasma-cell	ENSG00000137462	TLR2	-0.933985	0.0382394	0.0213118
Plasma-cell	ENSG00000136826	KLF4	-0.847316	0.0397129	0.0222595
Plasma-cell	ENSG00000123485	HJURP	0.957867	0.0404171	0.0227829
Plasma-cell	ENSG00000144218	AFF3	0.829468	0.0408544	0.0231595
Plasma-cell	ENSG00000175445	LPL	-0.930925	0.0412332	0.0235056
Plasma-cell	ENSG00000143546	S100A8	-1.17026	0.0417185	0.0239151
Plasma-cell	ENSG00000163751	CPA3	0.888665	0.0420663	0.0242484
Plasma-cell	ENSG00000179776	CDH5	-0.797078	0.0422997	0.0246524
Plasma-cell	ENSG00000170312	CDK1	0.922799	0.0422997	0.0245623
Plasma-cell	ENSG00000161905	ALOX15	0.810867	0.0427077	0.0250262
VSMC	ENSG00000164692	COL1A2	5.25816	2.07073e-114	6.59469e-117
VSMC	ENSG00000107796	ACTA2	5.62933	4.10501e-89	2.61466e-91
VSMC	ENSG00000168056	LTBP3	2.83251	2.30406e-82	2.20133e-84
VSMC	ENSG00000163220	S100A9	-4.7526	1.65229e-78	2.10482e-80
VSMC	ENSG00000168542	COL3A1	4.7228	1.39955e-74	2.22858e-76
VSMC	ENSG00000101335	MYL9	4.63712	1.72775e-72	3.30143e-74
VSMC	ENSG00000125868	DSTN	3.70404	2.49469e-71	5.56141e-73
VSMC	ENSG00000149591	TAGLN	4.90651	1.81241e-70	4.6176e-72
VSMC	ENSG00000090382	LYZ	-4.36736	2.04257e-63	5.85451e-65
VSMC	ENSG00000129038	LOXL1	3.66053	4.48101e-61	1.42707e-62
VSMC	ENSG00000182871	COL18A1	3.76743	1.84048e-59	6.44755e-61
VSMC	ENSG00000133392	MYH11	5.17311	7.12307e-59	2.72219e-60
VSMC	ENSG00000140416	TPM1	3.6951	1.17111e-57	4.84854e-59
VSMC	ENSG00000204262	COL5A2	3.99822	5.13478e-55	2.28939e-56
VSMC	ENSG00000177575	CD163	-4.23894	5.90351e-55	2.82015e-56
VSMC	ENSG00000115457	IGFBP2	4.14428	2.99047e-54	1.5238e-55
VSMC	ENSG00000261371	PECAM1	-3.93516	1.13146e-50	6.12573e-52
VSMC	ENSG00000122786	CALD1	3.8776	3.73428e-50	2.14067e-51
VSMC	ENSG00000143248	RGS5	4.72521	4.46178e-49	2.6998e-50
VSMC	ENSG00000129226	CD68	-3.73578	7.75776e-47	4.94125e-48
VSMC	ENSG00000115414	FN1	3.79107	4.67372e-46	3.12574e-47
VSMC	ENSG00000139329	LUM	4.43648	4.99215e-46	3.49768e-47
VSMC	ENSG00000118785	SPP1	-5.14066	1.13977e-43	8.34867e-45
VSMC	ENSG00000113721	PDGFRB	3.88972	3.99943e-40	3.05689e-41
VSMC	ENSG00000166147	FBN1	3.14933	2.34123e-39	1.86403e-40
VSMC	ENSG00000124067	SLC12A4	2.09844	1.89787e-38	1.57148e-39
VSMC	ENSG00000130176	CNN1	4.59941	1.30399e-36	1.12127e-37
VSMC	ENSG00000134853	PDGFRA	3.42608	1.02147e-35	9.10862e-37
VSMC	ENSG00000109846	CRYAB	3.42197	8.32e-35	7.68408e-36
VSMC	ENSG00000167641	PPP1R14A	4.07585	3.45356e-34	3.29958e-35
VSMC	ENSG00000117519	CNN3	3.04507	2.61333e-33	2.58004e-34
VSMC	ENSG00000170458	CD14	-3.84571	5.30593e-33	5.40732e-34
VSMC	ENSG00000140937	CDH11	3.63901	1.2439e-31	1.30728e-32
VSMC	ENSG00000250722	SELENOP	-2.61557	3.66079e-31	3.96391e-32
VSMC	ENSG00000106366	SERPINE1	3.04723	7.65494e-31	8.53257e-32
VSMC	ENSG00000048052	HDAC9	1.64959	9.9633e-31	1.14229e-31
VSMC	ENSG00000140678	ITGAX	-3.49182	1.4233e-28	1.67714e-29
VSMC	ENSG00000172572	PDE3A	2.86645	3.62096e-28	4.38205e-29
VSMC	ENSG00000143546	S100A8	-4.1039	1.87909e-26	2.3339e-27
VSMC	ENSG00000012779	ALOX5	-3.4384	3.4906e-26	4.44663e-27
VSMC	ENSG00000249669	CARMN	3.76585	1.46891e-25	1.91801e-26
VSMC	ENSG00000137801	THBS1	2.98774	2.54341e-25	3.40202e-26
VSMC	ENSG00000164733	CTSB	-3.04602	5.83864e-25	7.99559e-26
VSMC	ENSG00000010610	CD4	-3.30779	1.16243e-24	1.62888e-25
VSMC	ENSG00000110799	VWF	-3.33912	1.46597e-24	2.10091e-25
VSMC	ENSG00000277632	CCL3	-3.66077	9.77013e-24	1.43129e-24
VSMC	ENSG00000203747	FCGR3A	-3.30643	2.08661e-22	3.12328e-23
VSMC	ENSG00000198053	SIRPA	-2.08565	5.08802e-22	7.77786e-23
VSMC	ENSG00000229619	MBNL1-AS1	2.46993	1.1497e-21	1.79412e-22
VSMC	ENSG00000160789	LMNA	1.61949	1.20888e-21	1.92496e-22
VSMC	ENSG00000135218	CD36	-4.37608	1.57997e-21	2.5662e-22
VSMC	ENSG00000204217	BMPR2	1.37365	6.38097e-21	1.05672e-21
VSMC	ENSG00000166033	HTRA1	2.21157	2.43481e-19	4.10971e-20
VSMC	ENSG00000102265	TIMP1	2.70811	2.68597e-19	4.61919e-20
VSMC	ENSG00000127083	OMD	2.8326	3.30253e-19	5.78468e-20
VSMC	ENSG00000121966	CXCR4	-3.0201	7.93746e-19	1.4156e-19
VSMC	ENSG00000275385	CCL18	-3.59288	9.50808e-19	1.72599e-19
VSMC	ENSG00000183963	SMTN	2.60529	2.28212e-18	4.21537e-19
VSMC	ENSG00000132334	PTPRE	-1.90855	5.86414e-18	1.10186e-18
VSMC	ENSG00000130203	APOE	-3.63826	1.54212e-17	2.94672e-18
VSMC	ENSG00000095970	TREM2	-2.85321	1.7108e-17	3.32353e-18
VSMC	ENSG00000276085	CCL3L1	-3.35409	2.96906e-17	5.86247e-18
VSMC	ENSG00000179776	CDH5	-2.19538	3.3347e-17	6.69064e-18
VSMC	ENSG00000081237	PTPRC	-2.58994	3.44644e-16	7.02459e-17
VSMC	ENSG00000119535	CSF3R	-2.40667	6.54085e-16	1.354e-16
VSMC	ENSG00000111252	SH2B3	-1.41365	2.0273e-15	4.2612e-16
VSMC	ENSG00000125538	IL1B	-2.67715	2.6056e-15	5.55973e-16
VSMC	ENSG00000137462	TLR2	-1.58367	1.45884e-14	3.15927e-15
VSMC	ENSG00000187720	THSD4	1.82555	3.39773e-14	7.46634e-15
VSMC	ENSG00000128585	MKLN1	0.623828	5.60614e-14	1.24978e-14
VSMC	ENSG00000162692	VCAM1	2.40377	8.14664e-14	1.84207e-14
VSMC	ENSG00000174175	SELP	-2.10756	8.21882e-13	1.88457e-13
VSMC	ENSG00000164687	FABP5	-2.29938	1.27375e-12	2.96128e-13
VSMC	ENSG00000018280	SLC11A1	-2.88231	1.67034e-12	3.93648e-13
VSMC	ENSG00000011465	DCN	2.75731	4.11078e-12	9.81874e-13
VSMC	ENSG00000196776	CD47	0.901924	5.85942e-12	1.4182e-12
VSMC	ENSG00000163734	CXCL3	-1.85472	7.46006e-12	1.82938e-12
VSMC	ENSG00000102755	FLT1	-1.51214	8.65933e-12	2.15104e-12
VSMC	ENSG00000076242	MLH1	0.646203	1.49357e-11	3.75772e-12
VSMC	ENSG00000145782	ATG12	0.786428	1.78932e-11	4.61577e-12
VSMC	ENSG00000078401	EDN1	-1.84437	1.78932e-11	4.60801e-12
VSMC	ENSG00000170442	KRT86	1.24302	2.53202e-11	6.61227e-12
VSMC	ENSG00000153208	MERTK	-1.31225	2.87887e-11	7.60975e-12
VSMC	ENSG00000122691	TWIST1	1.80786	3.97919e-11	1.0645e-11
VSMC	ENSG00000123384	LRP1	1.38873	5.37069e-11	1.45385e-11
VSMC	ENSG00000262406	MMP12	-2.60258	5.60619e-11	1.53545e-11
VSMC	ENSG00000131477	RAMP2	-1.80478	7.82233e-11	2.16733e-11
VSMC	ENSG00000106991	ENG	1.124	1.28393e-10	3.59828e-11
VSMC	ENSG00000171051	FPR1	-2.19663	1.32918e-10	3.76741e-11
VSMC	ENSG00000163106	HPGDS	-1.93768	1.45208e-10	4.16201e-11
VSMC	ENSG00000026025	VIM	1.67671	4.35892e-10	1.26325e-10
VSMC	ENSG00000172236	TPSAB1	-2.34156	4.48498e-10	1.31407e-10
VSMC	ENSG00000137752	CASP1	-1.35191	4.75055e-10	1.40701e-10
VSMC	ENSG00000163513	TGFBR2	0.924648	1.10391e-09	3.30471e-10
VSMC	ENSG00000141052	MYOCD	2.51186	1.41836e-09	4.29121e-10
VSMC	ENSG00000100985	MMP9	-3.37054	1.61344e-09	4.93281e-10
VSMC	ENSG00000155011	DKK2	-1.63978	2.76683e-09	8.54721e-10
VSMC	ENSG00000186377	CYP4X1	1.65885	3.58443e-09	1.11871e-09
VSMC	ENSG00000135046	ANXA1	1.25506	3.75867e-09	1.18506e-09
VSMC	ENSG00000080854	IGSF9B	2.25817	4.27978e-09	1.36299e-09
VSMC	ENSG00000150337	FCGR1A	-1.89582	5.46506e-09	1.75787e-09
VSMC	ENSG00000164867	NOS3	-1.61253	5.50251e-09	1.78744e-09
VSMC	ENSG00000079246	XRCC5	0.703158	7.45748e-09	2.44624e-09
VSMC	ENSG00000163072	NOSTRIN	-1.33325	1.06897e-08	3.54055e-09
VSMC	ENSG00000171634	BPTF	0.56646	1.38292e-08	4.62443e-09
VSMC	ENSG00000175445	LPL	-2.02751	1.54272e-08	5.2079e-09
VSMC	ENSG00000019169	MARCO	-2.40424	1.72056e-08	5.86304e-09
VSMC	ENSG00000102010	BMX	-1.67264	2.02032e-08	6.94889e-09
VSMC	ENSG00000151617	EDNRA	1.92858	2.28727e-08	8.01273e-09
VSMC	ENSG00000133800	LYVE1	-1.44217	2.28727e-08	7.97072e-09
VSMC	ENSG00000002330	BAD	1.48919	6.79948e-08	2.40364e-08
VSMC	ENSG00000197253	TPSB2	-1.91727	8.76232e-08	3.12541e-08
VSMC	ENSG00000123643	SLC36A1	-1.06047	9.67368e-08	3.48129e-08
VSMC	ENSG00000164125	GASK1B	0.94754	1.16144e-07	4.21668e-08
VSMC	ENSG00000115594	IL1R1	1.26299	1.1976e-07	4.3861e-08
VSMC	ENSG00000183484	GPR132	-1.68335	1.25292e-07	4.62861e-08
VSMC	ENSG00000163751	CPA3	-1.56247	1.26725e-07	4.72193e-08
VSMC	ENSG00000160712	IL6R	-1.2741	1.40761e-07	5.28973e-08
VSMC	ENSG00000100297	MCM5	-0.812453	2.5328e-07	9.59882e-08
VSMC	ENSG00000149451	ADAM33	1.71613	4.66919e-07	1.79222e-07
VSMC	ENSG00000198218	QRICH1	0.585018	4.66919e-07	1.79928e-07
VSMC	ENSG00000277734	TRAC	-1.44727	5.5518e-07	2.15707e-07
VSMC	ENSG00000179914	ITLN1	-2.26954	6.21642e-07	2.43509e-07
VSMC	ENSG00000162711	NLRP3	-1.42817	1.26094e-06	4.9795e-07
VSMC	ENSG00000196371	FUT4	0.519838	2.20586e-06	8.78129e-07
VSMC	ENSG00000213809	KLRK1	-1.40495	2.70088e-06	1.08379e-06
VSMC	ENSG00000165124	SVEP1	1.57951	3.68919e-06	1.49212e-06
VSMC	ENSG00000037280	FLT4	-1.17636	4.74236e-06	1.93319e-06
VSMC	ENSG00000170160	CCDC144A	0.585475	5.1294e-06	2.1073e-06
VSMC	ENSG00000113088	GZMK	-1.53906	5.14691e-06	2.13089e-06
VSMC	ENSG00000173327	MAP3K11	-0.942173	5.46582e-06	2.29773e-06
VSMC	ENSG00000111404	RERGL	1.66076	5.46582e-06	2.28775e-06
VSMC	ENSG00000070961	ATP2B1	-0.670665	5.89039e-06	2.49498e-06
VSMC	ENSG00000147113	DIPK2B	-0.9948	6.43144e-06	2.74463e-06
VSMC	ENSG00000115970	THADA	0.431376	6.6133e-06	2.8433e-06
VSMC	ENSG00000231721	LINC-PINT	0.348423	8.53171e-06	3.69526e-06
VSMC	ENSG00000075223	SEMA3C	1.19144	1.30923e-05	5.71224e-06
VSMC	ENSG00000116824	CD2	-1.48455	1.31309e-05	5.77091e-06
VSMC	ENSG00000049540	ELN	1.5898	1.39887e-05	6.19247e-06
VSMC	ENSG00000117984	CTSD	-1.39035	1.64521e-05	7.33531e-06
VSMC	ENSG00000180644	PRF1	-1.29244	1.68862e-05	7.58266e-06
VSMC	ENSG00000153563	CD8A	-1.49946	1.77358e-05	8.02064e-06
VSMC	ENSG00000115523	GNLY	-1.61141	1.88154e-05	8.56878e-06
VSMC	ENSG00000134539	KLRD1	-1.04048	1.989e-05	9.12153e-06
VSMC	ENSG00000150636	CCDC102B	0.898844	2.23428e-05	1.03175e-05
VSMC	ENSG00000163687	DNASE1L3	-1.24037	2.24624e-05	1.04443e-05
VSMC	ENSG00000120156	TEK	-1.09443	2.67777e-05	1.25361e-05
VSMC	ENSG00000134817	APLNR	-1.0538	3.07278e-05	1.44831e-05
VSMC	ENSG00000113361	CDH6	1.31681	3.53072e-05	1.68665e-05
VSMC	ENSG00000136634	IL10	-1.32846	3.53072e-05	1.68432e-05
VSMC	ENSG00000131747	TOP2A	-0.930245	3.70218e-05	1.78039e-05
VSMC	ENSG00000166402	TUB	0.870611	3.70218e-05	1.79214e-05
VSMC	ENSG00000165757	JCAD	0.888876	4.42351e-05	2.15541e-05
VSMC	ENSG00000140932	CMTM2	-0.714098	4.5851e-05	2.24874e-05
VSMC	ENSG00000196419	XRCC6	0.495236	4.98408e-05	2.46029e-05
VSMC	ENSG00000121807	CCR2	-1.14137	6.02365e-05	2.99264e-05
VSMC	ENSG00000088247	KHSRP	0.592311	6.05744e-05	3.02872e-05
VSMC	ENSG00000115590	IL1R2	-0.84795	8.28141e-05	4.16708e-05
VSMC	ENSG00000077522	ACTN2	1.4934	8.90052e-05	4.50695e-05
VSMC	ENSG00000196549	MME	-1.00233	0.000100738	5.13315e-05
VSMC	ENSG00000196588	MRTFA	0.334486	0.000105915	5.43069e-05
VSMC	ENSG00000117281	CD160	-0.621392	0.000107543	5.57913e-05
VSMC	ENSG00000150045	KLRF1	-0.977516	0.000107543	5.58264e-05
VSMC	ENSG00000167286	CD3D	-1.36692	0.000109728	5.731e-05
VSMC	ENSG00000116191	RALGPS2	-0.834703	0.000145692	7.65577e-05
VSMC	ENSG00000131828	PDHA1	0.465844	0.000146345	7.73674e-05
VSMC	ENSG00000259207	ITGB3	0.903086	0.000175567	9.33746e-05
VSMC	ENSG00000126581	BECN1	0.551731	0.00017588	9.46145e-05
VSMC	ENSG00000128052	KDR	-0.753744	0.00017588	9.46614e-05
VSMC	ENSG00000163464	CXCR1	-0.926067	0.00017663	9.56278e-05
VSMC	ENSG00000180871	CXCR2	-1.04185	0.000191955	0.000104536
VSMC	ENSG00000225783	MIAT	-0.987834	0.000195239	0.000106946
VSMC	ENSG00000141682	PMAIP1	-0.910792	0.000239618	0.000132019
VSMC	ENSG00000149534	MS4A2	-0.75218	0.000248987	0.000137974
VSMC	ENSG00000156738	MS4A1	-0.743176	0.000252498	0.000140723
VSMC	ENSG00000141510	TP53	0.324245	0.000265019	0.000148546
VSMC	ENSG00000109684	CLNK	-0.65918	0.000282766	0.000159393
VSMC	ENSG00000148773	MKI67	-1.00208	0.000415	0.000236392
VSMC	ENSG00000253729	PRKDC	0.456119	0.000415	0.000236577
VSMC	ENSG00000162723	SLAMF9	-1.00896	0.000441881	0.000253308
VSMC	ENSG00000133246	PRAM1	-1.11495	0.000489486	0.000282156
VSMC	ENSG00000012061	ERCC1	0.410228	0.000512304	0.00029694
VSMC	ENSG00000100393	EP300	0.411209	0.000528765	0.000309375
VSMC	ENSG00000138795	LEF1	-0.807736	0.000528765	0.00030985
VSMC	ENSG00000178999	AURKB	-0.766719	0.000623086	0.000367105
VSMC	ENSG00000232810	TNF	-1.18713	0.000640107	0.000379172
VSMC	ENSG00000225746	MEG8	0.636805	0.000728841	0.000434055
VSMC	ENSG00000198670	LPA	-0.427488	0.000762575	0.000456574
VSMC	ENSG00000130303	BST2	-0.809819	0.000787942	0.000474271
VSMC	ENSG00000073050	XRCC1	0.339637	0.000863333	0.000522399
VSMC	ENSG00000069431	ABCC9	0.931233	0.000884164	0.000537819
VSMC	ENSG00000117707	PROX1	-0.852828	0.00115197	0.000704392
VSMC	ENSG00000167548	KMT2D	0.373955	0.0012479	0.000767024
VSMC	ENSG00000012124	CD22	-1.1532	0.00128712	0.000795225
VSMC	ENSG00000100453	GZMB	-0.745909	0.00137224	0.00085219
VSMC	ENSG00000176083	ZNF683	-0.91853	0.00145776	0.00090994
VSMC	ENSG00000114026	OGG1	0.438769	0.00146087	0.000916531
VSMC	ENSG00000104320	NBN	0.35939	0.00151018	0.000952279
VSMC	ENSG00000161011	SQSTM1	0.606503	0.00177309	0.00112371
VSMC	ENSG00000137441	FGFBP2	-0.485855	0.00196814	0.00125359
VSMC	ENSG00000106018	VIPR2	0.981249	0.00201322	0.00128872
VSMC	ENSG00000115607	IL18RAP	-0.957546	0.00207669	0.00133596
VSMC	ENSG00000173535	TNFRSF10C	-0.585804	0.00256465	0.00165804
VSMC	ENSG00000248323	LUCAT1	-0.479504	0.00285308	0.00185359
VSMC	ENSG00000108691	CCL2	-1.11079	0.00294385	0.00192194
VSMC	ENSG00000157404	KIT	-0.473015	0.00340145	0.00223313
VSMC	ENSG00000113810	SMC4	0.364498	0.00340145	0.00224236
VSMC	ENSG00000089685	BIRC5	-0.770486	0.00354524	0.00234844
VSMC	ENSG00000177455	CD19	-0.425982	0.00361667	0.00240727
VSMC	ENSG00000170312	CDK1	-0.64557	0.00449328	0.00300506
VSMC	ENSG00000105880	DLX5	0.720511	0.00471993	0.00318671
VSMC	ENSG00000051180	RAD51	-0.4603	0.00471993	0.00317851
VSMC	ENSG00000129173	E2F8	-0.529463	0.00563217	0.00382055
VSMC	ENSG00000165949	IFI27	-1.06638	0.00564372	0.00384635
VSMC	ENSG00000123485	HJURP	-0.470538	0.00582164	0.00398616
VSMC	ENSG00000100644	HIF1A	-0.55763	0.00633516	0.00435794
VSMC	ENSG00000163568	AIM2	-0.727392	0.006526	0.00451
VSMC	ENSG00000197992	CLEC9A	-0.568473	0.00671426	0.00466149
VSMC	ENSG00000106799	TGFBR1	0.575546	0.0074471	0.005194
VSMC	ENSG00000235244	DANT2	0.658156	0.00772684	0.00541371
VSMC	ENSG00000111537	IFNG	-0.536192	0.00787031	0.00553929
VSMC	ENSG00000117399	CDC20	-0.477195	0.00873915	0.00617996
VSMC	ENSG00000164171	ITGA2	0.613881	0.00873915	0.00620646
VSMC	ENSG00000170476	MZB1	-0.936786	0.00885752	0.00631874
VSMC	ENSG00000105329	TGFB1	0.484217	0.00946635	0.00678321
VSMC	ENSG00000012048	BRCA1	-0.246872	0.0130577	0.00940309
VSMC	ENSG00000163600	ICOS	-0.517088	0.0130577	0.00943981
VSMC	ENSG00000131203	IDO1	-0.544862	0.0130629	0.00948515
VSMC	ENSG00000183765	CHEK2	-0.32872	0.0142049	0.0103596
VSMC	ENSG00000122025	FLT3	-0.535413	0.0158045	0.0115765
VSMC	ENSG00000166508	MCM7	0.324646	0.0158525	0.0116622
VSMC	ENSG00000166535	A2ML1	-0.324935	0.0163832	0.0121048
VSMC	ENSG00000225556	C2CD4D	-0.581979	0.0178609	0.0132535
VSMC	ENSG00000126787	DLGAP5	-0.417309	0.0187717	0.0139891
VSMC	ENSG00000105369	CD79A	-0.782428	0.0205002	0.0153425
VSMC	ENSG00000101162	TUBB1	-0.41145	0.0228379	0.0171648
VSMC	ENSG00000136244	IL6	0.504473	0.0261187	0.0197138
VSMC	ENSG00000171236	LRG1	-0.568625	0.0320217	0.0242712
VSMC	ENSG00000271447	MMP28	-0.348996	0.0376662	0.0287894
VSMC	ENSG00000143799	PARP1	-0.288417	0.0376662	0.0287064
VSMC	ENSG00000162407	PLPP3	0.485648	0.0379675	0.0291407
VSMC	ENSG00000102174	PHEX	-0.35258	0.0389872	0.0300474
VSMC	ENSG00000140564	FURIN	0.358872	0.0406098	0.0314273
VSMC	ENSG00000154783	FGD5	-0.37661	0.0430261	0.033619
VSMC	ENSG00000067225	PKM	0.487244	0.0430261	0.0336707
VSMC	ENSG00000164362	TERT	-0.384861	0.0430261	0.0337083
VSMC	ENSG00000161905	ALOX15	-0.28883	0.0447981	0.0352393

## Sheet: Deseq2 - Scale 10
Cluster name	ENSEMBL ID	HGNC symbol	log2FC	padj	pvalue
CD8_Teff-cell	ENSG00000277734	TRAC	5.08839	8.14566e-82	2.59416e-84
CD8_Teff-cell	ENSG00000115414	FN1	-5.59528	5.39701e-66	3.43759e-68
CD8_Teff-cell	ENSG00000116824	CD2	4.9956	2.57936e-64	2.46436e-66
CD8_Teff-cell	ENSG00000115523	GNLY	5.0309	2.61457e-54	3.33066e-56
CD8_Teff-cell	ENSG00000153563	CD8A	4.69699	9.06794e-47	1.44394e-48
CD8_Teff-cell	ENSG00000164692	COL1A2	-4.01693	1.09716e-42	2.09649e-44
CD8_Teff-cell	ENSG00000168542	COL3A1	-3.83081	1.97862e-42	4.41093e-44
CD8_Teff-cell	ENSG00000113088	GZMK	4.32882	3.52019e-42	8.96864e-44
CD8_Teff-cell	ENSG00000213809	KLRK1	4.15476	1.24003e-41	3.55422e-43
CD8_Teff-cell	ENSG00000180644	PRF1	4.60234	2.14409e-41	6.82831e-43
CD8_Teff-cell	ENSG00000149591	TAGLN	-4.39221	4.73934e-36	1.66028e-37
CD8_Teff-cell	ENSG00000166033	HTRA1	-3.37976	3.47711e-30	1.32883e-31
CD8_Teff-cell	ENSG00000133392	MYH11	-4.87902	6.94213e-30	2.87413e-31
CD8_Teff-cell	ENSG00000167286	CD3D	3.94583	1.13434e-25	5.05756e-27
CD8_Teff-cell	ENSG00000140937	CDH11	-3.71474	1.83e-24	8.74204e-26
CD8_Teff-cell	ENSG00000081237	PTPRC	2.39471	9.28144e-24	4.7294e-25
CD8_Teff-cell	ENSG00000118785	SPP1	-5.25171	2.93975e-23	1.59158e-24
CD8_Teff-cell	ENSG00000134539	KLRD1	3.40374	6.43387e-23	3.6882e-24
CD8_Teff-cell	ENSG00000107796	ACTA2	-4.05108	1.64496e-22	9.95356e-24
CD8_Teff-cell	ENSG00000106366	SERPINE1	-3.19716	1.75055e-21	1.115e-22
CD8_Teff-cell	ENSG00000101335	MYL9	-3.78643	1.54772e-20	1.0351e-21
CD8_Teff-cell	ENSG00000026025	VIM	-1.92851	1.40875e-19	9.87024e-21
CD8_Teff-cell	ENSG00000182871	COL18A1	-3.37993	1.48697e-19	1.08918e-20
CD8_Teff-cell	ENSG00000143248	RGS5	-3.77922	1.98546e-19	1.51755e-20
CD8_Teff-cell	ENSG00000125868	DSTN	-2.70316	3.83899e-19	3.05652e-20
CD8_Teff-cell	ENSG00000150045	KLRF1	2.89577	4.14873e-18	3.43526e-19
CD8_Teff-cell	ENSG00000123384	LRP1	-2.77649	1.53019e-16	1.31577e-17
CD8_Teff-cell	ENSG00000106991	ENG	-2.30737	5.77584e-16	5.15043e-17
CD8_Teff-cell	ENSG00000102265	TIMP1	-2.8066	8.32885e-16	7.69225e-17
CD8_Teff-cell	ENSG00000137801	THBS1	-2.53663	3.16782e-15	3.02658e-16
CD8_Teff-cell	ENSG00000137441	FGFBP2	2.33416	3.01668e-14	2.97825e-15
CD8_Teff-cell	ENSG00000111537	IFNG	2.47293	3.08904e-14	3.14806e-15
CD8_Teff-cell	ENSG00000115457	IGFBP2	-3.29569	5.18096e-14	5.44496e-15
CD8_Teff-cell	ENSG00000140416	TPM1	-2.37804	2.15351e-13	2.33182e-14
CD8_Teff-cell	ENSG00000122786	CALD1	-2.86649	3.3229e-13	3.70387e-14
CD8_Teff-cell	ENSG00000100453	GZMB	2.38831	4.17998e-13	4.79233e-14
CD8_Teff-cell	ENSG00000204262	COL5A2	-2.70174	4.88102e-13	5.75152e-14
CD8_Teff-cell	ENSG00000225783	MIAT	2.64468	6.27822e-13	7.59784e-14
CD8_Teff-cell	ENSG00000160789	LMNA	-1.74264	6.6422e-13	8.24987e-14
CD8_Teff-cell	ENSG00000176083	ZNF683	3.09474	1.3553e-12	1.72649e-13
CD8_Teff-cell	ENSG00000121966	CXCR4	1.75908	1.52161e-12	1.98681e-13
CD8_Teff-cell	ENSG00000117984	CTSD	-2.50321	1.61434e-12	2.17878e-13
CD8_Teff-cell	ENSG00000163600	ICOS	2.52583	1.61434e-12	2.21072e-13
CD8_Teff-cell	ENSG00000139329	LUM	-2.91817	4.21345e-12	5.9042e-13
CD8_Teff-cell	ENSG00000113721	PDGFRB	-3.19491	1.67621e-11	2.40221e-12
CD8_Teff-cell	ENSG00000162692	VCAM1	-2.22324	2.13281e-11	3.1245e-12
CD8_Teff-cell	ENSG00000183484	GPR132	1.69802	4.92473e-11	7.37141e-12
CD8_Teff-cell	ENSG00000121807	CCR2	2.22916	8.74475e-11	1.33678e-11
CD8_Teff-cell	ENSG00000149311	ATM	1.24018	1.2311e-10	1.92114e-11
CD8_Teff-cell	ENSG00000130176	CNN1	-3.57587	1.94281e-10	3.09365e-11
CD8_Teff-cell	ENSG00000249669	CARMN	-3.19402	2.06551e-10	3.35481e-11
CD8_Teff-cell	ENSG00000164733	CTSB	-2.47309	2.82097e-10	4.67167e-11
CD8_Teff-cell	ENSG00000108691	CCL2	-2.33986	2.89252e-10	4.88228e-11
CD8_Teff-cell	ENSG00000164104	HMGB2	1.20161	2.95317e-10	5.0787e-11
CD8_Teff-cell	ENSG00000115607	IL18RAP	2.77752	2.99025e-10	5.23771e-11
CD8_Teff-cell	ENSG00000138795	LEF1	2.35772	5.53695e-10	9.87481e-11
CD8_Teff-cell	ENSG00000168056	LTBP3	-1.67533	3.59587e-09	6.52753e-10
CD8_Teff-cell	ENSG00000164125	GASK1B	-1.89956	4.04069e-09	7.4637e-10
CD8_Teff-cell	ENSG00000198670	LPA	1.28659	1.53019e-08	2.87519e-09
CD8_Teff-cell	ENSG00000067225	PKM	-1.23375	1.89429e-08	3.61967e-09
CD8_Teff-cell	ENSG00000166508	MCM7	1.14675	2.28359e-08	4.43627e-09
CD8_Teff-cell	ENSG00000117519	CNN3	-1.97067	4.64805e-08	9.17768e-09
CD8_Teff-cell	ENSG00000259207	ITGB3	-2.10414	6.46644e-08	1.29741e-08
CD8_Teff-cell	ENSG00000170312	CDK1	1.50511	6.85345e-08	1.39688e-08
CD8_Teff-cell	ENSG00000204217	BMPR2	-1.34189	8.61098e-08	1.78253e-08
CD8_Teff-cell	ENSG00000173762	CD7	2.94351	1.18927e-07	2.49973e-08
CD8_Teff-cell	ENSG00000170458	CD14	-1.87683	3.18366e-07	6.79317e-08
CD8_Teff-cell	ENSG00000134853	PDGFRA	-1.82661	4.0645e-07	8.8021e-08
CD8_Teff-cell	ENSG00000129038	LOXL1	-2.00872	4.29765e-07	9.44387e-08
CD8_Teff-cell	ENSG00000127083	OMD	-1.86352	4.38188e-07	9.76852e-08
CD8_Teff-cell	ENSG00000126787	DLGAP5	1.43083	5.86471e-07	1.3261e-07
CD8_Teff-cell	ENSG00000198830	HMGN2	0.757874	1.11094e-06	2.54739e-07
CD8_Teff-cell	ENSG00000156738	MS4A1	1.84663	1.27477e-06	2.96365e-07
CD8_Teff-cell	ENSG00000137752	CASP1	1.0909	1.34213e-06	3.16299e-07
CD8_Teff-cell	ENSG00000172572	PDE3A	-1.91896	1.4011e-06	3.34657e-07
CD8_Teff-cell	ENSG00000197903	HIST1H2BK	0.980485	1.52827e-06	3.69899e-07
CD8_Teff-cell	ENSG00000167641	PPP1R14A	-2.74769	1.66087e-06	4.07283e-07
CD8_Teff-cell	ENSG00000143184	XCL1	1.71188	1.78188e-06	4.42633e-07
CD8_Teff-cell	ENSG00000115594	IL1R1	-1.32306	2.22693e-06	5.60278e-07
CD8_Teff-cell	ENSG00000166147	FBN1	-1.82285	2.72665e-06	6.94687e-07
CD8_Teff-cell	ENSG00000178726	THBD	-1.51426	4.65135e-06	1.19987e-06
CD8_Teff-cell	ENSG00000109684	CLNK	1.52436	4.91165e-06	1.28266e-06
CD8_Teff-cell	ENSG00000131747	TOP2A	1.35624	5.11452e-06	1.35193e-06
CD8_Teff-cell	ENSG00000117281	CD160	1.74108	5.77444e-06	1.54475e-06
CD8_Teff-cell	ENSG00000109846	CRYAB	-1.8809	6.47832e-06	1.75368e-06
CD8_Teff-cell	ENSG00000064989	CALCRL	-1.46417	6.52301e-06	1.78656e-06
CD8_Teff-cell	ENSG00000261371	PECAM1	-1.19795	6.80214e-06	1.88467e-06
CD8_Teff-cell	ENSG00000030110	BAK1	1.03757	7.80789e-06	2.1882e-06
CD8_Teff-cell	ENSG00000124067	SLC12A4	-1.30843	9.46788e-06	2.68357e-06
CD8_Teff-cell	ENSG00000171611	PTCRA	1.95253	9.76365e-06	2.7985e-06
CD8_Teff-cell	ENSG00000149294	NCAM1	1.48578	9.87305e-06	2.8613e-06
CD8_Teff-cell	ENSG00000268257	AIRN	1.34957	1.00349e-05	2.94017e-06
CD8_Teff-cell	ENSG00000117399	CDC20	1.32454	1.01263e-05	2.99919e-06
CD8_Teff-cell	ENSG00000163220	S100A9	-1.63236	1.09284e-05	3.27155e-06
CD8_Teff-cell	ENSG00000198053	SIRPA	-1.43523	1.17204e-05	3.546e-06
CD8_Teff-cell	ENSG00000020922	MRE11	1.0324	1.78406e-05	5.45447e-06
CD8_Teff-cell	ENSG00000232810	TNF	1.81121	1.8597e-05	5.74494e-06
CD8_Teff-cell	ENSG00000243716	NPIPB5	0.682408	2.20226e-05	6.87329e-06
CD8_Teff-cell	ENSG00000090382	LYZ	-1.68339	4.37489e-05	1.37934e-05
CD8_Teff-cell	ENSG00000095002	MSH2	0.85602	6.04917e-05	1.92649e-05
CD8_Teff-cell	ENSG00000167483	NIBAN3	1.38753	6.64907e-05	2.13871e-05
CD8_Teff-cell	ENSG00000161905	ALOX15	1.25355	6.80923e-05	2.21191e-05
CD8_Teff-cell	ENSG00000106799	TGFBR1	-0.888237	7.00948e-05	2.29929e-05
CD8_Teff-cell	ENSG00000177455	CD19	1.14071	9.53854e-05	3.15926e-05
CD8_Teff-cell	ENSG00000231721	LINC-PINT	0.929086	0.000104532	3.4955e-05
CD8_Teff-cell	ENSG00000123999	INHA	1.3547	0.000129717	4.37898e-05
CD8_Teff-cell	ENSG00000104435	STMN2	1.36737	0.000134652	4.58844e-05
CD8_Teff-cell	ENSG00000012048	BRCA1	1.00518	0.000140301	4.91501e-05
CD8_Teff-cell	ENSG00000135443	KRT85	1.21573	0.000140301	4.84483e-05
CD8_Teff-cell	ENSG00000250722	SELENOP	-1.40058	0.000140301	4.90778e-05
CD8_Teff-cell	ENSG00000051180	RAD51	1.05007	0.000178512	6.31044e-05
CD8_Teff-cell	ENSG00000129226	CD68	-1.68357	0.000191592	6.83386e-05
CD8_Teff-cell	ENSG00000198178	CLEC4C	1.32217	0.000323344	0.000116363
CD8_Teff-cell	ENSG00000129173	E2F8	1.22173	0.000326957	0.000118704
CD8_Teff-cell	ENSG00000183963	SMTN	-1.56368	0.000350453	0.000128351
CD8_Teff-cell	ENSG00000110799	VWF	-1.40157	0.000361365	0.000133498
CD8_Teff-cell	ENSG00000131981	LGALS3	-1.23322	0.000420883	0.000156826
CD8_Teff-cell	ENSG00000095970	TREM2	-1.25903	0.000467836	0.000175811
CD8_Teff-cell	ENSG00000115718	PROC	1.52398	0.000489076	0.00018535
CD8_Teff-cell	ENSG00000126215	XRCC3	0.960005	0.000609157	0.000232799
CD8_Teff-cell	ENSG00000143799	PARP1	0.631469	0.000611522	0.00023565
CD8_Teff-cell	ENSG00000213088	ACKR1	1.3091	0.000661552	0.000257036
CD8_Teff-cell	ENSG00000037280	FLT4	1.14163	0.000684083	0.000267969
CD8_Teff-cell	ENSG00000130203	APOE	-1.96449	0.000703269	0.000277724
CD8_Teff-cell	ENSG00000137462	TLR2	-1.27441	0.000710971	0.00028303
CD8_Teff-cell	ENSG00000275385	CCL18	-1.70825	0.000721705	0.000289601
CD8_Teff-cell	ENSG00000225556	C2CD4D	1.46175	0.000737092	0.000298123
CD8_Teff-cell	ENSG00000164362	TERT	1.23127	0.000746663	0.000304372
CD8_Teff-cell	ENSG00000136244	IL6	1.01666	0.000802076	0.000329515
CD8_Teff-cell	ENSG00000114026	OGG1	0.878044	0.00101268	0.000419263
CD8_Teff-cell	ENSG00000197992	CLEC9A	1.17353	0.00101832	0.000424839
CD8_Teff-cell	ENSG00000148773	MKI67	0.965254	0.00115562	0.000485803
CD8_Teff-cell	ENSG00000178999	AURKB	0.985939	0.00132518	0.000561302
CD8_Teff-cell	ENSG00000135218	CD36	-2.22552	0.00145538	0.000621086
CD8_Teff-cell	ENSG00000248323	LUCAT1	0.795826	0.00159022	0.000685856
CD8_Teff-cell	ENSG00000153208	MERTK	-1.30447	0.00159022	0.000688757
CD8_Teff-cell	ENSG00000011465	DCN	-1.37147	0.00163576	0.00071369
CD8_Teff-cell	ENSG00000162407	PLPP3	-1.3346	0.00165692	0.000728201
CD8_Teff-cell	ENSG00000183765	CHEK2	0.758305	0.00185515	0.000821228
CD8_Teff-cell	ENSG00000012779	ALOX5	-1.20403	0.00195136	0.000870033
CD8_Teff-cell	ENSG00000131203	IDO1	0.984037	0.00201519	0.000904912
CD8_Teff-cell	ENSG00000180875	GREM2	1.20364	0.00225259	0.00101869
CD8_Teff-cell	ENSG00000150337	FCGR1A	-1.08178	0.0023016	0.00104818
CD8_Teff-cell	ENSG00000115970	THADA	0.673697	0.00230541	0.00105726
CD8_Teff-cell	ENSG00000177575	CD163	-1.34478	0.00236051	0.00109004
CD8_Teff-cell	ENSG00000167548	KMT2D	0.699025	0.00245408	0.00114107
CD8_Teff-cell	ENSG00000133789	SWAP70	-0.978958	0.00256275	0.00119976
CD8_Teff-cell	ENSG00000149534	MS4A2	1.02197	0.0026393	0.001244
CD8_Teff-cell	ENSG00000123485	HJURP	0.967756	0.00272088	0.00129112
CD8_Teff-cell	ENSG00000143546	S100A8	-1.43066	0.0027453	0.00131145
CD8_Teff-cell	ENSG00000135046	ANXA1	-0.447771	0.00289034	0.00138994
CD8_Teff-cell	ENSG00000100985	MMP9	-2.14586	0.00290145	0.00140452
CD8_Teff-cell	ENSG00000101162	TUBB1	1.06916	0.00331039	0.00161302
CD8_Teff-cell	ENSG00000197385	ZNF860	0.953897	0.00395477	0.0019396
CD8_Teff-cell	ENSG00000161011	SQSTM1	-0.726801	0.00402343	0.00198609
CD8_Teff-cell	ENSG00000139618	BRCA2	0.875228	0.00447811	0.00222479
CD8_Teff-cell	ENSG00000277632	CCL3	-0.910966	0.0049079	0.00245395
CD8_Teff-cell	ENSG00000141052	MYOCD	-1.31568	0.00535394	0.00269402
CD8_Teff-cell	ENSG00000137745	MMP13	1.12627	0.00578208	0.00292787
CD8_Teff-cell	ENSG00000174059	CD34	-0.960635	0.00595135	0.00303254
CD8_Teff-cell	ENSG00000100297	MCM5	0.600078	0.00688947	0.00354227
CD8_Teff-cell	ENSG00000018280	SLC11A1	-1.35878	0.00688947	0.00355444
CD8_Teff-cell	ENSG00000205362	MT1A	1.44278	0.00697472	0.00362064
CD8_Teff-cell	ENSG00000089685	BIRC5	0.811231	0.00735774	0.0038429
CD8_Teff-cell	ENSG00000119535	CSF3R	-1.06819	0.00750034	0.00394126
CD8_Teff-cell	ENSG00000166535	A2ML1	0.852843	0.00788173	0.00416678
CD8_Teff-cell	ENSG00000140564	FURIN	-0.566396	0.00913461	0.00485821
CD8_Teff-cell	ENSG00000099977	DDT	0.717437	0.00938016	0.00501869
CD8_Teff-cell	ENSG00000113810	SMC4	0.622635	0.00955509	0.00514271
CD8_Teff-cell	ENSG00000224259	LINC01133	0.814219	0.00994851	0.00538613
CD8_Teff-cell	ENSG00000157404	KIT	1.03893	0.0100868	0.00549315
CD8_Teff-cell	ENSG00000076242	MLH1	0.517672	0.0108171	0.00592528
CD8_Teff-cell	ENSG00000100644	HIF1A	-0.733931	0.0110549	0.00609075
CD8_Teff-cell	ENSG00000115884	SDC1	0.809622	0.0124009	0.00687184
CD8_Teff-cell	ENSG00000140678	ITGAX	-1.0028	0.0133575	0.00744448
CD8_Teff-cell	ENSG00000128052	KDR	0.850128	0.0133617	0.00748934
CD8_Teff-cell	ENSG00000136826	KLF4	-0.944122	0.0138536	0.0078092
CD8_Teff-cell	ENSG00000125538	IL1B	-1.11024	0.0147189	0.00834385
CD8_Teff-cell	ENSG00000163513	TGFBR2	-0.541878	0.0158234	0.00902035
CD8_Teff-cell	ENSG00000178404	CEP295NL	-1.05189	0.0159091	0.00911987
CD8_Teff-cell	ENSG00000183091	NEB	0.754778	0.0164444	0.00947907
CD8_Teff-cell	ENSG00000099974	DDTL	0.629863	0.0199654	0.0115723
CD8_Teff-cell	ENSG00000141510	TP53	0.510947	0.0202903	0.0118252
CD8_Teff-cell	ENSG00000170442	KRT86	-0.687848	0.0215085	0.0126037
CD8_Teff-cell	ENSG00000087088	BAX	0.497135	0.0227415	0.0134332
CD8_Teff-cell	ENSG00000271447	MMP28	0.665443	0.0227415	0.0134711
CD8_Teff-cell	ENSG00000132646	PCNA	0.50816	0.0234508	0.0139659
CD8_Teff-cell	ENSG00000203747	FCGR3A	-0.945064	0.0258149	0.0155383
CD8_Teff-cell	ENSG00000019169	MARCO	-1.39253	0.0258149	0.0154659
CD8_Teff-cell	ENSG00000104738	MCM4	0.65539	0.0286439	0.0173323
CD8_Teff-cell	ENSG00000122025	FLT3	0.826897	0.0292799	0.0178104
CD8_Teff-cell	ENSG00000162723	SLAMF9	0.811502	0.0308353	0.0188547
CD8_Teff-cell	ENSG00000276085	CCL3L1	-0.746567	0.0323269	0.0198697
CD8_Teff-cell	ENSG00000164305	CASP3	0.555928	0.0327841	0.0202551
CD8_Teff-cell	ENSG00000204323	SMIM5	0.770434	0.0329234	0.020446
CD8_Teff-cell	ENSG00000169783	LINGO1	0.838091	0.036328	0.0227252
CD8_Teff-cell	ENSG00000075223	SEMA3C	-0.834867	0.036328	0.0227917
CD8_Teff-cell	ENSG00000253729	PRKDC	0.411059	0.037256	0.0234926
CD8_Teff-cell	ENSG00000116191	RALGPS2	0.731635	0.0382213	0.024223
CD8_Teff-cell	ENSG00000078401	EDN1	-0.694416	0.0386716	0.0246316
CD8_Teff-cell	ENSG00000180871	CXCR2	0.67498	0.0388452	0.0248659
CD8_Teff-cell	ENSG00000163072	NOSTRIN	0.779162	0.0398245	0.0256196
CD8_Teff-cell	ENSG00000081479	LRP2	0.899518	0.0402446	0.026018
CD8_Teff-cell	ENSG00000171634	BPTF	0.406999	0.0422132	0.0274252
Endothelial	ENSG00000064989	CALCRL	3.56929	1.24215e-68	3.9559e-71
Endothelial	ENSG00000110799	VWF	6.34736	1.06575e-64	6.78823e-67
Endothelial	ENSG00000261371	PECAM1	3.8823	2.01963e-59	1.92958e-61
Endothelial	ENSG00000078401	EDN1	4.65137	2.24223e-49	2.85634e-51
Endothelial	ENSG00000118785	SPP1	-6.58871	1.24059e-46	1.97546e-48
Endothelial	ENSG00000179776	CDH5	4.84541	1.45052e-45	2.77169e-47
Endothelial	ENSG00000154783	FGD5	2.49663	2.93171e-38	6.53566e-40
Endothelial	ENSG00000174059	CD34	3.49564	3.69413e-37	9.4118e-39
Endothelial	ENSG00000174175	SELP	4.68335	1.29516e-34	3.71225e-36
Endothelial	ENSG00000164692	COL1A2	-2.72294	4.85291e-34	1.54551e-35
Endothelial	ENSG00000120156	TEK	3.71392	2.00095e-33	7.0097e-35
Endothelial	ENSG00000131477	RAMP2	4.2842	2.96765e-31	1.13414e-32
Endothelial	ENSG00000102010	BMX	4.02389	1.0886e-28	4.50696e-30
Endothelial	ENSG00000107796	ACTA2	-3.47875	5.89024e-28	2.62622e-29
Endothelial	ENSG00000090382	LYZ	-3.03932	1.60222e-25	7.65393e-27
Endothelial	ENSG00000117984	CTSD	-3.42145	5.81246e-25	2.96176e-26
Endothelial	ENSG00000149591	TAGLN	-2.91298	1.19097e-24	6.44792e-26
Endothelial	ENSG00000165757	JCAD	1.86693	1.59471e-24	9.14166e-26
Endothelial	ENSG00000163220	S100A9	-2.85249	4.91226e-24	2.97239e-25
Endothelial	ENSG00000123384	LRP1	-2.79104	2.77493e-23	1.76747e-24
Endothelial	ENSG00000170458	CD14	-2.70387	1.1886e-22	7.94925e-24
Endothelial	ENSG00000133392	MYH11	-3.66598	2.19944e-22	1.54101e-23
Endothelial	ENSG00000155011	DKK2	3.84464	5.99673e-22	4.39251e-23
Endothelial	ENSG00000130176	CNN1	-3.65101	1.68034e-21	1.28433e-22
Endothelial	ENSG00000164733	CTSB	-3.1826	3.62184e-20	2.88363e-21
Endothelial	ENSG00000249669	CARMN	-3.22001	5.01995e-20	4.15665e-21
Endothelial	ENSG00000129226	CD68	-3.33817	2.97831e-19	2.56097e-20
Endothelial	ENSG00000178726	THBD	1.95008	3.40593e-19	3.03714e-20
Endothelial	ENSG00000164867	NOS3	3.39254	5.08449e-19	4.69586e-20
Endothelial	ENSG00000136826	KLF4	1.95277	6.95219e-19	6.64222e-20
Endothelial	ENSG00000163513	TGFBR2	1.11402	2.16958e-18	2.14194e-19
Endothelial	ENSG00000125868	DSTN	-1.78961	4.25106e-18	4.33229e-19
Endothelial	ENSG00000177575	CD163	-2.71052	7.93078e-18	8.3349e-19
Endothelial	ENSG00000101335	MYL9	-2.47673	7.98351e-18	8.64457e-19
Endothelial	ENSG00000102755	FLT1	2.86799	2.12006e-17	2.36312e-18
Endothelial	ENSG00000109846	CRYAB	-2.06664	1.68968e-16	1.93721e-17
Endothelial	ENSG00000012779	ALOX5	-2.06134	1.81287e-15	2.13618e-16
Endothelial	ENSG00000106799	TGFBR1	-1.40864	2.44427e-15	2.95803e-16
Endothelial	ENSG00000134853	PDGFRA	-1.55049	3.00013e-15	3.79773e-16
Endothelial	ENSG00000101000	PROCR	2.22755	3.00013e-15	3.82182e-16
Endothelial	ENSG00000277632	CCL3	-2.56555	5.28505e-15	6.90086e-16
Endothelial	ENSG00000139329	LUM	-2.93134	1.79554e-14	2.40168e-15
Endothelial	ENSG00000179914	ITLN1	4.03844	2.65606e-14	3.63728e-15
Endothelial	ENSG00000168542	COL3A1	-1.70325	3.104e-14	4.34956e-15
Endothelial	ENSG00000140678	ITGAX	-2.70217	7.24779e-14	1.0387e-14
Endothelial	ENSG00000115457	IGFBP2	-1.94825	1.03777e-13	1.5203e-14
Endothelial	ENSG00000129038	LOXL1	-2.20546	1.25627e-13	1.88041e-14
Endothelial	ENSG00000275385	CCL18	-3.32797	1.94479e-13	2.97292e-14
Endothelial	ENSG00000203747	FCGR3A	-2.29061	2.49231e-13	3.88928e-14
Endothelial	ENSG00000204217	BMPR2	1.24766	3.18887e-13	5.07781e-14
Endothelial	ENSG00000130203	APOE	-3.32803	3.83713e-13	6.23228e-14
Endothelial	ENSG00000121966	CXCR4	-1.50966	5.4014e-13	8.945e-14
Endothelial	ENSG00000010610	CD4	-2.18103	2.93397e-12	4.95224e-13
Endothelial	ENSG00000113721	PDGFRB	-1.70339	5.66394e-12	9.74053e-13
Endothelial	ENSG00000095970	TREM2	-2.1054	1.26372e-11	2.21353e-12
Endothelial	ENSG00000137462	TLR2	-1.90526	1.39802e-11	2.49329e-12
Endothelial	ENSG00000106991	ENG	1.39177	1.9951e-11	3.62167e-12
Endothelial	ENSG00000123643	SLC36A1	-1.39183	2.34387e-11	4.32945e-12
Endothelial	ENSG00000140416	TPM1	-1.57819	2.87445e-11	5.40103e-12
Endothelial	ENSG00000128052	KDR	2.63079	5.1257e-11	9.79433e-12
Endothelial	ENSG00000143546	S100A8	-2.39012	2.99211e-10	5.8127e-11
Endothelial	ENSG00000069122	ADGRF5	2.2998	3.28549e-10	6.48728e-11
Endothelial	ENSG00000081237	PTPRC	-1.16627	3.71829e-10	7.46027e-11
Endothelial	ENSG00000135046	ANXA1	-1.0554	5.1268e-10	1.04495e-10
Endothelial	ENSG00000122786	CALD1	-1.29627	6.02292e-10	1.24678e-10
Endothelial	ENSG00000115414	FN1	-1.56566	1.14421e-09	2.40502e-10
Endothelial	ENSG00000143248	RGS5	-2.28065	1.18722e-09	2.53324e-10
Endothelial	ENSG00000204262	COL5A2	-1.40296	1.71166e-09	3.70679e-10
Endothelial	ENSG00000067225	PKM	-1.21153	1.73767e-09	3.81846e-10
Endothelial	ENSG00000153208	MERTK	-1.27049	3.7938e-09	8.45751e-10
Endothelial	ENSG00000276085	CCL3L1	-2.17995	4.63137e-09	1.05361e-09
Endothelial	ENSG00000250722	SELENOP	-1.60557	4.63137e-09	1.06197e-09
Endothelial	ENSG00000163106	HPGDS	-1.61563	4.88785e-09	1.13635e-09
Endothelial	ENSG00000271447	MMP28	1.92326	6.21271e-09	1.46414e-09
Endothelial	ENSG00000163072	NOSTRIN	2.91003	8.51587e-09	2.03404e-09
Endothelial	ENSG00000196776	CD47	-0.64101	9.1183e-09	2.20698e-09
Endothelial	ENSG00000100985	MMP9	-4.01946	9.14678e-09	2.243e-09
Endothelial	ENSG00000141052	MYOCD	-1.96213	1.04608e-08	2.59853e-09
Endothelial	ENSG00000164125	GASK1B	1.08002	1.45064e-08	3.6497e-09
Endothelial	ENSG00000166033	HTRA1	-0.947519	2.60052e-08	6.62552e-09
Endothelial	ENSG00000147113	DIPK2B	2.53329	8.11593e-08	2.0936e-08
Endothelial	ENSG00000165949	IFI27	2.0255	1.14223e-07	2.9829e-08
Endothelial	ENSG00000037280	FLT4	2.51787	1.35118e-07	3.5716e-08
Endothelial	ENSG00000119535	CSF3R	-1.76183	1.46015e-07	3.90612e-08
Endothelial	ENSG00000150337	FCGR1A	-1.50428	1.72357e-07	4.66572e-08
Endothelial	ENSG00000196371	FUT4	-0.911329	1.89525e-07	5.19081e-08
Endothelial	ENSG00000203883	SOX18	2.01922	3.53421e-07	9.79224e-08
Endothelial	ENSG00000167641	PPP1R14A	-1.71464	3.7439e-07	1.06117e-07
Endothelial	ENSG00000161011	SQSTM1	-1.02009	3.7439e-07	1.05823e-07
Endothelial	ENSG00000019169	MARCO	-2.80341	4.1072e-07	1.17722e-07
Endothelial	ENSG00000175445	LPL	-1.9044	4.30816e-07	1.24854e-07
Endothelial	ENSG00000048052	HDAC9	-1.29323	6.8967e-07	2.02069e-07
Endothelial	ENSG00000163687	DNASE1L3	2.19768	1.04397e-06	3.09202e-07
Endothelial	ENSG00000115594	IL1R1	1.21582	1.12622e-06	3.37148e-07
Endothelial	ENSG00000173327	MAP3K11	1.27045	1.30195e-06	3.93901e-07
Endothelial	ENSG00000018280	SLC11A1	-2.02142	1.32162e-06	4.04062e-07
Endothelial	ENSG00000075223	SEMA3C	-1.44565	2.62504e-06	8.10921e-07
Endothelial	ENSG00000111404	RERGL	-1.46859	5.43802e-06	1.69722e-06
Endothelial	ENSG00000229619	MBNL1-AS1	-1.3942	6.54204e-06	2.06262e-06
Endothelial	ENSG00000131981	LGALS3	-1.40548	7.38213e-06	2.351e-06
Endothelial	ENSG00000171051	FPR1	-1.43483	1.06528e-05	3.42653e-06
Endothelial	ENSG00000077522	ACTN2	-1.4865	1.34585e-05	4.37187e-06
Endothelial	ENSG00000213088	ACKR1	1.49208	2.46719e-05	8.09302e-06
Endothelial	ENSG00000145782	ATG12	-0.553262	2.65812e-05	8.80397e-06
Endothelial	ENSG00000160712	IL6R	-1.08675	3.10098e-05	1.03695e-05
Endothelial	ENSG00000111252	SH2B3	0.610482	3.5131e-05	1.18595e-05
Endothelial	ENSG00000012124	CD22	-1.34095	3.73804e-05	1.27379e-05
Endothelial	ENSG00000134817	APLNR	2.02618	5.98923e-05	2.05999e-05
Endothelial	ENSG00000262406	MMP12	-2.44582	0.000148502	5.15501e-05
Endothelial	ENSG00000149451	ADAM33	-1.43405	0.000159502	5.58767e-05
Endothelial	ENSG00000168056	LTBP3	-0.534418	0.000160062	5.65824e-05
Endothelial	ENSG00000133789	SWAP70	0.603244	0.000167766	5.98403e-05
Endothelial	ENSG00000197930	ERO1A	-1.01431	0.000173161	6.23159e-05
Endothelial	ENSG00000166147	FBN1	-0.601964	0.000189563	6.88223e-05
Endothelial	ENSG00000163751	CPA3	-1.18388	0.000227579	8.33489e-05
Endothelial	ENSG00000198053	SIRPA	-1.00994	0.000268533	9.92033e-05
Endothelial	ENSG00000136244	IL6	0.987946	0.000565807	0.000210826
Endothelial	ENSG00000224259	LINC01133	1.03521	0.000594857	0.000224132
Endothelial	ENSG00000140398	NEIL1	0.821	0.000594857	0.000225439
Endothelial	ENSG00000080854	IGSF9B	-1.06507	0.000673765	0.00025749
Endothelial	ENSG00000164171	ITGA2	0.809833	0.000677849	0.000261209
Endothelial	ENSG00000196549	MME	-1.12298	0.000844957	0.000328295
Endothelial	ENSG00000135218	CD36	-2.20943	0.000956469	0.000374668
Endothelial	ENSG00000104320	NBN	-0.521262	0.00097037	0.000383204
Endothelial	ENSG00000167548	KMT2D	0.475954	0.00111305	0.000443093
Endothelial	ENSG00000183963	SMTN	-1.1289	0.00140677	0.000564502
Endothelial	ENSG00000162407	PLPP3	0.93925	0.00190691	0.000771266
Endothelial	ENSG00000166508	MCM7	0.485221	0.00216595	0.000887107
Endothelial	ENSG00000026025	VIM	-0.647152	0.00216595	0.000889832
Endothelial	ENSG00000136634	IL10	-0.777816	0.00224421	0.000929133
Endothelial	ENSG00000162711	NLRP3	-0.701947	0.00239132	0.000997651
Endothelial	ENSG00000131828	PDHA1	-0.382311	0.00293183	0.00123249
Endothelial	ENSG00000178404	CEP295NL	-0.771791	0.00301505	0.00127707
Endothelial	ENSG00000106018	VIPR2	-0.929893	0.00328764	0.00140301
Endothelial	ENSG00000259207	ITGB3	0.599031	0.0035947	0.00154549
Endothelial	ENSG00000122691	TWIST1	-0.806859	0.00371777	0.00161024
Endothelial	ENSG00000149311	ATM	-0.412823	0.00490952	0.00214205
Endothelial	ENSG00000225746	MEG8	-0.645531	0.00524469	0.00230499
Endothelial	ENSG00000108691	CCL2	-0.873995	0.0062649	0.00277332
Endothelial	ENSG00000197253	TPSB2	-1.02365	0.00629505	0.00280671
Endothelial	ENSG00000198218	QRICH1	0.281371	0.00675149	0.00303172
Endothelial	ENSG00000149294	NCAM1	0.785903	0.0067752	0.00306394
Endothelial	ENSG00000151617	EDNRA	-0.77533	0.00711343	0.00323956
Endothelial	ENSG00000125538	IL1B	-0.971994	0.00751244	0.00344519
Endothelial	ENSG00000164687	FABP5	-0.968384	0.00786594	0.00365741
Endothelial	ENSG00000277734	TRAC	-0.644898	0.00786594	0.00364775
Endothelial	ENSG00000116824	CD2	-0.608371	0.0109786	0.00513968
Endothelial	ENSG00000130303	BST2	0.789915	0.0110651	0.00526323
Endothelial	ENSG00000132334	PTPRE	0.383596	0.0110651	0.0052784
Endothelial	ENSG00000137801	THBS1	0.80736	0.0110651	0.00528589
Endothelial	ENSG00000113088	GZMK	-0.664625	0.0111885	0.00538044
Endothelial	ENSG00000183484	GPR132	-0.685132	0.0112662	0.00545371
Endothelial	ENSG00000138795	LEF1	0.84222	0.0137553	0.00670244
Endothelial	ENSG00000113810	SMC4	0.418039	0.0143649	0.00704519
Endothelial	ENSG00000164305	CASP3	0.406466	0.0154867	0.00764471
Endothelial	ENSG00000160789	LMNA	0.367221	0.0165309	0.00821278
Endothelial	ENSG00000171634	BPTF	0.297961	0.0174107	0.00870533
Endothelial	ENSG00000100644	HIF1A	-0.395115	0.0216228	0.0108803
Endothelial	ENSG00000069431	ABCC9	-0.480862	0.0221434	0.0112127
Endothelial	ENSG00000248323	LUCAT1	-0.498424	0.0229771	0.0117081
Endothelial	ENSG00000170442	KRT86	-0.395067	0.0230543	0.0118208
Endothelial	ENSG00000011465	DCN	-0.980366	0.0261703	0.0135019
Endothelial	ENSG00000172236	TPSAB1	-0.823219	0.0268279	0.0139266
Endothelial	ENSG00000225783	MIAT	0.835052	0.03219	0.0168126
Endothelial	ENSG00000162723	SLAMF9	-0.764067	0.0332054	0.0174487
Endothelial	ENSG00000149534	MS4A2	-0.620515	0.037742	0.0199528
Endothelial	ENSG00000100297	MCM5	-0.382879	0.0407082	0.0216505
Endothelial	ENSG00000140937	CDH11	-0.550769	0.041177	0.0221621
Endothelial	ENSG00000213809	KLRK1	-0.553026	0.041177	0.0220634
Endothelial	ENSG00000099974	DDTL	-0.468759	0.0466246	0.0252426
Endothelial	ENSG00000088247	KHSRP	-0.298135	0.0475795	0.0259112
Endothelial	ENSG00000139874	SSTR1	0.973886	0.0476948	0.0261258
Inflammatory_mixed_cell	ENSG00000026025	VIM	-4.05327	8.6246e-126	2.74669e-128
Inflammatory_mixed_cell	ENSG00000115414	FN1	-4.74237	9.98111e-70	6.35739e-72
Inflammatory_mixed_cell	ENSG00000164692	COL1A2	-3.84016	2.36442e-64	2.259e-66
Inflammatory_mixed_cell	ENSG00000135046	ANXA1	-2.62741	8.17731e-50	1.0417e-51
Inflammatory_mixed_cell	ENSG00000117984	CTSD	-4.59427	4.21427e-48	6.71062e-50
Inflammatory_mixed_cell	ENSG00000137801	THBS1	-3.50689	7.29955e-43	1.39482e-44
Inflammatory_mixed_cell	ENSG00000168542	COL3A1	-3.51747	8.53838e-43	1.90346e-44
Inflammatory_mixed_cell	ENSG00000149591	TAGLN	-3.96931	3.91349e-41	9.97067e-43
Inflammatory_mixed_cell	ENSG00000101335	MYL9	-3.63314	7.43425e-41	2.13083e-42
Inflammatory_mixed_cell	ENSG00000166033	HTRA1	-2.95233	1.02054e-39	3.25012e-41
Inflammatory_mixed_cell	ENSG00000107796	ACTA2	-4.01054	6.90286e-37	2.4182e-38
Inflammatory_mixed_cell	ENSG00000125868	DSTN	-2.81455	1.98493e-35	7.58572e-37
Inflammatory_mixed_cell	ENSG00000133392	MYH11	-3.7228	4.92346e-35	2.03837e-36
Inflammatory_mixed_cell	ENSG00000118785	SPP1	-6.1742	7.48753e-35	3.33839e-36
Inflammatory_mixed_cell	ENSG00000123384	LRP1	-2.68992	2.05404e-34	9.81227e-36
Inflammatory_mixed_cell	ENSG00000122786	CALD1	-2.962	3.19401e-33	1.62752e-34
Inflammatory_mixed_cell	ENSG00000140937	CDH11	-2.32346	5.1024e-29	2.76244e-30
Inflammatory_mixed_cell	ENSG00000102265	TIMP1	-4.282	1.48173e-28	8.49402e-30
Inflammatory_mixed_cell	ENSG00000164733	CTSB	-4.11573	2.74611e-27	1.66166e-28
Inflammatory_mixed_cell	ENSG00000143248	RGS5	-3.3991	6.91389e-26	4.40375e-27
Inflammatory_mixed_cell	ENSG00000140416	TPM1	-2.29568	5.17019e-23	3.45777e-24
Inflammatory_mixed_cell	ENSG00000105329	TGFB1	-2.0468	9.36156e-23	6.55906e-24
Inflammatory_mixed_cell	ENSG00000109846	CRYAB	-2.87731	3.21126e-22	2.35219e-23
Inflammatory_mixed_cell	ENSG00000139329	LUM	-3.29491	5.92774e-22	4.53076e-23
Inflammatory_mixed_cell	ENSG00000182871	COL18A1	-2.76038	6.68317e-22	5.32099e-23
Inflammatory_mixed_cell	ENSG00000250722	SELENOP	-2.99406	5.41568e-20	4.48432e-21
Inflammatory_mixed_cell	ENSG00000090382	LYZ	-3.66743	9.39823e-20	8.08128e-21
Inflammatory_mixed_cell	ENSG00000067225	PKM	-1.93013	7.15699e-19	6.38203e-20
Inflammatory_mixed_cell	ENSG00000213809	KLRK1	1.27822	1.654e-18	1.52758e-19
Inflammatory_mixed_cell	ENSG00000129226	CD68	-3.45652	3.11306e-18	3.0734e-19
Inflammatory_mixed_cell	ENSG00000131981	LGALS3	-2.79104	3.11306e-18	3.03919e-19
Inflammatory_mixed_cell	ENSG00000117519	CNN3	-1.83522	1.08814e-17	1.10893e-18
Inflammatory_mixed_cell	ENSG00000115457	IGFBP2	-2.63298	1.94655e-17	2.04574e-18
Inflammatory_mixed_cell	ENSG00000164125	GASK1B	-1.99844	2.55136e-17	2.76262e-18
Inflammatory_mixed_cell	ENSG00000204262	COL5A2	-1.95583	5.18316e-17	5.77741e-18
Inflammatory_mixed_cell	ENSG00000030110	BAK1	1.1651	8.17576e-17	9.37348e-18
Inflammatory_mixed_cell	ENSG00000160789	LMNA	-1.43026	3.20286e-16	3.77407e-17
Inflammatory_mixed_cell	ENSG00000106991	ENG	-2.33392	5.64692e-16	6.83386e-17
Inflammatory_mixed_cell	ENSG00000183091	NEB	2.20961	1.66955e-15	2.07365e-16
Inflammatory_mixed_cell	ENSG00000130176	CNN1	-2.88297	4.55812e-15	5.80652e-16
Inflammatory_mixed_cell	ENSG00000134539	KLRD1	1.6257	4.57079e-15	5.96823e-16
Inflammatory_mixed_cell	ENSG00000095002	MSH2	0.861767	6.34968e-15	8.4932e-16
Inflammatory_mixed_cell	ENSG00000163220	S100A9	-2.44224	7.46976e-15	1.02293e-15
Inflammatory_mixed_cell	ENSG00000235244	DANT2	1.04549	8.53777e-15	1.19638e-15
Inflammatory_mixed_cell	ENSG00000105369	CD79A	2.25289	1.07742e-14	1.54408e-15
Inflammatory_mixed_cell	ENSG00000117281	CD160	2.07685	1.41737e-14	2.0764e-15
Inflammatory_mixed_cell	ENSG00000261371	PECAM1	-1.73152	1.54485e-14	2.31236e-15
Inflammatory_mixed_cell	ENSG00000156738	MS4A1	2.51368	1.65455e-14	2.52925e-15
Inflammatory_mixed_cell	ENSG00000196776	CD47	-1.19923	1.70532e-14	2.66117e-15
Inflammatory_mixed_cell	ENSG00000106799	TGFBR1	-1.5866	2.94391e-14	4.68776e-15
Inflammatory_mixed_cell	ENSG00000012048	BRCA1	1.58545	4.67442e-14	7.59221e-15
Inflammatory_mixed_cell	ENSG00000162771	FAM71A	1.54696	5.10765e-14	8.45853e-15
Inflammatory_mixed_cell	ENSG00000106366	SERPINE1	-2.56713	7.53876e-14	1.27247e-14
Inflammatory_mixed_cell	ENSG00000106018	VIPR2	1.03554	9.20243e-14	1.58258e-14
Inflammatory_mixed_cell	ENSG00000169783	LINGO1	1.4443	1.3471e-13	2.40246e-14
Inflammatory_mixed_cell	ENSG00000248323	LUCAT1	1.77891	1.3471e-13	2.38264e-14
Inflammatory_mixed_cell	ENSG00000177575	CD163	-2.24194	1.50154e-13	2.72572e-14
Inflammatory_mixed_cell	ENSG00000167483	NIBAN3	1.88739	1.87178e-13	3.45742e-14
Inflammatory_mixed_cell	ENSG00000243716	NPIPB5	0.851797	1.88854e-13	3.54854e-14
Inflammatory_mixed_cell	ENSG00000166535	A2ML1	2.00838	2.25247e-13	4.30408e-14
Inflammatory_mixed_cell	ENSG00000113088	GZMK	1.44548	2.95712e-13	5.74472e-14
Inflammatory_mixed_cell	ENSG00000198178	CLEC4C	1.38543	4.15208e-13	8.19837e-14
Inflammatory_mixed_cell	ENSG00000138795	LEF1	1.62762	5.18125e-13	1.05015e-13
Inflammatory_mixed_cell	ENSG00000197385	ZNF860	2.15105	5.18125e-13	1.05605e-13
Inflammatory_mixed_cell	ENSG00000144218	AFF3	1.8847	5.65677e-13	1.17099e-13
Inflammatory_mixed_cell	ENSG00000079246	XRCC5	-0.993924	5.97308e-13	1.25549e-13
Inflammatory_mixed_cell	ENSG00000139618	BRCA2	1.58923	6.61467e-13	1.41141e-13
Inflammatory_mixed_cell	ENSG00000271447	MMP28	1.34264	7.75538e-13	1.67951e-13
Inflammatory_mixed_cell	ENSG00000225783	MIAT	1.67985	8.47879e-13	1.86317e-13
Inflammatory_mixed_cell	ENSG00000087586	AURKA	1.49417	1.42662e-12	3.18036e-13
Inflammatory_mixed_cell	ENSG00000183765	CHEK2	1.74256	1.47109e-12	3.32634e-13
Inflammatory_mixed_cell	ENSG00000121807	CCR2	1.47138	1.98117e-12	4.56153e-13
Inflammatory_mixed_cell	ENSG00000225746	MEG8	1.81255	1.98117e-12	4.6059e-13
Inflammatory_mixed_cell	ENSG00000184292	TACSTD2	1.78719	2.86459e-12	6.75094e-13
Inflammatory_mixed_cell	ENSG00000175595	ERCC4	1.30198	4.65354e-12	1.11151e-12
Inflammatory_mixed_cell	ENSG00000140287	HDC	1.29906	1.20994e-11	2.92853e-12
Inflammatory_mixed_cell	ENSG00000166147	FBN1	-1.00946	1.37265e-11	3.36605e-12
Inflammatory_mixed_cell	ENSG00000225556	C2CD4D	1.93974	1.44473e-11	3.58881e-12
Inflammatory_mixed_cell	ENSG00000051180	RAD51	1.75461	1.59215e-11	4.00573e-12
Inflammatory_mixed_cell	ENSG00000115594	IL1R1	-0.907131	1.64592e-11	4.19342e-12
Inflammatory_mixed_cell	ENSG00000010610	CD4	-1.44893	1.6594e-11	4.28061e-12
Inflammatory_mixed_cell	ENSG00000088247	KHSRP	-1.0097	1.7771e-11	4.65895e-12
Inflammatory_mixed_cell	ENSG00000176083	ZNF683	1.78972	1.7771e-11	4.69744e-12
Inflammatory_mixed_cell	ENSG00000141682	PMAIP1	1.65495	2.05049e-11	5.48538e-12
Inflammatory_mixed_cell	ENSG00000150045	KLRF1	1.73403	2.26778e-11	6.1389e-12
Inflammatory_mixed_cell	ENSG00000127083	OMD	-1.67346	2.40625e-11	6.59036e-12
Inflammatory_mixed_cell	ENSG00000130203	APOE	-3.50969	2.91983e-11	8.08996e-12
Inflammatory_mixed_cell	ENSG00000111537	IFNG	1.71603	3.05427e-11	8.55975e-12
Inflammatory_mixed_cell	ENSG00000140398	NEIL1	1.25424	3.84287e-11	1.09139e-11
Inflammatory_mixed_cell	ENSG00000102174	PHEX	1.68836	3.84287e-11	1.10146e-11
Inflammatory_mixed_cell	ENSG00000170476	MZB1	1.94622	4.24099e-11	1.22908e-11
Inflammatory_mixed_cell	ENSG00000115590	IL1R2	1.28897	5.3606e-11	1.57062e-11
Inflammatory_mixed_cell	ENSG00000177455	CD19	2.17234	6.22444e-11	1.84354e-11
Inflammatory_mixed_cell	ENSG00000140932	CMTM2	1.98419	6.48472e-11	1.94128e-11
Inflammatory_mixed_cell	ENSG00000170458	CD14	-2.16287	6.84061e-11	2.06961e-11
Inflammatory_mixed_cell	ENSG00000122025	FLT3	1.56286	7.17906e-11	2.19487e-11
Inflammatory_mixed_cell	ENSG00000115884	SDC1	1.50228	8.04032e-11	2.48379e-11
Inflammatory_mixed_cell	ENSG00000161905	ALOX15	1.84396	8.41022e-11	2.62485e-11
Inflammatory_mixed_cell	ENSG00000163513	TGFBR2	-1.21876	8.62216e-11	2.71845e-11
Inflammatory_mixed_cell	ENSG00000089685	BIRC5	1.745	1.0692e-10	3.4051e-11
Inflammatory_mixed_cell	ENSG00000163600	ICOS	1.74661	1.08416e-10	3.48727e-11
Inflammatory_mixed_cell	ENSG00000162692	VCAM1	-1.1048	1.44126e-10	4.68179e-11
Inflammatory_mixed_cell	ENSG00000143184	XCL1	1.87345	1.60479e-10	5.26413e-11
Inflammatory_mixed_cell	ENSG00000135443	KRT85	1.81716	1.75423e-10	5.81019e-11
Inflammatory_mixed_cell	ENSG00000126787	DLGAP5	1.81605	2.00252e-10	6.69634e-11
Inflammatory_mixed_cell	ENSG00000161011	SQSTM1	-1.3094	2.18083e-10	7.36202e-11
Inflammatory_mixed_cell	ENSG00000170160	CCDC144A	1.1128	2.3163e-10	7.89312e-11
Inflammatory_mixed_cell	ENSG00000100453	GZMB	1.78625	2.86328e-10	9.84823e-11
Inflammatory_mixed_cell	ENSG00000117399	CDC20	1.50043	3.16277e-10	1.0979e-10
Inflammatory_mixed_cell	ENSG00000167286	CD3D	1.42678	5.26414e-10	1.84412e-10
Inflammatory_mixed_cell	ENSG00000100644	HIF1A	-1.3365	5.85981e-10	2.07146e-10
Inflammatory_mixed_cell	ENSG00000178999	AURKB	2.12245	6.36785e-10	2.27134e-10
Inflammatory_mixed_cell	ENSG00000123485	HJURP	1.86117	7.46198e-10	2.68536e-10
Inflammatory_mixed_cell	ENSG00000116824	CD2	0.945776	7.53839e-10	2.73687e-10
Inflammatory_mixed_cell	ENSG00000172572	PDE3A	-1.21531	7.56835e-10	2.77185e-10
Inflammatory_mixed_cell	ENSG00000131203	IDO1	1.57802	8.32733e-10	3.07634e-10
Inflammatory_mixed_cell	ENSG00000198670	LPA	1.99954	8.73529e-10	3.25487e-10
Inflammatory_mixed_cell	ENSG00000126215	XRCC3	1.08241	1.07306e-09	4.0325e-10
Inflammatory_mixed_cell	ENSG00000101162	TUBB1	1.9722	1.25192e-09	4.74452e-10
Inflammatory_mixed_cell	ENSG00000123999	INHA	1.25793	1.27375e-09	4.86782e-10
Inflammatory_mixed_cell	ENSG00000126581	BECN1	-1.06523	1.27747e-09	4.92272e-10
Inflammatory_mixed_cell	ENSG00000163568	AIM2	2.1834	1.49738e-09	5.81785e-10
Inflammatory_mixed_cell	ENSG00000204323	SMIM5	1.84057	1.64821e-09	6.45635e-10
Inflammatory_mixed_cell	ENSG00000197992	CLEC9A	1.90516	1.78099e-09	7.0332e-10
Inflammatory_mixed_cell	ENSG00000198830	HMGN2	0.723946	1.8541e-09	7.38099e-10
Inflammatory_mixed_cell	ENSG00000131747	TOP2A	1.4987	2.2153e-09	8.88942e-10
Inflammatory_mixed_cell	ENSG00000109684	CLNK	1.88049	2.37423e-09	9.60277e-10
Inflammatory_mixed_cell	ENSG00000129173	E2F8	1.86197	2.55655e-09	1.04216e-09
Inflammatory_mixed_cell	ENSG00000006377	DLX6	1.36432	2.87995e-09	1.18316e-09
Inflammatory_mixed_cell	ENSG00000117707	PROX1	1.67979	2.97621e-09	1.23219e-09
Inflammatory_mixed_cell	ENSG00000137441	FGFBP2	1.67852	4.20753e-09	1.75537e-09
Inflammatory_mixed_cell	ENSG00000162407	PLPP3	-1.18503	5.54577e-09	2.33134e-09
Inflammatory_mixed_cell	ENSG00000069431	ABCC9	1.12864	5.67645e-09	2.40435e-09
Inflammatory_mixed_cell	ENSG00000113721	PDGFRB	-1.44389	5.82161e-09	2.48438e-09
Inflammatory_mixed_cell	ENSG00000020922	MRE11	0.998623	6.03032e-09	2.59265e-09
Inflammatory_mixed_cell	ENSG00000175164	ABO	1.94135	8.33401e-09	3.60964e-09
Inflammatory_mixed_cell	ENSG00000162711	NLRP3	1.62067	9.11413e-09	3.97655e-09
Inflammatory_mixed_cell	ENSG00000268257	AIRN	1.78879	9.17774e-09	4.06276e-09
Inflammatory_mixed_cell	ENSG00000149294	NCAM1	1.15456	9.17774e-09	4.05539e-09
Inflammatory_mixed_cell	ENSG00000167641	PPP1R14A	-2.67988	9.39405e-09	4.18843e-09
Inflammatory_mixed_cell	ENSG00000130303	BST2	-1.31213	1.18256e-08	5.31024e-09
Inflammatory_mixed_cell	ENSG00000183484	GPR132	1.01433	1.24099e-08	5.61212e-09
Inflammatory_mixed_cell	ENSG00000134853	PDGFRA	-1.05212	1.47304e-08	6.70845e-09
Inflammatory_mixed_cell	ENSG00000110799	VWF	-1.67622	1.53968e-08	7.06096e-09
Inflammatory_mixed_cell	ENSG00000061656	SPAG4	1.69718	2.25978e-08	1.04353e-08
Inflammatory_mixed_cell	ENSG00000115607	IL18RAP	1.61395	2.31972e-08	1.0786e-08
Inflammatory_mixed_cell	ENSG00000168056	LTBP3	-1.20814	2.66859e-08	1.24931e-08
Inflammatory_mixed_cell	ENSG00000163464	CXCR1	1.30386	3.45194e-08	1.62703e-08
Inflammatory_mixed_cell	ENSG00000148773	MKI67	1.40786	5.76708e-08	2.73661e-08
Inflammatory_mixed_cell	ENSG00000257335	MGAM	1.18364	5.77289e-08	2.76227e-08
Inflammatory_mixed_cell	ENSG00000115718	PROC	1.90318	5.77289e-08	2.77613e-08
Inflammatory_mixed_cell	ENSG00000153208	MERTK	-0.98179	6.13874e-08	2.97162e-08
Inflammatory_mixed_cell	ENSG00000213088	ACKR1	1.47422	6.83626e-08	3.33105e-08
Inflammatory_mixed_cell	ENSG00000224259	LINC01133	1.53083	6.86543e-08	3.36712e-08
Inflammatory_mixed_cell	ENSG00000108691	CCL2	-1.44214	7.96857e-08	3.93353e-08
Inflammatory_mixed_cell	ENSG00000180875	GREM2	1.41911	1.47777e-07	7.34178e-08
Inflammatory_mixed_cell	ENSG00000069122	ADGRF5	1.16438	1.54838e-07	7.7419e-08
Inflammatory_mixed_cell	ENSG00000204217	BMPR2	-1.03195	1.79572e-07	9.03578e-08
Inflammatory_mixed_cell	ENSG00000116191	RALGPS2	1.38192	1.93482e-07	9.79732e-08
Inflammatory_mixed_cell	ENSG00000152402	GUCY1A2	1.54957	2.05055e-07	1.04487e-07
Inflammatory_mixed_cell	ENSG00000137745	MMP13	1.74576	2.30032e-07	1.17946e-07
Inflammatory_mixed_cell	ENSG00000231721	LINC-PINT	0.681617	2.74754e-07	1.41752e-07
Inflammatory_mixed_cell	ENSG00000164171	ITGA2	1.03679	2.75974e-07	1.4326e-07
Inflammatory_mixed_cell	ENSG00000164362	TERT	1.51136	2.7623e-07	1.44273e-07
Inflammatory_mixed_cell	ENSG00000180644	PRF1	1.33576	3.86117e-07	2.02896e-07
Inflammatory_mixed_cell	ENSG00000173762	CD7	1.80698	4.06023e-07	2.14649e-07
Inflammatory_mixed_cell	ENSG00000259207	ITGB3	-1.16605	4.63196e-07	2.46349e-07
Inflammatory_mixed_cell	ENSG00000275385	CCL18	-2.28819	5.01444e-07	2.68289e-07
Inflammatory_mixed_cell	ENSG00000196083	IL1RAP	0.985715	5.21304e-07	2.81636e-07
Inflammatory_mixed_cell	ENSG00000143546	S100A8	-1.85571	5.21304e-07	2.82235e-07
Inflammatory_mixed_cell	ENSG00000037280	FLT4	1.0843	6.19036e-07	3.37118e-07
Inflammatory_mixed_cell	ENSG00000203747	FCGR3A	-1.22201	6.88171e-07	3.7696e-07
Inflammatory_mixed_cell	ENSG00000157404	KIT	1.31949	6.88714e-07	3.79451e-07
Inflammatory_mixed_cell	ENSG00000277632	CCL3	-1.47657	7.31031e-07	4.05094e-07
Inflammatory_mixed_cell	ENSG00000149534	MS4A2	1.37058	7.88095e-07	4.39225e-07
Inflammatory_mixed_cell	ENSG00000064989	CALCRL	-1.40986	8.12204e-07	4.55248e-07
Inflammatory_mixed_cell	ENSG00000099974	DDTL	1.00596	8.67532e-07	4.89023e-07
Inflammatory_mixed_cell	ENSG00000198053	SIRPA	-1.17235	1.00161e-06	5.67789e-07
Inflammatory_mixed_cell	ENSG00000137752	CASP1	0.821816	1.17895e-06	6.72076e-07
Inflammatory_mixed_cell	ENSG00000249669	CARMN	-1.1683	1.21202e-06	6.94789e-07
Inflammatory_mixed_cell	ENSG00000232810	TNF	1.15529	1.23568e-06	7.12286e-07
Inflammatory_mixed_cell	ENSG00000147113	DIPK2B	1.20764	1.64901e-06	9.55795e-07
Inflammatory_mixed_cell	ENSG00000012061	ERCC1	0.753282	1.65861e-06	9.66643e-07
Inflammatory_mixed_cell	ENSG00000081479	LRP2	1.5455	1.71048e-06	1.00232e-06
Inflammatory_mixed_cell	ENSG00000129038	LOXL1	-1.40242	1.71129e-06	1.00825e-06
Inflammatory_mixed_cell	ENSG00000134817	APLNR	1.5028	1.76133e-06	1.04894e-06
Inflammatory_mixed_cell	ENSG00000231764	DLX6-AS1	1.78769	1.76133e-06	1.04818e-06
Inflammatory_mixed_cell	ENSG00000150636	CCDC102B	1.5992	2.20393e-06	1.31955e-06
Inflammatory_mixed_cell	ENSG00000133789	SWAP70	-0.885341	4.03051e-06	2.42601e-06
Inflammatory_mixed_cell	ENSG00000180871	CXCR2	1.21319	4.33183e-06	2.62117e-06
Inflammatory_mixed_cell	ENSG00000140564	FURIN	-0.947796	4.3453e-06	2.65142e-06
Inflammatory_mixed_cell	ENSG00000136244	IL6	1.23991	4.3453e-06	2.657e-06
Inflammatory_mixed_cell	ENSG00000170312	CDK1	1.25632	4.58492e-06	2.81812e-06
Inflammatory_mixed_cell	ENSG00000203883	SOX18	1.64244	4.68822e-06	2.89654e-06
Inflammatory_mixed_cell	ENSG00000153563	CD8A	1.01598	5.05085e-06	3.14271e-06
Inflammatory_mixed_cell	ENSG00000163072	NOSTRIN	1.51928	5.05085e-06	3.15276e-06
Inflammatory_mixed_cell	ENSG00000135218	CD36	-2.32236	5.21378e-06	3.27107e-06
Inflammatory_mixed_cell	ENSG00000012124	CD22	1.34797	5.50024e-06	3.4683e-06
Inflammatory_mixed_cell	ENSG00000139874	SSTR1	1.43518	5.9781e-06	3.78867e-06
Inflammatory_mixed_cell	ENSG00000101000	PROCR	0.606177	8.32698e-06	5.30381e-06
Inflammatory_mixed_cell	ENSG00000171236	LRG1	1.62539	8.4217e-06	5.39096e-06
Inflammatory_mixed_cell	ENSG00000162723	SLAMF9	1.47114	9.10569e-06	5.8578e-06
Inflammatory_mixed_cell	ENSG00000253729	PRKDC	-0.70867	1.32924e-05	8.59347e-06
Inflammatory_mixed_cell	ENSG00000166402	TUB	0.889385	1.793e-05	1.16488e-05
Inflammatory_mixed_cell	ENSG00000136634	IL10	0.825431	1.90779e-05	1.25161e-05
Inflammatory_mixed_cell	ENSG00000178726	THBD	-0.658479	1.90779e-05	1.24751e-05
Inflammatory_mixed_cell	ENSG00000105880	DLX5	1.08367	3.46854e-05	2.28658e-05
Inflammatory_mixed_cell	ENSG00000100985	MMP9	-2.29591	4.76182e-05	3.15433e-05
Inflammatory_mixed_cell	ENSG00000133246	PRAM1	1.04064	4.78975e-05	3.18808e-05
Inflammatory_mixed_cell	ENSG00000171611	PTCRA	2.00732	4.83355e-05	3.23263e-05
Inflammatory_mixed_cell	ENSG00000104435	STMN2	1.42387	5.78705e-05	3.88875e-05
Inflammatory_mixed_cell	ENSG00000170442	KRT86	-0.723918	0.000109504	7.39324e-05
Inflammatory_mixed_cell	ENSG00000197930	ERO1A	-1.09561	0.000139796	9.48297e-05
Inflammatory_mixed_cell	ENSG00000128052	KDR	0.945814	0.000157769	0.000107524
Inflammatory_mixed_cell	ENSG00000174059	CD34	-1.00034	0.000193312	0.000132363
Inflammatory_mixed_cell	ENSG00000196419	XRCC6	-0.448623	0.000204627	0.000140762
Inflammatory_mixed_cell	ENSG00000163106	HPGDS	0.713303	0.000292182	0.000201922
Inflammatory_mixed_cell	ENSG00000164867	NOS3	0.853364	0.000331076	0.000229855
Inflammatory_mixed_cell	ENSG00000196588	MRTFA	0.912331	0.000357848	0.000249582
Inflammatory_mixed_cell	ENSG00000119688	ABCD4	0.594986	0.000360587	0.000252641
Inflammatory_mixed_cell	ENSG00000105327	BBC3	1.08477	0.000368764	0.000260639
Inflammatory_mixed_cell	ENSG00000140678	ITGAX	-1.13119	0.000368764	0.000260718
Inflammatory_mixed_cell	ENSG00000164305	CASP3	0.474646	0.000434031	0.000308245
Inflammatory_mixed_cell	ENSG00000011465	DCN	-1.24958	0.000487603	0.000347845
Inflammatory_mixed_cell	ENSG00000205362	MT1A	1.17892	0.000490715	0.000351627
Inflammatory_mixed_cell	ENSG00000198218	QRICH1	-0.459209	0.000646096	0.000465024
Inflammatory_mixed_cell	ENSG00000115970	THADA	0.457135	0.000806757	0.000583229
Inflammatory_mixed_cell	ENSG00000099977	DDT	0.8587	0.00135136	0.000981244
Inflammatory_mixed_cell	ENSG00000197903	HIST1H2BK	-0.623433	0.00152513	0.00111227
Inflammatory_mixed_cell	ENSG00000077522	ACTN2	0.942008	0.002195	0.0016078
Inflammatory_mixed_cell	ENSG00000104738	MCM4	0.631833	0.00249605	0.00183627
Inflammatory_mixed_cell	ENSG00000075223	SEMA3C	-0.762041	0.00392869	0.00290273
Inflammatory_mixed_cell	ENSG00000113361	CDH6	0.767413	0.00484469	0.00359495
Inflammatory_mixed_cell	ENSG00000163687	DNASE1L3	0.848961	0.00490022	0.00365175
Inflammatory_mixed_cell	ENSG00000122691	TWIST1	0.613828	0.00636409	0.00476293
Inflammatory_mixed_cell	ENSG00000111252	SH2B3	-0.420034	0.00664893	0.00499728
Inflammatory_mixed_cell	ENSG00000137462	TLR2	-0.514001	0.00676896	0.00510905
Inflammatory_mixed_cell	ENSG00000102755	FLT1	0.528167	0.00738743	0.00559939
Inflammatory_mixed_cell	ENSG00000018280	SLC11A1	-0.911407	0.0076651	0.00583427
Inflammatory_mixed_cell	ENSG00000173535	TNFRSF10C	0.682645	0.00831094	0.00635231
Inflammatory_mixed_cell	ENSG00000178404	CEP295NL	0.571981	0.00838124	0.00643274
Inflammatory_mixed_cell	ENSG00000149451	ADAM33	0.686331	0.00851367	0.00656149
Inflammatory_mixed_cell	ENSG00000229619	MBNL1-AS1	-0.719974	0.00945478	0.00731692
Inflammatory_mixed_cell	ENSG00000151617	EDNRA	0.484386	0.0126612	0.00983864
Inflammatory_mixed_cell	ENSG00000073050	XRCC1	0.394854	0.0130173	0.0101568
Inflammatory_mixed_cell	ENSG00000115523	GNLY	0.803657	0.0130599	0.0102316
Inflammatory_mixed_cell	ENSG00000277734	TRAC	0.441667	0.0131762	0.0103647
Inflammatory_mixed_cell	ENSG00000163751	CPA3	0.656389	0.0177936	0.0140536
Inflammatory_mixed_cell	ENSG00000276085	CCL3L1	-0.729113	0.0199544	0.0158237
Inflammatory_mixed_cell	ENSG00000150337	FCGR1A	0.644799	0.0200146	0.0159352
Inflammatory_mixed_cell	ENSG00000012779	ALOX5	-0.504809	0.0219647	0.0175577
Inflammatory_mixed_cell	ENSG00000120156	TEK	0.469985	0.0317383	0.0254715
Inflammatory_mixed_cell	ENSG00000114026	OGG1	0.372104	0.0369112	0.0297406
Inflammatory_mixed_cell	ENSG00000132334	PTPRE	-0.351223	0.040441	0.0327134
Inflammatory_mixed_cell	ENSG00000121966	CXCR4	-0.432997	0.0471731	0.0383094
Inflammatory_mixed_cell	ENSG00000131828	PDHA1	0.21427	0.0490237	0.0399684
Macrophage	ENSG00000129226	CD68	4.93328	2.32517e-178	7.40501e-181
Macrophage	ENSG00000090382	LYZ	5.17956	3.16952e-132	2.0188e-134
Macrophage	ENSG00000118785	SPP1	6.72075	2.55881e-120	2.44473e-122
Macrophage	ENSG00000164692	COL1A2	-4.39133	1.04095e-115	1.32605e-117
Macrophage	ENSG00000168542	COL3A1	-4.03788	1.00707e-110	1.60362e-112
Macrophage	ENSG00000177575	CD163	4.98698	4.72546e-108	9.02955e-110
Macrophage	ENSG00000164733	CTSB	4.5573	1.26566e-99	2.82153e-101
Macrophage	ENSG00000170458	CD14	4.69261	2.34381e-78	5.97149e-80
Macrophage	ENSG00000153208	MERTK	2.33205	6.3704e-77	1.82591e-78
Macrophage	ENSG00000107796	ACTA2	-5.3826	1.53445e-76	4.88677e-78
Macrophage	ENSG00000140937	CDH11	-3.84647	2.83275e-74	9.92364e-76
Macrophage	ENSG00000010610	CD4	3.98119	8.40482e-68	3.21203e-69
Macrophage	ENSG00000250722	SELENOP	3.92588	1.05165e-64	4.35395e-66
Macrophage	ENSG00000149591	TAGLN	-4.59736	1.03515e-60	4.61534e-62
Macrophage	ENSG00000198053	SIRPA	2.83753	1.06302e-57	5.07814e-59
Macrophage	ENSG00000140416	TPM1	-3.40358	2.13631e-56	1.08857e-57
Macrophage	ENSG00000182871	COL18A1	-4.30993	1.68051e-54	9.09831e-56
Macrophage	ENSG00000101335	MYL9	-4.25296	6.7214e-53	3.85303e-54
Macrophage	ENSG00000133392	MYH11	-5.12099	2.93788e-50	1.7777e-51
Macrophage	ENSG00000115457	IGFBP2	-3.62114	1.2943e-49	8.24396e-51
Macrophage	ENSG00000137801	THBS1	-3.59687	1.80393e-49	1.20645e-50
Macrophage	ENSG00000204262	COL5A2	-3.57159	2.11056e-49	1.47874e-50
Macrophage	ENSG00000168056	LTBP3	-2.55266	2.23455e-49	1.63677e-50
Macrophage	ENSG00000122786	CALD1	-3.87027	9.5918e-48	7.33131e-49
Macrophage	ENSG00000125868	DSTN	-3.21569	3.42335e-46	2.7256e-47
Macrophage	ENSG00000140678	ITGAX	3.72584	5.34759e-46	4.42794e-47
Macrophage	ENSG00000277632	CCL3	4.20258	5.85609e-44	5.0355e-45
Macrophage	ENSG00000113721	PDGFRB	-3.95066	7.33527e-42	6.54101e-43
Macrophage	ENSG00000130203	APOE	5.01636	5.14149e-41	4.74851e-42
Macrophage	ENSG00000012779	ALOX5	3.47435	3.54696e-40	3.38881e-41
Macrophage	ENSG00000143248	RGS5	-4.82492	7.20868e-40	7.11685e-41
Macrophage	ENSG00000203747	FCGR3A	3.91771	4.35787e-38	4.44114e-39
Macrophage	ENSG00000121966	CXCR4	2.7277	7.19688e-38	7.5636e-39
Macrophage	ENSG00000095970	TREM2	3.57629	2.72233e-37	2.94774e-38
Macrophage	ENSG00000137462	TLR2	2.58392	4.31001e-37	4.80415e-38
Macrophage	ENSG00000117519	CNN3	-3.18739	1.13941e-36	1.30633e-37
Macrophage	ENSG00000106366	SERPINE1	-2.64959	2.6704e-36	3.14665e-37
Macrophage	ENSG00000127083	OMD	-3.11244	4.76785e-36	5.77001e-37
Macrophage	ENSG00000172572	PDE3A	-3.00185	1.72275e-35	2.13972e-36
Macrophage	ENSG00000276085	CCL3L1	3.77167	1.12745e-34	1.43625e-35
Macrophage	ENSG00000135218	CD36	4.9237	8.46499e-32	1.1053e-32
Macrophage	ENSG00000129038	LOXL1	-2.89071	2.10574e-31	2.81659e-32
Macrophage	ENSG00000134853	PDGFRA	-3.21705	4.68188e-31	6.41149e-32
Macrophage	ENSG00000130176	CNN1	-4.34416	9.83526e-30	1.37819e-30
Macrophage	ENSG00000275385	CCL18	4.67375	1.35361e-29	1.93988e-30
Macrophage	ENSG00000166147	FBN1	-2.93359	1.77772e-29	2.60431e-30
Macrophage	ENSG00000249669	CARMN	-4.46274	2.61999e-29	3.92165e-30
Macrophage	ENSG00000064989	CALCRL	-3.13304	3.11818e-29	4.76664e-30
Macrophage	ENSG00000165757	JCAD	-1.61236	9.59067e-28	1.49663e-28
Macrophage	ENSG00000139329	LUM	-3.25436	1.89115e-27	3.01139e-28
Macrophage	ENSG00000110799	VWF	-3.36085	9.66006e-27	1.56899e-27
Macrophage	ENSG00000132334	PTPRE	2.15597	1.00167e-26	1.65881e-27
Macrophage	ENSG00000117984	CTSD	3.14744	3.43367e-24	5.79569e-25
Macrophage	ENSG00000111252	SH2B3	1.86526	4.05979e-24	6.9818e-25
Macrophage	ENSG00000167641	PPP1R14A	-3.72742	4.85078e-24	8.49658e-25
Macrophage	ENSG00000018280	SLC11A1	3.11355	3.29974e-23	5.88488e-24
Macrophage	ENSG00000123643	SLC36A1	1.74195	4.90598e-23	8.90575e-24
Macrophage	ENSG00000081237	PTPRC	2.05335	1.7591e-22	3.24929e-23
Macrophage	ENSG00000164687	FABP5	2.91742	4.86676e-22	9.14455e-23
Macrophage	ENSG00000100644	HIF1A	1.64555	7.16789e-22	1.36966e-22
Macrophage	ENSG00000204217	BMPR2	-1.40212	1.57717e-20	3.06392e-21
Macrophage	ENSG00000115414	FN1	-3.10396	2.19053e-20	4.32525e-21
Macrophage	ENSG00000162692	VCAM1	-2.07483	5.40999e-20	1.08544e-20
Macrophage	ENSG00000124067	SLC12A4	-1.69578	6.62583e-19	1.35049e-19
Macrophage	ENSG00000197903	HIST1H2BK	0.993671	1.77474e-18	3.67383e-19
Macrophage	ENSG00000115594	IL1R1	-1.45485	3.78486e-18	7.95543e-19
Macrophage	ENSG00000174059	CD34	-2.71255	5.55198e-17	1.18466e-17
Macrophage	ENSG00000100297	MCM5	1.27965	6.74284e-17	1.46023e-17
Macrophage	ENSG00000125538	IL1B	2.622	1.83825e-16	4.03947e-17
Macrophage	ENSG00000187720	THSD4	-2.34015	3.63447e-16	8.10232e-17
Macrophage	ENSG00000229619	MBNL1-AS1	-2.20412	6.03228e-16	1.36399e-16
Macrophage	ENSG00000150337	FCGR1A	2.52302	6.20912e-16	1.42375e-16
Macrophage	ENSG00000130303	BST2	1.32097	2.95209e-15	6.86313e-16
Macrophage	ENSG00000102265	TIMP1	-1.89261	4.53811e-15	1.06949e-15
Macrophage	ENSG00000100985	MMP9	4.14555	4.97798e-15	1.18901e-15
Macrophage	ENSG00000109846	CRYAB	-2.66534	1.01355e-14	2.45317e-15
Macrophage	ENSG00000132646	PCNA	0.607415	4.61917e-14	1.13273e-14
Macrophage	ENSG00000179776	CDH5	-2.20883	6.65941e-14	1.65425e-14
Macrophage	ENSG00000078401	EDN1	-1.92617	7.08491e-14	1.78251e-14
Macrophage	ENSG00000262406	MMP12	3.27752	1.04977e-13	2.67457e-14
Macrophage	ENSG00000183963	SMTN	-2.67904	1.53508e-13	3.95993e-14
Macrophage	ENSG00000163220	S100A9	2.4555	6.06101e-13	1.58281e-13
Macrophage	ENSG00000160712	IL6R	1.6576	8.37788e-13	2.21454e-13
Macrophage	ENSG00000174175	SELP	-2.11035	8.4688e-13	2.26554e-13
Macrophage	ENSG00000019169	MARCO	2.9273	8.73911e-13	2.36568e-13
Macrophage	ENSG00000011465	DCN	-2.42985	9.78114e-13	2.67891e-13
Macrophage	ENSG00000175445	LPL	2.80438	1.12792e-12	3.12513e-13
Macrophage	ENSG00000108691	CCL2	2.41199	2.94845e-12	8.26316e-13
Macrophage	ENSG00000149311	ATM	0.533328	3.59904e-12	1.02011e-12
Macrophage	ENSG00000163734	CXCL3	1.72765	1.73889e-11	4.98409e-12
Macrophage	ENSG00000186377	CYP4X1	-1.9936	2.20972e-11	6.40397e-12
Macrophage	ENSG00000048052	HDAC9	-1.08685	4.05413e-11	1.18783e-11
Macrophage	ENSG00000163106	HPGDS	2.21812	6.49254e-11	1.92295e-11
Macrophage	ENSG00000131477	RAMP2	-1.91827	1.49278e-10	4.46883e-11
Macrophage	ENSG00000137752	CASP1	1.33683	2.33855e-10	7.07524e-11
Macrophage	ENSG00000119535	CSF3R	1.59794	6.79176e-10	2.07646e-10
Macrophage	ENSG00000102010	BMX	-1.92057	7.11759e-10	2.19875e-10
Macrophage	ENSG00000122691	TWIST1	-1.88411	1.23857e-09	3.86559e-10
Macrophage	ENSG00000165124	SVEP1	-1.75562	1.35363e-09	4.26781e-10
Macrophage	ENSG00000070961	ATP2B1	1.10553	3.96195e-09	1.26177e-09
Macrophage	ENSG00000131981	LGALS3	1.89952	2.25134e-08	7.24158e-09
Macrophage	ENSG00000143799	PARP1	0.674343	3.01332e-08	9.7885e-09
Macrophage	ENSG00000149451	ADAM33	-2.05368	4.05812e-08	1.33117e-08
Macrophage	ENSG00000166033	HTRA1	-1.01551	5.0962e-08	1.68791e-08
Macrophage	ENSG00000120156	TEK	-1.6791	5.38345e-08	1.8002e-08
Macrophage	ENSG00000080854	IGSF9B	-2.50888	5.88632e-08	1.9871e-08
Macrophage	ENSG00000141052	MYOCD	-2.73101	6.08744e-08	2.07438e-08
Macrophage	ENSG00000183484	GPR132	1.38474	8.91694e-08	3.06697e-08
Macrophage	ENSG00000172236	TPSAB1	-1.46445	9.77357e-08	3.39274e-08
Macrophage	ENSG00000101000	PROCR	-0.825494	1.58837e-07	5.56434e-08
Macrophage	ENSG00000171051	FPR1	1.68279	2.23593e-07	7.90408e-08
Macrophage	ENSG00000140287	HDC	-0.473044	3.62414e-07	1.29269e-07
Macrophage	ENSG00000150636	CCDC102B	-1.08895	4.01999e-07	1.44668e-07
Macrophage	ENSG00000151617	EDNRA	-1.96884	6.65047e-07	2.4145e-07
Macrophage	ENSG00000133800	LYVE1	1.74206	8.22144e-07	3.01104e-07
Macrophage	ENSG00000069122	ADGRF5	-1.31022	1.09599e-06	4.04889e-07
Macrophage	ENSG00000160789	LMNA	-1.03039	1.14458e-06	4.26483e-07
Macrophage	ENSG00000169783	LINGO1	-0.874197	1.16986e-06	4.39631e-07
Macrophage	ENSG00000164867	NOS3	-1.4397	1.38699e-06	5.25642e-07
Macrophage	ENSG00000271447	MMP28	-1.17193	1.55822e-06	6.0046e-07
Macrophage	ENSG00000106799	TGFBR1	0.761543	1.55822e-06	5.99524e-07
Macrophage	ENSG00000136634	IL10	1.54088	1.70147e-06	6.6108e-07
Macrophage	ENSG00000225746	MEG8	-0.89785	2.26406e-06	8.86877e-07
Macrophage	ENSG00000197253	TPSB2	-1.11301	2.40209e-06	9.48595e-07
Macrophage	ENSG00000128052	KDR	-1.25767	3.26555e-06	1.29998e-06
Macrophage	ENSG00000213088	ACKR1	-1.37778	3.64114e-06	1.4611e-06
Macrophage	ENSG00000077522	ACTN2	-1.96832	3.78379e-06	1.53039e-06
Macrophage	ENSG00000087088	BAX	0.527346	4.6905e-06	1.91205e-06
Macrophage	ENSG00000197930	ERO1A	1.13283	5.10946e-06	2.09911e-06
Macrophage	ENSG00000163751	CPA3	-1.10641	8.22806e-06	3.40652e-06
Macrophage	ENSG00000111404	RERGL	-1.66778	9.27728e-06	3.87046e-06
Macrophage	ENSG00000113361	CDH6	-1.48005	1.27844e-05	5.37432e-06
Macrophage	ENSG00000140398	NEIL1	-0.840403	1.59008e-05	6.73507e-06
Macrophage	ENSG00000069431	ABCC9	-1.24146	2.20421e-05	9.40649e-06
Macrophage	ENSG00000224259	LINC01133	-0.762951	2.57559e-05	1.10734e-05
Macrophage	ENSG00000203883	SOX18	-1.05462	2.93686e-05	1.27202e-05
Macrophage	ENSG00000180644	PRF1	-1.17382	3.43321e-05	1.49793e-05
Macrophage	ENSG00000012124	CD22	1.25959	5.27591e-05	2.31973e-05
Macrophage	ENSG00000155011	DKK2	-1.28013	5.27591e-05	2.33551e-05
Macrophage	ENSG00000235244	DANT2	-0.863441	5.70277e-05	2.54264e-05
Macrophage	ENSG00000106018	VIPR2	-1.20893	7.44983e-05	3.34531e-05
Macrophage	ENSG00000149294	NCAM1	-0.985687	7.48868e-05	3.3866e-05
Macrophage	ENSG00000163513	TGFBR2	-0.524306	7.74921e-05	3.5291e-05
Macrophage	ENSG00000179914	ITLN1	-1.64849	7.78913e-05	3.57209e-05
Macrophage	ENSG00000106991	ENG	-0.733556	0.000101283	4.67708e-05
Macrophage	ENSG00000162711	NLRP3	1.18549	0.000109683	5.09991e-05
Macrophage	ENSG00000164125	GASK1B	-0.618763	0.000115522	5.40821e-05
Macrophage	ENSG00000197385	ZNF860	-0.66287	0.00015075	7.10539e-05
Macrophage	ENSG00000140941	MAP1LC3B	0.390586	0.000151152	7.17248e-05
Macrophage	ENSG00000006377	DLX6	-0.989098	0.000153442	7.33003e-05
Macrophage	ENSG00000225783	MIAT	-0.938896	0.000158328	7.61384e-05
Macrophage	ENSG00000119688	ABCD4	0.492217	0.000167174	8.09251e-05
Macrophage	ENSG00000163600	ICOS	-0.628621	0.000184345	8.98239e-05
Macrophage	ENSG00000170442	KRT86	-0.852497	0.000201051	9.86044e-05
Macrophage	ENSG00000105880	DLX5	-1.09141	0.00021201	0.00010533
Macrophage	ENSG00000157404	KIT	-1.04831	0.00021201	0.000105095
Macrophage	ENSG00000164171	ITGA2	-0.95711	0.000230445	0.000115223
Macrophage	ENSG00000163072	NOSTRIN	-1.03522	0.000244326	0.000122941
Macrophage	ENSG00000163464	CXCR1	-0.825172	0.000276349	0.000139935
Macrophage	ENSG00000049540	ELN	-2.24996	0.000343108	0.000174832
Macrophage	ENSG00000131747	TOP2A	0.673252	0.000391459	0.000200716
Macrophage	ENSG00000166402	TUB	-0.795488	0.000407487	0.000210232
Macrophage	ENSG00000178404	CEP295NL	0.493813	0.000514265	0.000266959
Macrophage	ENSG00000173327	MAP3K11	0.773748	0.000516947	0.000269998
Macrophage	ENSG00000164104	HMGB2	0.380667	0.000666124	0.000350033
Macrophage	ENSG00000147113	DIPK2B	-0.960324	0.000787708	0.000416432
Macrophage	ENSG00000173535	TNFRSF10C	-0.540403	0.000808307	0.000429896
Macrophage	ENSG00000136244	IL6	-0.80518	0.000946676	0.000506502
Macrophage	ENSG00000135443	KRT85	-0.466154	0.0019748	0.00106287
Macrophage	ENSG00000167286	CD3D	-0.893053	0.002006	0.00108605
Macrophage	ENSG00000175595	ERCC4	-0.459594	0.00216427	0.00117863
Macrophage	ENSG00000175164	ABO	-0.692683	0.00219482	0.00120226
Macrophage	ENSG00000134817	APLNR	-0.775802	0.00221654	0.00122121
Macrophage	ENSG00000170160	CCDC144A	-0.444063	0.00250839	0.00139
Macrophage	ENSG00000171634	BPTF	-0.249929	0.00252109	0.00140507
Macrophage	ENSG00000144218	AFF3	-0.639616	0.0027635	0.00154897
Macrophage	ENSG00000261371	PECAM1	0.760125	0.00314264	0.00177149
Macrophage	ENSG00000277734	TRAC	-0.733206	0.00325803	0.00184691
Macrophage	ENSG00000133246	PRAM1	0.97236	0.00339398	0.00193478
Macrophage	ENSG00000116824	CD2	-0.747647	0.00340009	0.0019491
Macrophage	ENSG00000184292	TACSTD2	-0.644818	0.0034207	0.0019718
Macrophage	ENSG00000153563	CD8A	-0.852045	0.00350113	0.00202932
Macrophage	ENSG00000067225	PKM	0.687033	0.00365555	0.00213046
Macrophage	ENSG00000140564	FURIN	0.50114	0.00409585	0.00240011
Macrophage	ENSG00000105329	TGFB1	0.500008	0.00435543	0.0025661
Macrophage	ENSG00000111537	IFNG	-0.443906	0.00438331	0.00259648
Macrophage	ENSG00000115523	GNLY	-0.971389	0.00448271	0.00266964
Macrophage	ENSG00000128585	MKLN1	-0.255659	0.00457596	0.00273975
Macrophage	ENSG00000231764	DLX6-AS1	-0.880183	0.00506439	0.00304831
Macrophage	ENSG00000117281	CD160	-0.436465	0.00609388	0.00370679
Macrophage	ENSG00000115718	PROC	-0.685093	0.00609388	0.00370534
Macrophage	ENSG00000115607	IL18RAP	-0.765873	0.00631335	0.00386039
Macrophage	ENSG00000154783	FGD5	-0.451694	0.0068405	0.00420451
Macrophage	ENSG00000099974	DDTL	-0.355497	0.0069559	0.00429759
Macrophage	ENSG00000026025	VIM	-0.885497	0.00713931	0.00443365
Macrophage	ENSG00000115970	THADA	-0.235798	0.00811941	0.00506817
Macrophage	ENSG00000148773	MKI67	0.630562	0.00883741	0.00554449
Macrophage	ENSG00000037280	FLT4	-0.861334	0.00958294	0.00604275
Macrophage	ENSG00000257335	MGAM	-0.509115	0.00982396	0.00622601
Macrophage	ENSG00000232810	TNF	0.772331	0.00992648	0.0063226
Macrophage	ENSG00000259207	ITGB3	-0.762124	0.0114206	0.00731066
Macrophage	ENSG00000002330	BAD	-0.864569	0.0140592	0.00904448
Macrophage	ENSG00000104738	MCM4	0.387499	0.0145987	0.00943801
Macrophage	ENSG00000138795	LEF1	-0.570156	0.0146981	0.00954909
Macrophage	ENSG00000114026	OGG1	-0.295626	0.0152656	0.00996637
Macrophage	ENSG00000113088	GZMK	-0.66013	0.0156531	0.0102692
Macrophage	ENSG00000180871	CXCR2	-0.629312	0.0171052	0.0112764
Macrophage	ENSG00000115884	SDC1	-0.533467	0.017357	0.0114977
Macrophage	ENSG00000205362	MT1A	-0.798768	0.0190209	0.0126604
Macrophage	ENSG00000196371	FUT4	0.270828	0.0193096	0.0129141
Macrophage	ENSG00000170312	CDK1	0.473101	0.0204163	0.0137193
Macrophage	ENSG00000180875	GREM2	-0.607472	0.0208034	0.0140456
Macrophage	ENSG00000134539	KLRD1	-0.606267	0.0212892	0.0144414
Macrophage	ENSG00000141682	PMAIP1	0.631074	0.0220932	0.0150609
Macrophage	ENSG00000133789	SWAP70	0.322495	0.0220932	0.0151275
Macrophage	ENSG00000213809	KLRK1	-0.517685	0.0224073	0.0154139
Macrophage	ENSG00000166508	MCM7	-0.241934	0.0240108	0.0165934
Macrophage	ENSG00000100393	EP300	0.232643	0.0279446	0.0194238
Macrophage	ENSG00000101162	TUBB1	-0.462654	0.0279446	0.01949
Macrophage	ENSG00000173762	CD7	-0.655322	0.0293764	0.0206757
Macrophage	ENSG00000162771	FAM71A	-0.383547	0.0293764	0.0206728
Macrophage	ENSG00000171611	PTCRA	-0.716547	0.030142	0.0213106
Macrophage	ENSG00000161011	SQSTM1	0.437886	0.0307767	0.0218573
Macrophage	ENSG00000149534	MS4A2	-0.581903	0.033769	0.02409
Macrophage	ENSG00000137441	FGFBP2	-0.413263	0.0342895	0.0245705
Macrophage	ENSG00000165949	IFI27	0.739912	0.0387228	0.0278705
Macrophage	ENSG00000170476	MZB1	-0.669514	0.0436233	0.0315366
Macrophage	ENSG00000145782	ATG12	-0.249635	0.0462018	0.0335478
Mast-cell	ENSG00000026025	VIM	-9.88162	1.42949e-115	4.55252e-118
Mast-cell	ENSG00000164692	COL1A2	-11.3458	2.14613e-89	1.36696e-91
Mast-cell	ENSG00000149591	TAGLN	-12.161	9.38237e-83	8.96405e-85
Mast-cell	ENSG00000137801	THBS1	-10.711	2.55561e-80	3.25555e-82
Mast-cell	ENSG00000101335	MYL9	-11.8833	4.59344e-78	7.3144e-80
Mast-cell	ENSG00000164733	CTSB	-11.4082	8.59121e-78	1.64163e-79
Mast-cell	ENSG00000125868	DSTN	-11.2323	6.66317e-77	1.48542e-78
Mast-cell	ENSG00000115414	FN1	-12.0961	1.40672e-76	3.584e-78
Mast-cell	ENSG00000140416	TPM1	-10.5564	6.23358e-76	1.7867e-77
Mast-cell	ENSG00000135046	ANXA1	-8.12462	1.37859e-74	4.3904e-76
Mast-cell	ENSG00000168542	COL3A1	-11.032	1.71382e-72	6.00381e-74
Mast-cell	ENSG00000110799	VWF	-9.38328	7.75293e-72	2.9629e-73
Mast-cell	ENSG00000107796	ACTA2	-12.1832	6.41264e-70	2.65491e-71
Mast-cell	ENSG00000243716	NPIPB5	-8.17087	1.00883e-69	4.49797e-71
Mast-cell	ENSG00000129226	CD68	-10.1292	3.61431e-69	1.72658e-70
Mast-cell	ENSG00000090382	LYZ	-10.3367	6.35186e-69	3.23661e-70
Mast-cell	ENSG00000166033	HTRA1	-11.2679	6.81751e-69	3.69101e-70
Mast-cell	ENSG00000177575	CD163	-9.68419	2.69058e-68	1.54237e-69
Mast-cell	ENSG00000261371	PECAM1	-9.52947	7.1553e-68	4.32964e-69
Mast-cell	ENSG00000106991	ENG	-9.77141	9.18241e-66	5.84867e-67
Mast-cell	ENSG00000196776	CD47	-9.03101	2.75432e-65	1.84206e-66
Mast-cell	ENSG00000139329	LUM	-10.5479	3.84624e-65	2.69482e-66
Mast-cell	ENSG00000067225	PKM	-10.0493	5.92755e-65	4.34183e-66
Mast-cell	ENSG00000143248	RGS5	-10.8338	1.03304e-64	7.89584e-66
Mast-cell	ENSG00000250722	SELENOP	-9.89418	1.26332e-63	1.00582e-64
Mast-cell	ENSG00000198830	HMGN2	-8.28928	1.92076e-63	1.59044e-64
Mast-cell	ENSG00000118785	SPP1	-12.5891	3.36948e-63	2.89733e-64
Mast-cell	ENSG00000106799	TGFBR1	-9.29639	2.12807e-62	1.89764e-63
Mast-cell	ENSG00000117984	CTSD	-9.59475	3.69549e-62	3.41303e-63
Mast-cell	ENSG00000133392	MYH11	-10.9286	4.29234e-62	4.10096e-63
Mast-cell	ENSG00000140937	CDH11	-10.3474	7.51496e-62	7.41922e-63
Mast-cell	ENSG00000164687	FABP5	-9.84786	5.16915e-61	5.26793e-62
Mast-cell	ENSG00000123384	LRP1	-10.6746	1.0398e-60	1.09278e-61
Mast-cell	ENSG00000115594	IL1R1	-9.14881	5.59083e-60	6.05376e-61
Mast-cell	ENSG00000163220	S100A9	-10.0019	9.09918e-60	1.01424e-60
Mast-cell	ENSG00000127083	OMD	-9.84497	1.99845e-59	2.29121e-60
Mast-cell	ENSG00000122786	CALD1	-11.1521	3.22175e-59	3.79633e-60
Mast-cell	ENSG00000102265	TIMP1	-10.0541	5.88095e-58	7.11707e-59
Mast-cell	ENSG00000137752	CASP1	-8.37303	1.42286e-57	1.76725e-58
Mast-cell	ENSG00000106366	SERPINE1	-10.4473	2.13681e-57	2.72205e-58
Mast-cell	ENSG00000203747	FCGR3A	-9.83265	2.20822e-57	2.88335e-58
Mast-cell	ENSG00000111252	SH2B3	-8.02634	5.88706e-57	7.87441e-58
Mast-cell	ENSG00000183765	CHEK2	-7.46666	6.56471e-57	8.98988e-58
Mast-cell	ENSG00000160789	LMNA	-8.46121	6.77562e-57	9.4945e-58
Mast-cell	ENSG00000259207	ITGB3	-9.324	1.69274e-56	2.4259e-57
Mast-cell	ENSG00000170442	KRT86	-8.60929	1.89754e-56	2.77983e-57
Mast-cell	ENSG00000197930	ERO1A	-8.93639	2.04775e-56	3.06511e-57
Mast-cell	ENSG00000178726	THBD	-9.72382	2.49012e-56	3.80655e-57
Mast-cell	ENSG00000182871	COL18A1	-9.57544	3.08643e-56	4.8164e-57
Mast-cell	ENSG00000088247	KHSRP	-8.60958	1.56971e-55	2.49954e-56
Mast-cell	ENSG00000105329	TGFB1	-9.0089	2.15029e-55	3.49251e-56
Mast-cell	ENSG00000249669	CARMN	-11.0717	2.57648e-55	4.26678e-56
Mast-cell	ENSG00000164125	GASK1B	-9.73725	3.14095e-55	5.3016e-56
Mast-cell	ENSG00000204262	COL5A2	-10.1511	1.30903e-54	2.2512e-55
Mast-cell	ENSG00000113721	PDGFRB	-9.93539	4.12931e-54	7.23287e-55
Mast-cell	ENSG00000166147	FBN1	-9.62329	7.66141e-54	1.36637e-54
Mast-cell	ENSG00000069122	ADGRF5	-8.0807	2.15667e-53	3.91497e-54
Mast-cell	ENSG00000115970	THADA	-7.89725	2.2117e-53	4.0853e-54
Mast-cell	ENSG00000030110	BAK1	-7.68897	2.25041e-53	4.22849e-54
Mast-cell	ENSG00000196419	XRCC6	-8.12164	2.96919e-53	5.6736e-54
Mast-cell	ENSG00000170458	CD14	-9.93676	3.92699e-53	7.62887e-54
Mast-cell	ENSG00000149311	ATM	-8.27613	5.08841e-53	1.00472e-53
Mast-cell	ENSG00000117519	CNN3	-9.80052	5.72019e-53	1.14768e-53
Mast-cell	ENSG00000197903	HIST1H2BK	-8.2488	1.66492e-52	3.39346e-53
Mast-cell	ENSG00000225746	MEG8	-7.35682	2.28728e-52	4.73482e-53
Mast-cell	ENSG00000168056	LTBP3	-9.46306	4.22447e-52	8.87947e-53
Mast-cell	ENSG00000076242	MLH1	-8.69583	8.42249e-52	1.79716e-52
Mast-cell	ENSG00000172572	PDE3A	-8.966	9.81721e-52	2.12602e-52
Mast-cell	ENSG00000143799	PARP1	-7.63218	1.88318e-51	4.1382e-52
Mast-cell	ENSG00000100393	EP300	-8.06424	1.92813e-51	4.29837e-52
Mast-cell	ENSG00000079246	XRCC5	-8.43078	2.01572e-51	4.55783e-52
Mast-cell	ENSG00000011465	DCN	-9.40114	2.30826e-51	5.29283e-52
Mast-cell	ENSG00000140678	ITGAX	-8.11113	2.44424e-51	5.68246e-52
Mast-cell	ENSG00000154783	FGD5	-8.21483	3.34499e-51	7.88309e-52
Mast-cell	ENSG00000136826	KLF4	-8.31082	1.0333e-50	2.46807e-51
Mast-cell	ENSG00000108691	CCL2	-9.16941	1.84287e-50	4.46044e-51
Mast-cell	ENSG00000136244	IL6	-7.07082	3.37157e-50	8.26787e-51
Mast-cell	ENSG00000198670	LPA	-6.51862	3.41706e-50	8.48824e-51
Mast-cell	ENSG00000130203	APOE	-9.93172	3.877e-50	9.75423e-51
Mast-cell	ENSG00000161011	SQSTM1	-8.23736	4.33162e-50	1.1036e-50
Mast-cell	ENSG00000115457	IGFBP2	-10.0509	4.58683e-50	1.18323e-50
Mast-cell	ENSG00000160712	IL6R	-7.2517	5.14273e-50	1.34301e-50
Mast-cell	ENSG00000101000	PROCR	-7.84335	5.80178e-50	1.53359e-50
Mast-cell	ENSG00000150337	FCGR1A	-8.64355	8.41396e-50	2.25087e-50
Mast-cell	ENSG00000162692	VCAM1	-9.30224	1.09424e-49	2.96213e-50
Mast-cell	ENSG00000231721	LINC-PINT	-8.10808	1.22394e-49	3.35218e-50
Mast-cell	ENSG00000174059	CD34	-8.73161	1.44518e-49	4.00417e-50
Mast-cell	ENSG00000163513	TGFBR2	-8.66133	3.67511e-49	1.02997e-49
Mast-cell	ENSG00000153208	MERTK	-8.62185	5.9687e-49	1.69177e-49
Mast-cell	ENSG00000170160	CCDC144A	-7.51403	6.30654e-49	1.80761e-49
Mast-cell	ENSG00000262406	MMP12	-9.41742	7.88971e-49	2.28651e-49
Mast-cell	ENSG00000171051	FPR1	-8.00597	9.40958e-49	2.75695e-49
Mast-cell	ENSG00000102755	FLT1	-8.45054	1.09898e-48	3.25494e-49
Mast-cell	ENSG00000069431	ABCC9	-7.60516	1.12299e-48	3.3618e-49
Mast-cell	ENSG00000132334	PTPRE	-8.51218	1.71974e-48	5.20303e-49
Mast-cell	ENSG00000138795	LEF1	-6.90893	1.72078e-48	5.26099e-49
Mast-cell	ENSG00000078401	EDN1	-8.50735	3.68703e-48	1.13899e-48
Mast-cell	ENSG00000179776	CDH5	-8.568	5.48053e-48	1.71048e-48
Mast-cell	ENSG00000100453	GZMB	-7.18509	5.62208e-48	1.77257e-48
Mast-cell	ENSG00000271447	MMP28	-6.6646	8.17389e-48	2.60315e-48
Mast-cell	ENSG00000012048	BRCA1	-7.44294	9.55118e-48	3.07219e-48
Mast-cell	ENSG00000162711	NLRP3	-7.22037	9.82404e-48	3.19125e-48
Mast-cell	ENSG00000117281	CD160	-6.86815	1.20665e-47	3.95812e-48
Mast-cell	ENSG00000126787	DLGAP5	-6.93931	1.67214e-47	5.53829e-48
Mast-cell	ENSG00000173535	TNFRSF10C	-7.37001	3.22963e-47	1.07997e-47
Mast-cell	ENSG00000171634	BPTF	-7.77987	3.45879e-47	1.16762e-47
Mast-cell	ENSG00000196588	MRTFA	-8.51184	3.51968e-47	1.19938e-47
Mast-cell	ENSG00000089685	BIRC5	-6.77129	3.66701e-47	1.26126e-47
Mast-cell	ENSG00000109684	CLNK	-5.81176	5.57052e-47	1.93371e-47
Mast-cell	ENSG00000131747	TOP2A	-7.15073	1.1224e-46	3.93198e-47
Mast-cell	ENSG00000180644	PRF1	-7.18362	1.23378e-46	4.36144e-47
Mast-cell	ENSG00000235244	DANT2	-7.85231	1.49576e-46	5.38281e-47
Mast-cell	ENSG00000124067	SLC12A4	-8.92962	1.49576e-46	5.35072e-47
Mast-cell	ENSG00000248323	LUCAT1	-7.6006	1.50415e-46	5.46091e-47
Mast-cell	ENSG00000131981	LGALS3	-8.8093	1.84665e-46	6.76323e-47
Mast-cell	ENSG00000175445	LPL	-8.47736	2.52956e-46	9.34486e-47
Mast-cell	ENSG00000180871	CXCR2	-6.87545	3.55046e-46	1.32294e-46
Mast-cell	ENSG00000135218	CD36	-9.71243	5.7424e-46	2.15797e-46
Mast-cell	ENSG00000139618	BRCA2	-7.08738	5.76492e-46	2.18479e-46
Mast-cell	ENSG00000130176	CNN1	-10.3457	6.94591e-46	2.65449e-46
Mast-cell	ENSG00000104320	NBN	-7.27569	1.16677e-45	4.49617e-46
Mast-cell	ENSG00000128585	MKLN1	-7.63266	1.35997e-45	5.28398e-46
Mast-cell	ENSG00000070961	ATP2B1	-8.34588	1.62284e-45	6.35698e-46
Mast-cell	ENSG00000134817	APLNR	-7.42237	2.64744e-45	1.04549e-45
Mast-cell	ENSG00000164171	ITGA2	-7.74478	2.66746e-45	1.06189e-45
Mast-cell	ENSG00000163734	CXCL3	-7.56357	2.81608e-45	1.13002e-45
Mast-cell	ENSG00000116824	CD2	-8.10361	2.95745e-45	1.19616e-45
Mast-cell	ENSG00000131828	PDHA1	-8.32348	3.29956e-45	1.34504e-45
Mast-cell	ENSG00000087586	AURKA	-7.51198	3.53206e-45	1.45107e-45
Mast-cell	ENSG00000113810	SMC4	-7.89554	4.5904e-45	1.90049e-45
Mast-cell	ENSG00000115590	IL1R2	-7.25226	5.25595e-45	2.19277e-45
Mast-cell	ENSG00000162407	PLPP3	-8.53826	5.72404e-45	2.40628e-45
Mast-cell	ENSG00000012061	ERCC1	-7.92177	6.59012e-45	2.79136e-45
Mast-cell	ENSG00000140941	MAP1LC3B	-7.96875	6.81603e-45	2.90875e-45
Mast-cell	ENSG00000225783	MIAT	-7.21665	7.40732e-45	3.20827e-45
Mast-cell	ENSG00000126215	XRCC3	-7.47261	7.40732e-45	3.20253e-45
Mast-cell	ENSG00000204217	BMPR2	-9.13036	7.5673e-45	3.30166e-45
Mast-cell	ENSG00000183091	NEB	-7.27074	9.14788e-45	4.0204e-45
Mast-cell	ENSG00000257335	MGAM	-6.98535	1.05461e-44	4.66851e-45
Mast-cell	ENSG00000144218	AFF3	-7.07682	1.13351e-44	5.05388e-45
Mast-cell	ENSG00000147113	DIPK2B	-7.13207	1.95162e-44	8.76367e-45
Mast-cell	ENSG00000165124	SVEP1	-7.92058	2.12607e-44	9.61472e-45
Mast-cell	ENSG00000183484	GPR132	-7.32036	2.86766e-44	1.30597e-44
Mast-cell	ENSG00000143546	S100A8	-8.74905	3.63683e-44	1.66784e-44
Mast-cell	ENSG00000163464	CXCR1	-7.06903	5.12552e-44	2.36688e-44
Mast-cell	ENSG00000143184	XCL1	-6.80966	5.13732e-44	2.38869e-44
Mast-cell	ENSG00000175595	ERCC4	-6.80611	5.58111e-44	2.61281e-44
Mast-cell	ENSG00000186377	CYP4X1	-8.38053	6.44624e-44	3.03836e-44
Mast-cell	ENSG00000131477	RAMP2	-7.16962	6.93718e-44	3.29185e-44
Mast-cell	ENSG00000129038	LOXL1	-8.75903	7.06125e-44	3.37321e-44
Mast-cell	ENSG00000161905	ALOX15	-6.4591	7.14117e-44	3.43413e-44
Mast-cell	ENSG00000111537	IFNG	-7.31489	1.03356e-43	5.00321e-44
Mast-cell	ENSG00000095970	TREM2	-8.27873	1.31286e-43	6.39704e-44
Mast-cell	ENSG00000152402	GUCY1A2	-6.18884	1.38727e-43	6.80381e-44
Mast-cell	ENSG00000166508	MCM7	-7.18414	1.49306e-43	7.37021e-44
Mast-cell	ENSG00000081237	PTPRC	-7.48905	2.37425e-43	1.17956e-43
Mast-cell	ENSG00000115884	SDC1	-7.31737	3.02434e-43	1.51217e-43
Mast-cell	ENSG00000121807	CCR2	-6.67068	3.51448e-43	1.76843e-43
Mast-cell	ENSG00000183963	SMTN	-8.82923	5.34257e-43	2.70532e-43
Mast-cell	ENSG00000133789	SWAP70	-7.51644	5.5414e-43	2.82364e-43
Mast-cell	ENSG00000100644	HIF1A	-8.32986	8.98389e-43	4.60639e-43
Mast-cell	ENSG00000166402	TUB	-7.43359	9.46091e-43	4.88111e-43
Mast-cell	ENSG00000196549	MME	-7.49261	1.10194e-42	5.72025e-43
Mast-cell	ENSG00000134539	KLRD1	-6.93709	1.5523e-42	8.10756e-43
Mast-cell	ENSG00000010610	CD4	-8.45687	1.64213e-42	8.62902e-43
Mast-cell	ENSG00000164867	NOS3	-7.33719	1.79966e-42	9.51411e-43
Mast-cell	ENSG00000073050	XRCC1	-7.85249	1.83016e-42	9.73364e-43
Mast-cell	ENSG00000196083	IL1RAP	-7.42255	1.92189e-42	1.02827e-42
Mast-cell	ENSG00000163687	DNASE1L3	-6.65884	2.66385e-42	1.43373e-42
Mast-cell	ENSG00000126581	BECN1	-8.54422	2.71104e-42	1.46776e-42
Mast-cell	ENSG00000020922	MRE11	-7.0312	3.70309e-42	2.01665e-42
Mast-cell	ENSG00000105880	DLX5	-7.07632	3.71411e-42	2.03448e-42
Mast-cell	ENSG00000151617	EDNRA	-7.68828	4.46787e-42	2.4616e-42
Mast-cell	ENSG00000102010	BMX	-7.44176	7.99097e-42	4.42811e-42
Mast-cell	ENSG00000155011	DKK2	-7.56613	8.09926e-42	4.51392e-42
Mast-cell	ENSG00000253729	PRKDC	-7.90765	8.49197e-42	4.75983e-42
Mast-cell	ENSG00000137462	TLR2	-8.50588	8.64364e-42	4.87237e-42
Mast-cell	ENSG00000164104	HMGB2	-7.67591	9.07126e-42	5.14231e-42
Mast-cell	ENSG00000167286	CD3D	-6.66585	9.07818e-42	5.17514e-42
Mast-cell	ENSG00000114026	OGG1	-7.71358	1.05826e-41	6.06646e-42
Mast-cell	ENSG00000128052	KDR	-6.90962	1.30043e-41	7.49613e-42
Mast-cell	ENSG00000136634	IL10	-7.04211	1.40478e-41	8.14237e-42
Mast-cell	ENSG00000177455	CD19	-6.9581	2.09247e-41	1.2195e-41
Mast-cell	ENSG00000134853	PDGFRA	-9.46341	2.17519e-41	1.27463e-41
Mast-cell	ENSG00000123643	SLC36A1	-7.39904	2.66438e-41	1.56978e-41
Mast-cell	ENSG00000197385	ZNF860	-6.98253	2.84681e-41	1.68633e-41
Mast-cell	ENSG00000198218	QRICH1	-7.73186	3.18505e-41	1.89683e-41
Mast-cell	ENSG00000167548	KMT2D	-6.99071	3.75608e-41	2.24886e-41
Mast-cell	ENSG00000178404	CEP295NL	-7.1036	4.25604e-41	2.56176e-41
Mast-cell	ENSG00000197992	CLEC9A	-6.45442	5.62126e-41	3.4193e-41
Mast-cell	ENSG00000109846	CRYAB	-9.60522	5.62126e-41	3.40207e-41
Mast-cell	ENSG00000277734	TRAC	-7.4239	6.81186e-41	4.16521e-41
Mast-cell	ENSG00000149294	NCAM1	-7.27916	7.09636e-41	4.36178e-41
Mast-cell	ENSG00000277632	CCL3	-9.02684	7.81573e-41	4.82883e-41
Mast-cell	ENSG00000095002	MSH2	-6.99602	9.65797e-41	5.99778e-41
Mast-cell	ENSG00000150636	CCDC102B	-7.35125	1.13084e-40	7.05877e-41
Mast-cell	ENSG00000037280	FLT4	-6.16449	1.55697e-40	9.76823e-41
Mast-cell	ENSG00000130303	BST2	-7.75137	1.66627e-40	1.05071e-40
Mast-cell	ENSG00000224259	LINC01133	-7.20072	2.36621e-40	1.49961e-40
Mast-cell	ENSG00000131203	IDO1	-6.17846	2.83525e-40	1.80589e-40
Mast-cell	ENSG00000123485	HJURP	-6.23463	3.16304e-40	2.02475e-40
Mast-cell	ENSG00000140932	CMTM2	-6.49791	3.75704e-40	2.41695e-40
Mast-cell	ENSG00000229619	MBNL1-AS1	-8.66831	5.66846e-40	3.66464e-40
Mast-cell	ENSG00000132646	PCNA	-8.41006	6.69817e-40	4.35168e-40
Mast-cell	ENSG00000150045	KLRF1	-6.75083	7.3583e-40	4.80399e-40
Mast-cell	ENSG00000051180	RAD51	-7.12241	7.4348e-40	4.87761e-40
Mast-cell	ENSG00000120156	TEK	-7.45327	8.94723e-40	5.89833e-40
Mast-cell	ENSG00000184292	TACSTD2	-6.25835	1.13771e-39	7.53642e-40
Mast-cell	ENSG00000019169	MARCO	-8.56876	1.16523e-39	7.75582e-40
Mast-cell	ENSG00000129173	E2F8	-6.55442	1.26656e-39	8.47062e-40
Mast-cell	ENSG00000162723	SLAMF9	-6.58122	1.60899e-39	1.0812e-39
Mast-cell	ENSG00000145782	ATG12	-7.57243	1.81899e-39	1.22811e-39
Mast-cell	ENSG00000268257	AIRN	-6.60444	2.97426e-39	2.01757e-39
Mast-cell	ENSG00000165757	JCAD	-8.19552	3.2251e-39	2.198e-39
Mast-cell	ENSG00000163072	NOSTRIN	-6.81354	3.29194e-39	2.25403e-39
Mast-cell	ENSG00000170476	MZB1	-6.84198	4.10611e-39	2.82459e-39
Mast-cell	ENSG00000105369	CD79A	-5.86921	5.59559e-39	3.86702e-39
Mast-cell	ENSG00000099977	DDT	-6.83926	6.46402e-39	4.48776e-39
Mast-cell	ENSG00000176083	ZNF683	-6.42355	7.26748e-39	5.06872e-39
Mast-cell	ENSG00000012779	ALOX5	-6.82794	7.78019e-39	5.45109e-39
Mast-cell	ENSG00000113361	CDH6	-6.67364	9.88364e-39	6.95632e-39
Mast-cell	ENSG00000121966	CXCR4	-8.72501	1.2474e-38	8.81916e-39
Mast-cell	ENSG00000064989	CALCRL	-9.46321	1.65826e-38	1.17768e-38
Mast-cell	ENSG00000117707	PROX1	-6.10821	1.80403e-38	1.28695e-38
Mast-cell	ENSG00000141510	TP53	-7.67909	1.98886e-38	1.42514e-38
Mast-cell	ENSG00000148773	MKI67	-6.69568	2.14682e-38	1.54516e-38
Mast-cell	ENSG00000170312	CDK1	-6.98775	2.78864e-38	2.02487e-38
Mast-cell	ENSG00000198053	SIRPA	-8.47102	2.78864e-38	2.02354e-38
Mast-cell	ENSG00000167483	NIBAN3	-6.32604	3.17117e-38	2.31273e-38
Mast-cell	ENSG00000156738	MS4A1	-6.41648	3.61824e-38	2.65031e-38
Mast-cell	ENSG00000153563	CD8A	-7.11493	4.60572e-38	3.38828e-38
Mast-cell	ENSG00000006377	DLX6	-6.40707	6.65225e-38	4.91504e-38
Mast-cell	ENSG00000204323	SMIM5	-6.14519	7.12224e-38	5.28497e-38
Mast-cell	ENSG00000111404	RERGL	-7.66463	7.86663e-38	5.86239e-38
Mast-cell	ENSG00000178999	AURKB	-6.53014	1.04817e-37	7.84455e-38
Mast-cell	ENSG00000213809	KLRK1	-6.90757	1.13772e-37	8.55102e-38
Mast-cell	ENSG00000187720	THSD4	-8.09833	1.2667e-37	9.56074e-38
Mast-cell	ENSG00000140398	NEIL1	-6.56707	1.90222e-37	1.44181e-37
Mast-cell	ENSG00000174175	SELP	-8.01577	1.90248e-37	1.44806e-37
Mast-cell	ENSG00000133800	LYVE1	-7.74235	3.30359e-37	2.52503e-37
Mast-cell	ENSG00000115607	IL18RAP	-6.03803	7.90957e-37	6.07072e-37
Mast-cell	ENSG00000140564	FURIN	-8.04854	8.26196e-37	6.3675e-37
Mast-cell	ENSG00000122025	FLT3	-6.05522	1.09947e-36	8.50862e-37
Mast-cell	ENSG00000165949	IFI27	-7.00306	1.46535e-36	1.13868e-36
Mast-cell	ENSG00000075223	SEMA3C	-7.77451	1.52835e-36	1.1925e-36
Mast-cell	ENSG00000099974	DDTL	-6.6233	1.66632e-36	1.30546e-36
Mast-cell	ENSG00000101162	TUBB1	-6.59035	1.76055e-36	1.38489e-36
Mast-cell	ENSG00000104738	MCM4	-6.73244	1.82328e-36	1.44004e-36
Mast-cell	ENSG00000018280	SLC11A1	-7.78081	3.55244e-36	2.81706e-36
Mast-cell	ENSG00000080854	IGSF9B	-7.64488	6.3646e-36	5.06736e-36
Mast-cell	ENSG00000198178	CLEC4C	-6.25985	6.72225e-36	5.37352e-36
Mast-cell	ENSG00000163568	AIM2	-6.93913	8.05219e-36	6.46227e-36
Mast-cell	ENSG00000180875	GREM2	-6.11592	1.64728e-35	1.32727e-35
Mast-cell	ENSG00000100985	MMP9	-9.1642	2.33167e-35	1.88613e-35
Mast-cell	ENSG00000135443	KRT85	-5.82333	3.27042e-35	2.65591e-35
Mast-cell	ENSG00000276085	CCL3L1	-7.65429	4.08964e-35	3.33423e-35
Mast-cell	ENSG00000104435	STMN2	-6.20143	5.30698e-35	4.34361e-35
Mast-cell	ENSG00000166535	A2ML1	-6.52566	5.78952e-35	4.75699e-35
Mast-cell	ENSG00000141052	MYOCD	-8.65448	7.11435e-35	5.8682e-35
Mast-cell	ENSG00000196371	FUT4	-8.04781	1.67711e-34	1.38869e-34
Mast-cell	ENSG00000102174	PHEX	-6.35346	1.85956e-34	1.54568e-34
Mast-cell	ENSG00000232810	TNF	-6.66239	1.90945e-34	1.59324e-34
Mast-cell	ENSG00000133246	PRAM1	-5.75573	2.01484e-34	1.68759e-34
Mast-cell	ENSG00000061656	SPAG4	-6.20427	2.25103e-34	1.89258e-34
Mast-cell	ENSG00000173327	MAP3K11	-6.44585	2.42866e-34	2.04967e-34
Mast-cell	ENSG00000048052	HDAC9	-8.32575	3.9672e-34	3.36075e-34
Mast-cell	ENSG00000077522	ACTN2	-7.15681	4.06373e-34	3.45547e-34
Mast-cell	ENSG00000167641	PPP1R14A	-8.10872	5.61636e-34	4.79358e-34
Mast-cell	ENSG00000119535	CSF3R	-7.79358	7.00951e-34	6.00496e-34
Mast-cell	ENSG00000106018	VIPR2	-6.96694	8.04223e-34	6.9153e-34
Mast-cell	ENSG00000100297	MCM5	-7.80548	9.20715e-34	7.9463e-34
Mast-cell	ENSG00000117399	CDC20	-5.90513	1.2961e-33	1.12274e-33
Mast-cell	ENSG00000275385	CCL18	-8.89125	1.78775e-33	1.55432e-33
Mast-cell	ENSG00000116191	RALGPS2	-6.01549	1.87859e-33	1.63928e-33
Mast-cell	ENSG00000125538	IL1B	-6.75715	2.09812e-33	1.83753e-33
Mast-cell	ENSG00000137441	FGFBP2	-5.76105	7.25879e-33	6.38034e-33
Mast-cell	ENSG00000081479	LRP2	-5.82981	8.79275e-33	7.75666e-33
Mast-cell	ENSG00000119688	ABCD4	-7.13091	1.22674e-32	1.08609e-32
Mast-cell	ENSG00000164305	CASP3	-7.25205	1.48639e-32	1.32071e-32
Mast-cell	ENSG00000105327	BBC3	-5.85247	8.17354e-32	7.28851e-32
Mast-cell	ENSG00000123999	INHA	-5.51065	1.18252e-31	1.05824e-31
Mast-cell	ENSG00000139874	SSTR1	-5.90785	1.41949e-31	1.27483e-31
Mast-cell	ENSG00000169783	LINGO1	-5.82892	1.52478e-31	1.37424e-31
Mast-cell	ENSG00000137745	MMP13	-5.69024	1.16181e-30	1.05081e-30
Mast-cell	ENSG00000087088	BAX	-7.31559	2.10288e-30	1.90867e-30
Mast-cell	ENSG00000140287	HDC	-4.35039	4.23566e-30	3.85795e-30
Mast-cell	ENSG00000213088	ACKR1	-5.71523	1.721e-29	1.57302e-29
Mast-cell	ENSG00000179914	ITLN1	-7.45802	8.03109e-29	7.3661e-29
Mast-cell	ENSG00000012124	CD22	-4.72414	1.24712e-27	1.14783e-27
Mast-cell	ENSG00000115718	PROC	-5.56944	2.64243e-27	2.44046e-27
Mast-cell	ENSG00000203883	SOX18	-5.25542	1.95379e-26	1.81068e-26
Mast-cell	ENSG00000141682	PMAIP1	-6.70926	5.61925e-26	5.22555e-26
Mast-cell	ENSG00000115523	GNLY	-6.62231	2.67776e-25	2.49867e-25
Mast-cell	ENSG00000122691	TWIST1	-7.18587	6.98929e-24	6.54411e-24
Mast-cell	ENSG00000162771	FAM71A	-6.40457	5.5103e-22	5.17688e-22
Mast-cell	ENSG00000163600	ICOS	-6.005	8.53201e-22	8.04292e-22
Mast-cell	ENSG00000175164	ABO	-4.76173	1.44657e-21	1.36825e-21
Mast-cell	ENSG00000171236	LRG1	-4.94656	1.57877e-21	1.49832e-21
Mast-cell	ENSG00000149451	ADAM33	-7.23089	2.37175e-21	2.25845e-21
Mast-cell	ENSG00000113088	GZMK	-5.94642	2.28637e-20	2.18443e-20
Mast-cell	ENSG00000164362	TERT	-5.83568	2.83287e-20	2.71559e-20
Mast-cell	ENSG00000163106	HPGDS	-3.89078	8.74e-19	8.40599e-19
Mast-cell	ENSG00000225556	C2CD4D	-4.51762	1.17039e-17	1.12939e-17
Mast-cell	ENSG00000231764	DLX6-AS1	-6.17515	7.29345e-15	7.06117e-15
Mast-cell	ENSG00000172236	TPSAB1	1.75597	1.8025e-14	1.75083e-14
Mast-cell	ENSG00000171611	PTCRA	-4.17129	9.50248e-13	9.26038e-13
Mast-cell	ENSG00000002330	BAD	-5.24882	1.90428e-12	1.86183e-12
Mast-cell	ENSG00000049540	ELN	-4.81788	3.01876e-10	2.96108e-10
Mast-cell	ENSG00000173762	CD7	-3.38858	3.19303e-09	3.14219e-09
Mast-cell	ENSG00000197253	TPSB2	1.16283	1.20438e-08	1.18904e-08
Mast-cell	ENSG00000205362	MT1A	-3.97909	5.05409e-08	5.0058e-08
Mast-cell	ENSG00000157404	KIT	-1.21419	4.66838e-07	4.63864e-07
Mast-cell	ENSG00000149534	MS4A2	-0.944105	5.64604e-06	5.62806e-06
Mast-cell	ENSG00000163751	CPA3	0.842065	6.11898e-06	6.11898e-06
Neutrophil	ENSG00000143546	S100A8	6.62211	9.67964e-76	3.08269e-78
Neutrophil	ENSG00000164692	COL1A2	-4.53147	1.00344e-40	7.31714e-43
Neutrophil	ENSG00000115414	FN1	-4.71256	1.00344e-40	9.58698e-43
Neutrophil	ENSG00000119535	CSF3R	4.38443	2.01261e-36	2.56384e-38
Neutrophil	ENSG00000163220	S100A9	5.04552	4.90588e-33	7.81191e-35
Neutrophil	ENSG00000173535	TNFRSF10C	4.39649	1.11549e-31	2.13152e-33
Neutrophil	ENSG00000180871	CXCR2	4.85353	2.23104e-31	4.97366e-33
Neutrophil	ENSG00000133392	MYH11	-5.09707	6.63736e-31	1.69105e-32
Neutrophil	ENSG00000168542	COL3A1	-3.81633	1.15431e-30	3.30854e-32
Neutrophil	ENSG00000107796	ACTA2	-5.28428	3.17783e-29	1.01205e-30
Neutrophil	ENSG00000171051	FPR1	3.72405	8.48566e-29	2.97268e-30
Neutrophil	ENSG00000026025	VIM	-2.93413	2.49568e-28	9.53765e-30
Neutrophil	ENSG00000101335	MYL9	-4.33291	3.83381e-28	1.58725e-29
Neutrophil	ENSG00000149591	TAGLN	-4.90634	1.72069e-26	7.67186e-28
Neutrophil	ENSG00000164733	CTSB	-4.17216	5.29755e-26	2.53068e-27
Neutrophil	ENSG00000125868	DSTN	-3.86302	4.70743e-25	2.39869e-26
Neutrophil	ENSG00000140416	TPM1	-3.17946	3.67764e-23	1.99108e-24
Neutrophil	ENSG00000140932	CMTM2	3.79749	5.51294e-22	3.16028e-23
Neutrophil	ENSG00000163464	CXCR1	4.4786	1.44085e-20	8.71851e-22
Neutrophil	ENSG00000166033	HTRA1	-3.74898	3.89617e-20	2.48164e-21
Neutrophil	ENSG00000250722	SELENOP	-3.247	2.3488e-19	1.57085e-20
Neutrophil	ENSG00000122786	CALD1	-3.86444	1.70549e-18	1.19493e-19
Neutrophil	ENSG00000257335	MGAM	3.54003	1.93728e-17	1.41903e-18
Neutrophil	ENSG00000117984	CTSD	-3.55906	9.32414e-17	7.12673e-18
Neutrophil	ENSG00000143248	RGS5	-3.5912	9.32238e-16	7.42228e-17
Neutrophil	ENSG00000135046	ANXA1	-2.54471	2.33951e-15	1.93717e-16
Neutrophil	ENSG00000137801	THBS1	-2.96049	3.69172e-15	3.17441e-16
Neutrophil	ENSG00000123384	LRP1	-3.0141	5.74531e-15	5.1232e-16
Neutrophil	ENSG00000118785	SPP1	-4.40072	1.05452e-14	9.73924e-16
Neutrophil	ENSG00000129226	CD68	-3.25933	6.79317e-14	6.49029e-15
Neutrophil	ENSG00000182871	COL18A1	-2.78143	8.38282e-13	8.27604e-14
Neutrophil	ENSG00000140937	CDH11	-2.33232	4.38557e-12	4.46937e-13
Neutrophil	ENSG00000106991	ENG	-2.38289	1.45313e-11	1.52717e-12
Neutrophil	ENSG00000113721	PDGFRB	-2.91822	2.36022e-11	2.55565e-12
Neutrophil	ENSG00000160712	IL6R	1.90506	3.12683e-11	3.48532e-12
Neutrophil	ENSG00000168056	LTBP3	-2.45619	4.29515e-11	4.92438e-12
Neutrophil	ENSG00000115457	IGFBP2	-3.21876	1.11105e-10	1.3092e-11
Neutrophil	ENSG00000131981	LGALS3	-2.95569	1.28623e-10	1.55659e-11
Neutrophil	ENSG00000106366	SERPINE1	-2.33586	2.85876e-10	3.55069e-11
Neutrophil	ENSG00000139329	LUM	-3.05989	3.43439e-10	4.37501e-11
Neutrophil	ENSG00000115590	IL1R2	2.69199	3.63854e-10	4.75096e-11
Neutrophil	ENSG00000249669	CARMN	-2.68336	3.70288e-10	4.9529e-11
Neutrophil	ENSG00000102265	TIMP1	-2.40902	7.98942e-10	1.09409e-10
Neutrophil	ENSG00000160789	LMNA	-2.05206	4.64512e-09	6.50909e-10
Neutrophil	ENSG00000164125	GASK1B	-1.97436	7.84304e-09	1.124e-09
Neutrophil	ENSG00000088247	KHSRP	-1.63189	7.99986e-09	1.17195e-09
Neutrophil	ENSG00000130176	CNN1	-3.02636	1.24052e-08	1.85684e-09
Neutrophil	ENSG00000204217	BMPR2	-1.82199	1.43723e-08	2.19704e-09
Neutrophil	ENSG00000177575	CD163	-2.34104	1.44438e-08	2.25398e-09
Neutrophil	ENSG00000115607	IL18RAP	2.41159	1.95717e-08	3.17884e-09
Neutrophil	ENSG00000171236	LRG1	2.3193	1.95717e-08	3.16052e-09
Neutrophil	ENSG00000108691	CCL2	-2.41376	2.15292e-08	3.56534e-09
Neutrophil	ENSG00000162407	PLPP3	-1.70709	3.66012e-08	6.17791e-09
Neutrophil	ENSG00000196776	CD47	-1.34605	5.8872e-08	1.01245e-08
Neutrophil	ENSG00000196549	MME	3.03043	6.05441e-08	1.06049e-08
Neutrophil	ENSG00000166147	FBN1	-1.50443	8.09645e-08	1.44395e-08
Neutrophil	ENSG00000109846	CRYAB	-2.29562	9.47116e-08	1.71929e-08
Neutrophil	ENSG00000172572	PDE3A	-1.84636	2.25253e-07	4.16073e-08
Neutrophil	ENSG00000081237	PTPRC	1.77098	2.38652e-07	4.48423e-08
Neutrophil	ENSG00000067225	PKM	-1.70555	2.7692e-07	5.29147e-08
Neutrophil	ENSG00000204262	COL5A2	-1.66635	3.48822e-07	6.77648e-08
Neutrophil	ENSG00000162692	VCAM1	-1.66515	6.09898e-07	1.20426e-07
Neutrophil	ENSG00000173762	CD7	2.59295	1.1915e-06	2.39059e-07
Neutrophil	ENSG00000130203	APOE	-2.98354	1.3168e-06	2.68393e-07
Neutrophil	ENSG00000134853	PDGFRA	-1.54814	1.37875e-06	2.85411e-07
Neutrophil	ENSG00000010610	CD4	-1.79183	1.63176e-06	3.42981e-07
Neutrophil	ENSG00000127083	OMD	-1.85374	1.7314e-06	3.69439e-07
Neutrophil	ENSG00000117519	CNN3	-2.13606	1.79513e-06	3.88755e-07
Neutrophil	ENSG00000101162	TUBB1	2.28613	2.42694e-06	5.33309e-07
Neutrophil	ENSG00000153208	MERTK	-1.78377	2.90174e-06	6.46886e-07
Neutrophil	ENSG00000130303	BST2	-1.6271	5.04197e-06	1.14006e-06
Neutrophil	ENSG00000161011	SQSTM1	-1.22695	1.65017e-05	3.78384e-06
Neutrophil	ENSG00000183091	NEB	1.40251	1.85089e-05	4.30303e-06
Neutrophil	ENSG00000170458	CD14	-1.43914	2.60602e-05	6.14157e-06
Neutrophil	ENSG00000213088	ACKR1	1.6166	2.95885e-05	7.06732e-06
Neutrophil	ENSG00000248323	LUCAT1	1.68127	3.09125e-05	7.482e-06
Neutrophil	ENSG00000225556	C2CD4D	1.91083	3.09343e-05	7.58579e-06
Neutrophil	ENSG00000105327	BBC3	1.62982	6.32256e-05	1.57057e-05
Neutrophil	ENSG00000196419	XRCC6	-0.929307	7.36813e-05	1.85376e-05
Neutrophil	ENSG00000137462	TLR2	1.26281	8.64332e-05	2.20212e-05
Neutrophil	ENSG00000018280	SLC11A1	1.57664	0.00010796	2.78495e-05
Neutrophil	ENSG00000137752	CASP1	1.06252	0.000160916	4.20227e-05
Neutrophil	ENSG00000012779	ALOX5	1.38817	0.000171031	4.52088e-05
Neutrophil	ENSG00000205362	MT1A	1.99011	0.000234557	6.27476e-05
Neutrophil	ENSG00000166535	A2ML1	1.29286	0.000253719	6.86819e-05
Neutrophil	ENSG00000109684	CLNK	1.23342	0.000260658	7.13903e-05
Neutrophil	ENSG00000144218	AFF3	1.12767	0.000302326	8.37654e-05
Neutrophil	ENSG00000125538	IL1B	1.64987	0.000322783	9.04613e-05
Neutrophil	ENSG00000275385	CCL18	-2.17964	0.000351056	9.99383e-05
Neutrophil	ENSG00000011465	DCN	-1.51237	0.000351056	0.000100621
Neutrophil	ENSG00000196083	IL1RAP	1.25981	0.000503225	0.000145839
Neutrophil	ENSG00000162771	FAM71A	1.13169	0.000562236	0.000164731
Neutrophil	ENSG00000129173	E2F8	1.50775	0.000645439	0.000191165
Neutrophil	ENSG00000259207	ITGB3	-1.25362	0.000787613	0.000235782
Neutrophil	ENSG00000183963	SMTN	-1.36726	0.000801018	0.000242346
Neutrophil	ENSG00000106799	TGFBR1	-0.976406	0.000854219	0.000261163
Neutrophil	ENSG00000198670	LPA	1.05791	0.000937371	0.00028957
Neutrophil	ENSG00000102174	PHEX	1.75262	0.00102354	0.00031945
Neutrophil	ENSG00000175164	ABO	1.48191	0.00104717	0.000330158
Neutrophil	ENSG00000100453	GZMB	1.06404	0.00117834	0.000375267
Neutrophil	ENSG00000229619	MBNL1-AS1	-1.44971	0.00133835	0.000430489
Neutrophil	ENSG00000197385	ZNF860	1.14115	0.0014079	0.000457344
Neutrophil	ENSG00000129038	LOXL1	-1.41673	0.0014108	0.000462779
Neutrophil	ENSG00000167641	PPP1R14A	-1.83	0.00144422	0.000478341
Neutrophil	ENSG00000133246	PRAM1	1.74878	0.00169362	0.000566338
Neutrophil	ENSG00000110799	VWF	-1.15118	0.00181609	0.000613075
Neutrophil	ENSG00000081479	LRP2	1.28019	0.00201395	0.000686282
Neutrophil	ENSG00000113361	CDH6	1.25198	0.00228452	0.000785757
Neutrophil	ENSG00000198830	HMGN2	0.511034	0.00231932	0.000805114
Neutrophil	ENSG00000115718	PROC	1.33203	0.00260007	0.000910854
Neutrophil	ENSG00000089685	BIRC5	1.17913	0.0027295	0.000964888
Neutrophil	ENSG00000198218	QRICH1	-0.979263	0.00307021	0.0010951
Neutrophil	ENSG00000163600	ICOS	1.12131	0.00308607	0.00111059
Neutrophil	ENSG00000135218	CD36	-1.77208	0.00326878	0.00118676
Neutrophil	ENSG00000178726	THBD	-0.867304	0.00353356	0.00129414
Neutrophil	ENSG00000012048	BRCA1	0.987706	0.00430405	0.00159003
Neutrophil	ENSG00000105329	TGFB1	-0.822338	0.00463247	0.00172611
Neutrophil	ENSG00000064989	CALCRL	-0.948456	0.00505368	0.00189915
Neutrophil	ENSG00000164104	HMGB2	0.794174	0.00518727	0.00196588
Neutrophil	ENSG00000164687	FABP5	-1.27939	0.00524193	0.00200328
Neutrophil	ENSG00000111252	SH2B3	-0.814991	0.00524313	0.00203714
Neutrophil	ENSG00000184292	TACSTD2	1.01375	0.00524313	0.0020357
Neutrophil	ENSG00000117281	CD160	0.944327	0.00535563	0.00209791
Neutrophil	ENSG00000079246	XRCC5	-0.746162	0.00569734	0.00224991
Neutrophil	ENSG00000183765	CHEK2	0.741344	0.00589048	0.00234494
Neutrophil	ENSG00000180875	GREM2	1.19068	0.00660505	0.00265043
Neutrophil	ENSG00000104435	STMN2	1.15373	0.00684876	0.00277004
Neutrophil	ENSG00000175595	ERCC4	0.951527	0.00784708	0.00319881
Neutrophil	ENSG00000123485	HJURP	1.091	0.00829773	0.00340894
Neutrophil	ENSG00000224259	LINC01133	0.984703	0.00869776	0.00360098
Neutrophil	ENSG00000121807	CCR2	0.960027	0.00870177	0.00363036
Neutrophil	ENSG00000141052	MYOCD	-1.14753	0.00894509	0.00376036
Neutrophil	ENSG00000139874	SSTR1	1.14301	0.00915815	0.00387909
Neutrophil	ENSG00000277632	CCL3	-1.10036	0.00963848	0.00411324
Neutrophil	ENSG00000176083	ZNF683	1.08582	0.0099057	0.00425882
Neutrophil	ENSG00000204323	SMIM5	1.15967	0.0100361	0.00434685
Neutrophil	ENSG00000271447	MMP28	0.793337	0.0103862	0.00453156
Neutrophil	ENSG00000131203	IDO1	0.93307	0.0107476	0.00472347
Neutrophil	ENSG00000124067	SLC12A4	-1.02995	0.0111691	0.0049443
Neutrophil	ENSG00000106018	VIPR2	0.718672	0.0113822	0.00507486
Neutrophil	ENSG00000171611	PTCRA	1.36375	0.0117733	0.00528675
Neutrophil	ENSG00000126787	DLGAP5	0.908276	0.0118022	0.00533728
Neutrophil	ENSG00000163568	AIM2	1.22118	0.0118097	0.00537828
Neutrophil	ENSG00000117707	PROX1	1.04491	0.0135161	0.00619847
Neutrophil	ENSG00000100644	HIF1A	-0.903701	0.013664	0.00630979
Neutrophil	ENSG00000134539	KLRD1	0.83324	0.0208846	0.00971067
Neutrophil	ENSG00000139618	BRCA2	0.809215	0.0218169	0.0102137
Neutrophil	ENSG00000076242	MLH1	-0.809436	0.0224115	0.0105634
Neutrophil	ENSG00000161905	ALOX15	0.792355	0.0233588	0.0110843
Neutrophil	ENSG00000133789	SWAP70	-0.986101	0.0235773	0.011263
Neutrophil	ENSG00000137745	MMP13	1.00998	0.0249235	0.0119855
Neutrophil	ENSG00000225746	MEG8	0.605743	0.0249667	0.0120858
Neutrophil	ENSG00000140678	ITGAX	1.0309	0.0273208	0.0133124
Neutrophil	ENSG00000153563	CD8A	0.845836	0.0283423	0.0139906
Neutrophil	ENSG00000123999	INHA	0.965264	0.0283423	0.0139561
Neutrophil	ENSG00000137441	FGFBP2	0.890936	0.0286074	0.0142126
Neutrophil	ENSG00000174059	CD34	-0.768065	0.0288491	0.0144246
Neutrophil	ENSG00000141682	PMAIP1	1.00125	0.029016	0.0146004
Neutrophil	ENSG00000178999	AURKB	0.811412	0.0295491	0.0149627
Neutrophil	ENSG00000198178	CLEC4C	0.881704	0.0299641	0.0152683
Neutrophil	ENSG00000163513	TGFBR2	-0.55389	0.0305768	0.0156779
Neutrophil	ENSG00000122025	FLT3	0.899511	0.0306967	0.0158372
Neutrophil	ENSG00000175445	LPL	-0.983288	0.0316578	0.0164338
Neutrophil	ENSG00000164362	TERT	0.957622	0.0318635	0.0166421
Neutrophil	ENSG00000037280	FLT4	1.05463	0.0327507	0.0172098
Neutrophil	ENSG00000163072	NOSTRIN	0.944516	0.0335073	0.0177141
Neutrophil	ENSG00000095970	TREM2	-0.884235	0.0358599	0.019072
Neutrophil	ENSG00000262406	MMP12	-1.17705	0.0425668	0.0227746
Neutrophil	ENSG00000105369	CD79A	1.17841	0.0434843	0.023404
Neutrophil	ENSG00000115594	IL1R1	-0.756607	0.0443715	0.0240228
Neutrophil	ENSG00000126581	BECN1	-0.629692	0.0443922	0.0241754
Neutrophil	ENSG00000164171	ITGA2	0.721098	0.0479283	0.0262537
Neutrophil	ENSG00000172236	TPSAB1	0.954809	0.0498433	0.0274615
Plasma-cell	ENSG00000115414	FN1	-7.08762	2.77243e-22	8.82939e-25
Plasma-cell	ENSG00000164692	COL1A2	-7.17794	6.57984e-22	4.19098e-24
Plasma-cell	ENSG00000101335	MYL9	-6.98699	3.79133e-18	3.62229e-20
Plasma-cell	ENSG00000107796	ACTA2	-6.48357	1.86065e-17	3.10644e-19
Plasma-cell	ENSG00000170476	MZB1	4.84681	1.86065e-17	3.55538e-19
Plasma-cell	ENSG00000149591	TAGLN	-5.96145	1.86065e-17	3.36509e-19
Plasma-cell	ENSG00000140416	TPM1	-5.42211	8.68856e-17	1.93694e-18
Plasma-cell	ENSG00000164733	CTSB	-4.48899	1.11647e-15	3.20007e-17
Plasma-cell	ENSG00000117984	CTSD	-4.96286	1.11647e-15	2.95328e-17
Plasma-cell	ENSG00000133392	MYH11	-6.06825	1.2478e-15	3.97389e-17
Plasma-cell	ENSG00000168542	COL3A1	-5.53864	2.05634e-15	7.20372e-17
Plasma-cell	ENSG00000026025	VIM	-4.01829	2.93525e-15	1.12175e-16
Plasma-cell	ENSG00000123384	LRP1	-5.15104	6.66902e-15	2.76106e-16
Plasma-cell	ENSG00000137801	THBS1	-5.82671	7.20201e-14	3.21109e-15
Plasma-cell	ENSG00000135046	ANXA1	-4.63684	6.34552e-13	3.0313e-14
Plasma-cell	ENSG00000139329	LUM	-4.87954	9.62073e-13	4.90229e-14
Plasma-cell	ENSG00000090382	LYZ	-4.54445	1.12861e-12	6.11031e-14
Plasma-cell	ENSG00000143248	RGS5	-5.64092	1.31421e-12	7.53371e-14
Plasma-cell	ENSG00000106366	SERPINE1	-5.09052	3.08804e-12	1.86856e-13
Plasma-cell	ENSG00000122786	CALD1	-4.97014	3.5205e-12	2.24236e-13
Plasma-cell	ENSG00000182871	COL18A1	-5.76245	3.65298e-12	2.44308e-13
Plasma-cell	ENSG00000166033	HTRA1	-5.13214	1.07147e-11	7.50714e-13
Plasma-cell	ENSG00000249669	CARMN	-5.66279	1.4441e-11	1.05778e-12
Plasma-cell	ENSG00000117519	CNN3	-4.4606	2.45404e-11	1.8757e-12
Plasma-cell	ENSG00000105369	CD79A	3.75798	3.02864e-11	2.41134e-12
Plasma-cell	ENSG00000125868	DSTN	-4.02059	7.05324e-11	5.84026e-12
Plasma-cell	ENSG00000129226	CD68	-4.18186	7.12235e-11	6.12431e-12
Plasma-cell	ENSG00000011465	DCN	-4.99541	8.88762e-11	7.92526e-12
Plasma-cell	ENSG00000127083	OMD	-4.78088	1.73976e-10	1.60679e-11
Plasma-cell	ENSG00000250722	SELENOP	-3.36654	3.53043e-10	3.37303e-11
Plasma-cell	ENSG00000163220	S100A9	-4.02373	5.78926e-10	5.71551e-11
Plasma-cell	ENSG00000106991	ENG	-4.58404	6.96462e-10	7.09771e-11
Plasma-cell	ENSG00000131981	LGALS3	-3.7272	8.51429e-10	8.94814e-11
Plasma-cell	ENSG00000166147	FBN1	-4.41899	1.04385e-09	1.13028e-10
Plasma-cell	ENSG00000140937	CDH11	-4.5024	1.44784e-09	1.61383e-10
Plasma-cell	ENSG00000102265	TIMP1	-4.05553	1.67295e-09	1.91803e-10
Plasma-cell	ENSG00000108691	CCL2	-4.17483	2.25234e-09	2.65403e-10
Plasma-cell	ENSG00000162407	PLPP3	-3.80998	2.54808e-09	3.08367e-10
Plasma-cell	ENSG00000130203	APOE	-4.38183	2.7249e-09	3.38443e-10
Plasma-cell	ENSG00000172572	PDE3A	-4.64756	3.22921e-09	4.11365e-10
Plasma-cell	ENSG00000164687	FABP5	-3.61523	6.44206e-09	8.4116e-10
Plasma-cell	ENSG00000204262	COL5A2	-4.35051	6.76759e-09	9.05219e-10
Plasma-cell	ENSG00000160789	LMNA	-4.01631	7.07126e-09	9.68357e-10
Plasma-cell	ENSG00000164125	GASK1B	-3.92797	8.9088e-09	1.24837e-09
Plasma-cell	ENSG00000163513	TGFBR2	-3.55146	1.05162e-08	1.5071e-09
Plasma-cell	ENSG00000109846	CRYAB	-4.61383	1.36048e-08	1.99305e-09
Plasma-cell	ENSG00000067225	PKM	-3.29603	3.30744e-08	4.95062e-09
Plasma-cell	ENSG00000170458	CD14	-3.5419	7.11373e-08	1.08745e-08
Plasma-cell	ENSG00000110799	VWF	-3.56169	7.44886e-08	1.1624e-08
Plasma-cell	ENSG00000177575	CD163	-3.28223	8.02629e-08	1.27807e-08
Plasma-cell	ENSG00000118785	SPP1	-6.12961	8.5448e-08	1.38785e-08
Plasma-cell	ENSG00000113721	PDGFRB	-4.20735	1.05783e-07	1.75182e-08
Plasma-cell	ENSG00000140678	ITGAX	-3.91921	1.10497e-07	1.86507e-08
Plasma-cell	ENSG00000115457	IGFBP2	-4.19855	1.48217e-07	2.54896e-08
Plasma-cell	ENSG00000010610	CD4	-3.50864	5.43648e-07	9.52249e-08
Plasma-cell	ENSG00000135218	CD36	-4.15881	7.02711e-07	1.25324e-07
Plasma-cell	ENSG00000143546	S100A8	-3.56707	1.11649e-06	2.02674e-07
Plasma-cell	ENSG00000115594	IL1R1	-3.20322	1.18539e-06	2.18957e-07
Plasma-cell	ENSG00000161011	SQSTM1	-3.15573	1.52279e-06	2.8613e-07
Plasma-cell	ENSG00000275385	CCL18	-3.42893	1.98227e-06	3.78777e-07
Plasma-cell	ENSG00000115884	SDC1	2.70779	2.41465e-06	4.69089e-07
Plasma-cell	ENSG00000168056	LTBP3	-3.16088	3.28357e-06	6.48349e-07
Plasma-cell	ENSG00000277632	CCL3	-3.11922	3.58306e-06	7.18894e-07
Plasma-cell	ENSG00000178726	THBD	-3.34815	4.13749e-06	8.43309e-07
Plasma-cell	ENSG00000075223	SEMA3C	-3.26554	4.19999e-06	8.69425e-07
Plasma-cell	ENSG00000170442	KRT86	-3.21019	6.06211e-06	1.2742e-06
Plasma-cell	ENSG00000198053	SIRPA	-2.84122	8.25905e-06	1.76228e-06
Plasma-cell	ENSG00000203747	FCGR3A	-2.99399	9.53105e-06	2.06405e-06
Plasma-cell	ENSG00000196776	CD47	-2.40474	1.05478e-05	2.31783e-06
Plasma-cell	ENSG00000106799	TGFBR1	-2.85132	1.27356e-05	2.83914e-06
Plasma-cell	ENSG00000136826	KLF4	-2.75399	1.55721e-05	3.52109e-06
Plasma-cell	ENSG00000150337	FCGR1A	-2.80411	1.57536e-05	3.61229e-06
Plasma-cell	ENSG00000134853	PDGFRA	-3.0889	1.68561e-05	3.91877e-06
Plasma-cell	ENSG00000116191	RALGPS2	2.13291	1.91699e-05	4.51774e-06
Plasma-cell	ENSG00000111252	SH2B3	-2.47564	2.05649e-05	4.91201e-06
Plasma-cell	ENSG00000162692	VCAM1	-3.27649	2.19908e-05	5.32262e-06
Plasma-cell	ENSG00000259207	ITGB3	-3.31423	2.3948e-05	5.90961e-06
Plasma-cell	ENSG00000132334	PTPRE	-2.71782	2.3948e-05	5.94887e-06
Plasma-cell	ENSG00000105329	TGFB1	-2.66708	2.47268e-05	6.22107e-06
Plasma-cell	ENSG00000119535	CSF3R	-2.72143	2.70276e-05	6.88601e-06
Plasma-cell	ENSG00000102755	FLT1	-2.50403	2.95431e-05	7.62099e-06
Plasma-cell	ENSG00000196371	FUT4	-2.66295	3.09901e-05	8.11379e-06
Plasma-cell	ENSG00000137462	TLR2	-2.64635	3.09901e-05	8.19165e-06
Plasma-cell	ENSG00000130176	CNN1	-4.52177	3.10017e-05	8.29344e-06
Plasma-cell	ENSG00000061656	SPAG4	2.20483	3.26613e-05	8.84144e-06
Plasma-cell	ENSG00000171051	FPR1	-2.47788	3.73839e-05	1.02389e-05
Plasma-cell	ENSG00000019169	MARCO	-3.01216	4.1319e-05	1.14483e-05
Plasma-cell	ENSG00000262406	MMP12	-3.13611	5.51669e-05	1.54608e-05
Plasma-cell	ENSG00000095002	MSH2	-2.67683	6.14437e-05	1.74156e-05
Plasma-cell	ENSG00000173762	CD7	2.52315	7.73825e-05	2.21797e-05
Plasma-cell	ENSG00000179776	CDH5	-2.64919	8.06409e-05	2.33705e-05
Plasma-cell	ENSG00000175445	LPL	-2.6401	8.2624e-05	2.42083e-05
Plasma-cell	ENSG00000197930	ERO1A	-2.48522	9.27499e-05	2.74705e-05
Plasma-cell	ENSG00000277734	TRAC	-2.47542	0.000102134	3.05751e-05
Plasma-cell	ENSG00000229619	MBNL1-AS1	-2.87829	0.000102905	3.11337e-05
Plasma-cell	ENSG00000183963	SMTN	-2.81214	0.000118904	3.63528e-05
Plasma-cell	ENSG00000095970	TREM2	-2.6847	0.000131374	4.05838e-05
Plasma-cell	ENSG00000064989	CALCRL	-2.6426	0.000138376	4.31875e-05
Plasma-cell	ENSG00000129038	LOXL1	-2.79468	0.000140467	4.42872e-05
Plasma-cell	ENSG00000187720	THSD4	-2.94177	0.000152372	4.85261e-05
Plasma-cell	ENSG00000243716	NPIPB5	-1.95632	0.000152936	4.91926e-05
Plasma-cell	ENSG00000100644	HIF1A	-2.33654	0.00018855	6.18492e-05
Plasma-cell	ENSG00000079246	XRCC5	-1.94612	0.00018855	6.14358e-05
Plasma-cell	ENSG00000140287	HDC	-2.49873	0.000198302	6.56796e-05
Plasma-cell	ENSG00000196588	MRTFA	-2.26257	0.00021586	7.21825e-05
Plasma-cell	ENSG00000111404	RERGL	-2.64196	0.000252124	8.51121e-05
Plasma-cell	ENSG00000116824	CD2	-2.3246	0.000274173	9.34283e-05
Plasma-cell	ENSG00000126581	BECN1	-2.26	0.000332122	0.000114233
Plasma-cell	ENSG00000124067	SLC12A4	-2.41003	0.000450848	0.000156504
Plasma-cell	ENSG00000078401	EDN1	-2.32457	0.000555973	0.000194768
Plasma-cell	ENSG00000154783	FGD5	-2.36175	0.000568277	0.000200888
Plasma-cell	ENSG00000133800	LYVE1	-2.21802	0.000574068	0.000204763
Plasma-cell	ENSG00000141052	MYOCD	-2.79838	0.000627726	0.000225902
Plasma-cell	ENSG00000225746	MEG8	-2.41635	0.000773662	0.000280884
Plasma-cell	ENSG00000235244	DANT2	-2.22288	0.00116959	0.000428352
Plasma-cell	ENSG00000186377	CYP4X1	-2.40382	0.00119082	0.00043992
Plasma-cell	ENSG00000030110	BAK1	-2.0572	0.00128506	0.000478828
Plasma-cell	ENSG00000087088	BAX	-2.04764	0.00139217	0.000523173
Plasma-cell	ENSG00000100985	MMP9	-3.30567	0.00141043	0.000534527
Plasma-cell	ENSG00000205362	MT1A	1.95693	0.0014316	0.000547107
Plasma-cell	ENSG00000153208	MERTK	-1.80382	0.00146877	0.000565992
Plasma-cell	ENSG00000153563	CD8A	-1.84472	0.00150449	0.000584548
Plasma-cell	ENSG00000204217	BMPR2	-2.03372	0.00153063	0.000599579
Plasma-cell	ENSG00000162711	NLRP3	-2.0752	0.00165681	0.00065428
Plasma-cell	ENSG00000018280	SLC11A1	-2.1658	0.00189027	0.000752495
Plasma-cell	ENSG00000119688	ABCD4	-1.992	0.00190647	0.000765017
Plasma-cell	ENSG00000171634	BPTF	-1.86746	0.00214455	0.000867383
Plasma-cell	ENSG00000123643	SLC36A1	-2.19824	0.00220399	0.000898441
Plasma-cell	ENSG00000198830	HMGN2	-1.36673	0.00238059	0.000978012
Plasma-cell	ENSG00000165124	SVEP1	-2.17829	0.0026406	0.00109324
Plasma-cell	ENSG00000149311	ATM	-1.79033	0.00288329	0.0012029
Plasma-cell	ENSG00000088247	KHSRP	-1.73942	0.00326169	0.00137116
Plasma-cell	ENSG00000133789	SWAP70	-1.97589	0.00334463	0.00141668
Plasma-cell	ENSG00000069122	ADGRF5	-1.82842	0.00339313	0.00145883
Plasma-cell	ENSG00000140564	FURIN	-1.76097	0.00339313	0.00145598
Plasma-cell	ENSG00000104320	NBN	-1.67743	0.0036158	0.00156608
Plasma-cell	ENSG00000128585	MKLN1	-1.6326	0.00370875	0.00161815
Plasma-cell	ENSG00000196419	XRCC6	-1.54429	0.00392577	0.00172534
Plasma-cell	ENSG00000136634	IL10	-1.76993	0.00404626	0.00179118
Plasma-cell	ENSG00000141510	TP53	-1.77995	0.00481303	0.00214594
Plasma-cell	ENSG00000100297	MCM5	-1.72194	0.00498093	0.00223666
Plasma-cell	ENSG00000198218	QRICH1	-1.69115	0.00506228	0.00228931
Plasma-cell	ENSG00000213809	KLRK1	-1.68717	0.00509922	0.00232226
Plasma-cell	ENSG00000248323	LUCAT1	-1.74642	0.00528061	0.00242168
Plasma-cell	ENSG00000183484	GPR132	-1.77435	0.00549045	0.0025354
Plasma-cell	ENSG00000070961	ATP2B1	-1.56916	0.00570178	0.00265115
Plasma-cell	ENSG00000100393	EP300	-1.69447	0.00621506	0.0029096
Plasma-cell	ENSG00000174059	CD34	-1.82615	0.00667224	0.00314488
Plasma-cell	ENSG00000163734	CXCL3	-1.61867	0.00772559	0.00366597
Plasma-cell	ENSG00000106018	VIPR2	-1.82249	0.0092832	0.00443465
Plasma-cell	ENSG00000276085	CCL3L1	-1.80879	0.00954431	0.00458978
Plasma-cell	ENSG00000012779	ALOX5	-1.44838	0.00971835	0.00470443
Plasma-cell	ENSG00000174175	SELP	-1.75375	0.0106474	0.00522196
Plasma-cell	ENSG00000115970	THADA	-1.53021	0.0106474	0.00519171
Plasma-cell	ENSG00000163106	HPGDS	-1.80094	0.0109526	0.00540654
Plasma-cell	ENSG00000012048	BRCA1	-1.73185	0.0118162	0.0059081
Plasma-cell	ENSG00000101000	PROCR	-1.89111	0.0118162	0.0059004
Plasma-cell	ENSG00000164171	ITGA2	-1.62384	0.0118406	0.00595802
Plasma-cell	ENSG00000048052	HDAC9	-1.62679	0.0122372	0.00619656
Plasma-cell	ENSG00000143799	PARP1	-1.44094	0.012693	0.00646778
Plasma-cell	ENSG00000180871	CXCR2	-1.76063	0.0136406	0.00699404
Plasma-cell	ENSG00000121966	CXCR4	-1.25053	0.014004	0.00722498
Plasma-cell	ENSG00000173535	TNFRSF10C	-1.71875	0.0145816	0.00756942
Plasma-cell	ENSG00000151617	EDNRA	-1.78363	0.0160024	0.00835795
Plasma-cell	ENSG00000131828	PDHA1	-1.47439	0.0160383	0.00842778
Plasma-cell	ENSG00000012061	ERCC1	-1.44992	0.017438	0.00921879
Plasma-cell	ENSG00000167641	PPP1R14A	-2.3602	0.0201241	0.0107029
Plasma-cell	ENSG00000271447	MMP28	-1.5661	0.0208496	0.0111552
Plasma-cell	ENSG00000069431	ABCC9	-1.52216	0.0211323	0.0113737
Plasma-cell	ENSG00000163687	DNASE1L3	-1.57154	0.0220756	0.0119518
Plasma-cell	ENSG00000178404	CEP295NL	-1.55316	0.0234995	0.0127975
Plasma-cell	ENSG00000196083	IL1RAP	-1.45165	0.0235188	0.0128829
Plasma-cell	ENSG00000104738	MCM4	-1.35308	0.0256327	0.0141225
Plasma-cell	ENSG00000140941	MAP1LC3B	-1.18804	0.0267553	0.0148262
Plasma-cell	ENSG00000145782	ATG12	-1.45568	0.0283907	0.0158229
Plasma-cell	ENSG00000006377	DLX6	-1.45676	0.02865	0.0160586
Plasma-cell	ENSG00000163751	CPA3	-1.37889	0.0296234	0.0166986
Plasma-cell	ENSG00000165949	IFI27	-1.25955	0.0303154	0.0171852
Plasma-cell	ENSG00000073050	XRCC1	-1.40482	0.0303425	0.0172971
Plasma-cell	ENSG00000231764	DLX6-AS1	-1.47737	0.0314162	0.0180093
Plasma-cell	ENSG00000102010	BMX	-1.38623	0.0340169	0.0196085
Plasma-cell	ENSG00000081237	PTPRC	-1.22043	0.0340472	0.0197344
Plasma-cell	ENSG00000164104	HMGB2	-1.25677	0.0350965	0.0204543
Plasma-cell	ENSG00000225783	MIAT	1.11194	0.0372319	0.0218174
Plasma-cell	ENSG00000156738	MS4A1	-1.41367	0.0373548	0.0220084
Plasma-cell	ENSG00000120156	TEK	-1.30169	0.0377814	0.02238
Plasma-cell	ENSG00000143184	XCL1	-1.40855	0.0382448	0.0227764
Plasma-cell	ENSG00000225556	C2CD4D	1.34719	0.0394675	0.0236302
Plasma-cell	ENSG00000171611	PTCRA	1.53995	0.0408841	0.0246086
Plasma-cell	ENSG00000198670	LPA	-1.38602	0.0455376	0.0275546
Plasma-cell	ENSG00000105880	DLX5	-1.31777	0.0469859	0.0285806
Plasma-cell	ENSG00000137752	CASP1	-0.943399	0.049979	0.0307196
Plasma-cell	ENSG00000196549	MME	-1.37755	0.049979	0.0305773
VSMC	ENSG00000164692	COL1A2	5.27904	4.47347e-116	1.42467e-118
VSMC	ENSG00000107796	ACTA2	5.98355	4.82391e-104	3.07256e-106
VSMC	ENSG00000149591	TAGLN	5.45271	1.2695e-93	1.2129e-95
VSMC	ENSG00000163220	S100A9	-4.75652	4.08835e-90	5.20809e-92
VSMC	ENSG00000101335	MYL9	5.02098	4.53707e-87	7.22464e-89
VSMC	ENSG00000125868	DSTN	4.07224	2.67423e-81	5.11e-83
VSMC	ENSG00000168056	LTBP3	2.98579	9.45598e-81	2.10802e-82
VSMC	ENSG00000090382	LYZ	-4.43062	1.84335e-75	4.69643e-77
VSMC	ENSG00000133392	MYH11	5.87763	4.28241e-73	1.22744e-74
VSMC	ENSG00000168542	COL3A1	4.70155	4.31375e-72	1.37381e-73
VSMC	ENSG00000129038	LOXL1	3.8341	1.94329e-70	6.80772e-72
VSMC	ENSG00000122786	CALD1	4.40191	3.65229e-70	1.44577e-71
VSMC	ENSG00000140416	TPM1	4.06915	3.65229e-70	1.5121e-71
VSMC	ENSG00000182871	COL18A1	3.98809	1.74602e-65	7.78481e-67
VSMC	ENSG00000177575	CD163	-4.257	6.4612e-62	3.08656e-63
VSMC	ENSG00000115457	IGFBP2	4.38221	1.56025e-60	7.9503e-62
VSMC	ENSG00000204262	COL5A2	4.14132	5.6648e-58	3.06693e-59
VSMC	ENSG00000129226	CD68	-3.74811	7.68667e-56	4.40637e-57
VSMC	ENSG00000261371	PECAM1	-3.91469	5.01655e-53	3.03549e-54
VSMC	ENSG00000143248	RGS5	5.18326	2.39959e-51	1.5284e-52
VSMC	ENSG00000130176	CNN1	5.19321	1.734e-47	1.15968e-48
VSMC	ENSG00000115414	FN1	3.82631	3.68324e-47	2.58061e-48
VSMC	ENSG00000139329	LUM	4.49885	6.27579e-47	4.59692e-48
VSMC	ENSG00000113721	PDGFRB	4.17884	1.17081e-45	8.94888e-47
VSMC	ENSG00000118785	SPP1	-5.22076	3.04101e-45	2.42118e-46
VSMC	ENSG00000109846	CRYAB	3.88393	5.16071e-45	4.2732e-46
VSMC	ENSG00000117519	CNN3	3.31819	1.68392e-43	1.44795e-44
VSMC	ENSG00000134853	PDGFRA	3.67093	3.92175e-43	3.49711e-44
VSMC	ENSG00000166147	FBN1	3.29859	4.2199e-41	3.89736e-42
VSMC	ENSG00000167641	PPP1R14A	4.37887	4.18602e-38	3.99938e-39
VSMC	ENSG00000048052	HDAC9	1.97773	2.90407e-37	2.86708e-38
VSMC	ENSG00000106366	SERPINE1	3.02383	7.41403e-37	7.5557e-38
VSMC	ENSG00000170458	CD14	-3.72695	1.28459e-36	1.35005e-37
VSMC	ENSG00000140937	CDH11	3.96128	5.32766e-36	5.76881e-37
VSMC	ENSG00000250722	SELENOP	-2.61912	8.30548e-35	9.2577e-36
VSMC	ENSG00000249669	CARMN	4.46604	1.31892e-34	1.51214e-35
VSMC	ENSG00000124067	SLC12A4	2.14674	5.94894e-34	7.0099e-35
VSMC	ENSG00000140678	ITGAX	-3.30937	3.05527e-31	3.69746e-32
VSMC	ENSG00000172572	PDE3A	3.11526	1.36581e-30	1.69639e-31
VSMC	ENSG00000143546	S100A8	-4.18411	2.74144e-30	3.49228e-31
VSMC	ENSG00000137801	THBS1	3.04481	5.19138e-30	6.77856e-31
VSMC	ENSG00000012779	ALOX5	-3.45158	3.07255e-29	4.10978e-30
VSMC	ENSG00000010610	CD4	-3.36479	1.42858e-28	1.95634e-29
VSMC	ENSG00000277632	CCL3	-3.63166	3.86473e-28	5.41554e-29
VSMC	ENSG00000110799	VWF	-3.4596	4.21244e-28	6.03693e-29
VSMC	ENSG00000164733	CTSB	-3.10143	9.75037e-28	1.4284e-28
VSMC	ENSG00000198053	SIRPA	-2.07101	2.28301e-24	3.41725e-25
VSMC	ENSG00000275385	CCL18	-3.82783	1.98817e-23	3.03924e-24
VSMC	ENSG00000121966	CXCR4	-3.05876	2.33071e-23	3.63709e-24
VSMC	ENSG00000130203	APOE	-3.91117	4.15113e-23	6.61008e-24
VSMC	ENSG00000203747	FCGR3A	-3.26982	7.56231e-23	1.22827e-23
VSMC	ENSG00000135218	CD36	-4.2144	1.96354e-22	3.25172e-23
VSMC	ENSG00000229619	MBNL1-AS1	2.77397	2.61909e-22	4.42076e-23
VSMC	ENSG00000160789	LMNA	1.72902	7.17998e-22	1.23477e-22
VSMC	ENSG00000095970	TREM2	-2.94334	4.1128e-21	7.20395e-22
VSMC	ENSG00000204217	BMPR2	1.52244	4.98346e-21	8.88771e-22
VSMC	ENSG00000166033	HTRA1	2.33275	5.23752e-21	9.5076e-22
VSMC	ENSG00000081237	PTPRC	-2.59166	1.03212e-20	1.90647e-21
VSMC	ENSG00000276085	CCL3L1	-3.3956	1.31987e-20	2.48e-21
VSMC	ENSG00000132334	PTPRE	-1.94132	8.67397e-20	1.65745e-20
VSMC	ENSG00000119535	CSF3R	-2.4888	1.85258e-19	3.59895e-20
VSMC	ENSG00000179776	CDH5	-2.21082	2.54328e-19	5.02176e-20
VSMC	ENSG00000127083	OMD	2.91224	4.31674e-19	8.66098e-20
VSMC	ENSG00000111252	SH2B3	-1.45422	6.09863e-19	1.24303e-19
VSMC	ENSG00000183963	SMTN	2.92771	1.33915e-18	2.77213e-19
VSMC	ENSG00000187720	THSD4	2.21937	2.20456e-18	4.6338e-19
VSMC	ENSG00000128585	MKLN1	0.844676	1.99097e-17	4.24826e-18
VSMC	ENSG00000137462	TLR2	-1.70492	2.4624e-17	5.33259e-18
VSMC	ENSG00000102265	TIMP1	2.56441	1.80679e-16	3.97033e-17
VSMC	ENSG00000125538	IL1B	-2.53577	2.86753e-16	6.39259e-17
VSMC	ENSG00000164687	FABP5	-2.46497	1.58391e-14	3.58146e-15
VSMC	ENSG00000162692	VCAM1	2.50189	2.98089e-14	6.83517e-15
VSMC	ENSG00000196776	CD47	1.02812	6.77072e-14	1.57408e-14
VSMC	ENSG00000018280	SLC11A1	-2.71455	1.17883e-13	2.77813e-14
VSMC	ENSG00000011465	DCN	2.93311	1.32596e-13	3.1671e-14
VSMC	ENSG00000170442	KRT86	1.45112	1.44077e-12	3.48721e-13
VSMC	ENSG00000141052	MYOCD	3.06173	1.67276e-12	4.10198e-13
VSMC	ENSG00000078401	EDN1	-1.8154	1.75123e-12	4.35018e-13
VSMC	ENSG00000163513	TGFBR2	1.04082	1.8291e-12	4.60188e-13
VSMC	ENSG00000102755	FLT1	-1.51524	2.43028e-12	6.19179e-13
VSMC	ENSG00000145782	ATG12	0.923858	2.78738e-12	7.19038e-13
VSMC	ENSG00000026025	VIM	1.92421	3.45589e-12	9.02493e-13
VSMC	ENSG00000153208	MERTK	-1.25632	3.96724e-12	1.04867e-12
VSMC	ENSG00000171051	FPR1	-2.1924	5.82755e-12	1.55896e-12
VSMC	ENSG00000163734	CXCL3	-1.6974	1.0177e-11	2.75492e-12
VSMC	ENSG00000174175	SELP	-2.1005	1.47723e-11	4.04592e-12
VSMC	ENSG00000123384	LRP1	1.38463	1.69029e-11	4.6833e-12
VSMC	ENSG00000106991	ENG	1.17813	1.709e-11	4.78954e-12
VSMC	ENSG00000171634	BPTF	0.733211	1.78624e-11	5.0629e-12
VSMC	ENSG00000076242	MLH1	0.782344	2.16066e-11	6.19298e-12
VSMC	ENSG00000100985	MMP9	-3.54767	2.3089e-11	6.69139e-12
VSMC	ENSG00000137752	CASP1	-1.25585	3.35335e-11	9.8251e-12
VSMC	ENSG00000122691	TWIST1	2.09014	4.28032e-11	1.26774e-11
VSMC	ENSG00000150337	FCGR1A	-1.97501	5.4974e-11	1.64572e-11
VSMC	ENSG00000262406	MMP12	-2.6804	6.40975e-11	1.93925e-11
VSMC	ENSG00000079246	XRCC5	0.892863	8.42692e-11	2.57638e-11
VSMC	ENSG00000175445	LPL	-2.19733	1.60901e-10	4.97052e-11
VSMC	ENSG00000019169	MARCO	-2.42069	2.08721e-10	6.51423e-11
VSMC	ENSG00000186377	CYP4X1	1.84752	2.59347e-10	8.17686e-11
VSMC	ENSG00000080854	IGSF9B	2.48005	8.90412e-10	2.83571e-10
VSMC	ENSG00000163106	HPGDS	-1.99188	1.26144e-09	4.05749e-10
VSMC	ENSG00000115594	IL1R1	1.51916	1.2646e-09	4.10794e-10
VSMC	ENSG00000135046	ANXA1	1.36426	2.28356e-09	7.49067e-10
VSMC	ENSG00000164125	GASK1B	1.15074	8.39106e-09	2.80593e-09
VSMC	ENSG00000131477	RAMP2	-1.70729	8.39106e-09	2.80118e-09
VSMC	ENSG00000151617	EDNRA	2.07096	1.49852e-08	5.0587e-09
VSMC	ENSG00000123643	SLC36A1	-1.00777	2.10219e-08	7.16353e-09
VSMC	ENSG00000155011	DKK2	-1.62906	3.14802e-08	1.087e-08
VSMC	ENSG00000160712	IL6R	-1.33603	3.14802e-08	1.09279e-08
VSMC	ENSG00000198218	QRICH1	0.673253	5.02825e-08	1.76149e-08
VSMC	ENSG00000183484	GPR132	-1.63331	5.17273e-08	1.82858e-08
VSMC	ENSG00000231721	LINC-PINT	0.47875	6.7794e-08	2.41813e-08
VSMC	ENSG00000131828	PDHA1	0.724909	8.05372e-08	2.89831e-08
VSMC	ENSG00000133800	LYVE1	-1.4723	1.10602e-07	4.01547e-08
VSMC	ENSG00000172236	TPSAB1	-2.14602	1.32199e-07	4.8417e-08
VSMC	ENSG00000002330	BAD	1.61292	1.5419e-07	5.69618e-08
VSMC	ENSG00000149451	ADAM33	2.03778	1.74319e-07	6.49533e-08
VSMC	ENSG00000277734	TRAC	-1.38148	1.91013e-07	7.1782e-08
VSMC	ENSG00000162711	NLRP3	-1.36615	2.21873e-07	8.40855e-08
VSMC	ENSG00000102010	BMX	-1.59099	2.36185e-07	9.02618e-08
VSMC	ENSG00000164867	NOS3	-1.35494	2.75007e-07	1.05974e-07
VSMC	ENSG00000179914	ITLN1	-2.26258	5.22076e-07	2.02845e-07
VSMC	ENSG00000111404	RERGL	1.9314	5.81691e-07	2.2786e-07
VSMC	ENSG00000170160	CCDC144A	0.708772	6.08426e-07	2.4027e-07
VSMC	ENSG00000116824	CD2	-1.51258	8.14873e-07	3.24392e-07
VSMC	ENSG00000197253	TPSB2	-1.61217	1.07284e-06	4.30503e-07
VSMC	ENSG00000100297	MCM5	-0.713487	1.18301e-06	4.78477e-07
VSMC	ENSG00000196371	FUT4	0.585408	1.36075e-06	5.54699e-07
VSMC	ENSG00000163751	CPA3	-1.35475	1.45243e-06	5.96697e-07
VSMC	ENSG00000037280	FLT4	-1.12689	1.72051e-06	7.12315e-07
VSMC	ENSG00000163072	NOSTRIN	-1.15199	2.29678e-06	9.5821e-07
VSMC	ENSG00000196419	XRCC6	0.648306	2.84828e-06	1.19737e-06
VSMC	ENSG00000117984	CTSD	-1.45489	5.0079e-06	2.12118e-06
VSMC	ENSG00000073050	XRCC1	0.556032	6.47635e-06	2.76379e-06
VSMC	ENSG00000165757	JCAD	0.995482	8.17026e-06	3.51269e-06
VSMC	ENSG00000104320	NBN	0.539755	8.21841e-06	3.55956e-06
VSMC	ENSG00000136634	IL10	-1.33728	8.76065e-06	3.82232e-06
VSMC	ENSG00000113361	CDH6	1.44308	9.72942e-06	4.27599e-06
VSMC	ENSG00000115970	THADA	0.508204	1.0156e-05	4.49579e-06
VSMC	ENSG00000131747	TOP2A	-0.784899	1.34271e-05	5.98659e-06
VSMC	ENSG00000141510	TP53	0.44769	1.4711e-05	6.60591e-06
VSMC	ENSG00000077522	ACTN2	1.76346	1.47982e-05	6.69219e-06
VSMC	ENSG00000075223	SEMA3C	1.24225	1.79099e-05	8.15641e-06
VSMC	ENSG00000165124	SVEP1	1.56872	1.81089e-05	8.30473e-06
VSMC	ENSG00000163687	DNASE1L3	-1.27729	1.92909e-05	8.90822e-06
VSMC	ENSG00000213809	KLRK1	-1.1747	2.11618e-05	9.83955e-06
VSMC	ENSG00000167548	KMT2D	0.47507	2.61695e-05	1.22513e-05
VSMC	ENSG00000113088	GZMK	-1.38112	2.90023e-05	1.36699e-05
VSMC	ENSG00000070961	ATP2B1	-0.699339	2.93691e-05	1.39363e-05
VSMC	ENSG00000147113	DIPK2B	-0.840493	3.30422e-05	1.57845e-05
VSMC	ENSG00000173327	MAP3K11	-0.988401	3.41476e-05	1.64213e-05
VSMC	ENSG00000259207	ITGB3	1.06197	3.63287e-05	1.75859e-05
VSMC	ENSG00000166402	TUB	0.955695	3.78687e-05	1.8452e-05
VSMC	ENSG00000134817	APLNR	-0.927939	4.39343e-05	2.16873e-05
VSMC	ENSG00000115523	GNLY	-1.50891	4.39343e-05	2.16058e-05
VSMC	ENSG00000100393	EP300	0.511955	4.40293e-05	2.18744e-05
VSMC	ENSG00000113810	SMC4	0.495252	4.85437e-05	2.42718e-05
VSMC	ENSG00000153563	CD8A	-1.3377	5.30277e-05	2.66827e-05
VSMC	ENSG00000134539	KLRD1	-0.900091	5.65428e-05	2.86316e-05
VSMC	ENSG00000088247	KHSRP	0.66994	5.79661e-05	2.95369e-05
VSMC	ENSG00000121807	CCR2	-1.07867	6.69955e-05	3.43512e-05
VSMC	ENSG00000114026	OGG1	0.5845	8.39357e-05	4.33044e-05
VSMC	ENSG00000140932	CMTM2	-0.720051	9.96988e-05	5.17545e-05
VSMC	ENSG00000166508	MCM7	0.507107	0.000113346	5.91999e-05
VSMC	ENSG00000180871	CXCR2	-1.01756	0.00014057	7.38663e-05
VSMC	ENSG00000049540	ELN	1.64926	0.000141706	7.49149e-05
VSMC	ENSG00000126581	BECN1	0.603321	0.000189874	0.000100984
VSMC	ENSG00000196549	MME	-0.993691	0.000205195	0.000109786
VSMC	ENSG00000253729	PRKDC	0.522925	0.000257116	0.000138384
VSMC	ENSG00000225746	MEG8	0.715038	0.000262998	0.000142387
VSMC	ENSG00000116191	RALGPS2	-0.747942	0.000280242	0.000152616
VSMC	ENSG00000012061	ERCC1	0.468598	0.000282027	0.000154486
VSMC	ENSG00000180644	PRF1	-1.18053	0.000298246	0.000164321
VSMC	ENSG00000225783	MIAT	-0.878954	0.000332408	0.0001842
VSMC	ENSG00000156738	MS4A1	-0.635987	0.000337787	0.000188257
VSMC	ENSG00000148773	MKI67	-0.954082	0.000371335	0.000208137
VSMC	ENSG00000176083	ZNF683	-0.924296	0.000386074	0.000217628
VSMC	ENSG00000105880	DLX5	1.03485	0.000432213	0.000245013
VSMC	ENSG00000163464	CXCR1	-0.876985	0.000433033	0.000246856
VSMC	ENSG00000167286	CD3D	-1.09811	0.00051624	0.000295934
VSMC	ENSG00000232810	TNF	-1.00931	0.000560941	0.000323345
VSMC	ENSG00000120156	TEK	-0.961749	0.000585217	0.000339202
VSMC	ENSG00000150045	KLRF1	-0.853292	0.000585537	0.000341253
VSMC	ENSG00000115590	IL1R2	-0.73714	0.00062194	0.000364449
VSMC	ENSG00000099974	DDTL	0.497664	0.000641494	0.00037795
VSMC	ENSG00000012124	CD22	-1.14233	0.000684657	0.000405561
VSMC	ENSG00000165949	IFI27	-1.27783	0.00077996	0.000464498
VSMC	ENSG00000069431	ABCC9	1.07859	0.000798529	0.000480643
VSMC	ENSG00000106018	VIPR2	1.12453	0.000798529	0.000480212
VSMC	ENSG00000141682	PMAIP1	-0.819318	0.00083103	0.000502853
VSMC	ENSG00000235244	DANT2	0.887905	0.000864555	0.000525892
VSMC	ENSG00000198830	HMGN2	0.351461	0.00089788	0.000549022
VSMC	ENSG00000133246	PRAM1	-0.990553	0.000906614	0.00055725
VSMC	ENSG00000161011	SQSTM1	0.654146	0.00104016	0.000642645
VSMC	ENSG00000178999	AURKB	-0.57227	0.00144971	0.000900296
VSMC	ENSG00000149534	MS4A2	-0.66215	0.00149876	0.000935533
VSMC	ENSG00000108691	CCL2	-1.23096	0.00153714	0.000964385
VSMC	ENSG00000128052	KDR	-0.563652	0.00155611	0.000981241
VSMC	ENSG00000130303	BST2	-0.792605	0.00168528	0.00106806
VSMC	ENSG00000138795	LEF1	-0.618717	0.00195688	0.00124642
VSMC	ENSG00000150636	CCDC102B	0.811522	0.00232881	0.00149073
VSMC	ENSG00000100453	GZMB	-0.707741	0.00279021	0.00179497
VSMC	ENSG00000140287	HDC	0.325444	0.00289885	0.0018741
VSMC	ENSG00000089685	BIRC5	-0.516543	0.00319291	0.00207438
VSMC	ENSG00000164171	ITGA2	0.747017	0.00353799	0.00230983
VSMC	ENSG00000170312	CDK1	-0.598463	0.00372921	0.00244655
VSMC	ENSG00000105329	TGFB1	0.573446	0.00401536	0.00264707
VSMC	ENSG00000117281	CD160	-0.443266	0.00435977	0.00290189
VSMC	ENSG00000117707	PROX1	-0.799588	0.00435977	0.00289787
VSMC	ENSG00000109684	CLNK	-0.504546	0.00492883	0.00329635
VSMC	ENSG00000162723	SLAMF9	-0.862288	0.00532715	0.00357971
VSMC	ENSG00000051180	RAD51	-0.412365	0.00722481	0.0048779
VSMC	ENSG00000100644	HIF1A	-0.578829	0.0076478	0.00518784
VSMC	ENSG00000163568	AIM2	-0.755606	0.00796046	0.00542528
VSMC	ENSG00000115607	IL18RAP	-0.767789	0.0100127	0.00685581
VSMC	ENSG00000006377	DLX6	0.686986	0.0109828	0.00755503
VSMC	ENSG00000106799	TGFBR1	0.561573	0.0117019	0.00808697
VSMC	ENSG00000101162	TUBB1	-0.477364	0.0136621	0.00948513
VSMC	ENSG00000205362	MT1A	1.09738	0.0149501	0.010427
VSMC	ENSG00000133789	SWAP70	0.40777	0.0156028	0.0109319
VSMC	ENSG00000140398	NEIL1	0.500961	0.0173703	0.0122256
VSMC	ENSG00000196588	MRTFA	0.341811	0.0184847	0.0130688
VSMC	ENSG00000105369	CD79A	-0.792405	0.0205119	0.0145674
VSMC	ENSG00000123485	HJURP	-0.439443	0.0209325	0.0149328
VSMC	ENSG00000198670	LPA	-0.296562	0.0214755	0.0153885
VSMC	ENSG00000170476	MZB1	-0.752422	0.0247737	0.0178307
VSMC	ENSG00000067225	PKM	0.567965	0.0253105	0.0182978
VSMC	ENSG00000177455	CD19	-0.31373	0.0264389	0.0191977
VSMC	ENSG00000137441	FGFBP2	-0.377985	0.0269395	0.019647
VSMC	ENSG00000131203	IDO1	-0.447596	0.0302514	0.0221587
VSMC	ENSG00000111537	IFNG	-0.364615	0.0305974	0.0225096
VSMC	ENSG00000243716	NPIPB5	0.211675	0.0319372	0.0235969
VSMC	ENSG00000136244	IL6	0.504493	0.034125	0.025322
VSMC	ENSG00000095002	MSH2	0.266884	0.0356715	0.0265833
VSMC	ENSG00000173535	TNFRSF10C	-0.408995	0.0357733	0.026773
VSMC	ENSG00000196083	IL1RAP	0.324098	0.0381348	0.0286618
VSMC	ENSG00000197903	HIST1H2BK	-0.325621	0.0391984	0.0295861
VSMC	ENSG00000126787	DLGAP5	-0.343563	0.0399612	0.030289
VSMC	ENSG00000183091	NEB	-0.429356	0.0418097	0.0318233
VSMC	ENSG00000129173	E2F8	-0.387712	0.0431034	0.0329453
VSMC	ENSG00000248323	LUCAT1	-0.306712	0.0441477	0.033884
VSMC	ENSG00000197992	CLEC9A	-0.429478	0.044313	0.0342932
VSMC	ENSG00000122025	FLT3	-0.451763	0.044313	0.034229
VSMC	ENSG00000139874	SSTR1	-0.598172	0.047989	0.0372908

## Sheet: Deseq2 - Scale 15
Cluster name	ENSEMBL ID	HGNC symbol	log2FC	padj	pvalue
Endothelial	ENSG00000110799	VWF	6.41777	1.27568e-67	4.06266e-70
Endothelial	ENSG00000261371	PECAM1	3.94303	1.43326e-50	9.12906e-53
Endothelial	ENSG00000064989	CALCRL	3.53715	6.8594e-47	6.55357e-49
Endothelial	ENSG00000174059	CD34	3.67224	1.61563e-44	2.05812e-46
Endothelial	ENSG00000078401	EDN1	4.67268	6.98011e-43	1.11148e-44
Endothelial	ENSG00000179776	CDH5	4.85143	2.49272e-42	4.76316e-44
Endothelial	ENSG00000118785	SPP1	-6.44095	8.60382e-42	1.91805e-43
Endothelial	ENSG00000131477	RAMP2	4.54825	1.40696e-35	3.58461e-37
Endothelial	ENSG00000123384	LRP1	-2.96835	5.67754e-35	1.62732e-36
Endothelial	ENSG00000174175	SELP	4.87361	2.02722e-34	6.4561e-36
Endothelial	ENSG00000154783	FGD5	2.59705	9.83782e-33	3.44637e-34
Endothelial	ENSG00000120156	TEK	3.7016	3.63283e-30	1.38834e-31
Endothelial	ENSG00000133392	MYH11	-3.63701	4.87174e-26	2.01696e-27
Endothelial	ENSG00000107796	ACTA2	-3.18094	6.49496e-26	2.89584e-27
Endothelial	ENSG00000102010	BMX	4.01782	2.7819e-25	1.32893e-26
Endothelial	ENSG00000164733	CTSB	-3.34942	1.36544e-22	6.95768e-24
Endothelial	ENSG00000149591	TAGLN	-2.84833	2.11552e-22	1.14534e-23
Endothelial	ENSG00000170458	CD14	-2.74146	1.30751e-21	7.65147e-23
Endothelial	ENSG00000164867	NOS3	3.71372	1.30751e-21	7.91167e-23
Endothelial	ENSG00000130176	CNN1	-3.38923	1.24266e-20	7.91504e-22
Endothelial	ENSG00000117984	CTSD	-3.31345	2.26652e-20	1.51583e-21
Endothelial	ENSG00000163513	TGFBR2	1.12776	2.46088e-20	1.72419e-21
Endothelial	ENSG00000177575	CD163	-3.02823	9.51522e-20	6.96975e-21
Endothelial	ENSG00000163220	S100A9	-3.10087	1.05668e-19	8.07655e-21
Endothelial	ENSG00000102755	FLT1	2.86624	4.36601e-19	3.47612e-20
Endothelial	ENSG00000203747	FCGR3A	-2.71138	4.67923e-19	3.87452e-20
Endothelial	ENSG00000155011	DKK2	3.83788	1.04028e-18	8.94508e-20
Endothelial	ENSG00000165757	JCAD	1.83858	1.4527e-18	1.2954e-19
Endothelial	ENSG00000129226	CD68	-3.28685	4.36003e-18	4.02678e-19
Endothelial	ENSG00000090382	LYZ	-2.83174	5.79614e-17	5.53771e-18
Endothelial	ENSG00000178726	THBD	2.0316	8.36692e-17	8.26034e-18
Endothelial	ENSG00000125868	DSTN	-1.73811	1.34621e-16	1.37193e-17
Endothelial	ENSG00000249669	CARMN	-2.77287	2.03085e-16	2.13433e-17
Endothelial	ENSG00000164692	COL1A2	-2.2702	5.14679e-16	5.57296e-17
Endothelial	ENSG00000101335	MYL9	-2.23282	6.41084e-16	7.14584e-17
Endothelial	ENSG00000109846	CRYAB	-1.839	2.80414e-15	3.21494e-16
Endothelial	ENSG00000204217	BMPR2	1.37095	5.90488e-14	6.95798e-15
Endothelial	ENSG00000136826	KLF4	2.03614	6.48457e-14	7.84757e-15
Endothelial	ENSG00000179914	ITLN1	4.33918	7.1435e-14	8.8725e-15
Endothelial	ENSG00000134853	PDGFRA	-1.54318	3.41422e-13	4.34933e-14
Endothelial	ENSG00000101000	PROCR	2.40703	4.0401e-13	5.27529e-14
Endothelial	ENSG00000140416	TPM1	-1.6348	5.41904e-13	7.2484e-14
Endothelial	ENSG00000010610	CD4	-2.41549	7.88273e-13	1.07948e-13
Endothelial	ENSG00000129038	LOXL1	-2.15472	1.0995e-12	1.54069e-13
Endothelial	ENSG00000130203	APOE	-3.27785	2.67203e-12	3.82934e-13
Endothelial	ENSG00000095970	TREM2	-2.47991	4.45353e-12	6.52428e-13
Endothelial	ENSG00000140678	ITGAX	-2.75349	4.66298e-12	6.97962e-13
Endothelial	ENSG00000115457	IGFBP2	-1.6539	5.22391e-12	7.98559e-13
Endothelial	ENSG00000106991	ENG	1.45656	6.56609e-12	1.02464e-12
Endothelial	ENSG00000128052	KDR	2.68957	6.56833e-12	1.04591e-12
Endothelial	ENSG00000163072	NOSTRIN	2.82348	1.56881e-11	2.54807e-12
Endothelial	ENSG00000123643	SLC36A1	-1.47053	3.19826e-11	5.29647e-12
Endothelial	ENSG00000275385	CCL18	-3.25447	7.33953e-11	1.23884e-11
Endothelial	ENSG00000277632	CCL3	-2.65446	7.38861e-11	1.27065e-11
Endothelial	ENSG00000037280	FLT4	2.61578	1.26701e-10	2.21929e-11
Endothelial	ENSG00000012779	ALOX5	-1.96505	2.4225e-10	4.32037e-11
Endothelial	ENSG00000143248	RGS5	-2.35476	4.39379e-10	7.97599e-11
Endothelial	ENSG00000106799	TGFBR1	-1.22322	5.04444e-10	9.31776e-11
Endothelial	ENSG00000069122	ADGRF5	2.39039	1.03464e-09	1.94406e-10
Endothelial	ENSG00000139329	LUM	-2.32473	1.28226e-09	2.45018e-10
Endothelial	ENSG00000143546	S100A8	-2.47373	1.44968e-09	2.81626e-10
Endothelial	ENSG00000081237	PTPRC	-1.22128	3.45687e-09	6.82568e-10
Endothelial	ENSG00000122786	CALD1	-1.39349	3.54846e-09	7.11952e-10
Endothelial	ENSG00000100985	MMP9	-3.92427	4.62096e-09	9.41852e-10
Endothelial	ENSG00000137462	TLR2	-1.86532	5.96451e-09	1.23469e-09
Endothelial	ENSG00000271447	MMP28	1.99657	9.85339e-09	2.0711e-09
Endothelial	ENSG00000113721	PDGFRB	-1.5378	1.58186e-08	3.37531e-09
Endothelial	ENSG00000250722	SELENOP	-1.67575	2.12375e-08	4.59921e-09
Endothelial	ENSG00000163106	HPGDS	-1.59114	2.5778e-08	5.66459e-09
Endothelial	ENSG00000147113	DIPK2B	2.29725	3.80709e-08	8.48713e-09
Endothelial	ENSG00000166033	HTRA1	-0.906987	4.36539e-08	9.87078e-09
Endothelial	ENSG00000163687	DNASE1L3	2.29683	5.78923e-08	1.32747e-08
Endothelial	ENSG00000150337	FCGR1A	-1.53744	6.25264e-08	1.45364e-08
Endothelial	ENSG00000115414	FN1	-1.3136	1.36249e-07	3.21096e-08
Endothelial	ENSG00000141052	MYOCD	-1.89607	3.06914e-07	7.33075e-08
Endothelial	ENSG00000168542	COL3A1	-1.39065	4.2802e-07	1.03597e-07
Endothelial	ENSG00000135046	ANXA1	-0.98246	4.7496e-07	1.16471e-07
Endothelial	ENSG00000164125	GASK1B	1.06612	5.18121e-07	1.28705e-07
Endothelial	ENSG00000276085	CCL3L1	-2.08078	5.96648e-07	1.50112e-07
Endothelial	ENSG00000119535	CSF3R	-1.84493	7.50346e-07	1.91171e-07
Endothelial	ENSG00000067225	PKM	-1.14451	8.86828e-07	2.28768e-07
Endothelial	ENSG00000203883	SOX18	2.01026	9.94626e-07	2.59743e-07
Endothelial	ENSG00000048052	HDAC9	-1.20855	1.08143e-06	2.85855e-07
Endothelial	ENSG00000165949	IFI27	2.07766	1.13613e-06	3.03933e-07
Endothelial	ENSG00000173327	MAP3K11	1.39152	1.7364e-06	4.70044e-07
Endothelial	ENSG00000075223	SEMA3C	-1.54182	2.74035e-06	7.50542e-07
Endothelial	ENSG00000019169	MARCO	-2.59089	2.84343e-06	7.8783e-07
Endothelial	ENSG00000111404	RERGL	-1.4237	3.15946e-06	8.85454e-07
Endothelial	ENSG00000229619	MBNL1-AS1	-1.43622	3.307e-06	9.37335e-07
Endothelial	ENSG00000204262	COL5A2	-1.12562	5.38096e-06	1.54231e-06
Endothelial	ENSG00000171051	FPR1	-1.47441	7.88448e-06	2.28499e-06
Endothelial	ENSG00000077522	ACTN2	-1.47429	8.41583e-06	2.46578e-06
Endothelial	ENSG00000018280	SLC11A1	-2.16329	8.8379e-06	2.61759e-06
Endothelial	ENSG00000167641	PPP1R14A	-1.65797	1.23838e-05	3.74668e-06
Endothelial	ENSG00000133789	SWAP70	0.748755	1.23838e-05	3.73317e-06
Endothelial	ENSG00000115594	IL1R1	1.27636	1.27968e-05	3.91241e-06
Endothelial	ENSG00000196371	FUT4	-0.912816	1.31772e-05	4.07068e-06
Endothelial	ENSG00000153208	MERTK	-1.10338	1.37135e-05	4.28e-06
Endothelial	ENSG00000161011	SQSTM1	-0.970888	1.65461e-05	5.21677e-06
Endothelial	ENSG00000134817	APLNR	2.12418	2.40949e-05	7.67353e-06
Endothelial	ENSG00000164171	ITGA2	1.04337	2.59841e-05	8.35793e-06
Endothelial	ENSG00000140398	NEIL1	1.09038	3.11556e-05	1.01206e-05
Endothelial	ENSG00000196776	CD47	-0.637756	3.18467e-05	1.04465e-05
Endothelial	ENSG00000175445	LPL	-1.73331	4.74454e-05	1.57144e-05
Endothelial	ENSG00000224259	LINC01133	1.37674	5.02579e-05	1.6806e-05
Endothelial	ENSG00000213088	ACKR1	1.57398	6.245e-05	2.10819e-05
Endothelial	ENSG00000162711	NLRP3	-1.04812	7.35648e-05	2.50682e-05
Endothelial	ENSG00000080854	IGSF9B	-1.21987	0.000113712	3.9111e-05
Endothelial	ENSG00000135218	CD36	-2.72258	0.000132351	4.59435e-05
Endothelial	ENSG00000121966	CXCR4	-1.15916	0.000143506	5.02729e-05
Endothelial	ENSG00000198053	SIRPA	-1.12294	0.00017746	6.27325e-05
Endothelial	ENSG00000012124	CD22	-1.32919	0.000189876	6.77264e-05
Endothelial	ENSG00000131981	LGALS3	-1.2785	0.000255301	9.1876e-05
Endothelial	ENSG00000149451	ADAM33	-1.39948	0.000289863	0.000105237
Endothelial	ENSG00000262406	MMP12	-2.53347	0.000316273	0.000115832
Endothelial	ENSG00000137801	THBS1	1.00223	0.000854326	0.000315611
Endothelial	ENSG00000125538	IL1B	-1.20502	0.00114269	0.00042578
Endothelial	ENSG00000259207	ITGB3	0.718762	0.00117472	0.000441455
Endothelial	ENSG00000122691	TWIST1	-0.945296	0.00128975	0.00048879
Endothelial	ENSG00000160712	IL6R	-0.900849	0.00155154	0.000592945
Endothelial	ENSG00000183963	SMTN	-1.01428	0.00205013	0.000790019
Endothelial	ENSG00000163751	CPA3	-1.21094	0.00361685	0.00141527
Endothelial	ENSG00000166508	MCM7	0.547767	0.00361685	0.00141679
Endothelial	ENSG00000164687	FABP5	-1.16559	0.00419892	0.00165817
Endothelial	ENSG00000168056	LTBP3	-0.436271	0.00434902	0.0017313
Endothelial	ENSG00000026025	VIM	-0.595566	0.00447183	0.00179443
Endothelial	ENSG00000197930	ERO1A	-0.869812	0.00507769	0.00205372
Endothelial	ENSG00000108691	CCL2	-0.981265	0.0053093	0.0021643
Endothelial	ENSG00000151617	EDNRA	-1.08276	0.00555729	0.00228309
Endothelial	ENSG00000197253	TPSB2	-1.21029	0.00583378	0.00241526
Endothelial	ENSG00000111252	SH2B3	0.504216	0.00602149	0.00251215
Endothelial	ENSG00000113810	SMC4	0.530168	0.00608785	0.00255922
Endothelial	ENSG00000136634	IL10	-0.966876	0.00658403	0.00278878
Endothelial	ENSG00000164305	CASP3	0.530583	0.00664019	0.00284103
Endothelial	ENSG00000138795	LEF1	0.868628	0.00664019	0.00285486
Endothelial	ENSG00000166147	FBN1	-0.491164	0.00717531	0.00310778
Endothelial	ENSG00000277734	TRAC	-0.769549	0.00721521	0.00314804
Endothelial	ENSG00000167548	KMT2D	0.493617	0.00743503	0.00326762
Endothelial	ENSG00000069431	ABCC9	-0.683067	0.00743627	0.00329185
Endothelial	ENSG00000145782	ATG12	-0.43654	0.0075578	0.00339379
Endothelial	ENSG00000136244	IL6	0.943035	0.0075578	0.00337372
Endothelial	ENSG00000162407	PLPP3	0.950473	0.00914861	0.00413727
Endothelial	ENSG00000149311	ATM	-0.414814	0.0126028	0.00573951
Endothelial	ENSG00000106018	VIPR2	-0.652046	0.0143826	0.00659583
Endothelial	ENSG00000196549	MME	-0.914306	0.0151356	0.00698938
Endothelial	ENSG00000160789	LMNA	0.359887	0.0152436	0.00708777
Endothelial	ENSG00000011465	DCN	-1.14016	0.015285	0.00715573
Endothelial	ENSG00000183484	GPR132	-0.647902	0.0160471	0.00760828
Endothelial	ENSG00000225746	MEG8	-0.636979	0.0160471	0.00761472
Endothelial	ENSG00000141510	TP53	0.389049	0.0214776	0.01026
Endothelial	ENSG00000049540	ELN	0.933786	0.0265745	0.0127795
Endothelial	ENSG00000171634	BPTF	0.314316	0.0267516	0.0129498
Endothelial	ENSG00000150636	CCDC102B	0.636151	0.0331937	0.016174
Endothelial	ENSG00000198218	QRICH1	0.316712	0.0344025	0.0168725
Endothelial	ENSG00000104738	MCM4	-0.563378	0.0377792	0.018649
Endothelial	ENSG00000225783	MIAT	0.877973	0.0378137	0.0187864
Endothelial	ENSG00000184292	TACSTD2	0.738342	0.0496739	0.0248369
Inflammatory_mixed_cell	ENSG00000115414	FN1	-5.12586	2.41409e-120	7.68817e-123
Inflammatory_mixed_cell	ENSG00000164692	COL1A2	-4.48474	4.1296e-118	2.63032e-120
Inflammatory_mixed_cell	ENSG00000166033	HTRA1	-3.37396	5.87839e-74	5.6163e-76
Inflammatory_mixed_cell	ENSG00000168542	COL3A1	-3.9096	1.12024e-67	1.42706e-69
Inflammatory_mixed_cell	ENSG00000149591	TAGLN	-4.69038	4.0694e-67	6.47994e-69
Inflammatory_mixed_cell	ENSG00000101335	MYL9	-4.39186	4.33072e-60	8.27526e-62
Inflammatory_mixed_cell	ENSG00000107796	ACTA2	-4.97136	1.43235e-59	3.19314e-61
Inflammatory_mixed_cell	ENSG00000140937	CDH11	-2.70452	1.09724e-57	2.79552e-59
Inflammatory_mixed_cell	ENSG00000026025	VIM	-3.75145	1.86451e-53	5.34414e-55
Inflammatory_mixed_cell	ENSG00000137801	THBS1	-3.55475	2.14988e-52	6.84675e-54
Inflammatory_mixed_cell	ENSG00000133392	MYH11	-4.82319	5.94484e-52	2.08259e-53
Inflammatory_mixed_cell	ENSG00000143248	RGS5	-4.0472	7.99275e-46	3.05455e-47
Inflammatory_mixed_cell	ENSG00000125868	DSTN	-3.38136	2.4754e-44	1.02485e-45
Inflammatory_mixed_cell	ENSG00000122786	CALD1	-3.47814	9.56833e-43	4.26613e-44
Inflammatory_mixed_cell	ENSG00000102265	TIMP1	-4.03398	9.86092e-43	4.71063e-44
Inflammatory_mixed_cell	ENSG00000123384	LRP1	-3.1579	3.42301e-37	1.74421e-38
Inflammatory_mixed_cell	ENSG00000118785	SPP1	-5.852	3.08399e-36	1.66968e-37
Inflammatory_mixed_cell	ENSG00000140416	TPM1	-2.94055	8.35691e-35	4.79059e-36
Inflammatory_mixed_cell	ENSG00000117984	CTSD	-4.32868	6.88047e-34	4.16334e-35
Inflammatory_mixed_cell	ENSG00000115457	IGFBP2	-3.14889	3.01602e-33	1.92103e-34
Inflammatory_mixed_cell	ENSG00000250722	SELENOP	-3.13339	1.1012e-31	7.3647e-33
Inflammatory_mixed_cell	ENSG00000106991	ENG	-2.6393	1.24884e-31	8.74983e-33
Inflammatory_mixed_cell	ENSG00000117519	CNN3	-2.50557	1.3928e-29	1.0202e-30
Inflammatory_mixed_cell	ENSG00000164733	CTSB	-4.07755	1.78084e-29	1.36115e-30
Inflammatory_mixed_cell	ENSG00000182871	COL18A1	-2.99677	2.92646e-28	2.32998e-29
Inflammatory_mixed_cell	ENSG00000139329	LUM	-3.61909	1.4368e-27	1.18971e-28
Inflammatory_mixed_cell	ENSG00000204262	COL5A2	-2.3405	9.77692e-26	8.4069e-27
Inflammatory_mixed_cell	ENSG00000164125	GASK1B	-2.46777	5.18455e-25	4.62317e-26
Inflammatory_mixed_cell	ENSG00000163220	S100A9	-2.96966	2.39482e-24	2.21178e-25
Inflammatory_mixed_cell	ENSG00000160789	LMNA	-1.75154	4.09295e-24	3.91046e-25
Inflammatory_mixed_cell	ENSG00000090382	LYZ	-3.44216	2.01502e-20	1.98935e-21
Inflammatory_mixed_cell	ENSG00000115523	GNLY	3.59293	2.50248e-20	2.5503e-21
Inflammatory_mixed_cell	ENSG00000106366	SERPINE1	-2.78448	2.54511e-20	2.6748e-21
Inflammatory_mixed_cell	ENSG00000116824	CD2	3.25289	2.80289e-20	3.03498e-21
Inflammatory_mixed_cell	ENSG00000067225	PKM	-2.04431	6.20723e-20	6.91889e-21
Inflammatory_mixed_cell	ENSG00000012048	BRCA1	1.44419	5.65744e-19	6.57794e-20
Inflammatory_mixed_cell	ENSG00000277734	TRAC	3.16671	5.65744e-19	6.66641e-20
Inflammatory_mixed_cell	ENSG00000172572	PDE3A	-1.90153	6.01854e-19	7.28358e-20
Inflammatory_mixed_cell	ENSG00000180644	PRF1	3.12134	6.91469e-19	8.58831e-20
Inflammatory_mixed_cell	ENSG00000129226	CD68	-3.52681	7.77748e-19	9.90761e-20
Inflammatory_mixed_cell	ENSG00000130176	CNN1	-3.13656	9.37219e-19	1.22376e-19
Inflammatory_mixed_cell	ENSG00000162692	VCAM1	-1.6328	1.17538e-18	1.57216e-19
Inflammatory_mixed_cell	ENSG00000131981	LGALS3	-2.7396	3.19979e-18	4.38188e-19
Inflammatory_mixed_cell	ENSG00000153563	CD8A	3.20558	4.67993e-18	6.55787e-19
Inflammatory_mixed_cell	ENSG00000150045	KLRF1	2.59391	1.83511e-17	2.62994e-18
Inflammatory_mixed_cell	ENSG00000213809	KLRK1	2.85075	2.10492e-17	3.08364e-18
Inflammatory_mixed_cell	ENSG00000166147	FBN1	-1.82435	2.27742e-17	3.40887e-18
Inflammatory_mixed_cell	ENSG00000135046	ANXA1	-2.16519	5.53474e-17	8.46074e-18
Inflammatory_mixed_cell	ENSG00000127083	OMD	-2.17968	1.54329e-16	2.40832e-17
Inflammatory_mixed_cell	ENSG00000115594	IL1R1	-1.37246	5.66684e-16	9.02363e-17
Inflammatory_mixed_cell	ENSG00000113088	GZMK	3.01061	5.81974e-16	9.45244e-17
Inflammatory_mixed_cell	ENSG00000030110	BAK1	1.03744	7.47687e-16	1.23821e-16
Inflammatory_mixed_cell	ENSG00000197385	ZNF860	1.67325	1.00089e-15	1.6894e-16
Inflammatory_mixed_cell	ENSG00000113721	PDGFRB	-2.30732	2.0736e-15	3.56606e-16
Inflammatory_mixed_cell	ENSG00000177455	CD19	1.9173	2.8342e-15	4.96436e-16
Inflammatory_mixed_cell	ENSG00000177575	CD163	-2.4864	5.67154e-15	1.01149e-15
Inflammatory_mixed_cell	ENSG00000167483	NIBAN3	1.82616	6.43033e-15	1.16729e-15
Inflammatory_mixed_cell	ENSG00000134853	PDGFRA	-1.66435	3.14532e-14	5.80983e-15
Inflammatory_mixed_cell	ENSG00000137441	FGFBP2	2.41743	5.05885e-14	9.50549e-15
Inflammatory_mixed_cell	ENSG00000156738	MS4A1	2.46771	6.21655e-14	1.18788e-14
Inflammatory_mixed_cell	ENSG00000183091	NEB	1.85438	6.22409e-14	1.20914e-14
Inflammatory_mixed_cell	ENSG00000170458	CD14	-2.54118	6.39214e-14	1.26214e-14
Inflammatory_mixed_cell	ENSG00000106799	TGFBR1	-1.48568	7.40793e-14	1.48631e-14
Inflammatory_mixed_cell	ENSG00000131203	IDO1	1.55541	1.04898e-13	2.13804e-14
Inflammatory_mixed_cell	ENSG00000183765	CHEK2	1.34121	2.02649e-13	4.19496e-14
Inflammatory_mixed_cell	ENSG00000122025	FLT3	1.47736	2.54452e-13	5.34836e-14
Inflammatory_mixed_cell	ENSG00000161905	ALOX15	1.69658	2.83649e-13	6.05239e-14
Inflammatory_mixed_cell	ENSG00000198670	LPA	1.76788	2.88172e-13	6.24067e-14
Inflammatory_mixed_cell	ENSG00000198178	CLEC4C	1.53584	3.06659e-13	6.73868e-14
Inflammatory_mixed_cell	ENSG00000249669	CARMN	-2.39825	3.63524e-13	8.10404e-14
Inflammatory_mixed_cell	ENSG00000109846	CRYAB	-2.38914	4.40623e-13	9.96312e-14
Inflammatory_mixed_cell	ENSG00000225783	MIAT	2.439	8.69669e-13	1.99414e-13
Inflammatory_mixed_cell	ENSG00000248323	LUCAT1	1.32817	8.91985e-13	2.07372e-13
Inflammatory_mixed_cell	ENSG00000204217	BMPR2	-1.50467	9.1803e-13	2.16351e-13
Inflammatory_mixed_cell	ENSG00000141682	PMAIP1	1.56649	9.40161e-13	2.24561e-13
Inflammatory_mixed_cell	ENSG00000089685	BIRC5	1.75278	1.10986e-12	2.68628e-13
Inflammatory_mixed_cell	ENSG00000167286	CD3D	2.82856	1.86839e-12	4.58172e-13
Inflammatory_mixed_cell	ENSG00000131747	TOP2A	1.43807	2.19079e-12	5.44209e-13
Inflammatory_mixed_cell	ENSG00000167641	PPP1R14A	-3.22552	2.91692e-12	7.33874e-13
Inflammatory_mixed_cell	ENSG00000161011	SQSTM1	-1.29176	4.19949e-12	1.06993e-12
Inflammatory_mixed_cell	ENSG00000126787	DLGAP5	1.63969	5.74883e-12	1.48298e-12
Inflammatory_mixed_cell	ENSG00000123485	HJURP	1.63672	6.44737e-12	1.68371e-12
Inflammatory_mixed_cell	ENSG00000225746	MEG8	1.30639	8.74158e-12	2.31067e-12
Inflammatory_mixed_cell	ENSG00000144218	AFF3	1.40883	1.06759e-11	2.85598e-12
Inflammatory_mixed_cell	ENSG00000109684	CLNK	1.84834	1.50759e-11	4.08105e-12
Inflammatory_mixed_cell	ENSG00000064989	CALCRL	-1.64597	1.58042e-11	4.32854e-12
Inflammatory_mixed_cell	ENSG00000139618	BRCA2	1.26558	1.99145e-11	5.5177e-12
Inflammatory_mixed_cell	ENSG00000101162	TUBB1	1.94564	2.05165e-11	5.74986e-12
Inflammatory_mixed_cell	ENSG00000100644	HIF1A	-1.3283	2.05252e-11	5.81764e-12
Inflammatory_mixed_cell	ENSG00000140287	HDC	0.990145	2.14352e-11	6.18026e-12
Inflammatory_mixed_cell	ENSG00000129038	LOXL1	-1.918	2.14352e-11	6.21212e-12
Inflammatory_mixed_cell	ENSG00000105369	CD79A	2.22167	2.22606e-11	6.52222e-12
Inflammatory_mixed_cell	ENSG00000108691	CCL2	-1.99337	4.30531e-11	1.27514e-11
Inflammatory_mixed_cell	ENSG00000134539	KLRD1	2.40937	4.39494e-11	1.31568e-11
Inflammatory_mixed_cell	ENSG00000117281	CD160	2.10723	4.60049e-11	1.39187e-11
Inflammatory_mixed_cell	ENSG00000138795	LEF1	2.18183	7.09236e-11	2.16837e-11
Inflammatory_mixed_cell	ENSG00000135443	KRT85	1.77642	1.04609e-10	3.23154e-11
Inflammatory_mixed_cell	ENSG00000197992	CLEC9A	1.54694	1.07251e-10	3.34731e-11
Inflammatory_mixed_cell	ENSG00000183484	GPR132	1.504	1.07574e-10	3.39166e-11
Inflammatory_mixed_cell	ENSG00000204323	SMIM5	1.71478	1.65487e-10	5.27028e-11
Inflammatory_mixed_cell	ENSG00000176083	ZNF683	2.55886	1.8263e-10	5.8744e-11
Inflammatory_mixed_cell	ENSG00000178999	AURKB	1.859	1.85706e-10	6.0325e-11
Inflammatory_mixed_cell	ENSG00000143184	XCL1	1.94278	2.1333e-10	6.99775e-11
Inflammatory_mixed_cell	ENSG00000166535	A2ML1	1.51234	2.255e-10	7.46879e-11
Inflammatory_mixed_cell	ENSG00000170476	MZB1	2.1409	2.36177e-10	7.89765e-11
Inflammatory_mixed_cell	ENSG00000259207	ITGB3	-1.55966	2.94031e-10	9.9259e-11
Inflammatory_mixed_cell	ENSG00000129173	E2F8	1.51609	2.97518e-10	1.01384e-10
Inflammatory_mixed_cell	ENSG00000115590	IL1R2	1.18135	3.33629e-10	1.14751e-10
Inflammatory_mixed_cell	ENSG00000178726	THBD	-0.957863	3.8224e-10	1.32688e-10
Inflammatory_mixed_cell	ENSG00000162407	PLPP3	-1.68211	3.88455e-10	1.36083e-10
Inflammatory_mixed_cell	ENSG00000130203	APOE	-3.16725	4.14045e-10	1.46366e-10
Inflammatory_mixed_cell	ENSG00000100453	GZMB	2.01918	4.23527e-10	1.51067e-10
Inflammatory_mixed_cell	ENSG00000169783	LINGO1	1.21087	5.74179e-10	2.06631e-10
Inflammatory_mixed_cell	ENSG00000184292	TACSTD2	1.49015	8.98632e-10	3.26255e-10
Inflammatory_mixed_cell	ENSG00000102174	PHEX	1.31484	1.07044e-09	3.9204e-10
Inflammatory_mixed_cell	ENSG00000051180	RAD51	1.35145	1.70371e-09	6.29397e-10
Inflammatory_mixed_cell	ENSG00000261371	PECAM1	-1.55686	1.95077e-09	7.26878e-10
Inflammatory_mixed_cell	ENSG00000126215	XRCC3	1.15645	2.80143e-09	1.05277e-09
Inflammatory_mixed_cell	ENSG00000168056	LTBP3	-1.52057	3.03403e-09	1.14984e-09
Inflammatory_mixed_cell	ENSG00000268257	AIRN	1.51792	3.58898e-09	1.38302e-09
Inflammatory_mixed_cell	ENSG00000153208	MERTK	-1.29433	3.58898e-09	1.37515e-09
Inflammatory_mixed_cell	ENSG00000140932	CMTM2	1.51842	3.71318e-09	1.4427e-09
Inflammatory_mixed_cell	ENSG00000111537	IFNG	1.96606	3.92086e-09	1.53588e-09
Inflammatory_mixed_cell	ENSG00000149534	MS4A2	1.17614	4.25744e-09	1.68128e-09
Inflammatory_mixed_cell	ENSG00000115607	IL18RAP	2.32917	5.99289e-09	2.3857e-09
Inflammatory_mixed_cell	ENSG00000104435	STMN2	1.57507	6.38094e-09	2.5605e-09
Inflammatory_mixed_cell	ENSG00000162771	FAM71A	1.26223	6.49084e-09	2.62527e-09
Inflammatory_mixed_cell	ENSG00000175164	ABO	1.37277	6.69731e-09	2.73011e-09
Inflammatory_mixed_cell	ENSG00000225556	C2CD4D	1.55128	6.91664e-09	2.84155e-09
Inflammatory_mixed_cell	ENSG00000123999	INHA	1.29538	7.67617e-09	3.17803e-09
Inflammatory_mixed_cell	ENSG00000095002	MSH2	0.935647	9.58687e-09	3.99962e-09
Inflammatory_mixed_cell	ENSG00000140398	NEIL1	1.08155	1.24827e-08	5.2475e-09
Inflammatory_mixed_cell	ENSG00000170442	KRT86	-1.02314	1.46547e-08	6.20725e-09
Inflammatory_mixed_cell	ENSG00000175595	ERCC4	1.25391	1.48228e-08	6.32566e-09
Inflammatory_mixed_cell	ENSG00000117399	CDC20	1.2497	1.68641e-08	7.25048e-09
Inflammatory_mixed_cell	ENSG00000170312	CDK1	1.23117	1.95599e-08	8.47182e-09
Inflammatory_mixed_cell	ENSG00000275385	CCL18	-2.57753	2.80231e-08	1.22267e-08
Inflammatory_mixed_cell	ENSG00000163513	TGFBR2	-1.20422	3.04647e-08	1.33889e-08
Inflammatory_mixed_cell	ENSG00000147113	DIPK2B	1.17244	3.16325e-08	1.40029e-08
Inflammatory_mixed_cell	ENSG00000087586	AURKA	1.06215	3.79407e-08	1.69162e-08
Inflammatory_mixed_cell	ENSG00000198053	SIRPA	-1.73313	4.06562e-08	1.82565e-08
Inflammatory_mixed_cell	ENSG00000271447	MMP28	1.11805	4.48162e-08	2.02672e-08
Inflammatory_mixed_cell	ENSG00000106018	VIPR2	0.820998	5.32453e-08	2.42486e-08
Inflammatory_mixed_cell	ENSG00000164362	TERT	1.43774	6.19889e-08	2.8428e-08
Inflammatory_mixed_cell	ENSG00000148773	MKI67	1.26085	7.95521e-08	3.67358e-08
Inflammatory_mixed_cell	ENSG00000162711	NLRP3	1.19877	9.61262e-08	4.46956e-08
Inflammatory_mixed_cell	ENSG00000134817	APLNR	1.30872	1.17514e-07	5.50143e-08
Inflammatory_mixed_cell	ENSG00000143546	S100A8	-1.92996	1.32355e-07	6.23839e-08
Inflammatory_mixed_cell	ENSG00000121807	CCR2	1.79045	1.44016e-07	6.83389e-08
Inflammatory_mixed_cell	ENSG00000020922	MRE11	0.938206	1.46655e-07	7.00583e-08
Inflammatory_mixed_cell	ENSG00000232810	TNF	1.60212	1.60726e-07	7.72916e-08
Inflammatory_mixed_cell	ENSG00000081479	LRP2	1.49494	1.91812e-07	9.28516e-08
Inflammatory_mixed_cell	ENSG00000137752	CASP1	0.910442	1.94078e-07	9.45668e-08
Inflammatory_mixed_cell	ENSG00000135218	CD36	-2.69774	2.27113e-07	1.11397e-07
Inflammatory_mixed_cell	ENSG00000117707	PROX1	1.25565	2.27113e-07	1.1211e-07
Inflammatory_mixed_cell	ENSG00000130303	BST2	-1.26294	2.76526e-07	1.37382e-07
Inflammatory_mixed_cell	ENSG00000243716	NPIPB5	0.781707	2.88996e-07	1.44498e-07
Inflammatory_mixed_cell	ENSG00000180875	GREM2	1.20618	2.90701e-07	1.46276e-07
Inflammatory_mixed_cell	ENSG00000133789	SWAP70	-0.976482	3.16451e-07	1.60241e-07
Inflammatory_mixed_cell	ENSG00000115718	PROC	1.65423	3.61151e-07	1.84026e-07
Inflammatory_mixed_cell	ENSG00000163568	AIM2	1.71438	5.07245e-07	2.60084e-07
Inflammatory_mixed_cell	ENSG00000110799	VWF	-1.6119	5.20643e-07	2.68612e-07
Inflammatory_mixed_cell	ENSG00000136244	IL6	0.975919	5.25706e-07	2.74572e-07
Inflammatory_mixed_cell	ENSG00000137745	MMP13	1.64837	5.25706e-07	2.74036e-07
Inflammatory_mixed_cell	ENSG00000203747	FCGR3A	-1.38964	8.01631e-07	4.21239e-07
Inflammatory_mixed_cell	ENSG00000213088	ACKR1	1.27927	8.20982e-07	4.34022e-07
Inflammatory_mixed_cell	ENSG00000173762	CD7	1.77972	8.62469e-07	4.58702e-07
Inflammatory_mixed_cell	ENSG00000116191	RALGPS2	1.28699	1.06055e-06	5.67428e-07
Inflammatory_mixed_cell	ENSG00000115884	SDC1	1.37849	1.25147e-06	6.73563e-07
Inflammatory_mixed_cell	ENSG00000224259	LINC01133	1.13268	1.31708e-06	7.13071e-07
Inflammatory_mixed_cell	ENSG00000203883	SOX18	1.3634	1.37078e-06	7.46509e-07
Inflammatory_mixed_cell	ENSG00000163600	ICOS	1.75289	1.44359e-06	7.90759e-07
Inflammatory_mixed_cell	ENSG00000235244	DANT2	0.78222	1.44531e-06	7.96304e-07
Inflammatory_mixed_cell	ENSG00000171236	LRG1	1.21827	1.59342e-06	8.82979e-07
Inflammatory_mixed_cell	ENSG00000170160	CCDC144A	0.802654	1.66344e-06	9.27074e-07
Inflammatory_mixed_cell	ENSG00000157404	KIT	1.01362	1.7281e-06	9.68615e-07
Inflammatory_mixed_cell	ENSG00000105329	TGFB1	-1.32578	2.08796e-06	1.17697e-06
Inflammatory_mixed_cell	ENSG00000011465	DCN	-1.63839	2.6483e-06	1.50127e-06
Inflammatory_mixed_cell	ENSG00000061656	SPAG4	1.38765	2.93788e-06	1.67478e-06
Inflammatory_mixed_cell	ENSG00000163464	CXCR1	1.09583	3.26541e-06	1.87189e-06
Inflammatory_mixed_cell	ENSG00000069431	ABCC9	0.880634	3.63682e-06	2.09638e-06
Inflammatory_mixed_cell	ENSG00000099977	DDT	0.910453	3.85219e-06	2.2328e-06
Inflammatory_mixed_cell	ENSG00000277632	CCL3	-1.26013	3.91945e-06	2.28427e-06
Inflammatory_mixed_cell	ENSG00000037280	FLT4	1.07959	4.60903e-06	2.70083e-06
Inflammatory_mixed_cell	ENSG00000140564	FURIN	-1.05313	4.83541e-06	2.84889e-06
Inflammatory_mixed_cell	ENSG00000137462	TLR2	-1.00269	5.10921e-06	3.02648e-06
Inflammatory_mixed_cell	ENSG00000198830	HMGN2	0.577458	6.56527e-06	3.90989e-06
Inflammatory_mixed_cell	ENSG00000088247	KHSRP	-0.80251	7.47448e-06	4.47517e-06
Inflammatory_mixed_cell	ENSG00000006377	DLX6	1.07592	8.00596e-06	4.81887e-06
Inflammatory_mixed_cell	ENSG00000100985	MMP9	-3.02663	1.08063e-05	6.53883e-06
Inflammatory_mixed_cell	ENSG00000081237	PTPRC	1.14531	1.3447e-05	8.17956e-06
Inflammatory_mixed_cell	ENSG00000164171	ITGA2	0.781059	1.89403e-05	1.15813e-05
Inflammatory_mixed_cell	ENSG00000012061	ERCC1	0.59215	2.25405e-05	1.38545e-05
Inflammatory_mixed_cell	ENSG00000079246	XRCC5	-0.888422	2.37811e-05	1.46928e-05
Inflammatory_mixed_cell	ENSG00000099974	DDTL	0.711025	2.47965e-05	1.53991e-05
Inflammatory_mixed_cell	ENSG00000150636	CCDC102B	1.18945	2.52583e-05	1.57663e-05
Inflammatory_mixed_cell	ENSG00000012779	ALOX5	-1.01254	2.86596e-05	1.79807e-05
Inflammatory_mixed_cell	ENSG00000196083	IL1RAP	0.785558	2.87711e-05	1.81423e-05
Inflammatory_mixed_cell	ENSG00000139874	SSTR1	1.32356	2.90558e-05	1.84144e-05
Inflammatory_mixed_cell	ENSG00000174059	CD34	-0.99765	3.34518e-05	2.13069e-05
Inflammatory_mixed_cell	ENSG00000171611	PTCRA	1.33192	4.45054e-05	2.84891e-05
Inflammatory_mixed_cell	ENSG00000205362	MT1A	1.2414	4.58251e-05	2.94799e-05
Inflammatory_mixed_cell	ENSG00000152402	GUCY1A2	1.10304	4.83409e-05	3.12523e-05
Inflammatory_mixed_cell	ENSG00000149294	NCAM1	1.23278	5.05349e-05	3.28316e-05
Inflammatory_mixed_cell	ENSG00000126581	BECN1	-0.864881	5.57906e-05	3.64238e-05
Inflammatory_mixed_cell	ENSG00000069122	ADGRF5	0.742369	6.39039e-05	4.19242e-05
Inflammatory_mixed_cell	ENSG00000133246	PRAM1	1.03022	7.56634e-05	4.988e-05
Inflammatory_mixed_cell	ENSG00000010610	CD4	-1.10139	9.57608e-05	6.34339e-05
Inflammatory_mixed_cell	ENSG00000163072	NOSTRIN	0.979832	9.63793e-05	6.41505e-05
Inflammatory_mixed_cell	ENSG00000183963	SMTN	-1.10941	0.000110151	7.36676e-05
Inflammatory_mixed_cell	ENSG00000075223	SEMA3C	-1.02651	0.000119627	8.03862e-05
Inflammatory_mixed_cell	ENSG00000257335	MGAM	0.803843	0.000131834	8.90091e-05
Inflammatory_mixed_cell	ENSG00000012124	CD22	0.973056	0.000176331	0.000119613
Inflammatory_mixed_cell	ENSG00000196588	MRTFA	0.873252	0.000199504	0.000135968
Inflammatory_mixed_cell	ENSG00000180871	CXCR2	0.86052	0.000204112	0.000139758
Inflammatory_mixed_cell	ENSG00000196776	CD47	-0.910522	0.000231273	0.000159092
Inflammatory_mixed_cell	ENSG00000229619	MBNL1-AS1	-1.03278	0.000263868	0.000182355
Inflammatory_mixed_cell	ENSG00000231721	LINC-PINT	0.752476	0.000325439	0.000225942
Inflammatory_mixed_cell	ENSG00000231764	DLX6-AS1	1.26783	0.000394476	0.000275128
Inflammatory_mixed_cell	ENSG00000276085	CCL3L1	-0.89661	0.000407241	0.000285328
Inflammatory_mixed_cell	ENSG00000165949	IFI27	-1.12714	0.000486951	0.000342727
Inflammatory_mixed_cell	ENSG00000162723	SLAMF9	1.1097	0.000532424	0.000376427
Inflammatory_mixed_cell	ENSG00000095970	TREM2	-0.960985	0.000756299	0.000537117
Inflammatory_mixed_cell	ENSG00000018280	SLC11A1	-1.13001	0.000947597	0.000675993
Inflammatory_mixed_cell	ENSG00000141052	MYOCD	-1.13052	0.00124097	0.000889232
Inflammatory_mixed_cell	ENSG00000105327	BBC3	1.15729	0.00132491	0.000953601
Inflammatory_mixed_cell	ENSG00000128052	KDR	0.7707	0.00157135	0.00113598
Inflammatory_mixed_cell	ENSG00000197930	ERO1A	-0.980386	0.00218852	0.00158912
Inflammatory_mixed_cell	ENSG00000105880	DLX5	0.821291	0.00219039	0.00159745
Inflammatory_mixed_cell	ENSG00000166402	TUB	0.634292	0.00221564	0.00162292
Inflammatory_mixed_cell	ENSG00000048052	HDAC9	-0.757128	0.00234537	0.00172541
Inflammatory_mixed_cell	ENSG00000104738	MCM4	0.6109	0.00412375	0.00304684
Inflammatory_mixed_cell	ENSG00000125538	IL1B	-0.881632	0.00578624	0.00429361
Inflammatory_mixed_cell	ENSG00000196419	XRCC6	-0.44545	0.00611512	0.00455713
Inflammatory_mixed_cell	ENSG00000140678	ITGAX	-0.841929	0.00669496	0.00501056
Inflammatory_mixed_cell	ENSG00000166508	MCM7	0.564044	0.0069425	0.00521793
Inflammatory_mixed_cell	ENSG00000164305	CASP3	0.439394	0.00790184	0.00596412
Inflammatory_mixed_cell	ENSG00000119688	ABCD4	0.421724	0.00933108	0.0070726
Inflammatory_mixed_cell	ENSG00000111252	SH2B3	-0.35547	0.0131667	0.0100218
Inflammatory_mixed_cell	ENSG00000124067	SLC12A4	-0.423338	0.0196081	0.0149871
Inflammatory_mixed_cell	ENSG00000154783	FGD5	-0.400602	0.0227741	0.0174795
Inflammatory_mixed_cell	ENSG00000175445	LPL	-0.840979	0.0239376	0.0184487
Inflammatory_mixed_cell	ENSG00000165757	JCAD	-0.404836	0.024025	0.0185926
Inflammatory_mixed_cell	ENSG00000136826	KLF4	-0.474848	0.0245147	0.0190497
Inflammatory_mixed_cell	ENSG00000186377	CYP4X1	-0.549481	0.0264802	0.0206613
Inflammatory_mixed_cell	ENSG00000149311	ATM	0.507919	0.0270291	0.0211756
Inflammatory_mixed_cell	ENSG00000019169	MARCO	-1.16072	0.0271972	0.021394
Inflammatory_mixed_cell	ENSG00000164687	FABP5	-0.877736	0.0296658	0.0234303
Inflammatory_mixed_cell	ENSG00000114026	OGG1	0.452698	0.0323707	0.0256698
Inflammatory_mixed_cell	ENSG00000178404	CEP295NL	0.441614	0.0350865	0.0279351
Macrophage	ENSG00000129226	CD68	5.06406	5.33828e-185	1.70009e-187
Macrophage	ENSG00000177575	CD163	5.13445	1.96375e-136	1.2508e-138
Macrophage	ENSG00000118785	SPP1	6.77225	2.38432e-132	2.27801e-134
Macrophage	ENSG00000090382	LYZ	5.23594	9.08352e-132	1.15714e-133
Macrophage	ENSG00000164733	CTSB	4.66086	4.04165e-98	6.43574e-100
Macrophage	ENSG00000170458	CD14	4.85061	6.81735e-97	1.30268e-98
Macrophage	ENSG00000168542	COL3A1	-3.98651	2.55758e-94	5.70161e-96
Macrophage	ENSG00000164692	COL1A2	-4.27884	5.53953e-86	1.41135e-87
Macrophage	ENSG00000010610	CD4	4.05298	4.3891e-78	1.25802e-79
Macrophage	ENSG00000140937	CDH11	-3.74811	1.0898e-65	3.47069e-67
Macrophage	ENSG00000250722	SELENOP	4.06479	1.13868e-64	3.989e-66
Macrophage	ENSG00000107796	ACTA2	-5.29917	1.89275e-63	7.23344e-65
Macrophage	ENSG00000149591	TAGLN	-4.62182	1.48882e-60	6.16391e-62
Macrophage	ENSG00000198053	SIRPA	2.9113	3.00697e-60	1.34069e-61
Macrophage	ENSG00000153208	MERTK	2.24739	1.24126e-54	5.92957e-56
Macrophage	ENSG00000140416	TPM1	-3.44719	7.13719e-54	3.63678e-55
Macrophage	ENSG00000182871	COL18A1	-4.32744	4.21108e-52	2.27988e-53
Macrophage	ENSG00000137801	THBS1	-3.40985	1.3026e-49	7.46712e-51
Macrophage	ENSG00000101335	MYL9	-4.18496	7.72058e-49	4.67169e-50
Macrophage	ENSG00000133392	MYH11	-5.21168	7.89714e-49	5.03002e-50
Macrophage	ENSG00000204262	COL5A2	-3.70749	3.39915e-48	2.27332e-49
Macrophage	ENSG00000122786	CALD1	-4.01756	1.71772e-47	1.2035e-48
Macrophage	ENSG00000168056	LTBP3	-2.61382	4.04864e-47	2.96556e-48
Macrophage	ENSG00000203747	FCGR3A	4.0527	2.58136e-45	1.97302e-46
Macrophage	ENSG00000277632	CCL3	4.1214	9.08119e-45	7.23025e-46
Macrophage	ENSG00000115457	IGFBP2	-3.56335	1.68222e-43	1.39292e-44
Macrophage	ENSG00000113721	PDGFRB	-3.97137	7.77621e-43	6.68655e-44
Macrophage	ENSG00000130203	APOE	5.07636	5.85258e-42	5.21886e-43
Macrophage	ENSG00000095970	TREM2	3.628	1.4268e-41	1.31775e-42
Macrophage	ENSG00000125868	DSTN	-3.16778	2.2364e-40	2.13669e-41
Macrophage	ENSG00000276085	CCL3L1	3.87166	2.07532e-39	2.04889e-40
Macrophage	ENSG00000117519	CNN3	-3.20778	2.87561e-39	2.93056e-40
Macrophage	ENSG00000137462	TLR2	2.58221	1.58353e-38	1.66422e-39
Macrophage	ENSG00000143248	RGS5	-4.86746	1.12195e-37	1.21485e-38
Macrophage	ENSG00000012779	ALOX5	3.49409	1.63074e-37	1.81771e-38
Macrophage	ENSG00000140678	ITGAX	3.5055	2.96752e-36	3.40225e-37
Macrophage	ENSG00000249669	CARMN	-4.78309	4.3392e-36	5.11308e-37
Macrophage	ENSG00000129038	LOXL1	-2.90959	5.46442e-36	6.61299e-37
Macrophage	ENSG00000121966	CXCR4	2.78992	1.64725e-35	2.04595e-36
Macrophage	ENSG00000127083	OMD	-3.1532	4.67077e-35	5.95003e-36
Macrophage	ENSG00000106366	SERPINE1	-2.56344	1.96276e-33	2.56284e-34
Macrophage	ENSG00000132334	PTPRE	2.09995	1.57487e-32	2.10652e-33
Macrophage	ENSG00000130176	CNN1	-4.56103	1.84348e-31	2.52451e-32
Macrophage	ENSG00000166147	FBN1	-2.83769	2.02436e-31	2.83668e-32
Macrophage	ENSG00000135218	CD36	4.93509	3.00256e-31	4.30304e-32
Macrophage	ENSG00000172572	PDE3A	-2.98022	1.78157e-30	2.60994e-31
Macrophage	ENSG00000111252	SH2B3	1.94081	3.52564e-30	5.27724e-31
Macrophage	ENSG00000134853	PDGFRA	-3.24554	2.80372e-29	4.28593e-30
Macrophage	ENSG00000100644	HIF1A	1.74737	2.36616e-27	3.69242e-28
Macrophage	ENSG00000109846	CRYAB	-3.16805	1.39876e-26	2.22732e-27
Macrophage	ENSG00000139329	LUM	-3.21145	1.49976e-25	2.43591e-26
Macrophage	ENSG00000275385	CCL18	4.74241	2.6896e-24	4.45411e-25
Macrophage	ENSG00000167641	PPP1R14A	-4.16045	4.27435e-24	7.21467e-25
Macrophage	ENSG00000110799	VWF	-3.13013	3.39861e-23	5.84474e-24
Macrophage	ENSG00000064989	CALCRL	-2.90075	7.64082e-23	1.33836e-23
Macrophage	ENSG00000117984	CTSD	3.21383	7.91571e-23	1.41172e-23
Macrophage	ENSG00000123643	SLC36A1	1.76168	2.07401e-22	3.76493e-23
Macrophage	ENSG00000162692	VCAM1	-2.11084	4.60409e-22	8.50437e-23
Macrophage	ENSG00000164687	FABP5	3.05436	1.992e-21	3.74293e-22
Macrophage	ENSG00000018280	SLC11A1	3.00256	2.71819e-21	5.19399e-22
Macrophage	ENSG00000081237	PTPRC	2.02442	1.04248e-20	2.0252e-21
Macrophage	ENSG00000165757	JCAD	-1.49946	1.96869e-20	3.88723e-21
Macrophage	ENSG00000124067	SLC12A4	-1.71716	4.2359e-20	8.49877e-21
Macrophage	ENSG00000197903	HIST1H2BK	1.0388	2.3489e-19	4.78758e-20
Macrophage	ENSG00000174059	CD34	-2.68135	7.78392e-19	1.61132e-19
Macrophage	ENSG00000130303	BST2	1.4169	3.11562e-18	6.54876e-19
Macrophage	ENSG00000229619	MBNL1-AS1	-2.30105	3.38865e-18	7.23056e-19
Macrophage	ENSG00000125538	IL1B	2.8993	4.34429e-18	9.40802e-19
Macrophage	ENSG00000150337	FCGR1A	2.62981	5.05174e-18	1.12203e-18
Macrophage	ENSG00000187720	THSD4	-2.39156	5.05174e-18	1.12618e-18
Macrophage	ENSG00000115414	FN1	-3.01976	6.36254e-18	1.43866e-18
Macrophage	ENSG00000204217	BMPR2	-1.33783	1.17721e-16	2.69934e-17
Macrophage	ENSG00000183963	SMTN	-3.0062	1.25784e-16	2.92428e-17
Macrophage	ENSG00000179776	CDH5	-2.4007	1.52696e-16	3.59857e-17
Macrophage	ENSG00000100297	MCM5	1.21752	3.48226e-16	8.31751e-17
Macrophage	ENSG00000115594	IL1R1	-1.31849	7.82729e-16	1.8945e-16
Macrophage	ENSG00000078401	EDN1	-1.98133	5.92643e-15	1.4533e-15
Macrophage	ENSG00000100985	MMP9	3.98587	1.19478e-14	2.96793e-15
Macrophage	ENSG00000108691	CCL2	2.45565	4.67489e-14	1.17617e-14
Macrophage	ENSG00000132646	PCNA	0.661805	1.1796e-13	3.00536e-14
Macrophage	ENSG00000019169	MARCO	3.03109	1.30532e-13	3.36722e-14
Macrophage	ENSG00000175445	LPL	2.92174	2.45056e-13	6.39955e-14
Macrophage	ENSG00000011465	DCN	-2.46665	1.02519e-12	2.70989e-13
Macrophage	ENSG00000174175	SELP	-2.16768	1.08112e-12	2.89217e-13
Macrophage	ENSG00000262406	MMP12	3.3108	1.13146e-12	3.06288e-13
Macrophage	ENSG00000163220	S100A9	2.5573	1.13412e-12	3.10618e-13
Macrophage	ENSG00000186377	CYP4X1	-2.06903	5.25484e-12	1.45596e-12
Macrophage	ENSG00000131477	RAMP2	-2.01505	2.01148e-11	5.63728e-12
Macrophage	ENSG00000160712	IL6R	1.60933	3.72312e-11	1.05528e-11
Macrophage	ENSG00000163106	HPGDS	2.27091	4.53712e-11	1.30045e-11
Macrophage	ENSG00000102265	TIMP1	-1.65035	7.26094e-11	2.10428e-11
Macrophage	ENSG00000137752	CASP1	1.35817	1.39479e-10	4.13105e-11
Macrophage	ENSG00000140398	NEIL1	-1.18504	1.39479e-10	4.10508e-11
Macrophage	ENSG00000102010	BMX	-1.98284	2.70206e-10	8.08897e-11
Macrophage	ENSG00000048052	HDAC9	-1.1058	3.59267e-10	1.08695e-10
Macrophage	ENSG00000163734	CXCL3	1.5926	4.35065e-10	1.33013e-10
Macrophage	ENSG00000080854	IGSF9B	-2.84124	7.55808e-10	2.33482e-10
Macrophage	ENSG00000149311	ATM	0.496888	8.89005e-10	2.7746e-10
Macrophage	ENSG00000131981	LGALS3	2.03586	2.68407e-09	8.46251e-10
Macrophage	ENSG00000165124	SVEP1	-1.80359	5.68571e-09	1.81073e-09
Macrophage	ENSG00000140287	HDC	-0.578946	6.02694e-09	1.9386e-09
Macrophage	ENSG00000141052	MYOCD	-2.81595	7.78385e-09	2.52851e-09
Macrophage	ENSG00000171051	FPR1	1.74224	8.95984e-09	2.93906e-09
Macrophage	ENSG00000151617	EDNRA	-2.22389	1.22227e-08	4.04828e-09
Macrophage	ENSG00000101000	PROCR	-0.912418	1.27917e-08	4.27746e-09
Macrophage	ENSG00000122691	TWIST1	-1.78087	1.82142e-08	6.14875e-09
Macrophage	ENSG00000149451	ADAM33	-2.26476	3.86416e-08	1.31677e-08
Macrophage	ENSG00000150636	CCDC102B	-1.17542	4.01076e-08	1.3795e-08
Macrophage	ENSG00000203883	SOX18	-1.32929	4.3324e-08	1.50392e-08
Macrophage	ENSG00000143799	PARP1	0.708127	6.69765e-08	2.34631e-08
Macrophage	ENSG00000183484	GPR132	1.27986	9.29879e-08	3.28715e-08
Macrophage	ENSG00000119535	CSF3R	1.44833	9.96563e-08	3.55462e-08
Macrophage	ENSG00000164867	NOS3	-1.6112	1.21359e-07	4.36739e-08
Macrophage	ENSG00000166033	HTRA1	-0.945211	1.99129e-07	7.22954e-08
Macrophage	ENSG00000120156	TEK	-1.51665	2.07412e-07	7.59631e-08
Macrophage	ENSG00000070961	ATP2B1	0.977825	2.32919e-07	8.60466e-08
Macrophage	ENSG00000197253	TPSB2	-1.24755	2.44967e-07	9.12774e-08
Macrophage	ENSG00000069122	ADGRF5	-1.34499	3.0219e-07	1.13562e-07
Macrophage	ENSG00000133800	LYVE1	1.67118	6.28845e-07	2.41171e-07
Macrophage	ENSG00000225746	MEG8	-0.959305	6.28845e-07	2.39727e-07
Macrophage	ENSG00000111404	RERGL	-1.87545	6.28845e-07	2.42326e-07
Macrophage	ENSG00000077522	ACTN2	-2.06882	6.50232e-07	2.52638e-07
Macrophage	ENSG00000106799	TGFBR1	0.83116	7.02907e-07	2.75343e-07
Macrophage	ENSG00000169783	LINGO1	-0.959528	9.30455e-07	3.70404e-07
Macrophage	ENSG00000173535	TNFRSF10C	-0.793931	9.30455e-07	3.69155e-07
Macrophage	ENSG00000213088	ACKR1	-1.31682	2.63275e-06	1.05646e-06
Macrophage	ENSG00000235244	DANT2	-1.00888	3.83139e-06	1.54964e-06
Macrophage	ENSG00000180644	PRF1	-1.13817	4.04324e-06	1.6482e-06
Macrophage	ENSG00000197930	ERO1A	1.17912	4.89214e-06	2.00983e-06
Macrophage	ENSG00000113361	CDH6	-1.47633	6.20415e-06	2.5686e-06
Macrophage	ENSG00000106018	VIPR2	-1.35492	7.82189e-06	3.26327e-06
Macrophage	ENSG00000162711	NLRP3	1.28788	1.05799e-05	4.44759e-06
Macrophage	ENSG00000136634	IL10	1.53098	1.09158e-05	4.65832e-06
Macrophage	ENSG00000149294	NCAM1	-1.05043	1.09158e-05	4.64445e-06
Macrophage	ENSG00000087088	BAX	0.579892	1.27952e-05	5.50113e-06
Macrophage	ENSG00000069431	ABCC9	-1.36065	1.37601e-05	5.9598e-06
Macrophage	ENSG00000160789	LMNA	-0.983667	1.53577e-05	6.70066e-06
Macrophage	ENSG00000164171	ITGA2	-1.1042	2.0921e-05	9.216e-06
Macrophage	ENSG00000271447	MMP28	-1.07807	2.0921e-05	9.2612e-06
Macrophage	ENSG00000105880	DLX5	-1.1645	2.27894e-05	1.01609e-05
Macrophage	ENSG00000224259	LINC01133	-0.820674	2.90208e-05	1.30316e-05
Macrophage	ENSG00000179914	ITLN1	-1.68415	0.000115369	5.21731e-05
Macrophage	ENSG00000128052	KDR	-1.10783	0.000120115	5.47022e-05
Macrophage	ENSG00000197385	ZNF860	-0.811243	0.000125576	5.75888e-05
Macrophage	ENSG00000163464	CXCR1	-1.01756	0.000139366	6.43567e-05
Macrophage	ENSG00000117281	CD160	-0.668653	0.000211579	9.83777e-05
Macrophage	ENSG00000119688	ABCD4	0.497906	0.000225376	0.00010551
Macrophage	ENSG00000155011	DKK2	-1.20919	0.000255347	0.000120355
Macrophage	ENSG00000170160	CCDC144A	-0.509456	0.000357769	0.000169769
Macrophage	ENSG00000140564	FURIN	0.620009	0.000411235	0.00019645
Macrophage	ENSG00000006377	DLX6	-0.926223	0.000422585	0.000203217
Macrophage	ENSG00000049540	ELN	-2.10858	0.000431722	0.000208986
Macrophage	ENSG00000104738	MCM4	0.482056	0.000440224	0.000214504
Macrophage	ENSG00000163513	TGFBR2	-0.459657	0.000501288	0.000245855
Macrophage	ENSG00000134817	APLNR	-0.899356	0.000530086	0.000263355
Macrophage	ENSG00000225783	MIAT	-0.943348	0.000530086	0.000261798
Macrophage	ENSG00000172236	TPSAB1	-1.17659	0.000583537	0.000291768
Macrophage	ENSG00000144218	AFF3	-0.699902	0.000655897	0.000332126
Macrophage	ENSG00000135443	KRT85	-0.704351	0.000655897	0.00033142
Macrophage	ENSG00000175595	ERCC4	-0.545671	0.000699756	0.000356564
Macrophage	ENSG00000137441	FGFBP2	-0.864321	0.000732293	0.000375475
Macrophage	ENSG00000176083	ZNF683	-0.812745	0.000751366	0.000387647
Macrophage	ENSG00000163072	NOSTRIN	-0.987208	0.000764502	0.000396859
Macrophage	ENSG00000105329	TGFB1	0.59397	0.000765036	0.000399573
Macrophage	ENSG00000166402	TUB	-0.79511	0.000774861	0.000407172
Macrophage	ENSG00000170442	KRT86	-0.808151	0.000791828	0.00041861
Macrophage	ENSG00000147113	DIPK2B	-0.952891	0.000805149	0.000428216
Macrophage	ENSG00000157404	KIT	-0.938611	0.000967541	0.000517665
Macrophage	ENSG00000012124	CD22	1.1338	0.00107087	0.000576363
Macrophage	ENSG00000173327	MAP3K11	0.731626	0.00129314	0.000700107
Macrophage	ENSG00000106991	ENG	-0.645611	0.00135149	0.000736002
Macrophage	ENSG00000261371	PECAM1	0.809466	0.00144081	0.000789234
Macrophage	ENSG00000037280	FLT4	-1.01753	0.00150651	0.000830022
Macrophage	ENSG00000136244	IL6	-0.750838	0.00152708	0.000846214
Macrophage	ENSG00000164125	GASK1B	-0.563493	0.00170984	0.000952939
Macrophage	ENSG00000140941	MAP1LC3B	0.368808	0.00238925	0.00134681
Macrophage	ENSG00000067225	PKM	0.733684	0.00238925	0.00134095
Macrophage	ENSG00000167286	CD3D	-0.903595	0.00242545	0.00137493
Macrophage	ENSG00000115607	IL18RAP	-0.88972	0.00243662	0.00138903
Macrophage	ENSG00000164104	HMGB2	0.341321	0.00248298	0.00142337
Macrophage	ENSG00000002330	BAD	-0.956128	0.00356796	0.00205669
Macrophage	ENSG00000149534	MS4A2	-0.76619	0.00418762	0.00242722
Macrophage	ENSG00000115970	THADA	-0.279729	0.00432606	0.00252124
Macrophage	ENSG00000180871	CXCR2	-0.723043	0.00467944	0.00274209
Macrophage	ENSG00000231764	DLX6-AS1	-0.897172	0.00527389	0.00310723
Macrophage	ENSG00000232810	TNF	0.821523	0.00559883	0.00331651
Macrophage	ENSG00000128585	MKLN1	-0.253459	0.00561488	0.0033439
Macrophage	ENSG00000257335	MGAM	-0.618504	0.0057877	0.00346524
Macrophage	ENSG00000115523	GNLY	-0.942041	0.00638654	0.00384413
Macrophage	ENSG00000167483	NIBAN3	-0.622994	0.00728102	0.00440571
Macrophage	ENSG00000166508	MCM7	-0.285121	0.00748005	0.00454997
Macrophage	ENSG00000171634	BPTF	-0.268259	0.00837043	0.0051193
Macrophage	ENSG00000148773	MKI67	0.723066	0.00837043	0.00514488
Macrophage	ENSG00000138795	LEF1	-0.561681	0.0092063	0.00571541
Macrophage	ENSG00000026025	VIM	-0.878319	0.0092063	0.00571729
Macrophage	ENSG00000162771	FAM71A	-0.479205	0.00944899	0.0058981
Macrophage	ENSG00000101162	TUBB1	-0.669123	0.00945558	0.00593232
Macrophage	ENSG00000115718	PROC	-0.720555	0.0104094	0.0065639
Macrophage	ENSG00000131747	TOP2A	0.5387	0.011439	0.00724955
Macrophage	ENSG00000114026	OGG1	-0.344545	0.0117041	0.00745485
Macrophage	ENSG00000154783	FGD5	-0.417065	0.0126266	0.00808264
Macrophage	ENSG00000163751	CPA3	-0.753917	0.0133405	0.00858209
Macrophage	ENSG00000143184	XCL1	-0.458938	0.01578	0.0102017
Macrophage	ENSG00000205362	MT1A	-0.947353	0.0174189	0.0113167
Macrophage	ENSG00000100393	EP300	0.262635	0.0183211	0.0119612
Macrophage	ENSG00000153563	CD8A	-0.719669	0.019159	0.0125757
Macrophage	ENSG00000259207	ITGB3	-0.697658	0.019159	0.0126303
Macrophage	ENSG00000140932	CMTM2	-0.596214	0.019539	0.012943
Macrophage	ENSG00000163600	ICOS	-0.493285	0.0206363	0.013745
Macrophage	ENSG00000156738	MS4A1	-0.516782	0.0206363	0.0138014
Macrophage	ENSG00000184292	TACSTD2	-0.631897	0.0211005	0.014179
Macrophage	ENSG00000180875	GREM2	-0.612712	0.0217476	0.0146831
Macrophage	ENSG00000134539	KLRD1	-0.569302	0.0238358	0.0161689
Macrophage	ENSG00000150045	KLRF1	-0.542075	0.0252541	0.0172114
Macrophage	ENSG00000116824	CD2	-0.623416	0.0271489	0.0185892
Macrophage	ENSG00000178726	THBD	-0.308298	0.0273468	0.0188118
Macrophage	ENSG00000231721	LINC-PINT	-0.252867	0.0279375	0.0193071
Macrophage	ENSG00000204323	SMIM5	-0.468845	0.0301123	0.020906
Macrophage	ENSG00000133246	PRAM1	0.703757	0.0305515	0.0213082
Macrophage	ENSG00000123999	INHA	-0.63446	0.0334691	0.0234497
Macrophage	ENSG00000177455	CD19	-0.480642	0.0340607	0.0239726
Macrophage	ENSG00000165949	IFI27	0.781376	0.0349976	0.0247435
Macrophage	ENSG00000113088	GZMK	-0.620579	0.0352132	0.0250081
Macrophage	ENSG00000141682	PMAIP1	0.571051	0.0396888	0.028313
Macrophage	ENSG00000099974	DDTL	-0.366839	0.0417621	0.0299251
Macrophage	ENSG00000196371	FUT4	0.250305	0.0447376	0.0321997
Macrophage	ENSG00000116191	RALGPS2	0.448172	0.0494098	0.0357198
Mast-cell	ENSG00000026025	VIM	-11.4538	4.26759e-128	1.3591e-130
Mast-cell	ENSG00000115414	FN1	-13.6449	2.09512e-118	1.33447e-120
Mast-cell	ENSG00000164692	COL1A2	-13.2966	2.59512e-115	2.47941e-117
Mast-cell	ENSG00000198830	HMGN2	-9.0249	2.80817e-114	3.57729e-116
Mast-cell	ENSG00000243716	NPIPB5	-9.1194	3.30977e-108	5.27034e-110
Mast-cell	ENSG00000149591	TAGLN	-13.0318	9.77548e-106	1.86793e-107
Mast-cell	ENSG00000137801	THBS1	-11.8414	4.96448e-105	1.10673e-106
Mast-cell	ENSG00000168542	COL3A1	-12.7736	1.26397e-103	3.22029e-105
Mast-cell	ENSG00000140416	TPM1	-12.1288	6.96961e-98	1.99766e-99
Mast-cell	ENSG00000125868	DSTN	-12.3103	1.49413e-97	4.75839e-99
Mast-cell	ENSG00000166033	HTRA1	-12.6565	1.6687e-97	5.84575e-99
Mast-cell	ENSG00000139329	LUM	-12.2865	1.61679e-94	6.17881e-96
Mast-cell	ENSG00000107796	ACTA2	-13.3934	1.66908e-94	6.91019e-96
Mast-cell	ENSG00000110799	VWF	-10.2167	4.15974e-94	1.85466e-95
Mast-cell	ENSG00000133392	MYH11	-13.8916	4.98917e-93	2.38336e-94
Mast-cell	ENSG00000135046	ANXA1	-9.24767	5.35107e-93	2.72666e-94
Mast-cell	ENSG00000164733	CTSB	-12.4326	1.37677e-91	7.45384e-93
Mast-cell	ENSG00000106991	ENG	-10.6979	5.48424e-89	3.14383e-90
Mast-cell	ENSG00000101335	MYL9	-12.7838	8.41805e-88	5.09372e-89
Mast-cell	ENSG00000102265	TIMP1	-11.4605	1.34286e-87	8.55327e-89
Mast-cell	ENSG00000149311	ATM	-9.5547	1.08269e-86	7.2409e-88
Mast-cell	ENSG00000196776	CD47	-9.78792	3.54698e-86	2.48515e-87
Mast-cell	ENSG00000261371	PECAM1	-10.1565	3.60477e-86	2.64043e-87
Mast-cell	ENSG00000122786	CALD1	-12.6915	3.84939e-85	3.03543e-86
Mast-cell	ENSG00000137752	CASP1	-9.26504	3.84939e-85	3.0648e-86
Mast-cell	ENSG00000143248	RGS5	-12.1099	1.15012e-84	9.52325e-86
Mast-cell	ENSG00000088247	KHSRP	-10.0683	1.60886e-83	1.38341e-84
Mast-cell	ENSG00000123384	LRP1	-12.2249	2.50474e-83	2.23353e-84
Mast-cell	ENSG00000111252	SH2B3	-8.87864	3.20896e-83	2.96368e-84
Mast-cell	ENSG00000163220	S100A9	-11.446	1.9844e-82	1.89593e-83
Mast-cell	ENSG00000011465	DCN	-10.9709	5.65859e-80	5.58651e-81
Mast-cell	ENSG00000069122	ADGRF5	-8.80095	9.97178e-80	1.01623e-80
Mast-cell	ENSG00000140937	CDH11	-12.1854	1.00004e-79	1.051e-80
Mast-cell	ENSG00000177575	CD163	-10.9234	1.15758e-79	1.25343e-80
Mast-cell	ENSG00000197930	ERO1A	-9.79833	1.41603e-79	1.57838e-80
Mast-cell	ENSG00000079246	XRCC5	-9.44431	1.65491e-79	1.89735e-80
Mast-cell	ENSG00000196419	XRCC6	-9.46919	2.03486e-79	2.39776e-80
Mast-cell	ENSG00000183765	CHEK2	-8.95722	2.70161e-79	3.26947e-80
Mast-cell	ENSG00000170442	KRT86	-9.4943	3.66226e-77	4.54867e-78
Mast-cell	ENSG00000067225	PKM	-10.8579	8.36995e-77	1.07468e-77
Mast-cell	ENSG00000106366	SERPINE1	-11.9063	8.36995e-77	1.09289e-77
Mast-cell	ENSG00000117984	CTSD	-10.7219	1.07628e-76	1.43962e-77
Mast-cell	ENSG00000164125	GASK1B	-10.2332	3.84233e-76	5.26179e-77
Mast-cell	ENSG00000161011	SQSTM1	-9.40169	7.55702e-76	1.05895e-76
Mast-cell	ENSG00000250722	SELENOP	-10.6127	2.74684e-75	3.93656e-76
Mast-cell	ENSG00000182871	COL18A1	-10.7521	3.76719e-75	5.51882e-76
Mast-cell	ENSG00000118785	SPP1	-13.8151	4.88886e-75	7.31771e-76
Mast-cell	ENSG00000117519	CNN3	-11.1894	5.86299e-75	8.96254e-76
Mast-cell	ENSG00000115594	IL1R1	-10.8697	7.40565e-75	1.15566e-75
Mast-cell	ENSG00000100393	EP300	-9.15621	1.11454e-74	1.77474e-75
Mast-cell	ENSG00000197903	HIST1H2BK	-9.04634	1.45051e-74	2.44831e-75
Mast-cell	ENSG00000140678	ITGAX	-9.61097	1.45051e-74	2.3923e-75
Mast-cell	ENSG00000168056	LTBP3	-10.6196	1.45051e-74	2.43404e-75
Mast-cell	ENSG00000095002	MSH2	-8.15202	4.30899e-74	7.41037e-75
Mast-cell	ENSG00000132334	PTPRE	-9.49224	7.74726e-74	1.357e-74
Mast-cell	ENSG00000166147	FBN1	-10.7349	9.72133e-74	1.73374e-74
Mast-cell	ENSG00000178726	THBD	-10.4129	1.89355e-73	3.43734e-74
Mast-cell	ENSG00000130303	BST2	-8.93456	2.36205e-73	4.36302e-74
Mast-cell	ENSG00000163513	TGFBR2	-9.66164	2.88772e-73	5.42597e-74
Mast-cell	ENSG00000090382	LYZ	-10.7687	1.94789e-72	3.72209e-73
Mast-cell	ENSG00000105329	TGFB1	-9.88335	4.62363e-72	8.98222e-73
Mast-cell	ENSG00000129226	CD68	-10.9259	5.41166e-72	1.06854e-72
Mast-cell	ENSG00000259207	ITGB3	-10.7072	8.81528e-72	1.76867e-72
Mast-cell	ENSG00000171051	FPR1	-9.30853	1.385e-71	2.82293e-72
Mast-cell	ENSG00000225746	MEG8	-8.3827	3.01096e-71	6.23288e-72
Mast-cell	ENSG00000106799	TGFBR1	-10.5245	3.65248e-71	7.67719e-72
Mast-cell	ENSG00000123643	SLC36A1	-8.71812	3.86612e-71	8.24936e-72
Mast-cell	ENSG00000140941	MAP1LC3B	-8.99299	4.27105e-71	9.24942e-72
Mast-cell	ENSG00000231721	LINC-PINT	-8.95317	5.24655e-71	1.1529e-71
Mast-cell	ENSG00000127083	OMD	-10.9976	4.44858e-70	9.91721e-71
Mast-cell	ENSG00000160789	LMNA	-9.85257	5.84147e-70	1.32084e-70
Mast-cell	ENSG00000172572	PDE3A	-10.1453	6.81154e-70	1.56188e-70
Mast-cell	ENSG00000160712	IL6R	-8.21408	2.68454e-69	6.24112e-70
Mast-cell	ENSG00000204262	COL5A2	-11.2627	3.11656e-69	7.34475e-70
Mast-cell	ENSG00000171634	BPTF	-8.96314	8.65705e-68	2.06777e-68
Mast-cell	ENSG00000145782	ATG12	-9.01464	1.23052e-67	2.97832e-68
Mast-cell	ENSG00000113721	PDGFRB	-10.9572	2.04105e-67	5.00513e-68
Mast-cell	ENSG00000153208	MERTK	-9.39461	2.89895e-67	7.20122e-68
Mast-cell	ENSG00000143799	PARP1	-8.63442	3.30373e-67	8.31193e-68
Mast-cell	ENSG00000136634	IL10	-8.27328	8.6319e-67	2.19921e-67
Mast-cell	ENSG00000140564	FURIN	-9.34496	3.07103e-66	7.92208e-67
Mast-cell	ENSG00000128585	MKLN1	-8.86127	3.26125e-66	8.51663e-67
Mast-cell	ENSG00000162692	VCAM1	-10.584	5.11674e-66	1.35251e-66
Mast-cell	ENSG00000070961	ATP2B1	-9.45409	5.87662e-66	1.57209e-66
Mast-cell	ENSG00000126581	BECN1	-9.46914	8.86902e-66	2.40085e-66
Mast-cell	ENSG00000010610	CD4	-9.67208	2.23555e-65	6.12285e-66
Mast-cell	ENSG00000196588	MRTFA	-9.11052	2.57768e-65	7.14199e-66
Mast-cell	ENSG00000115970	THADA	-9.06264	3.85623e-65	1.08073e-65
Mast-cell	ENSG00000102755	FLT1	-9.58394	4.76404e-65	1.35032e-65
Mast-cell	ENSG00000141510	TP53	-8.7403	1.70273e-64	4.88043e-65
Mast-cell	ENSG00000012061	ERCC1	-9.22952	3.42395e-64	9.96258e-65
Mast-cell	ENSG00000136826	KLF4	-9.01026	3.42395e-64	1.00319e-64
Mast-cell	ENSG00000137462	TLR2	-9.60733	1.20869e-63	3.57988e-64
Mast-cell	ENSG00000109846	CRYAB	-11.4074	1.33558e-63	3.99824e-64
Mast-cell	ENSG00000198670	LPA	-7.63471	1.83331e-63	5.54665e-64
Mast-cell	ENSG00000213809	KLRK1	-7.75665	5.13589e-63	1.57021e-63
Mast-cell	ENSG00000174059	CD34	-9.30033	5.74302e-63	1.77412e-63
Mast-cell	ENSG00000136244	IL6	-7.99035	1.38327e-62	4.31722e-63
Mast-cell	ENSG00000130176	CNN1	-11.6376	1.4947e-62	4.71257e-63
Mast-cell	ENSG00000229619	MBNL1-AS1	-9.93441	2.08105e-62	6.62755e-63
Mast-cell	ENSG00000248323	LUCAT1	-8.36436	2.09498e-62	6.73864e-63
Mast-cell	ENSG00000101000	PROCR	-8.88054	3.90651e-62	1.26899e-62
Mast-cell	ENSG00000131981	LGALS3	-9.73038	4.76401e-62	1.56272e-62
Mast-cell	ENSG00000262406	MMP12	-10.8532	6.03516e-62	1.99891e-62
Mast-cell	ENSG00000100453	GZMB	-7.9091	1.64139e-61	5.48874e-62
Mast-cell	ENSG00000012779	ALOX5	-7.90651	1.99932e-61	6.74929e-62
Mast-cell	ENSG00000271447	MMP28	-7.80367	3.01299e-61	1.02672e-61
Mast-cell	ENSG00000203747	FCGR3A	-10.684	3.48918e-61	1.2001e-61
Mast-cell	ENSG00000187720	THSD4	-9.20123	3.68949e-61	1.28075e-61
Mast-cell	ENSG00000277632	CCL3	-9.91697	3.87442e-61	1.35728e-61
Mast-cell	ENSG00000133789	SWAP70	-8.8141	5.70718e-61	2.01751e-61
Mast-cell	ENSG00000106018	VIPR2	-8.1681	6.77822e-61	2.41771e-61
Mast-cell	ENSG00000235244	DANT2	-8.93532	1.10079e-60	3.99651e-61
Mast-cell	ENSG00000124067	SLC12A4	-9.77063	1.10079e-60	3.96744e-61
Mast-cell	ENSG00000170458	CD14	-10.7145	1.31655e-60	4.82177e-61
Mast-cell	ENSG00000134539	KLRD1	-7.62738	1.49011e-60	5.50486e-61
Mast-cell	ENSG00000115457	IGFBP2	-11.4597	3.08448e-60	1.14931e-60
Mast-cell	ENSG00000170160	CCDC144A	-8.66151	3.48467e-59	1.30953e-59
Mast-cell	ENSG00000175445	LPL	-9.98476	4.11353e-59	1.55895e-59
Mast-cell	ENSG00000109684	CLNK	-6.53728	7.33837e-59	2.80447e-59
Mast-cell	ENSG00000165757	JCAD	-9.42424	1.72209e-58	6.63608e-59
Mast-cell	ENSG00000131747	TOP2A	-7.96239	2.51376e-58	9.76683e-59
Mast-cell	ENSG00000162711	NLRP3	-8.52008	3.04369e-58	1.19227e-58
Mast-cell	ENSG00000030110	BAK1	-8.14933	5.77804e-58	2.28177e-58
Mast-cell	ENSG00000150337	FCGR1A	-9.5649	7.30196e-58	2.90683e-58
Mast-cell	ENSG00000198053	SIRPA	-10.0439	9.44244e-58	3.789e-58
Mast-cell	ENSG00000183963	SMTN	-10.0219	1.22532e-57	4.95591e-58
Mast-cell	ENSG00000180644	PRF1	-8.33776	1.87619e-57	7.64816e-58
Mast-cell	ENSG00000132646	PCNA	-9.2935	2.50117e-57	1.02755e-57
Mast-cell	ENSG00000108691	CCL2	-10.3034	2.80093e-57	1.15962e-57
Mast-cell	ENSG00000095970	TREM2	-9.70736	3.55859e-57	1.48464e-57
Mast-cell	ENSG00000104320	NBN	-8.03635	3.71227e-57	1.56057e-57
Mast-cell	ENSG00000138795	LEF1	-8.04873	4.65452e-57	1.9715e-57
Mast-cell	ENSG00000166508	MCM7	-8.33524	5.2008e-57	2.21945e-57
Mast-cell	ENSG00000081237	PTPRC	-8.57036	5.44947e-57	2.34293e-57
Mast-cell	ENSG00000105880	DLX5	-8.19912	5.77999e-57	2.50344e-57
Mast-cell	ENSG00000135218	CD36	-11.0716	6.33279e-57	2.76303e-57
Mast-cell	ENSG00000089685	BIRC5	-7.95103	7.32297e-57	3.21838e-57
Mast-cell	ENSG00000048052	HDAC9	-9.74046	7.62322e-57	3.37461e-57
Mast-cell	ENSG00000249669	CARMN	-11.3807	8.04318e-57	3.58613e-57
Mast-cell	ENSG00000113810	SMC4	-8.77016	1.0407e-56	4.6732e-57
Mast-cell	ENSG00000129038	LOXL1	-9.92366	1.14294e-56	5.16873e-57
Mast-cell	ENSG00000186377	CYP4X1	-9.70365	1.69641e-56	7.72567e-57
Mast-cell	ENSG00000134817	APLNR	-8.23604	1.94293e-56	8.91027e-57
Mast-cell	ENSG00000141682	PMAIP1	-8.04758	2.21391e-56	1.02235e-56
Mast-cell	ENSG00000134853	PDGFRA	-10.4624	3.07997e-56	1.43209e-56
Mast-cell	ENSG00000019169	MARCO	-10.0108	3.49446e-56	1.63594e-56
Mast-cell	ENSG00000161905	ALOX15	-7.53505	3.82978e-56	1.80512e-56
Mast-cell	ENSG00000277734	TRAC	-8.39597	5.74931e-56	2.72818e-56
Mast-cell	ENSG00000164305	CASP3	-8.65868	6.26266e-56	2.99171e-56
Mast-cell	ENSG00000121807	CCR2	-7.56026	6.92279e-56	3.32911e-56
Mast-cell	ENSG00000075223	SEMA3C	-10.035	1.06866e-55	5.17314e-56
Mast-cell	ENSG00000126787	DLGAP5	-7.86191	1.37857e-55	6.71723e-56
Mast-cell	ENSG00000167548	KMT2D	-7.95196	1.85727e-55	9.10891e-56
Mast-cell	ENSG00000012048	BRCA1	-8.93941	1.95572e-55	9.65404e-56
Mast-cell	ENSG00000162407	PLPP3	-9.80431	3.00817e-55	1.49451e-55
Mast-cell	ENSG00000143546	S100A8	-9.87685	4.31321e-55	2.1566e-55
Mast-cell	ENSG00000117281	CD160	-8.11974	6.59219e-55	3.31709e-55
Mast-cell	ENSG00000069431	ABCC9	-8.34421	8.78363e-55	4.44776e-55
Mast-cell	ENSG00000114026	OGG1	-8.86929	1.08244e-54	5.51564e-55
Mast-cell	ENSG00000184292	TACSTD2	-7.50214	1.22513e-54	6.28169e-55
Mast-cell	ENSG00000131828	PDHA1	-9.03078	1.25482e-54	6.47391e-55
Mast-cell	ENSG00000196371	FUT4	-9.52474	1.67904e-54	8.71604e-55
Mast-cell	ENSG00000163464	CXCR1	-7.80352	1.99865e-54	1.04388e-54
Mast-cell	ENSG00000225783	MIAT	-8.12001	2.9982e-54	1.57549e-54
Mast-cell	ENSG00000154783	FGD5	-9.49122	3.75243e-54	1.98377e-54
Mast-cell	ENSG00000166402	TUB	-8.43242	3.83567e-54	2.03999e-54
Mast-cell	ENSG00000131477	RAMP2	-8.18992	4.11653e-54	2.20248e-54
Mast-cell	ENSG00000078401	EDN1	-9.30564	4.12549e-54	2.22041e-54
Mast-cell	ENSG00000100644	HIF1A	-9.56336	4.72267e-54	2.55686e-54
Mast-cell	ENSG00000115590	IL1R2	-8.05617	5.06553e-54	2.75862e-54
Mast-cell	ENSG00000164687	FABP5	-10.6284	5.4074e-54	2.96202e-54
Mast-cell	ENSG00000196549	MME	-8.50545	1.6956e-53	9.34202e-54
Mast-cell	ENSG00000076242	MLH1	-9.4435	3.41577e-53	1.89281e-53
Mast-cell	ENSG00000144218	AFF3	-8.22709	3.69127e-53	2.05724e-53
Mast-cell	ENSG00000163734	CXCL3	-8.62023	4.82837e-53	2.70635e-53
Mast-cell	ENSG00000165124	SVEP1	-8.93851	5.24658e-53	2.95747e-53
Mast-cell	ENSG00000126215	XRCC3	-8.47766	6.6005e-53	3.74168e-53
Mast-cell	ENSG00000163600	ICOS	-7.18527	7.45843e-53	4.25178e-53
Mast-cell	ENSG00000113088	GZMK	-7.52293	7.63674e-53	4.37775e-53
Mast-cell	ENSG00000167483	NIBAN3	-7.39389	7.80268e-53	4.49773e-53
Mast-cell	ENSG00000179776	CDH5	-9.51441	8.35494e-53	4.86928e-53
Mast-cell	ENSG00000164171	ITGA2	-8.86597	8.35494e-53	4.85434e-53
Mast-cell	ENSG00000180871	CXCR2	-7.59258	9.70731e-53	5.68836e-53
Mast-cell	ENSG00000099974	DDTL	-8.07574	1.25709e-52	7.41075e-53
Mast-cell	ENSG00000006377	DLX6	-7.56506	1.25709e-52	7.44648e-53
Mast-cell	ENSG00000164867	NOS3	-7.9163	1.96937e-52	1.17284e-52
Mast-cell	ENSG00000175595	ERCC4	-7.40918	3.23066e-52	1.93428e-52
Mast-cell	ENSG00000257335	MGAM	-8.07687	4.65843e-52	2.80396e-52
Mast-cell	ENSG00000162771	FAM71A	-8.20488	9.81979e-52	5.94191e-52
Mast-cell	ENSG00000115884	SDC1	-8.46133	1.61504e-51	9.82397e-52
Mast-cell	ENSG00000253729	PRKDC	-8.6517	2.42851e-51	1.48495e-51
Mast-cell	ENSG00000120156	TEK	-8.37866	3.45357e-51	2.12274e-51
Mast-cell	ENSG00000143184	XCL1	-7.67468	4.72087e-51	2.91671e-51
Mast-cell	ENSG00000018280	SLC11A1	-9.00033	5.69932e-51	3.53939e-51
Mast-cell	ENSG00000204217	BMPR2	-10.8277	6.47296e-51	4.04045e-51
Mast-cell	ENSG00000073050	XRCC1	-8.9511	9.98419e-51	6.26397e-51
Mast-cell	ENSG00000167286	CD3D	-7.62916	1.39377e-50	8.78875e-51
Mast-cell	ENSG00000037280	FLT4	-7.40904	1.55498e-50	9.85483e-51
Mast-cell	ENSG00000153563	CD8A	-7.92594	1.6563e-50	1.05497e-50
Mast-cell	ENSG00000119535	CSF3R	-8.96377	3.58982e-50	2.29794e-50
Mast-cell	ENSG00000147113	DIPK2B	-8.20892	3.96216e-50	2.54891e-50
Mast-cell	ENSG00000198218	QRICH1	-8.74782	4.55241e-50	2.94312e-50
Mast-cell	ENSG00000165949	IFI27	-8.53011	4.6563e-50	3.02511e-50
Mast-cell	ENSG00000164104	HMGB2	-8.39492	8.84652e-50	5.77559e-50
Mast-cell	ENSG00000140932	CMTM2	-7.6243	1.36594e-49	8.96125e-50
Mast-cell	ENSG00000111537	IFNG	-8.44531	1.57291e-49	1.03692e-49
Mast-cell	ENSG00000105369	CD79A	-7.35382	1.79159e-49	1.18679e-49
Mast-cell	ENSG00000170312	CDK1	-7.9742	2.43845e-49	1.63081e-49
Mast-cell	ENSG00000162723	SLAMF9	-7.72037	2.43845e-49	1.62504e-49
Mast-cell	ENSG00000051180	RAD51	-8.44557	3.2275e-49	2.1688e-49
Mast-cell	ENSG00000123485	HJURP	-7.39727	5.61788e-49	3.79296e-49
Mast-cell	ENSG00000183091	NEB	-8.24949	8.48942e-49	5.75875e-49
Mast-cell	ENSG00000177455	CD19	-8.25962	8.65038e-49	5.89548e-49
Mast-cell	ENSG00000196083	IL1RAP	-8.51565	1.02019e-48	6.98535e-49
Mast-cell	ENSG00000131203	IDO1	-7.52818	1.32769e-48	9.13318e-49
Mast-cell	ENSG00000115523	GNLY	-7.97242	1.37699e-48	9.51611e-49
Mast-cell	ENSG00000116824	CD2	-8.71612	1.48835e-48	1.03332e-48
Mast-cell	ENSG00000197992	CLEC9A	-7.19472	2.70178e-48	1.88436e-48
Mast-cell	ENSG00000152402	GUCY1A2	-7.43155	4.48996e-48	3.14583e-48
Mast-cell	ENSG00000173535	TNFRSF10C	-8.60332	6.24421e-48	4.39481e-48
Mast-cell	ENSG00000121966	CXCR4	-9.30231	6.92514e-48	4.89612e-48
Mast-cell	ENSG00000155011	DKK2	-8.54225	1.30438e-47	9.2636e-48
Mast-cell	ENSG00000140287	HDC	-5.19353	1.35115e-47	9.63878e-48
Mast-cell	ENSG00000104738	MCM4	-7.53872	2.10533e-47	1.5086e-47
Mast-cell	ENSG00000117707	PROX1	-7.66647	2.16975e-47	1.56167e-47
Mast-cell	ENSG00000128052	KDR	-7.98055	2.42442e-47	1.75268e-47
Mast-cell	ENSG00000276085	CCL3L1	-8.83623	2.52946e-47	1.83668e-47
Mast-cell	ENSG00000150636	CCDC102B	-8.55501	3.43285e-47	2.50357e-47
Mast-cell	ENSG00000100297	MCM5	-8.67321	6.0919e-47	4.46222e-47
Mast-cell	ENSG00000133800	LYVE1	-8.35259	7.8192e-47	5.75234e-47
Mast-cell	ENSG00000174175	SELP	-8.90727	1.44152e-46	1.06507e-46
Mast-cell	ENSG00000099977	DDT	-8.03146	1.76283e-46	1.30809e-46
Mast-cell	ENSG00000102010	BMX	-8.49954	2.02174e-46	1.50665e-46
Mast-cell	ENSG00000275385	CCL18	-10.3521	2.29353e-46	1.7165e-46
Mast-cell	ENSG00000197385	ZNF860	-8.17323	2.76692e-46	2.0796e-46
Mast-cell	ENSG00000087088	BAX	-8.65076	3.09545e-46	2.33637e-46
Mast-cell	ENSG00000111404	RERGL	-8.29074	3.33945e-46	2.53117e-46
Mast-cell	ENSG00000020922	MRE11	-8.045	3.69438e-46	2.81197e-46
Mast-cell	ENSG00000178404	CEP295NL	-8.54276	3.86424e-46	2.95356e-46
Mast-cell	ENSG00000130203	APOE	-10.2939	3.88342e-46	2.98059e-46
Mast-cell	ENSG00000080854	IGSF9B	-8.79637	4.08667e-46	3.1496e-46
Mast-cell	ENSG00000224259	LINC01133	-8.08095	4.76569e-46	3.6881e-46
Mast-cell	ENSG00000116191	RALGPS2	-7.63538	7.91731e-46	6.1523e-46
Mast-cell	ENSG00000064989	CALCRL	-10.114	8.67088e-46	6.7655e-46
Mast-cell	ENSG00000151617	EDNRA	-8.61069	1.29961e-45	1.01816e-45
Mast-cell	ENSG00000156738	MS4A1	-7.86652	1.45449e-45	1.14414e-45
Mast-cell	ENSG00000087586	AURKA	-8.26454	2.78956e-45	2.20322e-45
Mast-cell	ENSG00000150045	KLRF1	-7.8216	3.69986e-45	2.93478e-45
Mast-cell	ENSG00000141052	MYOCD	-9.63198	3.69986e-45	2.94574e-45
Mast-cell	ENSG00000170476	MZB1	-7.91535	3.71856e-45	2.97248e-45
Mast-cell	ENSG00000178999	AURKB	-7.77248	4.52186e-45	3.62901e-45
Mast-cell	ENSG00000204323	SMIM5	-7.35393	4.6798e-45	3.77067e-45
Mast-cell	ENSG00000183484	GPR132	-8.40802	8.38449e-45	6.78235e-45
Mast-cell	ENSG00000077522	ACTN2	-8.23304	8.39648e-45	6.81879e-45
Mast-cell	ENSG00000167641	PPP1R14A	-9.23318	9.19818e-45	7.49916e-45
Mast-cell	ENSG00000129173	E2F8	-7.31495	1.87887e-44	1.5378e-44
Mast-cell	ENSG00000148773	MKI67	-7.6811	2.32591e-44	1.9111e-44
Mast-cell	ENSG00000149294	NCAM1	-8.34123	2.5521e-44	2.10507e-44
Mast-cell	ENSG00000101162	TUBB1	-7.91929	4.04474e-44	3.34915e-44
Mast-cell	ENSG00000135443	KRT85	-7.51694	6.1614e-44	5.12142e-44
Mast-cell	ENSG00000231764	DLX6-AS1	-7.50999	7.34964e-44	6.1325e-44
Mast-cell	ENSG00000140398	NEIL1	-7.76471	7.81162e-44	6.54285e-44
Mast-cell	ENSG00000176083	ZNF683	-7.62667	1.75594e-43	1.47633e-43
Mast-cell	ENSG00000122025	FLT3	-7.41926	2.02958e-43	1.71286e-43
Mast-cell	ENSG00000133246	PRAM1	-6.82835	3.36594e-43	2.8514e-43
Mast-cell	ENSG00000117399	CDC20	-6.8986	4.62038e-43	3.92879e-43
Mast-cell	ENSG00000115607	IL18RAP	-7.26192	4.87293e-43	4.15907e-43
Mast-cell	ENSG00000163687	DNASE1L3	-7.52202	6.32369e-43	5.41743e-43
Mast-cell	ENSG00000061656	SPAG4	-6.88238	6.45277e-43	5.54856e-43
Mast-cell	ENSG00000100985	MMP9	-10.6427	8.49448e-43	7.33122e-43
Mast-cell	ENSG00000163072	NOSTRIN	-7.64239	9.42446e-43	8.16386e-43
Mast-cell	ENSG00000166535	A2ML1	-7.46587	1.44914e-42	1.25992e-42
Mast-cell	ENSG00000198178	CLEC4C	-7.578	1.79021e-42	1.56216e-42
Mast-cell	ENSG00000113361	CDH6	-7.79785	2.8507e-42	2.49663e-42
Mast-cell	ENSG00000149451	ADAM33	-8.67217	8.88241e-42	7.80747e-42
Mast-cell	ENSG00000137441	FGFBP2	-6.76546	1.00023e-41	8.82365e-42
Mast-cell	ENSG00000180875	GREM2	-6.83266	2.08955e-41	1.84998e-41
Mast-cell	ENSG00000104435	STMN2	-7.32241	2.55801e-41	2.27288e-41
Mast-cell	ENSG00000139618	BRCA2	-7.67937	5.71445e-41	5.09569e-41
Mast-cell	ENSG00000268257	AIRN	-7.42102	5.91622e-41	5.29445e-41
Mast-cell	ENSG00000081479	LRP2	-6.96634	7.56373e-41	6.79291e-41
Mast-cell	ENSG00000122691	TWIST1	-7.89384	9.55976e-41	8.61596e-41
Mast-cell	ENSG00000102174	PHEX	-6.91757	9.74824e-40	8.81688e-40
Mast-cell	ENSG00000232810	TNF	-7.84485	9.88592e-40	8.97289e-40
Mast-cell	ENSG00000123999	INHA	-6.92788	1.42024e-39	1.29359e-39
Mast-cell	ENSG00000173327	MAP3K11	-7.60635	3.97623e-39	3.63433e-39
Mast-cell	ENSG00000169783	LINGO1	-7.12053	5.34312e-39	4.9007e-39
Mast-cell	ENSG00000163568	AIM2	-8.25054	5.48355e-39	5.04696e-39
Mast-cell	ENSG00000137745	MMP13	-7.02789	1.12047e-38	1.03482e-38
Mast-cell	ENSG00000139874	SSTR1	-7.06064	2.52982e-37	2.34451e-37
Mast-cell	ENSG00000164362	TERT	-6.81961	4.15143e-37	3.86056e-37
Mast-cell	ENSG00000119688	ABCD4	-8.02799	8.94605e-37	8.34775e-37
Mast-cell	ENSG00000213088	ACKR1	-6.80751	2.35352e-36	2.20362e-36
Mast-cell	ENSG00000179914	ITLN1	-8.33284	8.03717e-35	7.55084e-35
Mast-cell	ENSG00000105327	BBC3	-7.06128	1.15839e-34	1.09198e-34
Mast-cell	ENSG00000115718	PROC	-6.54911	9.65666e-34	9.13385e-34
Mast-cell	ENSG00000163106	HPGDS	-5.08492	3.03192e-33	2.87743e-33
Mast-cell	ENSG00000203883	SOX18	-6.53034	1.56392e-32	1.48921e-32
Mast-cell	ENSG00000012124	CD22	-5.79274	2.63459e-29	2.51712e-29
Mast-cell	ENSG00000175164	ABO	-5.81073	2.94562e-29	2.82367e-29
Mast-cell	ENSG00000171236	LRG1	-6.04234	8.49286e-29	8.16829e-29
Mast-cell	ENSG00000125538	IL1B	-7.40184	8.60247e-26	8.30111e-26
Mast-cell	ENSG00000225556	C2CD4D	-5.7183	8.08474e-24	7.82726e-24
Mast-cell	ENSG00000157404	KIT	-2.30827	5.93031e-23	5.76034e-23
Mast-cell	ENSG00000002330	BAD	-6.46972	2.70891e-21	2.6399e-21
Mast-cell	ENSG00000205362	MT1A	-5.17889	6.07161e-19	5.93626e-19
Mast-cell	ENSG00000171611	PTCRA	-5.4834	2.60224e-18	2.55252e-18
Mast-cell	ENSG00000049540	ELN	-6.00986	6.41384e-18	6.31171e-18
Mast-cell	ENSG00000149534	MS4A2	-2.04738	3.48936e-14	3.44491e-14
Mast-cell	ENSG00000173762	CD7	-4.46481	7.503e-14	7.43132e-14
Neutrophil	ENSG00000164733	CTSB	-9.19186	3.14816e-84	1.0026e-86
Neutrophil	ENSG00000026025	VIM	-8.42359	1.27476e-81	8.1195e-84
Neutrophil	ENSG00000117984	CTSD	-8.51323	3.36749e-80	3.21734e-82
Neutrophil	ENSG00000149591	TAGLN	-10.2759	5.4996e-79	7.00587e-81
Neutrophil	ENSG00000133392	MYH11	-10.2704	1.70929e-77	2.7218e-79
Neutrophil	ENSG00000129226	CD68	-8.24134	1.68229e-72	3.21456e-74
Neutrophil	ENSG00000118785	SPP1	-9.61232	6.55861e-72	1.46211e-73
Neutrophil	ENSG00000115414	FN1	-10.3251	5.83373e-71	1.4863e-72
Neutrophil	ENSG00000250722	SELENOP	-8.43875	3.00953e-63	8.62604e-65
Neutrophil	ENSG00000164692	COL1A2	-9.80487	4.41636e-62	1.40648e-63
Neutrophil	ENSG00000107796	ACTA2	-9.97537	2.3567e-60	8.25594e-62
Neutrophil	ENSG00000101335	MYL9	-9.31914	2.29937e-59	8.7874e-61
Neutrophil	ENSG00000168542	COL3A1	-9.00055	2.86841e-58	1.18756e-59
Neutrophil	ENSG00000125868	DSTN	-9.11046	7.23168e-57	3.22431e-58
Neutrophil	ENSG00000140416	TPM1	-8.49727	5.10006e-54	2.43633e-55
Neutrophil	ENSG00000177575	CD163	-7.33536	4.17911e-53	2.12948e-54
Neutrophil	ENSG00000130203	APOE	-8.21669	1.56834e-52	8.49099e-54
Neutrophil	ENSG00000131981	LGALS3	-7.79777	2.10065e-51	1.20419e-52
Neutrophil	ENSG00000143248	RGS5	-8.62535	2.82119e-50	1.70709e-51
Neutrophil	ENSG00000067225	PKM	-7.11579	1.84692e-48	1.17638e-49
Neutrophil	ENSG00000166033	HTRA1	-8.68866	1.64128e-47	1.09767e-48
Neutrophil	ENSG00000123384	LRP1	-8.13533	8.43481e-47	5.90974e-48
Neutrophil	ENSG00000010610	CD4	-6.32184	1.03616e-46	7.58969e-48
Neutrophil	ENSG00000170458	CD14	-6.48633	2.08128e-45	1.59079e-46
Neutrophil	ENSG00000102265	TIMP1	-7.89656	7.53312e-45	5.99771e-46
Neutrophil	ENSG00000137801	THBS1	-7.81087	1.18754e-44	9.83317e-46
Neutrophil	ENSG00000122786	CALD1	-8.94052	6.49168e-44	5.58202e-45
Neutrophil	ENSG00000130303	BST2	-6.64681	7.88615e-44	7.03223e-45
Neutrophil	ENSG00000139329	LUM	-8.15534	7.69765e-43	7.10929e-44
Neutrophil	ENSG00000196776	CD47	-6.55827	1.5365e-42	1.51197e-43
Neutrophil	ENSG00000100644	HIF1A	-5.84744	1.5365e-42	1.51692e-43
Neutrophil	ENSG00000197930	ERO1A	-5.34407	4.85296e-42	4.94569e-43
Neutrophil	ENSG00000161011	SQSTM1	-6.07648	1.09844e-41	1.15442e-42
Neutrophil	ENSG00000135218	CD36	-6.68929	2.32113e-41	2.51333e-42
Neutrophil	ENSG00000140937	CDH11	-7.62511	2.48599e-41	2.771e-42
Neutrophil	ENSG00000135046	ANXA1	-7.43094	1.00208e-40	1.14888e-41
Neutrophil	ENSG00000079246	XRCC5	-6.061	1.92095e-40	2.26354e-41
Neutrophil	ENSG00000108691	CCL2	-6.66937	8.57832e-40	1.03814e-40
Neutrophil	ENSG00000090382	LYZ	-5.6231	1.43355e-39	1.78052e-40
Neutrophil	ENSG00000126581	BECN1	-5.88137	6.60968e-39	8.41998e-40
Neutrophil	ENSG00000275385	CCL18	-7.0079	1.11357e-38	1.45402e-39
Neutrophil	ENSG00000164687	FABP5	-5.90649	1.36945e-38	1.83174e-39
Neutrophil	ENSG00000203747	FCGR3A	-4.67678	5.2389e-38	7.17428e-39
Neutrophil	ENSG00000150337	FCGR1A	-5.23048	2.47235e-37	3.46444e-38
Neutrophil	ENSG00000106991	ENG	-7.79258	8.76602e-37	1.25628e-37
Neutrophil	ENSG00000106366	SERPINE1	-7.60497	9.33836e-37	1.36804e-37
Neutrophil	ENSG00000182871	COL18A1	-7.9029	9.0037e-36	1.34769e-36
Neutrophil	ENSG00000198053	SIRPA	-4.85534	2.16882e-35	3.3154e-36
Neutrophil	ENSG00000196419	XRCC6	-5.85781	2.24772e-35	3.50759e-36
Neutrophil	ENSG00000162692	VCAM1	-6.32221	2.5804e-35	4.10892e-36
Neutrophil	ENSG00000204217	BMPR2	-6.50164	6.30942e-35	1.02478e-35
Neutrophil	ENSG00000204262	COL5A2	-7.03709	9.09466e-35	1.50612e-35
Neutrophil	ENSG00000262406	MMP12	-6.16616	1.10162e-34	1.85943e-35
Neutrophil	ENSG00000162407	PLPP3	-6.36167	1.3073e-34	2.24823e-35
Neutrophil	ENSG00000105329	TGFB1	-6.07934	2.03852e-34	3.57065e-35
Neutrophil	ENSG00000168056	LTBP3	-7.86364	2.3106e-34	4.12082e-35
Neutrophil	ENSG00000106799	TGFBR1	-6.01124	4.46297e-34	8.10157e-35
Neutrophil	ENSG00000117519	CNN3	-7.07508	1.00055e-33	1.84814e-34
Neutrophil	ENSG00000277632	CCL3	-5.95675	3.17743e-33	6.04473e-34
Neutrophil	ENSG00000164125	GASK1B	-6.84205	3.17743e-33	6.07152e-34
Neutrophil	ENSG00000088247	KHSRP	-6.44894	4.71143e-33	9.15277e-34
Neutrophil	ENSG00000249669	CARMN	-7.61138	6.63496e-33	1.31009e-33
Neutrophil	ENSG00000132646	PCNA	-5.10994	1.73508e-32	3.4812e-33
Neutrophil	ENSG00000166147	FBN1	-6.49355	2.20397e-32	4.49218e-33
Neutrophil	ENSG00000113810	SMC4	-5.31284	2.45439e-32	5.08075e-33
Neutrophil	ENSG00000175445	LPL	-6.22277	4.4534e-32	9.36066e-33
Neutrophil	ENSG00000130176	CNN1	-8.0676	6.45856e-32	1.3781e-32
Neutrophil	ENSG00000149311	ATM	-5.25819	6.96257e-32	1.50782e-32
Neutrophil	ENSG00000160789	LMNA	-7.30743	7.94921e-32	1.7468e-32
Neutrophil	ENSG00000115594	IL1R1	-5.68145	1.62568e-31	3.62413e-32
Neutrophil	ENSG00000253729	PRKDC	-5.30581	2.45518e-31	5.55152e-32
Neutrophil	ENSG00000172572	PDE3A	-6.78501	6.21315e-31	1.42467e-31
Neutrophil	ENSG00000131828	PDHA1	-5.61092	6.71501e-31	1.56113e-31
Neutrophil	ENSG00000163513	TGFBR2	-5.69459	2.71581e-30	6.40031e-31
Neutrophil	ENSG00000198830	HMGN2	-4.69661	3.0152e-30	7.20191e-31
Neutrophil	ENSG00000123643	SLC36A1	-5.32451	3.755e-30	9.08853e-31
Neutrophil	ENSG00000115457	IGFBP2	-7.95278	7.76421e-30	1.90396e-30
Neutrophil	ENSG00000011465	DCN	-6.389	8.11148e-30	2.01856e-30
Neutrophil	ENSG00000140564	FURIN	-5.40796	8.11148e-30	2.04079e-30
Neutrophil	ENSG00000095970	TREM2	-5.60136	9.35791e-30	2.38418e-30
Neutrophil	ENSG00000276085	CCL3L1	-5.68796	1.08682e-29	2.80358e-30
Neutrophil	ENSG00000197903	HIST1H2BK	-4.9316	1.42542e-29	3.72243e-30
Neutrophil	ENSG00000153208	MERTK	-5.95453	1.61134e-29	4.25927e-30
Neutrophil	ENSG00000198218	QRICH1	-5.59845	2.418e-29	6.46855e-30
Neutrophil	ENSG00000134853	PDGFRA	-6.49251	6.24172e-29	1.68964e-29
Neutrophil	ENSG00000111252	SH2B3	-5.36977	6.33307e-29	1.73454e-29
Neutrophil	ENSG00000133789	SWAP70	-6.32546	6.80366e-29	1.88509e-29
Neutrophil	ENSG00000140678	ITGAX	-3.91895	1.31901e-28	3.69659e-29
Neutrophil	ENSG00000259207	ITGB3	-6.12119	1.93006e-28	5.47055e-29
Neutrophil	ENSG00000132334	PTPRE	-4.43922	2.71301e-28	7.77614e-29
Neutrophil	ENSG00000127083	OMD	-6.86163	2.90593e-28	8.42166e-29
Neutrophil	ENSG00000140941	MAP1LC3B	-4.58077	3.30857e-28	9.79927e-29
Neutrophil	ENSG00000113721	PDGFRB	-7.77314	3.30857e-28	9.75855e-29
Neutrophil	ENSG00000076242	MLH1	-5.75569	3.52157e-28	1.05423e-28
Neutrophil	ENSG00000109846	CRYAB	-7.03468	3.8205e-28	1.15588e-28
Neutrophil	ENSG00000012779	ALOX5	-3.66494	4.95651e-28	1.51537e-28
Neutrophil	ENSG00000231721	LINC-PINT	-5.04942	6.17417e-28	1.90731e-28
Neutrophil	ENSG00000145782	ATG12	-5.26888	7.7689e-28	2.42469e-28
Neutrophil	ENSG00000121966	CXCR4	-4.37831	1.09597e-27	3.45546e-28
Neutrophil	ENSG00000166508	MCM7	-5.27588	1.15202e-27	3.66886e-28
Neutrophil	ENSG00000171634	BPTF	-5.48646	1.41585e-27	4.55416e-28
Neutrophil	ENSG00000196588	MRTFA	-4.50916	1.65658e-27	5.38125e-28
Neutrophil	ENSG00000141510	TP53	-5.19142	4.36773e-27	1.43273e-27
Neutrophil	ENSG00000119688	ABCD4	-5.37399	4.41629e-27	1.46272e-27
Neutrophil	ENSG00000100393	EP300	-5.22216	5.78166e-27	1.93336e-27
Neutrophil	ENSG00000070961	ATP2B1	-4.92147	5.78594e-27	1.95322e-27
Neutrophil	ENSG00000229619	MBNL1-AS1	-6.766	6.91144e-27	2.35517e-27
Neutrophil	ENSG00000243716	NPIPB5	-5.02853	9.55178e-27	3.28533e-27
Neutrophil	ENSG00000064989	CALCRL	-5.80237	1.8791e-26	6.52298e-27
Neutrophil	ENSG00000128585	MKLN1	-5.05138	3.00057e-26	1.05115e-26
Neutrophil	ENSG00000100297	MCM5	-5.39256	3.11943e-26	1.10273e-26
Neutrophil	ENSG00000170442	KRT86	-5.70607	3.3363e-26	1.19002e-26
Neutrophil	ENSG00000102755	FLT1	-4.93022	5.01684e-26	1.80542e-26
Neutrophil	ENSG00000019169	MARCO	-4.97078	5.11717e-26	1.85783e-26
Neutrophil	ENSG00000261371	PECAM1	-4.61396	7.58064e-26	2.77635e-26
Neutrophil	ENSG00000110799	VWF	-6.0963	1.47924e-25	5.46472e-26
Neutrophil	ENSG00000196371	FUT4	-5.07434	1.50773e-25	5.61798e-26
Neutrophil	ENSG00000048052	HDAC9	-5.57795	1.62676e-25	6.1133e-26
Neutrophil	ENSG00000133800	LYVE1	-5.39787	2.35476e-25	8.92408e-26
Neutrophil	ENSG00000129038	LOXL1	-6.5589	2.52635e-25	9.65484e-26
Neutrophil	ENSG00000143799	PARP1	-5.41534	2.57464e-25	9.92137e-26
Neutrophil	ENSG00000179776	CDH5	-5.31189	2.68372e-25	1.04272e-25
Neutrophil	ENSG00000170160	CCDC144A	-4.8256	2.98691e-25	1.17003e-25
Neutrophil	ENSG00000213809	KLRK1	-4.42949	5.8024e-25	2.29139e-25
Neutrophil	ENSG00000087088	BAX	-5.32883	6.45568e-25	2.56993e-25
Neutrophil	ENSG00000174059	CD34	-5.8423	2.28292e-24	9.16074e-25
Neutrophil	ENSG00000178726	THBD	-5.21012	2.30059e-24	9.30495e-25
Neutrophil	ENSG00000167641	PPP1R14A	-6.44703	6.44496e-24	2.62724e-24
Neutrophil	ENSG00000104320	NBN	-4.55754	2.56985e-23	1.05577e-23
Neutrophil	ENSG00000012061	ERCC1	-5.06366	3.01272e-23	1.2473e-23
Neutrophil	ENSG00000078401	EDN1	-5.21046	4.23565e-23	1.7671e-23
Neutrophil	ENSG00000154783	FGD5	-5.16641	4.38576e-23	1.8437e-23
Neutrophil	ENSG00000165757	JCAD	-5.35536	5.30154e-23	2.24556e-23
Neutrophil	ENSG00000075223	SEMA3C	-5.45605	5.57451e-23	2.37893e-23
Neutrophil	ENSG00000099977	DDT	-4.68025	6.8231e-23	2.9335e-23
Neutrophil	ENSG00000137462	TLR2	-3.71824	8.99618e-23	3.89644e-23
Neutrophil	ENSG00000157404	KIT	-4.37056	1.34001e-22	5.84655e-23
Neutrophil	ENSG00000140287	HDC	-4.51134	1.75181e-22	7.69906e-23
Neutrophil	ENSG00000162711	NLRP3	-4.58742	1.8319e-22	8.10938e-23
Neutrophil	ENSG00000030110	BAK1	-4.70611	1.91073e-22	8.5192e-23
Neutrophil	ENSG00000183963	SMTN	-6.17562	2.01131e-22	9.0317e-23
Neutrophil	ENSG00000113088	GZMK	-4.3785	2.17972e-22	9.85735e-23
Neutrophil	ENSG00000277734	TRAC	-4.79351	2.26408e-22	1.03109e-22
Neutrophil	ENSG00000069122	ADGRF5	-4.61184	3.652e-22	1.6748e-22
Neutrophil	ENSG00000148773	MKI67	-4.29485	3.69067e-22	1.70429e-22
Neutrophil	ENSG00000101000	PROCR	-5.37307	6.68358e-22	3.10765e-22
Neutrophil	ENSG00000115970	THADA	-5.13899	1.14998e-21	5.38368e-22
Neutrophil	ENSG00000183765	CHEK2	-4.31301	2.76456e-21	1.30304e-21
Neutrophil	ENSG00000095002	MSH2	-4.86789	2.96883e-21	1.40878e-21
Neutrophil	ENSG00000178404	CEP295NL	-4.5342	4.31783e-21	2.06266e-21
Neutrophil	ENSG00000136826	KLF4	-4.80465	5.82897e-21	2.8031e-21
Neutrophil	ENSG00000087586	AURKA	-4.39065	7.46298e-21	3.61265e-21
Neutrophil	ENSG00000073050	XRCC1	-4.68523	9.66718e-21	4.71044e-21
Neutrophil	ENSG00000104738	MCM4	-4.69509	1.30492e-20	6.39991e-21
Neutrophil	ENSG00000069431	ABCC9	-4.30858	1.44081e-20	7.11227e-21
Neutrophil	ENSG00000012124	CD22	-4.54428	1.56078e-20	7.7542e-21
Neutrophil	ENSG00000167548	KMT2D	-4.66925	1.58542e-20	7.92711e-21
Neutrophil	ENSG00000170476	MZB1	-4.42172	2.28924e-20	1.15191e-20
Neutrophil	ENSG00000018280	SLC11A1	-3.4429	3.02336e-20	1.53094e-20
Neutrophil	ENSG00000081237	PTPRC	-3.35527	3.26263e-20	1.66249e-20
Neutrophil	ENSG00000225783	MIAT	-4.54463	3.4706e-20	1.77951e-20
Neutrophil	ENSG00000111404	RERGL	-4.52987	3.89517e-20	2.00961e-20
Neutrophil	ENSG00000080854	IGSF9B	-5.10517	4.19683e-20	2.17861e-20
Neutrophil	ENSG00000141052	MYOCD	-5.82002	4.3019e-20	2.24685e-20
Neutrophil	ENSG00000116824	CD2	-4.95963	9.35105e-20	4.91377e-20
Neutrophil	ENSG00000150636	CCDC102B	-4.69143	9.97458e-20	5.27318e-20
Neutrophil	ENSG00000115884	SDC1	-4.47157	1.04117e-19	5.53745e-20
Neutrophil	ENSG00000164305	CASP3	-4.63889	1.65506e-19	8.85508e-20
Neutrophil	ENSG00000114026	OGG1	-4.95473	1.97154e-19	1.06111e-19
Neutrophil	ENSG00000186377	CYP4X1	-5.21335	2.72526e-19	1.47546e-19
Neutrophil	ENSG00000183484	GPR132	-4.10442	2.76848e-19	1.50767e-19
Neutrophil	ENSG00000137752	CASP1	-3.87927	2.92634e-19	1.60296e-19
Neutrophil	ENSG00000165949	IFI27	-5.6209	3.3221e-19	1.83033e-19
Neutrophil	ENSG00000116191	RALGPS2	-4.15463	6.11082e-19	3.38625e-19
Neutrophil	ENSG00000180644	PRF1	-4.31776	9.38448e-19	5.2302e-19
Neutrophil	ENSG00000164104	HMGB2	-4.34689	9.66563e-19	5.41768e-19
Neutrophil	ENSG00000163072	NOSTRIN	-3.97986	1.11382e-18	6.27852e-19
Neutrophil	ENSG00000020922	MRE11	-4.67537	1.19523e-18	6.77549e-19
Neutrophil	ENSG00000187720	THSD4	-5.45219	1.20626e-18	6.87647e-19
Neutrophil	ENSG00000174175	SELP	-4.97475	1.2732e-18	7.29858e-19
Neutrophil	ENSG00000131747	TOP2A	-4.1246	3.37435e-18	1.94509e-18
Neutrophil	ENSG00000170312	CDK1	-4.34825	4.54215e-18	2.63271e-18
Neutrophil	ENSG00000136244	IL6	-4.547	6.35837e-18	3.70568e-18
Neutrophil	ENSG00000099974	DDTL	-4.46319	6.89128e-18	4.0382e-18
Neutrophil	ENSG00000128052	KDR	-3.87894	8.27435e-18	4.87501e-18
Neutrophil	ENSG00000225746	MEG8	-4.38954	8.95587e-18	5.30507e-18
Neutrophil	ENSG00000100985	MMP9	-4.97126	1.08462e-17	6.45936e-18
Neutrophil	ENSG00000163106	HPGDS	-4.45316	1.17976e-17	7.06353e-18
Neutrophil	ENSG00000061656	SPAG4	-4.00483	1.24228e-17	7.47743e-18
Neutrophil	ENSG00000012048	BRCA1	-3.79133	1.56379e-17	9.46241e-18
Neutrophil	ENSG00000232810	TNF	-4.37451	1.94939e-17	1.18578e-17
Neutrophil	ENSG00000166402	TUB	-4.97976	2.03288e-17	1.24303e-17
Neutrophil	ENSG00000037280	FLT4	-3.48073	3.18277e-17	1.95629e-17
Neutrophil	ENSG00000138795	LEF1	-4.2092	4.50058e-17	2.78062e-17
Neutrophil	ENSG00000122691	TWIST1	-4.9643	4.88437e-17	3.03329e-17
Neutrophil	ENSG00000051180	RAD51	-3.92142	1.01632e-16	6.34389e-17
Neutrophil	ENSG00000123485	HJURP	-3.88161	1.09816e-16	6.88971e-17
Neutrophil	ENSG00000134539	KLRD1	-3.84052	1.76513e-16	1.11304e-16
Neutrophil	ENSG00000136634	IL10	-4.26462	1.85276e-16	1.1742e-16
Neutrophil	ENSG00000165124	SVEP1	-4.50639	2.24853e-16	1.43219e-16
Neutrophil	ENSG00000115523	GNLY	-4.02664	2.50786e-16	1.60535e-16
Neutrophil	ENSG00000143184	XCL1	-4.11747	3.69257e-16	2.37548e-16
Neutrophil	ENSG00000173327	MAP3K11	-4.39539	3.74287e-16	2.41975e-16
Neutrophil	ENSG00000197253	TPSB2	-4.5055	4.42178e-16	2.87275e-16
Neutrophil	ENSG00000151617	EDNRA	-4.56244	6.75159e-16	4.40789e-16
Neutrophil	ENSG00000231764	DLX6-AS1	-4.33291	9.42994e-16	6.18652e-16
Neutrophil	ENSG00000106018	VIPR2	-4.36735	1.2957e-15	8.54173e-16
Neutrophil	ENSG00000147113	DIPK2B	-4.34063	2.28892e-15	1.51623e-15
Neutrophil	ENSG00000268257	AIRN	-3.9449	2.4264e-15	1.61502e-15
Neutrophil	ENSG00000235244	DANT2	-4.34372	2.46885e-15	1.65114e-15
Neutrophil	ENSG00000126215	XRCC3	-4.00283	3.66978e-15	2.466e-15
Neutrophil	ENSG00000156738	MS4A1	-4.02125	4.29653e-15	2.90084e-15
Neutrophil	ENSG00000153563	CD8A	-4.47059	5.07446e-15	3.44223e-15
Neutrophil	ENSG00000006377	DLX6	-4.23959	8.93213e-15	6.0875e-15
Neutrophil	ENSG00000139618	BRCA2	-3.9281	9.66221e-15	6.61584e-15
Neutrophil	ENSG00000105369	CD79A	-3.63531	1.54465e-14	1.06256e-14
Neutrophil	ENSG00000163751	CPA3	-4.39948	1.652e-14	1.14167e-14
Neutrophil	ENSG00000104435	STMN2	-3.65868	1.97901e-14	1.37396e-14
Neutrophil	ENSG00000100453	GZMB	-3.88934	2.04776e-14	1.42822e-14
Neutrophil	ENSG00000117707	PROX1	-3.72397	2.09035e-14	1.46457e-14
Neutrophil	ENSG00000124067	SLC12A4	-5.60182	2.10332e-14	1.48036e-14
Neutrophil	ENSG00000162723	SLAMF9	-3.67676	2.11425e-14	1.49479e-14
Neutrophil	ENSG00000160712	IL6R	-2.88209	2.54087e-14	1.8045e-14
Neutrophil	ENSG00000120156	TEK	-4.25898	3.37719e-14	2.4092e-14
Neutrophil	ENSG00000175595	ERCC4	-3.75391	3.47762e-14	2.49193e-14
Neutrophil	ENSG00000105880	DLX5	-4.75375	4.13885e-14	2.97891e-14
Neutrophil	ENSG00000198670	LPA	-3.57571	4.92322e-14	3.55914e-14
Neutrophil	ENSG00000176083	ZNF683	-3.66522	5.30944e-14	3.85527e-14
Neutrophil	ENSG00000140398	NEIL1	-3.94673	5.38966e-14	3.93067e-14
Neutrophil	ENSG00000164867	NOS3	-4.3479	6.11926e-14	4.48226e-14
Neutrophil	ENSG00000134817	APLNR	-4.18812	9.07551e-14	6.67657e-14
Neutrophil	ENSG00000164171	ITGA2	-3.86025	1.0557e-13	7.80006e-14
Neutrophil	ENSG00000149294	NCAM1	-3.94631	1.24994e-13	9.27506e-14
Neutrophil	ENSG00000126787	DLGAP5	-3.68022	1.47372e-13	1.09825e-13
Neutrophil	ENSG00000172236	TPSAB1	-4.07035	1.79373e-13	1.34244e-13
Neutrophil	ENSG00000089685	BIRC5	-3.87818	1.82879e-13	1.37451e-13
Neutrophil	ENSG00000144218	AFF3	-3.71048	1.89426e-13	1.42974e-13
Neutrophil	ENSG00000167286	CD3D	-4.24495	2.23229e-13	1.69199e-13
Neutrophil	ENSG00000163568	AIM2	-3.82352	2.97048e-13	2.26097e-13
Neutrophil	ENSG00000141682	PMAIP1	-3.80644	3.45514e-13	2.64087e-13
Neutrophil	ENSG00000150045	KLRF1	-3.99988	3.4621e-13	2.65722e-13
Neutrophil	ENSG00000248323	LUCAT1	-3.23829	3.60343e-13	2.77717e-13
Neutrophil	ENSG00000224259	LINC01133	-3.6804	3.60567e-13	2.79037e-13
Neutrophil	ENSG00000184292	TACSTD2	-3.74663	3.77423e-13	2.93284e-13
Neutrophil	ENSG00000163687	DNASE1L3	-4.06204	4.76884e-13	3.72091e-13
Neutrophil	ENSG00000271447	MMP28	-3.79221	4.84965e-13	3.79941e-13
Neutrophil	ENSG00000196083	IL1RAP	-3.4493	5.04778e-13	3.97071e-13
Neutrophil	ENSG00000111537	IFNG	-3.87961	5.16347e-13	4.07815e-13
Neutrophil	ENSG00000167483	NIBAN3	-3.85067	5.75e-13	4.55971e-13
Neutrophil	ENSG00000155011	DKK2	-4.39081	6.35282e-13	5.05798e-13
Neutrophil	ENSG00000121807	CCR2	-3.71832	9.61635e-13	7.68696e-13
Neutrophil	ENSG00000178999	AURKB	-3.79039	1.16578e-12	9.35593e-13
Neutrophil	ENSG00000117281	CD160	-3.72038	1.45171e-12	1.16969e-12
Neutrophil	ENSG00000163734	CXCL3	-3.80547	1.4986e-12	1.21224e-12
Neutrophil	ENSG00000137745	MMP13	-3.33309	1.54417e-12	1.25894e-12
Neutrophil	ENSG00000203883	SOX18	-3.5214	1.54417e-12	1.25491e-12
Neutrophil	ENSG00000169783	LINGO1	-3.74267	1.55852e-12	1.2756e-12
Neutrophil	ENSG00000183091	NEB	-3.25588	2.07729e-12	1.70681e-12
Neutrophil	ENSG00000113361	CDH6	-3.8974	2.8781e-12	2.37398e-12
Neutrophil	ENSG00000177455	CD19	-4.02123	4.06445e-12	3.36547e-12
Neutrophil	ENSG00000077522	ACTN2	-3.93335	4.48514e-12	3.72809e-12
Neutrophil	ENSG00000161905	ALOX15	-3.70025	4.49594e-12	3.75139e-12
Neutrophil	ENSG00000152402	GUCY1A2	-3.80361	4.83014e-12	4.04563e-12
Neutrophil	ENSG00000109684	CLNK	-3.53182	5.86446e-12	4.93063e-12
Neutrophil	ENSG00000162771	FAM71A	-3.62824	6.21653e-12	5.24643e-12
Neutrophil	ENSG00000139874	SSTR1	-3.75622	6.41234e-12	5.43211e-12
Neutrophil	ENSG00000117399	CDC20	-3.81279	7.72371e-12	6.56761e-12
Neutrophil	ENSG00000163600	ICOS	-3.61398	1.08222e-11	9.23681e-12
Neutrophil	ENSG00000131477	RAMP2	-5.02883	1.10681e-11	9.48194e-12
Neutrophil	ENSG00000149534	MS4A2	-3.92188	1.47046e-11	1.26441e-11
Neutrophil	ENSG00000125538	IL1B	-2.9672	1.52831e-11	1.31902e-11
Neutrophil	ENSG00000204323	SMIM5	-3.45829	1.52999e-11	1.32534e-11
Neutrophil	ENSG00000135443	KRT85	-3.70154	1.90343e-11	1.6549e-11
Neutrophil	ENSG00000131203	IDO1	-3.54702	2.43392e-11	2.12387e-11
Neutrophil	ENSG00000002330	BAD	-4.10579	3.17237e-11	2.77835e-11
Neutrophil	ENSG00000081479	LRP2	-3.28931	4.53314e-11	3.98454e-11
Neutrophil	ENSG00000197992	CLEC9A	-3.59842	5.91102e-11	5.2145e-11
Neutrophil	ENSG00000105327	BBC3	-3.38644	7.41032e-11	6.56073e-11
Neutrophil	ENSG00000198178	CLEC4C	-3.68149	1.45985e-10	1.29713e-10
Neutrophil	ENSG00000137441	FGFBP2	-3.6399	1.66324e-10	1.48314e-10
Neutrophil	ENSG00000129173	E2F8	-3.28533	2.36165e-10	2.11345e-10
Neutrophil	ENSG00000149451	ADAM33	-4.74102	2.56543e-10	2.30399e-10
Neutrophil	ENSG00000122025	FLT3	-3.64684	4.53112e-10	4.08378e-10
Neutrophil	ENSG00000115718	PROC	-3.42827	5.01738e-10	4.53801e-10
Neutrophil	ENSG00000102010	BMX	-3.58607	6.96739e-10	6.32391e-10
Neutrophil	ENSG00000166535	A2ML1	-3.3666	1.03271e-09	9.40622e-10
Neutrophil	ENSG00000123999	INHA	-3.62665	1.45753e-09	1.3322e-09
Neutrophil	ENSG00000213088	ACKR1	-3.03283	1.84322e-09	1.6906e-09
Neutrophil	ENSG00000197385	ZNF860	-3.4177	4.7122e-09	4.33703e-09
Neutrophil	ENSG00000164362	TERT	-3.25993	1.2169e-08	1.12389e-08
Neutrophil	ENSG00000133246	PRAM1	-2.86043	1.32214e-08	1.22529e-08
Neutrophil	ENSG00000180875	GREM2	-2.93459	1.15464e-07	1.07374e-07
Neutrophil	ENSG00000115607	IL18RAP	-2.67741	1.80911e-07	1.68812e-07
Neutrophil	ENSG00000196549	MME	-2.06974	2.3107e-07	2.16352e-07
Neutrophil	ENSG00000102174	PHEX	-3.02451	2.61883e-07	2.46037e-07
Neutrophil	ENSG00000171611	PTCRA	-2.91916	3.44088e-07	3.24364e-07
Neutrophil	ENSG00000225556	C2CD4D	-2.46502	4.6005e-07	4.35142e-07
Neutrophil	ENSG00000175164	ABO	-2.84369	1.42131e-06	1.34889e-06
Neutrophil	ENSG00000101162	TUBB1	-2.5253	3.73812e-06	3.55955e-06
Neutrophil	ENSG00000143546	S100A8	1.41331	4.46905e-06	4.2698e-06
Neutrophil	ENSG00000049540	ELN	-3.50503	6.96042e-06	6.67225e-06
Neutrophil	ENSG00000179914	ITLN1	-4.06119	9.78672e-06	9.41271e-06
Neutrophil	ENSG00000115590	IL1R2	-2.1906	1.06128e-05	1.0241e-05
Neutrophil	ENSG00000171051	FPR1	-1.41252	1.77771e-05	1.7211e-05
Neutrophil	ENSG00000205362	MT1A	-2.44776	3.76355e-05	3.65568e-05
Neutrophil	ENSG00000171236	LRG1	-2.03105	0.00010631	0.000103601
Neutrophil	ENSG00000173762	CD7	-2.02261	0.000387818	0.000379172
Neutrophil	ENSG00000257335	MGAM	-1.54954	0.0009516	0.000933417
Neutrophil	ENSG00000140932	CMTM2	-1.18115	0.0122743	0.0120788
VSMC	ENSG00000164692	COL1A2	5.1131	3.89517e-107	1.2405e-109
VSMC	ENSG00000107796	ACTA2	5.98649	3.09291e-104	1.97e-106
VSMC	ENSG00000168056	LTBP3	3.02206	1.6781e-100	1.60328e-102
VSMC	ENSG00000149591	TAGLN	5.46254	2.06089e-98	2.62533e-100
VSMC	ENSG00000163220	S100A9	-4.84747	1.62017e-95	2.5799e-97
VSMC	ENSG00000140416	TPM1	4.14423	8.13121e-95	1.55374e-96
VSMC	ENSG00000129038	LOXL1	3.80165	3.55082e-92	7.91585e-94
VSMC	ENSG00000101335	MYL9	4.94787	3.0932e-89	7.88075e-91
VSMC	ENSG00000125868	DSTN	4.06152	1.79049e-85	5.13198e-87
VSMC	ENSG00000133392	MYH11	6.00403	3.51083e-80	1.1181e-81
VSMC	ENSG00000122786	CALD1	4.60573	9.16652e-76	3.2112e-77
VSMC	ENSG00000090382	LYZ	-4.55837	2.40337e-75	9.18485e-77
VSMC	ENSG00000168542	COL3A1	4.58056	2.46271e-70	1.01959e-71
VSMC	ENSG00000182871	COL18A1	3.92232	9.00049e-65	4.01296e-66
VSMC	ENSG00000204262	COL5A2	4.08808	3.13094e-64	1.49567e-65
VSMC	ENSG00000115457	IGFBP2	4.2281	1.44456e-63	7.3608e-65
VSMC	ENSG00000177575	CD163	-4.32792	4.70917e-62	2.54955e-63
VSMC	ENSG00000129226	CD68	-3.8663	1.11688e-56	6.40249e-58
VSMC	ENSG00000143248	RGS5	5.30176	9.56625e-55	5.7885e-56
VSMC	ENSG00000166147	FBN1	3.28805	1.12243e-49	7.14922e-51
VSMC	ENSG00000117519	CNN3	3.39469	2.58265e-49	1.72725e-50
VSMC	ENSG00000130176	CNN1	5.14361	5.36544e-48	3.75922e-49
VSMC	ENSG00000261371	PECAM1	-3.99861	7.45619e-48	5.46154e-49
VSMC	ENSG00000118785	SPP1	-5.3645	3.45559e-47	2.64121e-48
VSMC	ENSG00000109846	CRYAB	3.86703	3.90728e-47	3.1109e-48
VSMC	ENSG00000115414	FN1	3.69369	8.35576e-47	6.91878e-48
VSMC	ENSG00000134853	PDGFRA	3.72245	6.1823e-46	5.31599e-47
VSMC	ENSG00000139329	LUM	4.30607	7.78243e-43	6.93975e-44
VSMC	ENSG00000170458	CD14	-3.98716	3.79316e-42	3.50323e-43
VSMC	ENSG00000167641	PPP1R14A	4.48636	5.19071e-42	4.95928e-43
VSMC	ENSG00000113721	PDGFRB	4.11702	1.18954e-40	1.17439e-41
VSMC	ENSG00000249669	CARMN	4.68419	9.61242e-39	9.7961e-40
VSMC	ENSG00000106366	SERPINE1	2.99791	1.84278e-38	1.93668e-39
VSMC	ENSG00000250722	SELENOP	-2.73188	7.28798e-35	7.89144e-36
VSMC	ENSG00000048052	HDAC9	1.90489	4.25772e-34	4.74587e-35
VSMC	ENSG00000172572	PDE3A	3.16321	1.76607e-32	2.02479e-33
VSMC	ENSG00000164733	CTSB	-3.24123	1.04788e-31	1.23477e-32
VSMC	ENSG00000143546	S100A8	-4.40039	1.7843e-31	2.15934e-32
VSMC	ENSG00000124067	SLC12A4	2.02785	2.83816e-31	3.52511e-32
VSMC	ENSG00000277632	CCL3	-3.7336	1.93957e-29	2.47079e-30
VSMC	ENSG00000010610	CD4	-3.49634	8.54714e-29	1.11603e-29
VSMC	ENSG00000140678	ITGAX	-3.47689	1.1937e-28	1.59667e-29
VSMC	ENSG00000110799	VWF	-3.52299	1.34132e-28	1.83684e-29
VSMC	ENSG00000140937	CDH11	3.63555	2.68827e-28	3.767e-29
VSMC	ENSG00000137801	THBS1	2.94918	2.88815e-27	4.13907e-28
VSMC	ENSG00000012779	ALOX5	-3.56794	1.70053e-26	2.49122e-27
VSMC	ENSG00000229619	MBNL1-AS1	2.82491	4.94317e-26	7.39901e-27
VSMC	ENSG00000198053	SIRPA	-2.19241	1.4612e-25	2.23368e-26
VSMC	ENSG00000130203	APOE	-4.01338	1.53055e-24	2.38844e-25
VSMC	ENSG00000203747	FCGR3A	-3.45181	1.21449e-23	1.9339e-24
VSMC	ENSG00000135218	CD36	-4.3336	2.57566e-22	4.1834e-23
VSMC	ENSG00000121966	CXCR4	-3.27892	3.04888e-22	5.04909e-23
VSMC	ENSG00000276085	CCL3L1	-3.86273	6.32192e-22	1.06708e-22
VSMC	ENSG00000095970	TREM2	-3.08011	2.5449e-21	4.37658e-22
VSMC	ENSG00000132334	PTPRE	-2.03041	1.10563e-20	1.97182e-21
VSMC	ENSG00000183963	SMTN	3.04894	1.10563e-20	1.95568e-21
VSMC	ENSG00000187720	THSD4	2.18519	2.33122e-20	4.23183e-21
VSMC	ENSG00000275385	CCL18	-3.91011	4.85957e-20	8.97628e-21
VSMC	ENSG00000111252	SH2B3	-1.59627	7.40899e-20	1.39213e-20
VSMC	ENSG00000204217	BMPR2	1.4849	1.45816e-19	2.78629e-20
VSMC	ENSG00000160789	LMNA	1.6584	1.90317e-19	3.69725e-20
VSMC	ENSG00000081237	PTPRC	-2.68262	4.09815e-19	8.0919e-20
VSMC	ENSG00000137462	TLR2	-1.85314	3.28075e-18	6.5824e-19
VSMC	ENSG00000127083	OMD	2.84944	3.86232e-18	7.87224e-19
VSMC	ENSG00000119535	CSF3R	-2.56949	5.02263e-18	1.03972e-18
VSMC	ENSG00000166033	HTRA1	2.21253	1.52485e-17	3.2051e-18
VSMC	ENSG00000179776	CDH5	-2.1497	8.7164e-16	1.85987e-16
VSMC	ENSG00000018280	SLC11A1	-2.85608	1.60593e-15	3.47781e-16
VSMC	ENSG00000102265	TIMP1	2.40536	3.83696e-15	8.43154e-16
VSMC	ENSG00000128585	MKLN1	0.74982	7.35477e-15	1.6396e-15
VSMC	ENSG00000164687	FABP5	-2.65941	1.3526e-14	3.05843e-15
VSMC	ENSG00000162692	VCAM1	2.4689	1.81661e-14	4.16548e-15
VSMC	ENSG00000102755	FLT1	-1.58184	1.87751e-14	4.3649e-15
VSMC	ENSG00000171051	FPR1	-2.39269	2.9241e-14	6.89118e-15
VSMC	ENSG00000011465	DCN	2.93852	9.1545e-14	2.18658e-14
VSMC	ENSG00000125538	IL1B	-2.76745	1.23596e-13	2.99149e-14
VSMC	ENSG00000170442	KRT86	1.39999	3.64772e-13	8.94506e-14
VSMC	ENSG00000076242	MLH1	0.696886	3.99636e-13	9.92727e-14
VSMC	ENSG00000100985	MMP9	-3.6486	1.6068e-12	4.04258e-13
VSMC	ENSG00000141052	MYOCD	3.06502	2.78809e-12	7.1034e-13
VSMC	ENSG00000026025	VIM	1.90545	3.05095e-12	7.87029e-13
VSMC	ENSG00000163513	TGFBR2	0.981482	3.93062e-12	1.02647e-12
VSMC	ENSG00000175445	LPL	-2.50249	4.02923e-12	1.06505e-12
VSMC	ENSG00000163734	CXCL3	-1.95053	4.14082e-12	1.10774e-12
VSMC	ENSG00000122691	TWIST1	2.12302	4.56321e-12	1.23526e-12
VSMC	ENSG00000153208	MERTK	-1.31945	9.105e-12	2.49372e-12
VSMC	ENSG00000137752	CASP1	-1.41437	1.20839e-11	3.34807e-12
VSMC	ENSG00000150337	FCGR1A	-2.09805	1.25067e-11	3.50507e-12
VSMC	ENSG00000262406	MMP12	-2.82591	1.4649e-11	4.1521e-12
VSMC	ENSG00000078401	EDN1	-1.81405	1.66753e-11	4.77954e-12
VSMC	ENSG00000145782	ATG12	0.838997	1.76222e-11	5.10707e-12
VSMC	ENSG00000196776	CD47	0.913949	2.97173e-11	8.70697e-12
VSMC	ENSG00000079246	XRCC5	0.869924	4.75357e-11	1.4079e-11
VSMC	ENSG00000123643	SLC36A1	-1.14711	9.60571e-11	2.8756e-11
VSMC	ENSG00000106991	ENG	1.12397	1.33706e-10	4.04526e-11
VSMC	ENSG00000163106	HPGDS	-2.14967	1.92229e-10	5.87706e-11
VSMC	ENSG00000186377	CYP4X1	1.86854	2.80119e-10	8.65337e-11
VSMC	ENSG00000174175	SELP	-2.07736	2.98556e-10	9.31799e-11
VSMC	ENSG00000002330	BAD	1.55676	4.11469e-10	1.29731e-10
VSMC	ENSG00000183484	GPR132	-1.84695	5.90392e-10	1.88023e-10
VSMC	ENSG00000171634	BPTF	0.674847	7.61775e-10	2.4503e-10
VSMC	ENSG00000019169	MARCO	-2.49909	1.04634e-09	3.39895e-10
VSMC	ENSG00000080854	IGSF9B	2.44658	1.33236e-09	4.37049e-10
VSMC	ENSG00000123384	LRP1	1.32417	1.43693e-09	4.75927e-10
VSMC	ENSG00000131477	RAMP2	-1.80249	1.60369e-09	5.36265e-10
VSMC	ENSG00000151617	EDNRA	2.18892	3.13437e-09	1.0581e-09
VSMC	ENSG00000277734	TRAC	-1.67124	3.48898e-09	1.18892e-09
VSMC	ENSG00000115594	IL1R1	1.44453	6.98633e-09	2.40294e-09
VSMC	ENSG00000160712	IL6R	-1.47023	7.33568e-09	2.54646e-09
VSMC	ENSG00000164125	GASK1B	1.10818	9.04353e-09	3.16812e-09
VSMC	ENSG00000133800	LYVE1	-1.49523	1.14128e-08	4.03448e-09
VSMC	ENSG00000135046	ANXA1	1.27773	1.22524e-08	4.37028e-09
VSMC	ENSG00000116824	CD2	-1.78415	6.15716e-08	2.21579e-08
VSMC	ENSG00000162711	NLRP3	-1.44365	6.8003e-08	2.4689e-08
VSMC	ENSG00000115523	GNLY	-1.8556	1.1328e-07	4.1488e-08
VSMC	ENSG00000164867	NOS3	-1.52499	1.44814e-07	5.34982e-08
VSMC	ENSG00000102010	BMX	-1.6596	1.64167e-07	6.11705e-08
VSMC	ENSG00000149451	ADAM33	2.01208	1.82671e-07	6.86469e-08
VSMC	ENSG00000198218	QRICH1	0.578893	2.16796e-07	8.21614e-08
VSMC	ENSG00000163751	CPA3	-1.60182	4.87996e-07	1.86495e-07
VSMC	ENSG00000115970	THADA	0.492039	5.29931e-07	2.04209e-07
VSMC	ENSG00000117984	CTSD	-1.5788	6.68658e-07	2.59797e-07
VSMC	ENSG00000213809	KLRK1	-1.42475	6.91134e-07	2.70731e-07
VSMC	ENSG00000111404	RERGL	1.92055	1.13348e-06	4.47618e-07
VSMC	ENSG00000100297	MCM5	-0.770987	1.70444e-06	6.78521e-07
VSMC	ENSG00000077522	ACTN2	1.97913	2.6395e-06	1.05916e-06
VSMC	ENSG00000136634	IL10	-1.52513	2.80185e-06	1.13323e-06
VSMC	ENSG00000165757	JCAD	1.10627	2.91284e-06	1.1874e-06
VSMC	ENSG00000179914	ITLN1	-2.18064	3.09828e-06	1.27286e-06
VSMC	ENSG00000113088	GZMK	-1.51605	4.04283e-06	1.67378e-06
VSMC	ENSG00000196419	XRCC6	0.587559	4.78437e-06	1.99603e-06
VSMC	ENSG00000170160	CCDC144A	0.656866	5.0431e-06	2.12003e-06
VSMC	ENSG00000153563	CD8A	-1.57214	5.2657e-06	2.23991e-06
VSMC	ENSG00000172236	TPSAB1	-2.13764	5.2657e-06	2.24715e-06
VSMC	ENSG00000163687	DNASE1L3	-1.42597	7.096e-06	3.05083e-06
VSMC	ENSG00000141682	PMAIP1	-1.03693	8.54033e-06	3.699e-06
VSMC	ENSG00000113361	CDH6	1.41354	1.00436e-05	4.38208e-06
VSMC	ENSG00000165124	SVEP1	1.60492	1.27802e-05	5.61677e-06
VSMC	ENSG00000163072	NOSTRIN	-1.0624	1.31769e-05	5.83308e-06
VSMC	ENSG00000196371	FUT4	0.476167	1.39447e-05	6.2174e-06
VSMC	ENSG00000155011	DKK2	-1.58073	1.43861e-05	6.46002e-06
VSMC	ENSG00000037280	FLT4	-0.96484	1.4425e-05	6.52342e-06
VSMC	ENSG00000131828	PDHA1	0.587215	1.79172e-05	8.15975e-06
VSMC	ENSG00000147113	DIPK2B	-0.863369	1.95209e-05	8.95227e-06
VSMC	ENSG00000131747	TOP2A	-0.847611	2.5058e-05	1.15714e-05
VSMC	ENSG00000121807	CCR2	-1.20896	3.55511e-05	1.65302e-05
VSMC	ENSG00000134539	KLRD1	-1.02084	3.60739e-05	1.68881e-05
VSMC	ENSG00000180871	CXCR2	-1.04831	3.65525e-05	1.72286e-05
VSMC	ENSG00000134817	APLNR	-0.995408	3.78945e-05	1.79818e-05
VSMC	ENSG00000075223	SEMA3C	1.2074	5.3317e-05	2.54699e-05
VSMC	ENSG00000012061	ERCC1	0.405249	5.37655e-05	2.60266e-05
VSMC	ENSG00000166402	TUB	0.895241	5.37655e-05	2.59824e-05
VSMC	ENSG00000148773	MKI67	-1.09859	5.45883e-05	2.66178e-05
VSMC	ENSG00000197253	TPSB2	-1.66628	5.45883e-05	2.67726e-05
VSMC	ENSG00000180644	PRF1	-1.25707	5.84647e-05	2.886e-05
VSMC	ENSG00000231721	LINC-PINT	0.387826	6.28013e-05	3.12007e-05
VSMC	ENSG00000012124	CD22	-1.40482	6.52194e-05	3.28174e-05
VSMC	ENSG00000232810	TNF	-1.20733	6.52194e-05	3.27238e-05
VSMC	ENSG00000100453	GZMB	-0.841651	7.18848e-05	3.64003e-05
VSMC	ENSG00000140932	CMTM2	-0.828514	7.68077e-05	3.91377e-05
VSMC	ENSG00000049540	ELN	1.60049	7.85886e-05	4.02954e-05
VSMC	ENSG00000073050	XRCC1	0.438149	8.96094e-05	4.62316e-05
VSMC	ENSG00000104320	NBN	0.438643	9.23161e-05	4.7922e-05
VSMC	ENSG00000196549	MME	-1.14926	9.26369e-05	4.83836e-05
VSMC	ENSG00000126581	BECN1	0.578003	0.000103753	5.45199e-05
VSMC	ENSG00000116191	RALGPS2	-0.845469	0.00010597	5.60225e-05
VSMC	ENSG00000115590	IL1R2	-0.837939	0.000125362	6.66734e-05
VSMC	ENSG00000088247	KHSRP	0.594063	0.0001626	8.69961e-05
VSMC	ENSG00000225746	MEG8	0.668085	0.00018406	9.90643e-05
VSMC	ENSG00000089685	BIRC5	-0.671949	0.000200773	0.000108699
VSMC	ENSG00000114026	OGG1	0.541414	0.00021186	0.000115376
VSMC	ENSG00000173327	MAP3K11	-1.07588	0.000225311	0.000123419
VSMC	ENSG00000133246	PRAM1	-1.20015	0.000258961	0.000142676
VSMC	ENSG00000259207	ITGB3	0.918001	0.000287378	0.000159248
VSMC	ENSG00000070961	ATP2B1	-0.713355	0.000296444	0.000165778
VSMC	ENSG00000108691	CCL2	-1.39297	0.000296444	0.00016616
VSMC	ENSG00000156738	MS4A1	-0.733634	0.000300391	0.000169329
VSMC	ENSG00000163464	CXCR1	-0.92032	0.000315796	0.000179018
VSMC	ENSG00000105880	DLX5	0.98115	0.000329851	0.000188036
VSMC	ENSG00000120156	TEK	-0.956767	0.000375808	0.000215431
VSMC	ENSG00000253729	PRKDC	0.525785	0.0004302	0.000247981
VSMC	ENSG00000225783	MIAT	-0.943089	0.000538904	0.000313073
VSMC	ENSG00000162723	SLAMF9	-1.02383	0.000538904	0.000314075
VSMC	ENSG00000141510	TP53	0.303478	0.000554575	0.000324974
VSMC	ENSG00000100393	EP300	0.395309	0.000567177	0.000334165
VSMC	ENSG00000166508	MCM7	0.41362	0.000609463	0.00036102
VSMC	ENSG00000100644	HIF1A	-0.737602	0.000692466	0.000412392
VSMC	ENSG00000167286	CD3D	-1.27207	0.000698234	0.000418051
VSMC	ENSG00000150045	KLRF1	-0.813393	0.000771748	0.000464523
VSMC	ENSG00000069431	ABCC9	1.10035	0.000799243	0.000483619
VSMC	ENSG00000106018	VIPR2	1.08456	0.000868527	0.000528308
VSMC	ENSG00000149534	MS4A2	-0.819116	0.000960986	0.000587609
VSMC	ENSG00000176083	ZNF683	-0.847967	0.00120007	0.000737625
VSMC	ENSG00000170312	CDK1	-0.693929	0.00126153	0.000779416
VSMC	ENSG00000113810	SMC4	0.383193	0.00138848	0.000862273
VSMC	ENSG00000167548	KMT2D	0.34974	0.00153542	0.000958416
VSMC	ENSG00000161011	SQSTM1	0.615083	0.00168124	0.00105479
VSMC	ENSG00000109684	CLNK	-0.626129	0.00169077	0.00106615
VSMC	ENSG00000138795	LEF1	-0.650135	0.00169803	0.00107614
VSMC	ENSG00000117707	PROX1	-0.877791	0.00217053	0.0013825
VSMC	ENSG00000165949	IFI27	-1.2644	0.00225985	0.00144659
VSMC	ENSG00000163568	AIM2	-0.951306	0.00232102	0.00149314
VSMC	ENSG00000130303	BST2	-0.792172	0.00269194	0.00174033
VSMC	ENSG00000128052	KDR	-0.595608	0.00284237	0.00184663
VSMC	ENSG00000198830	HMGN2	0.284675	0.00307743	0.00200915
VSMC	ENSG00000235244	DANT2	0.772736	0.00385066	0.00252623
VSMC	ENSG00000178999	AURKB	-0.64666	0.00645346	0.00425435
VSMC	ENSG00000198670	LPA	-0.408743	0.0064688	0.00428507
VSMC	ENSG00000197903	HIST1H2BK	-0.405661	0.00653115	0.00434717
VSMC	ENSG00000137441	FGFBP2	-0.527471	0.00702197	0.00469623
VSMC	ENSG00000115607	IL18RAP	-0.809581	0.00851628	0.00572273
VSMC	ENSG00000248323	LUCAT1	-0.421553	0.00890065	0.00600936
VSMC	ENSG00000131203	IDO1	-0.592687	0.00917881	0.00622639
VSMC	ENSG00000099974	DDTL	0.427549	0.00979969	0.00667877
VSMC	ENSG00000150636	CCDC102B	0.673166	0.0109641	0.00750727
VSMC	ENSG00000117281	CD160	-0.453214	0.01105	0.00760125
VSMC	ENSG00000157404	KIT	-0.529579	0.0114865	0.00793815
VSMC	ENSG00000170476	MZB1	-0.864952	0.0129311	0.00897761
VSMC	ENSG00000177455	CD19	-0.370051	0.0149693	0.0104403
VSMC	ENSG00000139874	SSTR1	-0.825213	0.0158944	0.0111362
VSMC	ENSG00000173535	TNFRSF10C	-0.495362	0.0175193	0.0123305
VSMC	ENSG00000006377	DLX6	0.633664	0.0175215	0.0123878
VSMC	ENSG00000161905	ALOX15	-0.354432	0.0190094	0.0135003
VSMC	ENSG00000140398	NEIL1	0.492082	0.0197703	0.0141037
VSMC	ENSG00000101162	TUBB1	-0.545749	0.0219596	0.0157354
VSMC	ENSG00000123485	HJURP	-0.464716	0.0221771	0.0159619
VSMC	ENSG00000129173	E2F8	-0.447884	0.0233166	0.0168563
VSMC	ENSG00000111537	IFNG	-0.440388	0.0234724	0.0170437
VSMC	ENSG00000122025	FLT3	-0.591143	0.0257714	0.0187951
VSMC	ENSG00000164171	ITGA2	0.582768	0.0259547	0.0190114
VSMC	ENSG00000105329	TGFB1	0.431712	0.0283212	0.020835
VSMC	ENSG00000126787	DLGAP5	-0.41144	0.0287324	0.0212291
VSMC	ENSG00000105369	CD79A	-0.805881	0.0303173	0.0224966
VSMC	ENSG00000131981	LGALS3	-0.717878	0.0313639	0.0233731
VSMC	ENSG00000166535	A2ML1	-0.397113	0.0317738	0.023881
VSMC	ENSG00000225556	C2CD4D	-0.580231	0.0317738	0.0238094
VSMC	ENSG00000183765	CHEK2	-0.30532	0.0322503	0.0243418
VSMC	ENSG00000051180	RAD51	-0.336883	0.033496	0.0253887
VSMC	ENSG00000140287	HDC	0.24003	0.0368416	0.0280418
VSMC	ENSG00000197992	CLEC9A	-0.50398	0.0432699	0.0330725

## Sheet: Wilcoxon - Scale 5
Cluster name	ENSEMBL ID	HGNC symbol	log2FC	padj	pvalue
CD8_Teff-cell	ENSG00000277734	TRAC	6.79553	0	0
CD8_Teff-cell	ENSG00000116824	CD2	6.50981	0	0
CD8_Teff-cell	ENSG00000198830	HMGN2	1.62979	0	0
CD8_Teff-cell	ENSG00000081237	PTPRC	3.26577	7.98608e-271	2.79767e-272
CD8_Teff-cell	ENSG00000243716	NPIPB5	1.39111	2.38176e-257	9.10225e-259
CD8_Teff-cell	ENSG00000121966	CXCR4	3.11806	2.00018e-147	1.0829e-148
CD8_Teff-cell	ENSG00000153563	CD8A	6.57678	1.33409e-111	9.34711e-113
CD8_Teff-cell	ENSG00000213809	KLRK1	4.6911	7.17455e-89	5.25525e-90
CD8_Teff-cell	ENSG00000113088	GZMK	6.45219	2.3963e-82	1.83157e-83
CD8_Teff-cell	ENSG00000231721	LINC-PINT	2.35266	4.55995e-59	3.92097e-60
CD8_Teff-cell	ENSG00000149311	ATM	3.18485	9.79383e-58	9.04526e-59
CD8_Teff-cell	ENSG00000167286	CD3D	5.14294	5.7686e-52	5.69512e-53
CD8_Teff-cell	ENSG00000180644	PRF1	4.64795	1.45586e-43	1.53004e-44
CD8_Teff-cell	ENSG00000225783	MIAT	4.73432	1.90348e-43	2.0611e-44
CD8_Teff-cell	ENSG00000198670	LPA	1.82706	4.84888e-41	5.55922e-42
CD8_Teff-cell	ENSG00000137752	CASP1	2.05475	4.93444e-27	6.9145e-28
CD8_Teff-cell	ENSG00000183765	CHEK2	1.25273	4.75014e-24	7.26136e-25
CD8_Teff-cell	ENSG00000196776	CD47	1.48763	5.74059e-22	8.95824e-23
CD8_Teff-cell	ENSG00000134539	KLRD1	3.11252	1.03921e-18	1.65479e-19
CD8_Teff-cell	ENSG00000138795	LEF1	2.76887	7.15275e-18	1.16175e-18
CD8_Teff-cell	ENSG00000115523	GNLY	4.94661	2.37462e-16	4.08374e-17
CD8_Teff-cell	ENSG00000164104	HMGB2	1.56555	2.6461e-16	4.63488e-17
CD8_Teff-cell	ENSG00000100453	GZMB	2.59158	9.08186e-16	1.64862e-16
CD8_Teff-cell	ENSG00000121807	CCR2	4.43045	3.73994e-15	7.02728e-16
CD8_Teff-cell	ENSG00000163600	ICOS	3.56399	1.17368e-14	2.2427e-15
CD8_Teff-cell	ENSG00000248323	LUCAT1	1.91048	3.80949e-14	7.40059e-15
CD8_Teff-cell	ENSG00000030110	BAK1	2.23084	3.85084e-13	7.97148e-14
CD8_Teff-cell	ENSG00000225746	MEG8	1.61388	6.22895e-13	1.30927e-13
CD8_Teff-cell	ENSG00000079246	XRCC5	0.944121	1.5091e-12	3.26811e-13
CD8_Teff-cell	ENSG00000069122	ADGRF5	1.58258	1.69174e-12	3.71753e-13
CD8_Teff-cell	ENSG00000069431	ABCC9	2.04139	6.55635e-12	1.50337e-12
CD8_Teff-cell	ENSG00000011465	DCN	-0.112308	7.49054e-12	1.74143e-12
CD8_Teff-cell	ENSG00000171634	BPTF	1.37924	1.39418e-10	3.42117e-11
CD8_Teff-cell	ENSG00000196588	MRTFA	0.86203	4.13404e-10	1.05326e-10
CD8_Teff-cell	ENSG00000095002	MSH2	1.33067	1.27111e-09	3.31946e-10
CD8_Teff-cell	ENSG00000117281	CD160	2.72092	2.22984e-09	5.89418e-10
CD8_Teff-cell	ENSG00000196419	XRCC6	0.792897	1.121e-08	3.07025e-09
CD8_Teff-cell	ENSG00000143799	PARP1	1.32029	2.4969e-08	6.91817e-09
CD8_Teff-cell	ENSG00000143184	XCL1	2.12779	3.36131e-08	9.42022e-09
CD8_Teff-cell	ENSG00000183484	GPR132	2.35389	5.56026e-08	1.59371e-08
CD8_Teff-cell	ENSG00000111537	IFNG	2.62671	2.37928e-07	6.89537e-08
CD8_Teff-cell	ENSG00000115607	IL18RAP	4.28361	2.69767e-07	7.90399e-08
CD8_Teff-cell	ENSG00000135046	ANXA1	0.559273	2.77615e-07	8.22235e-08
CD8_Teff-cell	ENSG00000176083	ZNF683	3.52387	7.69291e-07	2.35197e-07
CD8_Teff-cell	ENSG00000156738	MS4A1	2.38509	1.01185e-06	3.12579e-07
CD8_Teff-cell	ENSG00000150045	KLRF1	2.40286	1.76176e-06	5.50031e-07
CD8_Teff-cell	ENSG00000197903	HIST1H2BK	1.42393	1.76176e-06	5.55459e-07
CD8_Teff-cell	ENSG00000141510	TP53	0.691727	1.84682e-06	5.88159e-07
CD8_Teff-cell	ENSG00000105329	TGFB1	1.5927	7.18193e-06	2.33298e-06
CD8_Teff-cell	ENSG00000167483	NIBAN3	2.30794	2.18554e-05	7.23875e-06
CD8_Teff-cell	ENSG00000132646	PCNA	1.91728	4.73526e-05	1.59853e-05
CD8_Teff-cell	ENSG00000126787	DLGAP5	1.76661	5.94373e-05	2.02541e-05
CD8_Teff-cell	ENSG00000109684	CLNK	1.67317	0.000108337	3.72623e-05
CD8_Teff-cell	ENSG00000162711	NLRP3	1.69803	0.000112429	3.90278e-05
CD8_Teff-cell	ENSG00000012048	BRCA1	2.6737	0.000131569	4.60912e-05
CD8_Teff-cell	ENSG00000134817	APLNR	1.62793	0.000196015	6.9292e-05
CD8_Teff-cell	ENSG00000163513	TGFBR2	-0.0267421	0.000391512	0.000142141
CD8_Teff-cell	ENSG00000198218	QRICH1	1.18561	0.000394648	0.00014523
CD8_Teff-cell	ENSG00000115970	THADA	1.75461	0.000489945	0.000182559
CD8_Teff-cell	ENSG00000177455	CD19	1.78301	0.000505712	0.000190045
CD8_Teff-cell	ENSG00000140941	MAP1LC3B	0.116109	0.000524326	0.000198709
CD8_Teff-cell	ENSG00000136244	IL6	2.02736	0.00059372	0.000226899
CD8_Teff-cell	ENSG00000161905	ALOX15	1.30061	0.000657133	0.000253226
CD8_Teff-cell	ENSG00000070961	ATP2B1	1.59241	0.000665798	0.000260806
CD8_Teff-cell	ENSG00000126215	XRCC3	1.54961	0.000838941	0.000333973
CD8_Teff-cell	ENSG00000113810	SMC4	0.992303	0.00107752	0.000432379
CD8_Teff-cell	ENSG00000183091	NEB	1.7739	0.00117209	0.000474064
CD8_Teff-cell	ENSG00000128585	MKLN1	0.708501	0.00119891	0.000488726
CD8_Teff-cell	ENSG00000232810	TNF	3.62987	0.00121868	0.000500666
CD8_Teff-cell	ENSG00000164305	CASP3	2.49137	0.00135556	0.000565536
CD8_Teff-cell	ENSG00000110799	VWF	-0.452299	0.00144412	0.000607081
CD8_Teff-cell	ENSG00000131828	PDHA1	0.776547	0.00168124	0.000712118
CD8_Teff-cell	ENSG00000180871	CXCR2	1.70173	0.00185415	0.00079126
CD8_Teff-cell	ENSG00000166508	MCM7	1.67985	0.00185944	0.000799442
CD8_Teff-cell	ENSG00000115884	SDC1	1.50632	0.00204141	0.000884179
CD8_Teff-cell	ENSG00000101000	PROCR	0.766662	0.00248274	0.00109905
CD8_Teff-cell	ENSG00000076242	MLH1	2.2476	0.00273226	0.00121821
CD8_Teff-cell	ENSG00000271447	MMP28	1.50364	0.0031187	0.00140043
CD8_Teff-cell	ENSG00000089685	BIRC5	1.72699	0.00318971	0.00144248
CD8_Teff-cell	ENSG00000150337	FCGR1A	1.27914	0.00339962	0.00154823
CD8_Teff-cell	ENSG00000253729	PRKDC	1.67614	0.00396438	0.00181806
CD8_Teff-cell	ENSG00000132334	PTPRE	1.62953	0.00436161	0.00201412
CD8_Teff-cell	ENSG00000106018	VIPR2	0.931407	0.00456051	0.00212049
CD8_Teff-cell	ENSG00000012061	ERCC1	0.885302	0.00495913	0.00232163
CD8_Teff-cell	ENSG00000162771	FAM71A	2.5314	0.0055902	0.00263487
CD8_Teff-cell	ENSG00000087088	BAX	1.77526	0.00593651	0.00281701
CD8_Teff-cell	ENSG00000010610	CD4	0.983603	0.00595531	0.00284489
CD8_Teff-cell	ENSG00000020922	MRE11	2.51751	0.00753783	0.00362488
CD8_Teff-cell	ENSG00000139618	BRCA2	1.85271	0.00755075	0.00367919
CD8_Teff-cell	ENSG00000250722	SELENOP	-0.118935	0.00755622	0.00370592
CD8_Teff-cell	ENSG00000140287	HDC	1.9658	0.00784535	0.00387271
CD8_Teff-cell	ENSG00000149294	NCAM1	1.63155	0.00790039	0.00392503
CD8_Teff-cell	ENSG00000163072	NOSTRIN	2.21319	0.00792746	0.00396373
CD8_Teff-cell	ENSG00000164867	NOS3	2.11758	0.00812688	0.00408932
CD8_Teff-cell	ENSG00000268257	AIRN	1.53306	0.010364	0.005314
CD8_Teff-cell	ENSG00000166402	TUB	1.38957	0.0120779	0.00623127
CD8_Teff-cell	ENSG00000235244	DANT2	1.1551	0.012493	0.00648519
CD8_Teff-cell	ENSG00000123485	HJURP	2.00695	0.0145048	0.00762192
CD8_Teff-cell	ENSG00000150636	CCDC102B	2.63475	0.0149915	0.00792543
CD8_Teff-cell	ENSG00000081479	LRP2	2.44324	0.0154423	0.00821293
CD8_Teff-cell	ENSG00000141682	PMAIP1	2.23202	0.0160699	0.00861234
CD8_Teff-cell	ENSG00000119688	ABCD4	0.842808	0.0160699	0.00864908
CD8_Teff-cell	ENSG00000174175	SELP	0.41766	0.0176876	0.00963244
CD8_Teff-cell	ENSG00000224259	LINC01133	1.59015	0.0181526	0.00994345
CD8_Teff-cell	ENSG00000037280	FLT4	2.00643	0.0187024	0.0103042
CD8_Teff-cell	ENSG00000204323	SMIM5	2.33657	0.0199767	0.0110699
CD8_Teff-cell	ENSG00000163687	DNASE1L3	2.61581	0.0202118	0.0112645
CD8_Teff-cell	ENSG00000144218	AFF3	1.56255	0.0214419	0.0120184
CD8_Teff-cell	ENSG00000117707	PROX1	1.39105	0.022593	0.0127356
CD8_Teff-cell	ENSG00000184292	TACSTD2	1.46733	0.0241045	0.0137411
CD8_Teff-cell	ENSG00000170312	CDK1	2.14272	0.0244113	0.0139938
CD8_Teff-cell	ENSG00000145782	ATG12	0.755501	0.0248759	0.0143393
CD8_Teff-cell	ENSG00000167548	KMT2D	0.755789	0.0276202	0.0160091
CD8_Teff-cell	ENSG00000162723	SLAMF9	0.805151	0.0294737	0.0171773
CD8_Teff-cell	ENSG00000137441	FGFBP2	1.46265	0.0315999	0.0186178
CD8_Teff-cell	ENSG00000163464	CXCR1	1.29889	0.0320562	0.0189887
CD8_Teff-cell	ENSG00000006377	DLX6	0.911264	0.0361663	0.0215385
CD8_Teff-cell	ENSG00000131747	TOP2A	1.03894	0.0361782	0.0216609
CD8_Teff-cell	ENSG00000151617	EDNRA	2.21362	0.0382578	0.0230278
CD8_Teff-cell	ENSG00000114026	OGG1	1.08238	0.0383978	0.0232344
CD8_Teff-cell	ENSG00000115590	IL1R2	1.62563	0.0384767	0.0234046
CD8_Teff-cell	ENSG00000104435	STMN2	2.23634	0.0413401	0.025278
CD8_Teff-cell	ENSG00000128052	KDR	2.68625	0.0443779	0.0272769
CD8_Teff-cell	ENSG00000099974	DDTL	0.959436	0.0475096	0.029428
CD8_Teff-cell	ENSG00000139874	SSTR1	2.04186	0.0475096	0.0295044
CD8_Teff-cell	ENSG00000147113	DIPK2B	1.44352	0.0482151	0.030096
CD8_Teff-cell	ENSG00000100393	EP300	0.841046	0.0482233	0.0302547
CD8_Teff-cell	ENSG00000152402	GUCY1A2	1.20936	0.0484317	0.0305398
CD8_Teff-cell	ENSG00000018280	SLC11A1	0.844618	0.0311237	0.0182381
CD8_Teff-cell	ENSG00000100644	HIF1A	0.182305	0.0230937	0.0130913
CD8_Teff-cell	ENSG00000153208	MERTK	1.19965	0.0167511	0.00906906
CD8_Teff-cell	ENSG00000203747	FCGR3A	-1.24139	0.0129215	0.00674878
CD8_Teff-cell	ENSG00000204217	BMPR2	0.157846	0.0091618	0.00466843
CD8_Teff-cell	ENSG00000106799	TGFBR1	-0.741929	0.00826642	0.00418586
CD8_Teff-cell	ENSG00000164687	FABP5	0.21802	0.00755075	0.00366178
CD8_Teff-cell	ENSG00000161011	SQSTM1	-0.0143278	0.0023516	0.00103351
CD8_Teff-cell	ENSG00000141052	MYOCD	0.294309	0.00231591	0.00101044
CD8_Teff-cell	ENSG00000162692	VCAM1	-1.77615	0.00123076	0.000509549
CD8_Teff-cell	ENSG00000262406	MMP12	-1.2292	0.000805222	0.000317986
CD8_Teff-cell	ENSG00000019169	MARCO	-0.866786	0.000664216	0.000258071
CD8_Teff-cell	ENSG00000167641	PPP1R14A	-2.63334	0.000394648	0.000145794
CD8_Teff-cell	ENSG00000229619	MBNL1-AS1	-0.741461	0.000234302	8.43188e-05
CD8_Teff-cell	ENSG00000012779	ALOX5	-0.756083	0.000196251	7.00005e-05
CD8_Teff-cell	ENSG00000275385	CCL18	-0.378823	4.06404e-05	1.359e-05
CD8_Teff-cell	ENSG00000198053	SIRPA	-0.978316	9.51671e-06	3.12172e-06
CD8_Teff-cell	ENSG00000134853	PDGFRA	-0.721876	5.7115e-06	1.83714e-06
CD8_Teff-cell	ENSG00000259207	ITGB3	-1.27182	6.88431e-07	2.08283e-07
CD8_Teff-cell	ENSG00000204262	COL5A2	-1.12986	4.02167e-07	1.20394e-07
CD8_Teff-cell	ENSG00000183963	SMTN	-0.639303	5.41936e-08	1.53606e-08
CD8_Teff-cell	ENSG00000162407	PLPP3	-1.17629	1.09247e-08	2.95732e-09
CD8_Teff-cell	ENSG00000172572	PDE3A	-0.782004	2.83761e-09	7.59105e-10
CD8_Teff-cell	ENSG00000166147	FBN1	-0.60494	4.56655e-10	1.178e-10
CD8_Teff-cell	ENSG00000177575	CD163	-1.3722	1.51829e-10	3.81991e-11
CD8_Teff-cell	ENSG00000168056	LTBP3	-0.2246	1.39418e-10	3.46326e-11
CD8_Teff-cell	ENSG00000140678	ITGAX	0.651822	1.93799e-11	4.69067e-12
CD8_Teff-cell	ENSG00000113721	PDGFRB	-2.47147	1.3601e-11	3.24864e-12
CD8_Teff-cell	ENSG00000115457	IGFBP2	-3.03313	1.22202e-11	2.87991e-12
CD8_Teff-cell	ENSG00000108691	CCL2	-0.557524	2.69109e-12	6.08494e-13
CD8_Teff-cell	ENSG00000127083	OMD	-1.70066	2.1379e-12	4.76602e-13
CD8_Teff-cell	ENSG00000067225	PKM	0.0447509	9.84783e-13	2.10129e-13
CD8_Teff-cell	ENSG00000139329	LUM	-1.69563	3.13025e-13	6.38013e-14
CD8_Teff-cell	ENSG00000163220	S100A9	-2.57109	2.20528e-13	4.42461e-14
CD8_Teff-cell	ENSG00000170458	CD14	-0.193779	5.42103e-14	1.07039e-14
CD8_Teff-cell	ENSG00000100985	MMP9	-2.76374	1.00369e-15	1.85395e-16
CD8_Teff-cell	ENSG00000160789	LMNA	-1.0702	6.49407e-16	1.15818e-16
CD8_Teff-cell	ENSG00000090382	LYZ	-0.718537	5.03312e-17	8.49539e-18
CD8_Teff-cell	ENSG00000164125	GASK1B	-0.961718	2.61245e-17	4.32634e-18
CD8_Teff-cell	ENSG00000109846	CRYAB	-1.46835	4.07865e-24	6.10498e-25
CD8_Teff-cell	ENSG00000135218	CD36	-3.2148	6.51386e-26	9.5426e-27
CD8_Teff-cell	ENSG00000131981	LGALS3	-0.964892	1.01699e-26	1.45747e-27
CD8_Teff-cell	ENSG00000137801	THBS1	-3.28456	3.67297e-27	5.02987e-28
CD8_Teff-cell	ENSG00000130203	APOE	-1.89899	1.82063e-27	2.43524e-28
CD8_Teff-cell	ENSG00000140937	CDH11	-1.43558	4.89315e-31	6.38914e-32
CD8_Teff-cell	ENSG00000106366	SERPINE1	-3.0949	7.20982e-32	9.18448e-33
CD8_Teff-cell	ENSG00000117519	CNN3	-1.17447	4.22699e-32	5.25008e-33
CD8_Teff-cell	ENSG00000102265	TIMP1	-3.20609	2.79676e-34	3.38461e-35
CD8_Teff-cell	ENSG00000106991	ENG	-1.83322	2.21358e-37	2.60836e-38
CD8_Teff-cell	ENSG00000249669	CARMN	-2.20384	1.12597e-41	1.25506e-42
CD8_Teff-cell	ENSG00000129226	CD68	-1.15098	1.24251e-51	1.26625e-52
CD8_Teff-cell	ENSG00000168542	COL3A1	-1.97071	1.22297e-52	1.16845e-53
CD8_Teff-cell	ENSG00000130176	CNN1	-2.86464	5.84793e-59	5.21471e-60
CD8_Teff-cell	ENSG00000182871	COL18A1	-2.93204	4.59768e-71	3.80699e-72
CD8_Teff-cell	ENSG00000164733	CTSB	-0.485123	4.51684e-79	3.59621e-80
CD8_Teff-cell	ENSG00000118785	SPP1	-2.90365	1.59641e-121	1.06766e-122
CD8_Teff-cell	ENSG00000122786	CALD1	-2.8853	2.48205e-126	1.58092e-127
CD8_Teff-cell	ENSG00000117984	CTSD	-0.478071	2.53234e-134	1.53231e-135
CD8_Teff-cell	ENSG00000123384	LRP1	-1.75914	1.99502e-146	1.14364e-147
CD8_Teff-cell	ENSG00000166033	HTRA1	-3.22498	7.84704e-163	3.99849e-164
CD8_Teff-cell	ENSG00000143248	RGS5	-2.90859	4.05006e-182	1.93474e-183
CD8_Teff-cell	ENSG00000164692	COL1A2	-2.88225	7.93325e-183	3.53712e-184
CD8_Teff-cell	ENSG00000125868	DSTN	-2.26956	1.19564e-243	4.95011e-245
CD8_Teff-cell	ENSG00000140416	TPM1	-2.41221	7.08933e-308	0
CD8_Teff-cell	ENSG00000101335	MYL9	-3.57038	0	0
CD8_Teff-cell	ENSG00000026025	VIM	-1.09966	0	0
CD8_Teff-cell	ENSG00000133392	MYH11	-2.61504	0	0
CD8_Teff-cell	ENSG00000107796	ACTA2	-4.13574	0	0
CD8_Teff-cell	ENSG00000149591	TAGLN	-3.42034	0	0
CD8_Teff-cell	ENSG00000115414	FN1	-5.04901	0	0
Endothelial	ENSG00000110799	VWF	6.97893	0	0
Endothelial	ENSG00000261371	PECAM1	4.60061	0	0
Endothelial	ENSG00000179776	CDH5	5.02988	0	0
Endothelial	ENSG00000174059	CD34	4.93909	0	0
Endothelial	ENSG00000064989	CALCRL	3.85004	0	0
Endothelial	ENSG00000106991	ENG	2.2442	0	0
Endothelial	ENSG00000078401	EDN1	5.26361	8.32038e-292	3.17976e-293
Endothelial	ENSG00000137801	THBS1	1.42475	9.28984e-265	3.84611e-266
Endothelial	ENSG00000163513	TGFBR2	1.66703	2.27295e-247	1.01342e-248
Endothelial	ENSG00000102755	FLT1	3.91155	8.13622e-231	3.88673e-232
Endothelial	ENSG00000174175	SELP	5.06215	2.88552e-198	1.83791e-199
Endothelial	ENSG00000069122	ADGRF5	2.93287	1.39396e-191	9.32263e-193
Endothelial	ENSG00000178726	THBD	2.11058	2.61476e-140	1.91527e-141
Endothelial	ENSG00000164125	GASK1B	2.11598	2.68868e-134	2.05504e-135
Endothelial	ENSG00000154783	FGD5	3.58062	3.91607e-119	3.36732e-120
Endothelial	ENSG00000204217	BMPR2	1.91654	6.91815e-111	6.38938e-112
Endothelial	ENSG00000131477	RAMP2	4.43931	1.0391e-104	9.92767e-106
Endothelial	ENSG00000026025	VIM	0.34319	2.28275e-91	2.32636e-92
Endothelial	ENSG00000179914	ITLN1	7.67726	2.27769e-89	2.39375e-90
Endothelial	ENSG00000120156	TEK	4.07854	1.69295e-78	1.88705e-79
Endothelial	ENSG00000243716	NPIPB5	0.611573	3.93962e-73	4.51677e-74
Endothelial	ENSG00000115594	IL1R1	2.00801	3.62974e-66	4.39268e-67
Endothelial	ENSG00000155011	DKK2	4.82628	5.55423e-61	6.89857e-62
Endothelial	ENSG00000164867	NOS3	3.51917	6.96347e-58	9.09244e-59
Endothelial	ENSG00000198830	HMGN2	1.08087	5.45949e-55	7.47637e-56
Endothelial	ENSG00000102010	BMX	4.3604	1.06996e-50	1.53339e-51
Endothelial	ENSG00000136826	KLF4	2.97244	1.42486e-50	2.08737e-51
Endothelial	ENSG00000160789	LMNA	1.16001	2.30997e-45	3.53116e-46
Endothelial	ENSG00000101000	PROCR	2.50905	4.87922e-41	7.76945e-42
Endothelial	ENSG00000147113	DIPK2B	3.54995	7.83071e-40	1.29681e-40
Endothelial	ENSG00000162407	PLPP3	1.75908	6.22686e-33	1.07086e-33
Endothelial	ENSG00000165757	JCAD	2.59601	6.52924e-28	1.20604e-28
Endothelial	ENSG00000127083	OMD	1.38095	8.95896e-28	1.68337e-28
Endothelial	ENSG00000163072	NOSTRIN	3.17955	5.98392e-27	1.16248e-27
Endothelial	ENSG00000134817	APLNR	2.20845	1.91208e-22	4.07992e-23
Endothelial	ENSG00000163687	DNASE1L3	2.92456	2.5726e-20	5.57123e-21
Endothelial	ENSG00000106366	SERPINE1	0.714465	2.60135e-20	5.71633e-21
Endothelial	ENSG00000128052	KDR	3.24993	6.51542e-17	1.47323e-17
Endothelial	ENSG00000259207	ITGB3	2.09043	6.67824e-17	1.53132e-17
Endothelial	ENSG00000271447	MMP28	3.31588	2.40113e-15	5.6587e-16
Endothelial	ENSG00000037280	FLT4	2.66779	3.28575e-15	7.84812e-16
Endothelial	ENSG00000117519	CNN3	0.501153	9.98925e-14	2.41778e-14
Endothelial	ENSG00000130303	BST2	2.20913	2.04953e-12	5.02593e-13
Endothelial	ENSG00000111252	SH2B3	0.367186	1.58857e-10	4.0979e-11
Endothelial	ENSG00000165949	IFI27	3.03144	1.11138e-09	2.93771e-10
Endothelial	ENSG00000133800	LYVE1	0.457029	1.61253e-07	4.6219e-08
Endothelial	ENSG00000132334	PTPRE	0.173795	1.97939e-07	5.73644e-08
Endothelial	ENSG00000182871	COL18A1	0.0799404	4.13244e-07	1.22394e-07
Endothelial	ENSG00000171634	BPTF	0.469019	4.00941e-06	1.23857e-06
Endothelial	ENSG00000128585	MKLN1	0.2323	4.19271e-06	1.30855e-06
Endothelial	ENSG00000133789	SWAP70	2.61295	5.9292e-06	1.8694e-06
Endothelial	ENSG00000079246	XRCC5	0.123384	8.78372e-06	2.79736e-06
Endothelial	ENSG00000102265	TIMP1	0.517376	1.91302e-05	6.15334e-06
Endothelial	ENSG00000113810	SMC4	0.218292	2.66222e-05	8.64799e-06
Endothelial	ENSG00000198218	QRICH1	1.87146	3.28786e-05	1.0785e-05
Endothelial	ENSG00000140941	MAP1LC3B	0.592569	3.81593e-05	1.27603e-05
Endothelial	ENSG00000162692	VCAM1	-0.0707655	4.85536e-05	1.63907e-05
Endothelial	ENSG00000136244	IL6	1.4545	5.68528e-05	1.95545e-05
Endothelial	ENSG00000231721	LINC-PINT	-0.114027	0.000103027	3.60922e-05
Endothelial	ENSG00000141510	TP53	1.0788	0.000111795	3.95201e-05
Endothelial	ENSG00000164171	ITGA2	2.29094	0.000140082	5.04116e-05
Endothelial	ENSG00000137752	CASP1	0.314138	0.000233188	8.54032e-05
Endothelial	ENSG00000186377	CYP4X1	0.667829	0.000495874	0.000186348
Endothelial	ENSG00000163734	CXCL3	2.84272	0.00115125	0.000439966
Endothelial	ENSG00000138795	LEF1	2.62079	0.00129308	0.000498289
Endothelial	ENSG00000224259	LINC01133	3.0668	0.00147979	0.000584376
Endothelial	ENSG00000225783	MIAT	0.220362	0.00163824	0.000657381
Endothelial	ENSG00000198670	LPA	0.773285	0.00177088	0.000716246
Endothelial	ENSG00000196588	MRTFA	0.565698	0.00187397	0.000763913
Endothelial	ENSG00000030110	BAK1	0.292537	0.00339765	0.00143891
Endothelial	ENSG00000126581	BECN1	0.83769	0.00371022	0.00159516
Endothelial	ENSG00000157404	KIT	0.790851	0.00381781	0.00165357
Endothelial	ENSG00000095002	MSH2	-0.0782541	0.00467257	0.00203867
Endothelial	ENSG00000196419	XRCC6	0.864341	0.00477621	0.0020991
Endothelial	ENSG00000184292	TACSTD2	2.24456	0.00528315	0.00233872
Endothelial	ENSG00000115970	THADA	-0.355921	0.00569302	0.00253829
Endothelial	ENSG00000140564	FURIN	1.58764	0.0069479	0.00314205
Endothelial	ENSG00000140287	HDC	-0.0559547	0.00715063	0.00326329
Endothelial	ENSG00000213088	ACKR1	3.36532	0.00715063	0.00327927
Endothelial	ENSG00000166508	MCM7	1.92832	0.00764905	0.0035322
Endothelial	ENSG00000164305	CASP3	0.705279	0.0087441	0.00406573
Endothelial	ENSG00000165124	SVEP1	1.88473	0.010684	0.00500176
Endothelial	ENSG00000170442	KRT86	-0.106562	0.0132745	0.00625675
Endothelial	ENSG00000149294	NCAM1	0.870757	0.0203211	0.00964282
Endothelial	ENSG00000105329	TGFB1	0.277581	0.0262231	0.012527
Endothelial	ENSG00000183765	CHEK2	0.927877	0.0262941	0.0126446
Endothelial	ENSG00000173535	TNFRSF10C	0.512112	0.0277471	0.0134317
Endothelial	ENSG00000203883	SOX18	0.987914	0.0465792	0.0226962
Endothelial	ENSG00000248323	LUCAT1	0.401116	0.0477365	0.0234122
Endothelial	ENSG00000075223	SEMA3C	-1.51942	0.00676361	0.00303716
Endothelial	ENSG00000198053	SIRPA	-0.86927	0.00371022	0.00158394
Endothelial	ENSG00000129038	LOXL1	-0.301548	0.00339765	0.00143913
Endothelial	ENSG00000108691	CCL2	-0.443535	0.00339765	0.00142159
Endothelial	ENSG00000123643	SLC36A1	-1.01211	0.00332298	0.00137575
Endothelial	ENSG00000095970	TREM2	-1.13817	0.00328822	0.00135089
Endothelial	ENSG00000150337	FCGR1A	-1.63801	0.00163824	0.00065326
Endothelial	ENSG00000153208	MERTK	-0.570871	0.00132061	0.000517309
Endothelial	ENSG00000175445	LPL	-0.0910324	0.00131938	0.000512627
Endothelial	ENSG00000018280	SLC11A1	-2.00682	0.000845099	0.000320276
Endothelial	ENSG00000161011	SQSTM1	-1.00432	0.000420582	0.000156714
Endothelial	ENSG00000167641	PPP1R14A	-2.13027	0.000375239	0.000138623
Endothelial	ENSG00000183963	SMTN	-0.449465	0.000158304	5.74733e-05
Endothelial	ENSG00000197930	ERO1A	-1.00488	0.000139993	4.99338e-05
Endothelial	ENSG00000134853	PDGFRA	-1.33821	6.12482e-05	2.12613e-05
Endothelial	ENSG00000277632	CCL3	-3.13521	4.85852e-05	1.65561e-05
Endothelial	ENSG00000137462	TLR2	-2.64446	3.71499e-05	1.23044e-05
Endothelial	ENSG00000115457	IGFBP2	-1.88113	3.01421e-06	9.21542e-07
Endothelial	ENSG00000229619	MBNL1-AS1	-1.51633	1.83397e-06	5.54864e-07
Endothelial	ENSG00000164687	FABP5	-0.786745	5.61139e-07	1.67984e-07
Endothelial	ENSG00000081237	PTPRC	-1.42144	2.34581e-07	6.87307e-08
Endothelial	ENSG00000141052	MYOCD	-1.43782	1.57378e-07	4.46072e-08
Endothelial	ENSG00000204262	COL5A2	-1.59374	1.35317e-07	3.79233e-08
Endothelial	ENSG00000166033	HTRA1	-0.612745	1.6459e-08	4.56029e-09
Endothelial	ENSG00000262406	MMP12	-2.33113	4.47771e-09	1.22638e-09
Endothelial	ENSG00000250722	SELENOP	-1.21418	3.31735e-09	8.98009e-10
Endothelial	ENSG00000113721	PDGFRB	-1.52234	3.31361e-09	8.86444e-10
Endothelial	ENSG00000121966	CXCR4	-1.19071	4.63698e-10	1.21093e-10
Endothelial	ENSG00000106799	TGFBR1	-1.47652	5.75937e-11	1.46736e-11
Endothelial	ENSG00000019169	MARCO	-1.12325	2.43765e-11	6.13294e-12
Endothelial	ENSG00000012779	ALOX5	-2.17965	4.37976e-12	1.08796e-12
Endothelial	ENSG00000135046	ANXA1	-0.499841	1.32359e-15	3.07712e-16
Endothelial	ENSG00000163220	S100A9	-2.1988	3.10343e-18	6.91848e-19
Endothelial	ENSG00000275385	CCL18	-2.43242	1.14543e-22	2.40758e-23
Endothelial	ENSG00000131981	LGALS3	-0.203017	6.58969e-23	1.36411e-23
Endothelial	ENSG00000067225	PKM	-0.679454	6.19603e-23	1.26289e-23
Endothelial	ENSG00000122786	CALD1	-1.25664	8.29863e-25	1.66501e-25
Endothelial	ENSG00000139329	LUM	-1.16988	1.60676e-25	3.17258e-26
Endothelial	ENSG00000203747	FCGR3A	-2.88081	1.39175e-27	2.6594e-28
Endothelial	ENSG00000100985	MMP9	-4.92403	3.75875e-28	6.82321e-29
Endothelial	ENSG00000010610	CD4	-2.82351	9.39914e-30	1.67628e-30
Endothelial	ENSG00000109846	CRYAB	-1.16156	5.51627e-30	9.66225e-31
Endothelial	ENSG00000135218	CD36	-3.51227	1.25219e-35	2.11357e-36
Endothelial	ENSG00000140678	ITGAX	-1.02295	1.70464e-40	2.76869e-41
Endothelial	ENSG00000168542	COL3A1	-1.08791	6.62727e-44	1.03419e-44
Endothelial	ENSG00000170458	CD14	-1.76547	3.88246e-49	5.81133e-50
Endothelial	ENSG00000177575	CD163	-3.27702	1.4477e-52	2.02862e-53
Endothelial	ENSG00000115414	FN1	0.142858	6.02911e-56	8.06441e-57
Endothelial	ENSG00000249669	CARMN	-2.62429	9.03641e-61	1.15114e-61
Endothelial	ENSG00000090382	LYZ	-1.15577	1.7093e-70	2.01414e-71
Endothelial	ENSG00000130176	CNN1	-3.68709	1.22323e-83	1.32452e-84
Endothelial	ENSG00000125868	DSTN	-1.47446	3.9908e-96	3.93996e-97
Endothelial	ENSG00000130203	APOE	-3.09468	1.96531e-113	1.75251e-114
Endothelial	ENSG00000143248	RGS5	-1.19404	1.04182e-120	8.62657e-122
Endothelial	ENSG00000140416	TPM1	-0.910729	2.27413e-124	1.81061e-125
Endothelial	ENSG00000129226	CD68	-2.75227	2.53702e-154	1.77753e-155
Endothelial	ENSG00000118785	SPP1	-6.55659	3.08298e-199	1.8655e-200
Endothelial	ENSG00000101335	MYL9	-2.23043	1.36031e-207	7.79795e-209
Endothelial	ENSG00000164692	COL1A2	-2.99073	2.44124e-215	1.32169e-216
Endothelial	ENSG00000123384	LRP1	-3.35366	8.3614e-228	4.26059e-229
Endothelial	ENSG00000164733	CTSB	-2.5292	2.78295e-306	9.74917e-308
Endothelial	ENSG00000149591	TAGLN	-2.72546	0	0
Endothelial	ENSG00000133392	MYH11	-3.52155	0	0
Endothelial	ENSG00000107796	ACTA2	-3.24731	0	0
Endothelial	ENSG00000117984	CTSD	-3.45724	0	0
Inflammatory_mixed_cell	ENSG00000198830	HMGN2	1.503	0	0
Inflammatory_mixed_cell	ENSG00000243716	NPIPB5	1.44823	0	0
Inflammatory_mixed_cell	ENSG00000183765	CHEK2	2.54189	2.40693e-224	1.45642e-225
Inflammatory_mixed_cell	ENSG00000198670	LPA	2.5412	2.0427e-171	1.62635e-172
Inflammatory_mixed_cell	ENSG00000248323	LUCAT1	2.52193	1.53161e-123	1.31699e-124
Inflammatory_mixed_cell	ENSG00000225746	MEG8	2.64868	9.5892e-87	9.46705e-88
Inflammatory_mixed_cell	ENSG00000170160	CCDC144A	1.96698	6.20688e-72	6.9185e-73
Inflammatory_mixed_cell	ENSG00000140287	HDC	2.10795	6.96346e-59	8.64888e-60
Inflammatory_mixed_cell	ENSG00000030110	BAK1	2.21985	5.92507e-55	7.73656e-56
Inflammatory_mixed_cell	ENSG00000069122	ADGRF5	1.29642	8.47196e-55	1.13319e-55
Inflammatory_mixed_cell	ENSG00000012048	BRCA1	2.09488	1.68841e-49	2.36593e-50
Inflammatory_mixed_cell	ENSG00000231721	LINC-PINT	0.819461	1.57102e-29	2.85185e-30
Inflammatory_mixed_cell	ENSG00000161905	ALOX15	2.35795	1.0075e-25	1.92515e-26
Inflammatory_mixed_cell	ENSG00000137752	CASP1	1.4546	1.67109e-25	3.24638e-26
Inflammatory_mixed_cell	ENSG00000235244	DANT2	2.24704	1.16832e-21	2.38128e-22
Inflammatory_mixed_cell	ENSG00000196588	MRTFA	1.26067	2.50879e-21	5.19336e-22
Inflammatory_mixed_cell	ENSG00000117281	CD160	2.87896	4.38194e-21	9.21045e-22
Inflammatory_mixed_cell	ENSG00000089685	BIRC5	2.6895	4.19756e-20	9.09026e-21
Inflammatory_mixed_cell	ENSG00000180871	CXCR2	2.59414	4.27044e-20	9.38409e-21
Inflammatory_mixed_cell	ENSG00000069431	ABCC9	2.14828	1.77365e-19	4.01047e-20
Inflammatory_mixed_cell	ENSG00000177455	CD19	2.59095	2.58621e-19	5.93016e-20
Inflammatory_mixed_cell	ENSG00000100453	GZMB	2.09013	2.45887e-17	5.9514e-18
Inflammatory_mixed_cell	ENSG00000167483	NIBAN3	2.57658	2.73623e-17	6.70986e-18
Inflammatory_mixed_cell	ENSG00000109684	CLNK	2.92467	4.26106e-17	1.05848e-17
Inflammatory_mixed_cell	ENSG00000271447	MMP28	2.20399	1.26089e-16	3.21246e-17
Inflammatory_mixed_cell	ENSG00000102755	FLT1	1.27819	1.34209e-16	3.46208e-17
Inflammatory_mixed_cell	ENSG00000156738	MS4A1	2.92012	2.84126e-16	7.41984e-17
Inflammatory_mixed_cell	ENSG00000095002	MSH2	1.32059	4.55236e-16	1.20333e-16
Inflammatory_mixed_cell	ENSG00000143184	XCL1	2.25798	4.93868e-16	1.32118e-16
Inflammatory_mixed_cell	ENSG00000051180	RAD51	2.61205	1.18472e-15	3.24476e-16
Inflammatory_mixed_cell	ENSG00000136244	IL6	2.16141	1.19273e-15	3.30471e-16
Inflammatory_mixed_cell	ENSG00000134817	APLNR	2.24122	1.79062e-15	5.01829e-16
Inflammatory_mixed_cell	ENSG00000126787	DLGAP5	2.63465	1.97963e-15	5.61107e-16
Inflammatory_mixed_cell	ENSG00000197385	ZNF860	2.28413	1.31849e-14	3.8631e-15
Inflammatory_mixed_cell	ENSG00000144218	AFF3	2.41516	5.00377e-14	1.48201e-14
Inflammatory_mixed_cell	ENSG00000163464	CXCR1	3.32151	2.62514e-13	7.9423e-14
Inflammatory_mixed_cell	ENSG00000106018	VIPR2	1.57915	5.41206e-13	1.65464e-13
Inflammatory_mixed_cell	ENSG00000179776	CDH5	1.1294	7.16741e-13	2.21413e-13
Inflammatory_mixed_cell	ENSG00000012061	ERCC1	1.5706	2.72325e-12	8.58604e-13
Inflammatory_mixed_cell	ENSG00000126215	XRCC3	2.04879	8.29963e-12	2.64319e-12
Inflammatory_mixed_cell	ENSG00000166402	TUB	2.35517	2.97677e-11	9.66977e-12
Inflammatory_mixed_cell	ENSG00000111537	IFNG	2.3564	3.0923e-11	1.01435e-11
Inflammatory_mixed_cell	ENSG00000134539	KLRD1	2.07009	3.27258e-11	1.08391e-11
Inflammatory_mixed_cell	ENSG00000183091	NEB	2.14972	3.88463e-11	1.299e-11
Inflammatory_mixed_cell	ENSG00000131747	TOP2A	1.90065	9.07779e-11	3.06448e-11
Inflammatory_mixed_cell	ENSG00000135443	KRT85	3.13944	9.44641e-11	3.219e-11
Inflammatory_mixed_cell	ENSG00000140941	MAP1LC3B	0.226911	2.3788e-10	8.25559e-11
Inflammatory_mixed_cell	ENSG00000152402	GUCY1A2	2.56673	2.3788e-10	8.32254e-11
Inflammatory_mixed_cell	ENSG00000225783	MIAT	1.87898	2.3788e-10	8.33336e-11
Inflammatory_mixed_cell	ENSG00000184292	TACSTD2	2.19	6.17093e-10	2.18144e-10
Inflammatory_mixed_cell	ENSG00000138795	LEF1	2.62762	8.57488e-10	3.05855e-10
Inflammatory_mixed_cell	ENSG00000157404	KIT	1.82071	9.36983e-10	3.37194e-10
Inflammatory_mixed_cell	ENSG00000204323	SMIM5	2.89813	1.13444e-09	4.11865e-10
Inflammatory_mixed_cell	ENSG00000111404	RERGL	1.78546	1.61445e-09	5.91278e-10
Inflammatory_mixed_cell	ENSG00000147113	DIPK2B	2.05655	2.40214e-09	8.87413e-10
Inflammatory_mixed_cell	ENSG00000224259	LINC01133	1.98868	3.64623e-09	1.35863e-09
Inflammatory_mixed_cell	ENSG00000006377	DLX6	1.60729	4.3996e-09	1.65335e-09
Inflammatory_mixed_cell	ENSG00000213809	KLRK1	1.73869	6.04337e-09	2.30957e-09
Inflammatory_mixed_cell	ENSG00000139618	BRCA2	2.5476	7.81584e-09	3.01184e-09
Inflammatory_mixed_cell	ENSG00000087586	AURKA	2.22679	9.35568e-09	3.63501e-09
Inflammatory_mixed_cell	ENSG00000115884	SDC1	2.82747	9.96374e-09	3.903e-09
Inflammatory_mixed_cell	ENSG00000129173	E2F8	2.64041	1.19204e-08	4.7074e-09
Inflammatory_mixed_cell	ENSG00000162771	FAM71A	2.47965	1.35359e-08	5.38848e-09
Inflammatory_mixed_cell	ENSG00000178999	AURKB	2.78331	1.39754e-08	5.60797e-09
Inflammatory_mixed_cell	ENSG00000197992	CLEC9A	2.24167	1.43472e-08	5.80283e-09
Inflammatory_mixed_cell	ENSG00000101000	PROCR	0.959898	1.48757e-08	6.06398e-09
Inflammatory_mixed_cell	ENSG00000131203	IDO1	3.33762	3.18975e-08	1.31044e-08
Inflammatory_mixed_cell	ENSG00000105880	DLX5	1.34141	3.54381e-08	1.46718e-08
Inflammatory_mixed_cell	ENSG00000115590	IL1R2	2.43148	4.14773e-08	1.73457e-08
Inflammatory_mixed_cell	ENSG00000121807	CCR2	1.3289	4.14773e-08	1.74363e-08
Inflammatory_mixed_cell	ENSG00000099974	DDTL	1.83984	4.35583e-08	1.84499e-08
Inflammatory_mixed_cell	ENSG00000123485	HJURP	2.56811	5.63621e-08	2.40526e-08
Inflammatory_mixed_cell	ENSG00000164171	ITGA2	1.85508	6.79368e-08	2.92085e-08
Inflammatory_mixed_cell	ENSG00000175595	ERCC4	2.4962	2.20542e-07	9.55215e-08
Inflammatory_mixed_cell	ENSG00000137441	FGFBP2	2.44258	2.28177e-07	9.95547e-08
Inflammatory_mixed_cell	ENSG00000122025	FLT3	2.82824	2.44827e-07	1.07599e-07
Inflammatory_mixed_cell	ENSG00000140932	CMTM2	2.65083	2.61578e-07	1.15794e-07
Inflammatory_mixed_cell	ENSG00000141682	PMAIP1	1.78246	4.10207e-07	1.84201e-07
Inflammatory_mixed_cell	ENSG00000078401	EDN1	0.356033	4.68217e-07	2.11741e-07
Inflammatory_mixed_cell	ENSG00000164867	NOS3	2.05142	4.86068e-07	2.21362e-07
Inflammatory_mixed_cell	ENSG00000101162	TUBB1	2.60445	4.96057e-07	2.29071e-07
Inflammatory_mixed_cell	ENSG00000149534	MS4A2	2.63519	6.2486e-07	2.9452e-07
Inflammatory_mixed_cell	ENSG00000163600	ICOS	2.26994	9.28757e-07	4.40716e-07
Inflammatory_mixed_cell	ENSG00000162711	NLRP3	1.65767	1.0655e-06	5.08995e-07
Inflammatory_mixed_cell	ENSG00000150636	CCDC102B	1.98014	1.24513e-06	6.02736e-07
Inflammatory_mixed_cell	ENSG00000117399	CDC20	2.51763	1.3757e-06	6.70325e-07
Inflammatory_mixed_cell	ENSG00000173535	TNFRSF10C	1.81449	1.41338e-06	6.93187e-07
Inflammatory_mixed_cell	ENSG00000268257	AIRN	2.24944	1.59052e-06	7.8513e-07
Inflammatory_mixed_cell	ENSG00000105369	CD79A	1.731	1.72239e-06	8.55711e-07
Inflammatory_mixed_cell	ENSG00000150045	KLRF1	2.19249	2.7539e-06	1.37695e-06
Inflammatory_mixed_cell	ENSG00000102174	PHEX	2.64145	2.94629e-06	1.48292e-06
Inflammatory_mixed_cell	ENSG00000257335	MGAM	2.2217	2.94629e-06	1.49191e-06
Inflammatory_mixed_cell	ENSG00000162723	SLAMF9	1.45197	4.8123e-06	2.46745e-06
Inflammatory_mixed_cell	ENSG00000136634	IL10	1.70137	5.72397e-06	2.95313e-06
Inflammatory_mixed_cell	ENSG00000198178	CLEC4C	2.66331	7.08526e-06	3.67802e-06
Inflammatory_mixed_cell	ENSG00000187720	THSD4	0.623198	9.5213e-06	4.97291e-06
Inflammatory_mixed_cell	ENSG00000170476	MZB1	0.505516	1.10961e-05	5.86611e-06
Inflammatory_mixed_cell	ENSG00000174175	SELP	1.54564	1.33662e-05	7.10877e-06
Inflammatory_mixed_cell	ENSG00000149294	NCAM1	1.6182	1.57743e-05	8.43977e-06
Inflammatory_mixed_cell	ENSG00000166535	A2ML1	2.4935	1.74247e-05	9.37829e-06
Inflammatory_mixed_cell	ENSG00000164362	TERT	3.03517	2.44876e-05	1.32576e-05
Inflammatory_mixed_cell	ENSG00000150337	FCGR1A	0.134382	2.58039e-05	1.40525e-05
Inflammatory_mixed_cell	ENSG00000141510	TP53	0.639252	2.87365e-05	1.5741e-05
Inflammatory_mixed_cell	ENSG00000180644	PRF1	1.79039	4.14075e-05	2.28654e-05
Inflammatory_mixed_cell	ENSG00000163751	CPA3	1.68874	4.63025e-05	2.58055e-05
Inflammatory_mixed_cell	ENSG00000196083	IL1RAP	2.07331	5.24336e-05	2.93896e-05
Inflammatory_mixed_cell	ENSG00000132646	PCNA	0.469881	6.09029e-05	3.43306e-05
Inflammatory_mixed_cell	ENSG00000139874	SSTR1	2.80182	9.72188e-05	5.51113e-05
Inflammatory_mixed_cell	ENSG00000170312	CDK1	2.21714	9.77421e-05	5.57192e-05
Inflammatory_mixed_cell	ENSG00000176083	ZNF683	2.64909	0.000103287	5.92094e-05
Inflammatory_mixed_cell	ENSG00000037280	FLT4	1.84469	0.000184522	0.000106952
Inflammatory_mixed_cell	ENSG00000012124	CD22	1.68028	0.000188859	0.000110067
Inflammatory_mixed_cell	ENSG00000104435	STMN2	2.61825	0.000213359	0.000125025
Inflammatory_mixed_cell	ENSG00000183484	GPR132	1.32238	0.000232119	0.000136758
Inflammatory_mixed_cell	ENSG00000169783	LINGO1	2.08797	0.000236644	0.000140177
Inflammatory_mixed_cell	ENSG00000163687	DNASE1L3	1.56629	0.00032361	0.000193754
Inflammatory_mixed_cell	ENSG00000117707	PROX1	2.27025	0.00032955	0.00019836
Inflammatory_mixed_cell	ENSG00000231764	DLX6-AS1	-0.100742	0.000342277	0.00020711
Inflammatory_mixed_cell	ENSG00000061656	SPAG4	2.54939	0.000510122	0.000310297
Inflammatory_mixed_cell	ENSG00000163072	NOSTRIN	1.96304	0.00052538	0.000321957
Inflammatory_mixed_cell	ENSG00000137745	MMP13	2.91412	0.000568873	0.000351469
Inflammatory_mixed_cell	ENSG00000020922	MRE11	1.8052	0.000618041	0.000383816
Inflammatory_mixed_cell	ENSG00000115718	PROC	2.61542	0.000623813	0.000391373
Inflammatory_mixed_cell	ENSG00000133800	LYVE1	0.487308	0.000747024	0.000471054
Inflammatory_mixed_cell	ENSG00000151617	EDNRA	0.806133	0.000865066	0.000550997
Inflammatory_mixed_cell	ENSG00000110799	VWF	-0.590193	0.00102138	0.000653813
Inflammatory_mixed_cell	ENSG00000115970	THADA	0.399229	0.00122745	0.000789636
Inflammatory_mixed_cell	ENSG00000081479	LRP2	2.45934	0.00129403	0.000836588
Inflammatory_mixed_cell	ENSG00000148773	MKI67	2.13006	0.00131048	0.000851396
Inflammatory_mixed_cell	ENSG00000155011	DKK2	0.918493	0.0013181	0.000860544
Inflammatory_mixed_cell	ENSG00000073050	XRCC1	1.33668	0.00198818	0.00131068
Inflammatory_mixed_cell	ENSG00000213088	ACKR1	1.96153	0.00220737	0.00146221
Inflammatory_mixed_cell	ENSG00000123643	SLC36A1	0.657625	0.00245222	0.00164002
Inflammatory_mixed_cell	ENSG00000196549	MME	1.53699	0.00269782	0.00181287
Inflammatory_mixed_cell	ENSG00000099977	DDT	2.08062	0.00284954	0.00193297
Inflammatory_mixed_cell	ENSG00000120156	TEK	1.48287	0.00299729	0.00204274
Inflammatory_mixed_cell	ENSG00000171051	FPR1	0.250911	0.00312123	0.00213945
Inflammatory_mixed_cell	ENSG00000163568	AIM2	2.41178	0.00312123	0.00214709
Inflammatory_mixed_cell	ENSG00000116191	RALGPS2	1.67587	0.00317494	0.00219415
Inflammatory_mixed_cell	ENSG00000123999	INHA	2.75211	0.00332703	0.00230985
Inflammatory_mixed_cell	ENSG00000128052	KDR	2.12606	0.00336044	0.00234374
Inflammatory_mixed_cell	ENSG00000119688	ABCD4	2.2111	0.00355279	0.00248921
Inflammatory_mixed_cell	ENSG00000165124	SVEP1	1.06764	0.00369859	0.00260315
Inflammatory_mixed_cell	ENSG00000115607	IL18RAP	2.11455	0.00396389	0.0028025
Inflammatory_mixed_cell	ENSG00000163106	HPGDS	1.84756	0.00443081	0.00314672
Inflammatory_mixed_cell	ENSG00000133246	PRAM1	1.45127	0.00494216	0.00352561
Inflammatory_mixed_cell	ENSG00000197253	TPSB2	1.30721	0.00660717	0.00475548
Inflammatory_mixed_cell	ENSG00000113810	SMC4	0.512543	0.00767087	0.00556993
Inflammatory_mixed_cell	ENSG00000124067	SLC12A4	0.656383	0.00778	0.00567395
Inflammatory_mixed_cell	ENSG00000160712	IL6R	0.918136	0.00810305	0.00593536
Inflammatory_mixed_cell	ENSG00000113361	CDH6	1.57188	0.0102638	0.00761611
Inflammatory_mixed_cell	ENSG00000164305	CASP3	1.09254	0.012485	0.00934388
Inflammatory_mixed_cell	ENSG00000140398	NEIL1	1.1568	0.0145331	0.0109692
Inflammatory_mixed_cell	ENSG00000178404	CEP295NL	3.05985	0.0157545	0.0119413
Inflammatory_mixed_cell	ENSG00000203883	SOX18	2.74991	0.0225494	0.0171634
Inflammatory_mixed_cell	ENSG00000131828	PDHA1	0.751509	0.0232498	0.0177705
Inflammatory_mixed_cell	ENSG00000114026	OGG1	1.01783	0.0252688	0.0195551
Inflammatory_mixed_cell	ENSG00000122691	TWIST1	0.882294	0.0280191	0.0217728
Inflammatory_mixed_cell	ENSG00000102010	BMX	0.910854	0.0288666	0.0225233
Inflammatory_mixed_cell	ENSG00000180875	GREM2	0.907369	0.0295627	0.0231606
Inflammatory_mixed_cell	ENSG00000154783	FGD5	0.672457	0.0348227	0.0275033
Inflammatory_mixed_cell	ENSG00000175164	ABO	2.31797	0.0412481	0.0327094
Inflammatory_mixed_cell	ENSG00000167286	CD3D	1.14358	0.0421307	0.0335436
Inflammatory_mixed_cell	ENSG00000076242	MLH1	0.664882	0.0466317	0.0372756
Inflammatory_mixed_cell	ENSG00000095970	TREM2	0.0300226	0.0338737	0.0266458
Inflammatory_mixed_cell	ENSG00000132334	PTPRE	-0.586793	0.0237203	0.0182813
Inflammatory_mixed_cell	ENSG00000133789	SWAP70	-0.322182	0.023384	0.0179476
Inflammatory_mixed_cell	ENSG00000197903	HIST1H2BK	-0.405548	0.0138476	0.0104077
Inflammatory_mixed_cell	ENSG00000064989	CALCRL	-0.917364	0.0114654	0.00854431
Inflammatory_mixed_cell	ENSG00000129038	LOXL1	-0.967672	0.00928929	0.00686342
Inflammatory_mixed_cell	ENSG00000166147	FBN1	-0.325869	0.00884558	0.00650742
Inflammatory_mixed_cell	ENSG00000134853	PDGFRA	-0.564172	0.00724466	0.00523738
Inflammatory_mixed_cell	ENSG00000115594	IL1R1	0.489511	0.00646989	0.00463607
Inflammatory_mixed_cell	ENSG00000018280	SLC11A1	-0.830836	0.00281564	0.00190101
Inflammatory_mixed_cell	ENSG00000140564	FURIN	-0.533504	0.00229883	0.00153012
Inflammatory_mixed_cell	ENSG00000137462	TLR2	-0.948101	0.00158299	0.00103852
Inflammatory_mixed_cell	ENSG00000153208	MERTK	0.453661	0.000861969	0.00054628
Inflammatory_mixed_cell	ENSG00000277632	CCL3	-1.97155	0.000621489	0.000387936
Inflammatory_mixed_cell	ENSG00000253729	PRKDC	-0.812899	0.00052538	0.000322924
Inflammatory_mixed_cell	ENSG00000229619	MBNL1-AS1	-0.449817	0.00032361	0.000192975
Inflammatory_mixed_cell	ENSG00000126581	BECN1	-0.310551	0.000114699	6.61161e-05
Inflammatory_mixed_cell	ENSG00000130303	BST2	-1.19617	4.14075e-05	2.29455e-05
Inflammatory_mixed_cell	ENSG00000019169	MARCO	0.250573	9.60278e-06	5.04605e-06
Inflammatory_mixed_cell	ENSG00000140678	ITGAX	-0.476529	4.36468e-06	2.22404e-06
Inflammatory_mixed_cell	ENSG00000172572	PDE3A	-0.859258	1.19436e-06	5.74358e-07
Inflammatory_mixed_cell	ENSG00000167641	PPP1R14A	-2.19971	6.2486e-07	2.94082e-07
Inflammatory_mixed_cell	ENSG00000162407	PLPP3	-0.586914	5.92982e-07	2.75718e-07
Inflammatory_mixed_cell	ENSG00000012779	ALOX5	-0.750198	4.86676e-07	2.23189e-07
Inflammatory_mixed_cell	ENSG00000113721	PDGFRB	-0.126009	2.75207e-07	1.22704e-07
Inflammatory_mixed_cell	ENSG00000121966	CXCR4	-1.05454	4.42611e-09	1.67741e-09
Inflammatory_mixed_cell	ENSG00000204217	BMPR2	-0.839355	1.2441e-11	4.00174e-12
Inflammatory_mixed_cell	ENSG00000198053	SIRPA	-0.930752	1.60655e-12	5.01409e-13
Inflammatory_mixed_cell	ENSG00000275385	CCL18	-1.78979	2.33111e-13	6.97848e-14
Inflammatory_mixed_cell	ENSG00000088247	KHSRP	-0.955491	4.34716e-15	1.25985e-15
Inflammatory_mixed_cell	ENSG00000197930	ERO1A	-0.797857	2.47703e-15	7.09977e-16
Inflammatory_mixed_cell	ENSG00000168056	LTBP3	-0.875474	5.01057e-16	1.35636e-16
Inflammatory_mixed_cell	ENSG00000108691	CCL2	-1.10192	6.67227e-17	1.67869e-17
Inflammatory_mixed_cell	ENSG00000115457	IGFBP2	-2.20193	2.75363e-18	6.57713e-19
Inflammatory_mixed_cell	ENSG00000161011	SQSTM1	-0.786831	1.97346e-18	4.65082e-19
Inflammatory_mixed_cell	ENSG00000204262	COL5A2	-1.42851	1.32499e-18	3.08038e-19
Inflammatory_mixed_cell	ENSG00000261371	PECAM1	-1.72147	1.3909e-19	3.10074e-20
Inflammatory_mixed_cell	ENSG00000127083	OMD	-1.55195	3.91556e-20	8.35486e-21
Inflammatory_mixed_cell	ENSG00000106799	TGFBR1	-1.53727	4.2961e-24	8.61956e-25
Inflammatory_mixed_cell	ENSG00000109846	CRYAB	-0.675708	1.67766e-24	3.31257e-25
Inflammatory_mixed_cell	ENSG00000203747	FCGR3A	-1.05205	1.48842e-28	2.7967e-29
Inflammatory_mixed_cell	ENSG00000106366	SERPINE1	-2.13047	1.99312e-29	3.68156e-30
Inflammatory_mixed_cell	ENSG00000010610	CD4	-1.64829	7.36369e-30	1.31327e-30
Inflammatory_mixed_cell	ENSG00000100985	MMP9	-3.29641	8.16375e-31	1.42996e-31
Inflammatory_mixed_cell	ENSG00000163220	S100A9	-2.65963	6.27296e-35	1.07879e-35
Inflammatory_mixed_cell	ENSG00000160789	LMNA	-1.00903	5.9496e-36	1.00423e-36
Inflammatory_mixed_cell	ENSG00000140937	CDH11	-1.59802	5.91506e-38	9.79565e-39
Inflammatory_mixed_cell	ENSG00000163513	TGFBR2	-1.05911	1.59329e-38	2.58783e-39
Inflammatory_mixed_cell	ENSG00000100644	HIF1A	-1.5862	2.4744e-42	3.94012e-43
Inflammatory_mixed_cell	ENSG00000137801	THBS1	-2.30695	3.79052e-43	5.91514e-44
Inflammatory_mixed_cell	ENSG00000196776	CD47	-0.993421	1.76914e-43	2.70442e-44
Inflammatory_mixed_cell	ENSG00000164125	GASK1B	-1.35997	1.12471e-44	1.68349e-45
Inflammatory_mixed_cell	ENSG00000079246	XRCC5	-1.06927	2.69072e-45	3.94181e-46
Inflammatory_mixed_cell	ENSG00000117519	CNN3	-1.59189	1.13568e-47	1.62756e-48
Inflammatory_mixed_cell	ENSG00000135218	CD36	-3.44464	2.06737e-53	2.83111e-54
Inflammatory_mixed_cell	ENSG00000139329	LUM	-2.80142	2.07542e-56	2.64385e-57
Inflammatory_mixed_cell	ENSG00000182871	COL18A1	-1.18659	3.64949e-60	4.41658e-61
Inflammatory_mixed_cell	ENSG00000105329	TGFB1	-0.754281	5.49765e-63	6.47812e-64
Inflammatory_mixed_cell	ENSG00000177575	CD163	-2.53631	1.1055e-70	1.26746e-71
Inflammatory_mixed_cell	ENSG00000130176	CNN1	-2.14771	1.40005e-77	1.51597e-78
Inflammatory_mixed_cell	ENSG00000170458	CD14	-2.70825	3.00785e-79	3.16111e-80
Inflammatory_mixed_cell	ENSG00000106991	ENG	-1.95324	1.4188e-86	1.44591e-87
Inflammatory_mixed_cell	ENSG00000102265	TIMP1	-4.12719	8.9145e-109	8.51704e-110
Inflammatory_mixed_cell	ENSG00000250722	SELENOP	-3.18146	6.28961e-114	5.80887e-115
Inflammatory_mixed_cell	ENSG00000140416	TPM1	-1.14383	9.56058e-117	8.52536e-118
Inflammatory_mixed_cell	ENSG00000131981	LGALS3	-2.70642	9.54278e-154	7.90166e-155
Inflammatory_mixed_cell	ENSG00000130203	APOE	-3.22264	6.90505e-172	5.27775e-173
Inflammatory_mixed_cell	ENSG00000168542	COL3A1	-2.70347	8.7848e-197	6.43472e-198
Inflammatory_mixed_cell	ENSG00000122786	CALD1	-2.21655	6.3149e-198	4.42445e-199
Inflammatory_mixed_cell	ENSG00000123384	LRP1	-1.95212	7.01134e-217	4.68911e-218
Inflammatory_mixed_cell	ENSG00000090382	LYZ	-3.66227	1.03533e-217	6.59445e-219
Inflammatory_mixed_cell	ENSG00000067225	PKM	-1.41802	5.85634e-227	3.35714e-228
Inflammatory_mixed_cell	ENSG00000129226	CD68	-3.57973	5.90856e-262	3.1989e-263
Inflammatory_mixed_cell	ENSG00000143248	RGS5	-2.37745	1.37906e-278	7.02705e-280
Inflammatory_mixed_cell	ENSG00000166033	HTRA1	-2.80006	6.64469e-297	3.17421e-298
Inflammatory_mixed_cell	ENSG00000133392	MYH11	-2.40173	0	0
Inflammatory_mixed_cell	ENSG00000118785	SPP1	-7.27561	0	0
Inflammatory_mixed_cell	ENSG00000164692	COL1A2	-3.05179	0	0
Inflammatory_mixed_cell	ENSG00000125868	DSTN	-1.90438	0	0
Inflammatory_mixed_cell	ENSG00000101335	MYL9	-2.6856	0	0
Inflammatory_mixed_cell	ENSG00000107796	ACTA2	-2.8091	0	0
Inflammatory_mixed_cell	ENSG00000135046	ANXA1	-2.74255	0	0
Inflammatory_mixed_cell	ENSG00000149591	TAGLN	-2.70451	0	0
Inflammatory_mixed_cell	ENSG00000115414	FN1	-2.93016	0	0
Inflammatory_mixed_cell	ENSG00000117984	CTSD	-3.90225	0	0
Inflammatory_mixed_cell	ENSG00000164733	CTSB	-4.20949	0	0
Inflammatory_mixed_cell	ENSG00000026025	VIM	-3.30577	0	0
Macrophage	ENSG00000164733	CTSB	4.45065	0	0
Macrophage	ENSG00000117984	CTSD	3.45277	0	0
Macrophage	ENSG00000118785	SPP1	6.32918	0	0
Macrophage	ENSG00000129226	CD68	5.04637	0	0
Macrophage	ENSG00000090382	LYZ	4.96513	0	0
Macrophage	ENSG00000130203	APOE	5.44517	0	0
Macrophage	ENSG00000170458	CD14	4.61544	0	0
Macrophage	ENSG00000177575	CD163	5.43313	0	0
Macrophage	ENSG00000250722	SELENOP	3.77297	0	0
Macrophage	ENSG00000164687	FABP5	3.03203	0	0
Macrophage	ENSG00000135218	CD36	6.47877	0	0
Macrophage	ENSG00000140678	ITGAX	3.58248	0	0
Macrophage	ENSG00000131981	LGALS3	2.70268	0	0
Macrophage	ENSG00000010610	CD4	3.92347	0	0
Macrophage	ENSG00000203747	FCGR3A	4.03911	0	0
Macrophage	ENSG00000100985	MMP9	6.51094	0	0
Macrophage	ENSG00000275385	CCL18	4.75889	0	0
Macrophage	ENSG00000163220	S100A9	3.66772	0	0
Macrophage	ENSG00000067225	PKM	0.986904	0	0
Macrophage	ENSG00000121966	CXCR4	2.19961	0	0
Macrophage	ENSG00000012779	ALOX5	4.09846	0	0
Macrophage	ENSG00000198053	SIRPA	2.35806	0	0
Macrophage	ENSG00000100644	HIF1A	2.2977	0	0
Macrophage	ENSG00000019169	MARCO	3.39945	0	0
Macrophage	ENSG00000262406	MMP12	4.65393	0	0
Macrophage	ENSG00000108691	CCL2	1.79039	0	0
Macrophage	ENSG00000197930	ERO1A	1.92241	0	0
Macrophage	ENSG00000150337	FCGR1A	2.87613	0	0
Macrophage	ENSG00000081237	PTPRC	1.59924	0	0
Macrophage	ENSG00000261371	PECAM1	0.279628	0	0
Macrophage	ENSG00000123384	LRP1	0.511232	6.91841e-308	0
Macrophage	ENSG00000277632	CCL3	5.11839	1.87701e-247	3.46709e-248
Macrophage	ENSG00000153208	MERTK	1.67196	2.03754e-205	4.02317e-206
Macrophage	ENSG00000175445	LPL	2.27153	8.83053e-197	1.77173e-197
Macrophage	ENSG00000111252	SH2B3	1.90359	4.08362e-183	8.32331e-184
Macrophage	ENSG00000137462	TLR2	2.95099	4.48493e-182	9.2841e-183
Macrophage	ENSG00000095970	TREM2	3.14384	2.06573e-180	4.34197e-181
Macrophage	ENSG00000132334	PTPRE	2.01745	2.75724e-180	5.88328e-181
Macrophage	ENSG00000018280	SLC11A1	3.56838	7.8672e-176	1.70372e-176
Macrophage	ENSG00000123643	SLC36A1	2.45725	6.35618e-161	1.41698e-161
Macrophage	ENSG00000105329	TGFB1	0.688246	2.03913e-145	4.80558e-146
Macrophage	ENSG00000161011	SQSTM1	0.978687	4.47271e-118	1.06832e-118
Macrophage	ENSG00000137752	CASP1	1.04364	7.76544e-81	1.929e-81
Macrophage	ENSG00000106799	TGFBR1	0.281877	1.58444e-75	4.13771e-76
Macrophage	ENSG00000130303	BST2	1.59437	3.81901e-72	1.02164e-72
Macrophage	ENSG00000171051	FPR1	2.38608	3.13078e-69	8.47503e-70
Macrophage	ENSG00000276085	CCL3L1	4.07736	5.64408e-57	1.5638e-57
Macrophage	ENSG00000070961	ATP2B1	1.73905	4.17451e-56	1.18322e-56
Macrophage	ENSG00000149311	ATM	0.382451	1.32224e-52	3.78985e-53
Macrophage	ENSG00000119535	CSF3R	2.07931	9.19409e-44	2.66453e-44
Macrophage	ENSG00000140564	FURIN	0.197729	4.04898e-41	1.19922e-41
Macrophage	ENSG00000088247	KHSRP	-0.152598	5.45211e-41	1.63216e-41
Macrophage	ENSG00000160712	IL6R	2.0856	4.52512e-40	1.36906e-40
Macrophage	ENSG00000197903	HIST1H2BK	1.85345	9.29653e-35	2.84225e-35
Macrophage	ENSG00000140941	MAP1LC3B	0.822544	3.49694e-32	1.08026e-32
Macrophage	ENSG00000196419	XRCC6	0.772894	2.62298e-31	8.18636e-32
Macrophage	ENSG00000143799	PARP1	1.25163	4.21119e-27	1.35456e-27
Macrophage	ENSG00000102755	FLT1	-0.0233809	1.9693e-25	6.4598e-26
Macrophage	ENSG00000196776	CD47	0.0367783	2.46133e-25	8.15217e-26
Macrophage	ENSG00000162407	PLPP3	-0.302646	1.47715e-24	4.98656e-25
Macrophage	ENSG00000196549	MME	1.86723	2.7077e-24	9.22688e-25
Macrophage	ENSG00000100297	MCM5	1.1576	2.20573e-21	7.58659e-22
Macrophage	ENSG00000143546	S100A8	0.406458	3.02272e-21	1.04929e-21
Macrophage	ENSG00000162711	NLRP3	1.33269	2.28544e-20	8.00632e-21
Macrophage	ENSG00000243716	NPIPB5	0.303713	2.39159e-20	8.45433e-21
Macrophage	ENSG00000198830	HMGN2	0.0620276	3.27713e-18	1.18979e-18
Macrophage	ENSG00000136634	IL10	1.65834	5.27382e-18	1.9315e-18
Macrophage	ENSG00000126581	BECN1	0.493884	9.47862e-16	3.53184e-16
Macrophage	ENSG00000132646	PCNA	1.24824	3.29824e-15	1.24997e-15
Macrophage	ENSG00000163734	CXCL3	1.08992	2.29144e-14	8.75709e-15
Macrophage	ENSG00000087088	BAX	0.758364	2.1864e-13	8.42529e-14
Macrophage	ENSG00000164104	HMGB2	0.432006	1.55379e-12	6.136e-13
Macrophage	ENSG00000183484	GPR132	1.31603	9.05432e-12	3.63326e-12
Macrophage	ENSG00000163106	HPGDS	1.04792	7.90302e-11	3.19645e-11
Macrophage	ENSG00000075223	SEMA3C	-0.374598	1.51856e-10	6.1903e-11
Macrophage	ENSG00000133800	LYVE1	0.856018	1.53074e-10	6.2887e-11
Macrophage	ENSG00000125538	IL1B	2.95631	1.54375e-10	6.39131e-11
Macrophage	ENSG00000133789	SWAP70	0.504192	3.01607e-10	1.2679e-10
Macrophage	ENSG00000012124	CD22	1.36011	1.32137e-08	5.59689e-09
Macrophage	ENSG00000135046	ANXA1	-0.147969	2.47238e-08	1.05509e-08
Macrophage	ENSG00000030110	BAK1	-0.0500852	3.11573e-08	1.33957e-08
Macrophage	ENSG00000079246	XRCC5	0.111139	3.76919e-08	1.63252e-08
Macrophage	ENSG00000100393	EP300	0.0501325	1.17841e-07	5.21651e-08
Macrophage	ENSG00000162723	SLAMF9	1.97239	5.31846e-07	2.4221e-07
Macrophage	ENSG00000248323	LUCAT1	0.329079	5.70479e-07	2.63438e-07
Macrophage	ENSG00000196371	FUT4	0.363854	1.21188e-06	5.71205e-07
Macrophage	ENSG00000196588	MRTFA	0.0299805	1.53605e-06	7.28889e-07
Macrophage	ENSG00000119688	ABCD4	0.270065	4.99054e-06	2.39991e-06
Macrophage	ENSG00000141510	TP53	0.51849	9.81306e-06	4.75027e-06
Macrophage	ENSG00000104320	NBN	0.238954	0.000104439	5.18868e-05
Macrophage	ENSG00000253729	PRKDC	0.501959	0.000168473	8.47732e-05
Macrophage	ENSG00000198218	QRICH1	0.501231	0.000368062	0.000187547
Macrophage	ENSG00000104738	MCM4	0.453038	0.000399615	0.000204898
Macrophage	ENSG00000178404	CEP295NL	0.500392	0.000817921	0.000424589
Macrophage	ENSG00000131747	TOP2A	1.44162	0.00157322	0.000826692
Macrophage	ENSG00000165949	IFI27	0.559102	0.00241082	0.00128219
Macrophage	ENSG00000183765	CHEK2	-0.308712	0.00564646	0.003057
Macrophage	ENSG00000164305	CASP3	0.54662	0.0122132	0.00669003
Macrophage	ENSG00000141682	PMAIP1	0.66198	0.0137877	0.00759642
Macrophage	ENSG00000136826	KLF4	-0.0663543	0.021615	0.0121842
Macrophage	ENSG00000148773	MKI67	0.898742	0.0334891	0.0193042
Macrophage	ENSG00000012048	BRCA1	0.267131	0.0425499	0.0246627
Macrophage	ENSG00000198670	LPA	0.0392568	0.0426848	0.0248768
Macrophage	ENSG00000102010	BMX	-2.10714	0.0305114	0.0174906
Macrophage	ENSG00000113361	CDH6	-1.75248	0.0286493	0.0163319
Macrophage	ENSG00000259207	ITGB3	-0.195132	0.0237764	0.0134783
Macrophage	ENSG00000150636	CCDC102B	-1.17186	0.0195718	0.0109702
Macrophage	ENSG00000179914	ITLN1	-3.08595	0.0162772	0.0090717
Macrophage	ENSG00000106018	VIPR2	-0.269156	0.016202	0.0089782
Macrophage	ENSG00000116824	CD2	-2.44651	0.00655926	0.00357208
[truncated: 534 more rows]

## Sheet: Wilcoxon - Scale 10
Cluster name	ENSEMBL ID	HGNC symbol	log2FC	padj	pvalue
[truncated: 1,216 more rows]

[truncated: 1 more sheets: Wilcoxon - Scale 15]
