# Supplementary material for: Single cell spatial transcriptomics integration deciphers the morphological heterogeneity of atherosclerotic carotid arteries
Source: Nat Commun. 2025 Dec 18;16:11282. doi: 10.1038/s41467-025-67679-4 (PMC12717225; doi:10.1038/s41467-025-67679-4)
Supplement: Supplementary file 3 — Supplementary Data 1-18 [file 41467_2025_67679_MOESM3_ESM.zip › Supplementary_Data_16.xlsx]

## Sheet: Column Descriptions
Supplementary Data 16 showing the differential gene expression (DGE) results across macrophage substates of plaques 4,7,8,10 with Xenium Panel 1 genes. The sheet names depict the DGE method used.
Column	Description
Contrast	Differential gene expression was performed by comparing gene expression of macrophage substates, comparing their expression pairwise, as indicated
ENSEMBL ID	ENSEMBL ID of gene.
HGNC symbol	HGNC symbol of gene.
log2FC	log2 fold change of gene across compared clusters.
padj	Benjamini-Hochberg adjusted p-values of gene log2 fold change significance.
pvalue	Raw two-sided Wald test p-value of gene log2 fold change significance.

## Sheet: Deseq2
Contrast	ENSEMBL ID	HGNC symbol	log2FC	padj	pvalue
Mac_TREM2hi_vs_Mac_C1Q	ENSG00000067225	PKM	2.27922	1.15991e-18	5.85814e-21
Mac_TREM2hi_vs_Mac_C1Q	ENSG00000118785	SPP1	3.11512	6.1373e-17	6.1993e-19
Mac_TREM2hi_vs_Mac_C1Q	ENSG00000135046	ANXA1	2.14695	2.92458e-14	5.90824e-16
Mac_TREM2hi_vs_Mac_C1Q	ENSG00000026025	VIM	2.2126	2.92458e-14	4.53438e-16
Mac_TREM2hi_vs_Mac_C1Q	ENSG00000115414	FN1	3.03047	4.84381e-12	1.22319e-13
Mac_TREM2hi_vs_Mac_C1Q	ENSG00000250722	SELENOP	-3.45641	6.24405e-10	1.89214e-11
Mac_TREM2hi_vs_Mac_C1Q	ENSG00000175445	LPL	2.45694	2.76195e-09	9.76449e-11
Mac_TREM2hi_vs_Mac_C1Q	ENSG00000197930	ERO1A	2.49226	2.91517e-08	1.17785e-09
Mac_TREM2hi_vs_Mac_C1Q	ENSG00000100985	MMP9	5.34677	5.70612e-08	2.59369e-09
Mac_TREM2hi_vs_Mac_C1Q	ENSG00000019169	MARCO	2.74917	1.32578e-07	6.69584e-09
Mac_TREM2hi_vs_Mac_C1Q	ENSG00000164687	FABP5	1.73439	1.7441e-07	9.68942e-09
Mac_TREM2hi_vs_Mac_C1Q	ENSG00000262406	MMP12	4.75324	2.51024e-07	1.52136e-08
Mac_TREM2hi_vs_Mac_C1Q	ENSG00000102755	FLT1	2.4791	6.13686e-06	4.02925e-07
Mac_TREM2hi_vs_Mac_C1Q	ENSG00000160789	LMNA	1.29174	8.15414e-06	5.76555e-07
Mac_TREM2hi_vs_Mac_C1Q	ENSG00000259207	ITGB3	2.46294	8.37094e-06	6.34162e-07
Mac_TREM2hi_vs_Mac_C1Q	ENSG00000243716	NPIPB5	-1.59109	1.44411e-05	1.16696e-06
Mac_TREM2hi_vs_Mac_C1Q	ENSG00000170442	KRT86	1.52357	9.37971e-05	8.05328e-06
Mac_TREM2hi_vs_Mac_C1Q	ENSG00000164733	CTSB	1.14902	0.000383425	3.67933e-05
Mac_TREM2hi_vs_Mac_C1Q	ENSG00000125868	DSTN	1.18904	0.000383425	3.59308e-05
Mac_TREM2hi_vs_Mac_C1Q	ENSG00000129226	CD68	1.09385	0.000742123	7.50689e-05
Mac_TREM2hi_vs_Mac_C1Q	ENSG00000231721	LINC-PINT	-1.27941	0.000742123	7.87101e-05
Mac_TREM2hi_vs_Mac_C1Q	ENSG00000075223	SEMA3C	2.03957	0.000935606	0.000103956
Mac_TREM2hi_vs_Mac_C1Q	ENSG00000196549	MME	2.53293	0.00107034	0.000128992
Mac_TREM2hi_vs_Mac_C1Q	ENSG00000101335	MYL9	1.38955	0.00107034	0.000129738
Mac_TREM2hi_vs_Mac_C1Q	ENSG00000133800	LYVE1	-2.33512	0.00113648	0.000149235
Mac_TREM2hi_vs_Mac_C1Q	ENSG00000018280	SLC11A1	1.18589	0.00113648	0.000146411
Mac_TREM2hi_vs_Mac_C1Q	ENSG00000170160	CCDC144A	-1.46521	0.00199138	0.000271552
Mac_TREM2hi_vs_Mac_C1Q	ENSG00000132334	PTPRE	1.1542	0.00220061	0.000311197
Mac_TREM2hi_vs_Mac_C1Q	ENSG00000102265	TIMP1	2.05592	0.00267442	0.000391708
Mac_TREM2hi_vs_Mac_C1Q	ENSG00000119535	CSF3R	-1.14114	0.0032597	0.000493894
Mac_TREM2hi_vs_Mac_C1Q	ENSG00000106366	SERPINE1	1.48321	0.00396277	0.000620433
Mac_TREM2hi_vs_Mac_C1Q	ENSG00000135218	CD36	2.20078	0.00538941	0.000871016
Mac_TREM2hi_vs_Mac_C1Q	ENSG00000164125	GASK1B	1.16595	0.00916963	0.00152827
Mac_TREM2hi_vs_Mac_C1Q	ENSG00000136826	KLF4	-1.3167	0.0123822	0.00212624
Mac_TREM2hi_vs_Mac_C1Q	ENSG00000213809	KLRK1	-1.57465	0.0131694	0.00232792
Mac_TREM2hi_vs_Mac_C1Q	ENSG00000090382	LYZ	0.973463	0.0171618	0.003207
Mac_TREM2hi_vs_Mac_C1Q	ENSG00000140941	MAP1LC3B	0.800689	0.0171618	0.00319199
Mac_TREM2hi_vs_Mac_C1Q	ENSG00000108691	CCL2	1.61191	0.0189776	0.00364217
Mac_TREM2hi_vs_Mac_C1Q	ENSG00000178726	THBD	1.20169	0.0201465	0.00396826
Mac_TREM2hi_vs_Mac_C1Q	ENSG00000140564	FURIN	0.7777	0.032714	0.00677412
Mac_TREM2hi_vs_Mac_C1Q	ENSG00000125538	IL1B	1.79603	0.032714	0.00661848
Mac_TREM2hi_vs_Mac_C1Q	ENSG00000178404	CEP295NL	-1.41756	0.0483445	0.0102549
Mac_TREM2hi_vs_Mac_HMOX1	ENSG00000118785	SPP1	3.46832	1.11149e-20	6.61604e-23
Mac_TREM2hi_vs_Mac_HMOX1	ENSG00000250722	SELENOP	-4.2354	7.12123e-18	8.47765e-20
Mac_TREM2hi_vs_Mac_HMOX1	ENSG00000115414	FN1	2.54759	7.62983e-11	1.36247e-12
Mac_TREM2hi_vs_Mac_HMOX1	ENSG00000102755	FLT1	3.44967	7.04409e-09	1.67716e-10
Mac_TREM2hi_vs_Mac_HMOX1	ENSG00000018280	SLC11A1	2.01546	1.008e-07	3.00001e-09
Mac_TREM2hi_vs_Mac_HMOX1	ENSG00000197930	ERO1A	1.95028	2.48775e-07	8.88481e-09
Mac_TREM2hi_vs_Mac_HMOX1	ENSG00000262406	MMP12	5.32222	6.01884e-07	2.50785e-08
Mac_TREM2hi_vs_Mac_HMOX1	ENSG00000165949	IFI27	-3.58667	7.72409e-07	3.67814e-08
Mac_TREM2hi_vs_Mac_HMOX1	ENSG00000130203	APOE	-1.31704	4.90056e-06	2.6253e-07
Mac_TREM2hi_vs_Mac_HMOX1	ENSG00000090382	LYZ	-1.46175	1.30595e-05	7.77349e-07
Mac_TREM2hi_vs_Mac_HMOX1	ENSG00000135046	ANXA1	1.06122	2.19212e-05	1.43532e-06
Mac_TREM2hi_vs_Mac_HMOX1	ENSG00000100985	MMP9	4.27917	2.23898e-05	1.59927e-06
Mac_TREM2hi_vs_Mac_HMOX1	ENSG00000119535	CSF3R	-1.68921	5.01044e-05	3.87713e-06
Mac_TREM2hi_vs_Mac_HMOX1	ENSG00000178726	THBD	1.96818	7.88457e-05	6.57047e-06
Mac_TREM2hi_vs_Mac_HMOX1	ENSG00000067225	PKM	1.22944	9.70416e-05	8.66443e-06
Mac_TREM2hi_vs_Mac_HMOX1	ENSG00000075223	SEMA3C	1.82859	0.000258646	2.46329e-05
Mac_TREM2hi_vs_Mac_HMOX1	ENSG00000275385	CCL18	-2.70242	0.000290257	2.95754e-05
Mac_TREM2hi_vs_Mac_HMOX1	ENSG00000183484	GPR132	1.78777	0.000290257	3.28267e-05
Mac_TREM2hi_vs_Mac_HMOX1	ENSG00000259207	ITGB3	2.80801	0.000290257	3.26158e-05
Mac_TREM2hi_vs_Mac_HMOX1	ENSG00000162723	SLAMF9	2.37826	0.000682825	8.12887e-05
Mac_TREM2hi_vs_Mac_HMOX1	ENSG00000125538	IL1B	2.37234	0.000983464	0.000122933
Mac_TREM2hi_vs_Mac_HMOX1	ENSG00000132334	PTPRE	1.21318	0.00160676	0.000210409
Mac_TREM2hi_vs_Mac_HMOX1	ENSG00000261371	PECAM1	-1.4437	0.00249835	0.000342036
Mac_TREM2hi_vs_Mac_HMOX1	ENSG00000172572	PDE3A	-2.07042	0.002709	0.000387
Mac_TREM2hi_vs_Mac_HMOX1	ENSG00000012124	CD22	-2.03588	0.00504781	0.000751163
Mac_TREM2hi_vs_Mac_HMOX1	ENSG00000108691	CCL2	1.81899	0.00595048	0.000920908
Mac_TREM2hi_vs_Mac_HMOX1	ENSG00000160789	LMNA	0.899675	0.010723	0.00178716
Mac_TREM2hi_vs_Mac_HMOX1	ENSG00000162407	PLPP3	-1.67006	0.010723	0.00176533
Mac_TREM2hi_vs_Mac_HMOX1	ENSG00000163513	TGFBR2	-1.08151	0.0197106	0.00340242
Mac_TREM2hi_vs_Mac_HMOX1	ENSG00000101000	PROCR	1.35617	0.0205265	0.00366545
Mac_TREM2hi_vs_Mac_HMOX1	ENSG00000011465	DCN	1.2357	0.0282087	0.00537308
Mac_TREM2hi_vs_Mac_HMOX1	ENSG00000019169	MARCO	1.27847	0.0282087	0.0052648
Mac_TREM2hi_vs_Mac_HMOX1	ENSG00000154783	FGD5	1.42333	0.0288312	0.00566328
Mac_TREM2hi_vs_Mac_HMOX1	ENSG00000133392	MYH11	-1.38076	0.028922	0.00585326
Mac_TREM2hi_vs_Mac_HMOX1	ENSG00000135218	CD36	1.87729	0.031199	0.00649979
Mac_TREM2hi_vs_Mac_HMOX1	ENSG00000177575	CD163	-0.759305	0.0363946	0.00779885
Mac_TREM2hi_vs_Mac_HMOX1	ENSG00000170442	KRT86	0.646101	0.0404031	0.0091388
Mac_TREM2hi_vs_Mac_HMOX1	ENSG00000133800	LYVE1	-1.25111	0.0404031	0.00910684
Mac_TREM2hi_vs_Mac_HMOX1	ENSG00000166033	HTRA1	1.68945	0.0459373	0.010664
Mac_TREM2hi_vs_Mac_HMOX1	ENSG00000117984	CTSD	-0.737716	0.048186	0.0116561
Mac_TREM2hi_vs_Mac_HMOX1	ENSG00000026025	VIM	0.581341	0.048186	0.0117597
Mac_HMOX1_vs_Mac_C1Q	ENSG00000090382	LYZ	2.38972	2.00649e-16	9.28931e-19
Mac_HMOX1_vs_Mac_C1Q	ENSG00000130203	APOE	1.74727	1.1163e-07	1.03361e-09
Mac_HMOX1_vs_Mac_C1Q	ENSG00000275385	CCL18	2.29159	3.32423e-05	4.61698e-07
Mac_HMOX1_vs_Mac_C1Q	ENSG00000026025	VIM	1.61269	4.73926e-05	8.7764e-07
Mac_HMOX1_vs_Mac_C1Q	ENSG00000117984	CTSD	1.40441	0.000142324	3.29455e-06
Mac_HMOX1_vs_Mac_C1Q	ENSG00000131981	LGALS3	1.63589	0.000358726	9.9646e-06
Mac_HMOX1_vs_Mac_C1Q	ENSG00000183484	GPR132	-2.1572	0.00107973	3.49912e-05
Mac_HMOX1_vs_Mac_C1Q	ENSG00000129226	CD68	1.30745	0.00151764	5.6209e-05
Mac_HMOX1_vs_Mac_C1Q	ENSG00000165949	IFI27	2.84768	0.00192471	8.01961e-05
Mac_HMOX1_vs_Mac_C1Q	ENSG00000019169	MARCO	1.51059	0.00831654	0.000385025
Mac_HMOX1_vs_Mac_C1Q	ENSG00000135046	ANXA1	1.05449	0.00967291	0.000492602
Mac_HMOX1_vs_Mac_C1Q	ENSG00000095970	TREM2	1.1319	0.0114723	0.000637351
Mac_HMOX1_vs_Mac_C1Q	ENSG00000125868	DSTN	1.10849	0.0238849	0.0015226
Mac_HMOX1_vs_Mac_C1Q	ENSG00000231721	LINC-PINT	-1.25031	0.0238849	0.00161137
Mac_HMOX1_vs_Mac_C1Q	ENSG00000067225	PKM	1.02647	0.0238849	0.00165867
Mac_HMOX1_vs_Mac_C1Q	ENSG00000144218	AFF3	-2.03331	0.0262025	0.00194092
Mac_HMOX1_vs_Mac_C1Q	ENSG00000115594	IL1R1	1.50709	0.0270905	0.00225754
Mac_HMOX1_vs_Mac_C1Q	ENSG00000161011	SQSTM1	0.898627	0.0270905	0.0021404
Mac_HMOX1_vs_Mac_C1Q	ENSG00000164687	FABP5	1.2885	0.0351669	0.00309339
Mac_HMOX1_vs_Mac_C1Q	ENSG00000164733	CTSB	1.01012	0.0363455	0.00358671
Mac_HMOX1_vs_Mac_C1Q	ENSG00000175445	LPL	1.49798	0.0363455	0.00341402
Mac_HMOX1_vs_Mac_C1Q	ENSG00000162407	PLPP3	1.34691	0.0363455	0.00387012
Mac_HMOX1_vs_Mac_C1Q	ENSG00000163220	S100A9	1.01205	0.0363455	0.00379236
Mac_HMOX1_vs_Mac_C1Q	ENSG00000243716	NPIPB5	-1.03216	0.041142	0.00457133
Mac_HMOX1_vs_Mac_C1Q	ENSG00000178404	CEP295NL	-1.47185	0.0467136	0.00540666
