# Supplementary material for: Single cell spatial transcriptomics integration deciphers the morphological heterogeneity of atherosclerotic carotid arteries
Source: Nat Commun. 2025 Dec 18;16:11282. doi: 10.1038/s41467-025-67679-4 (PMC12717225; doi:10.1038/s41467-025-67679-4)
Supplement: Supplementary file 3 — Supplementary Data 1-18 [file 41467_2025_67679_MOESM3_ESM.zip › Supplementary_Data_8.xlsx]

## Sheet: Column Descriptions
Supplementary Data 8 showing the differential gene expression (DGE) results across conditions levels with our scRNA-seq data. DGE was performed within low-level cell type clusters. The sheet names depict the DGE method used and condition whose levels were compared.
Column	Description
Contrast	Differential gene expression was performed by comparing gene expression of cells of one condition level to the cells belonging to all other levels within the indicated low-level cell type. If condition had only two levels, they are specifically indicated, if it had more than 2, the level compared to all other levels is indicated.
Low-level cell type cluster	Name of low-level cell type of cells the DGE was performed within.
ENSEMBL ID	ENSEMBL ID of gene.
HGNC symbol	HGNC symbol of gene.
log2FC	log2 fold change of gene across compared clusters.
padj	Benjamini-Hochberg adjusted p-values of gene log2 fold change significance.
pvalue	Raw two-sided Wald test p-value of gene log2 fold change significance.

## Sheet: Deseq2 - Condition
Contrast	ENSEMBL ID	HGNC symbol	Low-level cell type cluster	log2FC	padj	pvalue
Plaque_vs_Control	ENSG00000100077	GRK3	cDC2	4.60745	0.0116391	6.10338e-06
Plaque_vs_Control	ENSG00000142347	MYO1F	cDC2	4.2012	0.0159985	5.66892e-05
Plaque_vs_Control	ENSG00000128805	ARHGAP22	cDC2	4.9432	0.0159985	2.2419e-05
Plaque_vs_Control	ENSG00000103222	ABCC1	cDC2	4.3765	0.0159985	3.52151e-05
Plaque_vs_Control	ENSG00000173163	COMMD1	cDC2	3.8246	0.0159985	9.16554e-05
Plaque_vs_Control	ENSG00000289901	ENSG00000289901	cDC2	3.52604	0.0159985	9.22827e-05
Plaque_vs_Control	ENSG00000134152	KATNBL1	cDC2	4.16727	0.0159985	7.52804e-05
Plaque_vs_Control	ENSG00000078070	MCCC1	cDC2	4.80569	0.0159985	8.67039e-05
Plaque_vs_Control	ENSG00000185344	ATP6V0A2	cDC2	5.38558	0.0159985	3.19845e-05
Plaque_vs_Control	ENSG00000160799	CCDC12	cDC2	3.82052	0.0159985	8.01799e-05
Plaque_vs_Control	ENSG00000117020	AKT3	cDC2	4.71167	0.0159985	6.5414e-05
Plaque_vs_Control	ENSG00000075413	MARK3	cDC2	3.77378	0.0168852	0.000131435
Plaque_vs_Control	ENSG00000163374	YY1AP1	cDC2	4.60041	0.0168852	0.000187924
Plaque_vs_Control	ENSG00000089094	KDM2B	cDC2	4.22299	0.0168852	0.000256775
Plaque_vs_Control	ENSG00000129116	PALLD	cDC2	4.11846	0.0168852	0.000202252
Plaque_vs_Control	ENSG00000150907	FOXO1	cDC2	3.89274	0.0168852	0.000246249
Plaque_vs_Control	ENSG00000154229	PRKCA	cDC2	3.8443	0.0168852	0.000187177
Plaque_vs_Control	ENSG00000156052	GNAQ	cDC2	3.621	0.0168852	0.000185633
Plaque_vs_Control	ENSG00000151694	ADAM17	cDC2	3.64747	0.0168852	0.000241108
Plaque_vs_Control	ENSG00000115935	WIPF1	cDC2	3.46187	0.0168852	0.000184519
Plaque_vs_Control	ENSG00000067955	CBFB	cDC2	4.25753	0.0168852	0.000207821
Plaque_vs_Control	ENSG00000167323	STIM1	cDC2	4.59193	0.0168852	0.000215297
Plaque_vs_Control	ENSG00000115904	SOS1	cDC2	4.0305	0.0168852	0.000169948
Plaque_vs_Control	ENSG00000073910	FRY	cDC2	4.15985	0.0168852	0.000129145
Plaque_vs_Control	ENSG00000076641	PAG1	cDC2	3.86072	0.0168852	0.000221914
Plaque_vs_Control	ENSG00000154001	PPP2R5E	cDC2	4.31756	0.0168852	0.000248323
Plaque_vs_Control	ENSG00000148180	GSN	cDC2	3.53142	0.0168852	0.000167936
Plaque_vs_Control	ENSG00000168216	LMBRD1	cDC2	4.35897	0.0168852	0.000156848
Plaque_vs_Control	ENSG00000154237	LRRK1	cDC2	4.58907	0.0168852	0.000248938
Plaque_vs_Control	ENSG00000257261	SLC38A4-AS1	cDC2	3.80741	0.0169394	0.000306316
Plaque_vs_Control	ENSG00000172292	CERS6	cDC2	3.70448	0.0169394	0.00028755
Plaque_vs_Control	ENSG00000122483	CCDC18	cDC2	3.45046	0.0169394	0.000310141
Plaque_vs_Control	ENSG00000151702	FLI1	cDC2	3.55856	0.0169394	0.000310896
Plaque_vs_Control	ENSG00000139668	WDFY2	cDC2	3.28137	0.0169394	0.000304552
Plaque_vs_Control	ENSG00000122376	SHLD2	cDC2	4.17747	0.0169394	0.000309002
Plaque_vs_Control	ENSG00000181722	ZBTB20	cDC2	4.01051	0.0171954	0.000324613
Plaque_vs_Control	ENSG00000175582	RAB6A	cDC2	3.68542	0.0173718	0.000337051
Plaque_vs_Control	ENSG00000157837	SPPL3	cDC2	4.09724	0.0175727	0.000350165
Plaque_vs_Control	ENSG00000079819	EPB41L2	cDC2	3.22927	0.0190092	0.000388757
Plaque_vs_Control	ENSG00000124126	PREX1	cDC2	3.33717	0.0192758	0.000632616
Plaque_vs_Control	ENSG00000198399	ITSN2	cDC2	3.45793	0.0192758	0.000424371
Plaque_vs_Control	ENSG00000164327	RICTOR	cDC2	4.12185	0.0192758	0.000581753
Plaque_vs_Control	ENSG00000143164	DCAF6	cDC2	4.28013	0.0192758	0.000626904
Plaque_vs_Control	ENSG00000105778	AVL9	cDC2	3.50381	0.0192758	0.000565267
Plaque_vs_Control	ENSG00000198380	GFPT1	cDC2	4.31125	0.0192758	0.000527821
Plaque_vs_Control	ENSG00000197386	HTT	cDC2	4.01246	0.0192758	0.000599849
Plaque_vs_Control	ENSG00000135837	CEP350	cDC2	3.53437	0.0192758	0.000488876
Plaque_vs_Control	ENSG00000082068	WDR70	cDC2	3.56516	0.0192758	0.000646233
Plaque_vs_Control	ENSG00000080802	CNOT4	cDC2	3.70542	0.0192758	0.000603607
Plaque_vs_Control	ENSG00000115760	BIRC6	cDC2	3.5228	0.0192758	0.000612852
Plaque_vs_Control	ENSG00000136643	RPS6KC1	cDC2	3.61733	0.0192758	0.000646906
Plaque_vs_Control	ENSG00000107290	SETX	cDC2	3.06408	0.0192758	0.000578543
Plaque_vs_Control	ENSG00000079805	DNM2	cDC2	3.80243	0.0192758	0.000560959
Plaque_vs_Control	ENSG00000005810	MYCBP2	cDC2	3.56461	0.0192758	0.000617263
Plaque_vs_Control	ENSG00000215386	MIR99AHG	cDC2	4.02159	0.0192758	0.000469389
Plaque_vs_Control	ENSG00000137449	CPEB2	cDC2	3.95745	0.0192758	0.000577716
Plaque_vs_Control	ENSG00000177879	AP3S1	cDC2	3.99246	0.0192758	0.000635299
Plaque_vs_Control	ENSG00000106948	AKNA	cDC2	3.64729	0.0192758	0.000627563
Plaque_vs_Control	ENSG00000242588	ENSG00000242588	cDC2	3.94779	0.0192758	0.000621088
Plaque_vs_Control	ENSG00000164329	TENT2	cDC2	3.44886	0.0192758	0.000641423
Plaque_vs_Control	ENSG00000257923	CUX1	cDC2	3.25513	0.0192758	0.000634697
Plaque_vs_Control	ENSG00000132842	AP3B1	cDC2	3.49838	0.0192758	0.000497582
Plaque_vs_Control	ENSG00000167566	NCKAP5L	cDC2	4.16401	0.0192758	0.000574235
Plaque_vs_Control	ENSG00000048649	RSF1	cDC2	3.40092	0.0192758	0.000541752
Plaque_vs_Control	ENSG00000123352	SPATS2	cDC2	4.40233	0.0193321	0.000658934
Plaque_vs_Control	ENSG00000111605	CPSF6	cDC2	3.50339	0.019527	0.000696296
Plaque_vs_Control	ENSG00000166676	TVP23A	cDC2	3.7933	0.019527	0.000681732
Plaque_vs_Control	ENSG00000130584	ZBTB46	cDC2	3.5185	0.019527	0.00069538
Plaque_vs_Control	ENSG00000152061	RABGAP1L	cDC2	3.3316	0.0196541	0.000711135
Plaque_vs_Control	ENSG00000168214	RBPJ	cDC2	2.91147	0.019866	0.000739637
Plaque_vs_Control	ENSG00000166266	CUL5	cDC2	4.04689	0.019866	0.000732439
Plaque_vs_Control	ENSG00000100629	CEP128	cDC2	4.71206	0.0206089	0.00078444
Plaque_vs_Control	ENSG00000090863	GLG1	cDC2	3.72957	0.0206089	0.000788911
Plaque_vs_Control	ENSG00000078081	LAMP3	cDC2	4.43701	0.0209821	0.000814197
Plaque_vs_Control	ENSG00000288632	ENSG00000288632	cDC2	3.22482	0.0216628	0.00086931
Plaque_vs_Control	ENSG00000196141	SPATS2L	cDC2	3.41506	0.0216628	0.000934452
Plaque_vs_Control	ENSG00000128908	INO80	cDC2	3.70066	0.0216628	0.000909868
Plaque_vs_Control	ENSG00000080503	SMARCA2	cDC2	3.37294	0.0216628	0.000933917
Plaque_vs_Control	ENSG00000176463	SLCO3A1	cDC2	3.54525	0.0216628	0.000942848
Plaque_vs_Control	ENSG00000288701	PRRC2B	cDC2	3.60911	0.0216628	0.000873751
Plaque_vs_Control	ENSG00000198695	MT-ND6	cDC2	3.86869	0.0216628	0.00088863
Plaque_vs_Control	ENSG00000135365	PHF21A	cDC2	3.82466	0.0216628	0.00092488
Plaque_vs_Control	ENSG00000135272	MDFIC	cDC2	3.83921	0.0216628	0.000930013
Plaque_vs_Control	ENSG00000126070	AGO3	cDC2	3.43318	0.0218439	0.000971849
Plaque_vs_Control	ENSG00000035687	ADSS2	cDC2	3.90421	0.0218439	0.000973641
Plaque_vs_Control	ENSG00000149177	PTPRJ	cDC2	3.24648	0.0218633	0.000997436
Plaque_vs_Control	ENSG00000153827	TRIP12	cDC2	3.23881	0.0218633	0.000994505
Plaque_vs_Control	ENSG00000121892	PDS5A	cDC2	3.40092	0.0221637	0.00102276
Plaque_vs_Control	ENSG00000198363	ASPH	cDC2	3.72745	0.0223036	0.00104091
Plaque_vs_Control	ENSG00000125386	FAM193A	cDC2	3.69262	0.02263	0.00106801
Plaque_vs_Control	ENSG00000180758	GPR157	cDC2	3.852	0.0228461	0.00111084
Plaque_vs_Control	ENSG00000173744	AGFG1	cDC2	3.76483	0.0228461	0.00116207
Plaque_vs_Control	ENSG00000160310	PRMT2	cDC2	2.62978	0.0228461	0.00115697
Plaque_vs_Control	ENSG00000133318	RTN3	cDC2	3.35472	0.0228461	0.00113564
Plaque_vs_Control	ENSG00000234444	ZNF736	cDC2	4.91616	0.0228461	0.00112701
Plaque_vs_Control	ENSG00000077420	APBB1IP	cDC2	3.21609	0.0228461	0.00114346
Plaque_vs_Control	ENSG00000169891	REPS2	cDC2	4.50781	0.0228461	0.00112923
Plaque_vs_Control	ENSG00000135905	DOCK10	cDC2	3.09291	0.0232163	0.0012296
Plaque_vs_Control	ENSG00000140262	TCF12	cDC2	3.37974	0.0232163	0.00122926
Plaque_vs_Control	ENSG00000152520	PAN3	cDC2	3.12344	0.0232163	0.0012243
Plaque_vs_Control	ENSG00000213079	SCAF8	cDC2	3.35016	0.0232163	0.00122515
Plaque_vs_Control	ENSG00000164190	NIPBL	cDC2	2.88671	0.0235307	0.00125859
Plaque_vs_Control	ENSG00000074054	CLASP1	cDC2	3.61172	0.0236114	0.00130767
Plaque_vs_Control	ENSG00000108848	LUC7L3	cDC2	3.13182	0.0236114	0.00131243
Plaque_vs_Control	ENSG00000077549	CAPZB	cDC2	2.94167	0.0236114	0.00131217
Plaque_vs_Control	ENSG00000151414	NEK7	cDC2	3.10246	0.0236114	0.00128111
Plaque_vs_Control	ENSG00000069424	KCNAB2	cDC2	3.24387	0.0238516	0.00133834
Plaque_vs_Control	ENSG00000171943	SRGAP2C	cDC2	3.92133	0.0238516	0.0013508
Plaque_vs_Control	ENSG00000100997	ABHD12	cDC2	3.49703	0.0239049	0.00142903
Plaque_vs_Control	ENSG00000101557	USP14	cDC2	3.65806	0.0239049	0.00142655
Plaque_vs_Control	ENSG00000047849	MAP4	cDC2	3.43635	0.0239049	0.00140449
Plaque_vs_Control	ENSG00000163635	ATXN7	cDC2	3.22651	0.0239049	0.00141972
Plaque_vs_Control	ENSG00000113282	CLINT1	cDC2	2.96155	0.0239049	0.00139192
Plaque_vs_Control	ENSG00000156675	RAB11FIP1	cDC2	2.58559	0.0239049	0.00140937
Plaque_vs_Control	ENSG00000121060	TRIM25	cDC2	3.98305	0.0239073	0.00146347
Plaque_vs_Control	ENSG00000163110	PDLIM5	cDC2	3.62146	0.0239073	0.00146278
Plaque_vs_Control	ENSG00000176095	IP6K1	cDC2	4.29862	0.0239073	0.00146678
Plaque_vs_Control	ENSG00000180957	PITPNB	cDC2	3.40969	0.0240349	0.00148721
Plaque_vs_Control	ENSG00000138594	TMOD3	cDC2	3.00956	0.0242021	0.00151025
Plaque_vs_Control	ENSG00000100030	MAPK1	cDC2	3.31447	0.0243537	0.00154322
Plaque_vs_Control	ENSG00000156299	TIAM1	cDC2	3.31118	0.0243537	0.00155079
Plaque_vs_Control	ENSG00000168818	STX18	cDC2	3.77038	0.0243537	0.00155802
Plaque_vs_Control	ENSG00000143891	GALM	cDC2	4.00935	0.0244161	0.00158762
Plaque_vs_Control	ENSG00000105176	URI1	cDC2	3.54901	0.0244161	0.00157767
Plaque_vs_Control	ENSG00000124788	ATXN1	cDC2	2.84678	0.0245571	0.00163542
Plaque_vs_Control	ENSG00000066933	MYO9A	cDC2	4.49631	0.0245571	0.00162282
Plaque_vs_Control	ENSG00000127314	RAP1B	cDC2	2.6701	0.0245571	0.00162096
Plaque_vs_Control	ENSG00000038382	TRIO	cDC2	3.23472	0.0248108	0.00166533
Plaque_vs_Control	ENSG00000198786	MT-ND5	cDC2	2.78077	0.024822	0.0016829
Plaque_vs_Control	ENSG00000183354	KIAA2026	cDC2	3.0217	0.024822	0.00169211
Plaque_vs_Control	ENSG00000290873	LINC03009	cDC2	3.93218	0.0248739	0.00173857
Plaque_vs_Control	ENSG00000073969	NSF	cDC2	3.34608	0.0248739	0.00197732
Plaque_vs_Control	ENSG00000150867	PIP4K2A	cDC2	3.00508	0.0248739	0.00196592
Plaque_vs_Control	ENSG00000031081	ARHGAP31	cDC2	3.55835	0.0248739	0.00179324
Plaque_vs_Control	ENSG00000083642	PDS5B	cDC2	3.17418	0.0248739	0.00191868
Plaque_vs_Control	ENSG00000133703	KRAS	cDC2	3.97292	0.0248739	0.00201324
Plaque_vs_Control	ENSG00000139154	AEBP2	cDC2	3.71759	0.0248739	0.00200948
Plaque_vs_Control	ENSG00000197601	FAR1	cDC2	3.0582	0.0248739	0.00184949
Plaque_vs_Control	ENSG00000151413	NUBPL	cDC2	4.20085	0.0248739	0.00200246
Plaque_vs_Control	ENSG00000179889	PDXDC1	cDC2	3.1644	0.0248739	0.00179843
Plaque_vs_Control	ENSG00000136813	ECPAS	cDC2	3.59701	0.0248739	0.00183716
Plaque_vs_Control	ENSG00000166024	R3HCC1L	cDC2	3.51402	0.0248739	0.00171738
Plaque_vs_Control	ENSG00000120265	PCMT1	cDC2	2.85791	0.0248739	0.00189506
Plaque_vs_Control	ENSG00000198064	NPIPB13	cDC2	3.95565	0.0248739	0.00182805
Plaque_vs_Control	ENSG00000154978	VOPP1	cDC2	2.86495	0.0248739	0.00183302
Plaque_vs_Control	ENSG00000100220	RTCB	cDC2	3.7598	0.0248739	0.00174532
Plaque_vs_Control	ENSG00000008869	HEATR5B	cDC2	3.41006	0.0248739	0.00178082
Plaque_vs_Control	ENSG00000157483	MYO1E	cDC2	2.87349	0.0248739	0.00178801
Plaque_vs_Control	ENSG00000100784	RPS6KA5	cDC2	3.37663	0.0248739	0.00196941
Plaque_vs_Control	ENSG00000163811	WDR43	cDC2	3.78649	0.0248739	0.00190533
Plaque_vs_Control	ENSG00000179833	SERTAD2	cDC2	3.40992	0.0248739	0.00202174
Plaque_vs_Control	ENSG00000135932	CAB39	cDC2	3.27255	0.0248739	0.00193906
Plaque_vs_Control	ENSG00000159592	GPBP1L1	cDC2	3.11273	0.0248739	0.00196303
Plaque_vs_Control	ENSG00000175115	PACS1	cDC2	3.24918	0.0248739	0.0018855
Plaque_vs_Control	ENSG00000141252	VPS53	cDC2	3.58987	0.0248739	0.00191013
Plaque_vs_Control	ENSG00000186908	ZDHHC17	cDC2	3.85869	0.0249705	0.00204268
Plaque_vs_Control	ENSG00000171862	PTEN	cDC2	2.78759	0.0254388	0.0020989
Plaque_vs_Control	ENSG00000146247	PHIP	cDC2	3.25414	0.0254388	0.00212101
Plaque_vs_Control	ENSG00000147548	NSD3	cDC2	3.29953	0.0254388	0.00211709
Plaque_vs_Control	ENSG00000230590	FTX	cDC2	2.93707	0.0261875	0.00219717
Plaque_vs_Control	ENSG00000103657	HERC1	cDC2	3.04374	0.0262175	0.00221343
Plaque_vs_Control	ENSG00000068024	HDAC4	cDC2	4.19002	0.0271642	0.00231421
Plaque_vs_Control	ENSG00000133816	MICAL2	cDC2	3.3364	0.0271642	0.00232184
Plaque_vs_Control	ENSG00000145416	MARCHF1	cDC2	2.77192	0.0273168	0.00239219
Plaque_vs_Control	ENSG00000132424	PNISR	cDC2	2.97257	0.0273168	0.00237008
Plaque_vs_Control	ENSG00000198625	MDM4	cDC2	3.31854	0.0273168	0.00238215
Plaque_vs_Control	ENSG00000170832	USP32	cDC2	2.94551	0.0273168	0.00237352
Plaque_vs_Control	ENSG00000188994	ZNF292	cDC2	3.26493	0.0275369	0.00242953
Plaque_vs_Control	ENSG00000061987	MON2	cDC2	3.35386	0.0275369	0.00244034
Plaque_vs_Control	ENSG00000114520	SNX4	cDC2	3.54869	0.0277439	0.00247324
Plaque_vs_Control	ENSG00000068305	MEF2A	cDC2	2.71919	0.0283058	0.00253817
Plaque_vs_Control	ENSG00000138698	RAP1GDS1	cDC2	3.27871	0.0285932	0.00259393
Plaque_vs_Control	ENSG00000196792	STRN3	cDC2	3.18823	0.0285932	0.00259264
Plaque_vs_Control	ENSG00000128585	MKLN1	cDC2	3.022	0.0286708	0.00276634
Plaque_vs_Control	ENSG00000075420	FNDC3B	cDC2	3.10125	0.0286708	0.00268964
Plaque_vs_Control	ENSG00000103381	CPPED1	cDC2	3.32083	0.0286708	0.00274974
Plaque_vs_Control	ENSG00000085491	SLC25A24	cDC2	3.34438	0.0286708	0.00268847
Plaque_vs_Control	ENSG00000124496	TRERF1	cDC2	3.19336	0.0286708	0.00270388
Plaque_vs_Control	ENSG00000026652	AGPAT4	cDC2	3.32273	0.0286708	0.00276149
Plaque_vs_Control	ENSG00000116584	ARHGEF2	cDC2	3.21463	0.0286708	0.00272105
Plaque_vs_Control	ENSG00000075785	RAB7A	cDC2	2.2046	0.0286708	0.00273752
Plaque_vs_Control	ENSG00000147050	KDM6A	cDC2	3.22096	0.0286708	0.00273718
Plaque_vs_Control	ENSG00000110367	DDX6	cDC2	3.12514	0.0286708	0.00271733
Plaque_vs_Control	ENSG00000150995	ITPR1	cDC2	3.12359	0.0286708	0.00265962
Plaque_vs_Control	ENSG00000173166	RAPH1	cDC2	3.17087	0.0287175	0.00278591
Plaque_vs_Control	ENSG00000135250	SRPK2	cDC2	3.00848	0.0292503	0.00285294
Plaque_vs_Control	ENSG00000149311	ATM	cDC2	3.45032	0.0293109	0.00287422
Plaque_vs_Control	ENSG00000006607	FARP2	cDC2	4.32226	0.0293608	0.00289451
Plaque_vs_Control	ENSG00000070961	ATP2B1	cDC2	2.63434	0.0297845	0.0029519
Plaque_vs_Control	ENSG00000095015	MAP3K1	cDC2	2.74369	0.0299423	0.00298323
Plaque_vs_Control	ENSG00000048471	SNX29	cDC2	3.19393	0.0299952	0.00300424
Plaque_vs_Control	ENSG00000188342	GTF2F2	cDC2	3.31054	0.0301985	0.00304044
Plaque_vs_Control	ENSG00000158161	EYA3	cDC2	4.30705	0.0304064	0.00310423
Plaque_vs_Control	ENSG00000049618	ARID1B	cDC2	3.21237	0.0304064	0.0031092
Plaque_vs_Control	ENSG00000067208	EVI5	cDC2	2.69437	0.0304064	0.00308065
Plaque_vs_Control	ENSG00000148634	HERC4	cDC2	3.19019	0.0304713	0.00313182
Plaque_vs_Control	ENSG00000042980	ADAM28	cDC2	3.11562	0.030902	0.0032247
Plaque_vs_Control	ENSG00000185420	SMYD3	cDC2	3.24024	0.030902	0.00322301
Plaque_vs_Control	ENSG00000107099	DOCK8	cDC2	2.70019	0.030902	0.00319657
Plaque_vs_Control	ENSG00000099246	RAB18	cDC2	3.58283	0.0315713	0.00332585
Plaque_vs_Control	ENSG00000068366	ACSL4	cDC2	2.94925	0.0315713	0.00332765
Plaque_vs_Control	ENSG00000163513	TGFBR2	cDC2	3.16955	0.0316098	0.00338143
Plaque_vs_Control	ENSG00000157106	SMG1	cDC2	2.93596	0.0316098	0.00336974
Plaque_vs_Control	ENSG00000170921	TANC2	cDC2	3.24004	0.0316098	0.00336053
Plaque_vs_Control	ENSG00000196712	NF1	cDC2	2.92769	0.0318048	0.00343565
Plaque_vs_Control	ENSG00000100697	DICER1	cDC2	3.58997	0.0318048	0.00343131
Plaque_vs_Control	ENSG00000291136	ENSG00000291136	cDC2	3.14993	0.0318193	0.00355637
Plaque_vs_Control	ENSG00000037637	FBXO42	cDC2	3.43813	0.0318193	0.00351391
Plaque_vs_Control	ENSG00000162613	FUBP1	cDC2	3.06202	0.0318193	0.00365839
Plaque_vs_Control	ENSG00000139990	DCAF5	cDC2	3.35313	0.0318193	0.00361945
Plaque_vs_Control	ENSG00000120306	CYSTM1	cDC2	2.81169	0.0318193	0.00369019
Plaque_vs_Control	ENSG00000124882	EREG	cDC2	-2.88061	0.0318193	0.00365599
Plaque_vs_Control	ENSG00000144468	RHBDD1	cDC2	4.18578	0.0318193	0.00373756
Plaque_vs_Control	ENSG00000138095	LRPPRC	cDC2	3.58225	0.0318193	0.00372978
Plaque_vs_Control	ENSG00000111885	MAN1A1	cDC2	2.53675	0.0318193	0.0036864
Plaque_vs_Control	ENSG00000215421	ZNF407	cDC2	3.1349	0.0318193	0.00356214
Plaque_vs_Control	ENSG00000196850	PPTC7	cDC2	3.51512	0.0318193	0.00358582
Plaque_vs_Control	ENSG00000136141	LRCH1	cDC2	2.97577	0.0318193	0.00347265
Plaque_vs_Control	ENSG00000096968	JAK2	cDC2	3.20115	0.0318193	0.00354906
Plaque_vs_Control	ENSG00000188677	PARVB	cDC2	3.15342	0.0318193	0.0037213
Plaque_vs_Control	ENSG00000048707	VPS13D	cDC2	3.61644	0.0318193	0.00373671
Plaque_vs_Control	ENSG00000010244	ZNF207	cDC2	2.90923	0.0318193	0.00359935
Plaque_vs_Control	ENSG00000145569	OTULINL	cDC2	3.0823	0.0318193	0.00373645
Plaque_vs_Control	ENSG00000116489	CAPZA1	cDC2	2.75194	0.0318193	0.00359612
Plaque_vs_Control	ENSG00000055208	TAB2	cDC2	3.3048	0.0318602	0.00375907
Plaque_vs_Control	ENSG00000159322	ADPGK	cDC2	3.05774	0.0330665	0.00391874
Plaque_vs_Control	ENSG00000172493	AFF1	cDC2	2.85025	0.0330743	0.00393701
Plaque_vs_Control	ENSG00000266028	SRGAP2	cDC2	2.9572	0.0333092	0.00400754
Plaque_vs_Control	ENSG00000163681	SLMAP	cDC2	3.89467	0.0333092	0.00406776
Plaque_vs_Control	ENSG00000131013	PPIL4	cDC2	2.93126	0.0333092	0.00404039
Plaque_vs_Control	ENSG00000139436	GIT2	cDC2	3.6924	0.0333092	0.0040661
Plaque_vs_Control	ENSG00000114861	FOXP1	cDC2	2.86587	0.0333092	0.00405551
Plaque_vs_Control	ENSG00000132388	UBE2G1	cDC2	3.2625	0.0333092	0.00406976
Plaque_vs_Control	ENSG00000135541	AHI1	cDC2	3.14397	0.0333734	0.00413011
Plaque_vs_Control	ENSG00000168538	TRAPPC11	cDC2	4.19347	0.0333734	0.00412798
Plaque_vs_Control	ENSG00000132274	TRIM22	cDC2	2.45294	0.0333734	0.00410064
Plaque_vs_Control	ENSG00000123066	MED13L	cDC2	2.80572	0.0336256	0.00422704
Plaque_vs_Control	ENSG00000248905	FMN1	cDC2	3.13901	0.0336256	0.00419442
Plaque_vs_Control	ENSG00000163249	CCNYL1	cDC2	3.46585	0.0336256	0.00423185
Plaque_vs_Control	ENSG00000107077	KDM4C	cDC2	2.96529	0.0336256	0.00420577
Plaque_vs_Control	ENSG00000061936	SFSWAP	cDC2	3.73415	0.033873	0.00429851
Plaque_vs_Control	ENSG00000180104	EXOC3	cDC2	3.26102	0.033873	0.00428628
Plaque_vs_Control	ENSG00000024048	UBR2	cDC2	3.16959	0.0340297	0.00433625
Plaque_vs_Control	ENSG00000065243	PKN2	cDC2	2.81514	0.0340708	0.00435934
Plaque_vs_Control	ENSG00000050393	MCUR1	cDC2	2.69928	0.0342469	0.00445371
Plaque_vs_Control	ENSG00000134245	WNT2B	cDC2	3.45458	0.0342469	0.00441067
Plaque_vs_Control	ENSG00000138814	PPP3CA	cDC2	2.74344	0.0342469	0.00444313
Plaque_vs_Control	ENSG00000120594	PLXDC2	cDC2	2.62319	0.0342469	0.0044271
Plaque_vs_Control	ENSG00000165029	ABCA1	cDC2	2.92832	0.0344294	0.00449551
Plaque_vs_Control	ENSG00000197442	MAP3K5	cDC2	2.73429	0.0349246	0.00459679
Plaque_vs_Control	ENSG00000169896	ITGAM	cDC2	3.06375	0.0349246	0.00458592
Plaque_vs_Control	ENSG00000104388	RAB2A	cDC2	2.42928	0.0350069	0.00466403
Plaque_vs_Control	ENSG00000198162	MAN1A2	cDC2	3.42118	0.0350069	0.00477942
Plaque_vs_Control	ENSG00000056097	ZFR	cDC2	3.23151	0.0350069	0.00476051
Plaque_vs_Control	ENSG00000259248	USP3-AS1	cDC2	2.98597	0.0350069	0.00472275
Plaque_vs_Control	ENSG00000133961	NUMB	cDC2	2.59987	0.0350069	0.00470972
Plaque_vs_Control	ENSG00000066084	DIP2B	cDC2	3.0715	0.0350069	0.00471316
Plaque_vs_Control	ENSG00000163961	RNF168	cDC2	2.91016	0.0350069	0.00478426
Plaque_vs_Control	ENSG00000104447	TRPS1	cDC2	2.67318	0.0350069	0.0047912
Plaque_vs_Control	ENSG00000228655	ENSG00000228655	cDC2	2.58822	0.0350069	0.00473238
Plaque_vs_Control	ENSG00000253535	ADAM7-AS1	cDC2	3.25555	0.0350069	0.0047771
Plaque_vs_Control	ENSG00000068650	ATP11A	cDC2	3.16487	0.0350333	0.00481317
Plaque_vs_Control	ENSG00000078269	SYNJ2	cDC2	4.07227	0.0357834	0.005004
Plaque_vs_Control	ENSG00000180773	SLC36A4	cDC2	3.19958	0.0357834	0.00499303
Plaque_vs_Control	ENSG00000152601	MBNL1	cDC2	2.65276	0.0357834	0.00502254
Plaque_vs_Control	ENSG00000110090	CPT1A	cDC2	2.8856	0.0357834	0.00502882
Plaque_vs_Control	ENSG00000167632	TRAPPC9	cDC2	3.01674	0.0357834	0.00494157
Plaque_vs_Control	ENSG00000172939	OXSR1	cDC2	2.91114	0.0357834	0.00497998
Plaque_vs_Control	ENSG00000100354	TNRC6B	cDC2	2.28786	0.0358409	0.0050557
Plaque_vs_Control	ENSG00000100813	ACIN1	cDC2	2.88714	0.0359479	0.0051671
Plaque_vs_Control	ENSG00000156273	BACH1	cDC2	2.6954	0.0359479	0.00512055
Plaque_vs_Control	ENSG00000151893	CACUL1	cDC2	2.49643	0.0359479	0.0051775
Plaque_vs_Control	ENSG00000033867	SLC4A7	cDC2	2.96959	0.0359479	0.00518389
Plaque_vs_Control	ENSG00000089006	SNX5	cDC2	2.55291	0.0359479	0.00513668
Plaque_vs_Control	ENSG00000157216	SSBP3	cDC2	3.38474	0.0359479	0.00517719
Plaque_vs_Control	ENSG00000116815	CD58	cDC2	2.64012	0.0359938	0.00522825
Plaque_vs_Control	ENSG00000065413	ANKRD44	cDC2	2.60355	0.0359938	0.00521451
Plaque_vs_Control	ENSG00000114480	GBE1	cDC2	2.79864	0.036102	0.00526291
Plaque_vs_Control	ENSG00000137075	RNF38	cDC2	3.24956	0.0364305	0.00532989
Plaque_vs_Control	ENSG00000273749	CYFIP1	cDC2	2.71635	0.036577	0.00538969
Plaque_vs_Control	ENSG00000113916	BCL6	cDC2	2.74373	0.036577	0.00538463
Plaque_vs_Control	ENSG00000173473	SMARCC1	cDC2	2.76065	0.0366123	0.00541408
Plaque_vs_Control	ENSG00000067900	ROCK1	cDC2	2.69007	0.0372432	0.00552691
Plaque_vs_Control	ENSG00000156671	SAMD8	cDC2	2.93825	0.0373168	0.0055574
Plaque_vs_Control	ENSG00000114166	KAT2B	cDC2	2.93117	0.0377532	0.0056422
Plaque_vs_Control	ENSG00000267519	MIR23AHG	cDC2	2.64167	0.0378382	0.00567474
Plaque_vs_Control	ENSG00000144791	LIMD1	cDC2	3.32301	0.0378578	0.00569754
Plaque_vs_Control	ENSG00000149187	CELF1	cDC2	3.38381	0.0383055	0.00582517
Plaque_vs_Control	ENSG00000133812	SBF2	cDC2	2.73294	0.0383055	0.00581298
Plaque_vs_Control	ENSG00000158985	CDC42SE2	cDC2	2.47028	0.0383055	0.00579024
Plaque_vs_Control	ENSG00000136536	MARCHF7	cDC2	2.62772	0.0386737	0.00590144
Plaque_vs_Control	ENSG00000134215	VAV3	cDC2	2.71545	0.0387187	0.00592862
Plaque_vs_Control	ENSG00000114062	UBE3A	cDC2	3.31806	0.0387219	0.00594941
Plaque_vs_Control	ENSG00000115165	CYTIP	cDC2	2.60038	0.0388851	0.00599487
Plaque_vs_Control	ENSG00000184384	MAML2	cDC2	2.51219	0.0391167	0.0060716
Plaque_vs_Control	ENSG00000141905	NFIC	cDC2	2.86497	0.0391167	0.00605469
Plaque_vs_Control	ENSG00000103365	GGA2	cDC2	3.4552	0.0394275	0.00614052
Plaque_vs_Control	ENSG00000127507	ADGRE2	cDC2	2.93915	0.039469	0.00621903
Plaque_vs_Control	ENSG00000139793	MBNL2	cDC2	3.10979	0.039469	0.0061741
Plaque_vs_Control	ENSG00000111880	RNGTT	cDC2	3.69549	0.039469	0.00622977
Plaque_vs_Control	ENSG00000134851	TMEM165	cDC2	2.63679	0.039469	0.00620109
Plaque_vs_Control	ENSG00000078674	PCM1	cDC2	2.78469	0.0397646	0.00629727
Plaque_vs_Control	ENSG00000115232	ITGA4	cDC2	2.64865	0.0401014	0.00653535
Plaque_vs_Control	ENSG00000091490	SEL1L3	cDC2	4.01375	0.0401014	0.00637398
Plaque_vs_Control	ENSG00000249240	ENSG00000249240	cDC2	3.66977	0.0401014	0.00645883
Plaque_vs_Control	ENSG00000114302	PRKAR2A	cDC2	2.67092	0.0401014	0.00655047
Plaque_vs_Control	ENSG00000198763	MT-ND2	cDC2	2.14451	0.0401014	0.00642805
Plaque_vs_Control	ENSG00000197157	SND1	cDC2	3.0031	0.0401014	0.00645336
Plaque_vs_Control	ENSG00000078668	VDAC3	cDC2	2.36989	0.0401014	0.00655023
Plaque_vs_Control	ENSG00000286145	ENSG00000286145	cDC2	3.30848	0.0401014	0.00659473
Plaque_vs_Control	ENSG00000185305	ARL15	cDC2	2.42256	0.0401014	0.00641658
Plaque_vs_Control	ENSG00000043093	DCUN1D1	cDC2	3.53184	0.0401014	0.00655422
Plaque_vs_Control	ENSG00000173120	KDM2A	cDC2	2.59357	0.0401014	0.00659312
Plaque_vs_Control	ENSG00000151466	SCLT1	cDC2	2.88482	0.0401014	0.00660296
Plaque_vs_Control	ENSG00000141627	DYM	cDC2	2.90329	0.0405642	0.00670043
Plaque_vs_Control	ENSG00000151651	ADAM8	cDC2	3.14813	0.040684	0.00674156
Plaque_vs_Control	ENSG00000157450	RNF111	cDC2	2.56226	0.0410601	0.00694643
Plaque_vs_Control	ENSG00000123104	ITPR2	cDC2	2.45858	0.0410601	0.0069546
Plaque_vs_Control	ENSG00000101654	RNMT	cDC2	2.40301	0.0410601	0.00691233
Plaque_vs_Control	ENSG00000108883	EFTUD2	cDC2	3.50762	0.0410601	0.00692326
Plaque_vs_Control	ENSG00000188559	RALGAPA2	cDC2	2.93061	0.0410601	0.0068934
Plaque_vs_Control	ENSG00000156515	HK1	cDC2	2.87239	0.0410601	0.00688823
Plaque_vs_Control	ENSG00000083457	ITGAE	cDC2	3.08414	0.0410601	0.00691284
Plaque_vs_Control	ENSG00000005483	KMT2E	cDC2	2.36896	0.0412009	0.00703371
Plaque_vs_Control	ENSG00000144218	AFF3	cDC2	2.62463	0.0412009	0.0071307
Plaque_vs_Control	ENSG00000143322	ABL2	cDC2	2.87958	0.0412009	0.00717289
Plaque_vs_Control	ENSG00000131626	PPFIA1	cDC2	2.96265	0.0412009	0.00710626
Plaque_vs_Control	ENSG00000100485	SOS2	cDC2	3.04248	0.0412009	0.00710814
Plaque_vs_Control	ENSG00000151320	AKAP6	cDC2	3.96969	0.0412009	0.00716936
Plaque_vs_Control	ENSG00000033800	PIAS1	cDC2	2.62161	0.0412009	0.00716914
Plaque_vs_Control	ENSG00000083168	KAT6A	cDC2	2.7308	0.0412009	0.00713877
Plaque_vs_Control	ENSG00000183283	DAZAP2	cDC2	2.54336	0.0412009	0.0071414
Plaque_vs_Control	ENSG00000027697	IFNGR1	cDC2	1.99233	0.0413147	0.00721436
Plaque_vs_Control	ENSG00000108100	CCNY	cDC2	2.91688	0.0414412	0.00728047
Plaque_vs_Control	ENSG00000032219	ARID4A	cDC2	2.3784	0.0414412	0.00730165
Plaque_vs_Control	ENSG00000064225	ST3GAL6	cDC2	2.66807	0.0414412	0.0072815
Plaque_vs_Control	ENSG00000135930	EIF4E2	cDC2	2.94577	0.0416696	0.00736375
Plaque_vs_Control	ENSG00000109606	DHX15	cDC2	2.88065	0.0424867	0.00753041
Plaque_vs_Control	ENSG00000066777	ARFGEF1	cDC2	2.50861	0.0425186	0.00755836
Plaque_vs_Control	ENSG00000147905	ZCCHC7	cDC2	2.84579	0.0426855	0.00766134
Plaque_vs_Control	ENSG00000105983	LMBR1	cDC2	3.16788	0.0426855	0.00767757
Plaque_vs_Control	ENSG00000198265	HELZ	cDC2	3.16516	0.0426855	0.00764233
Plaque_vs_Control	ENSG00000132466	ANKRD17	cDC2	2.48873	0.0426855	0.00763225
Plaque_vs_Control	ENSG00000107929	LARP4B	cDC2	2.67412	0.0428861	0.00773615
Plaque_vs_Control	ENSG00000105854	PON2	cDC2	2.85788	0.0430307	0.00780632
Plaque_vs_Control	ENSG00000122008	POLK	cDC2	2.87913	0.0430307	0.00780735
Plaque_vs_Control	ENSG00000183576	SETD3	cDC2	3.04341	0.0431144	0.00788484
Plaque_vs_Control	ENSG00000166669	ATF7IP2	cDC2	3.15261	0.0431144	0.00789037
Plaque_vs_Control	ENSG00000177189	RPS6KA3	cDC2	2.43134	0.0431144	0.00787932
Plaque_vs_Control	ENSG00000102572	STK24	cDC2	2.96701	0.0431536	0.00793495
Plaque_vs_Control	ENSG00000169032	MAP2K1	cDC2	2.64441	0.0431536	0.0079428
Plaque_vs_Control	ENSG00000160551	TAOK1	cDC2	2.89856	0.0433701	0.00800951
Plaque_vs_Control	ENSG00000057252	SOAT1	cDC2	2.44565	0.0433701	0.00802813
Plaque_vs_Control	ENSG00000036054	TBC1D23	cDC2	3.07465	0.0435124	0.00810011
Plaque_vs_Control	ENSG00000006715	VPS41	cDC2	2.58069	0.0435124	0.00809648
Plaque_vs_Control	ENSG00000031003	FAM13B	cDC2	2.8936	0.0436267	0.00816713
Plaque_vs_Control	ENSG00000143970	ASXL2	cDC2	2.4761	0.0436267	0.00815428
Plaque_vs_Control	ENSG00000075884	ARHGAP15	cDC2	2.08729	0.04431	0.0083183
Plaque_vs_Control	ENSG00000153814	JAZF1	cDC2	2.41653	0.0443499	0.00834903
Plaque_vs_Control	ENSG00000115415	STAT1	cDC2	2.47128	0.044884	0.0085908
Plaque_vs_Control	ENSG00000229140	CCDC26	cDC2	3.45829	0.044884	0.00850751
Plaque_vs_Control	ENSG00000023287	RB1CC1	cDC2	2.56628	0.044884	0.00852448
Plaque_vs_Control	ENSG00000148655	LRMDA	cDC2	2.39398	0.044884	0.00856261
Plaque_vs_Control	ENSG00000204842	ATXN2	cDC2	2.85671	0.044884	0.00847663
Plaque_vs_Control	ENSG00000245532	NEAT1	cDC2	2.56106	0.044884	0.00857102
Plaque_vs_Control	ENSG00000048740	CELF2	cDC2	2.29124	0.0452093	0.00867676
Plaque_vs_Control	ENSG00000092439	TRPM7	cDC2	3.13056	0.0452884	0.0087632
Plaque_vs_Control	ENSG00000112851	ERBIN	cDC2	3.07011	0.0452884	0.00873954
Plaque_vs_Control	ENSG00000091039	OSBPL8	cDC2	2.08963	0.0452884	0.00874489
Plaque_vs_Control	ENSG00000135077	HAVCR2	cDC2	2.70113	0.0454397	0.00881631
Plaque_vs_Control	ENSG00000271614	ATP2B1-AS1	cDC2	2.29644	0.0458331	0.00891667
Plaque_vs_Control	ENSG00000114867	EIF4G1	cDC2	2.95985	0.0459979	0.00899697
Plaque_vs_Control	ENSG00000204406	MBD5	cDC2	3.39289	0.0459979	0.00897934
Plaque_vs_Control	ENSG00000067082	KLF6	cDC2	2.33387	0.0460508	0.00903145
Plaque_vs_Control	ENSG00000010017	RANBP9	cDC2	2.83753	0.0460868	0.00912201
Plaque_vs_Control	ENSG00000141298	SSH2	cDC2	2.63689	0.0460868	0.00915936
Plaque_vs_Control	ENSG00000087266	SH3BP2	cDC2	3.19437	0.0460868	0.00914662
Plaque_vs_Control	ENSG00000124198	ARFGEF2	cDC2	3.03236	0.0460868	0.00913123
Plaque_vs_Control	ENSG00000013374	NUB1	cDC2	2.38679	0.0460868	0.00909545
Plaque_vs_Control	ENSG00000155903	RASA2	cDC2	2.98305	0.0462812	0.00922226
Plaque_vs_Control	ENSG00000206560	ANKRD28	cDC2	2.83575	0.0465017	0.00929058
Plaque_vs_Control	ENSG00000176658	MYO1D	cDC2	2.99258	0.0469244	0.00944886
Plaque_vs_Control	ENSG00000131378	RFTN1	cDC2	2.37406	0.0469244	0.00943557
Plaque_vs_Control	ENSG00000189283	FHIT	cDC2	3.88096	0.0469244	0.00941142
Plaque_vs_Control	ENSG00000156011	PSD3	cDC2	3.65266	0.0470779	0.00950445
Plaque_vs_Control	ENSG00000074755	ZZEF1	cDC2	2.72754	0.0472722	0.00960698
Plaque_vs_Control	ENSG00000084093	REST	cDC2	3.21838	0.0472722	0.00961804
Plaque_vs_Control	ENSG00000112701	SENP6	cDC2	2.77978	0.0472722	0.00959179
Plaque_vs_Control	ENSG00000109133	TMEM33	cDC2	2.94188	0.0473738	0.00966356
Plaque_vs_Control	ENSG00000092148	HECTD1	cDC2	2.5987	0.0474422	0.00970239
Plaque_vs_Control	ENSG00000137845	ADAM10	cDC2	2.94451	0.0477656	0.00979357
Plaque_vs_Control	ENSG00000154217	PITPNC1	cDC2	3.2108	0.0478635	0.00983876
Plaque_vs_Control	ENSG00000131504	DIAPH1	cDC2	2.72919	0.0482076	0.00993477
Plaque_vs_Control	ENSG00000067225	PKM	cDC2	1.78952	0.0482609	0.00999637
Plaque_vs_Control	ENSG00000131263	RLIM	cDC2	2.79914	0.0482609	0.00997211
Plaque_vs_Control	ENSG00000139132	FGD4	cDC2	2.67084	0.0485448	0.0101824
Plaque_vs_Control	ENSG00000077380	DYNC1I2	cDC2	2.12594	0.0485448	0.0101755
Plaque_vs_Control	ENSG00000136286	MYO1G	cDC2	3.08935	0.0485448	0.0100852
Plaque_vs_Control	ENSG00000101972	STAG2	cDC2	2.79053	0.0485448	0.010166
Plaque_vs_Control	ENSG00000140367	UBE2Q2	cDC2	3.02021	0.0485448	0.0101556
Plaque_vs_Control	ENSG00000106617	PRKAG2	cDC2	2.22385	0.0490114	0.010306
Plaque_vs_Control	ENSG00000055917	PUM2	cDC2	2.61715	0.049087	0.0103477
Plaque_vs_Control	ENSG00000135829	DHX9	cDC2	2.76556	0.0493383	0.0104265
Plaque_vs_Control	ENSG00000108091	CCDC6	cDC2	2.91614	0.0493791	0.010461
Plaque_vs_Control	ENSG00000087470	DNM1L	cDC2	2.64792	0.049533	0.0105196
Plaque_vs_Control	ENSG00000197930	ERO1A	cDC2	3.44676	0.0497029	0.0106599
Plaque_vs_Control	ENSG00000007168	PAFAH1B1	cDC2	2.45944	0.0497029	0.010632
Plaque_vs_Control	ENSG00000136205	TNS3	cDC2	2.8359	0.0497029	0.0106577
Plaque_vs_Control	ENSG00000144674	GOLGA4	cDC2	2.88518	0.0497029	0.0106443
Plaque_vs_Control	ENSG00000167491	GATAD2A	cDC2	2.68878	0.0499494	0.0108017
Plaque_vs_Control	ENSG00000198825	INPP5F	cDC2	3.09951	0.0499494	0.0107658
Plaque_vs_Control	ENSG00000108854	SMURF2	cDC2	2.5408	0.0499494	0.0107556
Plaque_vs_Control	ENSG00000166326	TRIM44	cDC2	2.82028	0.0499494	0.0108176
Plaque_vs_Control	ENSG00000154277	UCHL1	VSMC_fb-like	2.62562	0.0110953	7.77796e-07
Plaque_vs_Control	ENSG00000198888	MT-ND1	Mac_IL10hi	2.39689	0.00468652	6.41111e-06
Plaque_vs_Control	ENSG00000291237	SOD2	Mac_IL10hi	2.11067	0.00886809	3.63944e-05
Plaque_vs_Control	ENSG00000105835	NAMPT	Mac_IL10hi	2.16339	0.00886809	2.8603e-05
Plaque_vs_Control	ENSG00000069849	ATP1B3	Mac_IL10hi	2.31241	0.0101351	5.54586e-05
Plaque_vs_Control	ENSG00000119508	NR4A3	Mac_IL10hi	2.24799	0.0107212	8.79986e-05
Plaque_vs_Control	ENSG00000289901	ENSG00000289901	Mac_IL10hi	2.60483	0.0107212	7.51067e-05
Plaque_vs_Control	ENSG00000012779	ALOX5	Mac_IL10hi	2.56373	0.012031	0.000187351
Plaque_vs_Control	ENSG00000170873	MTSS1	Mac_IL10hi	2.45594	0.012031	0.000193368
Plaque_vs_Control	ENSG00000127507	ADGRE2	Mac_IL10hi	2.85447	0.012031	0.000197499
Plaque_vs_Control	ENSG00000198763	MT-ND2	Mac_IL10hi	2.03961	0.012031	0.000125777
Plaque_vs_Control	ENSG00000114126	TFDP2	Mac_IL10hi	3.10386	0.012031	0.000179937
Plaque_vs_Control	ENSG00000245532	NEAT1	Mac_IL10hi	2.01697	0.012031	0.000157959
Plaque_vs_Control	ENSG00000120594	PLXDC2	Mac_IL10hi	2.03225	0.0121663	0.000216363
Plaque_vs_Control	ENSG00000059804	SLC2A3	Mac_IL10hi	2.32602	0.0140696	0.000269459
Plaque_vs_Control	ENSG00000048740	CELF2	Mac_IL10hi	2.24424	0.014103	0.000289392
Plaque_vs_Control	ENSG00000267519	MIR23AHG	Mac_IL10hi	2.59856	0.0145327	0.00031809
Plaque_vs_Control	ENSG00000169895	SYAP1	Mac_IL10hi	2.49222	0.0147283	0.00036057
Plaque_vs_Control	ENSG00000157764	BRAF	Mac_IL10hi	2.43963	0.0147283	0.000362668
Plaque_vs_Control	ENSG00000108100	CCNY	Mac_IL10hi	2.87604	0.0159191	0.000457319
Plaque_vs_Control	ENSG00000111885	MAN1A1	Mac_IL10hi	2.06872	0.0159191	0.000453161
Plaque_vs_Control	ENSG00000140044	JDP2	Mac_IL10hi	2.78174	0.0159191	0.000421239
Plaque_vs_Control	ENSG00000168036	CTNNB1	Mac_IL10hi	2.08399	0.0185124	0.000646113
Plaque_vs_Control	ENSG00000197548	ATG7	Mac_IL10hi	2.29054	0.0185124	0.000709092
Plaque_vs_Control	ENSG00000112149	CD83	Mac_IL10hi	1.85349	0.0185124	0.00056703
Plaque_vs_Control	ENSG00000198786	MT-ND5	Mac_IL10hi	1.7784	0.0185124	0.00068221
Plaque_vs_Control	ENSG00000141506	PIK3R5	Mac_IL10hi	2.34513	0.0185124	0.000698335
Plaque_vs_Control	ENSG00000117984	CTSD	Mac_IL10hi	1.79842	0.0185124	0.000661247
Plaque_vs_Control	ENSG00000184305	CCSER1	Mac_IL10hi	3.04478	0.0185124	0.000682549
Plaque_vs_Control	ENSG00000231721	LINC-PINT	Mac_IL10hi	1.72378	0.0192045	0.000761874
Plaque_vs_Control	ENSG00000196782	MAML3	Mac_IL10hi	2.02426	0.0198018	0.000849625
Plaque_vs_Control	ENSG00000075785	RAB7A	Mac_IL10hi	1.8148	0.0198018	0.000816667
Plaque_vs_Control	ENSG00000187231	SESTD1	Mac_IL10hi	2.08596	0.0198018	0.000866837
Plaque_vs_Control	ENSG00000174437	ATP2A2	Mac_IL10hi	2.07253	0.020594	0.000929689
Plaque_vs_Control	ENSG00000044574	HSPA5	Mac_IL10hi	1.96633	0.0231465	0.00107658
Plaque_vs_Control	ENSG00000082397	EPB41L3	Mac_IL10hi	1.82439	0.0238798	0.00114336
Plaque_vs_Control	ENSG00000118985	ELL2	Mac_IL10hi	1.67344	0.0251526	0.00126703
Plaque_vs_Control	ENSG00000120029	ARMH3	Mac_IL10hi	2.87903	0.0251526	0.00127312
Plaque_vs_Control	ENSG00000153234	NR4A2	Mac_IL10hi	1.45721	0.0253973	0.00132024
Plaque_vs_Control	ENSG00000171310	CHST11	Mac_IL10hi	2.52404	0.0263347	0.001405
Plaque_vs_Control	ENSG00000204634	TBC1D8	Mac_IL10hi	2.53002	0.02683	0.00146813
Plaque_vs_Control	ENSG00000103489	XYLT1	Mac_IL10hi	2.58427	0.0269853	0.00151354
Plaque_vs_Control	ENSG00000144802	NFKBIZ	Mac_IL10hi	1.68854	0.0274272	0.00165088
Plaque_vs_Control	ENSG00000171132	PRKCE	Mac_IL10hi	2.5492	0.0274272	0.00162471
Plaque_vs_Control	ENSG00000257242	LINC01619	Mac_IL10hi	1.84237	0.0274272	0.00163374
Plaque_vs_Control	ENSG00000033327	GAB2	Mac_IL10hi	1.89864	0.028047	0.00172656
Plaque_vs_Control	ENSG00000166233	ARIH1	Mac_IL10hi	1.69953	0.0305024	0.00198758
Plaque_vs_Control	ENSG00000152061	RABGAP1L	Mac_IL10hi	2.13408	0.0305024	0.00200289
Plaque_vs_Control	ENSG00000175471	MCTP1	Mac_IL10hi	1.62067	0.0305024	0.00200143
Plaque_vs_Control	ENSG00000173821	RNF213	Mac_IL10hi	2.20672	0.0311964	0.00209114
Plaque_vs_Control	ENSG00000169554	ZEB2	Mac_IL10hi	1.50191	0.0326548	0.00223357
Plaque_vs_Control	ENSG00000156535	CD109	Mac_IL10hi	2.66202	0.0332204	0.00236315
Plaque_vs_Control	ENSG00000177200	CHD9	Mac_IL10hi	1.99855	0.0332204	0.00232136
Plaque_vs_Control	ENSG00000153317	ASAP1	Mac_IL10hi	1.92137	0.0335495	0.0024427
Plaque_vs_Control	ENSG00000160584	SIK3	Mac_IL10hi	1.55752	0.0335495	0.00247835
Plaque_vs_Control	ENSG00000084733	RAB10	Mac_IL10hi	1.80399	0.0336697	0.00253329
Plaque_vs_Control	ENSG00000010626	LRRC23	Mac_IL10hi	2.44086	0.0343259	0.00262962
Plaque_vs_Control	ENSG00000138670	RASGEF1B	Mac_IL10hi	1.75077	0.0359718	0.00287637
Plaque_vs_Control	ENSG00000123358	NR4A1	Mac_IL10hi	1.59057	0.0359718	0.00282406
Plaque_vs_Control	ENSG00000163110	PDLIM5	Mac_IL10hi	2.18369	0.0359718	0.00290333
Plaque_vs_Control	ENSG00000132170	PPARG	Mac_IL10hi	2.11775	0.0374095	0.00307054
Plaque_vs_Control	ENSG00000155307	SAMSN1	Mac_IL10hi	2.06931	0.0389844	0.00325315
Plaque_vs_Control	ENSG00000150977	RILPL2	Mac_IL10hi	1.78119	0.039139	0.00353376
Plaque_vs_Control	ENSG00000166501	PRKCB	Mac_IL10hi	2.75824	0.039139	0.00348708
Plaque_vs_Control	ENSG00000100644	HIF1A	Mac_IL10hi	1.50804	0.039139	0.00342759
Plaque_vs_Control	ENSG00000023608	SNAPC1	Mac_IL10hi	2.42194	0.039139	0.00337088
Plaque_vs_Control	ENSG00000169756	LIMS1	Mac_IL10hi	1.58559	0.039139	0.00347553
Plaque_vs_Control	ENSG00000197157	SND1	Mac_IL10hi	2.13462	0.039686	0.00363743
Plaque_vs_Control	ENSG00000184588	PDE4B	Mac_IL10hi	1.35065	0.041836	0.00389172
Plaque_vs_Control	ENSG00000168461	RAB31	Mac_IL10hi	1.5702	0.0421603	0.00409111
Plaque_vs_Control	ENSG00000128512	DOCK4	Mac_IL10hi	1.24009	0.0421603	0.00409491
Plaque_vs_Control	ENSG00000144711	IQSEC1	Mac_IL10hi	2.54647	0.0421603	0.00402405
Plaque_vs_Control	ENSG00000125740	FOSB	Mac_IL10hi	1.56704	0.0432637	0.00426126
Plaque_vs_Control	ENSG00000185305	ARL15	Mac_IL10hi	1.41984	0.0438523	0.00444
Plaque_vs_Control	ENSG00000198814	GK	Mac_IL10hi	1.65244	0.0438523	0.0045592
Plaque_vs_Control	ENSG00000145819	ARHGAP26	Mac_IL10hi	1.40849	0.0438523	0.00446346
Plaque_vs_Control	ENSG00000163694	RBM47	Mac_IL10hi	1.22251	0.0438523	0.00453628
Plaque_vs_Control	ENSG00000168386	FILIP1L	Mac_IL10hi	1.7394	0.044369	0.00467361
Plaque_vs_Control	ENSG00000196730	DAPK1	Mac_IL10hi	1.79144	0.0476331	0.0050826
Plaque_vs_Control	ENSG00000172159	FRMD3	VSMC_contr	3.51401	0.00386661	6.68386e-07
Plaque_vs_Control	ENSG00000143333	RGS16	VSMC_contr	3.35944	0.00429118	1.48355e-06
Plaque_vs_Control	ENSG00000069122	ADGRF5	VSMC_contr	4.01202	0.011918	6.18049e-06
Plaque_vs_Control	ENSG00000185633	NDUFA4L2	VSMC_contr	1.75913	0.0334988	2.31625e-05
Plaque_vs_Control	ENSG00000164318	EGFLAM	VSMC_contr	3.5907	0.0358181	3.09577e-05

## Sheet: Deseq2 - Stability
Contrast	ENSEMBL ID	HGNC symbol	Low-level cell type cluster	log2FC	padj	pvalue
stable_vs_unstable	ENSG00000134294	SLC38A2	EC_1	1.24497	0.00109273	2.62676e-07
stable_vs_unstable	ENSG00000230876	LINC00486	EC_1	2.28065	0.00413129	1.9862e-06
stable_vs_unstable	ENSG00000159388	BTG2	EC_1	1.83726	0.00466901	3.36708e-06
stable_vs_unstable	ENSG00000109472	CPE	EC_1	3.94549	0.0182967	1.7593e-05
stable_vs_unstable	ENSG00000125691	RPL23	EC_1	1.35952	0.0189692	2.31597e-05
stable_vs_unstable	ENSG00000081041	CXCL2	EC_1	2.64416	0.0189692	2.73594e-05
stable_vs_unstable	ENSG00000162407	PLPP3	EC_1	1.23419	0.02149	3.61611e-05
stable_vs_unstable	ENSG00000073756	PTGS2	EC_1	2.77793	0.0264313	5.08294e-05
stable_vs_unstable	ENSG00000142534	RPS11	EC_1	1.033	0.0389343	8.42329e-05
stable_vs_unstable	ENSG00000090339	ICAM1	VSMC_fb-like	3.34436	0.0235422	1.65035e-06
stable_vs_unstable	ENSG00000166441	RPL27A	T-cell_proliferating	3.07538	7.83238e-05	1.22381e-07
stable_vs_unstable	ENSG00000125691	RPL23	T-cell_proliferating	3.68639	0.000106076	3.31487e-07
stable_vs_unstable	ENSG00000008988	RPS20	T-cell_proliferating	3.36868	0.000118393	5.54968e-07
stable_vs_unstable	ENSG00000121966	CXCR4	T-cell_proliferating	3.25812	0.000149239	9.32742e-07
stable_vs_unstable	ENSG00000147604	RPL7	T-cell_proliferating	3.63933	0.000160827	1.25646e-06
stable_vs_unstable	ENSG00000153234	NR4A2	T-cell_proliferating	3.81712	0.000220079	2.40711e-06
stable_vs_unstable	ENSG00000132475	H3-3B	T-cell_proliferating	2.67683	0.000220079	2.21166e-06
stable_vs_unstable	ENSG00000161970	RPL26	T-cell_proliferating	2.64578	0.000313379	4.25008e-06
stable_vs_unstable	ENSG00000161016	RPL8	T-cell_proliferating	2.73517	0.000313379	4.59208e-06
stable_vs_unstable	ENSG00000173812	EIF1	T-cell_proliferating	2.37604	0.000313379	4.89654e-06
stable_vs_unstable	ENSG00000170315	UBB	T-cell_proliferating	3.41642	0.000347603	6.51756e-06
stable_vs_unstable	ENSG00000105640	RPL18A	T-cell_proliferating	2.43723	0.000347603	5.97679e-06
stable_vs_unstable	ENSG00000136942	RPL35	T-cell_proliferating	2.58253	0.000410525	8.3388e-06
stable_vs_unstable	ENSG00000141576	RNF157	T-cell_proliferating	4.40379	0.000922641	2.01828e-05
stable_vs_unstable	ENSG00000089157	RPLP0	T-cell_proliferating	2.56161	0.00100577	2.35728e-05
stable_vs_unstable	ENSG00000221983	UBA52	T-cell_proliferating	2.52481	0.00119118	3.43688e-05
stable_vs_unstable	ENSG00000063177	RPL18	T-cell_proliferating	2.78512	0.00119118	2.9803e-05
stable_vs_unstable	ENSG00000134744	TUT4	T-cell_proliferating	3.47066	0.00119118	3.53633e-05
stable_vs_unstable	ENSG00000118181	RPS25	T-cell_proliferating	2.32899	0.00119118	3.27944e-05
stable_vs_unstable	ENSG00000149273	RPS3	T-cell_proliferating	2.2231	0.00119178	3.91054e-05
stable_vs_unstable	ENSG00000122406	RPL5	T-cell_proliferating	2.4522	0.00119178	3.85384e-05
stable_vs_unstable	ENSG00000108654	DDX5	T-cell_proliferating	2.36247	0.00154023	5.29453e-05
stable_vs_unstable	ENSG00000230876	LINC00486	T-cell_proliferating	3.56793	0.00157578	5.66294e-05
stable_vs_unstable	ENSG00000143933	CALM2	T-cell_proliferating	2.56367	0.00286313	0.000107367
stable_vs_unstable	ENSG00000156976	EIF4A2	T-cell_proliferating	3.1591	0.00292368	0.000114206
stable_vs_unstable	ENSG00000152518	ZFP36L2	T-cell_proliferating	2.81605	0.00296216	0.000120338
stable_vs_unstable	ENSG00000170889	RPS9	T-cell_proliferating	2.53063	0.00309455	0.000130551
stable_vs_unstable	ENSG00000115738	ID2	T-cell_proliferating	2.62799	0.00550493	0.000240841
stable_vs_unstable	ENSG00000163660	CCNL1	T-cell_proliferating	3.01838	0.00550642	0.00024951
stable_vs_unstable	ENSG00000197728	RPS26	T-cell_proliferating	2.35594	0.00560587	0.000268076
stable_vs_unstable	ENSG00000105193	RPS16	T-cell_proliferating	2.02195	0.00560587	0.000271534
stable_vs_unstable	ENSG00000133639	BTG1	T-cell_proliferating	1.95	0.00579759	0.000289879
stable_vs_unstable	ENSG00000034677	RNF19A	T-cell_proliferating	2.31175	0.00604231	0.000311556
stable_vs_unstable	ENSG00000159388	BTG2	T-cell_proliferating	2.97843	0.00614482	0.000326444
stable_vs_unstable	ENSG00000089009	RPL6	T-cell_proliferating	2.3741	0.00789955	0.000432007
stable_vs_unstable	ENSG00000174748	RPL15	T-cell_proliferating	1.7227	0.00855179	0.0004944
stable_vs_unstable	ENSG00000164032	H2AZ1	T-cell_proliferating	2.26863	0.00855179	0.000488336
stable_vs_unstable	ENSG00000168209	DDIT4	T-cell_proliferating	2.7566	0.0103724	0.000615859
stable_vs_unstable	ENSG00000136527	TRA2B	T-cell_proliferating	2.61055	0.0116538	0.000728361
stable_vs_unstable	ENSG00000198668	CALM1	T-cell_proliferating	1.92651	0.0116538	0.000715053
stable_vs_unstable	ENSG00000142534	RPS11	T-cell_proliferating	2.64244	0.011668	0.000765714
stable_vs_unstable	ENSG00000165502	RPL36AL	T-cell_proliferating	2.76927	0.011668	0.000753632
stable_vs_unstable	ENSG00000196531	NACA	T-cell_proliferating	2.15708	0.0131166	0.000881274
stable_vs_unstable	ENSG00000149806	FAU	T-cell_proliferating	1.8207	0.0132252	0.000909234
stable_vs_unstable	ENSG00000152795	HNRNPDL	T-cell_proliferating	2.65589	0.0132946	0.000934773
stable_vs_unstable	ENSG00000164985	PSIP1	T-cell_proliferating	2.90775	0.0135686	0.000975247
stable_vs_unstable	ENSG00000115524	SF3B1	T-cell_proliferating	2.67184	0.0143355	0.00105277
stable_vs_unstable	ENSG00000180879	SSR4	T-cell_proliferating	3.06011	0.0154955	0.00116216
stable_vs_unstable	ENSG00000115268	RPS15	T-cell_proliferating	2.54209	0.0158852	0.00121806
stable_vs_unstable	ENSG00000147677	EIF3H	T-cell_proliferating	3.23005	0.0158852	0.00124103
stable_vs_unstable	ENSG00000100650	SRSF5	T-cell_proliferating	2.43701	0.0165293	0.00131718
stable_vs_unstable	ENSG00000182899	RPL35A	T-cell_proliferating	1.93756	0.0167434	0.0013848
stable_vs_unstable	ENSG00000131469	RPL27	T-cell_proliferating	1.86829	0.0167434	0.00138656
stable_vs_unstable	ENSG00000163041	H3-3A	T-cell_proliferating	2.03484	0.0175794	0.00148327
stable_vs_unstable	ENSG00000198034	RPS4X	T-cell_proliferating	1.4373	0.0179825	0.00154537
stable_vs_unstable	ENSG00000141232	TOB1	T-cell_proliferating	3.10878	0.0179841	0.00157361
stable_vs_unstable	ENSG00000134294	SLC38A2	T-cell_proliferating	2.49967	0.0195794	0.00174379
stable_vs_unstable	ENSG00000172757	CFL1	T-cell_proliferating	1.92855	0.0196448	0.00178031
stable_vs_unstable	ENSG00000082153	BZW1	T-cell_proliferating	2.70317	0.0218291	0.00201237
stable_vs_unstable	ENSG00000177606	JUN	T-cell_proliferating	2.49733	0.022273	0.00218287
stable_vs_unstable	ENSG00000185650	ZFP36L1	T-cell_proliferating	2.29345	0.022273	0.0021925
stable_vs_unstable	ENSG00000146278	PNRC1	T-cell_proliferating	1.86895	0.022273	0.00218411
stable_vs_unstable	ENSG00000172543	CTSW	T-cell_proliferating	3.1984	0.022273	0.00216879
stable_vs_unstable	ENSG00000140988	RPS2	T-cell_proliferating	1.40751	0.0232412	0.00232412
stable_vs_unstable	ENSG00000104904	OAZ1	T-cell_proliferating	1.79356	0.0247469	0.00251336
stable_vs_unstable	ENSG00000116251	RPL22	T-cell_proliferating	2.07244	0.0251503	0.00266841
stable_vs_unstable	ENSG00000163682	RPL9	T-cell_proliferating	1.91248	0.0251503	0.00262438
stable_vs_unstable	ENSG00000161547	SRSF2	T-cell_proliferating	2.13482	0.0251503	0.00267221
stable_vs_unstable	ENSG00000178982	EIF3K	T-cell_proliferating	2.47391	0.0263729	0.00284333
stable_vs_unstable	ENSG00000162924	REL	T-cell_proliferating	1.96322	0.0284384	0.00311045
stable_vs_unstable	ENSG00000198888	MT-ND1	T-cell_proliferating	1.74853	0.0293189	0.00325256
stable_vs_unstable	ENSG00000127824	TUBA4A	T-cell_proliferating	3.07249	0.0320661	0.00365754
stable_vs_unstable	ENSG00000083845	RPS5	T-cell_proliferating	1.49655	0.0320661	0.0036176
stable_vs_unstable	ENSG00000128585	MKLN1	T-cell_proliferating	2.09883	0.0350446	0.00420602
stable_vs_unstable	ENSG00000188229	TUBB4B	T-cell_proliferating	2.17591	0.0350446	0.00408315
stable_vs_unstable	ENSG00000051523	CYBA	T-cell_proliferating	2.07047	0.0350446	0.00432581
stable_vs_unstable	ENSG00000112081	SRSF3	T-cell_proliferating	2.00147	0.0350446	0.00422828
stable_vs_unstable	ENSG00000109332	UBE2D3	T-cell_proliferating	2.01499	0.0350446	0.00428413
stable_vs_unstable	ENSG00000204628	RACK1	T-cell_proliferating	1.6763	0.0350446	0.00422684
stable_vs_unstable	ENSG00000119707	RBM25	T-cell_proliferating	2.36652	0.0355608	0.0044451
stable_vs_unstable	ENSG00000044574	HSPA5	T-cell_proliferating	2.80298	0.0355778	0.00450281
stable_vs_unstable	ENSG00000136156	ITM2B	T-cell_proliferating	2.11016	0.041709	0.00541839
stable_vs_unstable	ENSG00000117616	RSRP1	T-cell_proliferating	2.13668	0.041709	0.00558264
stable_vs_unstable	ENSG00000008083	JARID2	T-cell_proliferating	2.62254	0.041709	0.00548648
stable_vs_unstable	ENSG00000198242	RPL23A	T-cell_proliferating	1.35791	0.041709	0.00548677
stable_vs_unstable	ENSG00000109320	NFKB1	T-cell_proliferating	2.03336	0.041709	0.00560465
stable_vs_unstable	ENSG00000114391	RPL24	T-cell_proliferating	1.76003	0.0439212	0.00597053
stable_vs_unstable	ENSG00000215301	DDX3X	T-cell_proliferating	2.21053	0.0439658	0.006114
stable_vs_unstable	ENSG00000150991	UBC	T-cell_proliferating	1.30852	0.0439658	0.00606546
stable_vs_unstable	ENSG00000125691	RPL23	NK_XCL1+	1.29066	0.0172961	5.67085e-06
stable_vs_unstable	ENSG00000117632	STMN1	NK_XCL1+	2.11267	0.0172961	4.33648e-06
stable_vs_unstable	ENSG00000115738	ID2	NK_XCL1+	1.44033	0.0284333	1.39836e-05
stable_vs_unstable	ENSG00000141232	TOB1	NK_XCL1+	2.21045	0.0335047	2.19703e-05
stable_vs_unstable	ENSG00000132170	PPARG	Mac_S100A8hi	3.15244	0.00052133	2.9487e-07
stable_vs_unstable	ENSG00000157654	PALM2AKAP2	Mac_S100A8hi	3.94684	0.0046652	5.27737e-06
stable_vs_unstable	ENSG00000183486	MX2	Mac_S100A8hi	-1.96065	0.00507335	8.60862e-06
stable_vs_unstable	ENSG00000184384	MAML2	Mac_S100A8hi	1.34484	0.0106825	2.64484e-05
stable_vs_unstable	ENSG00000157551	KCNJ15	Mac_S100A8hi	-2.97564	0.0106825	3.02107e-05
stable_vs_unstable	ENSG00000111913	RIPOR2	Mac_S100A8hi	-3.41083	0.0112619	3.82192e-05
stable_vs_unstable	ENSG00000111859	NEDD9	Mac_S100A8hi	-1.72428	0.0269665	0.000119373
stable_vs_unstable	ENSG00000196663	TECPR2	Mac_S100A8hi	-2.9034	0.0269665	0.000122021
stable_vs_unstable	ENSG00000060982	BCAT1	Mac_S100A8hi	2.90851	0.0314116	0.000159901
stable_vs_unstable	ENSG00000135047	CTSL	Mac_S100A8hi	2.36207	0.0372104	0.000223338
stable_vs_unstable	ENSG00000151914	DST	Mac_S100A8hi	4.32336	0.0372104	0.000231512
stable_vs_unstable	ENSG00000102265	TIMP1	Mac_S100A8hi	2.02754	0.0416543	0.000282721
stable_vs_unstable	ENSG00000169372	CRADD	Mac_TREM2hi	2.58444	0.00215694	3.22634e-06
stable_vs_unstable	ENSG00000130844	ZNF331	Mac_TREM2hi	2.62419	0.00215694	3.34221e-06
stable_vs_unstable	ENSG00000090104	RGS1	Mac_TREM2hi	2.0491	0.00215694	3.60291e-06
stable_vs_unstable	ENSG00000286533	ENSG00000286533	Mac_TREM2hi	1.65719	0.00344276	7.66761e-06
stable_vs_unstable	ENSG00000258667	HIF1A-AS3	Mac_TREM2hi	1.98253	0.0227828	6.80418e-05
stable_vs_unstable	ENSG00000052795	FNIP2	Mac_TREM2hi	1.7007	0.0227828	7.6112e-05
stable_vs_unstable	ENSG00000112394	SLC16A10	Mac_TREM2hi	1.64423	0.0457542	0.000201071
stable_vs_unstable	ENSG00000166033	HTRA1	Mac_TREM2hi	1.90094	0.0457542	0.000280232
stable_vs_unstable	ENSG00000158050	DUSP2	Mac_TREM2hi	2.51765	0.0457542	0.000219911
stable_vs_unstable	ENSG00000120708	TGFBI	Mac_TREM2hi	1.37311	0.0457542	0.000275662
stable_vs_unstable	ENSG00000184220	CMSS1	Mac_TREM2hi	1.9746	0.0457542	0.000231129
stable_vs_unstable	ENSG00000275385	CCL18	Mac_C1Q	6.7368	5.23195e-05	4.08427e-08
stable_vs_unstable	ENSG00000197956	S100A6	Mac_C1Q	2.68501	0.00400051	7.37636e-06
stable_vs_unstable	ENSG00000110497	AMBRA1	Mac_C1Q	3.32348	0.00400051	9.36888e-06
stable_vs_unstable	ENSG00000196154	S100A4	Mac_C1Q	1.86392	0.0197076	6.15383e-05
stable_vs_unstable	ENSG00000115268	RPS15	Mac_C1Q	1.09504	0.0197737	7.71808e-05
stable_vs_unstable	ENSG00000230876	LINC00486	Mac_C1Q	3.38493	0.021047	9.85809e-05
stable_vs_unstable	ENSG00000125743	SNRPD2	Mac_C1Q	2.38753	0.0238384	0.000130265
stable_vs_unstable	ENSG00000125691	RPL23	Mac_C1Q	0.928446	0.0309177	0.000193085
stable_vs_unstable	ENSG00000100097	LGALS1	Mac_C1Q	2.14281	0.0356679	0.000250594
stable_vs_unstable	ENSG00000147604	RPL7	Mac_C1Q	1.3919	0.0418413	0.00032663
stable_vs_unstable	ENSG00000125740	FOSB	Mac_HMOX1	2.85885	0.000185166	2.87079e-07
stable_vs_unstable	ENSG00000135047	CTSL	Mac_HMOX1	1.84571	0.00196037	1.3229e-05
stable_vs_unstable	ENSG00000136560	TANK	Mac_HMOX1	2.97857	0.00196037	1.51967e-05
stable_vs_unstable	ENSG00000204389	HSPA1A	Mac_HMOX1	2.88177	0.00196037	1.17066e-05
stable_vs_unstable	ENSG00000090382	LYZ	Mac_HMOX1	2.29214	0.00196037	1.11643e-05
stable_vs_unstable	ENSG00000135678	CPM	Mac_HMOX1	1.86954	0.0209127	0.000194537
stable_vs_unstable	ENSG00000197728	RPS26	Mac_HMOX1	-1.27208	0.0246709	0.000267746
stable_vs_unstable	ENSG00000275385	CCL18	Mac_HMOX1	2.22313	0.0299102	0.00037098
stable_vs_unstable	ENSG00000120694	HSPH1	Mac_HMOX1	2.5262	0.0362104	0.000561402
stable_vs_unstable	ENSG00000109332	UBE2D3	Mac_HMOX1	1.35216	0.0362104	0.000559703
stable_vs_unstable	ENSG00000152601	MBNL1	Mac_HMOX1	2.20126	0.0385447	0.00107211
stable_vs_unstable	ENSG00000026508	CD44	Mac_HMOX1	1.92526	0.0385447	0.00094185
stable_vs_unstable	ENSG00000157827	FMNL2	Mac_HMOX1	2.79437	0.0385447	0.00107567
stable_vs_unstable	ENSG00000109046	WSB1	Mac_HMOX1	1.9868	0.0385447	0.000959625
stable_vs_unstable	ENSG00000159216	RUNX1	Mac_HMOX1	2.11006	0.0385447	0.000825449
stable_vs_unstable	ENSG00000137331	IER3	Mac_HMOX1	2.37204	0.0385447	0.000698632
stable_vs_unstable	ENSG00000081041	CXCL2	Mac_HMOX1	2.91905	0.0385447	0.000993194
stable_vs_unstable	ENSG00000163694	RBM47	Mac_HMOX1	1.87496	0.0385447	0.000835429
stable_vs_unstable	ENSG00000130203	APOE	Mac_HMOX1	1.33373	0.0400818	0.00126112
stable_vs_unstable	ENSG00000099331	MYO9B	Mac_HMOX1	2.00159	0.0400818	0.00130499
stable_vs_unstable	ENSG00000120594	PLXDC2	Mac_HMOX1	2.09683	0.0400818	0.00130349
stable_vs_unstable	ENSG00000196189	SEMA4A	Mac_HMOX1	2.47071	0.0412305	0.00147977
stable_vs_unstable	ENSG00000171988	JMJD1C	Mac_HMOX1	2.14326	0.0412305	0.00166201
stable_vs_unstable	ENSG00000164346	NSA2	Mac_HMOX1	-1.66606	0.0412305	0.00157577
stable_vs_unstable	ENSG00000163734	CXCL3	Mac_HMOX1	2.80075	0.0412305	0.00159147
stable_vs_unstable	ENSG00000115414	FN1	Mac_HMOX1	5.10407	0.0412305	0.00165153
stable_vs_unstable	ENSG00000198888	MT-ND1	Mac_HMOX1	1.48703	0.0451204	0.00201448
stable_vs_unstable	ENSG00000197956	S100A6	Mac_HMOX1	1.78014	0.0451204	0.00202867
stable_vs_unstable	ENSG00000081237	PTPRC	Mac_HMOX1	1.60464	0.0451204	0.00195738
stable_vs_unstable	ENSG00000211659	IGLV3-25	Plasma-cell	23.626	5.93095e-16	4.26687e-18
stable_vs_unstable	ENSG00000108821	COL1A1	FB	3.42631	0.00103819	5.61181e-05
stable_vs_unstable	ENSG00000164692	COL1A2	FB	3.16254	0.00103819	3.90303e-05
stable_vs_unstable	ENSG00000168542	COL3A1	FB	3.6941	0.00131631	0.000106728
stable_vs_unstable	ENSG00000011465	DCN	FB	1.7935	0.0193948	0.00324778
stable_vs_unstable	ENSG00000113140	SPARC	FB	2.37621	0.0193948	0.00366928
stable_vs_unstable	ENSG00000177606	JUN	FB	2.18419	0.0193948	0.00314798
stable_vs_unstable	ENSG00000289740	TALAM1	FB	-3.17836	0.0193948	0.002753
stable_vs_unstable	ENSG00000170323	FABP4	Mac_PLIN2hi/TREM1hi	9.44669	1.19986e-05	1.146e-08
stable_vs_unstable	ENSG00000169508	GPR183	Mac_PLIN2hi/TREM1hi	3.67892	0.000413227	7.89355e-07
stable_vs_unstable	ENSG00000136235	GPNMB	Mac_PLIN2hi/TREM1hi	-2.501	0.0105179	3.01373e-05
stable_vs_unstable	ENSG00000156011	PSD3	Mac_PLIN2hi/TREM1hi	3.71991	0.0108558	5.18423e-05
stable_vs_unstable	ENSG00000115738	ID2	Mac_PLIN2hi/TREM1hi	4.19991	0.0108558	4.97291e-05
stable_vs_unstable	ENSG00000153823	PID1	Mac_PLIN2hi/TREM1hi	4.01348	0.0123618	8.26484e-05
stable_vs_unstable	ENSG00000118689	FOXO3	Mac_PLIN2hi/TREM1hi	-3.92339	0.0123618	8.06039e-05
stable_vs_unstable	ENSG00000136689	IL1RN	Mac_PLIN2hi/TREM1hi	3.33469	0.0201992	0.000192925
stable_vs_unstable	ENSG00000182197	EXT1	Mac_PLIN2hi/TREM1hi	6.23984	0.0201992	0.000191587
stable_vs_unstable	ENSG00000123689	G0S2	Mac_PLIN2hi/TREM1hi	4.20593	0.0201992	0.000163974
stable_vs_unstable	ENSG00000287124	ENSG00000287124	Mac_PLIN2hi/TREM1hi	-5.37471	0.0316536	0.000393025
stable_vs_unstable	ENSG00000138821	SLC39A8	Mac_PLIN2hi/TREM1hi	6.01728	0.0316536	0.000379687
stable_vs_unstable	ENSG00000114480	GBE1	Mac_PLIN2hi/TREM1hi	-3.95912	0.0316536	0.00037112
stable_vs_unstable	ENSG00000102265	TIMP1	Mac_PLIN2hi/TREM1hi	3.36159	0.0320698	0.000487047
stable_vs_unstable	ENSG00000102531	FNDC3A	Mac_PLIN2hi/TREM1hi	-2.86002	0.0320698	0.000490083
stable_vs_unstable	ENSG00000153187	HNRNPU	Mac_PLIN2hi/TREM1hi	-2.53111	0.0320698	0.000458225
stable_vs_unstable	ENSG00000185305	ARL15	Mac_PLIN2hi/TREM1hi	-3.64609	0.0336841	0.000550592
stable_vs_unstable	ENSG00000185650	ZFP36L1	Mac_PLIN2hi/TREM1hi	-2.01977	0.0336841	0.000579096
stable_vs_unstable	ENSG00000112531	QKI	Mac_PLIN2hi/TREM1hi	-3.19848	0.0353085	0.000640747
stable_vs_unstable	ENSG00000164733	CTSB	Mac_PLIN2hi/TREM1hi	-2.28679	0.0379634	0.000750614
stable_vs_unstable	ENSG00000147459	DOCK5	Mac_PLIN2hi/TREM1hi	-3.93873	0.0379634	0.000761444
stable_vs_unstable	ENSG00000145349	CAMK2D	Mac_PLIN2hi/TREM1hi	5.65	0.0383953	0.000806777
stable_vs_unstable	ENSG00000170458	CD14	Mac_PLIN2hi/TREM1hi	3.40811	0.0393169	0.000863695
stable_vs_unstable	ENSG00000170542	SERPINB9	Mac_PLIN2hi/TREM1hi	3.42745	0.0427024	0.000995721
stable_vs_unstable	ENSG00000133195	SLC39A11	Mac_PLIN2hi/TREM1hi	-5.11597	0.0427024	0.00101964

## Sheet: Deseq2 - Hypertension
Contrast	ENSEMBL ID	HGNC symbol	Low-level cell type cluster	log2FC	padj	pvalue
yes_vs_no	ENSG00000111341	MGP	EC_2	7.1847	0.0131267	3.34296e-05
yes_vs_no	ENSG00000153233	PTPRR	EC_2	-3.6324	0.0131267	2.66172e-05
yes_vs_no	ENSG00000120885	CLU	EC_2	7.32291	0.0131267	3.1837e-05
yes_vs_no	ENSG00000033867	SLC4A7	EC_2	-3.07142	0.0237604	0.000101486
yes_vs_no	ENSG00000150938	CRIM1	EC_2	6.02683	0.0237604	0.000121021
yes_vs_no	ENSG00000139946	PELI2	EC_2	-2.57369	0.0237604	9.30995e-05
yes_vs_no	ENSG00000163453	IGFBP7	EC_2	6.13994	0.0283325	0.000240513
yes_vs_no	ENSG00000197956	S100A6	EC_2	6.5357	0.0283325	0.000193782
yes_vs_no	ENSG00000110799	VWF	EC_2	5.83699	0.0283325	0.000229408
yes_vs_no	ENSG00000245532	NEAT1	EC_2	5.66175	0.0283325	0.000199202
yes_vs_no	ENSG00000035687	ADSS2	EC_2	-2.90535	0.0304182	0.000284041
yes_vs_no	ENSG00000149273	RPS3	EC_2	5.56234	0.0362001	0.00056051
yes_vs_no	ENSG00000110700	RPS13	EC_2	5.75118	0.0362001	0.000383898
yes_vs_no	ENSG00000142534	RPS11	EC_2	5.15152	0.0362001	0.00113369
yes_vs_no	ENSG00000204217	BMPR2	EC_2	5.27312	0.0362001	0.000545642
yes_vs_no	ENSG00000114391	RPL24	EC_2	5.40819	0.0362001	0.0010703
yes_vs_no	ENSG00000163682	RPL9	EC_2	5.48122	0.0362001	0.000838117
yes_vs_no	ENSG00000120738	EGR1	EC_2	5.81571	0.0362001	0.00119848
yes_vs_no	ENSG00000148303	RPL7A	EC_2	5.41061	0.0362001	0.00100957
yes_vs_no	ENSG00000161970	RPL26	EC_2	5.58163	0.0362001	0.000999318
yes_vs_no	ENSG00000204592	HLA-E	EC_2	5.91009	0.0362001	0.000465901
yes_vs_no	ENSG00000122406	RPL5	EC_2	5.2228	0.0362001	0.00117883
yes_vs_no	ENSG00000174748	RPL15	EC_2	5.32015	0.0362001	0.000760994
yes_vs_no	ENSG00000171223	JUNB	EC_2	6.19527	0.0362001	0.00105685
yes_vs_no	ENSG00000182899	RPL35A	EC_2	5.5141	0.0362001	0.00111016
yes_vs_no	ENSG00000130255	RPL36	EC_2	5.60206	0.0362001	0.000873482
yes_vs_no	ENSG00000108654	DDX5	EC_2	5.1502	0.0362001	0.00108418
yes_vs_no	ENSG00000149806	FAU	EC_2	5.29235	0.0362001	0.00111895
yes_vs_no	ENSG00000142089	IFITM3	EC_2	5.60248	0.0362001	0.000485167
yes_vs_no	ENSG00000182197	EXT1	EC_2	4.96148	0.0362001	0.00118161
yes_vs_no	ENSG00000128016	ZFP36	EC_2	5.83861	0.0362001	0.00100947
yes_vs_no	ENSG00000171858	RPS21	EC_2	5.68576	0.0362001	0.00064992
yes_vs_no	ENSG00000234745	HLA-B	EC_2	5.69421	0.0362001	0.00108357
yes_vs_no	ENSG00000140988	RPS2	EC_2	5.34844	0.0362001	0.00083793
yes_vs_no	ENSG00000184009	ACTG1	EC_2	5.25629	0.0362001	0.0011007
yes_vs_no	ENSG00000100316	RPL3	EC_2	5.84213	0.0362001	0.000400158
yes_vs_no	ENSG00000198034	RPS4X	EC_2	5.36381	0.0362001	0.000800649
yes_vs_no	ENSG00000089009	RPL6	EC_2	5.47813	0.0362001	0.000648389
yes_vs_no	ENSG00000173812	EIF1	EC_2	5.64294	0.0362001	0.000567338
yes_vs_no	ENSG00000118181	RPS25	EC_2	5.34403	0.0378989	0.00128689
yes_vs_no	ENSG00000198947	DMD	EC_2	-2.62043	0.0385337	0.00134116
yes_vs_no	ENSG00000170345	FOS	EC_2	5.88487	0.0393834	0.00140416
yes_vs_no	ENSG00000063177	RPL18	EC_2	5.25192	0.0396598	0.00151244
yes_vs_no	ENSG00000134531	EMP1	EC_2	5.0499	0.0396598	0.00156678
yes_vs_no	ENSG00000064989	CALCRL	EC_2	4.86052	0.0396598	0.00157885
yes_vs_no	ENSG00000170889	RPS9	EC_2	5.19171	0.0396598	0.00153556
yes_vs_no	ENSG00000162244	RPL29	EC_2	5.0518	0.0396598	0.00158235
yes_vs_no	ENSG00000148671	ADIRF	EC_2	5.15329	0.0405631	0.00168726
yes_vs_no	ENSG00000198242	RPL23A	EC_2	5.05473	0.0405631	0.00166562
yes_vs_no	ENSG00000198763	MT-ND2	EC_2	4.90321	0.0416102	0.00180146
yes_vs_no	ENSG00000132475	H3-3B	EC_2	5.21053	0.0416102	0.00178536
yes_vs_no	ENSG00000115268	RPS15	EC_2	5.1075	0.0417302	0.00184208
yes_vs_no	ENSG00000080824	HSP90AA1	EC_2	5.02868	0.0451002	0.00202913
yes_vs_no	ENSG00000182492	BGN	EC_2	5.00463	0.0458696	0.00237525
yes_vs_no	ENSG00000047617	ANO2	EC_2	4.69372	0.0458696	0.00232432
yes_vs_no	ENSG00000111640	GAPDH	EC_2	4.9546	0.0458696	0.00229227
yes_vs_no	ENSG00000019582	CD74	EC_2	5.26704	0.0458696	0.00234346
yes_vs_no	ENSG00000105193	RPS16	EC_2	4.68074	0.0458696	0.00220325
yes_vs_no	ENSG00000096384	HSP90AB1	EC_2	4.91282	0.0458696	0.00225998
yes_vs_no	ENSG00000196531	NACA	EC_2	4.98862	0.0458696	0.00219512
yes_vs_no	ENSG00000166441	RPL27A	EC_2	5.01838	0.0458696	0.00212181
yes_vs_no	ENSG00000198888	MT-ND1	EC_2	4.69528	0.045874	0.00241442
yes_vs_no	ENSG00000125691	RPL23	EC_2	4.74126	0.0464616	0.00248479
yes_vs_no	ENSG00000106211	HSPB1	EC_2	4.86199	0.0480023	0.00260793
yes_vs_no	ENSG00000116251	RPL22	EC_2	4.93212	0.0495229	0.00273259
yes_vs_no	ENSG00000172809	RPL38	EC_2	5.0056	0.0495612	0.00277677
yes_vs_no	ENSG00000140264	SERF2	EC_2	4.8525	0.0496523	0.00287153
yes_vs_no	ENSG00000171863	RPS7	EC_2	4.84177	0.0496523	0.00287286
yes_vs_no	ENSG00000120129	DUSP1	EC_2	5.31923	0.0496523	0.00293581
yes_vs_no	ENSG00000137331	IER3	EC_2	5.10324	0.0496523	0.00295048
yes_vs_no	ENSG00000196154	S100A4	Mac_HMOX1	-3.58739	0.000217661	1.13188e-07
yes_vs_no	ENSG00000158710	TAGLN2	Mac_HMOX1	-2.63631	0.0004216	6.57723e-07
yes_vs_no	ENSG00000105329	TGFB1	Mac_HMOX1	-3.17135	0.0004216	6.38162e-07
yes_vs_no	ENSG00000197747	S100A10	Mac_HMOX1	-2.77792	0.00109945	2.28696e-06
yes_vs_no	ENSG00000142227	EMP3	Mac_HMOX1	-2.55736	0.00508019	1.3209e-05
yes_vs_no	ENSG00000197956	S100A6	Mac_HMOX1	-3.2929	0.0161861	5.05026e-05
yes_vs_no	ENSG00000211677	IGLC2	Plasma-cell	23.3444	1.64598e-09	1.64598e-11
yes_vs_no	ENSG00000211895	IGHA1	Plasma-cell	22.2912	2.19772e-09	4.39544e-11
yes_vs_no	ENSG00000211955	IGHV3-33	Plasma-cell	21.259	5.55108e-05	1.66532e-06
yes_vs_no	ENSG00000132465	JCHAIN	Plasma-cell	6.87771	0.0136884	0.000547536

## Sheet: Deseq2 - Sex
Contrast	ENSEMBL ID	HGNC symbol	Low-level cell type cluster	log2FC	padj	pvalue
female_vs_male	ENSG00000100234	TIMP3	VSMC_fb-like	-6.99443	0.0280976	3.43018e-06
female_vs_male	ENSG00000129824	RPS4Y1	VSMC_fb-like	-3.56771	0.0280976	3.94352e-06
female_vs_male	ENSG00000118985	ELL2	Mac_IL10hi	3.01707	0.000739406	3.41557e-07
female_vs_male	ENSG00000187231	SESTD1	Mac_IL10hi	3.58737	0.000739406	4.50446e-07
female_vs_male	ENSG00000286533	ENSG00000286533	Mac_IL10hi	4.4327	0.00110458	1.00937e-06
female_vs_male	ENSG00000124588	NQO2	Mac_IL10hi	4.36071	0.00265332	3.55163e-06
female_vs_male	ENSG00000175471	MCTP1	Mac_IL10hi	2.85057	0.00265332	4.04099e-06
female_vs_male	ENSG00000116016	EPAS1	Mac_IL10hi	4.73713	0.00284525	5.2161e-06
female_vs_male	ENSG00000102755	FLT1	Mac_IL10hi	3.8116	0.00284525	7.71585e-06
female_vs_male	ENSG00000257242	LINC01619	Mac_IL10hi	3.17602	0.00284525	6.54816e-06
female_vs_male	ENSG00000168386	FILIP1L	Mac_IL10hi	3.25816	0.00284525	7.79996e-06
female_vs_male	ENSG00000112394	SLC16A10	Mac_IL10hi	3.54472	0.0056244	1.88451e-05
female_vs_male	ENSG00000184220	CMSS1	Mac_IL10hi	3.88096	0.0056244	1.83395e-05
female_vs_male	ENSG00000145375	SPATA5	Mac_IL10hi	4.33909	0.00563224	2.05869e-05
female_vs_male	ENSG00000112149	CD83	Mac_IL10hi	2.82011	0.00569687	2.25584e-05
female_vs_male	ENSG00000163249	CCNYL1	Mac_IL10hi	3.39353	0.00586675	2.50181e-05
female_vs_male	ENSG00000198814	GK	Mac_IL10hi	2.91858	0.00716089	3.27181e-05
female_vs_male	ENSG00000122566	HNRNPA2B1	Mac_IL10hi	2.70918	0.00769824	3.75181e-05
female_vs_male	ENSG00000119508	NR4A3	Mac_IL10hi	3.07514	0.00994384	5.14911e-05
female_vs_male	ENSG00000103657	HERC1	Mac_IL10hi	3.53311	0.0105774	6.12158e-05
female_vs_male	ENSG00000184903	IMMP2L	Mac_IL10hi	3.17129	0.0105774	5.97755e-05
female_vs_male	ENSG00000185420	SMYD3	Mac_IL10hi	3.13555	0.0115195	7.01769e-05
female_vs_male	ENSG00000258667	HIF1A-AS3	Mac_IL10hi	4.31001	0.012584	8.04949e-05
female_vs_male	ENSG00000257354	MIRLET7IHG	Mac_IL10hi	5.21594	0.0159223	0.000106699
female_vs_male	ENSG00000133243	BTBD2	Mac_IL10hi	4.96358	0.0203418	0.00014251
female_vs_male	ENSG00000156113	KCNMA1	Mac_IL10hi	3.70963	0.0243154	0.000185161
female_vs_male	ENSG00000109861	CTSC	Mac_IL10hi	2.37491	0.0243154	0.0001847
female_vs_male	ENSG00000259354	SLC30A4-AS1	Mac_IL10hi	3.67964	0.0248757	0.000197005
female_vs_male	ENSG00000125741	OPA3	Mac_IL10hi	3.1779	0.0250873	0.000206322
female_vs_male	ENSG00000026652	AGPAT4	Mac_IL10hi	3.17376	0.026007	0.000221808
female_vs_male	ENSG00000197548	ATG7	Mac_IL10hi	3.28821	0.0289289	0.000281951
female_vs_male	ENSG00000165029	ABCA1	Mac_IL10hi	2.45148	0.0289289	0.000282962
female_vs_male	ENSG00000256525	POLG2	Mac_IL10hi	3.47576	0.0289289	0.000277875
female_vs_male	ENSG00000163110	PDLIM5	Mac_IL10hi	3.72149	0.0289289	0.000263954
female_vs_male	ENSG00000266978	LIMASI	Mac_IL10hi	3.10168	0.0289289	0.000290787
female_vs_male	ENSG00000109762	SNX25	Mac_IL10hi	5.12038	0.0302575	0.000313358
female_vs_male	ENSG00000102804	TSC22D1	Mac_IL10hi	4.28209	0.0323335	0.000344707
female_vs_male	ENSG00000148634	HERC4	Mac_IL10hi	3.33576	0.0323444	0.000364528
female_vs_male	ENSG00000230124	ACBD6	Mac_IL10hi	3.55329	0.0323444	0.000363607
female_vs_male	ENSG00000267694	ENSG00000267694	Mac_IL10hi	5.01361	0.032669	0.00037833
female_vs_male	ENSG00000287124	ENSG00000287124	Mac_IL10hi	2.96731	0.032669	0.000398038
female_vs_male	ENSG00000163512	AZI2	Mac_IL10hi	3.48212	0.032669	0.00039421
female_vs_male	ENSG00000107957	SH3PXD2A	Mac_IL10hi	3.33158	0.0348356	0.000445658
female_vs_male	ENSG00000112531	QKI	Mac_IL10hi	2.355	0.0348356	0.000442973
female_vs_male	ENSG00000105993	DNAJB6	Mac_IL10hi	2.20973	0.0429292	0.000581333
female_vs_male	ENSG00000023697	DERA	Mac_IL10hi	3.70797	0.0429292	0.00058843
female_vs_male	ENSG00000102786	INTS6	Mac_IL10hi	2.89095	0.0429292	0.000564894
female_vs_male	ENSG00000101773	RBBP8	Mac_IL10hi	3.36503	0.0432723	0.000606313
female_vs_male	ENSG00000174749	FAM241A	Mac_IL10hi	4.11308	0.0476156	0.000681673
female_vs_male	ENSG00000105355	PLIN3	Mac_IL10hi	3.25274	0.0491335	0.000718369
female_vs_male	ENSG00000198959	TGM2	VSMC_modul	5.8208	3.94053e-09	1.21546e-12
female_vs_male	ENSG00000106809	OGN	VSMC_modul	2.34522	0.000890343	5.49256e-07
female_vs_male	ENSG00000140391	TSPAN3	VSMC_modul	3.72756	0.00462089	4.27596e-06
female_vs_male	ENSG00000102401	ARMCX3	VSMC_modul	3.69507	0.0108605	1.33997e-05
female_vs_male	ENSG00000196323	ZBTB44	VSMC_modul	3.91168	0.0125718	2.60055e-05
female_vs_male	ENSG00000196628	TCF4	VSMC_modul	2.227	0.0125718	2.58701e-05
female_vs_male	ENSG00000087245	MMP2	VSMC_modul	3.97954	0.0125718	2.71445e-05
female_vs_male	ENSG00000250565	ATP6V1E2	VSMC_modul	4.77788	0.0160344	3.95666e-05
female_vs_male	ENSG00000187955	COL14A1	VSMC_modul	2.78068	0.0192202	5.33566e-05
female_vs_male	ENSG00000186298	PPP1CC	VSMC_modul	3.40544	0.0231506	7.85492e-05
female_vs_male	ENSG00000106624	AEBP1	VSMC_modul	2.30225	0.0231506	7.1973e-05
female_vs_male	ENSG00000139318	DUSP6	VSMC_modul	3.39236	0.0241339	8.93297e-05
female_vs_male	ENSG00000106355	LSM5	VSMC_modul	3.2694	0.0343099	0.000148161
female_vs_male	ENSG00000100442	FKBP3	VSMC_modul	3.52585	0.0343099	0.000145365
female_vs_male	ENSG00000130479	MAP1S	VSMC_modul	4.54382	0.0369324	0.000170878
female_vs_male	ENSG00000072042	RDH11	VSMC_modul	3.63407	0.0478627	0.000236213

## Sheet: Deseq2 - Symptomatic
Contrast	ENSEMBL ID	HGNC symbol	Low-level cell type cluster	log2FC	padj	pvalue
asympt._vs_sympt.	ENSG00000267519	MIR23AHG	Mac_IL10hi	3.42923	0.00363011	1.04172e-05
asympt._vs_sympt.	ENSG00000171310	CHST11	Mac_IL10hi	3.63248	0.00363011	1.76219e-05
asympt._vs_sympt.	ENSG00000197548	ATG7	Mac_IL10hi	2.85071	0.0141123	0.00010276
asympt._vs_sympt.	ENSG00000107099	DOCK8	Mac_IL10hi	2.71517	0.0323158	0.000313746
asympt._vs_sympt.	ENSG00000153310	CYRIB	Mac_IL10hi	2.18408	0.0491126	0.000888171
asympt._vs_sympt.	ENSG00000181722	ZBTB20	Mac_IL10hi	2.76725	0.0491126	0.000806899
asympt._vs_sympt.	ENSG00000120594	PLXDC2	Mac_IL10hi	2.05105	0.0491126	0.000838925
asympt._vs_sympt.	ENSG00000165025	SYK	Mac_IL10hi	2.35715	0.0491126	0.000953642
asympt._vs_sympt.	ENSG00000120738	EGR1	EC_2	2.16061	0.0338752	0.000219969
asympt._vs_sympt.	ENSG00000019582	CD74	EC_2	2.03109	0.0338752	0.000147391
asympt._vs_sympt.	ENSG00000081041	CXCL2	EC_2	2.4371	0.0338752	7.53721e-05
asympt._vs_sympt.	ENSG00000196126	HLA-DRB1	EC_2	2.52812	0.0445368	0.0003856
asympt._vs_sympt.	ENSG00000134107	BHLHE40	EC_2	2.25357	0.0499405	0.000648578
asympt._vs_sympt.	ENSG00000184557	SOCS3	EC_2	2.2078	0.0499405	0.00063614
asympt._vs_sympt.	ENSG00000166501	PRKCB	Mac_S100A8hi	-1.81773	0.0197303	1.30664e-05

## Sheet: Deseq2 - Asa_stadium
Contrast	ENSEMBL ID	HGNC symbol	Low-level cell type cluster	log2FC	padj	pvalue
1_vs_all	ENSG00000289474	ENSG00000289474	VSMC_fb-like	-22.3824	5.69972e-08	3.9956e-12
1_vs_all	ENSG00000198814	GK	Mac_IL10hi	4.00973	0.00293585	7.19396e-07
1_vs_all	ENSG00000010626	LRRC23	Mac_IL10hi	5.12816	0.01319	1.87564e-05
1_vs_all	ENSG00000116016	EPAS1	Mac_IL10hi	5.72553	0.01319	1.0875e-05
1_vs_all	ENSG00000257354	MIRLET7IHG	Mac_IL10hi	6.42513	0.01319	3.20169e-05
1_vs_all	ENSG00000124588	NQO2	Mac_IL10hi	5.14341	0.01319	2.69075e-05
1_vs_all	ENSG00000007944	MYLIP	Mac_IL10hi	3.79211	0.01319	3.16018e-05
1_vs_all	ENSG00000258667	HIF1A-AS3	Mac_IL10hi	5.44151	0.01319	3.23206e-05
1_vs_all	ENSG00000125741	OPA3	Mac_IL10hi	4.43935	0.01319	1.65865e-05
1_vs_all	ENSG00000118985	ELL2	Mac_IL10hi	3.4749	0.01319	2.9549e-05
1_vs_all	ENSG00000163512	AZI2	Mac_IL10hi	4.90181	0.01319	1.6573e-05
1_vs_all	ENSG00000171843	MLLT3	Mac_IL10hi	5.33835	0.0132795	3.57939e-05
1_vs_all	ENSG00000103657	HERC1	Mac_IL10hi	4.5071	0.0136753	5.36153e-05
1_vs_all	ENSG00000112394	SLC16A10	Mac_IL10hi	4.32592	0.0136753	4.31039e-05
1_vs_all	ENSG00000259354	SLC30A4-AS1	Mac_IL10hi	4.83222	0.0136753	5.25386e-05
1_vs_all	ENSG00000099385	BCL7C	Mac_IL10hi	5.30834	0.0136753	4.61533e-05
1_vs_all	ENSG00000230124	ACBD6	Mac_IL10hi	4.80645	0.0136753	5.25524e-05
1_vs_all	ENSG00000184903	IMMP2L	Mac_IL10hi	3.96071	0.0140112	6.05801e-05
1_vs_all	ENSG00000266978	LIMASI	Mac_IL10hi	4.26576	0.0140112	6.17991e-05
1_vs_all	ENSG00000122566	HNRNPA2B1	Mac_IL10hi	3.37069	0.0167776	8.05299e-05
1_vs_all	ENSG00000156113	KCNMA1	Mac_IL10hi	4.80806	0.0167776	8.2223e-05
1_vs_all	ENSG00000286533	ENSG00000286533	Mac_IL10hi	4.91342	0.0179221	0.000103606
1_vs_all	ENSG00000102804	TSC22D1	Mac_IL10hi	5.49616	0.0179221	0.000105398
1_vs_all	ENSG00000257242	LINC01619	Mac_IL10hi	3.74013	0.0179221	9.866e-05
1_vs_all	ENSG00000023697	DERA	Mac_IL10hi	5.03062	0.0179221	0.000102729
1_vs_all	ENSG00000112149	CD83	Mac_IL10hi	3.40913	0.0191525	0.000123421
1_vs_all	ENSG00000071073	MGAT4A	Mac_IL10hi	3.50808	0.0191525	0.000117875
1_vs_all	ENSG00000157827	FMNL2	Mac_IL10hi	3.55045	0.0191525	0.000126713
1_vs_all	ENSG00000133243	BTBD2	Mac_IL10hi	6.09925	0.0204738	0.000150506
1_vs_all	ENSG00000287124	ENSG00000287124	Mac_IL10hi	3.98216	0.0204738	0.000145288
1_vs_all	ENSG00000108691	CCL2	Mac_IL10hi	-5.47183	0.0204738	0.000150458
1_vs_all	ENSG00000108846	ABCC3	Mac_IL10hi	4.47339	0.0229994	0.000174708
1_vs_all	ENSG00000163249	CCNYL1	Mac_IL10hi	3.9648	0.0251935	0.000197547
1_vs_all	ENSG00000165029	ABCA1	Mac_IL10hi	3.20636	0.0253667	0.000206187
1_vs_all	ENSG00000109762	SNX25	Mac_IL10hi	6.27378	0.0253667	0.000211337
1_vs_all	ENSG00000111846	GCNT2	Mac_IL10hi	5.26267	0.0262216	0.000224885
1_vs_all	ENSG00000048471	SNX29	Mac_IL10hi	3.27846	0.0290583	0.000256334
1_vs_all	ENSG00000119508	NR4A3	Mac_IL10hi	3.70326	0.0294365	0.000266883
1_vs_all	ENSG00000282440	ENSG00000282440	Mac_IL10hi	7.61774	0.0299936	0.000293287
1_vs_all	ENSG00000173559	NABP1	Mac_IL10hi	3.5282	0.0299936	0.000282417
1_vs_all	ENSG00000102786	INTS6	Mac_IL10hi	3.82428	0.0299936	0.000293983
1_vs_all	ENSG00000145375	SPATA5	Mac_IL10hi	4.97178	0.0332484	0.000340964
1_vs_all	ENSG00000169756	LIMS1	Mac_IL10hi	3.31816	0.0332484	0.000342179
1_vs_all	ENSG00000267694	ENSG00000267694	Mac_IL10hi	6.13188	0.033317	0.000372933
1_vs_all	ENSG00000151718	WWC2	Mac_IL10hi	4.3116	0.033317	0.000374591
1_vs_all	ENSG00000256525	POLG2	Mac_IL10hi	4.35817	0.033317	0.000368009
1_vs_all	ENSG00000204569	PPP1R10	Mac_IL10hi	3.35194	0.033317	0.000375541
1_vs_all	ENSG00000078699	CBFA2T2	Mac_IL10hi	3.98798	0.0346042	0.000398529
1_vs_all	ENSG00000010671	BTK	Mac_IL10hi	4.02282	0.0384813	0.000452611
1_vs_all	ENSG00000197548	ATG7	Mac_IL10hi	4.07988	0.0459557	0.000563044
1_vs_all	ENSG00000118217	ATF6	Mac_IL10hi	3.17836	0.0459557	0.000553128
1_vs_all	ENSG00000139974	SLC38A6	Mac_IL10hi	3.80699	0.0459774	0.000605542
1_vs_all	ENSG00000105329	TGFB1	Mac_IL10hi	2.86928	0.0459774	0.000590551
1_vs_all	ENSG00000217128	FNIP1	Mac_IL10hi	4.22384	0.0459774	0.00060488
1_vs_all	ENSG00000169375	SIN3A	Mac_IL10hi	4.05615	0.0459774	0.000608376
1_vs_all	ENSG00000125740	FOSB	Mac_IL10hi	3.15659	0.0481139	0.00066145
1_vs_all	ENSG00000185880	TRIM69	Mac_IL10hi	4.152	0.0481139	0.000673898
1_vs_all	ENSG00000075785	RAB7A	Mac_IL10hi	3.22603	0.0481139	0.000679643
1_vs_all	ENSG00000177082	WDR73	Mac_IL10hi	5.2347	0.0481139	0.000683804
1_vs_all	ENSG00000234545	FAM133B	Mac_IL10hi	3.73765	0.049012	0.000720588
1_vs_all	ENSG00000167842	MIS12	Mac_IL10hi	5.34018	0.049012	0.000709692
1_vs_all	ENSG00000269609	C10orf95-AS1	Mac_IL10hi	5.40125	0.0493181	0.00074077
1_vs_all	ENSG00000111885	MAN1A1	Mac_IL10hi	3.5839	0.0493181	0.000749259
1_vs_all	ENSG00000120738	EGR1	Mac_IL10hi	3.46055	0.0496693	0.000766765
1_vs_all	ENSG00000180011	PTGR3	Mac_IL10hi	4.99283	0.0496695	0.000778938
1_vs_all	ENSG00000162231	NXF1	Mac_IL10hi	4.25658	0.0499912	0.000858364
1_vs_all	ENSG00000095319	NUP188	Mac_IL10hi	4.97501	0.0499912	0.000848422
1_vs_all	ENSG00000111863	ADTRP	Mac_IL10hi	4.60308	0.0499912	0.000808501
1_vs_all	ENSG00000114450	GNB4	Mac_IL10hi	3.86606	0.0499912	0.00080627
1_vs_all	ENSG00000265316	ENSG00000265316	Mac_IL10hi	4.57258	0.0499912	0.000844444
1_vs_all	ENSG00000107957	SH3PXD2A	Mac_IL10hi	4.11012	0.0499912	0.000869731
1_vs_all	ENSG00000162236	STX5	Mac_IL10hi	3.90113	0.0499912	0.000867681
2_vs_all	ENSG00000141506	PIK3R5	Mac_IL10hi	3.04763	0.00585498	6.57124e-06
2_vs_all	ENSG00000058272	PPP1R12A	Mac_IL10hi	2.80354	0.0436712	0.000147041
2_vs_all	ENSG00000148200	NR6A1	Mac_IL10hi	4.8654	0.0436712	0.000112173
3_vs_all	ENSG00000141506	PIK3R5	Mac_IL10hi	-2.97366	0.00764232	4.99824e-06
3_vs_all	ENSG00000184305	CCSER1	Mac_IL10hi	-3.73781	0.00832104	1.15984e-05
3_vs_all	ENSG00000120594	PLXDC2	Mac_IL10hi	-2.41162	0.00832104	2.17686e-05
3_vs_all	ENSG00000023608	SNAPC1	Mac_IL10hi	-3.28689	0.00832104	1.9207e-05
3_vs_all	ENSG00000139083	ETV6	Mac_IL10hi	-2.43036	0.0104723	3.42454e-05
3_vs_all	ENSG00000103489	XYLT1	Mac_IL10hi	-3.2075	0.0123303	4.83859e-05
3_vs_all	ENSG00000213047	DENND1B	Mac_IL10hi	-3.20886	0.0180371	9.43731e-05
3_vs_all	ENSG00000103657	HERC1	Mac_IL10hi	-2.5633	0.0180371	8.38103e-05
3_vs_all	ENSG00000140262	TCF12	Mac_IL10hi	-2.40056	0.0188065	0.000110699
3_vs_all	ENSG00000197548	ATG7	Mac_IL10hi	-2.50173	0.0248596	0.000178664
3_vs_all	ENSG00000058272	PPP1R12A	Mac_IL10hi	-2.68231	0.0248596	0.000178846
3_vs_all	ENSG00000164327	RICTOR	Mac_IL10hi	-2.94235	0.0256378	0.000201212
3_vs_all	ENSG00000104447	TRPS1	Mac_IL10hi	-2.18913	0.0292851	0.00024899
3_vs_all	ENSG00000153310	CYRIB	Mac_IL10hi	-2.26907	0.0293821	0.000272033
3_vs_all	ENSG00000171132	PRKCE	Mac_IL10hi	-2.9147	0.0293821	0.000288248
3_vs_all	ENSG00000071073	MGAT4A	Mac_IL10hi	-2.34017	0.0325632	0.000340753
3_vs_all	ENSG00000165029	ABCA1	Mac_IL10hi	-1.82089	0.038376	0.000426679
1_vs_all	ENSG00000106809	OGN	VSMC_modul	2.79246	4.99401e-06	1.54041e-09
1_vs_all	ENSG00000140391	TSPAN3	VSMC_modul	4.02991	0.00485036	2.9922e-06
1_vs_all	ENSG00000198959	TGM2	VSMC_modul	5.61863	0.00998498	9.62529e-06
1_vs_all	ENSG00000187955	COL14A1	VSMC_modul	3.17453	0.00998498	1.23195e-05
1_vs_all	ENSG00000087245	MMP2	VSMC_modul	4.31184	0.0186762	2.88035e-05
1_vs_all	ENSG00000139318	DUSP6	VSMC_modul	3.68109	0.022188	4.84773e-05
1_vs_all	ENSG00000186298	PPP1CC	VSMC_modul	3.69981	0.022188	5.00047e-05
1_vs_all	ENSG00000106624	AEBP1	VSMC_modul	2.55093	0.022188	5.47514e-05
1_vs_all	ENSG00000250565	ATP6V1E2	VSMC_modul	4.98183	0.0249866	6.93644e-05
1_vs_all	ENSG00000106355	LSM5	VSMC_modul	3.55983	0.0253936	7.83269e-05
1_vs_all	ENSG00000100442	FKBP3	VSMC_modul	3.81955	0.0296536	0.000100614
1_vs_all	ENSG00000167283	ATP5MG	VSMC_modul	2.50726	0.0306982	0.000113627
1_vs_all	ENSG00000072042	RDH11	VSMC_modul	3.89951	0.0376475	0.000162574
1_vs_all	ENSG00000008441	NFIX	VSMC_modul	2.97413	0.0376475	0.000156248
1_vs_all	ENSG00000138760	SCARB2	VSMC_modul	3.08607	0.0391578	0.000181174
1_vs_all	ENSG00000269293	ZSCAN16-AS1	VSMC_modul	3.50227	0.0480872	0.000237321
1_vs_all	ENSG00000011405	PIK3C2A	NK_XCL1+	3.32422	0.0138625	2.27254e-06
2_vs_all	ENSG00000184384	MAML2	NK_XCL1+	1.24724	0.0492162	2.67044e-05
1_vs_all	ENSG00000116584	ARHGEF2	CD4_TEM	3.73454	0.00515009	5.77753e-07
1_vs_all	ENSG00000204977	TRIM13	CD4_TEM	3.93307	0.0124856	2.80136e-06
1_vs_all	ENSG00000115756	HPCAL1	CD4_TEM	3.25623	0.016052	5.40228e-06
1_vs_all	ENSG00000155380	SLC16A1	CD4_TEM	3.86807	0.0191636	8.59935e-06
2_vs_all	ENSG00000099860	GADD45B	EC_2	-2.90767	0.0192505	4.16678e-05
1_vs_all	ENSG00000152413	HOMER1	CD8_TEM	2.99808	7.35941e-05	7.27789e-09
1_vs_all	ENSG00000156973	PDE6D	CD8_TEM	3.24212	0.0161709	3.19836e-06
3_vs_all	ENSG00000231607	DLEU2	CD8_TEM	-1.1732	0.0279375	2.94515e-06
3_vs_all	ENSG00000124788	ATXN1	CD8_TEM	-0.669429	0.0279375	5.52561e-06
2_vs_all	ENSG00000168421	RHOH	Mast-cell	2.05004	0.0301353	9.24397e-05
2_vs_all	ENSG00000111647	BLTP3B	Mast-cell	2.96844	0.0301353	5.46292e-05
2_vs_all	ENSG00000196782	MAML3	Mast-cell	2.36134	0.0382492	0.000213113
2_vs_all	ENSG00000076641	PAG1	Mast-cell	2.69856	0.0382492	0.000298807
2_vs_all	ENSG00000031003	FAM13B	Mast-cell	3.09245	0.0382492	0.000351986
2_vs_all	ENSG00000154269	ENPP3	Mast-cell	2.51902	0.0382492	0.00024367
2_vs_all	ENSG00000069849	ATP1B3	Mast-cell	2.55164	0.0471212	0.000505903
1_vs_all	ENSG00000135541	AHI1	Mac_S100A8hi	5.67196	0.000224502	1.10865e-07
1_vs_all	ENSG00000054611	TBC1D22A	Mac_S100A8hi	4.30315	0.00128757	1.27167e-06
1_vs_all	ENSG00000086666	ZFAND6	Mac_S100A8hi	3.51922	0.00296528	4.39301e-06
1_vs_all	ENSG00000072364	AFF4	Mac_S100A8hi	3.30467	0.00495858	9.79473e-06
1_vs_all	ENSG00000132205	EMILIN2	Mac_S100A8hi	4.0269	0.00718038	1.77293e-05
1_vs_all	ENSG00000144671	SLC22A14	Mac_S100A8hi	8.04533	0.0122245	3.62207e-05
1_vs_all	ENSG00000124788	ATXN1	Mac_S100A8hi	3.6003	0.018786	6.49391e-05
1_vs_all	ENSG00000159216	RUNX1	Mac_S100A8hi	3.48962	0.0210642	8.32165e-05
1_vs_all	ENSG00000115677	HDLBP	Mac_S100A8hi	3.83523	0.0347273	0.000154343
1_vs_all	ENSG00000197696	NMB	Mac_TREM2hi	5.55716	0.0419176	4.78785e-06
1_vs_all	ENSG00000234745	HLA-B	Mac_HMOX1	2.08722	0.00377336	9.73017e-07
1_vs_all	ENSG00000206503	HLA-A	Mac_HMOX1	2.59732	0.0132849	6.8514e-06
1_vs_all	ENSG00000179344	HLA-DQB1	Mac_HMOX1	2.30845	0.0146684	1.13474e-05
3_vs_all	ENSG00000169554	ZEB2	Mac_HMOX1	-2.10283	0.00836955	1.16082e-05
3_vs_all	ENSG00000124831	LRRFIP1	Mac_HMOX1	-2.01751	0.00979254	2.71638e-05
3_vs_all	ENSG00000197956	S100A6	Mac_HMOX1	-1.98613	0.0439411	0.000215194
3_vs_all	ENSG00000168461	RAB31	Mac_HMOX1	-1.83945	0.0439411	0.000274282
3_vs_all	ENSG00000163694	RBM47	Mac_HMOX1	-1.9332	0.0439411	0.000304723

## Sheet: Deseq2 - Dyslipidemia
Contrast	ENSEMBL ID	HGNC symbol	Low-level cell type cluster	log2FC	padj	pvalue
yes_vs_no	ENSG00000111341	MGP	EC_2	7.1847	0.0131267	3.34296e-05
yes_vs_no	ENSG00000153233	PTPRR	EC_2	-3.6324	0.0131267	2.66172e-05
yes_vs_no	ENSG00000120885	CLU	EC_2	7.32291	0.0131267	3.1837e-05
yes_vs_no	ENSG00000033867	SLC4A7	EC_2	-3.07142	0.0237604	0.000101486
yes_vs_no	ENSG00000150938	CRIM1	EC_2	6.02683	0.0237604	0.000121021
yes_vs_no	ENSG00000139946	PELI2	EC_2	-2.57369	0.0237604	9.30995e-05
yes_vs_no	ENSG00000163453	IGFBP7	EC_2	6.13994	0.0283325	0.000240513
yes_vs_no	ENSG00000197956	S100A6	EC_2	6.5357	0.0283325	0.000193782
yes_vs_no	ENSG00000110799	VWF	EC_2	5.83699	0.0283325	0.000229408
yes_vs_no	ENSG00000245532	NEAT1	EC_2	5.66175	0.0283325	0.000199202
yes_vs_no	ENSG00000035687	ADSS2	EC_2	-2.90535	0.0304182	0.000284041
yes_vs_no	ENSG00000149273	RPS3	EC_2	5.56234	0.0362001	0.00056051
yes_vs_no	ENSG00000110700	RPS13	EC_2	5.75118	0.0362001	0.000383898
yes_vs_no	ENSG00000142534	RPS11	EC_2	5.15152	0.0362001	0.00113369
yes_vs_no	ENSG00000204217	BMPR2	EC_2	5.27312	0.0362001	0.000545642
yes_vs_no	ENSG00000114391	RPL24	EC_2	5.40819	0.0362001	0.0010703
yes_vs_no	ENSG00000163682	RPL9	EC_2	5.48122	0.0362001	0.000838117
yes_vs_no	ENSG00000120738	EGR1	EC_2	5.81571	0.0362001	0.00119848
yes_vs_no	ENSG00000148303	RPL7A	EC_2	5.41061	0.0362001	0.00100957
yes_vs_no	ENSG00000161970	RPL26	EC_2	5.58163	0.0362001	0.000999318
yes_vs_no	ENSG00000204592	HLA-E	EC_2	5.91009	0.0362001	0.000465901
yes_vs_no	ENSG00000122406	RPL5	EC_2	5.2228	0.0362001	0.00117883
yes_vs_no	ENSG00000174748	RPL15	EC_2	5.32015	0.0362001	0.000760994
yes_vs_no	ENSG00000171223	JUNB	EC_2	6.19527	0.0362001	0.00105685
yes_vs_no	ENSG00000182899	RPL35A	EC_2	5.5141	0.0362001	0.00111016
yes_vs_no	ENSG00000130255	RPL36	EC_2	5.60206	0.0362001	0.000873482
yes_vs_no	ENSG00000108654	DDX5	EC_2	5.1502	0.0362001	0.00108418
yes_vs_no	ENSG00000149806	FAU	EC_2	5.29235	0.0362001	0.00111895
yes_vs_no	ENSG00000142089	IFITM3	EC_2	5.60248	0.0362001	0.000485167
yes_vs_no	ENSG00000182197	EXT1	EC_2	4.96148	0.0362001	0.00118161
yes_vs_no	ENSG00000128016	ZFP36	EC_2	5.83861	0.0362001	0.00100947
yes_vs_no	ENSG00000171858	RPS21	EC_2	5.68576	0.0362001	0.00064992
yes_vs_no	ENSG00000234745	HLA-B	EC_2	5.69421	0.0362001	0.00108357
yes_vs_no	ENSG00000140988	RPS2	EC_2	5.34844	0.0362001	0.00083793
yes_vs_no	ENSG00000184009	ACTG1	EC_2	5.25629	0.0362001	0.0011007
yes_vs_no	ENSG00000100316	RPL3	EC_2	5.84213	0.0362001	0.000400158
yes_vs_no	ENSG00000198034	RPS4X	EC_2	5.36381	0.0362001	0.000800649
yes_vs_no	ENSG00000089009	RPL6	EC_2	5.47813	0.0362001	0.000648389
yes_vs_no	ENSG00000173812	EIF1	EC_2	5.64294	0.0362001	0.000567338
yes_vs_no	ENSG00000118181	RPS25	EC_2	5.34403	0.0378989	0.00128689
yes_vs_no	ENSG00000198947	DMD	EC_2	-2.62043	0.0385337	0.00134116
yes_vs_no	ENSG00000170345	FOS	EC_2	5.88487	0.0393834	0.00140416
yes_vs_no	ENSG00000063177	RPL18	EC_2	5.25192	0.0396598	0.00151244
yes_vs_no	ENSG00000134531	EMP1	EC_2	5.0499	0.0396598	0.00156678
yes_vs_no	ENSG00000064989	CALCRL	EC_2	4.86052	0.0396598	0.00157885
yes_vs_no	ENSG00000170889	RPS9	EC_2	5.19171	0.0396598	0.00153556
yes_vs_no	ENSG00000162244	RPL29	EC_2	5.0518	0.0396598	0.00158235
yes_vs_no	ENSG00000148671	ADIRF	EC_2	5.15329	0.0405631	0.00168726
yes_vs_no	ENSG00000198242	RPL23A	EC_2	5.05473	0.0405631	0.00166562
yes_vs_no	ENSG00000198763	MT-ND2	EC_2	4.90321	0.0416102	0.00180146
yes_vs_no	ENSG00000132475	H3-3B	EC_2	5.21053	0.0416102	0.00178536
yes_vs_no	ENSG00000115268	RPS15	EC_2	5.1075	0.0417302	0.00184208
yes_vs_no	ENSG00000080824	HSP90AA1	EC_2	5.02868	0.0451002	0.00202913
yes_vs_no	ENSG00000182492	BGN	EC_2	5.00463	0.0458696	0.00237525
yes_vs_no	ENSG00000047617	ANO2	EC_2	4.69372	0.0458696	0.00232432
yes_vs_no	ENSG00000111640	GAPDH	EC_2	4.9546	0.0458696	0.00229227
yes_vs_no	ENSG00000019582	CD74	EC_2	5.26704	0.0458696	0.00234346
yes_vs_no	ENSG00000105193	RPS16	EC_2	4.68074	0.0458696	0.00220325
yes_vs_no	ENSG00000096384	HSP90AB1	EC_2	4.91282	0.0458696	0.00225998
yes_vs_no	ENSG00000196531	NACA	EC_2	4.98862	0.0458696	0.00219512
yes_vs_no	ENSG00000166441	RPL27A	EC_2	5.01838	0.0458696	0.00212181
yes_vs_no	ENSG00000198888	MT-ND1	EC_2	4.69528	0.045874	0.00241442
yes_vs_no	ENSG00000125691	RPL23	EC_2	4.74126	0.0464616	0.00248479
yes_vs_no	ENSG00000106211	HSPB1	EC_2	4.86199	0.0480023	0.00260793
yes_vs_no	ENSG00000116251	RPL22	EC_2	4.93212	0.0495229	0.00273259
yes_vs_no	ENSG00000172809	RPL38	EC_2	5.0056	0.0495612	0.00277677
yes_vs_no	ENSG00000140264	SERF2	EC_2	4.8525	0.0496523	0.00287153
yes_vs_no	ENSG00000171863	RPS7	EC_2	4.84177	0.0496523	0.00287286
yes_vs_no	ENSG00000120129	DUSP1	EC_2	5.31923	0.0496523	0.00293581
yes_vs_no	ENSG00000137331	IER3	EC_2	5.10324	0.0496523	0.00295048
yes_vs_no	ENSG00000196154	S100A4	Mac_HMOX1	-3.58739	0.000217661	1.13188e-07
yes_vs_no	ENSG00000158710	TAGLN2	Mac_HMOX1	-2.63631	0.0004216	6.57723e-07
yes_vs_no	ENSG00000105329	TGFB1	Mac_HMOX1	-3.17135	0.0004216	6.38162e-07
yes_vs_no	ENSG00000197747	S100A10	Mac_HMOX1	-2.77792	0.00109945	2.28696e-06
yes_vs_no	ENSG00000142227	EMP3	Mac_HMOX1	-2.55736	0.00508019	1.3209e-05
yes_vs_no	ENSG00000197956	S100A6	Mac_HMOX1	-3.2929	0.0161861	5.05026e-05
yes_vs_no	ENSG00000211677	IGLC2	Plasma-cell	23.3444	1.64598e-09	1.64598e-11
yes_vs_no	ENSG00000211895	IGHA1	Plasma-cell	22.2912	2.19772e-09	4.39544e-11
yes_vs_no	ENSG00000211955	IGHV3-33	Plasma-cell	21.259	5.55108e-05	1.66532e-06
yes_vs_no	ENSG00000132465	JCHAIN	Plasma-cell	6.87771	0.0136884	0.000547536

## Sheet: Deseq2 - Chd
Contrast	ENSEMBL ID	HGNC symbol	Low-level cell type cluster	log2FC	padj	pvalue
yes_vs_no	ENSG00000148516	ZEB1	cDC2	6.2844	0.0050479	2.53409e-06
yes_vs_no	ENSG00000183576	SETD3	cDC2	3.75349	0.018477	0.000646498
yes_vs_no	ENSG00000109133	TMEM33	cDC2	4.07943	0.018477	0.000216037
yes_vs_no	ENSG00000074054	CLASP1	cDC2	3.84024	0.018477	0.000667265
yes_vs_no	ENSG00000164327	RICTOR	cDC2	4.32231	0.018477	0.00031051
yes_vs_no	ENSG00000102572	STK24	cDC2	3.63249	0.018477	0.000556376
yes_vs_no	ENSG00000143164	DCAF6	cDC2	4.32983	0.018477	0.000490375
yes_vs_no	ENSG00000115415	STAT1	cDC2	3.02366	0.018477	0.000661879
yes_vs_no	ENSG00000150907	FOXO1	cDC2	4.01807	0.018477	0.000175286
yes_vs_no	ENSG00000103381	CPPED1	cDC2	3.98734	0.018477	0.000211747
yes_vs_no	ENSG00000101336	HCK	cDC2	3.80727	0.018477	0.000148281
yes_vs_no	ENSG00000066933	MYO9A	cDC2	5.2865	0.018477	0.000156634
yes_vs_no	ENSG00000257261	SLC38A4-AS1	cDC2	3.792	0.018477	0.000350946
yes_vs_no	ENSG00000137073	UBAP2	cDC2	4.83713	0.018477	6.35825e-05
yes_vs_no	ENSG00000165102	HGSNAT	cDC2	3.21771	0.018477	0.000588822
yes_vs_no	ENSG00000138095	LRPPRC	cDC2	4.2892	0.018477	0.000341105
yes_vs_no	ENSG00000171634	BPTF	cDC2	3.31164	0.018477	0.000436086
yes_vs_no	ENSG00000127507	ADGRE2	cDC2	3.56174	0.018477	0.000529217
yes_vs_no	ENSG00000180758	GPR157	cDC2	4.48624	0.018477	0.000112844
yes_vs_no	ENSG00000173744	AGFG1	cDC2	3.97618	0.018477	0.000502098
yes_vs_no	ENSG00000111605	CPSF6	cDC2	3.69592	0.018477	0.000326215
yes_vs_no	ENSG00000180957	PITPNB	cDC2	4.13627	0.018477	8.09343e-05
yes_vs_no	ENSG00000136813	ECPAS	cDC2	4.58348	0.018477	2.9e-05
yes_vs_no	ENSG00000166676	TVP23A	cDC2	4.02005	0.018477	0.000323794
yes_vs_no	ENSG00000167323	STIM1	cDC2	4.54106	0.018477	0.000291552
yes_vs_no	ENSG00000115904	SOS1	cDC2	4.26871	0.018477	6.31694e-05
yes_vs_no	ENSG00000035687	ADSS2	cDC2	4.35178	0.018477	0.000141175
yes_vs_no	ENSG00000073910	FRY	cDC2	4.118	0.018477	0.000198465
yes_vs_no	ENSG00000101557	USP14	cDC2	4.06409	0.018477	0.000396618
yes_vs_no	ENSG00000078081	LAMP3	cDC2	4.78676	0.018477	0.00026441
yes_vs_no	ENSG00000288632	ENSG00000288632	cDC2	3.4748	0.018477	0.000333801
yes_vs_no	ENSG00000110880	CORO1C	cDC2	3.52959	0.018477	0.000648339
yes_vs_no	ENSG00000147488	ST18	cDC2	3.70593	0.018477	0.00054818
yes_vs_no	ENSG00000061936	SFSWAP	cDC2	4.39453	0.018477	0.000598592
yes_vs_no	ENSG00000100629	CEP128	cDC2	4.78871	0.018477	0.000569157
yes_vs_no	ENSG00000010017	RANBP9	cDC2	3.9013	0.018477	0.000201026
yes_vs_no	ENSG00000197157	SND1	cDC2	3.67644	0.018477	0.000589111
yes_vs_no	ENSG00000128908	INO80	cDC2	3.9807	0.018477	0.000378417
yes_vs_no	ENSG00000154001	PPP2R5E	cDC2	4.17625	0.018477	0.000516324
yes_vs_no	ENSG00000118007	STAG1	cDC2	3.17763	0.018477	0.000594198
yes_vs_no	ENSG00000187239	FNBP1	cDC2	3.31645	0.018477	0.000629468
yes_vs_no	ENSG00000079805	DNM2	cDC2	3.80862	0.018477	0.000618777
yes_vs_no	ENSG00000148180	GSN	cDC2	3.54015	0.018477	0.00018897
yes_vs_no	ENSG00000166501	PRKCB	cDC2	4.2251	0.018477	9.4903e-05
yes_vs_no	ENSG00000134152	KATNBL1	cDC2	3.84092	0.018477	0.000677117
yes_vs_no	ENSG00000100220	RTCB	cDC2	4.07691	0.018477	0.000641726
yes_vs_no	ENSG00000075568	TMEM131	cDC2	4.06415	0.018477	0.000165498
yes_vs_no	ENSG00000176463	SLCO3A1	cDC2	3.74168	0.018477	0.00033838
yes_vs_no	ENSG00000105983	LMBR1	cDC2	4.02456	0.018477	0.000564678
yes_vs_no	ENSG00000156671	SAMD8	cDC2	3.48715	0.018477	0.000487135
yes_vs_no	ENSG00000132424	PNISR	cDC2	3.51348	0.018477	0.000185513
yes_vs_no	ENSG00000163110	PDLIM5	cDC2	4.14885	0.018477	0.000146511
yes_vs_no	ENSG00000174945	AMZ1	cDC2	3.6695	0.018477	0.000304923
yes_vs_no	ENSG00000198265	HELZ	cDC2	4.03937	0.018477	0.000373728
yes_vs_no	ENSG00000116473	RAP1A	cDC2	3.09761	0.018477	0.000412303
yes_vs_no	ENSG00000288701	PRRC2B	cDC2	3.70791	0.018477	0.000548923
yes_vs_no	ENSG00000183291	SELENOF	cDC2	3.29993	0.018477	0.000674539
yes_vs_no	ENSG00000163811	WDR43	cDC2	4.29862	0.018477	0.000342815
yes_vs_no	ENSG00000177879	AP3S1	cDC2	4.2178	0.018477	0.000378521
yes_vs_no	ENSG00000160799	CCDC12	cDC2	3.72058	0.018477	0.000174131
yes_vs_no	ENSG00000110367	DDX6	cDC2	3.53363	0.018477	0.00051821
yes_vs_no	ENSG00000168818	STX18	cDC2	4.17791	0.018477	0.000302234
yes_vs_no	ENSG00000043093	DCUN1D1	cDC2	4.47369	0.018477	0.000524804
yes_vs_no	ENSG00000138594	TMOD3	cDC2	3.38239	0.018477	0.000411487
yes_vs_no	ENSG00000242588	ENSG00000242588	cDC2	4.00603	0.018477	0.000595532
yes_vs_no	ENSG00000156675	RAB11FIP1	cDC2	2.75097	0.018477	0.000549517
yes_vs_no	ENSG00000223482	NUTM2A-AS1	cDC2	3.81346	0.018477	0.000327092
yes_vs_no	ENSG00000090863	GLG1	cDC2	3.86753	0.018477	0.000577738
yes_vs_no	ENSG00000163694	RBM47	cDC2	3.73345	0.018477	3.54731e-05
yes_vs_no	ENSG00000166266	CUL5	cDC2	4.43645	0.018477	0.000184455
yes_vs_no	ENSG00000147548	NSD3	cDC2	3.80553	0.018477	0.00024143
yes_vs_no	ENSG00000167566	NCKAP5L	cDC2	4.25569	0.018477	0.000637342
yes_vs_no	ENSG00000169891	REPS2	cDC2	4.82696	0.018477	0.000522593
yes_vs_no	ENSG00000031003	FAM13B	cDC2	3.6813	0.0190525	0.000707774
yes_vs_no	ENSG00000169032	MAP2K1	cDC2	3.21916	0.0190973	0.000719026
yes_vs_no	ENSG00000116350	SRSF4	cDC2	3.21696	0.0194253	0.000746588
yes_vs_no	ENSG00000127314	RAP1B	cDC2	2.80156	0.0194253	0.000750876
yes_vs_no	ENSG00000198399	ITSN2	cDC2	3.32472	0.0194876	0.000763071
yes_vs_no	ENSG00000134242	PTPN22	cDC2	3.67828	0.0214816	0.000916306
yes_vs_no	ENSG00000133703	KRAS	cDC2	4.25299	0.0214816	0.000875427
yes_vs_no	ENSG00000077549	CAPZB	cDC2	3.00332	0.0214816	0.000916634
yes_vs_no	ENSG00000103222	ABCC1	cDC2	3.7431	0.0214816	0.000897218
yes_vs_no	ENSG00000138185	ENTPD1	cDC2	3.32391	0.0214816	0.000914061
yes_vs_no	ENSG00000254420	ENSG00000254420	cDC2	3.17748	0.0214816	0.000890315
yes_vs_no	ENSG00000176095	IP6K1	cDC2	4.51821	0.0214816	0.000890066
yes_vs_no	ENSG00000166024	R3HCC1L	cDC2	3.81881	0.0215356	0.000940561
yes_vs_no	ENSG00000188677	PARVB	cDC2	3.60827	0.0215356	0.00093605
yes_vs_no	ENSG00000015153	YAF2	cDC2	3.53625	0.0215575	0.000952339
yes_vs_no	ENSG00000165209	STRBP	cDC2	4.26372	0.0218812	0.000977625
yes_vs_no	ENSG00000231925	TAPBP	cDC2	2.95258	0.0228988	0.00106569
yes_vs_no	ENSG00000080802	CNOT4	cDC2	3.59526	0.0228988	0.00106907
yes_vs_no	ENSG00000155903	RASA2	cDC2	3.64671	0.0228988	0.00105069
yes_vs_no	ENSG00000163249	CCNYL1	cDC2	3.95597	0.0228988	0.00106854
yes_vs_no	ENSG00000198695	MT-ND6	cDC2	3.79395	0.0232447	0.00110443
yes_vs_no	ENSG00000106948	AKNA	cDC2	3.54096	0.0232447	0.00110856
yes_vs_no	ENSG00000122376	SHLD2	cDC2	3.9136	0.023435	0.0011294
yes_vs_no	ENSG00000186908	ZDHHC17	cDC2	4.00402	0.0240184	0.00119364
yes_vs_no	ENSG00000197386	HTT	cDC2	3.86313	0.0240184	0.00120574
yes_vs_no	ENSG00000050767	COL23A1	cDC2	4.42725	0.0240184	0.00120371
yes_vs_no	ENSG00000100330	MTMR3	cDC2	4.21914	0.0240184	0.00117062
yes_vs_no	ENSG00000068024	HDAC4	cDC2	4.44173	0.0244207	0.00126244
yes_vs_no	ENSG00000123352	SPATS2	cDC2	4.3009	0.0244207	0.00125199
yes_vs_no	ENSG00000140678	ITGAX	cDC2	2.81185	0.0244207	0.00126272
yes_vs_no	ENSG00000100813	ACIN1	cDC2	3.21459	0.0245004	0.0013175
yes_vs_no	ENSG00000156011	PSD3	cDC2	4.38557	0.0245004	0.00137635
yes_vs_no	ENSG00000075413	MARK3	cDC2	3.36449	0.0245004	0.00130848
yes_vs_no	ENSG00000115935	WIPF1	cDC2	3.09696	0.0245004	0.00135147
yes_vs_no	ENSG00000067955	CBFB	cDC2	3.82982	0.0245004	0.00131675
yes_vs_no	ENSG00000120265	PCMT1	cDC2	2.99991	0.0245004	0.0013456
yes_vs_no	ENSG00000135905	DOCK10	cDC2	3.04958	0.0245004	0.00137753
yes_vs_no	ENSG00000140262	TCF12	cDC2	3.40621	0.0245004	0.00130139
yes_vs_no	ENSG00000257923	CUX1	cDC2	3.0684	0.0245004	0.00135775
yes_vs_no	ENSG00000151651	ADAM8	cDC2	3.67114	0.0245184	0.00139085
yes_vs_no	ENSG00000099246	RAB18	cDC2	3.88764	0.0247038	0.00143857
yes_vs_no	ENSG00000135837	CEP350	cDC2	3.32456	0.0247038	0.0014333
yes_vs_no	ENSG00000069424	KCNAB2	cDC2	3.22583	0.0247038	0.00142748
yes_vs_no	ENSG00000138814	PPP3CA	cDC2	3.01479	0.0251843	0.0014792
yes_vs_no	ENSG00000196369	SRGAP2B	cDC2	3.27653	0.0261472	0.00154888
yes_vs_no	ENSG00000179889	PDXDC1	cDC2	3.2224	0.0261773	0.00156381
yes_vs_no	ENSG00000136643	RPS6KC1	cDC2	3.49514	0.026617	0.00160344
yes_vs_no	ENSG00000153250	RBMS1	cDC2	3.40303	0.026875	0.00163247
yes_vs_no	ENSG00000104388	RAB2A	cDC2	2.66101	0.026926	0.00167612
yes_vs_no	ENSG00000254087	LYN	cDC2	2.82627	0.026926	0.00166699
yes_vs_no	ENSG00000135365	PHF21A	cDC2	3.69474	0.026926	0.00167563
yes_vs_no	ENSG00000078269	SYNJ2	cDC2	4.49075	0.0269442	0.00170169
yes_vs_no	ENSG00000136754	ABI1	cDC2	2.87855	0.0269442	0.00173522
yes_vs_no	ENSG00000110395	CBL	cDC2	3.65208	0.0269442	0.00174523
yes_vs_no	ENSG00000078070	MCCC1	cDC2	4.09336	0.0269442	0.00173354
yes_vs_no	ENSG00000177885	GRB2	cDC2	2.48093	0.0269442	0.00173165
yes_vs_no	ENSG00000055208	TAB2	cDC2	3.49669	0.0269442	0.00175841
yes_vs_no	ENSG00000136286	MYO1G	cDC2	3.70191	0.0270414	0.00177934
yes_vs_no	ENSG00000010244	ZNF207	cDC2	3.13452	0.0270414	0.00180548
yes_vs_no	ENSG00000151466	SCLT1	cDC2	3.22143	0.0270414	0.00179902
yes_vs_no	ENSG00000158161	EYA3	cDC2	4.54778	0.0271207	0.00182438
yes_vs_no	ENSG00000233912	ENSG00000233912	cDC2	2.93751	0.0272692	0.00188913
yes_vs_no	ENSG00000144445	KANSL1L	cDC2	3.2883	0.0272692	0.00188647
yes_vs_no	ENSG00000068366	ACSL4	cDC2	3.16962	0.0272692	0.00188155
yes_vs_no	ENSG00000083457	ITGAE	cDC2	3.52784	0.0272692	0.00185057
yes_vs_no	ENSG00000127947	PTPN12	cDC2	2.88091	0.027792	0.00195399
yes_vs_no	ENSG00000135541	AHI1	cDC2	3.42367	0.027792	0.0019873
yes_vs_no	ENSG00000082068	WDR70	cDC2	3.36036	0.027792	0.00197537
yes_vs_no	ENSG00000076641	PAG1	cDC2	3.39087	0.027792	0.00198266
yes_vs_no	ENSG00000140367	UBE2Q2	cDC2	3.36959	0.027792	0.00199511
yes_vs_no	ENSG00000024048	UBR2	cDC2	3.39531	0.0279075	0.00203142
yes_vs_no	ENSG00000131263	RLIM	cDC2	3.33369	0.0279075	0.00201764
yes_vs_no	ENSG00000116815	CD58	cDC2	2.80436	0.0283957	0.00209546
yes_vs_no	ENSG00000105176	URI1	cDC2	3.53211	0.0283957	0.00208626
yes_vs_no	ENSG00000135930	EIF4E2	cDC2	3.42343	0.0287136	0.00214775
yes_vs_no	ENSG00000145241	CENPC	cDC2	3.63531	0.0287136	0.0021414
yes_vs_no	ENSG00000170017	ALCAM	cDC2	2.99768	0.0288181	0.00217004
yes_vs_no	ENSG00000171735	CAMTA1	cDC2	2.84649	0.0288208	0.0021863
yes_vs_no	ENSG00000113742	CPEB4	cDC2	2.99946	0.0288208	0.00219918
yes_vs_no	ENSG00000197930	ERO1A	cDC2	4.03819	0.0290083	0.00222804
yes_vs_no	ENSG00000172939	OXSR1	cDC2	3.10459	0.0295844	0.002302
yes_vs_no	ENSG00000172493	AFF1	cDC2	2.99753	0.0295844	0.00228759
yes_vs_no	ENSG00000120306	CYSTM1	cDC2	2.97102	0.0298229	0.00233553
yes_vs_no	ENSG00000089094	KDM2B	cDC2	3.64911	0.0300153	0.00245235
yes_vs_no	ENSG00000073969	NSF	cDC2	3.31739	0.0300153	0.00242427
yes_vs_no	ENSG00000154217	PITPNC1	cDC2	3.69046	0.0300153	0.00246627
yes_vs_no	ENSG00000112200	ZNF451	cDC2	4.13231	0.0300153	0.00247114
yes_vs_no	ENSG00000198064	NPIPB13	cDC2	3.86043	0.0300153	0.00243562
yes_vs_no	ENSG00000205339	IPO7	cDC2	3.33268	0.0300153	0.00243122
yes_vs_no	ENSG00000026652	AGPAT4	cDC2	3.39191	0.0300153	0.00246461
yes_vs_no	ENSG00000248905	FMN1	cDC2	3.34527	0.0300153	0.00238012
yes_vs_no	ENSG00000166233	ARIH1	cDC2	2.64642	0.0301839	0.00252866
yes_vs_no	ENSG00000184178	SCFD2	cDC2	3.55054	0.0301839	0.00258463
yes_vs_no	ENSG00000144791	LIMD1	cDC2	3.62832	0.0301839	0.00271261
yes_vs_no	ENSG00000078369	GNB1	cDC2	2.56527	0.0301839	0.00271386
yes_vs_no	ENSG00000105323	HNRNPUL1	cDC2	2.62903	0.0301839	0.00264859
yes_vs_no	ENSG00000099992	TBC1D10A	cDC2	3.84273	0.0301839	0.00256688
yes_vs_no	ENSG00000102753	KPNA3	cDC2	3.46184	0.0301839	0.0026424
yes_vs_no	ENSG00000084093	REST	cDC2	3.70747	0.0301839	0.00272419
yes_vs_no	ENSG00000198825	INPP5F	cDC2	3.63329	0.0301839	0.00255507
yes_vs_no	ENSG00000198492	YTHDF2	cDC2	3.39249	0.0301839	0.00266038
yes_vs_no	ENSG00000087266	SH3BP2	cDC2	3.70621	0.0301839	0.00260343
yes_vs_no	ENSG00000119801	YPEL5	cDC2	2.73264	0.0301839	0.00256019
yes_vs_no	ENSG00000107362	ABHD17B	cDC2	3.98533	0.0301839	0.00272746
yes_vs_no	ENSG00000123066	MED13L	cDC2	2.93119	0.0301839	0.0027051
yes_vs_no	ENSG00000167522	ANKRD11	cDC2	2.75429	0.0301839	0.00264656
yes_vs_no	ENSG00000062194	GPBP1	cDC2	2.37448	0.0301839	0.00251784
yes_vs_no	ENSG00000106105	GARS1	cDC2	3.76435	0.0304182	0.0027639
yes_vs_no	ENSG00000175582	RAB6A	cDC2	3.2718	0.0306431	0.0028151
yes_vs_no	ENSG00000139146	SINHCAF	cDC2	3.23686	0.0306431	0.00281498
yes_vs_no	ENSG00000167491	GATAD2A	cDC2	3.11582	0.0306609	0.00284752
yes_vs_no	ENSG00000188342	GTF2F2	cDC2	3.35816	0.0306609	0.00284439
yes_vs_no	ENSG00000180773	SLC36A4	cDC2	3.43782	0.0308424	0.00289535
yes_vs_no	ENSG00000163681	SLMAP	cDC2	4.01261	0.0308424	0.00288144
yes_vs_no	ENSG00000179818	PCBP1-AS1	cDC2	3.20658	0.0309699	0.00292286
yes_vs_no	ENSG00000114520	SNX4	cDC2	3.58552	0.0312394	0.00296397
yes_vs_no	ENSG00000100997	ABHD12	cDC2	3.30722	0.0316672	0.00306964
yes_vs_no	ENSG00000173163	COMMD1	cDC2	3.13694	0.0316672	0.00309778
yes_vs_no	ENSG00000100523	DDHD1	cDC2	2.98381	0.0316672	0.00313174
yes_vs_no	ENSG00000121210	TMEM131L	cDC2	3.06414	0.0316672	0.0031197
yes_vs_no	ENSG00000124198	ARFGEF2	cDC2	3.41086	0.0316672	0.00312478
yes_vs_no	ENSG00000147050	KDM6A	cDC2	3.21726	0.0316672	0.00306533
yes_vs_no	ENSG00000114480	GBE1	cDC2	3.01422	0.0316672	0.00309525
yes_vs_no	ENSG00000113282	CLINT1	cDC2	2.79246	0.0316672	0.00309249
yes_vs_no	ENSG00000135999	EPC2	cDC2	3.06306	0.0325641	0.00323989
yes_vs_no	ENSG00000009307	CSDE1	cDC2	2.32209	0.0325641	0.00325314
yes_vs_no	ENSG00000115232	ITGA4	cDC2	2.81095	0.0330015	0.00331341
yes_vs_no	ENSG00000149177	PTPRJ	cDC2	2.98018	0.0331716	0.00336378
yes_vs_no	ENSG00000137845	ADAM10	cDC2	3.30968	0.0331716	0.00335049
yes_vs_no	ENSG00000137075	RNF38	cDC2	3.4219	0.0333392	0.00339752
yes_vs_no	ENSG00000047249	ATP6V1H	cDC2	3.12931	0.0340045	0.00349289
yes_vs_no	ENSG00000101654	RNMT	cDC2	2.65969	0.0340045	0.00349946
yes_vs_no	ENSG00000178764	ZHX2	cDC2	3.25891	0.0341292	0.00354656
yes_vs_no	ENSG00000036257	CUL3	cDC2	2.89329	0.0341292	0.00353184
yes_vs_no	ENSG00000134245	WNT2B	cDC2	3.52968	0.0341441	0.00359952
yes_vs_no	ENSG00000151320	AKAP6	cDC2	4.17558	0.0341441	0.00357031
yes_vs_no	ENSG00000114166	KAT2B	cDC2	3.14763	0.0341441	0.00359779
yes_vs_no	ENSG00000168538	TRAPPC11	cDC2	4.32055	0.0347486	0.0036807
yes_vs_no	ENSG00000157837	SPPL3	cDC2	3.43966	0.0353728	0.00391694
yes_vs_no	ENSG00000165029	ABCA1	cDC2	2.96508	0.0353728	0.00385801
yes_vs_no	ENSG00000005339	CREBBP	cDC2	2.6793	0.0353728	0.00396122
yes_vs_no	ENSG00000163961	RNF168	cDC2	2.98711	0.0353728	0.00395127
yes_vs_no	ENSG00000169439	SDC2	cDC2	4.18009	0.0353728	0.00386438
yes_vs_no	ENSG00000006607	FARP2	cDC2	4.30051	0.0353728	0.00378858
yes_vs_no	ENSG00000075785	RAB7A	cDC2	2.13888	0.0353728	0.0039375
yes_vs_no	ENSG00000165525	NEMF	cDC2	2.98708	0.0353728	0.0038389
yes_vs_no	ENSG00000135932	CAB39	cDC2	3.02653	0.0353728	0.00396109
yes_vs_no	ENSG00000013374	NUB1	cDC2	2.63852	0.0353728	0.00387068
yes_vs_no	ENSG00000109606	DHX15	cDC2	3.17016	0.0353728	0.0038601
yes_vs_no	ENSG00000121316	PLBD1	cDC2	2.80468	0.0353728	0.00397766
yes_vs_no	ENSG00000048649	RSF1	cDC2	2.97572	0.0353728	0.00392372
yes_vs_no	ENSG00000129116	PALLD	cDC2	3.38111	0.0354149	0.00400017
yes_vs_no	ENSG00000133961	NUMB	cDC2	2.62485	0.0354625	0.00411515
yes_vs_no	ENSG00000003756	RBM5	cDC2	3.1645	0.0354625	0.00413287
yes_vs_no	ENSG00000169045	HNRNPH1	cDC2	2.49545	0.0354625	0.00414551
yes_vs_no	ENSG00000188994	ZNF292	cDC2	3.18023	0.0354625	0.00412556
yes_vs_no	ENSG00000184922	FMNL1	cDC2	2.84081	0.0354625	0.00414797
yes_vs_no	ENSG00000152520	PAN3	cDC2	2.87461	0.0354625	0.00410772
yes_vs_no	ENSG00000225830	ERCC6	cDC2	3.77872	0.0354625	0.00408078
yes_vs_no	ENSG00000132842	AP3B1	cDC2	3.02898	0.0354625	0.00414386
yes_vs_no	ENSG00000153815	CMIP	cDC2	2.44376	0.03622	0.00425476
yes_vs_no	ENSG00000198431	TXNRD1	cDC2	2.8226	0.036326	0.00428545
yes_vs_no	ENSG00000115966	ATF2	cDC2	3.11166	0.037373	0.00447592
yes_vs_no	ENSG00000005810	MYCBP2	cDC2	3.08384	0.037373	0.00448401
yes_vs_no	ENSG00000164190	NIPBL	cDC2	2.62125	0.037373	0.00447891
yes_vs_no	ENSG00000164300	SERINC5	cDC2	3.15987	0.037373	0.00445055
yes_vs_no	ENSG00000152484	USP12	cDC2	2.77262	0.0373835	0.00450404
yes_vs_no	ENSG00000167632	TRAPPC9	cDC2	3.04773	0.0374029	0.00452515
yes_vs_no	ENSG00000164548	TRA2A	cDC2	2.43993	0.0374352	0.00454785
yes_vs_no	ENSG00000075539	FRYL	cDC2	2.70782	0.0377051	0.00461748
yes_vs_no	ENSG00000095015	MAP3K1	cDC2	2.76627	0.0377051	0.00461849
yes_vs_no	ENSG00000160551	TAOK1	cDC2	3.11614	0.0377426	0.00464204
yes_vs_no	ENSG00000162613	FUBP1	cDC2	3.01745	0.0379284	0.00468694
yes_vs_no	ENSG00000077585	GPR137B	cDC2	3.30275	0.0379284	0.00470296
yes_vs_no	ENSG00000121892	PDS5A	cDC2	3.06212	0.0379806	0.00474757
yes_vs_no	ENSG00000183283	DAZAP2	cDC2	2.73093	0.0379806	0.00474286
yes_vs_no	ENSG00000119487	MAPKAP1	cDC2	3.00837	0.0381565	0.00478871
yes_vs_no	ENSG00000107929	LARP4B	cDC2	2.81866	0.0381685	0.00482654
yes_vs_no	ENSG00000149187	CELF1	cDC2	3.44045	0.0381685	0.00482855
yes_vs_no	ENSG00000121390	PSPC1	cDC2	2.75858	0.0387286	0.00492
yes_vs_no	ENSG00000172869	DMXL1	cDC2	2.47178	0.0387286	0.00493829
yes_vs_no	ENSG00000167680	SEMA6B	cDC2	2.81832	0.0387294	0.00495783
yes_vs_no	ENSG00000172292	CERS6	cDC2	3.03656	0.0388528	0.00503511
yes_vs_no	ENSG00000146247	PHIP	cDC2	3.05944	0.0388528	0.00505164
yes_vs_no	ENSG00000068724	TTC7A	cDC2	3.26792	0.0388528	0.00499656
yes_vs_no	ENSG00000168386	FILIP1L	cDC2	2.46034	0.0388528	0.00504182
yes_vs_no	ENSG00000229140	CCDC26	cDC2	3.67189	0.039048	0.00509663
yes_vs_no	ENSG00000257242	LINC01619	cDC2	2.9764	0.0391513	0.00514942
yes_vs_no	ENSG00000170832	USP32	cDC2	2.76349	0.0391513	0.00513084
yes_vs_no	ENSG00000114062	UBE3A	cDC2	3.41675	0.0394235	0.00520501
yes_vs_no	ENSG00000169896	ITGAM	cDC2	3.0978	0.0394876	0.00523329
yes_vs_no	ENSG00000066084	DIP2B	cDC2	3.05562	0.0397093	0.00537065
yes_vs_no	ENSG00000067900	ROCK1	cDC2	2.72917	0.0397093	0.00530246
yes_vs_no	ENSG00000157106	SMG1	cDC2	2.85286	0.0397093	0.0053067
yes_vs_no	ENSG00000157764	BRAF	cDC2	3.04394	0.0397093	0.00536891
yes_vs_no	ENSG00000032219	ARID4A	cDC2	2.55443	0.0397093	0.00540222
yes_vs_no	ENSG00000132388	UBE2G1	cDC2	3.22322	0.0397093	0.00533029
yes_vs_no	ENSG00000136021	SCYL2	cDC2	3.19106	0.0397093	0.00538614
yes_vs_no	ENSG00000091490	SEL1L3	cDC2	3.77557	0.0398803	0.00550601
yes_vs_no	ENSG00000047056	WDR37	cDC2	3.03362	0.0398803	0.00558847
yes_vs_no	ENSG00000078140	UBE2K	cDC2	2.74292	0.0398803	0.00548566
yes_vs_no	ENSG00000037637	FBXO42	cDC2	3.40991	0.0398803	0.00552859
yes_vs_no	ENSG00000133816	MICAL2	cDC2	3.19021	0.0398803	0.00561019
yes_vs_no	ENSG00000121060	TRIM25	cDC2	3.57543	0.0398803	0.00565807
yes_vs_no	ENSG00000103994	ZNF106	cDC2	3.03105	0.0398803	0.00558976
yes_vs_no	ENSG00000061987	MON2	cDC2	3.17547	0.0398803	0.00548273
yes_vs_no	ENSG00000135077	HAVCR2	cDC2	2.86386	0.0398803	0.00566572
yes_vs_no	ENSG00000213079	SCAF8	cDC2	3.03015	0.0398803	0.00565584
yes_vs_no	ENSG00000086666	ZFAND6	cDC2	2.39309	0.0398803	0.00555567
yes_vs_no	ENSG00000100368	CSF2RB	cDC2	3.69011	0.0398803	0.00545144
yes_vs_no	ENSG00000036054	TBC1D23	cDC2	3.28742	0.0399658	0.00569794
yes_vs_no	ENSG00000111885	MAN1A1	cDC2	2.43984	0.0401005	0.00573728
yes_vs_no	ENSG00000180104	EXOC3	cDC2	3.21873	0.0401907	0.00577036
yes_vs_no	ENSG00000055609	KMT2C	cDC2	2.71579	0.0404117	0.00582238
yes_vs_no	ENSG00000106829	TLE4	cDC2	3.11222	0.0404718	0.00585134
yes_vs_no	ENSG00000100883	SRP54	cDC2	3.21498	0.0405732	0.00594748
yes_vs_no	ENSG00000129315	CCNT1	cDC2	3.25433	0.0405732	0.00588958
yes_vs_no	ENSG00000166669	ATF7IP2	cDC2	3.24359	0.0405732	0.00591573
yes_vs_no	ENSG00000101972	STAG2	cDC2	2.94656	0.0405732	0.00594436
yes_vs_no	ENSG00000106991	ENG	cDC2	3.14151	0.0406254	0.00597553
yes_vs_no	ENSG00000163374	YY1AP1	cDC2	3.63221	0.0407169	0.00600942
yes_vs_no	ENSG00000204217	BMPR2	cDC2	3.50597	0.0408001	0.00608248
yes_vs_no	ENSG00000180817	PPA1	cDC2	2.10049	0.0408001	0.00608315
yes_vs_no	ENSG00000286145	ENSG00000286145	cDC2	3.34913	0.0408001	0.00606037
yes_vs_no	ENSG00000259248	USP3-AS1	cDC2	3.02988	0.041056	0.00617448
yes_vs_no	ENSG00000144468	RHBDD1	cDC2	4.09548	0.041056	0.00618314
yes_vs_no	ENSG00000197147	LRRC8B	cDC2	3.71484	0.041056	0.00614991
yes_vs_no	ENSG00000103365	GGA2	cDC2	3.46516	0.0414159	0.00630684
yes_vs_no	ENSG00000138698	RAP1GDS1	cDC2	3.12733	0.0414159	0.00632049
yes_vs_no	ENSG00000170525	PFKFB3	cDC2	2.54538	0.0414159	0.00630794
yes_vs_no	ENSG00000145730	PAM	cDC2	3.57915	0.0414159	0.0062597
yes_vs_no	ENSG00000196141	SPATS2L	cDC2	2.9756	0.0415782	0.00636614
yes_vs_no	ENSG00000159592	GPBP1L1	cDC2	2.87167	0.0425435	0.0065353
yes_vs_no	ENSG00000167004	PDIA3	cDC2	2.58942	0.0433044	0.00667392
yes_vs_no	ENSG00000185344	ATP6V0A2	cDC2	3.93092	0.0435132	0.00672794
yes_vs_no	ENSG00000005889	ZFX	cDC2	2.72624	0.0436342	0.00681236
yes_vs_no	ENSG00000171862	PTEN	cDC2	2.5313	0.0436342	0.00677039
yes_vs_no	ENSG00000173120	KDM2A	cDC2	2.58665	0.0436342	0.00679217
yes_vs_no	ENSG00000182606	TRAK1	cDC2	2.52901	0.0436958	0.00684948
yes_vs_no	ENSG00000132466	ANKRD17	cDC2	2.51436	0.0436958	0.00686586
yes_vs_no	ENSG00000106799	TGFBR1	cDC2	2.71749	0.0437571	0.00689745
yes_vs_no	ENSG00000131013	PPIL4	cDC2	2.82245	0.0445794	0.00704945
yes_vs_no	ENSG00000197601	FAR1	cDC2	2.81328	0.044672	0.00708653
yes_vs_no	ENSG00000152689	RASGRP3	cDC2	3.03602	0.0448746	0.00714119
yes_vs_no	ENSG00000143384	MCL1	cDC2	2.19876	0.0448807	0.00731257
yes_vs_no	ENSG00000100030	MAPK1	cDC2	2.91292	0.0448807	0.00738999
yes_vs_no	ENSG00000163714	U2SURP	cDC2	2.68398	0.0448807	0.00721467
yes_vs_no	ENSG00000103091	WDR59	cDC2	3.67095	0.0448807	0.00731257
yes_vs_no	ENSG00000156273	BACH1	cDC2	2.59254	0.0448807	0.0073732
yes_vs_no	ENSG00000048740	CELF2	cDC2	2.336	0.0448807	0.00730908
yes_vs_no	ENSG00000206560	ANKRD28	cDC2	2.91172	0.0448807	0.00725116
yes_vs_no	ENSG00000081154	PCNP	cDC2	3.10358	0.0448807	0.00732311
yes_vs_no	ENSG00000156299	TIAM1	cDC2	2.90199	0.0448807	0.00735515
yes_vs_no	ENSG00000189283	FHIT	cDC2	3.79783	0.0448807	0.0073389
yes_vs_no	ENSG00000186594	MIR22HG	cDC2	3.20228	0.0448807	0.00724387
yes_vs_no	ENSG00000071127	WDR1	cDC2	2.81628	0.0450471	0.00745804
yes_vs_no	ENSG00000127483	HP1BP3	cDC2	2.2809	0.0450471	0.00746262
yes_vs_no	ENSG00000108239	TBC1D12	cDC2	3.03135	0.0451053	0.0074949
yes_vs_no	ENSG00000233559	LINC00513	cDC2	2.49738	0.0453218	0.00762188
yes_vs_no	ENSG00000084112	SSH1	cDC2	2.59923	0.0453218	0.00761654
yes_vs_no	ENSG00000139154	AEBP2	cDC2	3.31784	0.0453218	0.007601
yes_vs_no	ENSG00000091436	MAP3K20	cDC2	2.46064	0.0453218	0.00756629
yes_vs_no	ENSG00000033327	GAB2	cDC2	2.51854	0.045329	0.00764586
yes_vs_no	ENSG00000145996	CDKAL1	cDC2	2.66836	0.0455542	0.00770671
yes_vs_no	ENSG00000196233	LCOR	cDC2	2.6495	0.0457815	0.00776815
yes_vs_no	ENSG00000176014	TUBB6	cDC2	2.77095	0.0458694	0.0078061
yes_vs_no	ENSG00000157450	RNF111	cDC2	2.6282	0.0462657	0.00790502
yes_vs_no	ENSG00000103942	HOMER2	cDC2	3.67264	0.0462657	0.00791998
yes_vs_no	ENSG00000226688	ENTPD1-AS1	cDC2	2.51158	0.0465318	0.00801226
yes_vs_no	ENSG00000138621	PPCDC	cDC2	3.18943	0.0465318	0.0080056
yes_vs_no	ENSG00000154978	VOPP1	cDC2	2.54248	0.0466781	0.00806088
yes_vs_no	ENSG00000068650	ATP11A	cDC2	3.04652	0.0467033	0.00815072
yes_vs_no	ENSG00000138670	RASGEF1B	cDC2	2.60314	0.0467033	0.008159
yes_vs_no	ENSG00000186660	ZFP91	cDC2	2.93449	0.0467033	0.00814103
yes_vs_no	ENSG00000234444	ZNF736	cDC2	5.12219	0.0467033	0.00815616
yes_vs_no	ENSG00000168310	IRF2	cDC2	2.59004	0.046898	0.00833429
yes_vs_no	ENSG00000134644	PUM1	cDC2	2.82753	0.046898	0.00826871
yes_vs_no	ENSG00000184640	SEPTIN9	cDC2	2.67862	0.046898	0.00823846
yes_vs_no	ENSG00000157216	SSBP3	cDC2	3.2284	0.046898	0.00831635
yes_vs_no	ENSG00000270647	TAF15	cDC2	2.65987	0.046898	0.00830438
yes_vs_no	ENSG00000170921	TANC2	cDC2	2.97888	0.046898	0.00825854
yes_vs_no	ENSG00000115419	GLS	cDC2	2.75022	0.0474802	0.00846159
yes_vs_no	ENSG00000143891	GALM	cDC2	3.4952	0.0474919	0.00848751
yes_vs_no	ENSG00000157540	DYRK1A	cDC2	2.45934	0.0478877	0.00858228
yes_vs_no	ENSG00000133318	RTN3	cDC2	2.84853	0.0480061	0.00862761
yes_vs_no	ENSG00000196850	PPTC7	cDC2	3.2392	0.0480979	0.00866825
yes_vs_no	ENSG00000117298	ECE1	cDC2	3.7355	0.0481074	0.00871825
yes_vs_no	ENSG00000230876	LINC00486	cDC2	2.41512	0.0481074	0.0087015
yes_vs_no	ENSG00000107290	SETX	cDC2	2.51193	0.0483319	0.0087832
yes_vs_no	ENSG00000015475	BID	cDC2	2.66761	0.0485601	0.00887343
yes_vs_no	ENSG00000055917	PUM2	cDC2	2.67113	0.0485601	0.00885993
yes_vs_no	ENSG00000153179	RASSF3	cDC2	2.36692	0.0485662	0.00889893
yes_vs_no	ENSG00000115165	CYTIP	cDC2	2.49588	0.048974	0.0090474
yes_vs_no	ENSG00000183486	MX2	cDC2	2.52406	0.048974	0.00904124
yes_vs_no	ENSG00000265987	ENSG00000265987	cDC2	2.69527	0.048974	0.0089983
yes_vs_no	ENSG00000198625	MDM4	cDC2	2.95696	0.0494412	0.00915853
yes_vs_no	ENSG00000198786	MT-ND5	cDC2	2.38007	0.0498601	0.00926116
yes_vs_no	ENSG00000076685	NT5C2	cDC2	3.0161	0.0498608	0.00928632
yes_vs_no	ENSG00000105894	PTN	VSMC_modul	-1.91021	0.0186642	4.37049e-06
yes_vs_no	ENSG00000280441	ENSG00000280441	VSMC_modul	4.17469	0.0186642	3.90826e-06
yes_vs_no	ENSG00000135250	SRPK2	Plasma-cell	4.88423	0.0126455	1.60221e-05
yes_vs_no	ENSG00000004468	CD38	Plasma-cell	5.21486	0.0126455	2.56762e-05
yes_vs_no	ENSG00000280878	ENSG00000280878	Plasma-cell	6.25126	0.0162386	7.217e-05
yes_vs_no	ENSG00000170542	SERPINB9	Plasma-cell	5.54649	0.0162386	0.000165125
yes_vs_no	ENSG00000188825	LINC00910	Plasma-cell	6.35194	0.0162386	7.40251e-05
yes_vs_no	ENSG00000102580	DNAJC3	Plasma-cell	4.28369	0.0162386	0.000215196
yes_vs_no	ENSG00000109458	GAB1	Plasma-cell	5.58649	0.0162386	0.000128228
yes_vs_no	ENSG00000116871	MAP7D1	Plasma-cell	5.66325	0.0162386	0.000196765
yes_vs_no	ENSG00000131558	EXOC4	Plasma-cell	5.12234	0.0162386	0.000110315
yes_vs_no	ENSG00000058091	CDK14	Plasma-cell	4.73132	0.0162386	0.000101319
yes_vs_no	ENSG00000057663	ATG5	Plasma-cell	4.34947	0.0162386	0.000212072
yes_vs_no	ENSG00000198887	SMC5	Plasma-cell	4.54032	0.0162386	0.000230802
yes_vs_no	ENSG00000141376	BCAS3	Plasma-cell	4.29844	0.0162386	0.000178744
yes_vs_no	ENSG00000090863	GLG1	Plasma-cell	4.71334	0.0162386	0.000221625
yes_vs_no	ENSG00000144815	NXPE3	Plasma-cell	5.66291	0.0169505	0.000272834
yes_vs_no	ENSG00000138670	RASGEF1B	Plasma-cell	5.90026	0.0169505	0.000284664
yes_vs_no	ENSG00000170836	PPM1D	Plasma-cell	5.5171	0.0169505	0.000292546
yes_vs_no	ENSG00000102908	NFAT5	Plasma-cell	4.82676	0.017636	0.000332249
yes_vs_no	ENSG00000147162	OGT	Plasma-cell	5.08284	0.017636	0.000384528
yes_vs_no	ENSG00000115904	SOS1	Plasma-cell	5.124	0.017636	0.000377189
yes_vs_no	ENSG00000169045	HNRNPH1	Plasma-cell	5.04385	0.017636	0.000395184
yes_vs_no	ENSG00000144674	GOLGA4	Plasma-cell	4.09339	0.017636	0.000429711
yes_vs_no	ENSG00000113282	CLINT1	Plasma-cell	4.10394	0.017636	0.000427792
yes_vs_no	ENSG00000242588	ENSG00000242588	Plasma-cell	4.87535	0.017636	0.000372855
yes_vs_no	ENSG00000026751	SLAMF7	Plasma-cell	3.96652	0.0181777	0.000519897
yes_vs_no	ENSG00000228509	ENSG00000228509	Plasma-cell	6.19619	0.0181777	0.000529848
yes_vs_no	ENSG00000138166	DUSP5	Plasma-cell	4.44685	0.0181777	0.00047709
yes_vs_no	ENSG00000011198	ABHD5	Plasma-cell	4.94954	0.0181777	0.00053518
yes_vs_no	ENSG00000143324	XPR1	Plasma-cell	4.92983	0.0181777	0.00052079
yes_vs_no	ENSG00000135679	MDM2	Plasma-cell	5.81065	0.0188179	0.000573133
yes_vs_no	ENSG00000084733	RAB10	Plasma-cell	4.11608	0.0193719	0.000806344
yes_vs_no	ENSG00000078140	UBE2K	Plasma-cell	4.77374	0.0193719	0.00075333
yes_vs_no	ENSG00000150907	FOXO1	Plasma-cell	5.71132	0.0193719	0.000665336
yes_vs_no	ENSG00000197943	PLCG2	Plasma-cell	4.79984	0.0193719	0.000741155
yes_vs_no	ENSG00000145703	IQGAP2	Plasma-cell	6.47094	0.0193719	0.000624536
yes_vs_no	ENSG00000055609	KMT2C	Plasma-cell	4.33438	0.0193719	0.000667504
yes_vs_no	ENSG00000075568	TMEM131	Plasma-cell	5.39437	0.0193719	0.00079463
yes_vs_no	ENSG00000116017	ARID3A	Plasma-cell	4.77955	0.0193719	0.000739393
yes_vs_no	ENSG00000237945	LINC00649	Plasma-cell	5.38547	0.0193719	0.000718509
yes_vs_no	ENSG00000139083	ETV6	Plasma-cell	4.53715	0.0193719	0.000687465
yes_vs_no	ENSG00000101109	STK4	Plasma-cell	4.4941	0.0193719	0.000785507
yes_vs_no	ENSG00000163714	U2SURP	Plasma-cell	4.02911	0.0205203	0.000906243
yes_vs_no	ENSG00000172493	AFF1	Plasma-cell	5.11229	0.0205203	0.000916645
yes_vs_no	ENSG00000257923	CUX1	Plasma-cell	4.61652	0.0205203	0.000915141
yes_vs_no	ENSG00000176658	MYO1D	Plasma-cell	3.66423	0.0219448	0.00104768
yes_vs_no	ENSG00000101160	CTSZ	Plasma-cell	4.72258	0.0219448	0.00115851
yes_vs_no	ENSG00000163681	SLMAP	Plasma-cell	4.94781	0.0219448	0.00109266
yes_vs_no	ENSG00000115760	BIRC6	Plasma-cell	4.28502	0.0219448	0.00114831
yes_vs_no	ENSG00000100629	CEP128	Plasma-cell	4.61727	0.0219448	0.00112287
yes_vs_no	ENSG00000067208	EVI5	Plasma-cell	4.43476	0.0219448	0.00113792
yes_vs_no	ENSG00000140575	IQGAP1	Plasma-cell	3.65235	0.0219448	0.00106118
yes_vs_no	ENSG00000109320	NFKB1	Plasma-cell	4.90992	0.0219448	0.00114013
yes_vs_no	ENSG00000116731	PRDM2	Plasma-cell	4.00001	0.0223047	0.00120015
yes_vs_no	ENSG00000048052	HDAC9	Plasma-cell	3.87912	0.0232493	0.00127458
yes_vs_no	ENSG00000169814	BTD	Plasma-cell	4.18317	0.0233138	0.00132016
yes_vs_no	ENSG00000123908	AGO2	Plasma-cell	5.14218	0.0233138	0.00132546
yes_vs_no	ENSG00000117859	OSBPL9	Plasma-cell	3.93846	0.0239091	0.00145639
yes_vs_no	ENSG00000139173	TMEM117	Plasma-cell	4.57906	0.0239091	0.00145415
yes_vs_no	ENSG00000139668	WDFY2	Plasma-cell	4.59809	0.0239091	0.00140892
yes_vs_no	ENSG00000127314	RAP1B	Plasma-cell	4.48302	0.0239091	0.00144138
yes_vs_no	ENSG00000249240	ENSG00000249240	Plasma-cell	5.66158	0.0243106	0.00155489
yes_vs_no	ENSG00000155307	SAMSN1	Plasma-cell	4.04663	0.0243106	0.00152083
yes_vs_no	ENSG00000092199	HNRNPC	Plasma-cell	3.26986	0.0243106	0.00153993
yes_vs_no	ENSG00000100644	HIF1A	Plasma-cell	4.14791	0.0256957	0.00166957
yes_vs_no	ENSG00000151151	IPMK	Plasma-cell	4.36914	0.0256997	0.00169592
yes_vs_no	ENSG00000090924	PLEKHG2	Plasma-cell	5.77799	0.0259494	0.00176036
yes_vs_no	ENSG00000102531	FNDC3A	Plasma-cell	3.34966	0.0259494	0.00184412
yes_vs_no	ENSG00000072364	AFF4	Plasma-cell	4.06179	0.0259494	0.00181791
yes_vs_no	ENSG00000198695	MT-ND6	Plasma-cell	3.60254	0.0259494	0.00176722
yes_vs_no	ENSG00000139746	RBM26	Plasma-cell	5.7034	0.0259494	0.00181347
yes_vs_no	ENSG00000115165	CYTIP	Plasma-cell	3.92782	0.0262963	0.00189547
yes_vs_no	ENSG00000134516	DOCK2	Plasma-cell	4.34943	0.026554	0.00199492
yes_vs_no	ENSG00000173230	GOLGB1	Plasma-cell	4.40281	0.026554	0.00195009
yes_vs_no	ENSG00000100266	PACSIN2	Plasma-cell	4.49131	0.026554	0.00197837
yes_vs_no	ENSG00000163939	PBRM1	Plasma-cell	3.34236	0.027031	0.0020582
yes_vs_no	ENSG00000075785	RAB7A	Plasma-cell	4.25689	0.028136	0.0021709
yes_vs_no	ENSG00000124177	CHD6	Plasma-cell	4.33493	0.0284262	0.00222215
yes_vs_no	ENSG00000119844	AFTPH	Plasma-cell	3.34002	0.0285264	0.00225894
yes_vs_no	ENSG00000164548	TRA2A	Plasma-cell	4.18975	0.028572	0.00230464
yes_vs_no	ENSG00000013375	PGM3	Plasma-cell	4.43854	0.028572	0.00237767
yes_vs_no	ENSG00000145819	ARHGAP26	Plasma-cell	4.01614	0.028572	0.00237858
yes_vs_no	ENSG00000173517	PEAK1	Plasma-cell	4.52526	0.028572	0.00233875
yes_vs_no	ENSG00000128585	MKLN1	Plasma-cell	4.11142	0.0291017	0.00256349
yes_vs_no	ENSG00000146247	PHIP	Plasma-cell	4.53861	0.0291017	0.0024861
yes_vs_no	ENSG00000113742	CPEB4	Plasma-cell	3.50273	0.0291017	0.00252903
yes_vs_no	ENSG00000115677	HDLBP	Plasma-cell	3.45633	0.0291017	0.00255395
yes_vs_no	ENSG00000123066	MED13L	Plasma-cell	3.84834	0.0291017	0.00257041
yes_vs_no	ENSG00000138767	CNOT6L	Plasma-cell	4.3399	0.0294372	0.0027017
yes_vs_no	ENSG00000026508	CD44	Plasma-cell	3.78952	0.0294372	0.00271958
yes_vs_no	ENSG00000091831	ESR1	Plasma-cell	3.45088	0.0294372	0.00266391
yes_vs_no	ENSG00000136770	DNAJC1	Plasma-cell	3.30307	0.0294372	0.00263733
yes_vs_no	ENSG00000149054	ZNF215	Plasma-cell	5.32118	0.0297679	0.00278035
yes_vs_no	ENSG00000179104	TMTC2	Plasma-cell	4.08679	0.0299601	0.00287321
yes_vs_no	ENSG00000182197	EXT1	Plasma-cell	4.33134	0.0299601	0.00297305
yes_vs_no	ENSG00000118007	STAG1	Plasma-cell	4.27491	0.0299601	0.00295093
yes_vs_no	ENSG00000287555	ENSG00000287555	Plasma-cell	3.46111	0.0299601	0.00295847
yes_vs_no	ENSG00000144711	IQSEC1	Plasma-cell	3.24229	0.0299601	0.0029808
yes_vs_no	ENSG00000249988	ENSG00000249988	Plasma-cell	4.50105	0.0299601	0.00297692
yes_vs_no	ENSG00000145901	TNIP1	Plasma-cell	3.88332	0.0303468	0.00305009
yes_vs_no	ENSG00000053254	FOXN3	Plasma-cell	3.47011	0.0305851	0.00316718
yes_vs_no	ENSG00000173473	SMARCC1	Plasma-cell	3.80233	0.0305851	0.00314784
yes_vs_no	ENSG00000136205	TNS3	Plasma-cell	4.57476	0.0305851	0.00312193
yes_vs_no	ENSG00000083799	CYLD	Plasma-cell	3.44975	0.0308341	0.00322427
yes_vs_no	ENSG00000225889	ENSG00000225889	Plasma-cell	4.75357	0.0311183	0.00328559
yes_vs_no	ENSG00000107643	MAPK8	Plasma-cell	3.27837	0.0312003	0.00332592
yes_vs_no	ENSG00000145982	FARS2	Plasma-cell	3.86084	0.0313433	0.00337299
yes_vs_no	ENSG00000116761	CTH	Plasma-cell	4.61221	0.0313585	0.00340645
yes_vs_no	ENSG00000138594	TMOD3	Plasma-cell	4.52587	0.0314912	0.00345284
yes_vs_no	ENSG00000188641	DPYD	Plasma-cell	4.8482	0.0316351	0.00352777
yes_vs_no	ENSG00000169504	CLIC4	Plasma-cell	3.52282	0.0316351	0.00353285
yes_vs_no	ENSG00000108953	YWHAE	Plasma-cell	3.58405	0.031676	0.00356958
yes_vs_no	ENSG00000076554	TPD52	Plasma-cell	2.90742	0.0318416	0.00362057
yes_vs_no	ENSG00000134644	PUM1	Plasma-cell	4.06198	0.0320791	0.00368014
yes_vs_no	ENSG00000128989	ARPP19	Plasma-cell	3.67314	0.0321097	0.00371625
yes_vs_no	ENSG00000111186	WNT5B	Plasma-cell	4.94111	0.032839	0.00424763
yes_vs_no	ENSG00000068305	MEF2A	Plasma-cell	4.26419	0.032839	0.00424368
yes_vs_no	ENSG00000166377	ATP9B	Plasma-cell	4.07731	0.032839	0.00415203
yes_vs_no	ENSG00000008294	SPAG9	Plasma-cell	3.65688	0.032839	0.0041961
yes_vs_no	ENSG00000156273	BACH1	Plasma-cell	3.91521	0.032839	0.00435087
yes_vs_no	ENSG00000114127	XRN1	Plasma-cell	3.44995	0.032839	0.00383723
yes_vs_no	ENSG00000173559	NABP1	Plasma-cell	4.7155	0.032839	0.00436742
yes_vs_no	ENSG00000138185	ENTPD1	Plasma-cell	5.02123	0.032839	0.00418955
yes_vs_no	ENSG00000186716	BCR	Plasma-cell	4.7466	0.032839	0.00428821
yes_vs_no	ENSG00000155903	RASA2	Plasma-cell	3.46762	0.032839	0.00432284
yes_vs_no	ENSG00000286122	LINC02964	Plasma-cell	4.10147	0.032839	0.00390438
yes_vs_no	ENSG00000134109	EDEM1	Plasma-cell	4.60431	0.032839	0.00429394
yes_vs_no	ENSG00000167522	ANKRD11	Plasma-cell	3.84894	0.032839	0.00420367
yes_vs_no	ENSG00000107077	KDM4C	Plasma-cell	4.20312	0.032839	0.00434616
yes_vs_no	ENSG00000106829	TLE4	Plasma-cell	4.46497	0.032839	0.0040796
yes_vs_no	ENSG00000152518	ZFP36L2	Plasma-cell	3.43863	0.032839	0.00415021
yes_vs_no	ENSG00000114166	KAT2B	Plasma-cell	3.56713	0.032839	0.00428522
yes_vs_no	ENSG00000118418	HMGN3	Plasma-cell	3.62397	0.0330222	0.00442531
yes_vs_no	ENSG00000135837	CEP350	Plasma-cell	5.09429	0.0333593	0.00450436
yes_vs_no	ENSG00000140563	MCTP2	Plasma-cell	3.70705	0.0333975	0.00467904
yes_vs_no	ENSG00000179889	PDXDC1	Plasma-cell	3.49154	0.0333975	0.00467624
yes_vs_no	ENSG00000099783	HNRNPM	Plasma-cell	3.38432	0.0333975	0.00460507
yes_vs_no	ENSG00000084070	SMAP2	Plasma-cell	2.99992	0.0333975	0.00463605
yes_vs_no	ENSG00000230876	LINC00486	Plasma-cell	3.03729	0.0333975	0.00454587
yes_vs_no	ENSG00000123096	SSPN	Plasma-cell	3.59661	0.0342378	0.00490105
yes_vs_no	ENSG00000156976	EIF4A2	Plasma-cell	4.33557	0.0342378	0.00490046
yes_vs_no	ENSG00000116473	RAP1A	Plasma-cell	4.2991	0.0342378	0.00484055
yes_vs_no	ENSG00000116539	ASH1L	Plasma-cell	3.79508	0.0344756	0.00511009
yes_vs_no	ENSG00000088808	PPP1R13B	Plasma-cell	3.50076	0.0344756	0.00510669
yes_vs_no	ENSG00000133657	ATP13A3	Plasma-cell	3.26317	0.0344756	0.00501813
yes_vs_no	ENSG00000273319	ENSG00000273319	Plasma-cell	3.65642	0.0344756	0.0051073
yes_vs_no	ENSG00000181555	SETD2	Plasma-cell	4.72585	0.0344756	0.00508208
yes_vs_no	ENSG00000111596	CNOT2	Plasma-cell	3.76234	0.0349629	0.00521781
yes_vs_no	ENSG00000115902	SLC1A4	Plasma-cell	4.24313	0.0353254	0.00534364
yes_vs_no	ENSG00000138668	HNRNPD	Plasma-cell	3.80867	0.0353254	0.00533176
yes_vs_no	ENSG00000078618	NRDC	Plasma-cell	2.80968	0.0354019	0.00539115
yes_vs_no	ENSG00000106462	EZH2	Plasma-cell	4.17999	0.0363642	0.00557461
yes_vs_no	ENSG00000184588	PDE4B	Plasma-cell	3.17509	0.0363732	0.00561293
yes_vs_no	ENSG00000135541	AHI1	Plasma-cell	3.97993	0.0366517	0.00569311
yes_vs_no	ENSG00000070882	OSBPL3	Plasma-cell	3.88209	0.0375753	0.00587471
yes_vs_no	ENSG00000117868	ESYT2	Plasma-cell	2.82691	0.0382754	0.006073
yes_vs_no	ENSG00000049618	ARID1B	Plasma-cell	3.63691	0.0382754	0.00609636
yes_vs_no	ENSG00000211895	IGHA1	Plasma-cell	-4.99367	0.0382754	0.00610075
yes_vs_no	ENSG00000170776	AKAP13	Plasma-cell	3.53442	0.0387046	0.00620845
yes_vs_no	ENSG00000153162	BMP6	Plasma-cell	4.06951	0.0388042	0.00634766
yes_vs_no	ENSG00000167491	GATAD2A	Plasma-cell	4.57088	0.0388042	0.00644459
yes_vs_no	ENSG00000197892	KIF13B	Plasma-cell	5.00029	0.0388042	0.00653266
yes_vs_no	ENSG00000015133	CCDC88C	Plasma-cell	4.34825	0.0388042	0.00633534
yes_vs_no	ENSG00000116044	NFE2L2	Plasma-cell	3.63343	0.0388042	0.00647932
yes_vs_no	ENSG00000115419	GLS	Plasma-cell	3.23285	0.0388042	0.00653959
yes_vs_no	ENSG00000166295	ANAPC16	Plasma-cell	3.62349	0.0388042	0.00644301
yes_vs_no	ENSG00000017260	ATP2C1	Plasma-cell	3.97749	0.0388042	0.00635542
yes_vs_no	ENSG00000185442	FAM174B	Plasma-cell	4.99722	0.0396851	0.00676344
yes_vs_no	ENSG00000177885	GRB2	Plasma-cell	3.08786	0.0396851	0.00676862
yes_vs_no	ENSG00000015153	YAF2	Plasma-cell	3.20146	0.0397555	0.00682669
yes_vs_no	ENSG00000144381	HSPD1	Plasma-cell	3.06411	0.0397555	0.00686136
yes_vs_no	ENSG00000010818	HIVEP2	Plasma-cell	3.25212	0.0398071	0.00695109
yes_vs_no	ENSG00000111860	CEP85L	Plasma-cell	4.0603	0.0398071	0.0069439
yes_vs_no	ENSG00000067048	DDX3Y	Plasma-cell	2.8238	0.0398767	0.00752321
yes_vs_no	ENSG00000152492	CCDC50	Plasma-cell	3.17559	0.0398767	0.00771698
yes_vs_no	ENSG00000115464	USP34	Plasma-cell	2.97502	0.0398767	0.00770725
yes_vs_no	ENSG00000224220	DTNB-AS1	Plasma-cell	3.42662	0.0398767	0.00777293
yes_vs_no	ENSG00000244754	N4BP2L2	Plasma-cell	2.80191	0.0398767	0.00749375
yes_vs_no	ENSG00000215301	DDX3X	Plasma-cell	3.55033	0.0398767	0.00745328
yes_vs_no	ENSG00000122566	HNRNPA2B1	Plasma-cell	2.75627	0.0398767	0.00742614
yes_vs_no	ENSG00000182944	EWSR1	Plasma-cell	3.12759	0.0398767	0.00770176
yes_vs_no	ENSG00000186566	GPATCH8	Plasma-cell	3.79312	0.0398767	0.00739025
yes_vs_no	ENSG00000110031	LPXN	Plasma-cell	3.2303	0.0398767	0.00769289
yes_vs_no	ENSG00000100201	DDX17	Plasma-cell	2.68671	0.0398767	0.00740746
yes_vs_no	ENSG00000110330	BIRC2	Plasma-cell	4.03291	0.0398767	0.00767381
yes_vs_no	ENSG00000147050	KDM6A	Plasma-cell	4.08022	0.0398767	0.00728215
yes_vs_no	ENSG00000198589	LRBA	Plasma-cell	2.8191	0.0398767	0.00751657
yes_vs_no	ENSG00000117143	UAP1	Plasma-cell	3.2667	0.0398767	0.0074732
yes_vs_no	ENSG00000168610	STAT3	Plasma-cell	3.7962	0.0398767	0.00763361
yes_vs_no	ENSG00000144036	EXOC6B	Plasma-cell	3.9439	0.0398767	0.00774352
yes_vs_no	ENSG00000101096	NFATC2	Plasma-cell	3.25178	0.0398767	0.00750705
yes_vs_no	ENSG00000130066	SAT1	Plasma-cell	2.66204	0.0398767	0.00728504
yes_vs_no	ENSG00000110777	POU2AF1	Plasma-cell	2.85927	0.0398767	0.00735669
yes_vs_no	ENSG00000150867	PIP4K2A	Plasma-cell	4.16323	0.0403685	0.00799174
yes_vs_no	ENSG00000143603	KCNN3	Plasma-cell	2.88733	0.0403685	0.0079846
yes_vs_no	ENSG00000253736	ENSG00000253736	Plasma-cell	4.7884	0.0403685	0.00794653
yes_vs_no	ENSG00000054654	SYNE2	Plasma-cell	3.09552	0.0405532	0.00834724
yes_vs_no	ENSG00000077097	TOP2B	Plasma-cell	3.03243	0.0405532	0.00832747
yes_vs_no	ENSG00000152558	TMEM123	Plasma-cell	3.67468	0.0405532	0.00831976
yes_vs_no	ENSG00000263961	RHEX	Plasma-cell	4.23788	0.0405532	0.0082742
yes_vs_no	ENSG00000288632	ENSG00000288632	Plasma-cell	3.31103	0.0405532	0.00824693
yes_vs_no	ENSG00000134294	SLC38A2	Plasma-cell	3.38899	0.0405532	0.00818907
yes_vs_no	ENSG00000289740	TALAM1	Plasma-cell	4.12075	0.0405532	0.00835779
yes_vs_no	ENSG00000250903	GMDS-DT	Plasma-cell	4.30251	0.0405532	0.00844
yes_vs_no	ENSG00000047346	ATOSA	Plasma-cell	3.88777	0.0405532	0.00841151
yes_vs_no	ENSG00000129003	VPS13C	Plasma-cell	4.08566	0.0405532	0.00827422
yes_vs_no	ENSG00000139146	SINHCAF	Plasma-cell	3.40961	0.040672	0.00851995
yes_vs_no	ENSG00000145495	MARCHF6	Plasma-cell	3.02709	0.040672	0.0085473
yes_vs_no	ENSG00000042980	ADAM28	Plasma-cell	3.12867	0.0406768	0.00858963
yes_vs_no	ENSG00000103769	RAB11A	Plasma-cell	2.90924	0.0410459	0.00884563
yes_vs_no	ENSG00000136813	ECPAS	Plasma-cell	3.61748	0.0410459	0.00879119
yes_vs_no	ENSG00000157106	SMG1	Plasma-cell	3.82163	0.0410459	0.00872246
yes_vs_no	ENSG00000173575	CHD2	Plasma-cell	3.3147	0.0410459	0.00882825
yes_vs_no	ENSG00000005810	MYCBP2	Plasma-cell	3.48875	0.0410459	0.00887592
yes_vs_no	ENSG00000108510	MED13	Plasma-cell	4.42958	0.0412052	0.00895219
yes_vs_no	ENSG00000004897	CDC27	Plasma-cell	2.82672	0.0413373	0.00924999
yes_vs_no	ENSG00000283415	ENSG00000283415	Plasma-cell	4.47113	0.0413373	0.00925517
yes_vs_no	ENSG00000155849	ELMO1	Plasma-cell	3.97278	0.0413373	0.00917939
yes_vs_no	ENSG00000205531	NAP1L4	Plasma-cell	2.4695	0.0413373	0.00935369
yes_vs_no	ENSG00000140396	NCOA2	Plasma-cell	2.63931	0.0413373	0.00926957
yes_vs_no	ENSG00000179818	PCBP1-AS1	Plasma-cell	3.01049	0.0413373	0.00914713
yes_vs_no	ENSG00000137842	TMEM62	Plasma-cell	3.67093	0.0413373	0.00935859
yes_vs_no	ENSG00000164305	CASP3	Plasma-cell	3.59714	0.0413373	0.00924164
yes_vs_no	ENSG00000108256	NUFIP2	Plasma-cell	3.31142	0.0413373	0.00933702
yes_vs_no	ENSG00000069849	ATP1B3	Plasma-cell	2.99321	0.0419839	0.00967547
yes_vs_no	ENSG00000185420	SMYD3	Plasma-cell	3.82149	0.0419839	0.00958976
yes_vs_no	ENSG00000182985	CADM1	Plasma-cell	3.5805	0.0419839	0.00961506
yes_vs_no	ENSG00000272009	ENSG00000272009	Plasma-cell	2.89738	0.0419839	0.00964802
yes_vs_no	ENSG00000206560	ANKRD28	Plasma-cell	3.83189	0.0421359	0.00975329
yes_vs_no	ENSG00000166233	ARIH1	Plasma-cell	3.28291	0.0424389	0.0103031
yes_vs_no	ENSG00000169116	PARM1	Plasma-cell	3.58378	0.0424389	0.0100886
yes_vs_no	ENSG00000143384	MCL1	Plasma-cell	2.88316	0.0424389	0.0102564
yes_vs_no	ENSG00000023445	BIRC3	Plasma-cell	3.02719	0.0424389	0.0103009
yes_vs_no	ENSG00000122482	ZNF644	Plasma-cell	2.95667	0.0424389	0.0100322
yes_vs_no	ENSG00000131051	RBM39	Plasma-cell	2.89758	0.0424389	0.0102951
yes_vs_no	ENSG00000169032	MAP2K1	Plasma-cell	3.98341	0.0424389	0.0101476
yes_vs_no	ENSG00000183508	TENT5C	Plasma-cell	3.02085	0.0424389	0.0102766
yes_vs_no	ENSG00000067066	SP100	Plasma-cell	3.7985	0.0424389	0.0103404
yes_vs_no	ENSG00000132388	UBE2G1	Plasma-cell	3.27086	0.0424389	0.010287
yes_vs_no	ENSG00000165006	UBAP1	Plasma-cell	3.53965	0.0424389	0.0102741
yes_vs_no	ENSG00000153046	CDYL	Plasma-cell	3.31171	0.0424389	0.0100728
yes_vs_no	ENSG00000182718	ANXA2	Plasma-cell	3.39928	0.0425577	0.0104126
yes_vs_no	ENSG00000198162	MAN1A2	Plasma-cell	3.23843	0.0430143	0.010568
yes_vs_no	ENSG00000170027	YWHAG	Plasma-cell	3.40471	0.0435159	0.0107354
yes_vs_no	ENSG00000120071	KANSL1	Plasma-cell	4.04468	0.0439242	0.0108807
yes_vs_no	ENSG00000150961	SEC24D	Plasma-cell	2.96952	0.0446974	0.0111176
yes_vs_no	ENSG00000107099	DOCK8	Plasma-cell	3.12474	0.0453141	0.011317
yes_vs_no	ENSG00000100647	SUSD6	Plasma-cell	2.8776	0.0457714	0.0114777
yes_vs_no	ENSG00000085832	EPS15	Plasma-cell	3.22622	0.0460088	0.011584
yes_vs_no	ENSG00000183826	BTBD9	Plasma-cell	3.78111	0.0461928	0.0117486
yes_vs_no	ENSG00000031003	FAM13B	Plasma-cell	3.38108	0.0461928	0.0118647
yes_vs_no	ENSG00000134324	LPIN1	Plasma-cell	3.36948	0.0461928	0.0116846
yes_vs_no	ENSG00000163527	STT3B	Plasma-cell	3.13167	0.0461928	0.0117877
yes_vs_no	ENSG00000237638	LINC02245	Plasma-cell	3.75136	0.0461928	0.0118338
yes_vs_no	ENSG00000080824	HSP90AA1	Plasma-cell	2.72806	0.0462471	0.0119518
yes_vs_no	ENSG00000058262	SEC61A1	Plasma-cell	2.46273	0.0462471	0.0119726
yes_vs_no	ENSG00000136280	CCM2	Plasma-cell	3.42072	0.0466513	0.0121246
yes_vs_no	ENSG00000128595	CALU	Plasma-cell	3.34395	0.0467247	0.0121911
yes_vs_no	ENSG00000183049	CAMK1D	Plasma-cell	3.05556	0.0467622	0.0122484
yes_vs_no	ENSG00000135604	STX11	Plasma-cell	3.50092	0.0475602	0.0126586
yes_vs_no	ENSG00000204120	GIGYF2	Plasma-cell	3.0724	0.0475602	0.0126988
yes_vs_no	ENSG00000152061	RABGAP1L	Plasma-cell	3.70365	0.0475602	0.0125092
yes_vs_no	ENSG00000107968	MAP3K8	Plasma-cell	3.71591	0.0475602	0.0125721
yes_vs_no	ENSG00000055208	TAB2	Plasma-cell	3.26909	0.0475602	0.0126332
yes_vs_no	ENSG00000121895	TMEM156	Plasma-cell	4.20471	0.0476897	0.0128302
yes_vs_no	ENSG00000143761	ARF1	Plasma-cell	2.75442	0.0476897	0.0128179
yes_vs_no	ENSG00000147010	SH3KBP1	Plasma-cell	3.22687	0.0477938	0.0129305
yes_vs_no	ENSG00000175984	DENND2C	Plasma-cell	3.32772	0.0477938	0.0129553
yes_vs_no	ENSG00000187109	NAP1L1	Plasma-cell	3.24167	0.0484409	0.0132782
yes_vs_no	ENSG00000113712	CSNK1A1	Plasma-cell	3.2932	0.0484409	0.0132533
yes_vs_no	ENSG00000172071	EIF2AK3	Plasma-cell	3.21446	0.0484409	0.0132619
yes_vs_no	ENSG00000112531	QKI	Plasma-cell	3.76788	0.0485527	0.0133581
yes_vs_no	ENSG00000184792	OSBP2	Plasma-cell	3.57692	0.0489387	0.0135637
yes_vs_no	ENSG00000116604	MEF2D	Plasma-cell	3.31712	0.0489387	0.0135445
yes_vs_no	ENSG00000100154	TTC28	Plasma-cell	3.20748	0.0498354	0.0138629

## Sheet: Deseq2 - Pad
Contrast	ENSEMBL ID	HGNC symbol	Low-level cell type cluster	log2FC	padj	pvalue
yes_vs_no	ENSG00000141448	GATA6	EC_1	3.80332	0.00128671	1.34974e-07
yes_vs_no	ENSG00000143341	HMCN1	EC_1	2.53935	0.00770505	2.42475e-06
yes_vs_no	ENSG00000178695	KCTD12	EC_1	2.16193	0.00770505	2.15628e-06
yes_vs_no	ENSG00000154734	ADAMTS1	EC_1	2.52122	0.00866343	3.63513e-06
yes_vs_no	ENSG00000153944	MSI2	EC_1	2.06565	0.0117584	6.16721e-06
yes_vs_no	ENSG00000149084	HSD17B12	EC_1	2.06737	0.0178486	1.83467e-05
yes_vs_no	ENSG00000108950	FAM20A	EC_1	3.84099	0.0178486	1.74022e-05
yes_vs_no	ENSG00000128595	CALU	EC_1	1.48152	0.0178486	1.82466e-05
yes_vs_no	ENSG00000131773	KHDRBS3	EC_1	2.7456	0.0178486	2.05952e-05
yes_vs_no	ENSG00000100815	TRIP11	EC_1	1.32312	0.0178486	1.96758e-05
yes_vs_no	ENSG00000138081	FBXO11	EC_1	1.38409	0.0178486	1.84057e-05
yes_vs_no	ENSG00000138166	DUSP5	EC_1	1.62648	0.0240196	3.02355e-05
yes_vs_no	ENSG00000115415	STAT1	EC_1	1.42076	0.0248061	4.65554e-05
yes_vs_no	ENSG00000115977	AAK1	EC_1	1.49706	0.0248061	4.46567e-05
yes_vs_no	ENSG00000141279	NPEPPS	EC_1	1.57196	0.0248061	4.66248e-05
yes_vs_no	ENSG00000186352	ANKRD37	EC_1	2.65034	0.0248061	4.68384e-05
yes_vs_no	ENSG00000164346	NSA2	EC_1	1.67208	0.0248061	4.34046e-05
yes_vs_no	ENSG00000211445	GPX3	EC_1	3.10903	0.0248061	3.79996e-05
yes_vs_no	ENSG00000101384	JAG1	EC_1	1.9332	0.02574	5.40018e-05
yes_vs_no	ENSG00000185567	AHNAK2	EC_1	2.21791	0.02574	5.27337e-05
yes_vs_no	ENSG00000197892	KIF13B	EC_1	1.66441	0.0288886	6.36379e-05
yes_vs_no	ENSG00000149089	APIP	EC_1	2.30772	0.0320856	8.08557e-05
yes_vs_no	ENSG00000125304	TM9SF2	EC_1	1.28494	0.0320856	7.952e-05
yes_vs_no	ENSG00000123104	ITPR2	EC_1	1.81369	0.0320856	7.4518e-05
yes_vs_no	ENSG00000205670	SMIM11	EC_1	2.31954	0.0320856	8.41436e-05
yes_vs_no	ENSG00000125868	DSTN	EC_1	1.03838	0.0443464	0.000120949
yes_vs_no	ENSG00000127528	KLF2	EC_1	1.33369	0.0463952	0.000138782
yes_vs_no	ENSG00000180233	ZNRF2	EC_1	1.66632	0.0463952	0.000135009
yes_vs_no	ENSG00000291153	STAG3L4	EC_1	2.46825	0.0463952	0.000141137
yes_vs_no	ENSG00000070190	DAPP1	cDC2	4.62628	0.0194718	5.12686e-05
yes_vs_no	ENSG00000169967	MAP3K2	cDC2	3.95368	0.0194718	4.65384e-05
yes_vs_no	ENSG00000103489	XYLT1	cDC2	4.86304	0.0194718	1.07466e-05
yes_vs_no	ENSG00000035687	ADSS2	cDC2	4.73689	0.0194718	3.42011e-05
yes_vs_no	ENSG00000131323	TRAF3	cDC2	4.89001	0.0194718	2.41959e-05
yes_vs_no	ENSG00000135842	NIBAN1	cDC2	4.55191	0.0195531	6.17791e-05
yes_vs_no	ENSG00000139083	ETV6	cDC2	4.13457	0.0214687	7.91367e-05
yes_vs_no	ENSG00000078269	SYNJ2	cDC2	5.0292	0.0235154	0.000370939
yes_vs_no	ENSG00000084733	RAB10	cDC2	3.86495	0.0235154	0.000252784
yes_vs_no	ENSG00000196562	SULF2	cDC2	4.23845	0.0235154	0.000139122
yes_vs_no	ENSG00000068024	HDAC4	cDC2	4.85433	0.0235154	0.000346315
yes_vs_no	ENSG00000103381	CPPED1	cDC2	4.09926	0.0235154	0.000226286
yes_vs_no	ENSG00000108239	TBC1D12	cDC2	3.95648	0.0235154	0.000164065
yes_vs_no	ENSG00000170242	USP47	cDC2	4.16976	0.0235154	0.00032373
yes_vs_no	ENSG00000072803	FBXW11	cDC2	3.70658	0.0235154	0.000362627
yes_vs_no	ENSG00000173744	AGFG1	cDC2	4.16031	0.0235154	0.000396258
yes_vs_no	ENSG00000198369	SPRED2	cDC2	4.12796	0.0235154	0.000393189
yes_vs_no	ENSG00000158161	EYA3	cDC2	5.17051	0.0235154	0.000207789
yes_vs_no	ENSG00000007237	GAS7	cDC2	3.97259	0.0235154	0.000382549
yes_vs_no	ENSG00000170145	SIK2	cDC2	4.39089	0.0235154	0.000301411
yes_vs_no	ENSG00000135269	TES	cDC2	4.01295	0.0235154	0.000326075
yes_vs_no	ENSG00000128908	INO80	cDC2	4.15907	0.0235154	0.000292234
yes_vs_no	ENSG00000148180	GSN	cDC2	3.7529	0.0235154	0.000158082
yes_vs_no	ENSG00000075568	TMEM131	cDC2	4.26319	0.0235154	0.000208034
yes_vs_no	ENSG00000105983	LMBR1	cDC2	4.15574	0.0235154	0.000323388
yes_vs_no	ENSG00000184305	CCSER1	cDC2	4.2384	0.0235154	0.000312638
yes_vs_no	ENSG00000078124	ACER3	cDC2	3.7369	0.0235154	0.000386871
yes_vs_no	ENSG00000160799	CCDC12	cDC2	3.744	0.0235154	0.000394473
yes_vs_no	ENSG00000123908	AGO2	cDC2	3.71395	0.0235154	0.000279382
yes_vs_no	ENSG00000168818	STX18	cDC2	4.33536	0.0235154	0.000227953
yes_vs_no	ENSG00000166266	CUL5	cDC2	4.57398	0.0235154	0.000166413
yes_vs_no	ENSG00000138081	FBXO11	cDC2	3.85161	0.0235154	0.000329047
yes_vs_no	ENSG00000095787	WAC	cDC2	3.7626	0.0235199	0.000408719
yes_vs_no	ENSG00000153898	MCOLN2	cDC2	4.572	0.0241918	0.000586005
yes_vs_no	ENSG00000123352	SPATS2	cDC2	4.58256	0.0241918	0.000553836
yes_vs_no	ENSG00000138095	LRPPRC	cDC2	4.23863	0.0241918	0.000578488
yes_vs_no	ENSG00000020633	RUNX3	cDC2	4.2823	0.0241918	0.000510063
yes_vs_no	ENSG00000093167	LRRFIP2	cDC2	4.08591	0.0241918	0.000443796
yes_vs_no	ENSG00000105176	URI1	cDC2	3.99838	0.0241918	0.00052595
yes_vs_no	ENSG00000076641	PAG1	cDC2	3.91897	0.0241918	0.000451713
yes_vs_no	ENSG00000136560	TANK	cDC2	3.45156	0.0241918	0.000528714
yes_vs_no	ENSG00000234444	ZNF736	cDC2	5.1501	0.0241918	0.000542454
yes_vs_no	ENSG00000141506	PIK3R5	cDC2	3.80219	0.0241918	0.000536311
yes_vs_no	ENSG00000068366	ACSL4	cDC2	3.5929	0.0241918	0.000579138
yes_vs_no	ENSG00000163811	WDR43	cDC2	4.3277	0.0241918	0.000506429
yes_vs_no	ENSG00000188342	GTF2F2	cDC2	3.94677	0.0241918	0.000462527
yes_vs_no	ENSG00000047249	ATP6V1H	cDC2	3.6433	0.0242277	0.000712528
yes_vs_no	ENSG00000183826	BTBD9	cDC2	3.46678	0.0242277	0.000897555
yes_vs_no	ENSG00000183576	SETD3	cDC2	3.843	0.0242277	0.000863122
yes_vs_no	ENSG00000180773	SLC36A4	cDC2	3.86106	0.0242277	0.000778775
yes_vs_no	ENSG00000213047	DENND1B	cDC2	4.04218	0.0242277	0.000682169
yes_vs_no	ENSG00000099246	RAB18	cDC2	4.14075	0.0242277	0.000788413
yes_vs_no	ENSG00000154217	PITPNC1	cDC2	4.10751	0.0242277	0.000792145
yes_vs_no	ENSG00000149187	CELF1	cDC2	4.09096	0.0242277	0.000674542
yes_vs_no	ENSG00000110395	CBL	cDC2	4.10543	0.0242277	0.000732455
yes_vs_no	ENSG00000103365	GGA2	cDC2	4.10517	0.0242277	0.000905129
yes_vs_no	ENSG00000150961	SEC24D	cDC2	4.0694	0.0242277	0.00089068
yes_vs_no	ENSG00000169439	SDC2	cDC2	4.70831	0.0242277	0.000762594
yes_vs_no	ENSG00000166024	R3HCC1L	cDC2	3.88968	0.0242277	0.000905828
yes_vs_no	ENSG00000146535	GNA12	cDC2	3.90974	0.0242277	0.000780795
yes_vs_no	ENSG00000197157	SND1	cDC2	3.78025	0.0242277	0.000615938
yes_vs_no	ENSG00000087266	SH3BP2	cDC2	4.09463	0.0242277	0.000622901
yes_vs_no	ENSG00000081237	PTPRC	cDC2	3.28706	0.0242277	0.000727563
yes_vs_no	ENSG00000112851	ERBIN	cDC2	3.93139	0.0242277	0.00072411
yes_vs_no	ENSG00000124198	ARFGEF2	cDC2	3.89452	0.0242277	0.000900348
yes_vs_no	ENSG00000107263	RAPGEF1	cDC2	3.64908	0.0242277	0.000791779
yes_vs_no	ENSG00000138814	PPP3CA	cDC2	3.3695	0.0242277	0.000744997
yes_vs_no	ENSG00000130449	ZSWIM6	cDC2	3.55182	0.0242277	0.000806846
yes_vs_no	ENSG00000183023	SLC8A1	cDC2	3.50474	0.0242277	0.000823281
yes_vs_no	ENSG00000055208	TAB2	cDC2	3.82837	0.0242277	0.000892578
yes_vs_no	ENSG00000176095	IP6K1	cDC2	4.6369	0.0242277	0.00063285
yes_vs_no	ENSG00000119778	ATAD2B	cDC2	3.74057	0.0245246	0.000942755
yes_vs_no	ENSG00000151320	AKAP6	cDC2	4.58004	0.0245246	0.000939748
yes_vs_no	ENSG00000048707	VPS13D	cDC2	4.03043	0.0247152	0.000963101
yes_vs_no	ENSG00000103994	ZNF106	cDC2	3.65351	0.0249268	0.000984471
yes_vs_no	ENSG00000145703	IQGAP2	cDC2	3.58949	0.0251512	0.00101191
yes_vs_no	ENSG00000107362	ABHD17B	cDC2	4.31624	0.0251512	0.00101982
yes_vs_no	ENSG00000031003	FAM13B	cDC2	3.61561	0.0256879	0.00106864
yes_vs_no	ENSG00000113532	ST8SIA4	cDC2	3.40933	0.0256879	0.00106217
yes_vs_no	ENSG00000031081	ARHGAP31	cDC2	3.80125	0.0260051	0.00109553
yes_vs_no	ENSG00000078081	LAMP3	cDC2	4.57931	0.0261072	0.00114018
yes_vs_no	ENSG00000110880	CORO1C	cDC2	3.5329	0.0261072	0.00114107
yes_vs_no	ENSG00000079805	DNM2	cDC2	3.8358	0.0261072	0.00113192
yes_vs_no	ENSG00000061936	SFSWAP	cDC2	4.17976	0.0262984	0.00116822
yes_vs_no	ENSG00000168214	RBPJ	cDC2	3.04228	0.0262984	0.00117713
yes_vs_no	ENSG00000139687	RB1	cDC2	3.25224	0.0263773	0.00120844
yes_vs_no	ENSG00000099331	MYO9B	cDC2	3.52958	0.0263773	0.00119807
yes_vs_no	ENSG00000054267	ARID4B	cDC2	3.48247	0.0263924	0.00122303
yes_vs_no	ENSG00000153310	CYRIB	cDC2	3.17175	0.0266553	0.0012591
yes_vs_no	ENSG00000106829	TLE4	cDC2	3.72556	0.0266553	0.00126328
yes_vs_no	ENSG00000136286	MYO1G	cDC2	3.8488	0.0267865	0.00134003
yes_vs_no	ENSG00000188994	ZNF292	cDC2	3.63458	0.0267865	0.00132122
yes_vs_no	ENSG00000100266	PACSIN2	cDC2	3.60215	0.0267865	0.00133572
yes_vs_no	ENSG00000100330	MTMR3	cDC2	4.14441	0.0267865	0.0013392
yes_vs_no	ENSG00000183291	SELENOF	cDC2	3.32791	0.0267865	0.00132686
yes_vs_no	ENSG00000144791	LIMD1	cDC2	3.87916	0.0268226	0.00138006
yes_vs_no	ENSG00000154127	UBASH3B	cDC2	3.66005	0.0268226	0.00139675
yes_vs_no	ENSG00000082068	WDR70	cDC2	3.62377	0.0268226	0.00139834
yes_vs_no	ENSG00000183283	DAZAP2	cDC2	3.20524	0.0268226	0.00137576
yes_vs_no	ENSG00000006607	FARP2	cDC2	4.62205	0.027785	0.00146314
yes_vs_no	ENSG00000196141	SPATS2L	cDC2	3.582	0.0279526	0.00148668
yes_vs_no	ENSG00000135655	USP15	cDC2	3.37287	0.0280409	0.00150614
yes_vs_no	ENSG00000286145	ENSG00000286145	cDC2	3.93921	0.0285515	0.00155288
yes_vs_no	ENSG00000291188	ENSG00000291188	cDC2	3.51309	0.0285515	0.00156364
yes_vs_no	ENSG00000225830	ERCC6	cDC2	4.10576	0.0286688	0.00158516
yes_vs_no	ENSG00000155849	ELMO1	cDC2	3.4283	0.0299983	0.00169639
yes_vs_no	ENSG00000069424	KCNAB2	cDC2	3.35618	0.0299983	0.00170606
yes_vs_no	ENSG00000248905	FMN1	cDC2	3.59855	0.0299983	0.00168021
yes_vs_no	ENSG00000115232	ITGA4	cDC2	3.20952	0.0300105	0.00176785
yes_vs_no	ENSG00000114062	UBE3A	cDC2	3.83093	0.0300105	0.00175954
yes_vs_no	ENSG00000196850	PPTC7	cDC2	3.85481	0.0300105	0.00176459
yes_vs_no	ENSG00000106105	GARS1	cDC2	3.8817	0.0300105	0.00176997
yes_vs_no	ENSG00000080802	CNOT4	cDC2	3.61554	0.0301971	0.00179688
yes_vs_no	ENSG00000130402	ACTN4	cDC2	3.68951	0.0303781	0.00188233
yes_vs_no	ENSG00000112200	ZNF451	cDC2	4.30145	0.0303781	0.00187417
yes_vs_no	ENSG00000229989	MIR181A1HG	cDC2	3.19753	0.0303781	0.00187763
yes_vs_no	ENSG00000058091	CDK14	cDC2	3.34186	0.0303781	0.00188763
yes_vs_no	ENSG00000198833	UBE2J1	cDC2	3.57859	0.0303781	0.0018577
yes_vs_no	ENSG00000116489	CAPZA1	cDC2	3.07212	0.0304736	0.00190961
yes_vs_no	ENSG00000163249	CCNYL1	cDC2	3.87553	0.0306173	0.00193474
yes_vs_no	ENSG00000083457	ITGAE	cDC2	3.6639	0.0307178	0.00195727
yes_vs_no	ENSG00000167004	PDIA3	cDC2	3.01301	0.0308991	0.00222685
yes_vs_no	ENSG00000048471	SNX29	cDC2	3.50789	0.0308991	0.00219775
yes_vs_no	ENSG00000197386	HTT	cDC2	3.83861	0.0308991	0.00226076
yes_vs_no	ENSG00000099992	TBC1D10A	cDC2	3.96684	0.0308991	0.00229425
yes_vs_no	ENSG00000108100	CCNY	cDC2	3.39937	0.0308991	0.0021562
yes_vs_no	ENSG00000257261	SLC38A4-AS1	cDC2	3.56503	0.0308991	0.00205668
yes_vs_no	ENSG00000153317	ASAP1	cDC2	3.28111	0.0308991	0.00200911
yes_vs_no	ENSG00000168538	TRAPPC11	cDC2	4.53563	0.0308991	0.00229019
yes_vs_no	ENSG00000116815	CD58	cDC2	3.02745	0.0308991	0.00209536
yes_vs_no	ENSG00000136643	RPS6KC1	cDC2	3.577	0.0308991	0.00218771
yes_vs_no	ENSG00000101577	LPIN2	cDC2	3.58802	0.0308991	0.00224547
yes_vs_no	ENSG00000138698	RAP1GDS1	cDC2	3.55372	0.0308991	0.00218612
yes_vs_no	ENSG00000078070	MCCC1	cDC2	4.13349	0.0308991	0.00220069
yes_vs_no	ENSG00000145860	RNF145	cDC2	3.53792	0.0308991	0.00220763
yes_vs_no	ENSG00000113580	NR3C1	cDC2	3.58299	0.0308991	0.00212707
yes_vs_no	ENSG00000163659	TIPARP	cDC2	3.34026	0.0308991	0.00227282
yes_vs_no	ENSG00000135077	HAVCR2	cDC2	3.31689	0.0308991	0.0021984
yes_vs_no	ENSG00000125354	SEPTIN6	cDC2	3.29369	0.0308991	0.00202013
yes_vs_no	ENSG00000145569	OTULINL	cDC2	3.4479	0.0308991	0.00204066
yes_vs_no	ENSG00000090863	GLG1	cDC2	3.71866	0.0308991	0.00203507
yes_vs_no	ENSG00000196588	MRTFA	cDC2	3.7706	0.0309284	0.00233017
yes_vs_no	ENSG00000053254	FOXN3	cDC2	3.45751	0.0309284	0.00239031
yes_vs_no	ENSG00000007168	PAFAH1B1	cDC2	2.99015	0.0309284	0.0023768
yes_vs_no	ENSG00000119487	MAPKAP1	cDC2	3.37652	0.0309284	0.00239414
yes_vs_no	ENSG00000205339	IPO7	cDC2	3.45891	0.0309284	0.0023184
yes_vs_no	ENSG00000068724	TTC7A	cDC2	3.54392	0.0309284	0.00235923
yes_vs_no	ENSG00000183049	CAMK1D	cDC2	3.22639	0.0309771	0.00241422
yes_vs_no	ENSG00000162613	FUBP1	cDC2	3.38977	0.0311682	0.00247486
yes_vs_no	ENSG00000273749	CYFIP1	cDC2	3.18797	0.0311682	0.00247835
yes_vs_no	ENSG00000197872	CYRIA	cDC2	2.83252	0.0311682	0.00247547
yes_vs_no	ENSG00000163681	SLMAP	cDC2	4.17884	0.0317853	0.00254899
yes_vs_no	ENSG00000047579	DTNBP1	cDC2	3.58678	0.0317853	0.0025609
yes_vs_no	ENSG00000180957	PITPNB	cDC2	3.55088	0.0323697	0.00262503
yes_vs_no	ENSG00000198825	INPP5F	cDC2	3.73585	0.0325376	0.00265578
yes_vs_no	ENSG00000120265	PCMT1	cDC2	3.09927	0.0328965	0.00274053
yes_vs_no	ENSG00000163297	ANTXR2	cDC2	3.65541	0.0328965	0.0027289
yes_vs_no	ENSG00000223482	NUTM2A-AS1	cDC2	3.43167	0.0328965	0.00275437
yes_vs_no	ENSG00000109606	DHX15	cDC2	3.3871	0.0328965	0.00273099
yes_vs_no	ENSG00000167323	STIM1	cDC2	4.13198	0.0331226	0.00279074
yes_vs_no	ENSG00000116473	RAP1A	cDC2	2.91707	0.0331974	0.00281453
yes_vs_no	ENSG00000133703	KRAS	cDC2	4.02313	0.0332269	0.00285202
yes_vs_no	ENSG00000133318	RTN3	cDC2	3.36448	0.0332269	0.00284289
yes_vs_no	ENSG00000163374	YY1AP1	cDC2	3.96599	0.0339912	0.00295563
yes_vs_no	ENSG00000111962	UST	cDC2	3.21767	0.0339912	0.00316719
yes_vs_no	ENSG00000100030	MAPK1	cDC2	3.37941	0.0339912	0.00304549
yes_vs_no	ENSG00000068650	ATP11A	cDC2	3.51681	0.0339912	0.00316822
yes_vs_no	ENSG00000169826	CSGALNACT2	cDC2	3.124	0.0339912	0.00306968
yes_vs_no	ENSG00000186660	ZFP91	cDC2	3.3863	0.0339912	0.00298798
yes_vs_no	ENSG00000067955	CBFB	cDC2	3.75715	0.0339912	0.0031512
yes_vs_no	ENSG00000113742	CPEB4	cDC2	3.06138	0.0339912	0.00294828
yes_vs_no	ENSG00000101557	USP14	cDC2	3.65212	0.0339912	0.00313549
yes_vs_no	ENSG00000106991	ENG	cDC2	3.45472	0.0339912	0.00306025
yes_vs_no	ENSG00000082397	EPB41L3	cDC2	2.92462	0.0339912	0.00314839
yes_vs_no	ENSG00000122376	SHLD2	cDC2	3.79782	0.0339912	0.0029979
yes_vs_no	ENSG00000121316	PLBD1	cDC2	3.1068	0.0339912	0.00315445
yes_vs_no	ENSG00000167566	NCKAP5L	cDC2	3.91988	0.0339912	0.00314337
yes_vs_no	ENSG00000124126	PREX1	cDC2	3.19848	0.0349722	0.00337158
yes_vs_no	ENSG00000196369	SRGAP2B	cDC2	3.27886	0.0349722	0.00329034
yes_vs_no	ENSG00000066084	DIP2B	cDC2	3.34788	0.0349722	0.00338857
yes_vs_no	ENSG00000162909	CAPN2	cDC2	3.32836	0.0349722	0.00338181
yes_vs_no	ENSG00000026652	AGPAT4	cDC2	3.4239	0.0349722	0.00330267
yes_vs_no	ENSG00000081154	PCNP	cDC2	3.53879	0.0349722	0.00335162
yes_vs_no	ENSG00000038382	TRIO	cDC2	3.28249	0.0349722	0.00336478
yes_vs_no	ENSG00000146247	PHIP	cDC2	3.35599	0.0355568	0.00352454
yes_vs_no	ENSG00000108883	EFTUD2	cDC2	3.84776	0.0355568	0.00352985
yes_vs_no	ENSG00000100220	RTCB	cDC2	3.76167	0.0355568	0.00347503
yes_vs_no	ENSG00000132842	AP3B1	cDC2	3.24699	0.0355568	0.00353883
yes_vs_no	ENSG00000151466	SCLT1	cDC2	3.22077	0.0355568	0.00349537
yes_vs_no	ENSG00000144468	RHBDD1	cDC2	4.32991	0.0359886	0.00360075
yes_vs_no	ENSG00000102572	STK24	cDC2	3.39161	0.0360032	0.00362307
yes_vs_no	ENSG00000107099	DOCK8	cDC2	2.93623	0.0360032	0.00364013
yes_vs_no	ENSG00000151651	ADAM8	cDC2	3.53352	0.0371072	0.0037713
yes_vs_no	ENSG00000071127	WDR1	cDC2	3.11942	0.0373088	0.00383417
yes_vs_no	ENSG00000135930	EIF4E2	cDC2	3.36067	0.0373088	0.00390344
yes_vs_no	ENSG00000143891	GALM	cDC2	3.86702	0.0373088	0.00390143
yes_vs_no	ENSG00000115165	CYTIP	cDC2	2.86997	0.0373088	0.0039028
yes_vs_no	ENSG00000198382	UVRAG	cDC2	3.26938	0.0373088	0.00384686
yes_vs_no	ENSG00000167632	TRAPPC9	cDC2	3.24394	0.0373088	0.00390966
yes_vs_no	ENSG00000109133	TMEM33	cDC2	3.52154	0.037375	0.00395378
yes_vs_no	ENSG00000197147	LRRC8B	cDC2	3.83007	0.037375	0.00395597
yes_vs_no	ENSG00000036054	TBC1D23	cDC2	3.47502	0.0374263	0.0039811
yes_vs_no	ENSG00000107929	LARP4B	cDC2	3.0439	0.0376199	0.00402151
yes_vs_no	ENSG00000229140	CCDC26	cDC2	3.8251	0.0376485	0.00405887
yes_vs_no	ENSG00000185344	ATP6V0A2	cDC2	4.19488	0.0376485	0.00406422
yes_vs_no	ENSG00000154229	PRKCA	cDC2	3.29231	0.0383421	0.00420317
yes_vs_no	ENSG00000050767	COL23A1	cDC2	4.00246	0.0383421	0.00423152
yes_vs_no	ENSG00000166747	AP1G1	cDC2	3.25131	0.0383421	0.00424004
yes_vs_no	ENSG00000135829	DHX9	cDC2	3.22964	0.0383421	0.00416647
yes_vs_no	ENSG00000138594	TMOD3	cDC2	3.04164	0.0383421	0.00420675
yes_vs_no	ENSG00000101972	STAG2	cDC2	3.21196	0.0385275	0.00428083
yes_vs_no	ENSG00000197122	SRC	cDC2	3.44927	0.0388409	0.00433611
yes_vs_no	ENSG00000186908	ZDHHC17	cDC2	3.8259	0.0388994	0.00438183
yes_vs_no	ENSG00000103942	HOMER2	cDC2	3.96739	0.0388994	0.00444275
yes_vs_no	ENSG00000067900	ROCK1	cDC2	2.94974	0.0388994	0.00440415
yes_vs_no	ENSG00000115760	BIRC6	cDC2	3.20805	0.0388994	0.00440911
yes_vs_no	ENSG00000140262	TCF12	cDC2	3.25607	0.0388994	0.00444506
yes_vs_no	ENSG00000197930	ERO1A	cDC2	3.91059	0.0393617	0.00453934
yes_vs_no	ENSG00000166501	PRKCB	cDC2	3.46956	0.0393617	0.00453909
yes_vs_no	ENSG00000153250	RBMS1	cDC2	3.25462	0.0402127	0.00465866
yes_vs_no	ENSG00000180104	EXOC3	cDC2	3.43917	0.0407982	0.00476945
yes_vs_no	ENSG00000138621	PPCDC	cDC2	3.5228	0.0407982	0.00476527
yes_vs_no	ENSG00000150867	PIP4K2A	cDC2	2.99784	0.0412086	0.00483913
yes_vs_no	ENSG00000111880	RNGTT	cDC2	3.83039	0.0416002	0.00490703
yes_vs_no	ENSG00000077420	APBB1IP	cDC2	3.10225	0.0418355	0.00495681
yes_vs_no	ENSG00000288632	ENSG00000288632	cDC2	3.07514	0.0420036	0.00499885
yes_vs_no	ENSG00000156675	RAB11FIP1	cDC2	2.5348	0.0421621	0.00503991
yes_vs_no	ENSG00000234545	FAM133B	cDC2	3.05134	0.0425026	0.005103
yes_vs_no	ENSG00000137845	ADAM10	cDC2	3.32527	0.0433674	0.00532101
yes_vs_no	ENSG00000206560	ANKRD28	cDC2	3.14091	0.0433674	0.00524493
yes_vs_no	ENSG00000168769	TET2	cDC2	2.6445	0.0433674	0.00529098
yes_vs_no	ENSG00000106948	AKNA	cDC2	3.32637	0.0433674	0.00526208
yes_vs_no	ENSG00000043093	DCUN1D1	cDC2	3.74615	0.0433674	0.00531535
yes_vs_no	ENSG00000114480	GBE1	cDC2	3.01101	0.0433962	0.0053474
yes_vs_no	ENSG00000115091	ACTR3	cDC2	2.59765	0.0441773	0.00546691
yes_vs_no	ENSG00000102908	NFAT5	cDC2	3.06328	0.0442334	0.00549715
yes_vs_no	ENSG00000163686	ABHD6	cDC2	3.70408	0.0442981	0.00552851
yes_vs_no	ENSG00000116350	SRSF4	cDC2	2.95159	0.0444015	0.00566905
yes_vs_no	ENSG00000056097	ZFR	cDC2	3.33083	0.0444015	0.0057064
yes_vs_no	ENSG00000138185	ENTPD1	cDC2	3.06275	0.0444015	0.00562226
yes_vs_no	ENSG00000198363	ASPH	cDC2	3.42574	0.0444015	0.00574475
yes_vs_no	ENSG00000137075	RNF38	cDC2	3.43973	0.0444015	0.00575745
yes_vs_no	ENSG00000215421	ZNF407	cDC2	3.17032	0.0444015	0.00561369
yes_vs_no	ENSG00000173890	GPR160	cDC2	3.49347	0.0444015	0.00575734
yes_vs_no	ENSG00000156671	SAMD8	cDC2	3.16101	0.0444015	0.00563688
yes_vs_no	ENSG00000288701	PRRC2B	cDC2	3.27871	0.0444015	0.00569694
yes_vs_no	ENSG00000164300	SERINC5	cDC2	3.24111	0.0444015	0.00577524
yes_vs_no	ENSG00000155629	PIK3AP1	cDC2	2.59761	0.0453909	0.00592783
yes_vs_no	ENSG00000182247	UBE2E2	cDC2	3.22373	0.0464931	0.00609625
yes_vs_no	ENSG00000116539	ASH1L	cDC2	3.25176	0.0465465	0.00619187
yes_vs_no	ENSG00000135048	CEMIP2	cDC2	3.48543	0.0465465	0.00613944
yes_vs_no	ENSG00000135932	CAB39	cDC2	3.08553	0.0465465	0.00620129
yes_vs_no	ENSG00000270647	TAF15	cDC2	2.98656	0.0465465	0.00619148
yes_vs_no	ENSG00000140367	UBE2Q2	cDC2	3.30691	0.0469307	0.0062772
yes_vs_no	ENSG00000164597	COG5	cDC2	3.3124	0.0472443	0.00634403
yes_vs_no	ENSG00000170017	ALCAM	cDC2	2.9144	0.0474754	0.00645005
yes_vs_no	ENSG00000147526	TACC1	cDC2	3.00014	0.0474754	0.00642055
yes_vs_no	ENSG00000064393	HIPK2	cDC2	3.36888	0.0474754	0.0064353
yes_vs_no	ENSG00000073969	NSF	cDC2	3.22803	0.047747	0.00658232
yes_vs_no	ENSG00000179889	PDXDC1	cDC2	3.04046	0.047747	0.00651789
yes_vs_no	ENSG00000136813	ECPAS	cDC2	3.44535	0.047747	0.00654024
yes_vs_no	ENSG00000076685	NT5C2	cDC2	3.27336	0.047747	0.00658753
yes_vs_no	ENSG00000197971	MBP	cDC2	2.48899	0.0477864	0.00661812
yes_vs_no	ENSG00000171943	SRGAP2C	cDC2	3.59215	0.0480851	0.00668482
yes_vs_no	ENSG00000112297	CRYBG1	cDC2	2.92638	0.048127	0.00671598
yes_vs_no	ENSG00000140743	CDR2	cDC2	3.37274	0.0482005	0.00675163
yes_vs_no	ENSG00000169891	REPS2	cDC2	4.03581	0.0487492	0.00685416
yes_vs_no	ENSG00000170542	SERPINB9	cDC2	3.09457	0.0490791	0.00692638
yes_vs_no	ENSG00000061987	MON2	cDC2	3.25442	0.0490886	0.00695357
yes_vs_no	ENSG00000100485	SOS2	cDC2	3.32182	0.0492129	0.00699709
yes_vs_no	ENSG00000180628	PCGF5	cDC2	3.44233	0.0493699	0.00704541
yes_vs_no	ENSG00000127947	PTPN12	cDC2	2.80691	0.0494354	0.00710682
yes_vs_no	ENSG00000168216	LMBRD1	cDC2	3.57666	0.0494354	0.00710492
yes_vs_no	ENSG00000163466	ARPC2	cDC2	2.07645	0.0494796	0.00723684
yes_vs_no	ENSG00000156535	CD109	cDC2	3.22031	0.0494796	0.00721985
yes_vs_no	ENSG00000171862	PTEN	cDC2	2.69348	0.0494796	0.00724346
yes_vs_no	ENSG00000104447	TRPS1	cDC2	2.75857	0.0494796	0.00716036
yes_vs_no	ENSG00000100614	PPM1A	cDC2	3.22716	0.0494796	0.00717403
yes_vs_no	ENSG00000131504	DIAPH1	cDC2	3.05299	0.0498022	0.00731692
yes_vs_no	ENSG00000041982	TNC	VSMC_fb-like	-3.47719	0.0320246	2.24498e-06
yes_vs_no	ENSG00000136560	TANK	Mac_TREM2hi	2.64049	0.0470036	8.76933e-06
yes_vs_no	ENSG00000211955	IGHV3-33	Plasma-cell	-24.6643	2.60267e-14	2.74833e-17
yes_vs_no	ENSG00000253755	IGHGP	Plasma-cell	-7.21199	7.33697e-05	1.54952e-07
yes_vs_no	ENSG00000170542	SERPINB9	Plasma-cell	5.28309	0.0235832	0.000174322
yes_vs_no	ENSG00000145703	IQGAP2	Plasma-cell	6.47153	0.0235832	0.00011592
yes_vs_no	ENSG00000155307	SAMSN1	Plasma-cell	4.87287	0.0235832	9.43168e-05
yes_vs_no	ENSG00000181090	EHMT1	Plasma-cell	4.98382	0.0235832	0.00016284
yes_vs_no	ENSG00000090863	GLG1	Plasma-cell	5.20852	0.0235832	0.000134399
yes_vs_no	ENSG00000046651	OFD1	Plasma-cell	6.53767	0.0242562	0.00020491
yes_vs_no	ENSG00000198888	MT-ND1	Plasma-cell	4.18091	0.0270938	0.000569958
yes_vs_no	ENSG00000196396	PTPN1	Plasma-cell	5.53532	0.0270938	0.000595182
yes_vs_no	ENSG00000068305	MEF2A	Plasma-cell	5.33004	0.0270938	0.000829695
yes_vs_no	ENSG00000280878	ENSG00000280878	Plasma-cell	6.15692	0.0270938	0.000817988
yes_vs_no	ENSG00000135250	SRPK2	Plasma-cell	4.68154	0.0270938	0.000748004
yes_vs_no	ENSG00000188825	LINC00910	Plasma-cell	6.19413	0.0270938	0.000813392
yes_vs_no	ENSG00000102580	DNAJC3	Plasma-cell	4.68214	0.0270938	0.000557196
yes_vs_no	ENSG00000198763	MT-ND2	Plasma-cell	4.58102	0.0270938	0.000278536
yes_vs_no	ENSG00000163681	SLMAP	Plasma-cell	5.60785	0.0270938	0.000742189
yes_vs_no	ENSG00000109756	RAPGEF2	Plasma-cell	6.49934	0.0270938	0.000710704
yes_vs_no	ENSG00000100629	CEP128	Plasma-cell	5.22246	0.0270938	0.000314745
yes_vs_no	ENSG00000058091	CDK14	Plasma-cell	4.95052	0.0270938	0.000415961
yes_vs_no	ENSG00000144674	GOLGA4	Plasma-cell	4.5513	0.0270938	0.000545018
yes_vs_no	ENSG00000198887	SMC5	Plasma-cell	4.71716	0.0270938	0.000705497
yes_vs_no	ENSG00000072364	AFF4	Plasma-cell	4.70034	0.0270938	0.000637954
yes_vs_no	ENSG00000170836	PPM1D	Plasma-cell	5.53963	0.0270938	0.000515018
yes_vs_no	ENSG00000141376	BCAS3	Plasma-cell	4.39328	0.0270938	0.000704472
yes_vs_no	ENSG00000116017	ARID3A	Plasma-cell	5.09548	0.0270938	0.000547232
yes_vs_no	ENSG00000112699	GMDS	Plasma-cell	4.49684	0.0270938	0.000521389
yes_vs_no	ENSG00000167522	ANKRD11	Plasma-cell	4.80665	0.0270938	0.000382327
yes_vs_no	ENSG00000257923	CUX1	Plasma-cell	5.01634	0.0270938	0.000676845
yes_vs_no	ENSG00000166233	ARIH1	Plasma-cell	4.19968	0.0283069	0.00113096
yes_vs_no	ENSG00000176658	MYO1D	Plasma-cell	4.12271	0.0283069	0.00111853
yes_vs_no	ENSG00000198162	MAN1A2	Plasma-cell	4.41117	0.0283069	0.000906309
yes_vs_no	ENSG00000116539	ASH1L	Plasma-cell	4.69672	0.0283069	0.00113586
yes_vs_no	ENSG00000156273	BACH1	Plasma-cell	4.72454	0.0283069	0.000967537
yes_vs_no	ENSG00000139173	TMEM117	Plasma-cell	4.98663	0.0283069	0.00111483
yes_vs_no	ENSG00000255733	IFNG-AS1	Plasma-cell	5.57272	0.0283069	0.000990257
yes_vs_no	ENSG00000177311	ZBTB38	Plasma-cell	4.63039	0.0283069	0.000982976
yes_vs_no	ENSG00000092199	HNRNPC	Plasma-cell	3.71331	0.0283069	0.00102478
yes_vs_no	ENSG00000145901	TNIP1	Plasma-cell	4.5219	0.0294163	0.00121144
yes_vs_no	ENSG00000144815	NXPE3	Plasma-cell	5.68152	0.0295135	0.00141707
yes_vs_no	ENSG00000122783	CYREN	Plasma-cell	5.84974	0.0295135	0.00134346
yes_vs_no	ENSG00000149054	ZNF215	Plasma-cell	5.92721	0.0295135	0.0012846
yes_vs_no	ENSG00000100266	PACSIN2	Plasma-cell	5.1234	0.0295135	0.00142223
yes_vs_no	ENSG00000075785	RAB7A	Plasma-cell	4.80507	0.0295135	0.0014336
yes_vs_no	ENSG00000084070	SMAP2	Plasma-cell	3.72831	0.0295135	0.00127727
yes_vs_no	ENSG00000153113	CAST	Plasma-cell	4.48343	0.0295135	0.00136897
yes_vs_no	ENSG00000152256	PDK1	Plasma-cell	4.50366	0.0315047	0.00180503
yes_vs_no	ENSG00000111186	WNT5B	Plasma-cell	5.6031	0.0315047	0.00185179
yes_vs_no	ENSG00000182718	ANXA2	Plasma-cell	4.09263	0.0315047	0.00222895
yes_vs_no	ENSG00000135837	CEP350	Plasma-cell	5.84337	0.0315047	0.00167447
yes_vs_no	ENSG00000283415	ENSG00000283415	Plasma-cell	5.38602	0.0315047	0.00170746
yes_vs_no	ENSG00000115902	SLC1A4	Plasma-cell	5.03454	0.0315047	0.00220894
yes_vs_no	ENSG00000138767	CNOT6L	Plasma-cell	5.01893	0.0315047	0.00158903
yes_vs_no	ENSG00000122566	HNRNPA2B1	Plasma-cell	3.40668	0.0315047	0.00203384
yes_vs_no	ENSG00000116871	MAP7D1	Plasma-cell	5.60168	0.0315047	0.00177402
yes_vs_no	ENSG00000138185	ENTPD1	Plasma-cell	5.2923	0.0315047	0.00207297
yes_vs_no	ENSG00000150961	SEC24D	Plasma-cell	3.85004	0.0315047	0.00218387
yes_vs_no	ENSG00000125844	RRBP1	Plasma-cell	4.11089	0.0315047	0.00196731
yes_vs_no	ENSG00000124177	CHD6	Plasma-cell	4.74348	0.0315047	0.00197011
yes_vs_no	ENSG00000115419	GLS	Plasma-cell	3.81075	0.0315047	0.00177399
yes_vs_no	ENSG00000143324	XPR1	Plasma-cell	5.0726	0.0315047	0.00207917
yes_vs_no	ENSG00000073849	ST6GAL1	Plasma-cell	4.21532	0.0315047	0.00204554
yes_vs_no	ENSG00000174501	ANKRD36C	Plasma-cell	6.04602	0.0315047	0.0021506
yes_vs_no	ENSG00000117143	UAP1	Plasma-cell	3.79077	0.0315047	0.00162974
yes_vs_no	ENSG00000132466	ANKRD17	Plasma-cell	5.5948	0.0315047	0.00195199
yes_vs_no	ENSG00000287555	ENSG00000287555	Plasma-cell	3.99653	0.0315047	0.00215606
yes_vs_no	ENSG00000107077	KDM4C	Plasma-cell	5.06578	0.0315047	0.00209085
yes_vs_no	ENSG00000211592	IGKC	Plasma-cell	-4.07922	0.0322778	0.00231773
yes_vs_no	ENSG00000134516	DOCK2	Plasma-cell	4.57931	0.0340924	0.00262281
yes_vs_no	ENSG00000198743	SLC5A3	Plasma-cell	5.08644	0.0340924	0.00254487
yes_vs_no	ENSG00000185420	SMYD3	Plasma-cell	4.66561	0.0340924	0.00262803
yes_vs_no	ENSG00000111860	CEP85L	Plasma-cell	5.0175	0.0340924	0.00259513
yes_vs_no	ENSG00000170776	AKAP13	Plasma-cell	4.20967	0.0340924	0.00262431
yes_vs_no	ENSG00000249240	ENSG00000249240	Plasma-cell	5.85624	0.0344068	0.00283393
yes_vs_no	ENSG00000158201	ABHD3	Plasma-cell	3.88137	0.0344068	0.00275577
yes_vs_no	ENSG00000134644	PUM1	Plasma-cell	4.78377	0.0344068	0.00276666
yes_vs_no	ENSG00000211640	IGLV6-57	Plasma-cell	4.08347	0.0344068	0.00273383
yes_vs_no	ENSG00000106829	TLE4	Plasma-cell	5.13081	0.0344068	0.00281313
yes_vs_no	ENSG00000163714	U2SURP	Plasma-cell	4.23035	0.0354073	0.00295373
yes_vs_no	ENSG00000163602	RYBP	Plasma-cell	4.27974	0.0358078	0.00306747
yes_vs_no	ENSG00000146247	PHIP	Plasma-cell	4.90109	0.0358078	0.00308339
yes_vs_no	ENSG00000144036	EXOC6B	Plasma-cell	4.89107	0.0358078	0.00310057
yes_vs_no	ENSG00000183049	CAMK1D	Plasma-cell	3.84773	0.036422	0.00323693
yes_vs_no	ENSG00000166295	ANAPC16	Plasma-cell	4.28783	0.036422	0.00330623
yes_vs_no	ENSG00000156976	EIF4A2	Plasma-cell	5.03182	0.036422	0.00326156
yes_vs_no	ENSG00000108256	NUFIP2	Plasma-cell	4.18916	0.036422	0.00330759
yes_vs_no	ENSG00000155849	ELMO1	Plasma-cell	4.93173	0.0365596	0.00362793
yes_vs_no	ENSG00000225889	ENSG00000225889	Plasma-cell	5.27744	0.0365596	0.00360589
yes_vs_no	ENSG00000128989	ARPP19	Plasma-cell	3.9514	0.0365596	0.00361092
yes_vs_no	ENSG00000110330	BIRC2	Plasma-cell	4.608	0.0365596	0.00353647
yes_vs_no	ENSG00000075151	EIF4G3	Plasma-cell	5.80716	0.0365596	0.00350475
yes_vs_no	ENSG00000168610	STAT3	Plasma-cell	4.68092	0.0365596	0.00362893
yes_vs_no	ENSG00000076554	TPD52	Plasma-cell	3.32279	0.0365596	0.00336196
yes_vs_no	ENSG00000123908	AGO2	Plasma-cell	5.21336	0.0365596	0.00359905
yes_vs_no	ENSG00000111596	CNOT2	Plasma-cell	4.27031	0.0371298	0.00373328
yes_vs_no	ENSG00000198786	MT-ND5	Plasma-cell	4.35055	0.0371298	0.00376395
yes_vs_no	ENSG00000116761	CTH	Plasma-cell	4.88351	0.0384119	0.00416593
yes_vs_no	ENSG00000152558	TMEM123	Plasma-cell	4.26101	0.0384119	0.00405038
yes_vs_no	ENSG00000131051	RBM39	Plasma-cell	3.48636	0.0384119	0.00419904
yes_vs_no	ENSG00000152061	RABGAP1L	Plasma-cell	4.58534	0.0384119	0.00421842
yes_vs_no	ENSG00000163939	PBRM1	Plasma-cell	3.59985	0.0384119	0.00421691
yes_vs_no	ENSG00000242247	ARFGAP3	Plasma-cell	3.33226	0.0384119	0.00419788
yes_vs_no	ENSG00000164305	CASP3	Plasma-cell	4.35448	0.0384119	0.00405073
yes_vs_no	ENSG00000115825	PRKD3	Plasma-cell	5.94142	0.0384119	0.00413961
yes_vs_no	ENSG00000166377	ATP9B	Plasma-cell	4.65223	0.0386418	0.00432527
yes_vs_no	ENSG00000133318	RTN3	Plasma-cell	4.3463	0.0386418	0.00429876
yes_vs_no	ENSG00000091831	ESR1	Plasma-cell	3.61704	0.0386584	0.00436795
yes_vs_no	ENSG00000167491	GATAD2A	Plasma-cell	5.32485	0.0389205	0.00468052
yes_vs_no	ENSG00000121741	ZMYM2	Plasma-cell	4.09802	0.0389205	0.00453191
yes_vs_no	ENSG00000118418	HMGN3	Plasma-cell	3.87924	0.0389205	0.00461938
yes_vs_no	ENSG00000105810	CDK6	Plasma-cell	4.11817	0.0389205	0.00450118
yes_vs_no	ENSG00000137842	TMEM62	Plasma-cell	4.23242	0.0389205	0.00461969
yes_vs_no	ENSG00000075884	ARHGAP15	Plasma-cell	4.18562	0.0389205	0.00450912
yes_vs_no	ENSG00000138594	TMOD3	Plasma-cell	5.03634	0.0389205	0.00476745
yes_vs_no	ENSG00000237638	LINC02245	Plasma-cell	4.67569	0.0389205	0.00474396
yes_vs_no	ENSG00000139746	RBM26	Plasma-cell	5.68588	0.0389205	0.00476577
yes_vs_no	ENSG00000157837	SPPL3	Plasma-cell	5.31703	0.0395175	0.00491349
yes_vs_no	ENSG00000123096	SSPN	Plasma-cell	3.98992	0.0395175	0.00492404
yes_vs_no	ENSG00000090924	PLEKHG2	Plasma-cell	5.72012	0.040091	0.00523154
yes_vs_no	ENSG00000173230	GOLGB1	Plasma-cell	4.73124	0.040091	0.00506663
yes_vs_no	ENSG00000138166	DUSP5	Plasma-cell	4.27776	0.040091	0.0051334
yes_vs_no	ENSG00000017427	IGF1	Plasma-cell	3.89631	0.040091	0.00524951
yes_vs_no	ENSG00000121039	RDH10	Plasma-cell	5.9434	0.040091	0.00515046
yes_vs_no	ENSG00000107968	MAP3K8	Plasma-cell	4.50273	0.040091	0.00519586
yes_vs_no	ENSG00000053254	FOXN3	Plasma-cell	3.6891	0.0401126	0.00534555
yes_vs_no	ENSG00000119844	AFTPH	Plasma-cell	3.33411	0.0401126	0.00532716
yes_vs_no	ENSG00000127314	RAP1B	Plasma-cell	4.28076	0.0401126	0.00537941
yes_vs_no	ENSG00000183826	BTBD9	Plasma-cell	4.6699	0.040341	0.00578179
yes_vs_no	ENSG00000169116	PARM1	Plasma-cell	4.14028	0.040341	0.00582546
yes_vs_no	ENSG00000152601	MBNL1	Plasma-cell	4.48361	0.040341	0.00551542
yes_vs_no	ENSG00000145982	FARS2	Plasma-cell	3.98569	0.040341	0.00582749
yes_vs_no	ENSG00000078304	PPP2R5C	Plasma-cell	3.30607	0.040341	0.00587743
yes_vs_no	ENSG00000132549	VPS13B	Plasma-cell	4.49987	0.040341	0.0055344
yes_vs_no	ENSG00000107099	DOCK8	Plasma-cell	3.81035	0.040341	0.00563667
yes_vs_no	ENSG00000112531	QKI	Plasma-cell	4.59924	0.040341	0.00576581
yes_vs_no	ENSG00000143761	ARF1	Plasma-cell	3.4033	0.040341	0.00565275
yes_vs_no	ENSG00000152818	UTRN	Plasma-cell	3.11719	0.040341	0.00554645
yes_vs_no	ENSG00000198695	MT-ND6	Plasma-cell	3.69871	0.040341	0.00587863
yes_vs_no	ENSG00000250903	GMDS-DT	Plasma-cell	4.76161	0.0403844	0.00592866
yes_vs_no	ENSG00000129003	VPS13C	Plasma-cell	4.74008	0.0403844	0.00597023
yes_vs_no	ENSG00000228509	ENSG00000228509	Plasma-cell	5.76154	0.0404552	0.00611805
yes_vs_no	ENSG00000113712	CSNK1A1	Plasma-cell	4.10241	0.0404552	0.00623868
yes_vs_no	ENSG00000170027	YWHAG	Plasma-cell	4.09283	0.0404552	0.00602465
yes_vs_no	ENSG00000106462	EZH2	Plasma-cell	4.76563	0.0404552	0.00627974
yes_vs_no	ENSG00000125970	RALY	Plasma-cell	3.41568	0.0404552	0.00620529
yes_vs_no	ENSG00000222041	CYTOR	Plasma-cell	3.70851	0.0404552	0.00618059
yes_vs_no	ENSG00000138668	HNRNPD	Plasma-cell	4.02571	0.0404552	0.00621727
yes_vs_no	ENSG00000125868	DSTN	Plasma-cell	3.05543	0.0404789	0.00632617
yes_vs_no	ENSG00000101160	CTSZ	Plasma-cell	4.79484	0.0411925	0.00692458
yes_vs_no	ENSG00000197943	PLCG2	Plasma-cell	4.62316	0.0411925	0.00693743
yes_vs_no	ENSG00000025708	TYMP	Plasma-cell	4.62387	0.0411925	0.0067983
yes_vs_no	ENSG00000171634	BPTF	Plasma-cell	4.78137	0.0411925	0.00689757
yes_vs_no	ENSG00000136813	ECPAS	Plasma-cell	3.94404	0.0411925	0.00679204
yes_vs_no	ENSG00000161010	MRNIP	Plasma-cell	4.77761	0.0411925	0.00688763
yes_vs_no	ENSG00000011198	ABHD5	Plasma-cell	4.82471	0.0411925	0.00695966
yes_vs_no	ENSG00000197872	CYRIA	Plasma-cell	4.3447	0.0411925	0.00662099
yes_vs_no	ENSG00000128595	CALU	Plasma-cell	4.09219	0.0411925	0.00667415
yes_vs_no	ENSG00000058668	ATP2B4	Plasma-cell	5.85186	0.0411925	0.00695825
yes_vs_no	ENSG00000147050	KDM6A	Plasma-cell	4.75636	0.0411925	0.00672454
yes_vs_no	ENSG00000134324	LPIN1	Plasma-cell	3.89347	0.0411925	0.00663192
yes_vs_no	ENSG00000135541	AHI1	Plasma-cell	4.22862	0.0415025	0.00724561
yes_vs_no	ENSG00000186716	BCR	Plasma-cell	5.17884	0.0415025	0.00708343
yes_vs_no	ENSG00000108510	MED13	Plasma-cell	4.92391	0.0415025	0.00721388
yes_vs_no	ENSG00000116473	RAP1A	Plasma-cell	4.45712	0.0415025	0.00711079
yes_vs_no	ENSG00000138674	SEC31A	Plasma-cell	3.9057	0.0415025	0.007275
yes_vs_no	ENSG00000119862	LGALSL	Plasma-cell	3.94576	0.0415025	0.00715042
yes_vs_no	ENSG00000253736	ENSG00000253736	Plasma-cell	5.51106	0.042208	0.00744323
yes_vs_no	ENSG00000128585	MKLN1	Plasma-cell	4.21831	0.043071	0.0076687
yes_vs_no	ENSG00000171735	CAMTA1	Plasma-cell	3.41456	0.043071	0.00777734
yes_vs_no	ENSG00000169032	MAP2K1	Plasma-cell	4.67263	0.043071	0.00775534
yes_vs_no	ENSG00000143420	ENSA	Plasma-cell	3.65843	0.043071	0.00772667
yes_vs_no	ENSG00000167978	SRRM2	Plasma-cell	3.33739	0.043316	0.00798196
yes_vs_no	ENSG00000015133	CCDC88C	Plasma-cell	4.7888	0.043316	0.00792479
yes_vs_no	ENSG00000031003	FAM13B	Plasma-cell	4.14253	0.043316	0.00805027
yes_vs_no	ENSG00000067208	EVI5	Plasma-cell	4.45536	0.043316	0.00799909
yes_vs_no	ENSG00000140575	IQGAP1	Plasma-cell	3.65827	0.043316	0.0080387
yes_vs_no	ENSG00000187109	NAP1L1	Plasma-cell	4.01901	0.0436919	0.00821241
yes_vs_no	ENSG00000101421	CHMP4B	Plasma-cell	5.17785	0.0436919	0.00819797
yes_vs_no	ENSG00000145495	MARCHF6	Plasma-cell	3.31172	0.043811	0.00828107
yes_vs_no	ENSG00000179889	PDXDC1	Plasma-cell	3.60079	0.0439716	0.0084403
yes_vs_no	ENSG00000139793	MBNL2	Plasma-cell	3.16543	0.0439716	0.00837007
yes_vs_no	ENSG00000113282	CLINT1	Plasma-cell	3.89016	0.0439716	0.00845072
yes_vs_no	ENSG00000150347	ARID5B	Plasma-cell	3.41179	0.044351	0.00857093
yes_vs_no	ENSG00000259343	TMC3-AS1	Plasma-cell	3.9892	0.044351	0.00866414
yes_vs_no	ENSG00000183354	KIAA2026	Plasma-cell	4.35765	0.044351	0.00861937
yes_vs_no	ENSG00000183087	GAS6	Plasma-cell	3.31634	0.0446786	0.00883848
yes_vs_no	ENSG00000135604	STX11	Plasma-cell	4.16202	0.0446786	0.00886967
yes_vs_no	ENSG00000206560	ANKRD28	Plasma-cell	4.20179	0.0446786	0.008838
yes_vs_no	ENSG00000224220	DTNB-AS1	Plasma-cell	3.82656	0.0448687	0.00909693
yes_vs_no	ENSG00000165280	VCP	Plasma-cell	3.45042	0.0448687	0.00905271
yes_vs_no	ENSG00000123146	ADGRE5	Plasma-cell	3.78666	0.0448687	0.00902134
yes_vs_no	ENSG00000144895	EIF2A	Plasma-cell	3.63841	0.0448687	0.00900936
yes_vs_no	ENSG00000160218	TRAPPC10	Plasma-cell	4.64472	0.0450625	0.00918381
yes_vs_no	ENSG00000291154	PMS2P4	Plasma-cell	5.54948	0.0454041	0.00930136
yes_vs_no	ENSG00000101294	HM13	Plasma-cell	3.50377	0.0459685	0.00946553
yes_vs_no	ENSG00000151151	IPMK	Plasma-cell	4.23926	0.0460886	0.00983093
yes_vs_no	ENSG00000115464	USP34	Plasma-cell	3.12411	0.0460886	0.00982091
yes_vs_no	ENSG00000085832	EPS15	Plasma-cell	3.55807	0.0460886	0.00972102
yes_vs_no	ENSG00000065526	SPEN	Plasma-cell	3.43261	0.0460886	0.00978071
yes_vs_no	ENSG00000139083	ETV6	Plasma-cell	4.31486	0.0460886	0.00973282
yes_vs_no	ENSG00000091409	ITGA6	Plasma-cell	4.13738	0.0460886	0.00967026
yes_vs_no	ENSG00000118515	SGK1	Plasma-cell	4.05483	0.0460886	0.00963138
yes_vs_no	ENSG00000078140	UBE2K	Plasma-cell	4.39979	0.0461174	0.00988579
yes_vs_no	ENSG00000114127	XRN1	Plasma-cell	3.57457	0.0462047	0.00995328
yes_vs_no	ENSG00000135241	PNPLA8	Plasma-cell	3.69787	0.047475	0.0102839
yes_vs_no	ENSG00000019582	CD74	Plasma-cell	2.52168	0.047475	0.0103272
yes_vs_no	ENSG00000181722	ZBTB20	Plasma-cell	3.3648	0.0478527	0.0105104
yes_vs_no	ENSG00000024048	UBR2	Plasma-cell	2.83445	0.0478527	0.0105056
yes_vs_no	ENSG00000179104	TMTC2	Plasma-cell	4.02988	0.0478606	0.0105627
yes_vs_no	ENSG00000237945	LINC00649	Plasma-cell	4.99411	0.0495339	0.0110089
yes_vs_no	ENSG00000172071	EIF2AK3	Plasma-cell	3.7468	0.0495339	0.0110366
yes_vs_no	ENSG00000289740	TALAM1	FB	4.0635	0.000260316	2.01796e-06
yes_vs_no	ENSG00000287124	ENSG00000287124	Mac_PLIN2hi/TREM1hi	5.84996	0.000236883	2.52272e-07
yes_vs_no	ENSG00000140379	BCL2A1	Mac_PLIN2hi/TREM1hi	-4.30363	0.0106848	7.41253e-05
yes_vs_no	ENSG00000265972	TXNIP	Mac_PLIN2hi/TREM1hi	3.8596	0.0106848	7.24638e-05
yes_vs_no	ENSG00000124486	USP9X	Mac_PLIN2hi/TREM1hi	4.49221	0.0106848	8.21344e-05
yes_vs_no	ENSG00000145703	IQGAP2	Mac_PLIN2hi/TREM1hi	4.47574	0.0106848	6.25383e-05
yes_vs_no	ENSG00000204389	HSPA1A	Mac_PLIN2hi/TREM1hi	5.2181	0.0106848	2.87934e-05
yes_vs_no	ENSG00000164687	FABP5	Mac_PLIN2hi/TREM1hi	-3.627	0.0106848	6.50881e-05
yes_vs_no	ENSG00000147459	DOCK5	Mac_PLIN2hi/TREM1hi	3.90484	0.0106848	0.00010241
yes_vs_no	ENSG00000157954	WIPI2	Mac_PLIN2hi/TREM1hi	5.62354	0.0106848	9.19304e-05
yes_vs_no	ENSG00000152601	MBNL1	Mac_PLIN2hi/TREM1hi	3.26998	0.018473	0.00019673
yes_vs_no	ENSG00000010626	LRRC23	Mac_PLIN2hi/TREM1hi	5.50281	0.0210946	0.000247114
yes_vs_no	ENSG00000291174	ENSG00000291174	Mac_PLIN2hi/TREM1hi	4.46732	0.0234993	0.000300311
yes_vs_no	ENSG00000091039	OSBPL8	Mac_PLIN2hi/TREM1hi	3.27072	0.0239855	0.000332068
yes_vs_no	ENSG00000115009	CCL20	Mac_PLIN2hi/TREM1hi	-3.98372	0.0287762	0.000429039
yes_vs_no	ENSG00000166233	ARIH1	Mac_PLIN2hi/TREM1hi	3.67058	0.0292011	0.000625757
yes_vs_no	ENSG00000059804	SLC2A3	Mac_PLIN2hi/TREM1hi	3.28883	0.0292011	0.000633283
yes_vs_no	ENSG00000125772	GPCPD1	Mac_PLIN2hi/TREM1hi	3.25669	0.0292011	0.000612734
yes_vs_no	ENSG00000156052	GNAQ	Mac_PLIN2hi/TREM1hi	3.10622	0.0292011	0.00065306
yes_vs_no	ENSG00000146457	WTAP	Mac_PLIN2hi/TREM1hi	-5.14308	0.0292011	0.00056816
yes_vs_no	ENSG00000100644	HIF1A	Mac_PLIN2hi/TREM1hi	-5.34961	0.0292011	0.00054884
yes_vs_no	ENSG00000096717	SIRT1	Mac_PLIN2hi/TREM1hi	5.14096	0.0292011	0.000541412
yes_vs_no	ENSG00000153823	PID1	Mac_PLIN2hi/TREM1hi	-5.40884	0.0320332	0.000750513
yes_vs_no	ENSG00000140988	RPS2	Mac_PLIN2hi/TREM1hi	-2.71294	0.0330259	0.000808942
yes_vs_no	ENSG00000181722	ZBTB20	Mac_PLIN2hi/TREM1hi	4.56725	0.0370773	0.000947662
yes_vs_no	ENSG00000008294	SPAG9	Mac_PLIN2hi/TREM1hi	2.73207	0.0422142	0.00116887
yes_vs_no	ENSG00000117020	AKT3	Mac_PLIN2hi/TREM1hi	4.72429	0.0422142	0.00113315
yes_vs_no	ENSG00000124882	EREG	Mac_PLIN2hi/TREM1hi	-3.2269	0.0431339	0.0014143
yes_vs_no	ENSG00000051523	CYBA	Mac_PLIN2hi/TREM1hi	-4.11044	0.0431339	0.00124628
yes_vs_no	ENSG00000153944	MSI2	Mac_PLIN2hi/TREM1hi	4.84947	0.0431339	0.00142402
yes_vs_no	ENSG00000112531	QKI	Mac_PLIN2hi/TREM1hi	2.85254	0.0431339	0.00138329
yes_vs_no	ENSG00000096384	HSP90AB1	Mac_PLIN2hi/TREM1hi	-3.33084	0.0431339	0.0013438
yes_vs_no	ENSG00000137177	KIF13A	Mac_PLIN2hi/TREM1hi	4.21173	0.043452	0.00148079
yes_vs_no	ENSG00000172673	THEMIS	CD4_TCM	3.0091	0.0219274	1.31775e-05

[truncated: 2 more sheets: Deseq2 - Statin, Deseq2 - Rupture]
