# Supplementary material for: Single cell spatial transcriptomics integration deciphers the morphological heterogeneity of atherosclerotic carotid arteries
Source: Nat Commun. 2025 Dec 18;16:11282. doi: 10.1038/s41467-025-67679-4 (PMC12717225; doi:10.1038/s41467-025-67679-4)
Supplement: Supplementary file 3 — Supplementary Data 1-18 [file 41467_2025_67679_MOESM3_ESM.zip › Supplementary_Data_11.xlsx]

## Sheet: Column Descriptions
Supplementary Data 11 showing the differential gene expression (DGE) results across low-level cell types of Xenium Panel 1. DGE was performed within high-level cell type clusters.The sheet names depict the DGE method and Baysor scale parameter used for segmentation.
Column	Description
Cluster name	Low-level cell type identity of cells in cluster. Differential gene expression was performed by comparing gene expression of cells of one cluster to the cells belonging to all other clusters within the indicated high-level cell type.
High-level cell type cluster	Name of high-level cell type cluster. DGE was performed within this cluster.
ENSEMBL ID	ENSEMBL ID of gene.
HGNC symbol	HGNC symbol of gene.
log2FC	log2 fold change of gene across compared clusters.
padj	Benjamini-Hochberg adjusted p-values of gene log2 fold change significance.
pvalue	Raw two-sided Wald test p-value of gene log2 fold change significance.

## Sheet: Deseq2 - Scale 5
Cluster name	ENSEMBL ID	HGNC symbol	High-level cell type cluster	log2FC	padj	pvalue
VSMC_contr	ENSG00000170442	KRT86	VSMC	1.30944	1.15566e-55	3.68046e-58
VSMC_contr	ENSG00000122786	CALD1	VSMC	1.42814	7.04428e-53	4.4868e-55
VSMC_contr	ENSG00000125868	DSTN	VSMC	1.76199	2.03943e-46	1.9485e-48
VSMC_contr	ENSG00000243716	NPIPB5	VSMC	-1.15638	2.87944e-46	3.66808e-48
VSMC_contr	ENSG00000101335	MYL9	VSMC	1.64411	1.09347e-43	1.74119e-45
VSMC_contr	ENSG00000079246	XRCC5	VSMC	0.893255	3.16886e-43	6.05514e-45
VSMC_contr	ENSG00000149591	TAGLN	VSMC	1.75761	1.81257e-40	4.04075e-42
VSMC_contr	ENSG00000137801	THBS1	VSMC	-2.38466	2.28795e-40	5.82918e-42
VSMC_contr	ENSG00000164692	COL1A2	VSMC	-1.42173	8.25978e-40	2.36745e-41
VSMC_contr	ENSG00000026025	VIM	VSMC	1.45672	7.03575e-39	2.24069e-40
VSMC_contr	ENSG00000115414	FN1	VSMC	-1.66848	2.77394e-38	9.71763e-40
VSMC_contr	ENSG00000231721	LINC-PINT	VSMC	-1.26617	3.91604e-37	1.49658e-38
VSMC_contr	ENSG00000135046	ANXA1	VSMC	1.03032	4.70507e-37	1.94796e-38
VSMC_contr	ENSG00000196419	XRCC6	VSMC	0.872161	6.19682e-37	2.76291e-38
VSMC_contr	ENSG00000133392	MYH11	VSMC	2.13735	1.15031e-36	5.49511e-38
VSMC_contr	ENSG00000143248	RGS5	VSMC	2.37893	8.9282e-36	4.5494e-37
VSMC_contr	ENSG00000088247	KHSRP	VSMC	0.955452	1.56778e-29	8.488e-31
VSMC_contr	ENSG00000204262	COL5A2	VSMC	-1.55416	7.54111e-28	4.32293e-29
VSMC_contr	ENSG00000170160	CCDC144A	VSMC	-1.45441	2.17431e-26	1.31567e-27
VSMC_contr	ENSG00000164125	GASK1B	VSMC	1.27894	6.73819e-26	4.29184e-27
VSMC_contr	ENSG00000168542	COL3A1	VSMC	-1.79904	8.99724e-26	6.01726e-27
VSMC_contr	ENSG00000106366	SERPINE1	VSMC	-2.56289	4.46653e-25	3.12942e-26
VSMC_contr	ENSG00000109846	CRYAB	VSMC	1.04273	5.55553e-23	4.06934e-24
VSMC_contr	ENSG00000162692	VCAM1	VSMC	-1.45622	9.72944e-20	7.43651e-21
VSMC_contr	ENSG00000126581	BECN1	VSMC	0.972871	1.37621e-19	1.09571e-20
VSMC_contr	ENSG00000105329	TGFB1	VSMC	0.786364	2.41219e-19	1.99736e-20
VSMC_contr	ENSG00000172572	PDE3A	VSMC	0.83737	1.01219e-18	8.70356e-20
VSMC_contr	ENSG00000139329	LUM	VSMC	-3.06354	7.5954e-18	6.77297e-19
VSMC_contr	ENSG00000123384	LRP1	VSMC	-0.839726	1.3122e-17	1.2119e-18
VSMC_contr	ENSG00000133789	SWAP70	VSMC	1.0204	1.34718e-17	1.28711e-18
VSMC_contr	ENSG00000178404	CEP295NL	VSMC	-2.16373	6.37023e-16	6.28908e-17
VSMC_contr	ENSG00000130176	CNN1	VSMC	1.47822	3.88495e-15	3.95918e-16
VSMC_contr	ENSG00000225746	MEG8	VSMC	-1.12776	5.73119e-15	6.02323e-16
VSMC_contr	ENSG00000229619	MBNL1-AS1	VSMC	1.16517	7.59657e-15	8.22558e-16
VSMC_contr	ENSG00000183765	CHEK2	VSMC	-1.05727	1.20787e-14	1.34635e-15
VSMC_contr	ENSG00000107796	ACTA2	VSMC	1.12796	1.46873e-14	1.68389e-15
VSMC_contr	ENSG00000117519	CNN3	VSMC	0.543794	1.94832e-14	2.31343e-15
VSMC_contr	ENSG00000166147	FBN1	VSMC	-1.10694	1.94832e-14	2.35783e-15
VSMC_contr	ENSG00000140937	CDH11	VSMC	-0.910775	5.90993e-14	7.34035e-15
VSMC_contr	ENSG00000140416	TPM1	VSMC	0.693418	6.46776e-14	8.23918e-15
VSMC_contr	ENSG00000067225	PKM	VSMC	0.756011	3.05738e-13	3.99212e-14
VSMC_contr	ENSG00000248323	LUCAT1	VSMC	-1.08216	5.89834e-13	7.88951e-14
VSMC_contr	ENSG00000164171	ITGA2	VSMC	-1.7098	1.57264e-12	2.15361e-13
VSMC_contr	ENSG00000167641	PPP1R14A	VSMC	1.15395	6.20766e-12	8.69863e-13
VSMC_contr	ENSG00000249669	CARMN	VSMC	-0.982188	6.52911e-12	9.35701e-13
VSMC_contr	ENSG00000204217	BMPR2	VSMC	0.810928	8.23627e-12	1.20659e-12
VSMC_contr	ENSG00000140287	HDC	VSMC	-0.878243	2.29156e-11	3.43004e-12
VSMC_contr	ENSG00000161011	SQSTM1	VSMC	0.625952	4.43462e-11	6.77904e-12
VSMC_contr	ENSG00000136826	KLF4	VSMC	-1.18368	1.03509e-10	1.61526e-11
VSMC_contr	ENSG00000196371	FUT4	VSMC	-0.970667	1.14688e-10	1.82624e-11
VSMC_contr	ENSG00000131981	LGALS3	VSMC	0.696813	4.75937e-10	7.73019e-11
VSMC_contr	ENSG00000011465	DCN	VSMC	-2.37548	1.68263e-09	2.78651e-10
VSMC_contr	ENSG00000108691	CCL2	VSMC	-0.893695	1.75379e-09	2.96023e-10
VSMC_contr	ENSG00000048052	HDAC9	VSMC	0.715507	1.34842e-08	2.31894e-09
VSMC_contr	ENSG00000198830	HMGN2	VSMC	0.53934	1.91774e-08	3.35909e-09
VSMC_contr	ENSG00000151617	EDNRA	VSMC	0.730396	2.12431e-08	3.78859e-09
VSMC_contr	ENSG00000225783	MIAT	VSMC	-1.29885	2.64079e-08	4.79378e-09
VSMC_contr	ENSG00000196083	IL1RAP	VSMC	-1.06435	8.53971e-08	1.5774e-08
VSMC_contr	ENSG00000030110	BAK1	VSMC	-0.764113	9.81189e-08	1.84363e-08
VSMC_contr	ENSG00000119688	ABCD4	VSMC	-1.05857	1.03678e-07	2.01412e-08
VSMC_contr	ENSG00000143799	PARP1	VSMC	0.696461	1.03678e-07	1.98249e-08
VSMC_contr	ENSG00000069122	ADGRF5	VSMC	-1.20179	1.85367e-07	3.66011e-08
VSMC_contr	ENSG00000115457	IGFBP2	VSMC	0.881463	2.23092e-07	4.54711e-08
VSMC_contr	ENSG00000136244	IL6	VSMC	-1.2564	2.23092e-07	4.49005e-08
VSMC_contr	ENSG00000253729	PRKDC	VSMC	0.628615	2.27384e-07	4.707e-08
VSMC_contr	ENSG00000124067	SLC12A4	VSMC	-0.621263	6.48906e-07	1.36394e-07
VSMC_contr	ENSG00000123999	INHA	VSMC	-1.88223	8.32537e-07	1.77643e-07
VSMC_contr	ENSG00000140678	ITGAX	VSMC	-1.0307	8.67019e-07	1.87762e-07
VSMC_contr	ENSG00000160789	LMNA	VSMC	0.423607	8.9371e-07	1.96389e-07
VSMC_contr	ENSG00000141052	MYOCD	VSMC	1.02331	1.0845e-06	2.41769e-07
VSMC_contr	ENSG00000275385	CCL18	VSMC	-1.08444	1.61272e-06	3.6466e-07
VSMC_contr	ENSG00000235244	DANT2	VSMC	-0.677233	2.39382e-06	5.48902e-07
VSMC_contr	ENSG00000164687	FABP5	VSMC	-0.912806	2.66819e-06	6.20312e-07
VSMC_contr	ENSG00000197903	HIST1H2BK	VSMC	0.695831	4.4675e-06	1.05285e-06
VSMC_contr	ENSG00000149451	ADAM33	VSMC	-1.04058	5.27888e-06	1.26088e-06
VSMC_contr	ENSG00000113721	PDGFRB	VSMC	-0.440801	5.36547e-06	1.29865e-06
VSMC_contr	ENSG00000174059	CD34	VSMC	0.631882	6.55503e-06	1.60744e-06
VSMC_contr	ENSG00000213088	ACKR1	VSMC	-1.69068	6.78028e-06	1.68427e-06
VSMC_contr	ENSG00000167483	NIBAN3	VSMC	-1.04427	6.83408e-06	1.7194e-06
VSMC_contr	ENSG00000160712	IL6R	VSMC	-1.01118	9.97752e-06	2.54204e-06
VSMC_contr	ENSG00000164104	HMGB2	VSMC	0.580614	1.16986e-05	3.01779e-06
VSMC_contr	ENSG00000111404	RERGL	VSMC	0.812841	1.4776e-05	3.85871e-06
VSMC_contr	ENSG00000161905	ALOX15	VSMC	-1.05789	1.90702e-05	5.04085e-06
VSMC_contr	ENSG00000204323	SMIM5	VSMC	-1.11528	1.9987e-05	5.34685e-06
VSMC_contr	ENSG00000165124	SVEP1	VSMC	-0.829558	2.79052e-05	7.55396e-06
VSMC_contr	ENSG00000232810	TNF	VSMC	-1.76771	3.27419e-05	8.96754e-06
VSMC_contr	ENSG00000139618	BRCA2	VSMC	-1.00046	3.72026e-05	1.03077e-05
VSMC_contr	ENSG00000175445	LPL	VSMC	-1.27701	3.86396e-05	1.08289e-05
VSMC_contr	ENSG00000162771	FAM71A	VSMC	-0.93889	4.09946e-05	1.17264e-05
VSMC_contr	ENSG00000135443	KRT85	VSMC	-1.23725	4.09946e-05	1.175e-05
VSMC_contr	ENSG00000166535	A2ML1	VSMC	-1.30502	4.40827e-05	1.28023e-05
VSMC_contr	ENSG00000111252	SH2B3	VSMC	-0.635684	4.40827e-05	1.2916e-05
VSMC_contr	ENSG00000163464	CXCR1	VSMC	-1.13716	5.13117e-05	1.51974e-05
VSMC_contr	ENSG00000123485	HJURP	VSMC	-0.96214	6.90859e-05	2.09018e-05
VSMC_contr	ENSG00000198670	LPA	VSMC	-0.596676	6.90859e-05	2.08935e-05
VSMC_contr	ENSG00000271447	MMP28	VSMC	-1.084	7.34649e-05	2.24606e-05
VSMC_contr	ENSG00000182871	COL18A1	VSMC	-0.647776	8.12159e-05	2.5089e-05
VSMC_contr	ENSG00000131828	PDHA1	VSMC	0.421089	0.00011189	3.49212e-05
VSMC_contr	ENSG00000166508	MCM7	VSMC	0.565744	0.000133106	4.19666e-05
VSMC_contr	ENSG00000120156	TEK	VSMC	-1.1976	0.000178742	5.69242e-05
VSMC_contr	ENSG00000133246	PRAM1	VSMC	-1.65012	0.000232027	7.46328e-05
VSMC_contr	ENSG00000012048	BRCA1	VSMC	-0.674478	0.000249737	8.11249e-05
VSMC_contr	ENSG00000119535	CSF3R	VSMC	-1.08238	0.000276848	9.08131e-05
VSMC_contr	ENSG00000123643	SLC36A1	VSMC	-0.613639	0.000332318	0.000110851
VSMC_contr	ENSG00000126215	XRCC3	VSMC	-0.745103	0.000332318	0.000111125
VSMC_contr	ENSG00000117281	CD160	VSMC	-0.805433	0.00036429	0.000122977
VSMC_contr	ENSG00000089685	BIRC5	VSMC	-1.01365	0.000382901	0.000130479
VSMC_contr	ENSG00000012061	ERCC1	VSMC	-0.425423	0.000413623	0.000142265
VSMC_contr	ENSG00000143184	XCL1	VSMC	-0.881051	0.000435433	0.000151153
VSMC_contr	ENSG00000175595	ERCC4	VSMC	-0.828104	0.000514631	0.000180285
VSMC_contr	ENSG00000135218	CD36	VSMC	-1.01922	0.00053378	0.000188693
VSMC_contr	ENSG00000171051	FPR1	VSMC	-0.899002	0.000653634	0.000233143
VSMC_contr	ENSG00000115884	SDC1	VSMC	-0.870735	0.000655278	0.000235817
VSMC_contr	ENSG00000173535	TNFRSF10C	VSMC	-0.623999	0.00083477	0.000303069
VSMC_contr	ENSG00000213809	KLRK1	VSMC	-0.912796	0.000862753	0.000315976
VSMC_contr	ENSG00000102755	FLT1	VSMC	-0.988374	0.000868609	0.000320887
VSMC_contr	ENSG00000156738	MS4A1	VSMC	-0.823848	0.000958617	0.000357192
VSMC_contr	ENSG00000179914	ITLN1	VSMC	0.911227	0.00112791	0.000423863
VSMC_contr	ENSG00000130303	BST2	VSMC	0.525821	0.00114878	0.000435366
VSMC_contr	ENSG00000102265	TIMP1	VSMC	-0.740744	0.0011612	0.000443769
VSMC_contr	ENSG00000115970	THADA	VSMC	-0.475489	0.00117591	0.000453138
VSMC_contr	ENSG00000137745	MMP13	VSMC	-1.14701	0.00125137	0.000486201
VSMC_contr	ENSG00000136634	IL10	VSMC	-0.956074	0.00131101	0.000513547
VSMC_contr	ENSG00000105369	CD79A	VSMC	-1.18215	0.00137203	0.000543417
VSMC_contr	ENSG00000198178	CLEC4C	VSMC	-0.915771	0.00137203	0.00054619
VSMC_contr	ENSG00000197385	ZNF860	VSMC	-0.752033	0.00140632	0.000564318
VSMC_contr	ENSG00000179776	CDH5	VSMC	-0.678027	0.00147098	0.000599635
VSMC_contr	ENSG00000137462	TLR2	VSMC	-0.519686	0.00147098	0.000598177
VSMC_contr	ENSG00000177455	CD19	VSMC	-0.799647	0.00148919	0.000611801
VSMC_contr	ENSG00000165757	JCAD	VSMC	0.505105	0.00153841	0.000636923
VSMC_contr	ENSG00000012124	CD22	VSMC	-1.13236	0.0016729	0.00069793
VSMC_contr	ENSG00000102174	PHEX	VSMC	-0.927441	0.00170752	0.00071781
VSMC_contr	ENSG00000171634	BPTF	VSMC	0.36117	0.00188111	0.000808757
VSMC_contr	ENSG00000196588	MRTFA	VSMC	-0.325892	0.00188111	0.000798268
VSMC_contr	ENSG00000141510	TP53	VSMC	0.316427	0.00188111	0.000807251
VSMC_contr	ENSG00000105327	BBC3	VSMC	-1.01342	0.00190713	0.000826017
VSMC_contr	ENSG00000180871	CXCR2	VSMC	-0.629895	0.00230214	0.00100444
VSMC_contr	ENSG00000140932	CMTM2	VSMC	-0.791662	0.00258637	0.00113669
VSMC_contr	ENSG00000115594	IL1R1	VSMC	0.440566	0.00295261	0.00130705
VSMC_contr	ENSG00000140398	NEIL1	VSMC	-0.804922	0.00328566	0.00146494
VSMC_contr	ENSG00000197992	CLEC9A	VSMC	-1.00212	0.00361556	0.00162355
VSMC_contr	ENSG00000116191	RALGPS2	VSMC	-0.931987	0.00361942	0.00163681
VSMC_contr	ENSG00000187720	THSD4	VSMC	0.464414	0.00393085	0.00179016
VSMC_contr	ENSG00000129173	E2F8	VSMC	-0.7896	0.00406167	0.00186268
VSMC_contr	ENSG00000231764	DLX6-AS1	VSMC	0.859932	0.00419547	0.0019374
VSMC_contr	ENSG00000128585	MKLN1	VSMC	0.275963	0.00420921	0.00195715
VSMC_contr	ENSG00000111537	IFNG	VSMC	-0.748977	0.00465119	0.00217747
VSMC_contr	ENSG00000164362	TERT	VSMC	-0.923741	0.00467811	0.00220497
VSMC_contr	ENSG00000163600	ICOS	VSMC	-0.734959	0.0049429	0.00234552
VSMC_contr	ENSG00000019169	MARCO	VSMC	-0.679318	0.00525895	0.00251224
VSMC_contr	ENSG00000162723	SLAMF9	VSMC	-0.831693	0.00541529	0.00260417
VSMC_contr	ENSG00000095970	TREM2	VSMC	-0.780647	0.00580148	0.00280836
VSMC_contr	ENSG00000163568	AIM2	VSMC	-0.865808	0.00584363	0.00284737
VSMC_contr	ENSG00000073050	XRCC1	VSMC	0.337086	0.00594246	0.00291445
VSMC_contr	ENSG00000178999	AURKB	VSMC	-0.757658	0.00596678	0.00294715
VSMC_contr	ENSG00000101162	TUBB1	VSMC	-0.726303	0.00596678	0.00296439
VSMC_contr	ENSG00000134539	KLRD1	VSMC	-0.69286	0.0059911	0.00299555
VSMC_contr	ENSG00000075223	SEMA3C	VSMC	-0.623902	0.00600146	0.00301984
VSMC_contr	ENSG00000100453	GZMB	VSMC	-0.638437	0.00626416	0.00317198
VSMC_contr	ENSG00000203883	SOX18	VSMC	-1.12466	0.00638792	0.00325499
VSMC_contr	ENSG00000268257	AIRN	VSMC	-0.62141	0.00649872	0.00333214
VSMC_contr	ENSG00000141682	PMAIP1	VSMC	-0.7393	0.00700888	0.00361604
VSMC_contr	ENSG00000145782	ATG12	VSMC	0.282192	0.00739484	0.00383872
VSMC_contr	ENSG00000104435	STMN2	VSMC	-0.858004	0.00773607	0.0040405
VSMC_contr	ENSG00000104320	NBN	VSMC	0.369355	0.00779369	0.00409541
VSMC_contr	ENSG00000277734	TRAC	VSMC	-0.643885	0.00782391	0.00413621
VSMC_contr	ENSG00000176083	ZNF683	VSMC	-0.876852	0.00786602	0.00418352
VSMC_contr	ENSG00000130203	APOE	VSMC	-1.07538	0.00831614	0.0044494
VSMC_contr	ENSG00000118785	SPP1	VSMC	-0.742824	0.00885427	0.00476551
VSMC_contr	ENSG00000171236	LRG1	VSMC	-1.37905	0.00963847	0.00521828
VSMC_contr	ENSG00000139874	SSTR1	VSMC	-0.818218	0.0107176	0.00583665
VSMC_contr	ENSG00000196549	MME	VSMC	-0.67397	0.0119396	0.00654017
VSMC_contr	ENSG00000164867	NOS3	VSMC	-0.626106	0.012892	0.00710292
VSMC_contr	ENSG00000175164	ABO	VSMC	-0.97441	0.0142907	0.00791904
VSMC_contr	ENSG00000012779	ALOX5	VSMC	-0.631437	0.0157278	0.00876551
VSMC_contr	ENSG00000117707	PROX1	VSMC	-0.720689	0.0173477	0.00972357
VSMC_contr	ENSG00000197930	ERO1A	VSMC	0.286973	0.0176182	0.00998736
VSMC_contr	ENSG00000150045	KLRF1	VSMC	-0.66432	0.0176182	0.00997206
VSMC_contr	ENSG00000183091	NEB	VSMC	-0.57373	0.0181955	0.0103726
VSMC_contr	ENSG00000051180	RAD51	VSMC	-0.538301	0.0204349	0.0117142
VSMC_contr	ENSG00000115590	IL1R2	VSMC	-0.649095	0.0220192	0.0126926
VSMC_contr	ENSG00000162407	PLPP3	VSMC	-0.326084	0.0226001	0.0130994
VSMC_contr	ENSG00000180644	PRF1	VSMC	-0.588148	0.0231296	0.01348
VSMC_contr	ENSG00000163734	CXCL3	VSMC	-0.670809	0.0233272	0.0136695
VSMC_contr	ENSG00000163687	DNASE1L3	VSMC	-0.652751	0.0233955	0.013784
VSMC_contr	ENSG00000170458	CD14	VSMC	-0.492716	0.0240025	0.0142181
VSMC_contr	ENSG00000131747	TOP2A	VSMC	-0.769984	0.0240108	0.0142994
VSMC_contr	ENSG00000010610	CD4	VSMC	-0.466224	0.0265373	0.0158886
VSMC_contr	ENSG00000109684	CLNK	VSMC	-0.519936	0.0277258	0.0166885
VSMC_contr	ENSG00000117399	CDC20	VSMC	-0.625998	0.0277956	0.016819
VSMC_contr	ENSG00000106991	ENG	VSMC	-0.37225	0.0280203	0.0170442
VSMC_contr	ENSG00000126787	DLGAP5	VSMC	-0.481563	0.0293836	0.017967
VSMC_contr	ENSG00000134817	APLNR	VSMC	-0.583595	0.0305568	0.0187817
VSMC_contr	ENSG00000133800	LYVE1	VSMC	-0.411868	0.030886	0.0190824
VSMC_contr	ENSG00000164305	CASP3	VSMC	-0.381944	0.031267	0.0196166
VSMC_contr	ENSG00000129226	CD68	VSMC	-0.456013	0.031267	0.0195648
VSMC_contr	ENSG00000100985	MMP9	VSMC	-0.69514	0.031267	0.0196128
VSMC_contr	ENSG00000138795	LEF1	VSMC	-0.611549	0.0317508	0.0200212
VSMC_contr	ENSG00000115523	GNLY	VSMC	-0.777704	0.0325118	0.0206046
VSMC_contr	ENSG00000170312	CDK1	VSMC	-0.625884	0.0328079	0.0208968
VSMC_contr	ENSG00000049540	ELN	VSMC	-0.644278	0.0331544	0.0212231
VSMC_contr	ENSG00000106018	VIPR2	VSMC	0.293277	0.0332669	0.021401
VSMC_contr	ENSG00000131203	IDO1	VSMC	-0.579577	0.0338752	0.0219002
VSMC_contr	ENSG00000113088	GZMK	VSMC	-0.671563	0.0370901	0.0240968
VSMC_contr	ENSG00000250722	SELENOP	VSMC	0.355179	0.0382942	0.025001
VSMC_contr	ENSG00000037280	FLT4	VSMC	-0.656793	0.0389473	0.0255514
VSMC_contr	ENSG00000099977	DDT	VSMC	-0.421847	0.0431499	0.0285834
VSMC_contr	ENSG00000168056	LTBP3	VSMC	-0.208065	0.0431499	0.0284887
VSMC_contr	ENSG00000002330	BAD	VSMC	0.59985	0.0482558	0.032273
VSMC_contr	ENSG00000205362	MT1A	VSMC	0.877328	0.0482558	0.0321427
VSMC_fb-like	ENSG00000164692	COL1A2	VSMC	2.04467	5.67711e-94	1.808e-96
VSMC_fb-like	ENSG00000168542	COL3A1	VSMC	2.42487	1.31717e-70	8.3896e-73
VSMC_fb-like	ENSG00000204262	COL5A2	VSMC	1.84551	3.69892e-55	3.534e-57
VSMC_fb-like	ENSG00000139329	LUM	VSMC	3.889	2.55566e-46	3.25562e-48
VSMC_fb-like	ENSG00000107796	ACTA2	VSMC	-1.88582	1.46726e-38	2.3364e-40
VSMC_fb-like	ENSG00000101335	MYL9	VSMC	-1.67602	1.79057e-38	3.42147e-40
VSMC_fb-like	ENSG00000130176	CNN1	VSMC	-2.51607	1.0955e-35	2.44221e-37
VSMC_fb-like	ENSG00000115414	FN1	VSMC	1.91477	1.85545e-35	4.72725e-37
VSMC_fb-like	ENSG00000133392	MYH11	VSMC	-2.93235	3.255e-35	9.32961e-37
VSMC_fb-like	ENSG00000137801	THBS1	VSMC	2.47083	1.3494e-34	4.29746e-36
VSMC_fb-like	ENSG00000140937	CDH11	VSMC	1.66292	2.60471e-34	9.1248e-36
VSMC_fb-like	ENSG00000122786	CALD1	VSMC	-1.33784	1.03521e-31	3.95623e-33
VSMC_fb-like	ENSG00000249669	CARMN	VSMC	-1.63425	4.18865e-31	1.73415e-32
VSMC_fb-like	ENSG00000166147	FBN1	VSMC	1.57687	4.43377e-31	2.03387e-32
VSMC_fb-like	ENSG00000162692	VCAM1	VSMC	2.42408	4.43377e-31	2.11804e-32
VSMC_fb-like	ENSG00000125868	DSTN	VSMC	-1.55981	8.9764e-29	4.57396e-30
VSMC_fb-like	ENSG00000143248	RGS5	VSMC	-2.77686	6.64435e-27	3.59726e-28
VSMC_fb-like	ENSG00000102265	TIMP1	VSMC	2.20779	1.11061e-26	6.36654e-28
VSMC_fb-like	ENSG00000149591	TAGLN	VSMC	-1.64538	5.71542e-26	3.45837e-27
VSMC_fb-like	ENSG00000140416	TPM1	VSMC	-0.982213	1.10054e-24	7.0098e-26
VSMC_fb-like	ENSG00000123384	LRP1	VSMC	1.0697	1.22905e-21	8.21976e-23
VSMC_fb-like	ENSG00000106366	SERPINE1	VSMC	2.50425	3.04994e-21	2.1369e-22
VSMC_fb-like	ENSG00000111404	RERGL	VSMC	-2.67581	6.46869e-21	4.73821e-22
VSMC_fb-like	ENSG00000183963	SMTN	VSMC	-1.6797	2.67199e-20	2.04229e-21
VSMC_fb-like	ENSG00000011465	DCN	VSMC	3.17347	1.9098e-19	1.52054e-20
VSMC_fb-like	ENSG00000141052	MYOCD	VSMC	-2.31245	2.90543e-19	2.40577e-20
VSMC_fb-like	ENSG00000108691	CCL2	VSMC	1.46671	5.79226e-18	4.9806e-19
VSMC_fb-like	ENSG00000127083	OMD	VSMC	1.25446	1.97567e-17	1.76175e-18
VSMC_fb-like	ENSG00000080854	IGSF9B	VSMC	-2.00482	2.76004e-15	2.54908e-16
VSMC_fb-like	ENSG00000048052	HDAC9	VSMC	-0.977307	1.8163e-14	1.73532e-15
VSMC_fb-like	ENSG00000129226	CD68	VSMC	1.45271	6.09603e-14	6.01838e-15
VSMC_fb-like	ENSG00000167641	PPP1R14A	VSMC	-1.5952	7.0387e-14	7.1732e-15
VSMC_fb-like	ENSG00000164733	CTSB	VSMC	1.2121	2.48498e-13	2.6116e-14
VSMC_fb-like	ENSG00000163513	TGFBR2	VSMC	0.7616	7.65028e-13	8.28374e-14
VSMC_fb-like	ENSG00000109846	CRYAB	VSMC	-0.857836	2.62859e-12	2.92996e-13
VSMC_fb-like	ENSG00000166033	HTRA1	VSMC	0.957443	4.83701e-12	5.54561e-13
VSMC_fb-like	ENSG00000118785	SPP1	VSMC	1.79726	7.95389e-12	9.37242e-13
VSMC_fb-like	ENSG00000172572	PDE3A	VSMC	-0.742923	8.20829e-11	9.9336e-12
VSMC_fb-like	ENSG00000129038	LOXL1	VSMC	0.797387	2.2257e-10	2.7644e-11
VSMC_fb-like	ENSG00000134853	PDGFRA	VSMC	0.826039	2.55172e-10	3.2506e-11
VSMC_fb-like	ENSG00000106991	ENG	VSMC	1.09328	1.7493e-09	2.28412e-10
VSMC_fb-like	ENSG00000229619	MBNL1-AS1	VSMC	-1.18447	2.42098e-09	3.23825e-10
VSMC_fb-like	ENSG00000164125	GASK1B	VSMC	-0.813114	5.85628e-09	8.01975e-10
VSMC_fb-like	ENSG00000088247	KHSRP	VSMC	-0.538976	1.19918e-08	1.68039e-09
VSMC_fb-like	ENSG00000136826	KLF4	VSMC	0.962716	1.23023e-08	1.76308e-09
VSMC_fb-like	ENSG00000198830	HMGN2	VSMC	-0.493647	2.47032e-08	3.69761e-09
VSMC_fb-like	ENSG00000113721	PDGFRB	VSMC	0.691207	2.47032e-08	3.63931e-09
VSMC_fb-like	ENSG00000117984	CTSD	VSMC	0.808307	2.59904e-08	3.97305e-09
VSMC_fb-like	ENSG00000111252	SH2B3	VSMC	0.653483	7.20761e-08	1.12475e-08
VSMC_fb-like	ENSG00000131828	PDHA1	VSMC	-0.698043	1.04363e-07	1.66184e-08
VSMC_fb-like	ENSG00000079246	XRCC5	VSMC	-0.435019	1.60332e-07	2.60412e-08
VSMC_fb-like	ENSG00000069431	ABCC9	VSMC	-0.94139	2.54828e-07	4.22007e-08
VSMC_fb-like	ENSG00000170442	KRT86	VSMC	-0.581889	2.68635e-07	4.53428e-08
VSMC_fb-like	ENSG00000137462	TLR2	VSMC	0.721616	3.10037e-07	5.33185e-08
VSMC_fb-like	ENSG00000077522	ACTN2	VSMC	-1.72457	3.19362e-07	5.59392e-08
VSMC_fb-like	ENSG00000026025	VIM	VSMC	-0.653258	6.39531e-07	1.14057e-07
VSMC_fb-like	ENSG00000164171	ITGA2	VSMC	1.31992	8.71961e-07	1.58286e-07
VSMC_fb-like	ENSG00000106018	VIPR2	VSMC	-0.94886	1.46438e-06	2.7049e-07
VSMC_fb-like	ENSG00000133789	SWAP70	VSMC	-0.71491	1.55499e-06	2.92179e-07
VSMC_fb-like	ENSG00000182871	COL18A1	VSMC	-0.906925	2.34319e-06	4.47743e-07
VSMC_fb-like	ENSG00000170458	CD14	VSMC	1.05599	2.61096e-06	5.07224e-07
VSMC_fb-like	ENSG00000120156	TEK	VSMC	1.47601	4.65287e-06	9.18719e-07
VSMC_fb-like	ENSG00000196419	XRCC6	VSMC	-0.365724	4.8542e-06	9.73931e-07
VSMC_fb-like	ENSG00000151617	EDNRA	VSMC	-0.96995	6.30801e-06	1.28571e-06
VSMC_fb-like	ENSG00000162407	PLPP3	VSMC	0.66697	1.32869e-05	2.75048e-06
VSMC_fb-like	ENSG00000090382	LYZ	VSMC	0.913615	1.73367e-05	3.64403e-06
VSMC_fb-like	ENSG00000100644	HIF1A	VSMC	0.556583	1.76023e-05	3.7559e-06
VSMC_fb-like	ENSG00000149451	ADAM33	VSMC	-1.05572	2.1765e-05	4.71344e-06
VSMC_fb-like	ENSG00000243716	NPIPB5	VSMC	-0.336126	3.83646e-05	8.43044e-06
VSMC_fb-like	ENSG00000115594	IL1R1	VSMC	0.576216	4.0898e-05	9.1174e-06
VSMC_fb-like	ENSG00000113361	CDH6	VSMC	-0.674094	5.25569e-05	1.18839e-05
VSMC_fb-like	ENSG00000171634	BPTF	VSMC	-0.465204	6.28292e-05	1.44067e-05
VSMC_fb-like	ENSG00000168056	LTBP3	VSMC	0.488653	7.03614e-05	1.63579e-05
VSMC_fb-like	ENSG00000073050	XRCC1	VSMC	-0.483938	7.55086e-05	1.7795e-05
VSMC_fb-like	ENSG00000130203	APOE	VSMC	1.25337	8.19442e-05	1.95727e-05
VSMC_fb-like	ENSG00000153208	MERTK	VSMC	-0.749114	8.62201e-05	2.08686e-05
VSMC_fb-like	ENSG00000075223	SEMA3C	VSMC	0.858947	9.25501e-05	2.26954e-05
VSMC_fb-like	ENSG00000161011	SQSTM1	VSMC	-0.425161	0.000128527	3.1927e-05
VSMC_fb-like	ENSG00000250722	SELENOP	VSMC	0.558462	0.000168278	4.23375e-05
VSMC_fb-like	ENSG00000064989	CALCRL	VSMC	0.628337	0.000186946	4.76295e-05
VSMC_fb-like	ENSG00000165949	IFI27	VSMC	0.998383	0.00020711	5.34265e-05
VSMC_fb-like	ENSG00000128585	MKLN1	VSMC	-0.353326	0.000284138	7.42015e-05
VSMC_fb-like	ENSG00000128052	KDR	VSMC	-0.949927	0.000728999	0.000192697
VSMC_fb-like	ENSG00000248323	LUCAT1	VSMC	-0.408831	0.000818712	0.000219019
VSMC_fb-like	ENSG00000099974	DDTL	VSMC	-0.739054	0.000878591	0.000237835
VSMC_fb-like	ENSG00000126581	BECN1	VSMC	-0.488502	0.000937556	0.000256783
VSMC_fb-like	ENSG00000154783	FGD5	VSMC	0.570459	0.00104082	0.00028838
VSMC_fb-like	ENSG00000012048	BRCA1	VSMC	-0.429241	0.00107689	0.000301803
VSMC_fb-like	ENSG00000010610	CD4	VSMC	0.61238	0.00144028	0.000408232
VSMC_fb-like	ENSG00000261371	PECAM1	VSMC	0.701153	0.00178781	0.000512431
VSMC_fb-like	ENSG00000196588	MRTFA	VSMC	-0.304778	0.00200544	0.000581194
VSMC_fb-like	ENSG00000166508	MCM7	VSMC	-0.479738	0.00207269	0.000607285
VSMC_fb-like	ENSG00000176083	ZNF683	VSMC	-0.963704	0.00212427	0.000629163
VSMC_fb-like	ENSG00000143799	PARP1	VSMC	-0.472644	0.00219372	0.000656717
VSMC_fb-like	ENSG00000140564	FURIN	VSMC	0.446005	0.00400953	0.00121308
VSMC_fb-like	ENSG00000157404	KIT	VSMC	-0.591828	0.00402834	0.00123159
VSMC_fb-like	ENSG00000225746	MEG8	VSMC	0.430564	0.00500583	0.00154639
VSMC_fb-like	ENSG00000140287	HDC	VSMC	-0.41098	0.0059823	0.00188614
VSMC_fb-like	ENSG00000163600	ICOS	VSMC	-0.621376	0.0059823	0.00188062
VSMC_fb-like	ENSG00000051180	RAD51	VSMC	-0.544412	0.00628276	0.00200088
VSMC_fb-like	ENSG00000196776	CD47	VSMC	0.237943	0.00671394	0.00215958
VSMC_fb-like	ENSG00000099977	DDT	VSMC	-0.609362	0.0069553	0.00228152
VSMC_fb-like	ENSG00000165757	JCAD	VSMC	0.421967	0.0069553	0.00226669
VSMC_fb-like	ENSG00000100393	EP300	VSMC	-0.273032	0.00734183	0.00245507
VSMC_fb-like	ENSG00000271447	MMP28	VSMC	0.817736	0.00734183	0.00244956
VSMC_fb-like	ENSG00000132334	PTPRE	VSMC	0.529635	0.00737378	0.00248924
VSMC_fb-like	ENSG00000109684	CLNK	VSMC	-0.610707	0.00815616	0.00277933
VSMC_fb-like	ENSG00000152402	GUCY1A2	VSMC	-0.71719	0.00865269	0.00298694
VSMC_fb-like	ENSG00000198670	LPA	VSMC	-0.342214	0.00865269	0.00300364
VSMC_fb-like	ENSG00000257335	MGAM	VSMC	-0.612939	0.00937772	0.00328519
VSMC_fb-like	ENSG00000277734	TRAC	VSMC	0.607316	0.0104889	0.00370787
VSMC_fb-like	ENSG00000164362	TERT	VSMC	-0.707698	0.0108792	0.00388048
VSMC_fb-like	ENSG00000213088	ACKR1	VSMC	0.853822	0.0111971	0.00402952
VSMC_fb-like	ENSG00000196083	IL1RAP	VSMC	0.573208	0.0113182	0.00410914
VSMC_fb-like	ENSG00000140932	CMTM2	VSMC	-0.546274	0.0135971	0.00506643
VSMC_fb-like	ENSG00000175595	ERCC4	VSMC	-0.470313	0.0135971	0.00505517
VSMC_fb-like	ENSG00000167483	NIBAN3	VSMC	-0.481694	0.0135971	0.00498115
VSMC_fb-like	ENSG00000196371	FUT4	VSMC	0.38906	0.0138257	0.00519565
VSMC_fb-like	ENSG00000177575	CD163	VSMC	0.595402	0.0159895	0.00605973
VSMC_fb-like	ENSG00000163220	S100A9	VSMC	0.701177	0.0162608	0.00621431
VSMC_fb-like	ENSG00000130303	BST2	VSMC	0.406671	0.0175748	0.00677245
VSMC_fb-like	ENSG00000122691	TWIST1	VSMC	0.33811	0.0182908	0.00710662
VSMC_fb-like	ENSG00000183765	CHEK2	VSMC	-0.397038	0.0193614	0.00758424
VSMC_fb-like	ENSG00000113810	SMC4	VSMC	0.305292	0.0196117	0.00774475
VSMC_fb-like	ENSG00000135218	CD36	VSMC	0.644025	0.0221114	0.00880294
VSMC_fb-like	ENSG00000104320	NBN	VSMC	-0.277625	0.0221114	0.00887271
VSMC_fb-like	ENSG00000268257	AIRN	VSMC	-0.498328	0.0226783	0.00917245
VSMC_fb-like	ENSG00000161905	ALOX15	VSMC	-0.40959	0.0237964	0.00970044
VSMC_fb-like	ENSG00000121966	CXCR4	VSMC	0.501993	0.0254115	0.0104398
VSMC_fb-like	ENSG00000177455	CD19	VSMC	-0.451096	0.0275063	0.0114072
VSMC_fb-like	ENSG00000140941	MAP1LC3B	VSMC	-0.193021	0.0275063	0.0114756
VSMC_fb-like	ENSG00000133800	LYVE1	VSMC	-0.366547	0.0300125	0.0126167
VSMC_fb-like	ENSG00000171236	LRG1	VSMC	-0.858692	0.0331634	0.0140469
VSMC_fb-like	ENSG00000020922	MRE11	VSMC	-0.42551	0.0339236	0.014477
VSMC_fb-like	ENSG00000136244	IL6	VSMC	0.674679	0.0342046	0.0148147
VSMC_fb-like	ENSG00000135443	KRT85	VSMC	-0.489262	0.0342046	0.0147354
VSMC_fb-like	ENSG00000170160	CCDC144A	VSMC	-0.259731	0.034677	0.0151298
VSMC_fb-like	ENSG00000175445	LPL	VSMC	0.769788	0.0367949	0.016171
VSMC_fb-like	ENSG00000198178	CLEC4C	VSMC	-0.495446	0.0372199	0.0164763
VSMC_fb-like	ENSG00000198053	SIRPA	VSMC	0.310077	0.0376396	0.016782
VSMC_fb-like	ENSG00000165124	SVEP1	VSMC	0.397843	0.038891	0.0174638
VSMC_fb-like	ENSG00000145782	ATG12	VSMC	-0.226872	0.0414983	0.0190311
VSMC_fb-like	ENSG00000030110	BAK1	VSMC	-0.21359	0.0414983	0.0190221
VSMC_fb-like	ENSG00000197385	ZNF860	VSMC	-0.388961	0.0414983	0.0189142
VSMC_fb-like	ENSG00000136634	IL10	VSMC	-0.463155	0.0435532	0.0201122
VSMC_fb-like	ENSG00000095002	MSH2	VSMC	-0.283498	0.0454785	0.0212909
VSMC_fb-like	ENSG00000105329	TGFB1	VSMC	0.275598	0.0454785	0.0211933
VSMC_fb-like	ENSG00000104738	MCM4	VSMC	0.333161	0.0455683	0.021478
VSMC_fb-like	ENSG00000129173	E2F8	VSMC	-0.439085	0.0474368	0.0225098
VSMC_inflamed	ENSG00000249669	CARMN	VSMC	2.00895	5.11855e-81	1.63011e-83
VSMC_inflamed	ENSG00000164692	COL1A2	VSMC	-1.36819	3.10228e-41	1.97597e-43
VSMC_inflamed	ENSG00000102265	TIMP1	VSMC	-2.50125	2.67001e-36	2.55096e-38
VSMC_inflamed	ENSG00000139329	LUM	VSMC	-3.27308	1.39261e-32	2.21753e-34
VSMC_inflamed	ENSG00000162692	VCAM1	VSMC	-1.84135	1.39261e-32	2.00201e-34
VSMC_inflamed	ENSG00000168542	COL3A1	VSMC	-1.73331	2.88139e-31	5.50584e-33
VSMC_inflamed	ENSG00000243716	NPIPB5	VSMC	1.06707	4.38577e-31	9.77719e-33
VSMC_inflamed	ENSG00000248323	LUCAT1	VSMC	1.07029	8.20408e-25	2.09021e-26
VSMC_inflamed	ENSG00000067225	PKM	VSMC	-0.939937	3.0604e-24	8.77185e-26
VSMC_inflamed	ENSG00000140937	CDH11	VSMC	-1.18164	1.20498e-23	3.8375e-25
VSMC_inflamed	ENSG00000170160	CCDC144A	VSMC	1.1462	6.39314e-22	2.23963e-23
VSMC_inflamed	ENSG00000164733	CTSB	VSMC	-1.42001	2.45251e-21	9.37263e-23
VSMC_inflamed	ENSG00000163513	TGFBR2	VSMC	-0.945843	3.57712e-21	1.48097e-22
VSMC_inflamed	ENSG00000080854	IGSF9B	VSMC	1.69443	9.11104e-21	4.06225e-22
VSMC_inflamed	ENSG00000134853	PDGFRA	VSMC	-0.865826	2.13924e-20	1.02193e-21
VSMC_inflamed	ENSG00000127083	OMD	VSMC	-1.29223	6.81238e-20	3.47128e-21
VSMC_inflamed	ENSG00000135046	ANXA1	VSMC	-0.862195	2.09046e-19	1.13178e-20
VSMC_inflamed	ENSG00000183765	CHEK2	VSMC	1.05354	3.75345e-19	2.15166e-20
VSMC_inflamed	ENSG00000105329	TGFB1	VSMC	-1.03825	3.8597e-18	2.33549e-19
VSMC_inflamed	ENSG00000166033	HTRA1	VSMC	-1.00862	1.00161e-17	6.3797e-19
VSMC_inflamed	ENSG00000166147	FBN1	VSMC	-0.970567	1.27296e-17	8.51344e-19
VSMC_inflamed	ENSG00000115594	IL1R1	VSMC	-1.12223	3.14169e-17	2.20118e-18
VSMC_inflamed	ENSG00000137801	THBS1	VSMC	-1.50942	5.25918e-16	3.85227e-17
VSMC_inflamed	ENSG00000182871	COL18A1	VSMC	1.28939	1.05108e-15	8.03375e-17
VSMC_inflamed	ENSG00000204262	COL5A2	VSMC	-1.02479	3.05024e-15	2.42854e-16
VSMC_inflamed	ENSG00000140287	HDC	VSMC	0.988338	4.98061e-15	4.12407e-16
VSMC_inflamed	ENSG00000030110	BAK1	VSMC	0.767122	7.32548e-15	6.29898e-16
VSMC_inflamed	ENSG00000077522	ACTN2	VSMC	1.27309	2.20678e-14	1.96783e-15
VSMC_inflamed	ENSG00000178404	CEP295NL	VSMC	1.39521	8.8104e-14	8.137e-15
VSMC_inflamed	ENSG00000131981	LGALS3	VSMC	-0.837965	1.53981e-13	1.47115e-14
VSMC_inflamed	ENSG00000090382	LYZ	VSMC	-1.51147	1.82465e-13	1.8014e-14
VSMC_inflamed	ENSG00000129226	CD68	VSMC	-1.45191	9.88064e-13	1.00694e-13
VSMC_inflamed	ENSG00000115414	FN1	VSMC	-1.0267	2.26445e-12	2.37984e-13
VSMC_inflamed	ENSG00000149451	ADAM33	VSMC	1.52214	2.36454e-12	2.56033e-13
VSMC_inflamed	ENSG00000118785	SPP1	VSMC	-1.97058	2.69236e-12	3.00104e-13
VSMC_inflamed	ENSG00000196588	MRTFA	VSMC	0.570692	2.81567e-12	3.22816e-13
VSMC_inflamed	ENSG00000012048	BRCA1	VSMC	0.901217	2.84414e-12	3.35138e-13
VSMC_inflamed	ENSG00000183963	SMTN	VSMC	1.04044	3.78045e-12	4.57507e-13
VSMC_inflamed	ENSG00000011465	DCN	VSMC	-2.68878	1.66971e-11	2.07384e-12
VSMC_inflamed	ENSG00000130303	BST2	VSMC	-0.959033	9.44476e-11	1.22974e-11
VSMC_inflamed	ENSG00000250722	SELENOP	VSMC	-1.01045	9.44476e-11	1.23323e-11
VSMC_inflamed	ENSG00000198670	LPA	VSMC	0.759367	2.43705e-10	3.25975e-11
VSMC_inflamed	ENSG00000231721	LINC-PINT	VSMC	0.864192	3.99269e-10	5.4677e-11
VSMC_inflamed	ENSG00000175595	ERCC4	VSMC	0.996682	5.87719e-10	8.23555e-11
VSMC_inflamed	ENSG00000026025	VIM	VSMC	-0.812792	6.09823e-10	8.7395e-11
VSMC_inflamed	ENSG00000167483	NIBAN3	VSMC	1.13013	1.13495e-09	1.66267e-10
VSMC_inflamed	ENSG00000108691	CCL2	VSMC	-0.98177	1.18662e-09	1.77615e-10
VSMC_inflamed	ENSG00000165757	JCAD	VSMC	-1.03284	2.04127e-09	3.12041e-10
VSMC_inflamed	ENSG00000161905	ALOX15	VSMC	1.04555	2.84786e-09	4.44411e-10
VSMC_inflamed	ENSG00000117984	CTSD	VSMC	-0.746142	1.08402e-08	1.72615e-09
VSMC_inflamed	ENSG00000119688	ABCD4	VSMC	0.895302	1.58081e-08	2.56756e-09
VSMC_inflamed	ENSG00000170442	KRT86	VSMC	-0.720537	1.66385e-08	2.75542e-09
VSMC_inflamed	ENSG00000115457	IGFBP2	VSMC	-1.03217	1.71472e-08	2.89427e-09
VSMC_inflamed	ENSG00000106366	SERPINE1	VSMC	-1.41399	1.81906e-08	3.12832e-09
VSMC_inflamed	ENSG00000213809	KLRK1	VSMC	0.948646	2.90357e-08	5.08587e-09
VSMC_inflamed	ENSG00000117281	CD160	VSMC	0.886792	3.45366e-08	6.15939e-09
VSMC_inflamed	ENSG00000113361	CDH6	VSMC	0.851559	4.62563e-08	8.39684e-09
VSMC_inflamed	ENSG00000139618	BRCA2	VSMC	0.864677	5.32265e-08	9.95179e-09
VSMC_inflamed	ENSG00000111404	RERGL	VSMC	0.980914	5.32265e-08	1.00012e-08
VSMC_inflamed	ENSG00000117519	CNN3	VSMC	-0.502687	5.49017e-08	1.04908e-08
VSMC_inflamed	ENSG00000176083	ZNF683	VSMC	1.34744	5.74399e-08	1.11587e-08
VSMC_inflamed	ENSG00000140932	CMTM2	VSMC	1.03637	6.37792e-08	1.25933e-08
VSMC_inflamed	ENSG00000204323	SMIM5	VSMC	1.01852	6.71583e-08	1.34744e-08
VSMC_inflamed	ENSG00000135443	KRT85	VSMC	1.17465	8.10836e-08	1.65266e-08
VSMC_inflamed	ENSG00000198178	CLEC4C	VSMC	1.03557	9.89266e-08	2.04784e-08
VSMC_inflamed	ENSG00000163600	ICOS	VSMC	1.03708	1.12219e-07	2.35873e-08
VSMC_inflamed	ENSG00000106991	ENG	VSMC	-0.854935	1.38264e-07	2.95022e-08
VSMC_inflamed	ENSG00000177455	CD19	VSMC	0.972165	1.62654e-07	3.52244e-08
VSMC_inflamed	ENSG00000069431	ABCC9	VSMC	0.635764	3.36867e-07	7.40248e-08
VSMC_inflamed	ENSG00000109684	CLNK	VSMC	0.912984	4.63932e-07	1.03424e-07
VSMC_inflamed	ENSG00000235244	DANT2	VSMC	0.697355	4.87795e-07	1.10298e-07
VSMC_inflamed	ENSG00000204217	BMPR2	VSMC	-0.566594	7.06251e-07	1.6201e-07
VSMC_inflamed	ENSG00000197385	ZNF860	VSMC	0.88812	7.06251e-07	1.64192e-07
VSMC_inflamed	ENSG00000133246	PRAM1	VSMC	1.26729	7.44711e-07	1.75505e-07
VSMC_inflamed	ENSG00000153208	MERTK	VSMC	0.929991	7.88916e-07	1.88643e-07
VSMC_inflamed	ENSG00000164362	TERT	VSMC	1.21306	7.88916e-07	1.90948e-07
VSMC_inflamed	ENSG00000160712	IL6R	VSMC	0.807925	8.41067e-07	2.06249e-07
VSMC_inflamed	ENSG00000051180	RAD51	VSMC	0.896713	1.02739e-06	2.5521e-07
VSMC_inflamed	ENSG00000257335	MGAM	VSMC	0.912824	1.07989e-06	2.71693e-07
VSMC_inflamed	ENSG00000064989	CALCRL	VSMC	-0.67379	1.30433e-06	3.32313e-07
VSMC_inflamed	ENSG00000143184	XCL1	VSMC	0.916755	1.45279e-06	3.74765e-07
VSMC_inflamed	ENSG00000156738	MS4A1	VSMC	0.87706	1.504e-06	3.92765e-07
VSMC_inflamed	ENSG00000136634	IL10	VSMC	1.01963	1.55198e-06	4.10235e-07
VSMC_inflamed	ENSG00000126215	XRCC3	VSMC	0.783398	1.6156e-06	4.32199e-07
VSMC_inflamed	ENSG00000133800	LYVE1	VSMC	0.699151	1.91495e-06	5.18378e-07
VSMC_inflamed	ENSG00000123999	INHA	VSMC	1.14364	2.00829e-06	5.50042e-07
VSMC_inflamed	ENSG00000197903	HIST1H2BK	VSMC	-0.64741	2.20511e-06	6.1097e-07
VSMC_inflamed	ENSG00000099977	DDT	VSMC	0.885442	2.42001e-06	6.78219e-07
VSMC_inflamed	ENSG00000129173	E2F8	VSMC	0.898246	2.80516e-06	7.95093e-07
VSMC_inflamed	ENSG00000162771	FAM71A	VSMC	0.797586	3.31693e-06	9.50711e-07
VSMC_inflamed	ENSG00000160789	LMNA	VSMC	-0.429839	4.17776e-06	1.21075e-06
VSMC_inflamed	ENSG00000102174	PHEX	VSMC	0.966235	4.18524e-06	1.22625e-06
VSMC_inflamed	ENSG00000012061	ERCC1	VSMC	0.43509	4.57229e-06	1.35421e-06
VSMC_inflamed	ENSG00000171236	LRG1	VSMC	1.68088	6.0811e-06	1.82046e-06
VSMC_inflamed	ENSG00000163464	CXCR1	VSMC	1.02543	6.7441e-06	2.04041e-06
VSMC_inflamed	ENSG00000187720	THSD4	VSMC	-0.559325	8.91674e-06	2.72614e-06
VSMC_inflamed	ENSG00000106018	VIPR2	VSMC	0.533838	8.97666e-06	2.77305e-06
VSMC_inflamed	ENSG00000268257	AIRN	VSMC	0.888387	1.04471e-05	3.26055e-06
VSMC_inflamed	ENSG00000180871	CXCR2	VSMC	0.819052	1.10693e-05	3.48999e-06
VSMC_inflamed	ENSG00000162723	SLAMF9	VSMC	0.920526	1.14707e-05	3.6531e-06
VSMC_inflamed	ENSG00000115970	THADA	VSMC	0.493942	1.16195e-05	3.73748e-06
VSMC_inflamed	ENSG00000129038	LOXL1	VSMC	-0.58277	1.49679e-05	4.86217e-06
VSMC_inflamed	ENSG00000100453	GZMB	VSMC	0.851324	1.63671e-05	5.36881e-06
VSMC_inflamed	ENSG00000100644	HIF1A	VSMC	-0.492448	1.75019e-05	5.83365e-06
VSMC_inflamed	ENSG00000140398	NEIL1	VSMC	0.954135	1.75019e-05	5.85254e-06
VSMC_inflamed	ENSG00000095002	MSH2	VSMC	0.494334	1.84235e-05	6.21939e-06
VSMC_inflamed	ENSG00000111537	IFNG	VSMC	0.805654	3.50904e-05	1.19576e-05
VSMC_inflamed	ENSG00000123384	LRP1	VSMC	-0.450055	4.02984e-05	1.38606e-05
VSMC_inflamed	ENSG00000196419	XRCC6	VSMC	-0.401706	4.52702e-05	1.57148e-05
VSMC_inflamed	ENSG00000171051	FPR1	VSMC	0.788222	4.71071e-05	1.66525e-05
VSMC_inflamed	ENSG00000152402	GUCY1A2	VSMC	0.752533	4.71071e-05	1.66057e-05
VSMC_inflamed	ENSG00000124067	SLC12A4	VSMC	0.482496	5.24058e-05	1.86925e-05
VSMC_inflamed	ENSG00000134539	KLRD1	VSMC	0.797819	7.82364e-05	2.81551e-05
VSMC_inflamed	ENSG00000126787	DLGAP5	VSMC	0.712914	8.13885e-05	2.95487e-05
VSMC_inflamed	ENSG00000113088	GZMK	VSMC	0.964829	8.28743e-05	3.03521e-05
VSMC_inflamed	ENSG00000105369	CD79A	VSMC	0.949597	0.000108115	3.99404e-05
VSMC_inflamed	ENSG00000197992	CLEC9A	VSMC	0.900894	0.000113194	4.25381e-05
VSMC_inflamed	ENSG00000165949	IFI27	VSMC	-1.29646	0.000113194	4.25276e-05
VSMC_inflamed	ENSG00000134817	APLNR	VSMC	0.908108	0.000114132	4.39807e-05
VSMC_inflamed	ENSG00000123485	HJURP	VSMC	0.75647	0.000114132	4.34765e-05
VSMC_inflamed	ENSG00000123643	SLC36A1	VSMC	0.66275	0.000114132	4.39716e-05
VSMC_inflamed	ENSG00000150045	KLRF1	VSMC	0.790468	0.000122945	4.77685e-05
VSMC_inflamed	ENSG00000079246	XRCC5	VSMC	-0.356641	0.000131971	5.16956e-05
VSMC_inflamed	ENSG00000253729	PRKDC	VSMC	-0.484052	0.000145265	5.73659e-05
VSMC_inflamed	ENSG00000113810	SMC4	VSMC	-0.475295	0.000169649	6.75353e-05
VSMC_inflamed	ENSG00000261371	PECAM1	VSMC	-0.798924	0.00020055	8.04757e-05
VSMC_inflamed	ENSG00000076242	MLH1	VSMC	0.40132	0.000247257	0.000100005
VSMC_inflamed	ENSG00000166535	A2ML1	VSMC	0.869325	0.000252519	0.000102938
VSMC_inflamed	ENSG00000170458	CD14	VSMC	-0.916013	0.000264366	0.000109363
VSMC_inflamed	ENSG00000119535	CSF3R	VSMC	0.799055	0.000264366	0.000109451
VSMC_inflamed	ENSG00000099974	DDTL	VSMC	0.640788	0.000266018	0.000110982
VSMC_inflamed	ENSG00000180644	PRF1	VSMC	0.703359	0.000285758	0.000120128
VSMC_inflamed	ENSG00000116191	RALGPS2	VSMC	0.890415	0.000310938	0.000131703
VSMC_inflamed	ENSG00000144218	AFF3	VSMC	0.55665	0.000334778	0.000144192
VSMC_inflamed	ENSG00000089685	BIRC5	VSMC	0.757384	0.000334778	0.000145
VSMC_inflamed	ENSG00000232810	TNF	VSMC	0.917162	0.000334778	0.000144278
VSMC_inflamed	ENSG00000107796	ACTA2	VSMC	0.560345	0.000365397	0.000159425
VSMC_inflamed	ENSG00000012124	CD22	VSMC	0.90601	0.000404225	0.000177653
VSMC_inflamed	ENSG00000115590	IL1R2	VSMC	0.657214	0.000494883	0.000219072
VSMC_inflamed	ENSG00000087586	AURKA	VSMC	0.556492	0.00052573	0.000236076
VSMC_inflamed	ENSG00000117707	PROX1	VSMC	0.802208	0.00052573	0.000235165
VSMC_inflamed	ENSG00000122025	FLT3	VSMC	0.737049	0.000552204	0.000249723
VSMC_inflamed	ENSG00000115523	GNLY	VSMC	0.919575	0.000582133	0.000265112
VSMC_inflamed	ENSG00000131747	TOP2A	VSMC	0.809559	0.000934192	0.000428419
VSMC_inflamed	ENSG00000141682	PMAIP1	VSMC	0.681156	0.000989857	0.0004571
VSMC_inflamed	ENSG00000164104	HMGB2	VSMC	-0.410215	0.00154133	0.000716667
VSMC_inflamed	ENSG00000149534	MS4A2	VSMC	0.669865	0.00158989	0.000744314
VSMC_inflamed	ENSG00000141052	MYOCD	VSMC	0.647127	0.00170739	0.000804759
VSMC_inflamed	ENSG00000164125	GASK1B	VSMC	-0.444741	0.0017541	0.00083236
VSMC_inflamed	ENSG00000174059	CD34	VSMC	-0.588306	0.00176273	0.00084207
VSMC_inflamed	ENSG00000020922	MRE11	VSMC	0.49085	0.00190462	0.000915918
VSMC_inflamed	ENSG00000088247	KHSRP	VSMC	-0.33349	0.00226732	0.0011021
VSMC_inflamed	ENSG00000225783	MIAT	VSMC	0.634348	0.00226732	0.00110478
VSMC_inflamed	ENSG00000101162	TUBB1	VSMC	0.632562	0.00247998	0.0012163
VSMC_inflamed	ENSG00000177575	CD163	VSMC	-0.720867	0.00250388	0.00123599
VSMC_inflamed	ENSG00000115718	PROC	VSMC	0.907535	0.00258637	0.00128495
VSMC_inflamed	ENSG00000163687	DNASE1L3	VSMC	0.701435	0.00272395	0.00136198
VSMC_inflamed	ENSG00000115884	SDC1	VSMC	0.599521	0.00278382	0.00140078
VSMC_inflamed	ENSG00000196371	FUT4	VSMC	0.353667	0.00298652	0.00151228
VSMC_inflamed	ENSG00000183091	NEB	VSMC	0.517472	0.00357919	0.00182379
VSMC_inflamed	ENSG00000179776	CDH5	VSMC	0.47383	0.00397541	0.00204943
VSMC_inflamed	ENSG00000120156	TEK	VSMC	-0.883049	0.00397541	0.00205101
VSMC_inflamed	ENSG00000157404	KIT	VSMC	0.506689	0.00404382	0.00210579
VSMC_inflamed	ENSG00000140416	TPM1	VSMC	0.338899	0.00404382	0.00211206
VSMC_inflamed	ENSG00000203883	SOX18	VSMC	0.816171	0.00422477	0.00222002
VSMC_inflamed	ENSG00000162407	PLPP3	VSMC	-0.338616	0.00465592	0.00246141
VSMC_inflamed	ENSG00000037280	FLT4	VSMC	0.737931	0.00469823	0.00249874
VSMC_inflamed	ENSG00000114026	OGG1	VSMC	0.45426	0.00477715	0.00255593
VSMC_inflamed	ENSG00000126581	BECN1	VSMC	-0.415057	0.00503647	0.00271071
VSMC_inflamed	ENSG00000175164	ABO	VSMC	0.805366	0.00503916	0.00272821
VSMC_inflamed	ENSG00000197930	ERO1A	VSMC	-0.312344	0.00548587	0.00298753
VSMC_inflamed	ENSG00000110799	VWF	VSMC	-0.448947	0.00588334	0.00322272
VSMC_inflamed	ENSG00000178999	AURKB	VSMC	0.673941	0.00615604	0.00341131
VSMC_inflamed	ENSG00000128052	KDR	VSMC	0.59701	0.00615604	0.00340846
VSMC_inflamed	ENSG00000131828	PDHA1	VSMC	0.298091	0.00626353	0.00349082
VSMC_inflamed	ENSG00000130203	APOE	VSMC	-0.860447	0.00640374	0.00358936
VSMC_inflamed	ENSG00000106799	TGFBR1	VSMC	-0.33367	0.00653594	0.00368427
VSMC_inflamed	ENSG00000100393	EP300	VSMC	0.281171	0.00769567	0.00436252
VSMC_inflamed	ENSG00000140564	FURIN	VSMC	-0.340938	0.00874236	0.0049837
VSMC_inflamed	ENSG00000196776	CD47	VSMC	-0.246184	0.00955731	0.00547871
VSMC_inflamed	ENSG00000117399	CDC20	VSMC	0.619298	0.0101083	0.00582675
VSMC_inflamed	ENSG00000061656	SPAG4	VSMC	0.630402	0.0102877	0.00596295
VSMC_inflamed	ENSG00000225746	MEG8	VSMC	0.347071	0.0104648	0.00609893
VSMC_inflamed	ENSG00000140678	ITGAX	VSMC	0.568576	0.0122103	0.0071551
VSMC_inflamed	ENSG00000183484	GPR132	VSMC	0.566854	0.0125885	0.00745237
VSMC_inflamed	ENSG00000113721	PDGFRB	VSMC	-0.296348	0.0125885	0.0074569
VSMC_inflamed	ENSG00000170476	MZB1	VSMC	0.557578	0.0131013	0.00780234
VSMC_inflamed	ENSG00000184292	TACSTD2	VSMC	0.433237	0.0133246	0.00797776
VSMC_inflamed	ENSG00000259207	ITGB3	VSMC	0.449617	0.0137942	0.00830285
VSMC_inflamed	ENSG00000116824	CD2	VSMC	0.513102	0.0147548	0.00892809
VSMC_inflamed	ENSG00000075223	SEMA3C	VSMC	-0.534328	0.0150236	0.00913853
VSMC_inflamed	ENSG00000225556	C2CD4D	VSMC	0.910766	0.0170846	0.0104466
VSMC_inflamed	ENSG00000275385	CCL18	VSMC	0.502788	0.0187052	0.0114972
VSMC_inflamed	ENSG00000170312	CDK1	VSMC	0.594551	0.0190079	0.0117437
VSMC_inflamed	ENSG00000164687	FABP5	VSMC	0.451764	0.0197131	0.0122422
VSMC_inflamed	ENSG00000130176	CNN1	VSMC	0.444696	0.020119	0.0125583
VSMC_inflamed	ENSG00000087088	BAX	VSMC	0.278613	0.0215394	0.0135136
VSMC_inflamed	ENSG00000171611	PTCRA	VSMC	0.814648	0.0215647	0.0135981
VSMC_inflamed	ENSG00000125868	DSTN	VSMC	-0.334597	0.0219942	0.013939
VSMC_inflamed	ENSG00000154783	FGD5	VSMC	-0.365167	0.0263636	0.0167921
VSMC_inflamed	ENSG00000163568	AIM2	VSMC	0.542818	0.0280025	0.0179252
VSMC_inflamed	ENSG00000133789	SWAP70	VSMC	-0.313631	0.028938	0.0186162
VSMC_inflamed	ENSG00000162711	NLRP3	VSMC	0.387012	0.0296421	0.0191635
VSMC_inflamed	ENSG00000163220	S100A9	VSMC	-0.618233	0.0367358	0.0238666
VSMC_inflamed	ENSG00000104435	STMN2	VSMC	0.562203	0.038602	0.025202
VSMC_inflamed	ENSG00000143546	S100A8	VSMC	0.538329	0.0386228	0.0253385
VSMC_inflamed	ENSG00000168056	LTBP3	VSMC	-0.22424	0.0424584	0.0279901
VSMC_inflamed	ENSG00000147113	DIPK2B	VSMC	0.404437	0.0460585	0.0305101
VSMC_inflamed	ENSG00000140941	MAP1LC3B	VSMC	0.179367	0.0467897	0.0311434
VSMC_inflamed	ENSG00000105327	BBC3	VSMC	0.499329	0.0470907	0.0314938
VSMC_inflamed	ENSG00000179914	ITLN1	VSMC	-0.711341	0.0482572	0.0324276
Mac_C1Q	ENSG00000118785	SPP1	Macrophage	-4.8935	1.0498e-54	3.3433e-57
Mac_C1Q	ENSG00000067225	PKM	Macrophage	-1.61584	2.19907e-22	1.40068e-24
Mac_C1Q	ENSG00000140678	ITGAX	Macrophage	-1.40532	1.10153e-21	1.05242e-23
Mac_C1Q	ENSG00000163513	TGFBR2	Macrophage	0.758107	1.194e-18	1.52103e-20
Mac_C1Q	ENSG00000250722	SELENOP	Macrophage	1.62601	5.23033e-18	8.32855e-20
Mac_C1Q	ENSG00000133800	LYVE1	Macrophage	2.1472	1.06616e-17	2.03724e-19
Mac_C1Q	ENSG00000106366	SERPINE1	Macrophage	-1.3722	1.22983e-16	2.74167e-18
Mac_C1Q	ENSG00000164687	FABP5	Macrophage	-2.02711	1.63336e-16	4.16142e-18
Mac_C1Q	ENSG00000175445	LPL	Macrophage	-2.90589	1.60505e-15	4.60047e-17
Mac_C1Q	ENSG00000026025	VIM	Macrophage	-1.59246	7.52881e-15	2.39771e-16
Mac_C1Q	ENSG00000131981	LGALS3	Macrophage	-1.68496	6.39401e-14	2.23994e-15
Mac_C1Q	ENSG00000018280	SLC11A1	Macrophage	-1.60886	9.42962e-14	3.60368e-15
Mac_C1Q	ENSG00000100985	MMP9	Macrophage	-4.23433	1.35121e-13	5.59419e-15
Mac_C1Q	ENSG00000177575	CD163	Macrophage	1.16201	3.30306e-13	1.4727e-14
Mac_C1Q	ENSG00000095970	TREM2	Macrophage	-1.2337	4.7266e-13	2.25793e-14
Mac_C1Q	ENSG00000166033	HTRA1	Macrophage	-1.25481	2.16734e-12	1.10438e-13
Mac_C1Q	ENSG00000090382	LYZ	Macrophage	-1.08512	1.56614e-11	8.47908e-13
Mac_C1Q	ENSG00000117984	CTSD	Macrophage	-1.37026	1.68206e-11	9.64236e-13
Mac_C1Q	ENSG00000170458	CD14	Macrophage	0.928396	2.16296e-11	1.3088e-12
Mac_C1Q	ENSG00000259207	ITGB3	Macrophage	-1.78083	7.17944e-11	4.57289e-12
Mac_C1Q	ENSG00000070961	ATP2B1	Macrophage	0.582326	1.10945e-09	7.4199e-11
Mac_C1Q	ENSG00000162711	NLRP3	Macrophage	0.779202	2.3748e-08	1.66387e-09
Mac_C1Q	ENSG00000162692	VCAM1	Macrophage	0.950132	2.3761e-08	1.74045e-09
Mac_C1Q	ENSG00000130203	APOE	Macrophage	-1.53628	6.86286e-08	5.42776e-09
Mac_C1Q	ENSG00000163220	S100A9	Macrophage	-1.20519	6.86286e-08	5.46406e-09
Mac_C1Q	ENSG00000262406	MMP12	Macrophage	-3.01051	1.08336e-07	8.97046e-09
Mac_C1Q	ENSG00000143248	RGS5	Macrophage	1.1533	2.39495e-07	2.05935e-08
Mac_C1Q	ENSG00000143546	S100A8	Macrophage	-1.84324	9.7311e-07	8.67741e-08
Mac_C1Q	ENSG00000275385	CCL18	Macrophage	-1.78724	1.6738e-06	1.59917e-07
Mac_C1Q	ENSG00000019169	MARCO	Macrophage	-1.81937	1.6738e-06	1.5734e-07
Mac_C1Q	ENSG00000129038	LOXL1	Macrophage	1.1154	2.04112e-06	2.01512e-07
Mac_C1Q	ENSG00000116191	RALGPS2	Macrophage	1.05575	2.09324e-06	2.13323e-07
Mac_C1Q	ENSG00000136634	IL10	Macrophage	0.822149	2.13193e-06	2.24057e-07
Mac_C1Q	ENSG00000170442	KRT86	Macrophage	-0.81835	2.77283e-06	3.00243e-07
Mac_C1Q	ENSG00000197930	ERO1A	Macrophage	-1.1944	2.782e-06	3.10095e-07
Mac_C1Q	ENSG00000277632	CCL3	Macrophage	-0.750677	3.93187e-06	4.50787e-07
Mac_C1Q	ENSG00000137752	CASP1	Macrophage	0.563674	6.18357e-06	7.28638e-07
Mac_C1Q	ENSG00000110799	VWF	Macrophage	0.831887	7.27543e-06	8.80466e-07
Mac_C1Q	ENSG00000163751	CPA3	Macrophage	1.11484	8.82301e-06	1.12395e-06
Mac_C1Q	ENSG00000165757	JCAD	Macrophage	0.892515	8.82301e-06	1.09961e-06
Mac_C1Q	ENSG00000111537	IFNG	Macrophage	0.850659	1.00295e-05	1.30959e-06
Mac_C1Q	ENSG00000161011	SQSTM1	Macrophage	-0.613583	1.26417e-05	1.69093e-06
Mac_C1Q	ENSG00000165124	SVEP1	Macrophage	0.96876	2.19607e-05	3.00735e-06
Mac_C1Q	ENSG00000115414	FN1	Macrophage	-1.38619	2.74726e-05	3.84967e-06
Mac_C1Q	ENSG00000100453	GZMB	Macrophage	0.840211	2.80373e-05	4.01808e-06
Mac_C1Q	ENSG00000111252	SH2B3	Macrophage	0.439325	3.13254e-05	4.58907e-06
Mac_C1Q	ENSG00000171051	FPR1	Macrophage	0.535032	3.28087e-05	4.91086e-06
Mac_C1Q	ENSG00000136826	KLF4	Macrophage	0.531499	3.62032e-05	5.53425e-06
Mac_C1Q	ENSG00000203747	FCGR3A	Macrophage	0.697929	4.35721e-05	6.79947e-06
Mac_C1Q	ENSG00000135218	CD36	Macrophage	-2.23966	4.45641e-05	7.0962e-06
Mac_C1Q	ENSG00000150337	FCGR1A	Macrophage	0.621006	5.03108e-05	8.1715e-06
Mac_C1Q	ENSG00000164733	CTSB	Macrophage	-0.944794	8.72651e-05	1.44515e-05
Mac_C1Q	ENSG00000129226	CD68	Macrophage	-0.77325	0.000115881	1.95595e-05
Mac_C1Q	ENSG00000117707	PROX1	Macrophage	0.793002	0.000134046	2.30525e-05
Mac_C1Q	ENSG00000157404	KIT	Macrophage	0.752451	0.000138007	2.46127e-05
Mac_C1Q	ENSG00000138795	LEF1	Macrophage	0.755977	0.000138007	2.4178e-05
Mac_C1Q	ENSG00000113721	PDGFRB	Macrophage	0.894453	0.000145238	2.63649e-05
Mac_C1Q	ENSG00000261371	PECAM1	Macrophage	0.357065	0.000192261	3.55132e-05
Mac_C1Q	ENSG00000182871	COL18A1	Macrophage	0.737481	0.000206092	3.87243e-05
Mac_C1Q	ENSG00000117281	CD160	Macrophage	0.788448	0.000244138	4.66507e-05
Mac_C1Q	ENSG00000160789	LMNA	Macrophage	-0.731738	0.000251102	4.87809e-05
Mac_C1Q	ENSG00000102265	TIMP1	Macrophage	-0.642791	0.000268859	5.30868e-05
Mac_C1Q	ENSG00000137462	TLR2	Macrophage	0.504165	0.000433695	8.70153e-05
Mac_C1Q	ENSG00000197992	CLEC9A	Macrophage	0.804683	0.000485791	9.90147e-05
Mac_C1Q	ENSG00000148773	MKI67	Macrophage	-1.22599	0.000752543	0.000155781
Mac_C1Q	ENSG00000163600	ICOS	Macrophage	0.790181	0.000805999	0.000169414
Mac_C1Q	ENSG00000069122	ADGRF5	Macrophage	0.595971	0.000941436	0.000203878
Mac_C1Q	ENSG00000196083	IL1RAP	Macrophage	0.56005	0.000941436	0.000202432
Mac_C1Q	ENSG00000135046	ANXA1	Macrophage	-0.673575	0.0010807	0.000242138
Mac_C1Q	ENSG00000174059	CD34	Macrophage	0.863959	0.0010807	0.000242174
Mac_C1Q	ENSG00000198670	LPA	Macrophage	0.63546	0.0010807	0.000244363
Mac_C1Q	ENSG00000163734	CXCL3	Macrophage	0.446099	0.0013335	0.00030577
Mac_C1Q	ENSG00000198053	SIRPA	Macrophage	-0.393302	0.00136678	0.000317755
Mac_C1Q	ENSG00000134817	APLNR	Macrophage	0.674737	0.00166543	0.000397078
Mac_C1Q	ENSG00000149534	MS4A2	Macrophage	0.794901	0.00166543	0.000397794
Mac_C1Q	ENSG00000147113	DIPK2B	Macrophage	0.699768	0.00181983	0.000440467
Mac_C1Q	ENSG00000196549	MME	Macrophage	-1.44844	0.00200355	0.000491317
Mac_C1Q	ENSG00000140416	TPM1	Macrophage	0.361107	0.00270427	0.000671761
Mac_C1Q	ENSG00000140937	CDH11	Macrophage	0.639163	0.00271133	0.000682149
Mac_C1Q	ENSG00000276085	CCL3L1	Macrophage	-0.633889	0.00305544	0.000778456
Mac_C1Q	ENSG00000164362	TERT	Macrophage	0.771634	0.0031931	0.000823699
Mac_C1Q	ENSG00000088247	KHSRP	Macrophage	-0.30114	0.00372396	0.0009725
Mac_C1Q	ENSG00000170160	CCDC144A	Macrophage	0.463787	0.00388088	0.00102584
Mac_C1Q	ENSG00000170476	MZB1	Macrophage	0.877064	0.00482739	0.0012914
Mac_C1Q	ENSG00000143184	XCL1	Macrophage	0.67814	0.00506669	0.00137156
Mac_C1Q	ENSG00000162407	PLPP3	Macrophage	-1.19734	0.00547395	0.00149923
Mac_C1Q	ENSG00000006377	DLX6	Macrophage	0.723563	0.00623997	0.00174878
Mac_C1Q	ENSG00000075223	SEMA3C	Macrophage	-1.2778	0.00623997	0.00174358
Mac_C1Q	ENSG00000134539	KLRD1	Macrophage	0.637023	0.00669063	0.00189639
Mac_C1Q	ENSG00000081479	LRP2	Macrophage	0.768369	0.00670516	0.00192186
Mac_C1Q	ENSG00000162771	FAM71A	Macrophage	0.519285	0.00716817	0.0020774
Mac_C1Q	ENSG00000010610	CD4	Macrophage	0.278049	0.00816744	0.00241397
Mac_C1Q	ENSG00000102755	FLT1	Macrophage	-0.722344	0.00816744	0.00241902
Mac_C1Q	ENSG00000257335	MGAM	Macrophage	0.589144	0.00826127	0.00247312
Mac_C1Q	ENSG00000168542	COL3A1	Macrophage	0.435133	0.0091548	0.00276976
Mac_C1Q	ENSG00000113088	GZMK	Macrophage	0.66737	0.0104139	0.00322641
Mac_C1Q	ENSG00000153208	MERTK	Macrophage	0.348675	0.0104139	0.00319907
Mac_C1Q	ENSG00000163072	NOSTRIN	Macrophage	0.625777	0.0104139	0.00325018
Mac_C1Q	ENSG00000064989	CALCRL	Macrophage	0.741698	0.0122854	0.00387342
Mac_C1Q	ENSG00000117399	CDC20	Macrophage	-0.903983	0.0126606	0.00409612
Mac_C1Q	ENSG00000155011	DKK2	Macrophage	0.653086	0.0126606	0.00411269
Mac_C1Q	ENSG00000127083	OMD	Macrophage	0.593356	0.0126606	0.00406019
Mac_C1Q	ENSG00000037280	FLT4	Macrophage	0.669795	0.0142803	0.00472979
Mac_C1Q	ENSG00000104435	STMN2	Macrophage	0.694892	0.0142803	0.00470141
Mac_C1Q	ENSG00000102174	PHEX	Macrophage	0.655647	0.0146926	0.00491314
Mac_C1Q	ENSG00000133246	PRAM1	Macrophage	-0.685472	0.0151699	0.00512104
Mac_C1Q	ENSG00000111404	RERGL	Macrophage	0.496697	0.0152408	0.00519352
Mac_C1Q	ENSG00000150636	CCDC102B	Macrophage	0.480175	0.0157064	0.00540219
Mac_C1Q	ENSG00000078401	EDN1	Macrophage	0.548596	0.0160978	0.00563936
Mac_C1Q	ENSG00000140398	NEIL1	Macrophage	0.720892	0.0160978	0.00563188
Mac_C1Q	ENSG00000149311	ATM	Macrophage	0.250482	0.0164071	0.00579997
Mac_C1Q	ENSG00000143799	PARP1	Macrophage	0.297696	0.0168633	0.00601492
Mac_C1Q	ENSG00000130303	BST2	Macrophage	0.307911	0.0188807	0.00679463
Mac_C1Q	ENSG00000197903	HIST1H2BK	Macrophage	0.253245	0.0223406	0.0081109
Mac_C1Q	ENSG00000139618	BRCA2	Macrophage	0.468556	0.02295	0.00840526
Mac_C1Q	ENSG00000197253	TPSB2	Macrophage	0.866306	0.0243652	0.00900115
Mac_C1Q	ENSG00000012124	CD22	Macrophage	-0.555941	0.0259093	0.0100667
Mac_C1Q	ENSG00000179776	CDH5	Macrophage	0.664705	0.0259093	0.00990714
Mac_C1Q	ENSG00000100393	EP300	Macrophage	0.245168	0.0259093	0.00999772
Mac_C1Q	ENSG00000150045	KLRF1	Macrophage	0.538719	0.0259093	0.00976261
Mac_C1Q	ENSG00000162723	SLAMF9	Macrophage	-0.751799	0.0259093	0.0099393
Mac_C1Q	ENSG00000122691	TWIST1	Macrophage	0.595781	0.0259093	0.00984515
Mac_C1Q	ENSG00000166147	FBN1	Macrophage	0.432283	0.0274746	0.0107623
Mac_C1Q	ENSG00000020922	MRE11	Macrophage	0.445004	0.0287189	0.0113412
Mac_C1Q	ENSG00000167483	NIBAN3	Macrophage	0.67379	0.0288358	0.0114792
Mac_C1Q	ENSG00000113361	CDH6	Macrophage	0.750219	0.0311808	0.012512
Mac_C1Q	ENSG00000105880	DLX5	Macrophage	0.562502	0.0339134	0.0137165
Mac_C1Q	ENSG00000030110	BAK1	Macrophage	0.28542	0.0354792	0.0145759
Mac_C1Q	ENSG00000235244	DANT2	Macrophage	0.404135	0.0354792	0.0145017
Mac_C1Q	ENSG00000125538	IL1B	Macrophage	-0.627842	0.0365989	0.0151524
Mac_C1Q	ENSG00000131477	RAMP2	Macrophage	0.566325	0.036972	0.0154246
Mac_C1Q	ENSG00000187720	THSD4	Macrophage	0.416737	0.0370856	0.0155901
Mac_C1Q	ENSG00000178726	THBD	Macrophage	0.31038	0.0382825	0.0162152
Mac_C1Q	ENSG00000170312	CDK1	Macrophage	-0.409585	0.0384222	0.0163967
Mac_C1Q	ENSG00000144218	AFF3	Macrophage	0.50545	0.0400973	0.0172393
Mac_C1Q	ENSG00000137801	THBS1	Macrophage	0.541132	0.0403984	0.0174974
Mac_C1Q	ENSG00000213809	KLRK1	Macrophage	0.465567	0.0411149	0.0179387
Mac_C1Q	ENSG00000135443	KRT85	Macrophage	0.515663	0.0418655	0.0183995
Mac_C1Q	ENSG00000169783	LINGO1	Macrophage	0.619972	0.0495415	0.0219308
Mac_DNA_damage	ENSG00000250722	SELENOP	Macrophage	-3.79911	4.82119e-26	1.53541e-28
Mac_DNA_damage	ENSG00000148773	MKI67	Macrophage	3.52623	8.75815e-14	5.57844e-16
Mac_DNA_damage	ENSG00000275385	CCL18	Macrophage	-3.233	1.11484e-12	1.06513e-14
Mac_DNA_damage	ENSG00000117399	CDC20	Macrophage	3.24548	1.78798e-12	2.27768e-14
Mac_DNA_damage	ENSG00000131747	TOP2A	Macrophage	3.0348	3.01157e-12	4.79549e-14
Mac_DNA_damage	ENSG00000243716	NPIPB5	Macrophage	-2.21987	3.62138e-12	6.91983e-14
Mac_DNA_damage	ENSG00000117984	CTSD	Macrophage	-2.95591	5.52554e-12	1.23181e-13
Mac_DNA_damage	ENSG00000197903	HIST1H2BK	Macrophage	2.00236	5.83478e-12	1.48657e-13
Mac_DNA_damage	ENSG00000123384	LRP1	Macrophage	-2.24289	2.53883e-11	7.27691e-13
Mac_DNA_damage	ENSG00000261371	PECAM1	Macrophage	-2.11921	5.32458e-11	1.69573e-12
Mac_DNA_damage	ENSG00000131981	LGALS3	Macrophage	-2.10066	1.58638e-10	5.55739e-12
Mac_DNA_damage	ENSG00000090382	LYZ	Macrophage	-2.31899	2.92936e-10	1.1195e-11
Mac_DNA_damage	ENSG00000140678	ITGAX	Macrophage	-2.23508	5.09475e-10	2.10929e-11
Mac_DNA_damage	ENSG00000170312	CDK1	Macrophage	2.52339	5.44335e-10	2.42697e-11
Mac_DNA_damage	ENSG00000129226	CD68	Macrophage	-2.28398	1.08012e-09	5.15981e-11
Mac_DNA_damage	ENSG00000177575	CD163	Macrophage	-2.10023	2.25976e-09	1.15147e-10
Mac_DNA_damage	ENSG00000170458	CD14	Macrophage	-2.08193	8.00463e-09	4.33372e-10
Mac_DNA_damage	ENSG00000163220	S100A9	Macrophage	-1.87475	1.66944e-08	1.01017e-09
Mac_DNA_damage	ENSG00000163513	TGFBR2	Macrophage	-1.59638	1.66944e-08	9.7772e-10
Mac_DNA_damage	ENSG00000130203	APOE	Macrophage	-2.32565	2.38953e-08	1.52199e-09
Mac_DNA_damage	ENSG00000150337	FCGR1A	Macrophage	-1.69072	5.58897e-08	3.83517e-09
Mac_DNA_damage	ENSG00000104738	MCM4	Macrophage	1.56579	5.58897e-08	3.91584e-09
Mac_DNA_damage	ENSG00000164733	CTSB	Macrophage	-2.56555	6.64414e-08	4.86673e-09
Mac_DNA_damage	ENSG00000010610	CD4	Macrophage	-1.72353	6.71546e-08	5.13283e-09
Mac_DNA_damage	ENSG00000121966	CXCR4	Macrophage	-1.57726	1.36103e-07	1.08362e-08
Mac_DNA_damage	ENSG00000277632	CCL3	Macrophage	-1.78411	2.00781e-07	1.66252e-08
Mac_DNA_damage	ENSG00000132334	PTPRE	Macrophage	-1.70341	5.84532e-07	5.02623e-08
Mac_DNA_damage	ENSG00000161011	SQSTM1	Macrophage	-1.52313	5.98801e-07	5.33963e-08
Mac_DNA_damage	ENSG00000129173	E2F8	Macrophage	1.84551	8.6342e-07	7.97426e-08
Mac_DNA_damage	ENSG00000137752	CASP1	Macrophage	-1.49837	1.02762e-06	9.81804e-08
Mac_DNA_damage	ENSG00000153208	MERTK	Macrophage	-1.44216	1.17123e-06	1.15631e-07
Mac_DNA_damage	ENSG00000087586	AURKA	Macrophage	1.57331	1.48308e-06	1.51141e-07
Mac_DNA_damage	ENSG00000203747	FCGR3A	Macrophage	-1.85581	1.58865e-06	1.7202e-07
Mac_DNA_damage	ENSG00000143546	S100A8	Macrophage	-1.80025	1.58865e-06	1.68482e-07
Mac_DNA_damage	ENSG00000123485	HJURP	Macrophage	2.05981	1.59568e-06	1.82944e-07
Mac_DNA_damage	ENSG00000231721	LINC-PINT	Macrophage	-1.59437	1.59568e-06	1.78405e-07
Mac_DNA_damage	ENSG00000106799	TGFBR1	Macrophage	-1.39192	2.45184e-06	2.88911e-07
Mac_DNA_damage	ENSG00000049540	ELN	Macrophage	3.23795	2.49582e-06	3.02041e-07
Mac_DNA_damage	ENSG00000105329	TGFB1	Macrophage	-1.45443	3.55414e-06	4.41438e-07
Mac_DNA_damage	ENSG00000173762	CD7	Macrophage	2.9877	4.84391e-06	6.17058e-07
Mac_DNA_damage	ENSG00000140416	TPM1	Macrophage	-1.41913	5.06507e-06	6.61362e-07
Mac_DNA_damage	ENSG00000140941	MAP1LC3B	Macrophage	-1.39413	5.11544e-06	6.84231e-07
Mac_DNA_damage	ENSG00000164104	HMGB2	Macrophage	1.49322	6.09756e-06	8.35016e-07
Mac_DNA_damage	ENSG00000172236	TPSAB1	Macrophage	2.45623	7.41879e-06	1.03958e-06
Mac_DNA_damage	ENSG00000113810	SMC4	Macrophage	1.29891	9.13627e-06	1.30934e-06
Mac_DNA_damage	ENSG00000196588	MRTFA	Macrophage	-1.20753	1.31965e-05	1.93324e-06
Mac_DNA_damage	ENSG00000012779	ALOX5	Macrophage	-1.43639	1.3574e-05	2.07501e-06
Mac_DNA_damage	ENSG00000205362	MT1A	Macrophage	2.82916	1.3574e-05	2.06385e-06
Mac_DNA_damage	ENSG00000178999	AURKB	Macrophage	2.06157	1.71002e-05	2.6685e-06
Mac_DNA_damage	ENSG00000137462	TLR2	Macrophage	-1.48164	1.78354e-05	2.84003e-06
Mac_DNA_damage	ENSG00000095970	TREM2	Macrophage	-1.37449	1.83893e-05	2.98679e-06
Mac_DNA_damage	ENSG00000164125	GASK1B	Macrophage	-1.30298	2.06826e-05	3.42514e-06
Mac_DNA_damage	ENSG00000125868	DSTN	Macrophage	-1.3645	2.30823e-05	3.89606e-06
Mac_DNA_damage	ENSG00000126787	DLGAP5	Macrophage	1.91485	3.60368e-05	6.1974e-06
Mac_DNA_damage	ENSG00000149311	ATM	Macrophage	-1.19347	3.91897e-05	6.98925e-06
Mac_DNA_damage	ENSG00000081237	PTPRC	Macrophage	-1.24354	3.91897e-05	6.90437e-06
Mac_DNA_damage	ENSG00000100644	HIF1A	Macrophage	-1.33031	5.2898e-05	9.6025e-06
Mac_DNA_damage	ENSG00000198053	SIRPA	Macrophage	-1.18787	5.36612e-05	9.91194e-06
Mac_DNA_damage	ENSG00000162407	PLPP3	Macrophage	-1.36606	5.67846e-05	1.06697e-05
Mac_DNA_damage	ENSG00000106991	ENG	Macrophage	-1.214	7.41818e-05	1.41749e-05
Mac_DNA_damage	ENSG00000123643	SLC36A1	Macrophage	-1.24366	9.09959e-05	1.76775e-05
Mac_DNA_damage	ENSG00000135046	ANXA1	Macrophage	-1.49606	0.00011069	2.21033e-05
Mac_DNA_damage	ENSG00000026025	VIM	Macrophage	-1.81915	0.00011069	2.22086e-05
Mac_DNA_damage	ENSG00000132646	PCNA	Macrophage	0.947535	0.000136478	2.78172e-05
Mac_DNA_damage	ENSG00000171634	BPTF	Macrophage	-1.07092	0.000198806	4.11542e-05
Mac_DNA_damage	ENSG00000196776	CD47	Macrophage	-0.986726	0.000338089	7.10634e-05
Mac_DNA_damage	ENSG00000002330	BAD	Macrophage	2.24502	0.000359935	7.76591e-05
Mac_DNA_damage	ENSG00000130303	BST2	Macrophage	-1.07079	0.000359935	7.79477e-05
Mac_DNA_damage	ENSG00000167641	PPP1R14A	Macrophage	2.08095	0.000359939	7.90949e-05
Mac_DNA_damage	ENSG00000164687	FABP5	Macrophage	-1.30662	0.000494304	0.000110195
Mac_DNA_damage	ENSG00000175445	LPL	Macrophage	-1.27369	0.000525686	0.000118865
Mac_DNA_damage	ENSG00000070961	ATP2B1	Macrophage	-1.06459	0.000616644	0.000141396
Mac_DNA_damage	ENSG00000051180	RAD51	Macrophage	1.31644	0.000656378	0.000152597
Mac_DNA_damage	ENSG00000089685	BIRC5	Macrophage	1.68071	0.000665026	0.000156726
Mac_DNA_damage	ENSG00000171611	PTCRA	Macrophage	1.95903	0.000737749	0.000176214
Mac_DNA_damage	ENSG00000225556	C2CD4D	Macrophage	2.08754	0.000799174	0.000195168
Mac_DNA_damage	ENSG00000166033	HTRA1	Macrophage	-1.21347	0.000799174	0.000195976
Mac_DNA_damage	ENSG00000171051	FPR1	Macrophage	-1.11238	0.0010748	0.000266988
Mac_DNA_damage	ENSG00000128585	MKLN1	Macrophage	-0.89685	0.00114902	0.000289084
Mac_DNA_damage	ENSG00000118785	SPP1	Macrophage	-1.90288	0.00131322	0.000334578
Mac_DNA_damage	ENSG00000166508	MCM7	Macrophage	1.0515	0.00132715	0.000342354
Mac_DNA_damage	ENSG00000101335	MYL9	Macrophage	-1.06264	0.00175973	0.000459548
Mac_DNA_damage	ENSG00000135218	CD36	Macrophage	-1.58986	0.00181252	0.000479105
Mac_DNA_damage	ENSG00000140287	HDC	Macrophage	-1.07026	0.00188652	0.000504675
Mac_DNA_damage	ENSG00000136826	KLF4	Macrophage	-1.13555	0.00192489	0.00052107
Mac_DNA_damage	ENSG00000169783	LINGO1	Macrophage	1.64422	0.00221414	0.00060642
Mac_DNA_damage	ENSG00000108691	CCL2	Macrophage	-1.37029	0.00230616	0.000638967
Mac_DNA_damage	ENSG00000149591	TAGLN	Macrophage	-1.14082	0.00264143	0.000740274
Mac_DNA_damage	ENSG00000204217	BMPR2	Macrophage	-0.919119	0.00299863	0.000849931
Mac_DNA_damage	ENSG00000175164	ABO	Macrophage	1.70657	0.00320818	0.000919542
Mac_DNA_damage	ENSG00000168542	COL3A1	Macrophage	-1.03575	0.00334804	0.00097781
Mac_DNA_damage	ENSG00000106366	SERPINE1	Macrophage	-1.01698	0.00334804	0.000980954
Mac_DNA_damage	ENSG00000171236	LRG1	Macrophage	1.7805	0.00339426	0.00100531
Mac_DNA_damage	ENSG00000203883	SOX18	Macrophage	1.73582	0.00378111	0.00113192
Mac_DNA_damage	ENSG00000067225	PKM	Macrophage	-1.17907	0.00428145	0.00129534
Mac_DNA_damage	ENSG00000119535	CSF3R	Macrophage	-0.915216	0.00453814	0.00138746
Mac_DNA_damage	ENSG00000213088	ACKR1	Macrophage	1.63332	0.00493548	0.00156602
Mac_DNA_damage	ENSG00000149451	ADAM33	Macrophage	1.52835	0.00493548	0.00157181
Mac_DNA_damage	ENSG00000115718	PROC	Macrophage	1.59041	0.00493548	0.00155722
Mac_DNA_damage	ENSG00000111252	SH2B3	Macrophage	-0.812792	0.00493548	0.00154021
Mac_DNA_damage	ENSG00000163734	CXCL3	Macrophage	-1.15828	0.0052728	0.00169603
Mac_DNA_damage	ENSG00000276085	CCL3L1	Macrophage	-1.00721	0.00616219	0.00200173
Mac_DNA_damage	ENSG00000180875	GREM2	Macrophage	1.4709	0.00683333	0.00224151
Mac_DNA_damage	ENSG00000079246	XRCC5	Macrophage	-0.833865	0.00744432	0.00246563
Mac_DNA_damage	ENSG00000170160	CCDC144A	Macrophage	-0.898403	0.00827232	0.00276622
Mac_DNA_damage	ENSG00000160712	IL6R	Macrophage	-0.834669	0.008925	0.0030129
Mac_DNA_damage	ENSG00000198670	LPA	Macrophage	-0.903102	0.00911758	0.00310695
Mac_DNA_damage	ENSG00000100393	EP300	Macrophage	-0.741593	0.00971089	0.00334005
Mac_DNA_damage	ENSG00000018280	SLC11A1	Macrophage	-0.915414	0.0100818	0.00349973
Mac_DNA_damage	ENSG00000080854	IGSF9B	Macrophage	1.51001	0.0108934	0.00381617
Mac_DNA_damage	ENSG00000102010	BMX	Macrophage	1.34233	0.0114933	0.00409952
Mac_DNA_damage	ENSG00000197253	TPSB2	Macrophage	1.45599	0.0114933	0.0040831
Mac_DNA_damage	ENSG00000198218	QRICH1	Macrophage	-0.779514	0.0122202	0.0043977
Mac_DNA_damage	ENSG00000088247	KHSRP	Macrophage	-0.620102	0.0177757	0.00645361
Mac_DNA_damage	ENSG00000133800	LYVE1	Macrophage	-1.11742	0.0189672	0.00694657
Mac_DNA_damage	ENSG00000140564	FURIN	Macrophage	-0.657675	0.0291692	0.0107759
Mac_DNA_damage	ENSG00000139618	BRCA2	Macrophage	0.865935	0.0298176	0.0111104
Mac_DNA_damage	ENSG00000133789	SWAP70	Macrophage	-0.824466	0.0324728	0.0122031
Mac_DNA_damage	ENSG00000125538	IL1B	Macrophage	-1.04397	0.0325228	0.0124291
Mac_DNA_damage	ENSG00000196419	XRCC6	Macrophage	-0.644577	0.0325228	0.0124193
Mac_DNA_damage	ENSG00000160789	LMNA	Macrophage	-0.685694	0.0329742	0.0127066
Mac_DNA_damage	ENSG00000077522	ACTN2	Macrophage	1.24272	0.0343483	0.0133455
Mac_DNA_damage	ENSG00000120156	TEK	Macrophage	1.04575	0.0362967	0.0142181
Mac_DNA_damage	ENSG00000167286	CD3D	Macrophage	1.14972	0.0367556	0.0145149
Mac_DNA_damage	ENSG00000170442	KRT86	Macrophage	-0.637481	0.0390476	0.0155724
Mac_DNA_damage	ENSG00000162723	SLAMF9	Macrophage	0.811617	0.0390476	0.0156688
Mac_DNA_damage	ENSG00000164692	COL1A2	Macrophage	-0.698696	0.0449904	0.0181968
Mac_DNA_damage	ENSG00000037280	FLT4	Macrophage	1.09593	0.0455562	0.0185707
Mac_DNA_damage	ENSG00000081479	LRP2	Macrophage	1.07403	0.0461419	0.0189564
Mac_DNA_damage	ENSG00000137801	THBS1	Macrophage	-0.872318	0.0492734	0.0203998
Mac_HMOX1	ENSG00000118785	SPP1	Macrophage	-3.1728	3.90838e-34	1.24471e-36
Mac_HMOX1	ENSG00000275385	CCL18	Macrophage	2.58042	8.92368e-19	5.68387e-21
Mac_HMOX1	ENSG00000166033	HTRA1	Macrophage	-2.17811	3.89561e-17	4.10123e-19
Mac_HMOX1	ENSG00000132334	PTPRE	Macrophage	-1.97389	3.89561e-17	4.96256e-19
Mac_HMOX1	ENSG00000178726	THBD	Macrophage	-2.05239	1.18835e-16	1.89228e-18
Mac_HMOX1	ENSG00000102755	FLT1	Macrophage	-2.72641	2.11343e-16	4.03841e-18
Mac_HMOX1	ENSG00000183484	GPR132	Macrophage	-2.3102	3.34429e-15	7.45543e-17
Mac_HMOX1	ENSG00000243716	NPIPB5	Macrophage	-1.71797	3.777e-14	1.08258e-15
Mac_HMOX1	ENSG00000018280	SLC11A1	Macrophage	-1.96193	3.777e-14	1.08087e-15
Mac_HMOX1	ENSG00000131747	TOP2A	Macrophage	-2.86391	1.60085e-13	5.09823e-15
Mac_HMOX1	ENSG00000197930	ERO1A	Macrophage	-1.35903	3.00316e-13	1.05206e-14
Mac_HMOX1	ENSG00000137462	TLR2	Macrophage	-1.8356	3.97884e-12	1.52057e-13
Mac_HMOX1	ENSG00000012779	ALOX5	Macrophage	-1.31933	9.69774e-12	4.01499e-13
Mac_HMOX1	ENSG00000140287	HDC	Macrophage	-1.88887	1.33407e-11	5.98504e-13
Mac_HMOX1	ENSG00000164104	HMGB2	Macrophage	-1.62977	1.33407e-11	6.7827e-13
Mac_HMOX1	ENSG00000231721	LINC-PINT	Macrophage	-1.82039	1.33407e-11	7.22267e-13
Mac_HMOX1	ENSG00000162711	NLRP3	Macrophage	-2.06358	1.33407e-11	6.87258e-13
Mac_HMOX1	ENSG00000133800	LYVE1	Macrophage	-2.1925	7.29284e-11	4.41287e-12
Mac_HMOX1	ENSG00000067225	PKM	Macrophage	-1.06314	7.29284e-11	4.20059e-12
Mac_HMOX1	ENSG00000148773	MKI67	Macrophage	-2.82937	8.9724e-11	5.71491e-12
Mac_HMOX1	ENSG00000130203	APOE	Macrophage	1.44591	1.36536e-10	9.13139e-12
Mac_HMOX1	ENSG00000259207	ITGB3	Macrophage	-2.22914	2.04456e-10	1.4325e-11
Mac_HMOX1	ENSG00000108691	CCL2	Macrophage	-1.67963	8.54396e-10	6.25832e-11
Mac_HMOX1	ENSG00000101000	PROCR	Macrophage	-1.97264	1.21091e-09	9.25533e-11
Mac_HMOX1	ENSG00000111252	SH2B3	Macrophage	-1.3122	2.09396e-09	1.66717e-10
Mac_HMOX1	ENSG00000117984	CTSD	Macrophage	0.861341	3.41239e-09	2.82554e-10
Mac_HMOX1	ENSG00000198830	HMGN2	Macrophage	-1.36707	4.61867e-09	3.97146e-10
Mac_HMOX1	ENSG00000248323	LUCAT1	Macrophage	-1.88097	1.37786e-08	1.22867e-09
Mac_HMOX1	ENSG00000198670	LPA	Macrophage	-1.85999	2.06812e-08	1.91005e-09
Mac_HMOX1	ENSG00000131981	LGALS3	Macrophage	0.886396	2.85541e-08	2.7281e-09
Mac_HMOX1	ENSG00000178999	AURKB	Macrophage	-2.6525	7.43699e-08	7.34225e-09
Mac_HMOX1	ENSG00000183765	CHEK2	Macrophage	-1.80318	1.01757e-07	1.03701e-08
Mac_HMOX1	ENSG00000121807	CCR2	Macrophage	-2.04039	1.26325e-07	1.32762e-08
Mac_HMOX1	ENSG00000154783	FGD5	Macrophage	-1.44878	1.33398e-07	1.44444e-08
Mac_HMOX1	ENSG00000140678	ITGAX	Macrophage	-1.13452	1.53742e-07	1.71369e-08
Mac_HMOX1	ENSG00000106991	ENG	Macrophage	-0.947688	5.39404e-07	6.18425e-08
Mac_HMOX1	ENSG00000012048	BRCA1	Macrophage	-1.92134	5.52054e-07	6.72971e-08
Mac_HMOX1	ENSG00000170160	CCDC144A	Macrophage	-1.79571	5.52054e-07	7.03253e-08
Mac_HMOX1	ENSG00000125538	IL1B	Macrophage	-2.57824	5.52054e-07	7.01608e-08
Mac_HMOX1	ENSG00000196588	MRTFA	Macrophage	-1.37045	5.52054e-07	6.97235e-08
Mac_HMOX1	ENSG00000136826	KLF4	Macrophage	-1.54138	5.54869e-07	7.2451e-08
Mac_HMOX1	ENSG00000030110	BAK1	Macrophage	-1.45904	6.07411e-07	8.28213e-08
Mac_HMOX1	ENSG00000160789	LMNA	Macrophage	-1.16025	6.07411e-07	8.31805e-08
Mac_HMOX1	ENSG00000262406	MMP12	Macrophage	-2.88757	7.88765e-07	1.10528e-07
Mac_HMOX1	ENSG00000048052	HDAC9	Macrophage	-1.61937	1.27169e-06	1.82248e-07
Mac_HMOX1	ENSG00000171634	BPTF	Macrophage	-1.31149	1.47244e-06	2.15708e-07
Mac_HMOX1	ENSG00000277632	CCL3	Macrophage	-1.38099	1.77652e-06	2.65912e-07
Mac_HMOX1	ENSG00000089685	BIRC5	Macrophage	-2.74149	1.99701e-06	3.05275e-07
Mac_HMOX1	ENSG00000126787	DLGAP5	Macrophage	-2.27465	2.24308e-06	3.57178e-07
Mac_HMOX1	ENSG00000129173	E2F8	Macrophage	-2.13068	2.24308e-06	3.51228e-07
Mac_HMOX1	ENSG00000177455	CD19	Macrophage	-2.36943	2.73484e-06	4.44194e-07
Mac_HMOX1	ENSG00000180871	CXCR2	Macrophage	-1.78763	2.82709e-06	4.77184e-07
Mac_HMOX1	ENSG00000167483	NIBAN3	Macrophage	-2.4051	2.82709e-06	4.72515e-07
Mac_HMOX1	ENSG00000111404	RERGL	Macrophage	-1.76769	3.04472e-06	5.23614e-07
Mac_HMOX1	ENSG00000178404	CEP295NL	Macrophage	-2.02326	5.50057e-06	9.63476e-07
Mac_HMOX1	ENSG00000162407	PLPP3	Macrophage	1.08601	5.64502e-06	1.00676e-06
Mac_HMOX1	ENSG00000081237	PTPRC	Macrophage	-1.06109	5.81037e-06	1.05475e-06
Mac_HMOX1	ENSG00000011465	DCN	Macrophage	-1.19946	5.85301e-06	1.08113e-06
Mac_HMOX1	ENSG00000196083	IL1RAP	Macrophage	-1.61226	6.2245e-06	1.16957e-06
Mac_HMOX1	ENSG00000075223	SEMA3C	Macrophage	-1.32694	6.91213e-06	1.32079e-06
Mac_HMOX1	ENSG00000150337	FCGR1A	Macrophage	-1.36557	7.03458e-06	1.38899e-06
Mac_HMOX1	ENSG00000140416	TPM1	Macrophage	-1.08882	7.03458e-06	1.37953e-06
Mac_HMOX1	ENSG00000100393	EP300	Macrophage	-1.3058	7.18677e-06	1.44193e-06
Mac_HMOX1	ENSG00000249669	CARMN	Macrophage	-1.83999	7.84808e-06	1.6246e-06
Mac_HMOX1	ENSG00000115414	FN1	Macrophage	-1.54219	7.84808e-06	1.61377e-06
Mac_HMOX1	ENSG00000100453	GZMB	Macrophage	-2.00046	1.03941e-05	2.18474e-06
Mac_HMOX1	ENSG00000204323	SMIM5	Macrophage	-2.17364	1.60526e-05	3.42524e-06
Mac_HMOX1	ENSG00000163106	HPGDS	Macrophage	-1.30964	1.66035e-05	3.59567e-06
Mac_HMOX1	ENSG00000100297	MCM5	Macrophage	-1.36474	1.89689e-05	4.16833e-06
Mac_HMOX1	ENSG00000136244	IL6	Macrophage	-1.97751	2.04771e-05	4.63017e-06
Mac_HMOX1	ENSG00000128585	MKLN1	Macrophage	-1.1897	2.04771e-05	4.59835e-06
Mac_HMOX1	ENSG00000087586	AURKA	Macrophage	-2.02004	2.26157e-05	5.18576e-06
Mac_HMOX1	ENSG00000012061	ERCC1	Macrophage	-1.31042	2.32198e-05	5.39823e-06
Mac_HMOX1	ENSG00000170312	CDK1	Macrophage	-1.86793	2.38309e-05	5.61619e-06
Mac_HMOX1	ENSG00000271447	MMP28	Macrophage	-1.86293	2.62391e-05	6.2673e-06
Mac_HMOX1	ENSG00000105329	TGFB1	Macrophage	-0.7699	2.67809e-05	6.482e-06
Mac_HMOX1	ENSG00000183963	SMTN	Macrophage	-1.818	2.74491e-05	6.73114e-06
Mac_HMOX1	ENSG00000171051	FPR1	Macrophage	-1.38342	2.93282e-05	7.28536e-06
Mac_HMOX1	ENSG00000095002	MSH2	Macrophage	-1.38252	2.98153e-05	7.5013e-06
Mac_HMOX1	ENSG00000197992	CLEC9A	Macrophage	-1.92412	3.7246e-05	9.48942e-06
Mac_HMOX1	ENSG00000126215	XRCC3	Macrophage	-1.88842	3.81873e-05	9.85087e-06
Mac_HMOX1	ENSG00000187720	THSD4	Macrophage	-1.5552	4.23684e-05	1.10644e-05
Mac_HMOX1	ENSG00000123485	HJURP	Macrophage	-1.92048	4.70633e-05	1.24403e-05
Mac_HMOX1	ENSG00000115970	THADA	Macrophage	-1.21771	5.04027e-05	1.34835e-05
Mac_HMOX1	ENSG00000109684	CLNK	Macrophage	-1.78994	5.04658e-05	1.36611e-05
Mac_HMOX1	ENSG00000232810	TNF	Macrophage	-2.1789	5.12551e-05	1.4038e-05
Mac_HMOX1	ENSG00000173535	TNFRSF10C	Macrophage	-1.71095	5.31161e-05	1.47169e-05
Mac_HMOX1	ENSG00000117399	CDC20	Macrophage	-2.26973	5.372e-05	1.50553e-05
Mac_HMOX1	ENSG00000139618	BRCA2	Macrophage	-1.75031	7.09793e-05	2.01183e-05
Mac_HMOX1	ENSG00000276085	CCL3L1	Macrophage	-1.48612	8.07832e-05	2.31544e-05
Mac_HMOX1	ENSG00000115590	IL1R2	Macrophage	-1.89004	8.21112e-05	2.37966e-05
Mac_HMOX1	ENSG00000161905	ALOX15	Macrophage	-1.85466	8.37742e-05	2.45453e-05
Mac_HMOX1	ENSG00000100985	MMP9	Macrophage	-2.43602	8.52784e-05	2.52576e-05
Mac_HMOX1	ENSG00000225746	MEG8	Macrophage	-1.5629	8.56471e-05	2.56396e-05
Mac_HMOX1	ENSG00000147113	DIPK2B	Macrophage	-1.96683	9.63465e-05	2.91494e-05
Mac_HMOX1	ENSG00000235244	DANT2	Macrophage	-1.46357	0.000104344	3.22337e-05
Mac_HMOX1	ENSG00000203747	FCGR3A	Macrophage	-0.997045	0.000104344	3.19378e-05
Mac_HMOX1	ENSG00000104738	MCM4	Macrophage	-1.60289	0.000114076	3.56033e-05
Mac_HMOX1	ENSG00000164125	GASK1B	Macrophage	-0.877693	0.000119199	3.7801e-05
Mac_HMOX1	ENSG00000131828	PDHA1	Macrophage	-1.04855	0.000119199	3.79614e-05
Mac_HMOX1	ENSG00000225783	MIAT	Macrophage	-1.74553	0.000139652	4.49199e-05
Mac_HMOX1	ENSG00000197903	HIST1H2BK	Macrophage	-1.09469	0.000153886	4.99883e-05
Mac_HMOX1	ENSG00000140932	CMTM2	Macrophage	-1.79602	0.000155536	5.13247e-05
Mac_HMOX1	ENSG00000106799	TGFBR1	Macrophage	-0.892614	0.000155536	5.1515e-05
Mac_HMOX1	ENSG00000162723	SLAMF9	Macrophage	-2.00486	0.000170169	5.69036e-05
Mac_HMOX1	ENSG00000132646	PCNA	Macrophage	-1.03167	0.00017845	6.0241e-05
Mac_HMOX1	ENSG00000257335	MGAM	Macrophage	-1.69832	0.000183874	6.26576e-05
Mac_HMOX1	ENSG00000051180	RAD51	Macrophage	-1.92513	0.000202079	6.9505e-05
Mac_HMOX1	ENSG00000179776	CDH5	Macrophage	-1.49852	0.000219114	7.67597e-05
Mac_HMOX1	ENSG00000165124	SVEP1	Macrophage	-1.66196	0.000219114	7.61814e-05
Mac_HMOX1	ENSG00000155011	DKK2	Macrophage	-1.49845	0.000269709	9.5343e-05
Mac_HMOX1	ENSG00000164362	TERT	Macrophage	-1.9699	0.000310128	0.000110619
Mac_HMOX1	ENSG00000183091	NEB	Macrophage	-1.54054	0.000318587	0.000114651
Mac_HMOX1	ENSG00000124067	SLC12A4	Macrophage	-1.39127	0.000329264	0.000119542
Mac_HMOX1	ENSG00000143184	XCL1	Macrophage	-1.58485	0.000332184	0.00012166
Mac_HMOX1	ENSG00000143546	S100A8	Macrophage	-1.31204	0.000335849	0.000124071
Mac_HMOX1	ENSG00000141510	TP53	Macrophage	-0.966633	0.000340485	0.000126869
Mac_HMOX1	ENSG00000115884	SDC1	Macrophage	-1.88757	0.000347585	0.000130621
Mac_HMOX1	ENSG00000134817	APLNR	Macrophage	-1.50061	0.000365931	0.000139846
Mac_HMOX1	ENSG00000149294	NCAM1	Macrophage	-1.65276	0.000365931	0.000139701
Mac_HMOX1	ENSG00000163734	CXCL3	Macrophage	-1.04139	0.000415121	0.000159967
Mac_HMOX1	ENSG00000166508	MCM7	Macrophage	-1.25589	0.000426123	0.000165564
Mac_HMOX1	ENSG00000070961	ATP2B1	Macrophage	-1.04156	0.000498695	0.000195348
Mac_HMOX1	ENSG00000069122	ADGRF5	Macrophage	-1.40454	0.000503044	0.000198654
Mac_HMOX1	ENSG00000164171	ITGA2	Macrophage	-1.48493	0.000520642	0.000209791
Mac_HMOX1	ENSG00000081479	LRP2	Macrophage	-1.8193	0.000520642	0.000210578
Mac_HMOX1	ENSG00000149534	MS4A2	Macrophage	-1.74635	0.000520642	0.000209244
Mac_HMOX1	ENSG00000163464	CXCR1	Macrophage	-1.93322	0.000551679	0.000224888
Mac_HMOX1	ENSG00000268257	AIRN	Macrophage	-1.83755	0.000577992	0.000237455
Mac_HMOX1	ENSG00000166535	A2ML1	Macrophage	-1.83608	0.000674752	0.000283654
Mac_HMOX1	ENSG00000117281	CD160	Macrophage	-1.55158	0.000674752	0.000283435
Mac_HMOX1	ENSG00000079246	XRCC5	Macrophage	-0.708598	0.000674752	0.000282375
Mac_HMOX1	ENSG00000137752	CASP1	Macrophage	-0.940664	0.00067821	0.000289427
Mac_HMOX1	ENSG00000197385	ZNF860	Macrophage	-1.74616	0.00067821	0.000287498
Mac_HMOX1	ENSG00000073050	XRCC1	Macrophage	-1.02974	0.000681414	0.000292965
Mac_HMOX1	ENSG00000152402	GUCY1A2	Macrophage	-1.77187	0.000686787	0.000297462
Mac_HMOX1	ENSG00000122025	FLT3	Macrophage	-1.79816	0.000737347	0.000321709
Mac_HMOX1	ENSG00000162771	FAM71A	Macrophage	-1.7098	0.000769335	0.000338116
Mac_HMOX1	ENSG00000156738	MS4A1	Macrophage	-1.83216	0.000786938	0.000348358
Mac_HMOX1	ENSG00000140564	FURIN	Macrophage	-0.7164	0.000789955	0.000352209
Mac_HMOX1	ENSG00000104435	STMN2	Macrophage	-1.67005	0.000798974	0.000358775
Mac_HMOX1	ENSG00000134853	PDGFRA	Macrophage	-1.32868	0.000833883	0.000377106
Mac_HMOX1	ENSG00000109846	CRYAB	Macrophage	-1.13941	0.000870988	0.00039666
Mac_HMOX1	ENSG00000134539	KLRD1	Macrophage	-1.47426	0.000941628	0.000431829
Mac_HMOX1	ENSG00000131203	IDO1	Macrophage	-1.64313	0.00105163	0.000485627
Mac_HMOX1	ENSG00000149311	ATM	Macrophage	-0.889685	0.00119388	0.000555679
Mac_HMOX1	ENSG00000133392	MYH11	Macrophage	-1.32222	0.00119388	0.00055892
Mac_HMOX1	ENSG00000141682	PMAIP1	Macrophage	-1.3597	0.00121902	0.000574568
Mac_HMOX1	ENSG00000135046	ANXA1	Macrophage	-0.670704	0.00121932	0.000578594
Mac_HMOX1	ENSG00000144218	AFF3	Macrophage	-1.6183	0.00124074	0.00059271
Mac_HMOX1	ENSG00000006377	DLX6	Macrophage	-1.494	0.00136125	0.000654615
Mac_HMOX1	ENSG00000166147	FBN1	Macrophage	-1.24505	0.00157857	0.000764149
Mac_HMOX1	ENSG00000198178	CLEC4C	Macrophage	-1.63062	0.00167591	0.000816605
Mac_HMOX1	ENSG00000143248	RGS5	Macrophage	-1.21266	0.00185975	0.000912107
Mac_HMOX1	ENSG00000099977	DDT	Macrophage	-1.35604	0.00197469	0.000974768
Mac_HMOX1	ENSG00000111537	IFNG	Macrophage	-1.62839	0.00203948	0.00101325
Mac_HMOX1	ENSG00000196419	XRCC6	Macrophage	-0.66631	0.00208533	0.00104267
Mac_HMOX1	ENSG00000099974	DDTL	Macrophage	-1.23235	0.00218601	0.00109996
Mac_HMOX1	ENSG00000213809	KLRK1	Macrophage	-1.1445	0.00220202	0.00111504
Mac_HMOX1	ENSG00000163072	NOSTRIN	Macrophage	-1.61283	0.00229148	0.00116763
Mac_HMOX1	ENSG00000170458	CD14	Macrophage	-0.702067	0.0023594	0.00120976
Mac_HMOX1	ENSG00000167548	KMT2D	Macrophage	-0.982816	0.0023771	0.00122798
Mac_HMOX1	ENSG00000102265	TIMP1	Macrophage	-0.696234	0.0023771	0.00123397
Mac_HMOX1	ENSG00000123643	SLC36A1	Macrophage	-0.733786	0.00243533	0.00127196
Mac_HMOX1	ENSG00000076242	MLH1	Macrophage	-0.998979	0.00248956	0.00130821
Mac_HMOX1	ENSG00000175164	ABO	Macrophage	-1.91052	0.00254199	0.00134386
Mac_HMOX1	ENSG00000087088	BAX	Macrophage	-0.910866	0.0026862	0.00143257
Mac_HMOX1	ENSG00000157404	KIT	Macrophage	-1.38212	0.0026862	0.0014372
Mac_HMOX1	ENSG00000198053	SIRPA	Macrophage	-0.504997	0.00283643	0.00152661
Mac_HMOX1	ENSG00000160712	IL6R	Macrophage	-0.950538	0.00287583	0.00155698
Mac_HMOX1	ENSG00000106366	SERPINE1	Macrophage	-0.973873	0.00304454	0.00166771
Mac_HMOX1	ENSG00000061656	SPAG4	Macrophage	-1.71866	0.00304454	0.00166299
Mac_HMOX1	ENSG00000204262	COL5A2	Macrophage	-1.25032	0.00318774	0.0017563
Mac_HMOX1	ENSG00000231764	DLX6-AS1	Macrophage	-1.48142	0.00328198	0.00181868
Mac_HMOX1	ENSG00000117707	PROX1	Macrophage	-1.35763	0.00329774	0.00183791
Mac_HMOX1	ENSG00000137441	FGFBP2	Macrophage	-1.43913	0.0036956	0.00207142
Mac_HMOX1	ENSG00000114026	OGG1	Macrophage	-0.939108	0.00388055	0.00218745
Mac_HMOX1	ENSG00000107796	ACTA2	Macrophage	-1.17639	0.00392017	0.00222226
Mac_HMOX1	ENSG00000164867	NOS3	Macrophage	-1.42757	0.00392705	0.00223867
Mac_HMOX1	ENSG00000141052	MYOCD	Macrophage	-1.59431	0.00393127	0.00225359
Mac_HMOX1	ENSG00000150636	CCDC102B	Macrophage	-1.10318	0.00404914	0.00233406
Mac_HMOX1	ENSG00000106018	VIPR2	Macrophage	-1.33601	0.00437347	0.00253494
Mac_HMOX1	ENSG00000196371	FUT4	Macrophage	-1.0148	0.00440706	0.00256845
Mac_HMOX1	ENSG00000131477	RAMP2	Macrophage	-1.42788	0.00449842	0.00263601
Mac_HMOX1	ENSG00000020922	MRE11	Macrophage	-1.05673	0.00450118	0.0026663
Mac_HMOX1	ENSG00000184292	TACSTD2	Macrophage	-1.55786	0.00450118	0.00266233
Mac_HMOX1	ENSG00000113810	SMC4	Macrophage	-0.963805	0.00454342	0.0027058
Mac_HMOX1	ENSG00000204217	BMPR2	Macrophage	-0.779873	0.00483113	0.00289252
Mac_HMOX1	ENSG00000175595	ERCC4	Macrophage	-1.30178	0.00499431	0.00300613
Mac_HMOX1	ENSG00000198218	QRICH1	Macrophage	-0.832083	0.00509415	0.00308245
Mac_HMOX1	ENSG00000140398	NEIL1	Macrophage	-1.41848	0.00567472	0.00345182
Mac_HMOX1	ENSG00000186377	CYP4X1	Macrophage	-1.37457	0.0058428	0.00357267
Mac_HMOX1	ENSG00000102174	PHEX	Macrophage	-1.30363	0.00603168	0.00370737
Mac_HMOX1	ENSG00000127083	OMD	Macrophage	-1.01029	0.00634474	0.00392
Mac_HMOX1	ENSG00000138795	LEF1	Macrophage	-1.13667	0.00651867	0.00404822
Mac_HMOX1	ENSG00000128052	KDR	Macrophage	-1.58046	0.00676093	0.0042202
Mac_HMOX1	ENSG00000037280	FLT4	Macrophage	-1.69886	0.0068865	0.00432051
Mac_HMOX1	ENSG00000224259	LINC01133	Macrophage	-1.42706	0.0070078	0.00441893
Mac_HMOX1	ENSG00000117519	CNN3	Macrophage	-0.932611	0.00728503	0.00461695
Mac_HMOX1	ENSG00000196776	CD47	Macrophage	-0.549393	0.00792356	0.00504685
Mac_HMOX1	ENSG00000140937	CDH11	Macrophage	-1.04408	0.00796205	0.00512209
Mac_HMOX1	ENSG00000120156	TEK	Macrophage	-1.38705	0.00796205	0.00511106
Mac_HMOX1	ENSG00000163568	AIM2	Macrophage	-1.36877	0.00807394	0.00521978
Mac_HMOX1	ENSG00000115607	IL18RAP	Macrophage	-1.3988	0.00816173	0.00530253
Mac_HMOX1	ENSG00000150045	KLRF1	Macrophage	-1.27842	0.00845945	0.00552289
Mac_HMOX1	ENSG00000133246	PRAM1	Macrophage	-1.45343	0.00873157	0.00572836
Mac_HMOX1	ENSG00000105880	DLX5	Macrophage	-1.31284	0.00927134	0.006112
Mac_HMOX1	ENSG00000125868	DSTN	Macrophage	-0.571473	0.00947744	0.00627805
Mac_HMOX1	ENSG00000196549	MME	Macrophage	-1.04002	0.00962268	0.0064049
Mac_HMOX1	ENSG00000113721	PDGFRB	Macrophage	-1.10501	0.00986833	0.00659984
Mac_HMOX1	ENSG00000177575	CD163	Macrophage	-0.567121	0.0101546	0.00682362
Mac_HMOX1	ENSG00000115523	GNLY	Macrophage	-1.59558	0.0117522	0.00793459
Mac_HMOX1	ENSG00000164305	CASP3	Macrophage	-0.829128	0.0131113	0.008894
Mac_HMOX1	ENSG00000169783	LINGO1	Macrophage	-1.57376	0.0138992	0.00947273
Mac_HMOX1	ENSG00000102010	BMX	Macrophage	-1.38017	0.0141164	0.0096657
Mac_HMOX1	ENSG00000229619	MBNL1-AS1	Macrophage	-0.959748	0.0143889	0.00989809
Mac_HMOX1	ENSG00000123999	INHA	Macrophage	-1.53836	0.0144738	0.0100399
Mac_HMOX1	ENSG00000253729	PRKDC	Macrophage	-0.671787	0.0144738	0.0100487
Mac_HMOX1	ENSG00000116191	RALGPS2	Macrophage	-1.12569	0.0164712	0.0114879
Mac_HMOX1	ENSG00000137745	MMP13	Macrophage	-1.51226	0.0166811	0.0116874
Mac_HMOX1	ENSG00000166402	TUB	Macrophage	-1.04653	0.0168334	0.0118477
Mac_HMOX1	ENSG00000165949	IFI27	Macrophage	1.1675	0.0168773	0.0119324
Mac_HMOX1	ENSG00000170442	KRT86	Macrophage	-0.650261	0.0170349	0.0120981
Mac_HMOX1	ENSG00000145782	ATG12	Macrophage	-0.758712	0.017345	0.0123735
Mac_HMOX1	ENSG00000153208	MERTK	Macrophage	-0.514048	0.0178157	0.0127661
Mac_HMOX1	ENSG00000151617	EDNRA	Macrophage	-1.01558	0.017922	0.0128993
Mac_HMOX1	ENSG00000010610	CD4	Macrophage	-0.487251	0.0179497	0.0129764
Mac_HMOX1	ENSG00000139874	SSTR1	Macrophage	-1.16116	0.0196852	0.0142937
Mac_HMOX1	ENSG00000143799	PARP1	Macrophage	-0.643286	0.0211468	0.0154223
Mac_HMOX1	ENSG00000100644	HIF1A	Macrophage	-0.53579	0.0212515	0.0155664
Mac_HMOX1	ENSG00000126581	BECN1	Macrophage	-0.493216	0.0215276	0.0158372
Mac_HMOX1	ENSG00000123384	LRP1	Macrophage	-0.412384	0.0217945	0.0161029
Mac_HMOX1	ENSG00000110799	VWF	Macrophage	-0.91761	0.0218549	0.0162172
Mac_HMOX1	ENSG00000105369	CD79A	Macrophage	-1.32419	0.0221869	0.0165805
Mac_HMOX1	ENSG00000182871	COL18A1	Macrophage	-0.993246	0.0221869	0.0166049
Mac_HMOX1	ENSG00000129226	CD68	Macrophage	0.339912	0.022998	0.0173912
Mac_HMOX1	ENSG00000135443	KRT85	Macrophage	-1.24396	0.022998	0.0174294
Mac_HMOX1	ENSG00000101335	MYL9	Macrophage	-0.729793	0.022998	0.0174316
Mac_HMOX1	ENSG00000180644	PRF1	Macrophage	-1.26798	0.023365	0.0177842
Mac_HMOX1	ENSG00000069431	ABCC9	Macrophage	-1.09079	0.023517	0.0179748
Mac_HMOX1	ENSG00000163600	ICOS	Macrophage	-1.2525	0.0239914	0.0185666
Mac_HMOX1	ENSG00000115457	IGFBP2	Macrophage	-1.02891	0.0239914	0.0184867
Mac_HMOX1	ENSG00000101162	TUBB1	Macrophage	-1.15101	0.0239914	0.0185142
Mac_HMOX1	ENSG00000164692	COL1A2	Macrophage	-0.631743	0.024516	0.0190506
Mac_HMOX1	ENSG00000077522	ACTN2	Macrophage	-1.46708	0.0254033	0.019821
Mac_HMOX1	ENSG00000122691	TWIST1	Macrophage	-1.23821	0.0254434	0.0199334
Mac_HMOX1	ENSG00000113361	CDH6	Macrophage	-1.41491	0.0265679	0.020899
Mac_HMOX1	ENSG00000175445	LPL	Macrophage	-0.70123	0.0283229	0.0223697
Mac_HMOX1	ENSG00000176083	ZNF683	Macrophage	-1.45942	0.0296339	0.0234995
Mac_HMOX1	ENSG00000140941	MAP1LC3B	Macrophage	-0.552403	0.0308654	0.0245743
Mac_HMOX1	ENSG00000129038	LOXL1	Macrophage	-1.14445	0.0310248	0.0248001
Mac_HMOX1	ENSG00000197253	TPSB2	Macrophage	-1.19419	0.0321826	0.0258281
Mac_HMOX1	ENSG00000165757	JCAD	Macrophage	-0.8133	0.0333037	0.0268339
Mac_HMOX1	ENSG00000174175	SELP	Macrophage	-1.08421	0.0367331	0.029714
Mac_HMOX1	ENSG00000180875	GREM2	Macrophage	-1.24881	0.0397616	0.0322905
Mac_HMOX1	ENSG00000168056	LTBP3	Macrophage	-0.674433	0.0410801	0.0334921
Mac_HMOX1	ENSG00000115718	PROC	Macrophage	-1.24199	0.0420582	0.0344234
Mac_HMOX1	ENSG00000277734	TRAC	Macrophage	-0.706814	0.043464	0.0357125
Mac_HMOX1	ENSG00000168542	COL3A1	Macrophage	-0.498551	0.0444317	0.0366491
Mac_HMOX1	ENSG00000174059	CD34	Macrophage	-0.907955	0.0445122	0.0368573
Mac_HMOX1	ENSG00000136634	IL10	Macrophage	-0.693419	0.0469485	0.0390241
Mac_HMOX1	ENSG00000163513	TGFBR2	Macrophage	-0.480455	0.0485661	0.0405233
Mac_ITGAXhi	ENSG00000243716	NPIPB5	Macrophage	1.52531	1.69048e-28	5.38368e-31
Mac_ITGAXhi	ENSG00000231721	LINC-PINT	Macrophage	1.24107	2.34054e-19	1.49079e-21
Mac_ITGAXhi	ENSG00000140287	HDC	Macrophage	1.26701	3.71245e-18	3.68421e-20
Mac_ITGAXhi	ENSG00000115970	THADA	Macrophage	1.23583	3.71245e-18	4.72923e-20
Mac_ITGAXhi	ENSG00000090382	LYZ	Macrophage	-1.52582	3.53331e-17	5.62628e-19
Mac_ITGAXhi	ENSG00000177575	CD163	Macrophage	-1.46621	4.61361e-17	9.45527e-19
Mac_ITGAXhi	ENSG00000115718	PROC	Macrophage	2.05979	4.61361e-17	1.02851e-18
Mac_ITGAXhi	ENSG00000010610	CD4	Macrophage	-0.923079	8.3525e-16	2.12803e-17
Mac_ITGAXhi	ENSG00000183765	CHEK2	Macrophage	1.29774	1.01641e-15	2.91327e-17
Mac_ITGAXhi	ENSG00000077522	ACTN2	Macrophage	1.80343	1.03516e-15	3.29668e-17
Mac_ITGAXhi	ENSG00000156738	MS4A1	Macrophage	1.92169	2.79339e-15	9.78575e-17
Mac_ITGAXhi	ENSG00000170160	CCDC144A	Macrophage	1.34769	3.39316e-15	1.29675e-16
Mac_ITGAXhi	ENSG00000118785	SPP1	Macrophage	-2.27891	4.62191e-15	1.91353e-16
Mac_ITGAXhi	ENSG00000171236	LRG1	Macrophage	1.84566	9.4512e-15	4.21391e-16
Mac_ITGAXhi	ENSG00000115523	GNLY	Macrophage	1.71908	1.01582e-14	4.85267e-16
Mac_ITGAXhi	ENSG00000271447	MMP28	Macrophage	1.77659	2.55002e-14	1.29937e-15
Mac_ITGAXhi	ENSG00000171634	BPTF	Macrophage	0.836238	3.53961e-14	1.91635e-15
Mac_ITGAXhi	ENSG00000012124	CD22	Macrophage	1.35497	3.76257e-14	2.15689e-15
Mac_ITGAXhi	ENSG00000231764	DLX6-AS1	Macrophage	1.54113	3.79323e-14	2.29526e-15
Mac_ITGAXhi	ENSG00000178404	CEP295NL	Macrophage	1.74304	4.7496e-14	3.07984e-15
Mac_ITGAXhi	ENSG00000061656	SPAG4	Macrophage	1.61978	4.7496e-14	3.17648e-15
Mac_ITGAXhi	ENSG00000129226	CD68	Macrophage	-1.25749	5.54993e-14	3.88849e-15
Mac_ITGAXhi	ENSG00000109684	CLNK	Macrophage	1.47474	6.43219e-14	4.71148e-15
Mac_ITGAXhi	ENSG00000250722	SELENOP	Macrophage	-1.9781	2.04678e-13	1.56442e-14
Mac_ITGAXhi	ENSG00000213088	ACKR1	Macrophage	1.74115	2.05054e-13	1.6326e-14
Mac_ITGAXhi	ENSG00000248323	LUCAT1	Macrophage	1.14645	5.29757e-13	4.38652e-14
Mac_ITGAXhi	ENSG00000197385	ZNF860	Macrophage	1.69907	5.81849e-13	5.00316e-14
Mac_ITGAXhi	ENSG00000012048	BRCA1	Macrophage	1.35614	6.86684e-13	6.12329e-14
Mac_ITGAXhi	ENSG00000137441	FGFBP2	Macrophage	1.6952	7.25588e-13	6.70129e-14
Mac_ITGAXhi	ENSG00000163220	S100A9	Macrophage	-1.75391	8.17373e-13	7.8093e-14
Mac_ITGAXhi	ENSG00000235244	DANT2	Macrophage	1.40397	8.24687e-13	8.14181e-14
Mac_ITGAXhi	ENSG00000164125	GASK1B	Macrophage	-0.991951	8.63142e-13	8.79635e-14
Mac_ITGAXhi	ENSG00000106991	ENG	Macrophage	-0.920981	8.72962e-13	9.17445e-14
Mac_ITGAXhi	ENSG00000037280	FLT4	Macrophage	1.50752	9.13643e-13	9.89295e-14
Mac_ITGAXhi	ENSG00000123643	SLC36A1	Macrophage	0.822548	1.05346e-12	1.17424e-13
Mac_ITGAXhi	ENSG00000164733	CTSB	Macrophage	-1.23471	1.94065e-12	2.22495e-13
Mac_ITGAXhi	ENSG00000095002	MSH2	Macrophage	0.926178	2.10306e-12	2.47812e-13
Mac_ITGAXhi	ENSG00000203747	FCGR3A	Macrophage	-1.33244	2.7144e-12	3.28494e-13
Mac_ITGAXhi	ENSG00000105327	BBC3	Macrophage	1.49186	3.01258e-12	3.74174e-13
Mac_ITGAXhi	ENSG00000187720	THSD4	Macrophage	1.42171	4.61953e-12	5.88476e-13
Mac_ITGAXhi	ENSG00000111404	RERGL	Macrophage	1.45358	6.08308e-12	7.94288e-13
Mac_ITGAXhi	ENSG00000169783	LINGO1	Macrophage	1.49475	6.30925e-12	8.43913e-13
Mac_ITGAXhi	ENSG00000129173	E2F8	Macrophage	1.31167	7.31242e-12	1.00138e-12
Mac_ITGAXhi	ENSG00000139874	SSTR1	Macrophage	1.4623	8.18137e-12	1.14643e-12
Mac_ITGAXhi	ENSG00000122691	TWIST1	Macrophage	1.46703	1.18394e-11	1.69672e-12
Mac_ITGAXhi	ENSG00000150045	KLRF1	Macrophage	1.45138	1.18695e-11	1.73885e-12
Mac_ITGAXhi	ENSG00000170458	CD14	Macrophage	-1.20117	1.37016e-11	2.05087e-12
Mac_ITGAXhi	ENSG00000126787	DLGAP5	Macrophage	1.46748	1.61315e-11	2.46595e-12
Mac_ITGAXhi	ENSG00000162771	FAM71A	Macrophage	1.50522	1.69379e-11	2.64317e-12
Mac_ITGAXhi	ENSG00000225783	MIAT	Macrophage	1.65003	1.72752e-11	2.75083e-12
Mac_ITGAXhi	ENSG00000178999	AURKB	Macrophage	1.68996	2.10138e-11	3.41307e-12
Mac_ITGAXhi	ENSG00000198178	CLEC4C	Macrophage	1.56883	3.03996e-11	5.03433e-12
Mac_ITGAXhi	ENSG00000167286	CD3D	Macrophage	1.30355	3.06302e-11	5.17006e-12
Mac_ITGAXhi	ENSG00000198670	LPA	Macrophage	1.273	4.21271e-11	7.24478e-12
Mac_ITGAXhi	ENSG00000166535	A2ML1	Macrophage	1.49481	4.41863e-11	7.73964e-12
Mac_ITGAXhi	ENSG00000106018	VIPR2	Macrophage	1.40333	5.02568e-11	8.963e-12
Mac_ITGAXhi	ENSG00000149451	ADAM33	Macrophage	1.44041	6.57534e-11	1.19361e-11
Mac_ITGAXhi	ENSG00000205362	MT1A	Macrophage	1.88909	7.27651e-11	1.34407e-11
Mac_ITGAXhi	ENSG00000249669	CARMN	Macrophage	1.35448	7.76024e-11	1.45813e-11
Mac_ITGAXhi	ENSG00000225556	C2CD4D	Macrophage	1.63039	8.91965e-11	1.70439e-11
Mac_ITGAXhi	ENSG00000144218	AFF3	Macrophage	1.49946	1.31052e-10	2.54591e-11
Mac_ITGAXhi	ENSG00000180644	PRF1	Macrophage	1.50753	2.51928e-10	4.97438e-11
Mac_ITGAXhi	ENSG00000171611	PTCRA	Macrophage	1.40435	3.21771e-10	6.45592e-11
Mac_ITGAXhi	ENSG00000069122	ADGRF5	Macrophage	1.11897	3.52678e-10	7.18834e-11
Mac_ITGAXhi	ENSG00000130303	BST2	Macrophage	-0.980113	3.66702e-10	7.59097e-11
Mac_ITGAXhi	ENSG00000176083	ZNF683	Macrophage	1.58227	3.78321e-10	7.95197e-11
Mac_ITGAXhi	ENSG00000151617	EDNRA	Macrophage	1.42013	4.66745e-10	1.01079e-10
Mac_ITGAXhi	ENSG00000115607	IL18RAP	Macrophage	1.42455	4.66745e-10	9.97889e-11
Mac_ITGAXhi	ENSG00000204323	SMIM5	Macrophage	1.69754	5.21695e-10	1.1464e-10
Mac_ITGAXhi	ENSG00000089685	BIRC5	Macrophage	1.55793	6.26258e-10	1.39612e-10
Mac_ITGAXhi	ENSG00000175595	ERCC4	Macrophage	1.30466	7.73745e-10	1.74955e-10
Mac_ITGAXhi	ENSG00000105329	TGFB1	Macrophage	-1.02213	8.06861e-10	1.85013e-10
Mac_ITGAXhi	ENSG00000183091	NEB	Macrophage	1.29033	9.41705e-10	2.18931e-10
Mac_ITGAXhi	ENSG00000225746	MEG8	Macrophage	1.24458	1.15473e-09	2.72134e-10
Mac_ITGAXhi	ENSG00000080854	IGSF9B	Macrophage	1.6287	1.22004e-09	2.91412e-10
Mac_ITGAXhi	ENSG00000123485	HJURP	Macrophage	1.28553	1.24183e-09	3.00571e-10
Mac_ITGAXhi	ENSG00000128052	KDR	Macrophage	1.19333	1.62164e-09	3.97663e-10
Mac_ITGAXhi	ENSG00000126215	XRCC3	Macrophage	1.34529	1.67058e-09	4.14986e-10
Mac_ITGAXhi	ENSG00000117281	CD160	Macrophage	1.28888	1.74958e-09	4.4287e-10
Mac_ITGAXhi	ENSG00000136826	KLF4	Macrophage	1.02135	1.74958e-09	4.45752e-10
Mac_ITGAXhi	ENSG00000175164	ABO	Macrophage	1.68127	1.90904e-09	4.92459e-10
Mac_ITGAXhi	ENSG00000115884	SDC1	Macrophage	1.41679	3.2932e-09	8.60008e-10
Mac_ITGAXhi	ENSG00000012061	ERCC1	Macrophage	0.96488	4.27448e-09	1.12988e-09
Mac_ITGAXhi	ENSG00000138795	LEF1	Macrophage	1.22224	4.75024e-09	1.27077e-09
Mac_ITGAXhi	ENSG00000135046	ANXA1	Macrophage	-1.14034	4.89284e-09	1.3245e-09
Mac_ITGAXhi	ENSG00000163072	NOSTRIN	Macrophage	1.28896	5.556e-09	1.52171e-09
Mac_ITGAXhi	ENSG00000105369	CD79A	Macrophage	1.79346	7.4148e-09	2.05442e-09
Mac_ITGAXhi	ENSG00000164867	NOS3	Macrophage	1.2649	8.33066e-09	2.33471e-09
Mac_ITGAXhi	ENSG00000134817	APLNR	Macrophage	1.42098	9.15557e-09	2.59505e-09
Mac_ITGAXhi	ENSG00000161905	ALOX15	Macrophage	1.49915	1.0363e-08	2.9703e-09
Mac_ITGAXhi	ENSG00000152402	GUCY1A2	Macrophage	1.12591	1.19678e-08	3.46837e-09
Mac_ITGAXhi	ENSG00000141052	MYOCD	Macrophage	1.42393	1.40159e-08	4.10658e-09
Mac_ITGAXhi	ENSG00000030110	BAK1	Macrophage	0.862912	1.40862e-08	4.17202e-09
Mac_ITGAXhi	ENSG00000163600	ICOS	Macrophage	1.18797	1.475e-08	4.4156e-09
Mac_ITGAXhi	ENSG00000111537	IFNG	Macrophage	1.27872	1.58569e-08	4.79747e-09
Mac_ITGAXhi	ENSG00000177455	CD19	Macrophage	1.549	2.13938e-08	6.54078e-09
Mac_ITGAXhi	ENSG00000102265	TIMP1	Macrophage	-1.41255	2.4589e-08	7.59596e-09
Mac_ITGAXhi	ENSG00000213809	KLRK1	Macrophage	1.20251	2.58028e-08	8.05311e-09
Mac_ITGAXhi	ENSG00000196588	MRTFA	Macrophage	0.750815	2.81785e-08	8.88429e-09
Mac_ITGAXhi	ENSG00000180871	CXCR2	Macrophage	1.24592	3.20139e-08	1.01955e-08
Mac_ITGAXhi	ENSG00000143546	S100A8	Macrophage	-1.68351	3.38897e-08	1.10088e-08
Mac_ITGAXhi	ENSG00000101162	TUBB1	Macrophage	1.33016	3.38897e-08	1.09838e-08
Mac_ITGAXhi	ENSG00000117399	CDC20	Macrophage	1.3143	4.3121e-08	1.41448e-08
Mac_ITGAXhi	ENSG00000183963	SMTN	Macrophage	1.39073	4.61474e-08	1.52845e-08
Mac_ITGAXhi	ENSG00000139618	BRCA2	Macrophage	1.24112	5.34453e-08	1.78718e-08
Mac_ITGAXhi	ENSG00000105880	DLX5	Macrophage	1.30972	7.58209e-08	2.55956e-08
Mac_ITGAXhi	ENSG00000166033	HTRA1	Macrophage	-1.36835	7.97757e-08	2.71847e-08
Mac_ITGAXhi	ENSG00000133246	PRAM1	Macrophage	1.36104	8.25712e-08	2.84003e-08
Mac_ITGAXhi	ENSG00000115414	FN1	Macrophage	-1.50146	9.71484e-08	3.37235e-08
Mac_ITGAXhi	ENSG00000268257	AIRN	Macrophage	1.29572	1.4891e-07	5.21661e-08
Mac_ITGAXhi	ENSG00000135443	KRT85	Macrophage	1.28555	1.88464e-07	6.66227e-08
Mac_ITGAXhi	ENSG00000143184	XCL1	Macrophage	1.3115	2.10828e-07	7.51997e-08
Mac_ITGAXhi	ENSG00000164362	TERT	Macrophage	1.21093	2.16646e-07	7.79649e-08
Mac_ITGAXhi	ENSG00000119688	ABCD4	Macrophage	0.817448	2.20106e-07	8.00909e-08
Mac_ITGAXhi	ENSG00000197253	TPSB2	Macrophage	1.18507	2.20106e-07	8.06122e-08
Mac_ITGAXhi	ENSG00000224259	LINC01133	Macrophage	1.32405	2.2934e-07	8.47244e-08
Mac_ITGAXhi	ENSG00000163464	CXCR1	Macrophage	1.43268	2.67089e-07	9.95205e-08
Mac_ITGAXhi	ENSG00000173762	CD7	Macrophage	1.95021	2.77377e-07	1.04237e-07
Mac_ITGAXhi	ENSG00000122025	FLT3	Macrophage	1.35205	3.27289e-07	1.24036e-07
Mac_ITGAXhi	ENSG00000141682	PMAIP1	Macrophage	1.22166	3.63108e-07	1.38767e-07
Mac_ITGAXhi	ENSG00000081479	LRP2	Macrophage	1.04319	5.68877e-07	2.19217e-07
Mac_ITGAXhi	ENSG00000157404	KIT	Macrophage	1.30983	6.14739e-07	2.38848e-07
Mac_ITGAXhi	ENSG00000087586	AURKA	Macrophage	0.944013	6.38135e-07	2.4997e-07
Mac_ITGAXhi	ENSG00000197992	CLEC9A	Macrophage	1.313	6.50184e-07	2.56761e-07
Mac_ITGAXhi	ENSG00000026025	VIM	Macrophage	-1.1032	7.07512e-07	2.81653e-07
Mac_ITGAXhi	ENSG00000136244	IL6	Macrophage	1.21808	7.37043e-07	2.95756e-07
Mac_ITGAXhi	ENSG00000069431	ABCC9	Macrophage	1.29813	8.00483e-07	3.23762e-07
Mac_ITGAXhi	ENSG00000167483	NIBAN3	Macrophage	1.39217	8.71202e-07	3.5514e-07
Mac_ITGAXhi	ENSG00000099974	DDTL	Macrophage	1.06719	8.77356e-07	3.63236e-07
Mac_ITGAXhi	ENSG00000117707	PROX1	Macrophage	0.950592	8.77356e-07	3.6088e-07
Mac_ITGAXhi	ENSG00000198053	SIRPA	Macrophage	-0.60492	9.11916e-07	3.80449e-07
Mac_ITGAXhi	ENSG00000147113	DIPK2B	Macrophage	1.16258	9.37563e-07	3.94135e-07
Mac_ITGAXhi	ENSG00000164171	ITGA2	Macrophage	1.10093	9.68294e-07	4.10137e-07
Mac_ITGAXhi	ENSG00000174059	CD34	Macrophage	1.05716	9.93035e-07	4.23779e-07
Mac_ITGAXhi	ENSG00000140678	ITGAX	Macrophage	0.697616	9.94464e-07	4.27556e-07
Mac_ITGAXhi	ENSG00000184292	TACSTD2	Macrophage	1.12512	1.11487e-06	4.82872e-07
Mac_ITGAXhi	ENSG00000203883	SOX18	Macrophage	1.46168	1.13598e-06	4.95635e-07
Mac_ITGAXhi	ENSG00000116824	CD2	Macrophage	0.983235	1.15873e-06	5.09252e-07
Mac_ITGAXhi	ENSG00000170312	CDK1	Macrophage	1.15085	1.32876e-06	5.88209e-07
Mac_ITGAXhi	ENSG00000130203	APOE	Macrophage	-1.13969	1.47423e-06	6.57302e-07
Mac_ITGAXhi	ENSG00000140398	NEIL1	Macrophage	1.03593	1.83406e-06	8.23573e-07
Mac_ITGAXhi	ENSG00000163734	CXCL3	Macrophage	0.807021	2.16937e-06	9.81054e-07
Mac_ITGAXhi	ENSG00000123999	INHA	Macrophage	1.40196	2.22171e-06	1.0118e-06
Mac_ITGAXhi	ENSG00000174175	SELP	Macrophage	1.12505	2.28855e-06	1.04952e-06
Mac_ITGAXhi	ENSG00000006377	DLX6	Macrophage	1.04831	2.40528e-06	1.11072e-06
Mac_ITGAXhi	ENSG00000076242	MLH1	Macrophage	0.653994	2.90967e-06	1.3529e-06
Mac_ITGAXhi	ENSG00000100453	GZMB	Macrophage	1.18706	3.66499e-06	1.71577e-06
Mac_ITGAXhi	ENSG00000173535	TNFRSF10C	Macrophage	0.957311	3.91852e-06	1.84695e-06
Mac_ITGAXhi	ENSG00000113088	GZMK	Macrophage	1.04455	4.28975e-06	2.03558e-06
Mac_ITGAXhi	ENSG00000140932	CMTM2	Macrophage	1.2944	5.28328e-06	2.52386e-06
Mac_ITGAXhi	ENSG00000170476	MZB1	Macrophage	1.24716	6.7325e-06	3.2376e-06
Mac_ITGAXhi	ENSG00000131203	IDO1	Macrophage	1.20251	7.63441e-06	3.69564e-06
Mac_ITGAXhi	ENSG00000120156	TEK	Macrophage	0.954772	1.135e-05	5.5304e-06
Mac_ITGAXhi	ENSG00000168056	LTBP3	Macrophage	0.694656	1.20332e-05	5.90163e-06
Mac_ITGAXhi	ENSG00000117984	CTSD	Macrophage	-0.745524	1.2506e-05	6.17333e-06
Mac_ITGAXhi	ENSG00000113721	PDGFRB	Macrophage	1.02334	1.82154e-05	9.04967e-06
Mac_ITGAXhi	ENSG00000131477	RAMP2	Macrophage	1.15515	2.50677e-05	1.25338e-05
Mac_ITGAXhi	ENSG00000149534	MS4A2	Macrophage	1.19266	2.63115e-05	1.32603e-05
Mac_ITGAXhi	ENSG00000102174	PHEX	Macrophage	1.08023	2.63115e-05	1.33233e-05
Mac_ITGAXhi	ENSG00000134853	PDGFRA	Macrophage	0.937774	2.85682e-05	1.4557e-05
Mac_ITGAXhi	ENSG00000196371	FUT4	Macrophage	0.644108	2.88317e-05	1.47831e-05
Mac_ITGAXhi	ENSG00000115590	IL1R2	Macrophage	0.870799	2.89415e-05	1.49316e-05
Mac_ITGAXhi	ENSG00000180875	GREM2	Macrophage	0.934551	3.3015e-05	1.71384e-05
Mac_ITGAXhi	ENSG00000160712	IL6R	Macrophage	0.62137	3.45678e-05	1.80545e-05
Mac_ITGAXhi	ENSG00000196083	IL1RAP	Macrophage	0.819643	3.46267e-05	1.81956e-05
Mac_ITGAXhi	ENSG00000166147	FBN1	Macrophage	0.829536	3.49591e-05	1.84815e-05
Mac_ITGAXhi	ENSG00000101000	PROCR	Macrophage	0.910056	3.51644e-05	1.87885e-05
Mac_ITGAXhi	ENSG00000165124	SVEP1	Macrophage	0.903157	3.51644e-05	1.88141e-05
Mac_ITGAXhi	ENSG00000172236	TPSAB1	Macrophage	1.10103	4.27663e-05	2.30175e-05
Mac_ITGAXhi	ENSG00000261371	PECAM1	Macrophage	-0.574593	4.67059e-05	2.52866e-05
Mac_ITGAXhi	ENSG00000049540	ELN	Macrophage	1.7053	5.39291e-05	2.9369e-05
Mac_ITGAXhi	ENSG00000124067	SLC12A4	Macrophage	1.04041	5.66419e-05	3.10268e-05
Mac_ITGAXhi	ENSG00000130176	CNN1	Macrophage	1.22058	8.44622e-05	4.65349e-05
Mac_ITGAXhi	ENSG00000121807	CCR2	Macrophage	0.946826	0.00010396	5.77996e-05
Mac_ITGAXhi	ENSG00000172572	PDE3A	Macrophage	0.70523	0.00010396	5.79398e-05
Mac_ITGAXhi	ENSG00000067225	PKM	Macrophage	-0.760288	0.000121445	6.80711e-05
Mac_ITGAXhi	ENSG00000155011	DKK2	Macrophage	1.02831	0.000132026	7.44223e-05
Mac_ITGAXhi	ENSG00000128585	MKLN1	Macrophage	0.520715	0.000193578	0.000109735
Mac_ITGAXhi	ENSG00000149311	ATM	Macrophage	0.483293	0.000194643	0.000110959
Mac_ITGAXhi	ENSG00000100393	EP300	Macrophage	0.458144	0.000209732	0.000120228
Mac_ITGAXhi	ENSG00000079246	XRCC5	Macrophage	-0.416692	0.000275237	0.000158656
Mac_ITGAXhi	ENSG00000116191	RALGPS2	Macrophage	0.76672	0.000275579	0.000159731
Mac_ITGAXhi	ENSG00000153563	CD8A	Macrophage	0.971517	0.000278503	0.000162312
Mac_ITGAXhi	ENSG00000020922	MRE11	Macrophage	0.713338	0.000308471	0.00018076
Mac_ITGAXhi	ENSG00000149294	NCAM1	Macrophage	0.987096	0.000317272	0.000186928
Mac_ITGAXhi	ENSG00000183484	GPR132	Macrophage	0.734923	0.000339954	0.000201374
Mac_ITGAXhi	ENSG00000166402	TUB	Macrophage	0.741665	0.000391869	0.000233374
Mac_ITGAXhi	ENSG00000150636	CCDC102B	Macrophage	0.805524	0.000416713	0.000249497
Mac_ITGAXhi	ENSG00000126581	BECN1	Macrophage	-0.58966	0.00043624	0.000262578
Mac_ITGAXhi	ENSG00000198830	HMGN2	Macrophage	0.477354	0.000447757	0.000270935
Mac_ITGAXhi	ENSG00000163513	TGFBR2	Macrophage	-0.476855	0.000479884	0.000291904
Mac_ITGAXhi	ENSG00000229619	MBNL1-AS1	Macrophage	0.737729	0.000511121	0.000312533
Mac_ITGAXhi	ENSG00000110799	VWF	Macrophage	0.743309	0.000546986	0.000336205
Mac_ITGAXhi	ENSG00000106799	TGFBR1	Macrophage	-0.500128	0.000557556	0.000344477
Mac_ITGAXhi	ENSG00000134539	KLRD1	Macrophage	0.965477	0.000574432	0.000356733
Mac_ITGAXhi	ENSG00000051180	RAD51	Macrophage	0.92507	0.000583019	0.000363922
Mac_ITGAXhi	ENSG00000140564	FURIN	Macrophage	-0.543163	0.000692118	0.000434227
Mac_ITGAXhi	ENSG00000073050	XRCC1	Macrophage	0.660537	0.000738523	0.000465693
Mac_ITGAXhi	ENSG00000104435	STMN2	Macrophage	0.930081	0.000871448	0.000552287
Mac_ITGAXhi	ENSG00000179776	CDH5	Macrophage	0.882736	0.00098441	0.000627013
Mac_ITGAXhi	ENSG00000277734	TRAC	Macrophage	0.712225	0.00124471	0.000796774
Mac_ITGAXhi	ENSG00000109846	CRYAB	Macrophage	0.77068	0.00127214	0.00081838
Mac_ITGAXhi	ENSG00000131828	PDHA1	Macrophage	0.476348	0.00135244	0.00087435
Mac_ITGAXhi	ENSG00000102010	BMX	Macrophage	0.89149	0.00155402	0.00100962
Mac_ITGAXhi	ENSG00000137801	THBS1	Macrophage	-0.95412	0.00174263	0.00113771
Mac_ITGAXhi	ENSG00000163568	AIM2	Macrophage	0.756248	0.00247651	0.00162472
Mac_ITGAXhi	ENSG00000135218	CD36	Macrophage	-1.28014	0.0026848	0.00176992
Mac_ITGAXhi	ENSG00000114026	OGG1	Macrophage	0.652213	0.00279565	0.0018519
Mac_ITGAXhi	ENSG00000048052	HDAC9	Macrophage	0.599556	0.00282634	0.00188122
Mac_ITGAXhi	ENSG00000099977	DDT	Macrophage	0.781608	0.00365795	0.0024464
Mac_ITGAXhi	ENSG00000197903	HIST1H2BK	Macrophage	-0.424321	0.00380982	0.0025601
Mac_ITGAXhi	ENSG00000167641	PPP1R14A	Macrophage	0.989993	0.003811	0.00257303
Mac_ITGAXhi	ENSG00000262406	MMP12	Macrophage	-1.61356	0.00382262	0.00259305
Mac_ITGAXhi	ENSG00000113361	CDH6	Macrophage	0.818978	0.00391347	0.00266714
Mac_ITGAXhi	ENSG00000277632	CCL3	Macrophage	0.489999	0.00393815	0.0026965
Mac_ITGAXhi	ENSG00000095970	TREM2	Macrophage	-0.510752	0.00403769	0.00277752
Mac_ITGAXhi	ENSG00000129038	LOXL1	Macrophage	0.62011	0.00430997	0.00297855
Mac_ITGAXhi	ENSG00000131747	TOP2A	Macrophage	0.769638	0.00446066	0.00309689
Mac_ITGAXhi	ENSG00000257335	MGAM	Macrophage	0.701446	0.00517398	0.0036086
Mac_ITGAXhi	ENSG00000197930	ERO1A	Macrophage	-0.629848	0.00518777	0.00363475
Mac_ITGAXhi	ENSG00000276085	CCL3L1	Macrophage	0.460074	0.00648743	0.00456599
Mac_ITGAXhi	ENSG00000137745	MMP13	Macrophage	1.27444	0.00654265	0.0046257
Mac_ITGAXhi	ENSG00000145782	ATG12	Macrophage	0.431213	0.00902073	0.00640644
Mac_ITGAXhi	ENSG00000078401	EDN1	Macrophage	0.611947	0.00926728	0.00661105
Mac_ITGAXhi	ENSG00000087088	BAX	Macrophage	0.431348	0.00981956	0.00703631
Mac_ITGAXhi	ENSG00000131981	LGALS3	Macrophage	-0.59086	0.0104555	0.00752714
Mac_ITGAXhi	ENSG00000140416	TPM1	Macrophage	0.351689	0.0104555	0.00755862
Mac_ITGAXhi	ENSG00000232810	TNF	Macrophage	0.808942	0.0104636	0.00759779
Mac_ITGAXhi	ENSG00000123384	LRP1	Macrophage	-0.289132	0.0124556	0.00908384
Mac_ITGAXhi	ENSG00000275385	CCL18	Macrophage	-0.716874	0.0128326	0.00944054
Mac_ITGAXhi	ENSG00000164687	FABP5	Macrophage	-0.582602	0.0128326	0.00943022
Mac_ITGAXhi	ENSG00000162407	PLPP3	Macrophage	0.428278	0.0137436	0.0101545
Mac_ITGAXhi	ENSG00000088247	KHSRP	Macrophage	-0.298471	0.0143985	0.0106842
Mac_ITGAXhi	ENSG00000167548	KMT2D	Macrophage	0.464166	0.0156825	0.011687
Mac_ITGAXhi	ENSG00000165949	IFI27	Macrophage	-0.589929	0.0160379	0.012054
Mac_ITGAXhi	ENSG00000019169	MARCO	Macrophage	-0.81198	0.0160379	0.0120196
Mac_ITGAXhi	ENSG00000186377	CYP4X1	Macrophage	0.736558	0.0163447	0.0123366
Mac_ITGAXhi	ENSG00000125868	DSTN	Macrophage	-0.344855	0.0179362	0.013595
Mac_ITGAXhi	ENSG00000182871	COL18A1	Macrophage	0.656979	0.0184647	0.0140543
Mac_ITGAXhi	ENSG00000119535	CSF3R	Macrophage	0.384448	0.0224049	0.0171247
Mac_ITGAXhi	ENSG00000204262	COL5A2	Macrophage	0.718828	0.0259605	0.0199251
Mac_ITGAXhi	ENSG00000163751	CPA3	Macrophage	0.645828	0.0287923	0.0221902
Mac_ITGAXhi	ENSG00000064989	CALCRL	Macrophage	0.538909	0.0291134	0.0225971
Mac_ITGAXhi	ENSG00000018280	SLC11A1	Macrophage	0.428465	0.0291134	0.0226231
Mac_ITGAXhi	ENSG00000148773	MKI67	Macrophage	0.703333	0.0324289	0.0253028
Mac_ITGAXhi	ENSG00000108691	CCL2	Macrophage	-0.63678	0.0342395	0.0268245
Mac_ITGAXhi	ENSG00000104320	NBN	Macrophage	0.37081	0.0381563	0.0300147
Mac_ITGAXhi	ENSG00000121966	CXCR4	Macrophage	0.302253	0.0387211	0.0306747
Mac_ITGAXhi	ENSG00000081237	PTPRC	Macrophage	0.244734	0.0387211	0.0307056
Mac_ITGAXhi	ENSG00000179914	ITLN1	Macrophage	0.814054	0.0389656	0.0310236
Mac_ITGAXhi	ENSG00000100985	MMP9	Macrophage	-1.33563	0.0392692	0.0313903
Mac_ITGAXhi	ENSG00000164692	COL1A2	Macrophage	-0.382025	0.039986	0.0320906
Mac_ITGAXhi	ENSG00000141510	TP53	Macrophage	0.312326	0.0454786	0.0366436
Mac_ITGAXhi	ENSG00000117519	CNN3	Macrophage	0.409764	0.0488422	0.0395093
Mac_S100A8hi	ENSG00000143546	S100A8	Macrophage	4.55334	5.71429e-107	1.81984e-109
Mac_S100A8hi	ENSG00000117984	CTSD	Macrophage	-3.11611	4.04065e-69	2.57367e-71
Mac_S100A8hi	ENSG00000118785	SPP1	Macrophage	-4.97629	1.27094e-44	1.21427e-46
Mac_S100A8hi	ENSG00000164733	CTSB	Macrophage	-2.32149	2.38947e-41	3.0439e-43
Mac_S100A8hi	ENSG00000130203	APOE	Macrophage	-3.82752	2.61888e-30	4.17018e-32
Mac_S100A8hi	ENSG00000275385	CCL18	Macrophage	-4.1795	4.69691e-25	8.97499e-27
Mac_S100A8hi	ENSG00000129226	CD68	Macrophage	-1.47652	1.40442e-24	3.13088e-26
Mac_S100A8hi	ENSG00000090382	LYZ	Macrophage	2.08171	1.07254e-22	2.73258e-24
Mac_S100A8hi	ENSG00000163220	S100A9	Macrophage	2.36718	1.37978e-22	3.95479e-24
Mac_S100A8hi	ENSG00000250722	SELENOP	Macrophage	-2.91709	1.46687e-20	4.67156e-22
Mac_S100A8hi	ENSG00000131981	LGALS3	Macrophage	-1.4931	3.36559e-15	1.17903e-16
Mac_S100A8hi	ENSG00000277632	CCL3	Macrophage	-2.7868	3.42324e-14	1.30825e-15
Mac_S100A8hi	ENSG00000166033	HTRA1	Macrophage	-2.77227	4.03729e-14	1.67149e-15
Mac_S100A8hi	ENSG00000121807	CCR2	Macrophage	2.69399	2.22124e-13	9.90363e-15
Mac_S100A8hi	ENSG00000262406	MMP12	Macrophage	-3.01583	2.24583e-11	1.07285e-12
Mac_S100A8hi	ENSG00000100985	MMP9	Macrophage	-3.03706	2.29556e-10	1.16971e-11
Mac_S100A8hi	ENSG00000108691	CCL2	Macrophage	-2.56053	3.10626e-10	1.68173e-11
Mac_S100A8hi	ENSG00000164687	FABP5	Macrophage	-1.53231	4.37097e-10	2.50565e-11
Mac_S100A8hi	ENSG00000276085	CCL3L1	Macrophage	-2.85024	4.7835e-09	2.89447e-10
Mac_S100A8hi	ENSG00000119535	CSF3R	Macrophage	1.29212	1.17987e-08	7.51512e-10
Mac_S100A8hi	ENSG00000162407	PLPP3	Macrophage	-1.77082	2.40999e-08	1.61178e-09
Mac_S100A8hi	ENSG00000123384	LRP1	Macrophage	-1.09315	2.57287e-08	1.80264e-09
Mac_S100A8hi	ENSG00000095970	TREM2	Macrophage	-2.01841	1.40219e-07	1.02708e-08
Mac_S100A8hi	ENSG00000133246	PRAM1	Macrophage	1.88821	8.47712e-07	6.47933e-08
Mac_S100A8hi	ENSG00000175445	LPL	Macrophage	-2.02652	1.05447e-06	8.39545e-08
Mac_S100A8hi	ENSG00000123643	SLC36A1	Macrophage	-1.58638	1.16373e-06	9.63596e-08
Mac_S100A8hi	ENSG00000081237	PTPRC	Macrophage	0.831573	2.40227e-06	2.06565e-07
Mac_S100A8hi	ENSG00000115414	FN1	Macrophage	-1.50841	2.57549e-06	2.29662e-07
Mac_S100A8hi	ENSG00000177575	CD163	Macrophage	-1.18381	3.99969e-06	3.69398e-07
Mac_S100A8hi	ENSG00000153208	MERTK	Macrophage	-1.56834	4.28712e-06	4.09597e-07
Mac_S100A8hi	ENSG00000161011	SQSTM1	Macrophage	-1.04137	7.18665e-06	7.0951e-07
Mac_S100A8hi	ENSG00000019169	MARCO	Macrophage	-1.29295	4.01301e-05	4.08969e-06
Mac_S100A8hi	ENSG00000115590	IL1R2	Macrophage	1.68148	4.55616e-05	4.78832e-06
Mac_S100A8hi	ENSG00000131203	IDO1	Macrophage	1.48746	0.000165677	1.79396e-05
Mac_S100A8hi	ENSG00000259207	ITGB3	Macrophage	-1.40704	0.000199539	2.22416e-05
Mac_S100A8hi	ENSG00000137752	CASP1	Macrophage	0.881988	0.000214893	2.46375e-05
Mac_S100A8hi	ENSG00000171051	FPR1	Macrophage	1.10444	0.000290489	3.42296e-05
Mac_S100A8hi	ENSG00000132334	PTPRE	Macrophage	0.839946	0.000394809	4.77794e-05
Mac_S100A8hi	ENSG00000106799	TGFBR1	Macrophage	-1.1717	0.000397138	4.9326e-05
Mac_S100A8hi	ENSG00000140678	ITGAX	Macrophage	-0.66952	0.00125742	0.000160181
Mac_S100A8hi	ENSG00000135218	CD36	Macrophage	-1.24783	0.00215567	0.000281473
Mac_S100A8hi	ENSG00000162711	NLRP3	Macrophage	0.976447	0.0030821	0.000412255
Mac_S100A8hi	ENSG00000125538	IL1B	Macrophage	1.17612	0.00551881	0.000755761
Mac_S100A8hi	ENSG00000102010	BMX	Macrophage	1.48	0.00881753	0.00124448
Mac_S100A8hi	ENSG00000160789	LMNA	Macrophage	-0.731215	0.00881753	0.00126366
Mac_S100A8hi	ENSG00000110799	VWF	Macrophage	1.16798	0.0101479	0.00148663
Mac_S100A8hi	ENSG00000122025	FLT3	Macrophage	1.56956	0.0105231	0.00157512
Mac_S100A8hi	ENSG00000164104	HMGB2	Macrophage	0.772569	0.0105374	0.00161081
Mac_S100A8hi	ENSG00000179914	ITLN1	Macrophage	1.35078	0.0114369	0.00178474
Mac_S100A8hi	ENSG00000170458	CD14	Macrophage	-0.7106	0.0144385	0.00233987
Mac_S100A8hi	ENSG00000150337	FCGR1A	Macrophage	-0.91293	0.0144385	0.00234511
Mac_S100A8hi	ENSG00000106991	ENG	Macrophage	-0.657178	0.014938	0.00247381
Mac_S100A8hi	ENSG00000101162	TUBB1	Macrophage	1.13407	0.0201656	0.00340375
Mac_S100A8hi	ENSG00000183484	GPR132	Macrophage	0.930367	0.0220506	0.00379214
Mac_S100A8hi	ENSG00000197930	ERO1A	Macrophage	-0.61173	0.0247203	0.00433
Mac_S100A8hi	ENSG00000203747	FCGR3A	Macrophage	-0.723282	0.0251176	0.00447957
Mac_S100A8hi	ENSG00000198053	SIRPA	Macrophage	-0.452318	0.0296954	0.00539057
Mac_S100A8hi	ENSG00000012779	ALOX5	Macrophage	0.469606	0.040956	0.00769556
Mac_S100A8hi	ENSG00000106366	SERPINE1	Macrophage	-0.768454	0.040956	0.00763539
Mac_S100A8hi	ENSG00000196588	MRTFA	Macrophage	0.629307	0.0413888	0.00790868
Mac_S100A8hi	ENSG00000163106	HPGDS	Macrophage	-1.12648	0.0422996	0.00821743
Mac_S100A8hi	ENSG00000123999	INHA	Macrophage	1.13408	0.0443852	0.00876396
Mac_TREM2hi	ENSG00000118785	SPP1	Macrophage	4.02338	2.10412e-55	6.70103e-58
Mac_TREM2hi	ENSG00000166033	HTRA1	Macrophage	2.11396	1.2192e-29	7.76563e-32
Mac_TREM2hi	ENSG00000250722	SELENOP	Macrophage	-2.0987	2.21259e-21	2.11394e-23
Mac_TREM2hi	ENSG00000067225	PKM	Macrophage	1.14144	4.29566e-18	5.47218e-20
Mac_TREM2hi	ENSG00000275385	CCL18	Macrophage	-2.54959	9.71137e-15	1.5464e-16
Mac_TREM2hi	ENSG00000259207	ITGB3	Macrophage	1.70825	3.11836e-14	5.95866e-16
Mac_TREM2hi	ENSG00000137752	CASP1	Macrophage	-0.941091	7.31823e-14	1.63145e-15
Mac_TREM2hi	ENSG00000018280	SLC11A1	Macrophage	1.24382	4.12852e-13	1.05185e-14
Mac_TREM2hi	ENSG00000100985	MMP9	Macrophage	2.90076	6.36541e-13	1.82448e-14
Mac_TREM2hi	ENSG00000163513	TGFBR2	Macrophage	-0.646307	1.43027e-10	4.55501e-12
Mac_TREM2hi	ENSG00000261371	PECAM1	Macrophage	-0.829037	2.5115e-10	8.79825e-12
Mac_TREM2hi	ENSG00000115414	FN1	Macrophage	1.60252	3.73697e-10	1.42814e-11
Mac_TREM2hi	ENSG00000090382	LYZ	Macrophage	-1.42703	5.34009e-10	2.21086e-11
Mac_TREM2hi	ENSG00000198830	HMGN2	Macrophage	-0.601018	1.75806e-09	7.83849e-11
Mac_TREM2hi	ENSG00000110799	VWF	Macrophage	-1.40399	1.88747e-09	9.01655e-11
Mac_TREM2hi	ENSG00000143546	S100A8	Macrophage	-1.65945	3.53968e-09	1.80366e-10
Mac_TREM2hi	ENSG00000140678	ITGAX	Macrophage	0.641698	3.31136e-08	1.79278e-09
Mac_TREM2hi	ENSG00000170476	MZB1	Macrophage	-1.38836	4.33363e-08	2.48424e-09
Mac_TREM2hi	ENSG00000157404	KIT	Macrophage	-1.15409	1.70489e-07	1.03162e-08
Mac_TREM2hi	ENSG00000198178	CLEC4C	Macrophage	-1.23122	2.05242e-07	1.30728e-08
Mac_TREM2hi	ENSG00000197930	ERO1A	Macrophage	1.1001	2.07418e-07	1.38719e-08
Mac_TREM2hi	ENSG00000163687	DNASE1L3	Macrophage	-2.12079	6.7492e-07	4.72874e-08
Mac_TREM2hi	ENSG00000064989	CALCRL	Macrophage	-1.355	7.93711e-07	6.0225e-08
Mac_TREM2hi	ENSG00000122025	FLT3	Macrophage	-1.45127	7.93711e-07	6.06658e-08
Mac_TREM2hi	ENSG00000198670	LPA	Macrophage	-0.927508	1.06378e-06	8.46961e-08
Mac_TREM2hi	ENSG00000069431	ABCC9	Macrophage	-1.21526	1.26461e-06	1.06095e-07
Mac_TREM2hi	ENSG00000174059	CD34	Macrophage	-1.37189	1.26461e-06	1.10679e-07
Mac_TREM2hi	ENSG00000167286	CD3D	Macrophage	-1.21522	1.26461e-06	1.12768e-07
Mac_TREM2hi	ENSG00000175445	LPL	Macrophage	1.38564	1.33399e-06	1.23203e-07
Mac_TREM2hi	ENSG00000069122	ADGRF5	Macrophage	-0.85589	1.33934e-06	1.32228e-07
Mac_TREM2hi	ENSG00000131203	IDO1	Macrophage	-1.31128	1.33934e-06	1.30334e-07
Mac_TREM2hi	ENSG00000138795	LEF1	Macrophage	-1.03577	1.49914e-06	1.52779e-07
Mac_TREM2hi	ENSG00000115590	IL1R2	Macrophage	-0.932949	1.56113e-06	1.64068e-07
Mac_TREM2hi	ENSG00000277632	CCL3	Macrophage	0.729213	1.83268e-06	1.98443e-07
Mac_TREM2hi	ENSG00000183765	CHEK2	Macrophage	-0.848209	1.9713e-06	2.19731e-07
Mac_TREM2hi	ENSG00000163751	CPA3	Macrophage	-1.45418	2.122e-06	2.4858e-07
Mac_TREM2hi	ENSG00000133800	LYVE1	Macrophage	-1.42729	2.122e-06	2.50045e-07
Mac_TREM2hi	ENSG00000143184	XCL1	Macrophage	-1.1361	2.60481e-06	3.15231e-07
Mac_TREM2hi	ENSG00000119535	CSF3R	Macrophage	-0.878077	2.84485e-06	3.53341e-07
Mac_TREM2hi	ENSG00000121807	CCR2	Macrophage	-1.70808	3.33425e-06	4.24746e-07
Mac_TREM2hi	ENSG00000136634	IL10	Macrophage	-1.06682	3.38298e-06	4.41727e-07
Mac_TREM2hi	ENSG00000070961	ATP2B1	Macrophage	-0.534415	4.19511e-06	5.72557e-07
Mac_TREM2hi	ENSG00000243716	NPIPB5	Macrophage	-0.644935	4.19511e-06	5.7449e-07
Mac_TREM2hi	ENSG00000116824	CD2	Macrophage	-0.973697	4.20731e-06	5.8956e-07
Mac_TREM2hi	ENSG00000156738	MS4A1	Macrophage	-1.31343	5.92758e-06	8.49493e-07
Mac_TREM2hi	ENSG00000134539	KLRD1	Macrophage	-0.990539	7.59603e-06	1.11279e-06
Mac_TREM2hi	ENSG00000170312	CDK1	Macrophage	-0.978327	8.41653e-06	1.27946e-06
Mac_TREM2hi	ENSG00000150045	KLRF1	Macrophage	-1.0115	8.41653e-06	1.30958e-06
Mac_TREM2hi	ENSG00000172572	PDE3A	Macrophage	-1.15475	8.41653e-06	1.31341e-06
Mac_TREM2hi	ENSG00000119688	ABCD4	Macrophage	-0.57774	9.20327e-06	1.55342e-06
Mac_TREM2hi	ENSG00000197992	CLEC9A	Macrophage	-1.33255	9.20327e-06	1.54175e-06
Mac_TREM2hi	ENSG00000163600	ICOS	Macrophage	-1.05902	9.20327e-06	1.48904e-06
Mac_TREM2hi	ENSG00000262406	MMP12	Macrophage	2.46295	9.20327e-06	1.53336e-06
Mac_TREM2hi	ENSG00000204323	SMIM5	Macrophage	-1.01526	9.62408e-06	1.6551e-06
Mac_TREM2hi	ENSG00000137441	FGFBP2	Macrophage	-1.10067	1.21022e-05	2.11982e-06
Mac_TREM2hi	ENSG00000162407	PLPP3	Macrophage	-1.20842	1.25935e-05	2.24597e-06
Mac_TREM2hi	ENSG00000224259	LINC01133	Macrophage	-1.07094	1.40383e-05	2.54836e-06
Mac_TREM2hi	ENSG00000111537	IFNG	Macrophage	-1.06403	1.51729e-05	2.80264e-06
Mac_TREM2hi	ENSG00000179914	ITLN1	Macrophage	-1.59518	1.53163e-05	2.87791e-06
Mac_TREM2hi	ENSG00000012124	CD22	Macrophage	-1.16759	1.59823e-05	3.05395e-06
Mac_TREM2hi	ENSG00000144218	AFF3	Macrophage	-1.17411	1.60422e-05	3.11647e-06
Mac_TREM2hi	ENSG00000139618	BRCA2	Macrophage	-0.783436	1.81457e-05	3.58291e-06
Mac_TREM2hi	ENSG00000177575	CD163	Macrophage	-0.664205	1.98433e-05	3.98129e-06
Mac_TREM2hi	ENSG00000095002	MSH2	Macrophage	-0.580055	1.99729e-05	4.07092e-06
Mac_TREM2hi	ENSG00000111404	RERGL	Macrophage	-0.911948	2.33082e-05	4.82495e-06
Mac_TREM2hi	ENSG00000102010	BMX	Macrophage	-1.34974	2.34124e-05	4.92107e-06
Mac_TREM2hi	ENSG00000095970	TREM2	Macrophage	0.941853	2.36036e-05	5.03644e-06
Mac_TREM2hi	ENSG00000180644	PRF1	Macrophage	-1.14914	2.50614e-05	5.42732e-06
Mac_TREM2hi	ENSG00000104320	NBN	Macrophage	-0.636814	2.70512e-05	5.94436e-06
Mac_TREM2hi	ENSG00000115970	THADA	Macrophage	-0.597481	2.81081e-05	6.35564e-06
Mac_TREM2hi	ENSG00000277734	TRAC	Macrophage	-0.804347	2.81081e-05	6.30245e-06
Mac_TREM2hi	ENSG00000089685	BIRC5	Macrophage	-0.930786	2.87516e-05	6.59273e-06
Mac_TREM2hi	ENSG00000123485	HJURP	Macrophage	-1.1108	2.89797e-05	6.73731e-06
Mac_TREM2hi	ENSG00000081237	PTPRC	Macrophage	-0.375869	2.96997e-05	6.9993e-06
Mac_TREM2hi	ENSG00000012048	BRCA1	Macrophage	-0.681795	3.40521e-05	8.17016e-06
Mac_TREM2hi	ENSG00000106991	ENG	Macrophage	0.442273	3.40521e-05	8.24191e-06
Mac_TREM2hi	ENSG00000105880	DLX5	Macrophage	-0.945649	3.57444e-05	8.76536e-06
Mac_TREM2hi	ENSG00000101162	TUBB1	Macrophage	-1.18287	3.64283e-05	9.04908e-06
Mac_TREM2hi	ENSG00000117281	CD160	Macrophage	-1.06546	3.87463e-05	9.74828e-06
Mac_TREM2hi	ENSG00000213809	KLRK1	Macrophage	-0.842901	3.98132e-05	1.01435e-05
Mac_TREM2hi	ENSG00000106799	TGFBR1	Macrophage	0.690755	4.90446e-05	1.26516e-05
Mac_TREM2hi	ENSG00000131747	TOP2A	Macrophage	-0.985343	5.0211e-05	1.31124e-05
Mac_TREM2hi	ENSG00000164733	CTSB	Macrophage	0.675527	5.62235e-05	1.48616e-05
Mac_TREM2hi	ENSG00000132334	PTPRE	Macrophage	0.444991	7.40217e-05	1.9802e-05
Mac_TREM2hi	ENSG00000125538	IL1B	Macrophage	1.06974	7.47528e-05	2.02356e-05
Mac_TREM2hi	ENSG00000276085	CCL3L1	Macrophage	0.730715	7.57735e-05	2.07533e-05
Mac_TREM2hi	ENSG00000151617	EDNRA	Macrophage	-1.15221	8.48519e-05	2.35099e-05
Mac_TREM2hi	ENSG00000171634	BPTF	Macrophage	-0.419552	8.79651e-05	2.46526e-05
Mac_TREM2hi	ENSG00000184292	TACSTD2	Macrophage	-1.01152	0.000109319	3.09852e-05
Mac_TREM2hi	ENSG00000174175	SELP	Macrophage	-1.10611	0.000114533	3.28278e-05
Mac_TREM2hi	ENSG00000136826	KLF4	Macrophage	-0.678548	0.000121295	3.51523e-05
Mac_TREM2hi	ENSG00000164687	FABP5	Macrophage	1.02133	0.000125264	3.67015e-05
Mac_TREM2hi	ENSG00000163734	CXCL3	Macrophage	-0.67765	0.000129815	3.84485e-05
Mac_TREM2hi	ENSG00000187720	THSD4	Macrophage	-0.80172	0.000130874	3.91788e-05
Mac_TREM2hi	ENSG00000170160	CCDC144A	Macrophage	-0.764879	0.000135429	4.09737e-05
Mac_TREM2hi	ENSG00000126787	DLGAP5	Macrophage	-0.975907	0.000152235	4.65433e-05
Mac_TREM2hi	ENSG00000198053	SIRPA	Macrophage	0.36374	0.000155526	4.80445e-05
Mac_TREM2hi	ENSG00000109684	CLNK	Macrophage	-1.04158	0.000157752	4.92347e-05
Mac_TREM2hi	ENSG00000006377	DLX6	Macrophage	-0.924758	0.000174922	5.51506e-05
Mac_TREM2hi	ENSG00000105369	CD79A	Macrophage	-1.09444	0.000186857	5.95085e-05
Mac_TREM2hi	ENSG00000153563	CD8A	Macrophage	-1.22939	0.000190856	6.13901e-05
Mac_TREM2hi	ENSG00000134817	APLNR	Macrophage	-1.04796	0.000198215	6.43882e-05
Mac_TREM2hi	ENSG00000165949	IFI27	Macrophage	-1.31217	0.000209728	6.87961e-05
Mac_TREM2hi	ENSG00000180871	CXCR2	Macrophage	-0.843349	0.000214419	7.10177e-05
Mac_TREM2hi	ENSG00000182871	COL18A1	Macrophage	-0.864388	0.000228064	7.62633e-05
Mac_TREM2hi	ENSG00000117707	PROX1	Macrophage	-0.810779	0.000244278	8.24632e-05
Mac_TREM2hi	ENSG00000165124	SVEP1	Macrophage	-0.885202	0.000272895	9.29928e-05
Mac_TREM2hi	ENSG00000149311	ATM	Macrophage	-0.478556	0.000276666	9.51591e-05
Mac_TREM2hi	ENSG00000037280	FLT4	Macrophage	-0.97513	0.00028494	9.89123e-05
Mac_TREM2hi	ENSG00000225746	MEG8	Macrophage	-0.775198	0.000287131	0.000100587
Mac_TREM2hi	ENSG00000178404	CEP295NL	Macrophage	-0.742794	0.000295507	0.000104463
Mac_TREM2hi	ENSG00000162692	VCAM1	Macrophage	-0.985485	0.000297467	0.000106103
Mac_TREM2hi	ENSG00000115594	IL1R1	Macrophage	-0.725948	0.00032894	0.000118377
Mac_TREM2hi	ENSG00000165757	JCAD	Macrophage	-0.619956	0.000334064	0.000122348
Mac_TREM2hi	ENSG00000196588	MRTFA	Macrophage	-0.470811	0.000334064	0.000121869
Mac_TREM2hi	ENSG00000149534	MS4A2	Macrophage	-1.15308	0.000345533	0.000127649
Mac_TREM2hi	ENSG00000102755	FLT1	Macrophage	0.97012	0.000359334	0.000133892
Mac_TREM2hi	ENSG00000131477	RAMP2	Macrophage	-0.969169	0.00036157	0.000135877
Mac_TREM2hi	ENSG00000168056	LTBP3	Macrophage	-0.551368	0.000408974	0.000154993
Mac_TREM2hi	ENSG00000163072	NOSTRIN	Macrophage	-0.857844	0.000418709	0.000160016
Mac_TREM2hi	ENSG00000235244	DANT2	Macrophage	-0.804721	0.000464015	0.000178808
Mac_TREM2hi	ENSG00000113721	PDGFRB	Macrophage	-0.907386	0.000478176	0.000185788
Mac_TREM2hi	ENSG00000122691	TWIST1	Macrophage	-0.867669	0.00048739	0.00019092
Mac_TREM2hi	ENSG00000176083	ZNF683	Macrophage	-1.03562	0.000488644	0.000192968
Mac_TREM2hi	ENSG00000164305	CASP3	Macrophage	-0.422593	0.000522054	0.000207824
Mac_TREM2hi	ENSG00000147113	DIPK2B	Macrophage	-0.819017	0.000524078	0.000214719
Mac_TREM2hi	ENSG00000166147	FBN1	Macrophage	-0.622783	0.000524078	0.000212364
Mac_TREM2hi	ENSG00000164867	NOS3	Macrophage	-0.961169	0.000524078	0.000215306
Mac_TREM2hi	ENSG00000026025	VIM	Macrophage	0.703609	0.000524078	0.000214092
Mac_TREM2hi	ENSG00000179776	CDH5	Macrophage	-0.813655	0.000554619	0.000229619
Mac_TREM2hi	ENSG00000129173	E2F8	Macrophage	-0.927454	0.000607808	0.000253576
Mac_TREM2hi	ENSG00000117399	CDC20	Macrophage	-1.11926	0.000695956	0.000292567
Mac_TREM2hi	ENSG00000106366	SERPINE1	Macrophage	0.755196	0.000731932	0.000310022
Mac_TREM2hi	ENSG00000123999	INHA	Macrophage	-1.08806	0.00074979	0.000319974
Mac_TREM2hi	ENSG00000141682	PMAIP1	Macrophage	-0.696931	0.000761001	0.000327182
Mac_TREM2hi	ENSG00000175595	ERCC4	Macrophage	-0.686034	0.000777003	0.000336537
Mac_TREM2hi	ENSG00000139874	SSTR1	Macrophage	-0.963507	0.000801585	0.000349736
Mac_TREM2hi	ENSG00000019169	MARCO	Macrophage	0.900656	0.000822055	0.000361285
Mac_TREM2hi	ENSG00000113088	GZMK	Macrophage	-0.87864	0.000875444	0.000387537
Mac_TREM2hi	ENSG00000150636	CCDC102B	Macrophage	-0.592725	0.000927588	0.000413574
Mac_TREM2hi	ENSG00000133246	PRAM1	Macrophage	-0.867696	0.00111463	0.000500516
Mac_TREM2hi	ENSG00000183091	NEB	Macrophage	-0.737684	0.00112518	0.000508837
Mac_TREM2hi	ENSG00000268257	AIRN	Macrophage	-0.696723	0.00138935	0.000632729
Mac_TREM2hi	ENSG00000127083	OMD	Macrophage	-0.793465	0.00140065	0.000642337
Mac_TREM2hi	ENSG00000166535	A2ML1	Macrophage	-0.855707	0.00149564	0.000693686
Mac_TREM2hi	ENSG00000130303	BST2	Macrophage	-0.435373	0.00149564	0.000695426
Mac_TREM2hi	ENSG00000196371	FUT4	Macrophage	-0.53558	0.00165701	0.000775735
Mac_TREM2hi	ENSG00000160789	LMNA	Macrophage	0.587352	0.00181721	0.000857641
Mac_TREM2hi	ENSG00000143799	PARP1	Macrophage	-0.374969	0.00181721	0.000862306
Mac_TREM2hi	ENSG00000257335	MGAM	Macrophage	-0.690938	0.00183674	0.00088133
Mac_TREM2hi	ENSG00000203883	SOX18	Macrophage	-1.06548	0.00183674	0.000883273
Mac_TREM2hi	ENSG00000104435	STMN2	Macrophage	-0.788357	0.0018607	0.000900723
Mac_TREM2hi	ENSG00000231721	LINC-PINT	Macrophage	-0.355634	0.0019321	0.000941436
Mac_TREM2hi	ENSG00000167483	NIBAN3	Macrophage	-0.812658	0.00196955	0.000965959
Mac_TREM2hi	ENSG00000197903	HIST1H2BK	Macrophage	-0.569756	0.00215857	0.00106553
Mac_TREM2hi	ENSG00000170458	CD14	Macrophage	-0.402456	0.00231581	0.00115053
Mac_TREM2hi	ENSG00000161905	ALOX15	Macrophage	-0.789621	0.002442	0.001221
Mac_TREM2hi	ENSG00000178999	AURKB	Macrophage	-0.907236	0.0025362	0.00127617
Mac_TREM2hi	ENSG00000148773	MKI67	Macrophage	-0.801566	0.00254576	0.0012891
Mac_TREM2hi	ENSG00000271447	MMP28	Macrophage	-0.798052	0.00297464	0.00151574
Mac_TREM2hi	ENSG00000162771	FAM71A	Macrophage	-0.764861	0.00300113	0.0015388
Mac_TREM2hi	ENSG00000197385	ZNF860	Macrophage	-0.746482	0.00311649	0.00160787
Mac_TREM2hi	ENSG00000213088	ACKR1	Macrophage	-1.1029	0.00336742	0.00174805
Mac_TREM2hi	ENSG00000163220	S100A9	Macrophage	-0.528273	0.00339861	0.00177507
Mac_TREM2hi	ENSG00000141052	MYOCD	Macrophage	-0.877688	0.00353172	0.00185584
Mac_TREM2hi	ENSG00000115718	PROC	Macrophage	-0.967605	0.00361208	0.00190957
Mac_TREM2hi	ENSG00000105327	BBC3	Macrophage	-0.866841	0.00389321	0.00207059
Mac_TREM2hi	ENSG00000196083	IL1RAP	Macrophage	-0.476555	0.00394787	0.00211223
Mac_TREM2hi	ENSG00000143248	RGS5	Macrophage	-0.762347	0.00416713	0.00224282
Mac_TREM2hi	ENSG00000113810	SMC4	Macrophage	-0.518386	0.00417852	0.00226225
Mac_TREM2hi	ENSG00000140416	TPM1	Macrophage	-0.303448	0.00433064	0.00235841
Mac_TREM2hi	ENSG00000225783	MIAT	Macrophage	-0.816418	0.00449884	0.00246433
Mac_TREM2hi	ENSG00000162711	NLRP3	Macrophage	-0.472608	0.00461277	0.00254143
Mac_TREM2hi	ENSG00000102174	PHEX	Macrophage	-0.73831	0.00477101	0.00264381
Mac_TREM2hi	ENSG00000136244	IL6	Macrophage	-0.860444	0.00507205	0.00282678
Mac_TREM2hi	ENSG00000183963	SMTN	Macrophage	-0.694105	0.00511927	0.0028694
Mac_TREM2hi	ENSG00000108691	CCL2	Macrophage	0.776131	0.00517035	0.0029145
Mac_TREM2hi	ENSG00000128585	MKLN1	Macrophage	-0.320835	0.00527496	0.00299027
Mac_TREM2hi	ENSG00000135218	CD36	Macrophage	1.38903	0.0055452	0.00316112
Mac_TREM2hi	ENSG00000051180	RAD51	Macrophage	-0.776514	0.0058761	0.00338376
Mac_TREM2hi	ENSG00000106018	VIPR2	Macrophage	-0.785159	0.0058761	0.00338718
Mac_TREM2hi	ENSG00000105329	TGFB1	Macrophage	0.438781	0.00620714	0.00359777
Mac_TREM2hi	ENSG00000126215	XRCC3	Macrophage	-0.6442	0.00625235	0.00364388
Mac_TREM2hi	ENSG00000114026	OGG1	Macrophage	-0.388697	0.00667801	0.00391323
Mac_TREM2hi	ENSG00000155011	DKK2	Macrophage	-0.912915	0.00762594	0.00449299
Mac_TREM2hi	ENSG00000163464	CXCR1	Macrophage	-0.893038	0.0082318	0.00487616
Mac_TREM2hi	ENSG00000135443	KRT85	Macrophage	-0.757297	0.00830988	0.00494888
Mac_TREM2hi	ENSG00000140932	CMTM2	Macrophage	-0.769037	0.0101809	0.00609559
Mac_TREM2hi	ENSG00000231764	DLX6-AS1	Macrophage	-0.581298	0.0102628	0.0061773
Mac_TREM2hi	ENSG00000172236	TPSAB1	Macrophage	-1.01307	0.0108728	0.00657908
Mac_TREM2hi	ENSG00000102265	TIMP1	Macrophage	0.520498	0.0115153	0.00700453
Mac_TREM2hi	ENSG00000149451	ADAM33	Macrophage	-0.83709	0.0115865	0.00708475
Mac_TREM2hi	ENSG00000100453	GZMB	Macrophage	-0.805651	0.0121813	0.00748721
Mac_TREM2hi	ENSG00000137745	MMP13	Macrophage	-0.750884	0.0123129	0.00760732
Mac_TREM2hi	ENSG00000073050	XRCC1	Macrophage	-0.348937	0.0127265	0.00790343
Mac_TREM2hi	ENSG00000116191	RALGPS2	Macrophage	-0.786675	0.0130478	0.00814451
Mac_TREM2hi	ENSG00000080854	IGSF9B	Macrophage	-0.918611	0.0142795	0.0089588
Mac_TREM2hi	ENSG00000153208	MERTK	Macrophage	-0.260642	0.0143796	0.00906736
Mac_TREM2hi	ENSG00000135046	ANXA1	Macrophage	0.493591	0.0150399	0.00953167
Mac_TREM2hi	ENSG00000140937	CDH11	Macrophage	-0.443712	0.0155881	0.0099287
Mac_TREM2hi	ENSG00000012061	ERCC1	Macrophage	-0.430773	0.0165398	0.0105876
Mac_TREM2hi	ENSG00000167641	PPP1R14A	Macrophage	-0.921618	0.0174046	0.0111966
Mac_TREM2hi	ENSG00000173535	TNFRSF10C	Macrophage	-0.517207	0.0184264	0.0119126
Mac_TREM2hi	ENSG00000164171	ITGA2	Macrophage	-0.504639	0.0189343	0.0123013
Mac_TREM2hi	ENSG00000081479	LRP2	Macrophage	-0.743428	0.0193087	0.012606
Mac_TREM2hi	ENSG00000225556	C2CD4D	Macrophage	-0.821892	0.0194562	0.0127642
Mac_TREM2hi	ENSG00000164362	TERT	Macrophage	-0.664772	0.0198343	0.0130755
Mac_TREM2hi	ENSG00000020922	MRE11	Macrophage	-0.444298	0.0247751	0.0164115
Mac_TREM2hi	ENSG00000030110	BAK1	Macrophage	-0.303514	0.0253939	0.0171449
Mac_TREM2hi	ENSG00000177455	CD19	Macrophage	-0.778309	0.0253939	0.0170894
Mac_TREM2hi	ENSG00000113361	CDH6	Macrophage	-0.804091	0.0253939	0.0169703
Mac_TREM2hi	ENSG00000115884	SDC1	Macrophage	-0.623619	0.0253939	0.0169936
Mac_TREM2hi	ENSG00000121966	CXCR4	Macrophage	-0.363971	0.0262862	0.0178311
Mac_TREM2hi	ENSG00000162723	SLAMF9	Macrophage	0.693398	0.0288094	0.0196345
Mac_TREM2hi	ENSG00000164104	HMGB2	Macrophage	-0.307891	0.0295821	0.0202553
Mac_TREM2hi	ENSG00000010610	CD4	Macrophage	-0.163678	0.0297852	0.0204892
Mac_TREM2hi	ENSG00000077522	ACTN2	Macrophage	-0.686866	0.0298191	0.0206074
Mac_TREM2hi	ENSG00000076242	MLH1	Macrophage	-0.290049	0.0304341	0.0211294
Mac_TREM2hi	ENSG00000099974	DDTL	Macrophage	-0.490288	0.0316834	0.0220977
Mac_TREM2hi	ENSG00000117519	CNN3	Macrophage	-0.438354	0.0325342	0.0227947
Mac_TREM2hi	ENSG00000248323	LUCAT1	Macrophage	-0.439867	0.0394696	0.0277796
Mac_TREM2hi	ENSG00000167548	KMT2D	Macrophage	-0.363429	0.0400353	0.0283052
Mac_TREM2hi	ENSG00000125868	DSTN	Macrophage	0.178706	0.0405581	0.0290624
Mac_TREM2hi	ENSG00000154783	FGD5	Macrophage	0.442194	0.0405581	0.0290216
Mac_TREM2hi	ENSG00000141510	TP53	Macrophage	-0.291136	0.0405581	0.0289933
Mac_TREM2hi	ENSG00000198218	QRICH1	Macrophage	-0.278387	0.0406948	0.0292899
Mac_TREM2hi	ENSG00000123643	SLC36A1	Macrophage	-0.206733	0.0421755	0.03049
Mac_TREM2hi	ENSG00000129038	LOXL1	Macrophage	-0.625317	0.0423372	0.0307417
Mac_TREM2hi	ENSG00000171051	FPR1	Macrophage	-0.452793	0.0443882	0.0323723
Mac_TREM2hi	ENSG00000171611	PTCRA	Macrophage	-0.860036	0.0448975	0.0328867
Mac_TREM2hi	ENSG00000171236	LRG1	Macrophage	-0.757656	0.0458241	0.0337113
Mac_TREM2hi	ENSG00000175164	ABO	Macrophage	-1.085	0.0461847	0.0341237
EC_1	ENSG00000182871	COL18A1	Endothelial	2.78186	1.56896e-28	4.9967e-31
EC_1	ENSG00000183963	SMTN	Endothelial	3.06958	6.26955e-24	3.99334e-26
EC_1	ENSG00000163072	NOSTRIN	Endothelial	2.58876	5.33259e-18	5.09483e-20
EC_1	ENSG00000147113	DIPK2B	Endothelial	2.86553	2.15912e-17	3.29463e-19
EC_1	ENSG00000243716	NPIPB5	Endothelial	1.4955	2.15912e-17	3.43809e-19
EC_1	ENSG00000174175	SELP	Endothelial	-1.5919	4.46938e-16	8.54022e-18
EC_1	ENSG00000128052	KDR	Endothelial	3.21875	1.40963e-14	3.14248e-16
EC_1	ENSG00000164687	FABP5	Endothelial	1.80281	4.66818e-14	1.18934e-15
EC_1	ENSG00000157404	KIT	Endothelial	2.55536	3.16555e-12	9.07324e-14
EC_1	ENSG00000140937	CDH11	Endothelial	-1.61709	2.91865e-11	9.85934e-13
EC_1	ENSG00000037280	FLT4	Endothelial	2.88498	2.91865e-11	1.11541e-12
EC_1	ENSG00000127083	OMD	Endothelial	-1.76481	2.91865e-11	1.07543e-12
EC_1	ENSG00000133800	LYVE1	Endothelial	2.3801	3.20809e-11	1.32819e-12
EC_1	ENSG00000012048	BRCA1	Endothelial	1.90724	5.16259e-11	2.30179e-12
EC_1	ENSG00000160789	LMNA	Endothelial	1.18198	4.62237e-10	2.20814e-11
EC_1	ENSG00000140287	HDC	Endothelial	1.61544	7.43701e-10	3.78956e-11
EC_1	ENSG00000183765	CHEK2	Endothelial	1.7823	8.99884e-10	4.87199e-11
EC_1	ENSG00000138795	LEF1	Endothelial	1.92352	1.18165e-09	6.77378e-11
EC_1	ENSG00000134817	APLNR	Endothelial	1.83616	1.45619e-09	8.81137e-11
EC_1	ENSG00000155011	DKK2	Endothelial	-2.13824	1.58433e-09	1.00913e-10
EC_1	ENSG00000231721	LINC-PINT	Endothelial	1.24959	1.60809e-09	1.07548e-10
EC_1	ENSG00000170160	CCDC144A	Endothelial	1.73501	2.60067e-09	1.82212e-10
EC_1	ENSG00000196588	MRTFA	Endothelial	1.28397	1.69028e-08	1.2381e-09
EC_1	ENSG00000069122	ADGRF5	Endothelial	1.47838	2.79319e-08	2.13492e-09
EC_1	ENSG00000030110	BAK1	Endothelial	1.5085	1.04182e-07	8.32049e-09
EC_1	ENSG00000140678	ITGAX	Endothelial	2.21636	1.04182e-07	8.62657e-09
EC_1	ENSG00000249669	CARMN	Endothelial	1.66913	1.19741e-07	1.02962e-08
EC_1	ENSG00000131747	TOP2A	Endothelial	2.06722	1.99341e-07	1.77756e-08
EC_1	ENSG00000105880	DLX5	Endothelial	2.02833	2.6903e-07	2.48467e-08
EC_1	ENSG00000111404	RERGL	Endothelial	1.98165	2.81259e-07	2.68718e-08
EC_1	ENSG00000225746	MEG8	Endothelial	1.5778	2.86374e-07	2.82726e-08
EC_1	ENSG00000102755	FLT1	Endothelial	1.19491	3.58452e-07	3.65301e-08
EC_1	ENSG00000197930	ERO1A	Endothelial	1.22127	5.0185e-07	5.27422e-08
EC_1	ENSG00000070961	ATP2B1	Endothelial	1.26421	6.11047e-07	6.61644e-08
EC_1	ENSG00000101162	TUBB1	Endothelial	2.15556	6.7282e-07	7.49958e-08
EC_1	ENSG00000140416	TPM1	Endothelial	0.989457	1.31551e-06	1.50823e-07
EC_1	ENSG00000106018	VIPR2	Endothelial	1.69679	1.74481e-06	2.05598e-07
EC_1	ENSG00000180871	CXCR2	Endothelial	1.88617	1.92319e-06	2.3523e-07
EC_1	ENSG00000081237	PTPRC	Endothelial	1.325	1.92319e-06	2.38867e-07
EC_1	ENSG00000089685	BIRC5	Endothelial	1.95921	2.21685e-06	2.82401e-07
EC_1	ENSG00000115414	FN1	Endothelial	-1.09352	2.59138e-06	3.38366e-07
EC_1	ENSG00000100644	HIF1A	Endothelial	1.14993	2.8287e-06	3.78362e-07
EC_1	ENSG00000149311	ATM	Endothelial	1.15155	6.9908e-06	9.57338e-07
EC_1	ENSG00000119688	ABCD4	Endothelial	1.45916	7.45549e-06	1.04472e-06
EC_1	ENSG00000069431	ABCC9	Endothelial	1.50693	7.7423e-06	1.10956e-06
EC_1	ENSG00000121966	CXCR4	Endothelial	1.65235	9.4105e-06	1.37861e-06
EC_1	ENSG00000161905	ALOX15	Endothelial	1.99578	1.06055e-05	1.58744e-06
EC_1	ENSG00000164171	ITGA2	Endothelial	1.22461	1.09354e-05	1.67166e-06
EC_1	ENSG00000163464	CXCR1	Endothelial	1.91859	1.50665e-05	2.35115e-06
EC_1	ENSG00000166147	FBN1	Endothelial	0.784261	1.57193e-05	2.50308e-06
EC_1	ENSG00000197385	ZNF860	Endothelial	2.1989	1.59011e-05	2.58266e-06
EC_1	ENSG00000163687	DNASE1L3	Endothelial	2.03161	1.71945e-05	2.84749e-06
EC_1	ENSG00000115594	IL1R1	Endothelial	-1.05271	1.75371e-05	2.96009e-06
EC_1	ENSG00000123643	SLC36A1	Endothelial	1.50761	3.40088e-05	5.84865e-06
EC_1	ENSG00000143546	S100A8	Endothelial	1.70306	4.08177e-05	7.1496e-06
EC_1	ENSG00000087586	AURKA	Endothelial	1.545	4.21124e-05	7.51049e-06
EC_1	ENSG00000198830	HMGN2	Endothelial	0.773052	4.45665e-05	8.09009e-06
EC_1	ENSG00000164305	CASP3	Endothelial	1.05809	4.52582e-05	8.35979e-06
EC_1	ENSG00000198670	LPA	Endothelial	1.66726	5.40218e-05	1.01506e-05
EC_1	ENSG00000132334	PTPRE	Endothelial	1.07076	5.42366e-05	1.03637e-05
EC_1	ENSG00000179776	CDH5	Endothelial	0.722969	5.66424e-05	1.10038e-05
EC_1	ENSG00000275385	CCL18	Endothelial	1.64552	5.8488e-05	1.15486e-05
EC_1	ENSG00000118785	SPP1	Endothelial	2.17216	6.32479e-05	1.26899e-05
EC_1	ENSG00000248323	LUCAT1	Endothelial	1.63452	6.76504e-05	1.37886e-05
EC_1	ENSG00000100453	GZMB	Endothelial	1.58148	7.27722e-05	1.50643e-05
EC_1	ENSG00000171051	FPR1	Endothelial	1.65219	0.000106119	2.26433e-05
EC_1	ENSG00000180644	PRF1	Endothelial	1.84598	0.000106119	2.24216e-05
EC_1	ENSG00000018280	SLC11A1	Endothelial	2.48604	0.000129617	2.807e-05
EC_1	ENSG00000171634	BPTF	Endothelial	0.876869	0.000149857	3.29304e-05
EC_1	ENSG00000179914	ITLN1	Endothelial	-2.6427	0.000150523	3.35562e-05
EC_1	ENSG00000177455	CD19	Endothelial	1.84205	0.000153308	3.46651e-05
EC_1	ENSG00000126215	XRCC3	Endothelial	1.36915	0.000157774	3.61775e-05
EC_1	ENSG00000183484	GPR132	Endothelial	1.79171	0.000158782	3.69143e-05
EC_1	ENSG00000150337	FCGR1A	Endothelial	1.07483	0.000169149	3.98632e-05
EC_1	ENSG00000100393	EP300	Endothelial	0.890317	0.000169327	4.04443e-05
EC_1	ENSG00000073050	XRCC1	Endothelial	1.04938	0.000189503	4.58671e-05
EC_1	ENSG00000100985	MMP9	Endothelial	1.9831	0.000199534	4.89302e-05
EC_1	ENSG00000235244	DANT2	Endothelial	1.30982	0.000205604	5.10736e-05
EC_1	ENSG00000135218	CD36	Endothelial	1.88865	0.000239903	6.03577e-05
EC_1	ENSG00000119535	CSF3R	Endothelial	1.93329	0.000244111	6.2194e-05
EC_1	ENSG00000268257	AIRN	Endothelial	1.81119	0.000249599	6.50593e-05
EC_1	ENSG00000166508	MCM7	Endothelial	1.28054	0.000249599	6.5182e-05
EC_1	ENSG00000099974	DDTL	Endothelial	1.53024	0.000256081	6.76902e-05
EC_1	ENSG00000124067	SLC12A4	Endothelial	0.949398	0.000295179	7.89651e-05
EC_1	ENSG00000141682	PMAIP1	Endothelial	1.88617	0.000315682	8.7466e-05
EC_1	ENSG00000106366	SERPINE1	Endothelial	1.11729	0.000315682	8.69064e-05
EC_1	ENSG00000173535	TNFRSF10C	Endothelial	1.18571	0.000315682	8.64467e-05
EC_1	ENSG00000102010	BMX	Endothelial	-1.05863	0.000400656	0.000112286
EC_1	ENSG00000140932	CMTM2	Endothelial	1.86687	0.000421101	0.000120698
EC_1	ENSG00000136634	IL10	Endothelial	1.58876	0.000421101	0.000119651
EC_1	ENSG00000078401	EDN1	Endothelial	-1.13234	0.000472496	0.000136934
EC_1	ENSG00000051180	RAD51	Endothelial	1.57247	0.000529335	0.000155092
EC_1	ENSG00000150636	CCDC102B	Endothelial	1.148	0.00053723	0.000160827
EC_1	ENSG00000088247	KHSRP	Endothelial	0.613039	0.00053723	0.000159759
EC_1	ENSG00000129173	E2F8	Endothelial	1.45301	0.000545633	0.000166212
EC_1	ENSG00000111252	SH2B3	Endothelial	0.800575	0.000545633	0.000166818
EC_1	ENSG00000152402	GUCY1A2	Endothelial	1.35413	0.000548011	0.00016929
EC_1	ENSG00000140564	FURIN	Endothelial	0.838744	0.00057792	0.00018221
EC_1	ENSG00000167483	NIBAN3	Endothelial	1.5854	0.00057792	0.000180782
EC_1	ENSG00000170312	CDK1	Endothelial	1.35915	0.000581364	0.000186563
EC_1	ENSG00000148773	MKI67	Endothelial	1.77748	0.000581364	0.000190376
EC_1	ENSG00000262406	MMP12	Endothelial	1.46257	0.000581364	0.000190702
EC_1	ENSG00000176083	ZNF683	Endothelial	1.93502	0.000581364	0.000187305
EC_1	ENSG00000048052	HDAC9	Endothelial	1.17971	0.000604881	0.000200343
EC_1	ENSG00000213809	KLRK1	Endothelial	1.39006	0.000643948	0.000215333
EC_1	ENSG00000166402	TUB	Endothelial	1.31344	0.000665045	0.000224506
EC_1	ENSG00000133789	SWAP70	Endothelial	0.970167	0.000701957	0.000239202
EC_1	ENSG00000149534	MS4A2	Endothelial	1.71344	0.000745687	0.000256478
EC_1	ENSG00000177575	CD163	Endothelial	1.17464	0.000767946	0.00026658
EC_1	ENSG00000137745	MMP13	Endothelial	2.07734	0.00082907	0.000290438
EC_1	ENSG00000131828	PDHA1	Endothelial	0.949609	0.000873421	0.000308757
EC_1	ENSG00000102265	TIMP1	Endothelial	-0.577934	0.000903768	0.000322363
EC_1	ENSG00000144218	AFF3	Endothelial	1.3934	0.00109737	0.000399727
EC_1	ENSG00000114026	OGG1	Endothelial	1.03482	0.00109737	0.000396238
EC_1	ENSG00000116191	RALGPS2	Endothelial	1.699	0.00109737	0.000401904
EC_1	ENSG00000139618	BRCA2	Endothelial	1.76058	0.00110728	0.00040906
EC_1	ENSG00000012124	CD22	Endothelial	2.03947	0.00117238	0.000436841
EC_1	ENSG00000115607	IL18RAP	Endothelial	1.77225	0.00122479	0.00046027
EC_1	ENSG00000175445	LPL	Endothelial	1.43495	0.00148096	0.000561255
EC_1	ENSG00000115523	GNLY	Endothelial	2.18924	0.0016683	0.000637568
EC_1	ENSG00000156738	MS4A1	Endothelial	1.35432	0.00176212	0.000679035
EC_1	ENSG00000130176	CNN1	Endothelial	1.2985	0.0017757	0.00068992
EC_1	ENSG00000277632	CCL3	Endothelial	1.83268	0.00195676	0.0007665
EC_1	ENSG00000163220	S100A9	Endothelial	1.11898	0.00198426	0.000783592
EC_1	ENSG00000115884	SDC1	Endothelial	1.38547	0.00201418	0.000801822
EC_1	ENSG00000102174	PHEX	Endothelial	1.40895	0.00218072	0.000875066
EC_1	ENSG00000175595	ERCC4	Endothelial	1.23147	0.00219898	0.000889395
EC_1	ENSG00000020922	MRE11	Endothelial	1.26417	0.00241285	0.000983581
EC_1	ENSG00000105369	CD79A	Endothelial	1.81565	0.00255105	0.00104804
EC_1	ENSG00000162723	SLAMF9	Endothelial	1.45847	0.00255708	0.00105866
EC_1	ENSG00000115590	IL1R2	Endothelial	1.2211	0.00267539	0.00111617
EC_1	ENSG00000109684	CLNK	Endothelial	1.30063	0.00267775	0.00112568
EC_1	ENSG00000110799	VWF	Endothelial	-0.814532	0.00275388	0.00116645
EC_1	ENSG00000099977	DDT	Endothelial	1.33794	0.00286536	0.0012228
EC_1	ENSG00000101000	PROCR	Endothelial	-0.726413	0.0030742	0.00132171
EC_1	ENSG00000198178	CLEC4C	Endothelial	1.54959	0.00317742	0.00137621
EC_1	ENSG00000126787	DLGAP5	Endothelial	1.30175	0.00327601	0.00142934
EC_1	ENSG00000137441	FGFBP2	Endothelial	1.3063	0.0034379	0.00152187
EC_1	ENSG00000170476	MZB1	Endothelial	1.62519	0.0034379	0.00151674
EC_1	ENSG00000231764	DLX6-AS1	Endothelial	1.28359	0.00345426	0.00154012
EC_1	ENSG00000168542	COL3A1	Endothelial	-0.733268	0.00356806	0.00161358
EC_1	ENSG00000140941	MAP1LC3B	Endothelial	0.765402	0.00356806	0.00160608
EC_1	ENSG00000121807	CCR2	Endothelial	1.17236	0.00366629	0.00166968
EC_1	ENSG00000162771	FAM71A	Endothelial	1.31158	0.0037057	0.00169943
EC_1	ENSG00000162711	NLRP3	Endothelial	1.08465	0.00376811	0.00174005
EC_1	ENSG00000160712	IL6R	Endothelial	1.18234	0.0039406	0.00183225
EC_1	ENSG00000178404	CEP295NL	Endothelial	1.50623	0.00397465	0.00186074
EC_1	ENSG00000117707	PROX1	Endothelial	1.53071	0.00428122	0.0020179
EC_1	ENSG00000180875	GREM2	Endothelial	1.46695	0.00442452	0.00211363
EC_1	ENSG00000132646	PCNA	Endothelial	0.792799	0.00442452	0.00210236
EC_1	ENSG00000184292	TACSTD2	Endothelial	0.94986	0.00449045	0.00215942
EC_1	ENSG00000178999	AURKB	Endothelial	1.2889	0.00459636	0.00222499
EC_1	ENSG00000067225	PKM	Endothelial	0.465883	0.00496428	0.0024189
EC_1	ENSG00000196549	MME	Endothelial	1.33335	0.00505578	0.00247959
EC_1	ENSG00000204323	SMIM5	Endothelial	2.38189	0.00513548	0.00253503
EC_1	ENSG00000111537	IFNG	Endothelial	1.22396	0.00564355	0.0028038
EC_1	ENSG00000133246	PRAM1	Endothelial	1.88271	0.00613917	0.00306958
EC_1	ENSG00000166033	HTRA1	Endothelial	0.522395	0.00615835	0.00309879
EC_1	ENSG00000129226	CD68	Endothelial	0.744736	0.00627408	0.00319698
EC_1	ENSG00000164733	CTSB	Endothelial	0.604263	0.00627408	0.00319134
EC_1	ENSG00000012061	ERCC1	Endothelial	0.872467	0.00636108	0.00326157
EC_1	ENSG00000257335	MGAM	Endothelial	1.43403	0.0064557	0.00333065
EC_1	ENSG00000170442	KRT86	Endothelial	0.519452	0.00648647	0.00336718
EC_1	ENSG00000162692	VCAM1	Endothelial	-0.812448	0.00651001	0.00340013
EC_1	ENSG00000135443	KRT85	Endothelial	1.57265	0.00659765	0.00346692
EC_1	ENSG00000101335	MYL9	Endothelial	0.527431	0.00698727	0.00369391
EC_1	ENSG00000117519	CNN3	Endothelial	0.545973	0.00722534	0.00384277
EC_1	ENSG00000123999	INHA	Endothelial	1.4363	0.00765494	0.00409564
EC_1	ENSG00000115970	THADA	Endothelial	0.891832	0.00774825	0.00417834
EC_1	ENSG00000196419	XRCC6	Endothelial	0.562215	0.00774825	0.00419491
EC_1	ENSG00000141510	TP53	Endothelial	0.617263	0.00791513	0.00431047
EC_1	ENSG00000197992	CLEC9A	Endothelial	1.39578	0.00831637	0.00455547
EC_1	ENSG00000165757	JCAD	Endothelial	0.644458	0.00835366	0.0046025
EC_1	ENSG00000130203	APOE	Endothelial	0.816323	0.0085855	0.00475757
EC_1	ENSG00000164362	TERT	Endothelial	2.05011	0.00885274	0.00493385
EC_1	ENSG00000113361	CDH6	Endothelial	1.27332	0.00891853	0.00500107
EC_1	ENSG00000203747	FCGR3A	Endothelial	0.892358	0.00891853	0.00502733
EC_1	ENSG00000087088	BAX	Endothelial	0.798995	0.00914944	0.00518662
EC_1	ENSG00000109846	CRYAB	Endothelial	0.726615	0.00939748	0.00535716
EC_1	ENSG00000095002	MSH2	Endothelial	0.736547	0.009477	0.00543267
EC_1	ENSG00000141052	MYOCD	Endothelial	1.14593	0.00987479	0.00569216
EC_1	ENSG00000166535	A2ML1	Endothelial	1.38085	0.010062	0.0058321
EC_1	ENSG00000151617	EDNRA	Endothelial	1.07302	0.0101549	0.00591829
EC_1	ENSG00000081479	LRP2	Endothelial	1.17005	0.0102769	0.00605486
EC_1	ENSG00000079246	XRCC5	Endothelial	0.434835	0.0102769	0.00604339
EC_1	ENSG00000106799	TGFBR1	Endothelial	0.695889	0.0105964	0.00627686
EC_1	ENSG00000198218	QRICH1	Endothelial	0.577216	0.0111729	0.0066539
EC_1	ENSG00000232810	TNF	Endothelial	1.58114	0.0138285	0.00827948
EC_1	ENSG00000113810	SMC4	Endothelial	0.524219	0.0140586	0.00846202
EC_1	ENSG00000196083	IL1RAP	Endothelial	0.964748	0.0155818	0.00942851
EC_1	ENSG00000143184	XCL1	Endothelial	0.911285	0.0155921	0.00948437
EC_1	ENSG00000137801	THBS1	Endothelial	0.681361	0.0160316	0.00980275
EC_1	ENSG00000095970	TREM2	Endothelial	1.40474	0.017578	0.0108043
EC_1	ENSG00000183091	NEB	Endothelial	1.01447	0.0187307	0.0115725
EC_1	ENSG00000213088	ACKR1	Endothelial	1.29618	0.0188872	0.0117895
EC_1	ENSG00000163106	HPGDS	Endothelial	1.27257	0.0188872	0.0117857
EC_1	ENSG00000006377	DLX6	Endothelial	0.968844	0.0191108	0.0119899
EC_1	ENSG00000174059	CD34	Endothelial	0.531846	0.022159	0.0139729
EC_1	ENSG00000204217	BMPR2	Endothelial	-0.399126	0.0226053	0.0143263
EC_1	ENSG00000076242	MLH1	Endothelial	0.702326	0.0230171	0.0146605
EC_1	ENSG00000276085	CCL3L1	Endothelial	1.5489	0.0236912	0.0151654
EC_1	ENSG00000117281	CD160	Endothelial	0.992785	0.0236925	0.0152417
EC_1	ENSG00000077522	ACTN2	Endothelial	1.32941	0.0245342	0.0158613
EC_1	ENSG00000229619	MBNL1-AS1	Endothelial	0.732092	0.0280425	0.0182187
EC_1	ENSG00000140398	NEIL1	Endothelial	0.897451	0.0290335	0.018955
EC_1	ENSG00000131981	LGALS3	Endothelial	0.460271	0.0298453	0.0195801
EC_1	ENSG00000187720	THSD4	Endothelial	0.592027	0.0299989	0.0197764
EC_1	ENSG00000186377	CYP4X1	Endothelial	-0.84977	0.0332536	0.0220279
EC_1	ENSG00000137462	TLR2	Endothelial	1.08236	0.0335092	0.0223039
EC_1	ENSG00000136244	IL6	Endothelial	0.649044	0.0374036	0.0250152
EC_1	ENSG00000175164	ABO	Endothelial	1.20648	0.037566	0.0252434
EC_1	ENSG00000122786	CALD1	Endothelial	0.389698	0.0376696	0.025433
EC_1	ENSG00000123485	HJURP	Endothelial	0.929458	0.0381639	0.0260098
EC_1	ENSG00000171611	PTCRA	Endothelial	2.18737	0.0381639	0.0259414
EC_1	ENSG00000167548	KMT2D	Endothelial	0.710866	0.0395127	0.0270549
EC_1	ENSG00000122025	FLT3	Endothelial	1.05918	0.041359	0.0284508
EC_1	ENSG00000150045	KLRF1	Endothelial	0.985604	0.0419979	0.029024
EC_1	ENSG00000137752	CASP1	Endothelial	0.433518	0.0434603	0.0301731
EC_1	ENSG00000145782	ATG12	Endothelial	0.58318	0.0456296	0.0318249
EC_1	ENSG00000163600	ICOS	Endothelial	0.95063	0.0456296	0.0319698
EC_1	ENSG00000126581	BECN1	Endothelial	0.438424	0.0490324	0.0345101
EC_1	ENSG00000128585	MKLN1	Endothelial	0.496921	0.0496599	0.0351099
EC_1	ENSG00000104435	STMN2	Endothelial	0.979916	0.0498698	0.0354171
EC_2	ENSG00000182871	COL18A1	Endothelial	-2.78186	1.56897e-28	4.9967e-31
EC_2	ENSG00000183963	SMTN	Endothelial	-3.06958	6.26961e-24	3.99338e-26
EC_2	ENSG00000163072	NOSTRIN	Endothelial	-2.58876	5.3326e-18	5.09484e-20
EC_2	ENSG00000147113	DIPK2B	Endothelial	-2.86553	2.15917e-17	3.29463e-19
EC_2	ENSG00000243716	NPIPB5	Endothelial	-1.4955	2.15917e-17	3.43818e-19
EC_2	ENSG00000174175	SELP	Endothelial	1.5919	4.46935e-16	8.54017e-18
EC_2	ENSG00000128052	KDR	Endothelial	-3.21875	1.40963e-14	3.14249e-16
EC_2	ENSG00000164687	FABP5	Endothelial	-1.80281	4.66826e-14	1.18936e-15
EC_2	ENSG00000157404	KIT	Endothelial	-2.55536	3.16556e-12	9.07325e-14
EC_2	ENSG00000140937	CDH11	Endothelial	1.61709	2.91866e-11	9.85926e-13
EC_2	ENSG00000037280	FLT4	Endothelial	-2.88498	2.91866e-11	1.11541e-12
EC_2	ENSG00000127083	OMD	Endothelial	1.76481	2.91866e-11	1.07538e-12
EC_2	ENSG00000133800	LYVE1	Endothelial	-2.3801	3.20809e-11	1.32819e-12
EC_2	ENSG00000012048	BRCA1	Endothelial	-1.90724	5.16263e-11	2.30181e-12
EC_2	ENSG00000160789	LMNA	Endothelial	-1.18198	4.62242e-10	2.20816e-11
EC_2	ENSG00000140287	HDC	Endothelial	-1.61544	7.43704e-10	3.78958e-11
EC_2	ENSG00000183765	CHEK2	Endothelial	-1.7823	8.99888e-10	4.872e-11
EC_2	ENSG00000138795	LEF1	Endothelial	-1.92352	1.18165e-09	6.77381e-11
EC_2	ENSG00000134817	APLNR	Endothelial	-1.83616	1.45619e-09	8.81136e-11
EC_2	ENSG00000155011	DKK2	Endothelial	2.13825	1.58431e-09	1.00912e-10
EC_2	ENSG00000231721	LINC-PINT	Endothelial	-1.24959	1.6081e-09	1.07548e-10
EC_2	ENSG00000170160	CCDC144A	Endothelial	-1.73501	2.60068e-09	1.82213e-10
EC_2	ENSG00000196588	MRTFA	Endothelial	-1.28397	1.69029e-08	1.23811e-09
EC_2	ENSG00000069122	ADGRF5	Endothelial	-1.47838	2.79321e-08	2.13494e-09
EC_2	ENSG00000030110	BAK1	Endothelial	-1.5085	1.04183e-07	8.32054e-09
EC_2	ENSG00000140678	ITGAX	Endothelial	-2.21636	1.04183e-07	8.62658e-09
EC_2	ENSG00000249669	CARMN	Endothelial	-1.66913	1.19741e-07	1.02962e-08
EC_2	ENSG00000131747	TOP2A	Endothelial	-2.06722	1.99341e-07	1.77756e-08
EC_2	ENSG00000105880	DLX5	Endothelial	-2.02833	2.69031e-07	2.48468e-08
EC_2	ENSG00000111404	RERGL	Endothelial	-1.98165	2.81259e-07	2.68719e-08
EC_2	ENSG00000225746	MEG8	Endothelial	-1.5778	2.86375e-07	2.82727e-08
EC_2	ENSG00000102755	FLT1	Endothelial	-1.19491	3.58453e-07	3.65302e-08
EC_2	ENSG00000197930	ERO1A	Endothelial	-1.22127	5.01853e-07	5.27425e-08
EC_2	ENSG00000070961	ATP2B1	Endothelial	-1.26421	6.1105e-07	6.61646e-08
EC_2	ENSG00000101162	TUBB1	Endothelial	-2.15556	6.72819e-07	7.49957e-08
EC_2	ENSG00000140416	TPM1	Endothelial	-0.989457	1.31552e-06	1.50824e-07
EC_2	ENSG00000106018	VIPR2	Endothelial	-1.69679	1.74481e-06	2.05599e-07
EC_2	ENSG00000180871	CXCR2	Endothelial	-1.88617	1.9232e-06	2.3523e-07
EC_2	ENSG00000081237	PTPRC	Endothelial	-1.325	1.9232e-06	2.38868e-07
EC_2	ENSG00000089685	BIRC5	Endothelial	-1.95921	2.21684e-06	2.82401e-07
EC_2	ENSG00000115414	FN1	Endothelial	1.09352	2.59136e-06	3.38363e-07
EC_2	ENSG00000100644	HIF1A	Endothelial	-1.14993	2.82873e-06	3.78365e-07
EC_2	ENSG00000149311	ATM	Endothelial	-1.15155	6.99083e-06	9.57342e-07
EC_2	ENSG00000119688	ABCD4	Endothelial	-1.45916	7.45553e-06	1.04472e-06
EC_2	ENSG00000069431	ABCC9	Endothelial	-1.50693	7.74231e-06	1.10957e-06
EC_2	ENSG00000121966	CXCR4	Endothelial	-1.65235	9.41051e-06	1.37861e-06
EC_2	ENSG00000161905	ALOX15	Endothelial	-1.99578	1.06055e-05	1.58744e-06
EC_2	ENSG00000164171	ITGA2	Endothelial	-1.22461	1.09355e-05	1.67167e-06
EC_2	ENSG00000163464	CXCR1	Endothelial	-1.91859	1.50665e-05	2.35115e-06
EC_2	ENSG00000166147	FBN1	Endothelial	-0.784261	1.57194e-05	2.50309e-06
EC_2	ENSG00000197385	ZNF860	Endothelial	-2.1989	1.59011e-05	2.58266e-06
EC_2	ENSG00000163687	DNASE1L3	Endothelial	-2.03161	1.71945e-05	2.8475e-06
EC_2	ENSG00000115594	IL1R1	Endothelial	1.05271	1.7537e-05	2.96007e-06
EC_2	ENSG00000123643	SLC36A1	Endothelial	-1.50761	3.40088e-05	5.84865e-06
EC_2	ENSG00000143546	S100A8	Endothelial	-1.70306	4.08177e-05	7.1496e-06
EC_2	ENSG00000087586	AURKA	Endothelial	-1.545	4.21124e-05	7.5105e-06
EC_2	ENSG00000198830	HMGN2	Endothelial	-0.773052	4.45667e-05	8.09014e-06
EC_2	ENSG00000164305	CASP3	Endothelial	-1.05809	4.52584e-05	8.35983e-06
EC_2	ENSG00000198670	LPA	Endothelial	-1.66726	5.4022e-05	1.01506e-05
EC_2	ENSG00000132334	PTPRE	Endothelial	-1.07076	5.42368e-05	1.03637e-05
EC_2	ENSG00000179776	CDH5	Endothelial	-0.722969	5.66427e-05	1.10038e-05
EC_2	ENSG00000275385	CCL18	Endothelial	-1.64552	5.84881e-05	1.15486e-05
EC_2	ENSG00000118785	SPP1	Endothelial	-2.17216	6.32475e-05	1.26898e-05
EC_2	ENSG00000248323	LUCAT1	Endothelial	-1.63452	6.76506e-05	1.37887e-05
EC_2	ENSG00000100453	GZMB	Endothelial	-1.58148	7.27723e-05	1.50643e-05
EC_2	ENSG00000171051	FPR1	Endothelial	-1.65219	0.000106119	2.26432e-05
EC_2	ENSG00000180644	PRF1	Endothelial	-1.84598	0.000106119	2.24216e-05
EC_2	ENSG00000018280	SLC11A1	Endothelial	-2.48604	0.000129617	2.80699e-05
EC_2	ENSG00000171634	BPTF	Endothelial	-0.876869	0.000149858	3.29306e-05
EC_2	ENSG00000179914	ITLN1	Endothelial	2.6427	0.00015052	3.35554e-05
EC_2	ENSG00000177455	CD19	Endothelial	-1.84205	0.000153308	3.46651e-05
EC_2	ENSG00000126215	XRCC3	Endothelial	-1.36915	0.000157774	3.61776e-05
EC_2	ENSG00000183484	GPR132	Endothelial	-1.79171	0.000158782	3.69143e-05
EC_2	ENSG00000150337	FCGR1A	Endothelial	-1.07483	0.000169149	3.98632e-05
EC_2	ENSG00000100393	EP300	Endothelial	-0.890317	0.000169327	4.04444e-05
EC_2	ENSG00000073050	XRCC1	Endothelial	-1.04938	0.000189504	4.58672e-05
EC_2	ENSG00000100985	MMP9	Endothelial	-1.9831	0.000199533	4.893e-05
EC_2	ENSG00000235244	DANT2	Endothelial	-1.30982	0.000205604	5.10736e-05
EC_2	ENSG00000135218	CD36	Endothelial	-1.88865	0.000239903	6.03577e-05
EC_2	ENSG00000119535	CSF3R	Endothelial	-1.93329	0.000244112	6.2194e-05
EC_2	ENSG00000268257	AIRN	Endothelial	-1.81119	0.0002496	6.50592e-05
EC_2	ENSG00000166508	MCM7	Endothelial	-1.28054	0.0002496	6.51822e-05
EC_2	ENSG00000099974	DDTL	Endothelial	-1.53024	0.000256081	6.76903e-05
EC_2	ENSG00000124067	SLC12A4	Endothelial	-0.949398	0.00029518	7.89654e-05
EC_2	ENSG00000141682	PMAIP1	Endothelial	-1.88617	0.000315682	8.7466e-05
EC_2	ENSG00000106366	SERPINE1	Endothelial	-1.11729	0.000315682	8.69069e-05
EC_2	ENSG00000173535	TNFRSF10C	Endothelial	-1.18571	0.000315682	8.64469e-05
EC_2	ENSG00000102010	BMX	Endothelial	1.05863	0.000400654	0.000112285
EC_2	ENSG00000140932	CMTM2	Endothelial	-1.86687	0.0004211	0.000120697
EC_2	ENSG00000136634	IL10	Endothelial	-1.58876	0.0004211	0.000119651
EC_2	ENSG00000078401	EDN1	Endothelial	1.13234	0.000472492	0.000136932
EC_2	ENSG00000051180	RAD51	Endothelial	-1.57247	0.000529334	0.000155091
EC_2	ENSG00000150636	CCDC102B	Endothelial	-1.148	0.000537231	0.000160827
EC_2	ENSG00000088247	KHSRP	Endothelial	-0.613038	0.000537231	0.00015976
EC_2	ENSG00000129173	E2F8	Endothelial	-1.45301	0.000545635	0.000166212
EC_2	ENSG00000111252	SH2B3	Endothelial	-0.800575	0.000545635	0.000166818
EC_2	ENSG00000152402	GUCY1A2	Endothelial	-1.35413	0.000548011	0.00016929
EC_2	ENSG00000140564	FURIN	Endothelial	-0.838744	0.000577921	0.000182211
EC_2	ENSG00000167483	NIBAN3	Endothelial	-1.5854	0.000577921	0.000180782
EC_2	ENSG00000170312	CDK1	Endothelial	-1.35915	0.000581364	0.000186563
EC_2	ENSG00000148773	MKI67	Endothelial	-1.77748	0.000581364	0.000190376
EC_2	ENSG00000262406	MMP12	Endothelial	-1.46257	0.000581364	0.000190702
EC_2	ENSG00000176083	ZNF683	Endothelial	-1.93502	0.000581364	0.000187305
EC_2	ENSG00000048052	HDAC9	Endothelial	-1.17971	0.000604882	0.000200343
EC_2	ENSG00000213809	KLRK1	Endothelial	-1.39006	0.000643948	0.000215333
EC_2	ENSG00000166402	TUB	Endothelial	-1.31344	0.000665044	0.000224505
EC_2	ENSG00000133789	SWAP70	Endothelial	-0.970166	0.000701959	0.000239203
EC_2	ENSG00000149534	MS4A2	Endothelial	-1.71344	0.000745687	0.000256478
EC_2	ENSG00000177575	CD163	Endothelial	-1.17464	0.000767946	0.00026658
EC_2	ENSG00000137745	MMP13	Endothelial	-2.07734	0.000829066	0.000290437
EC_2	ENSG00000131828	PDHA1	Endothelial	-0.949609	0.000873423	0.000308758
EC_2	ENSG00000102265	TIMP1	Endothelial	0.577934	0.000903766	0.000322362
EC_2	ENSG00000144218	AFF3	Endothelial	-1.3934	0.00109737	0.000399727
EC_2	ENSG00000114026	OGG1	Endothelial	-1.03482	0.00109737	0.00039624
EC_2	ENSG00000116191	RALGPS2	Endothelial	-1.699	0.00109737	0.000401904
EC_2	ENSG00000139618	BRCA2	Endothelial	-1.76058	0.00110728	0.00040906
EC_2	ENSG00000012124	CD22	Endothelial	-2.03947	0.00117238	0.000436841
EC_2	ENSG00000115607	IL18RAP	Endothelial	-1.77225	0.00122479	0.00046027
EC_2	ENSG00000175445	LPL	Endothelial	-1.43495	0.00148096	0.000561255
EC_2	ENSG00000115523	GNLY	Endothelial	-2.18924	0.0016683	0.000637567
EC_2	ENSG00000156738	MS4A1	Endothelial	-1.35432	0.00176212	0.000679035
EC_2	ENSG00000130176	CNN1	Endothelial	-1.2985	0.0017757	0.000689921
EC_2	ENSG00000277632	CCL3	Endothelial	-1.83268	0.00195675	0.000766499
EC_2	ENSG00000163220	S100A9	Endothelial	-1.11898	0.00198426	0.000783592
EC_2	ENSG00000115884	SDC1	Endothelial	-1.38547	0.00201417	0.000801821
EC_2	ENSG00000102174	PHEX	Endothelial	-1.40895	0.00218072	0.000875065
EC_2	ENSG00000175595	ERCC4	Endothelial	-1.23147	0.00219898	0.000889396
[truncated: 96 more rows]

## Sheet: Deseq2 - Scale 10
Cluster name	ENSEMBL ID	HGNC symbol	High-level cell type cluster	log2FC	padj	pvalue
VSMC_contr	ENSG00000122786	CALD1	VSMC	1.60694	8.54003e-52	2.71975e-54
VSMC_contr	ENSG00000079246	XRCC5	VSMC	0.807321	1.77658e-29	1.13158e-31
VSMC_contr	ENSG00000125868	DSTN	VSMC	1.71634	1.69705e-28	1.62138e-30
VSMC_contr	ENSG00000088247	KHSRP	VSMC	0.833478	4.33558e-27	5.52303e-29
VSMC_contr	ENSG00000133392	MYH11	VSMC	2.26536	5.01083e-27	7.97902e-29
VSMC_contr	ENSG00000196419	XRCC6	VSMC	0.714795	4.52897e-26	8.65408e-28
VSMC_contr	ENSG00000164692	COL1A2	VSMC	-1.269	6.0505e-26	1.3668e-27
VSMC_contr	ENSG00000139329	LUM	VSMC	-3.17147	6.0505e-26	1.54153e-27
VSMC_contr	ENSG00000135046	ANXA1	VSMC	0.859839	1.88317e-24	5.39762e-26
VSMC_contr	ENSG00000137801	THBS1	VSMC	-2.12747	4.51915e-24	1.43922e-25
VSMC_contr	ENSG00000149591	TAGLN	VSMC	1.61151	1.31903e-23	4.6208e-25
VSMC_contr	ENSG00000170442	KRT86	VSMC	1.06809	4.5401e-22	1.73507e-23
VSMC_contr	ENSG00000126581	BECN1	VSMC	1.06776	9.15237e-22	3.7892e-23
VSMC_contr	ENSG00000101335	MYL9	VSMC	1.43549	1.23022e-21	5.48504e-23
VSMC_contr	ENSG00000026025	VIM	VSMC	1.31211	1.27645e-21	6.0977e-23
VSMC_contr	ENSG00000168542	COL3A1	VSMC	-1.69695	2.33549e-21	1.19006e-22
VSMC_contr	ENSG00000143248	RGS5	VSMC	2.09168	4.01041e-20	2.17124e-21
VSMC_contr	ENSG00000115414	FN1	VSMC	-1.37158	5.57829e-20	3.19774e-21
VSMC_contr	ENSG00000204262	COL5A2	VSMC	-1.33327	2.17051e-19	1.31337e-20
VSMC_contr	ENSG00000140416	TPM1	VSMC	0.900494	1.76529e-16	1.12439e-17
VSMC_contr	ENSG00000162692	VCAM1	VSMC	-1.28256	4.35134e-15	2.91013e-16
VSMC_contr	ENSG00000164125	GASK1B	VSMC	1.0517	1.06803e-14	7.53879e-16
VSMC_contr	ENSG00000106366	SERPINE1	VSMC	-2.18766	1.06803e-14	7.82317e-16
VSMC_contr	ENSG00000166147	FBN1	VSMC	-1.07159	1.80054e-14	1.37621e-15
VSMC_contr	ENSG00000172572	PDE3A	VSMC	0.83181	6.71334e-14	5.34502e-15
VSMC_contr	ENSG00000204217	BMPR2	VSMC	0.98465	2.31215e-13	1.91452e-14
VSMC_contr	ENSG00000229619	MBNL1-AS1	VSMC	1.11144	9.53366e-13	8.19774e-14
VSMC_contr	ENSG00000182871	COL18A1	VSMC	-1.36446	3.07084e-12	2.73833e-13
VSMC_contr	ENSG00000133789	SWAP70	VSMC	0.833059	3.62027e-12	3.34356e-13
VSMC_contr	ENSG00000198830	HMGN2	VSMC	0.560478	6.0241e-12	5.75551e-13
VSMC_contr	ENSG00000171634	BPTF	VSMC	0.654525	8.67465e-12	8.56414e-13
VSMC_contr	ENSG00000107796	ACTA2	VSMC	1.13358	5.78877e-11	5.89938e-12
VSMC_contr	ENSG00000011465	DCN	VSMC	-2.54917	7.31857e-11	7.69149e-12
VSMC_contr	ENSG00000167641	PPP1R14A	VSMC	1.14628	8.0469e-11	8.71321e-12
VSMC_contr	ENSG00000117519	CNN3	VSMC	0.488017	4.07586e-10	4.54316e-11
VSMC_contr	ENSG00000166508	MCM7	VSMC	0.823347	1.61328e-09	1.84961e-10
VSMC_contr	ENSG00000048052	HDAC9	VSMC	0.749783	2.28991e-09	2.6983e-10
VSMC_contr	ENSG00000130176	CNN1	VSMC	1.32227	6.84036e-09	8.27814e-10
VSMC_contr	ENSG00000164104	HMGB2	VSMC	0.603129	6.99941e-09	8.69354e-10
VSMC_contr	ENSG00000136826	KLF4	VSMC	-0.962751	8.03786e-09	1.02393e-09
VSMC_contr	ENSG00000253729	PRKDC	VSMC	0.599449	1.45218e-08	1.89616e-09
VSMC_contr	ENSG00000067225	PKM	VSMC	0.600038	1.60601e-08	2.14817e-09
VSMC_contr	ENSG00000128585	MKLN1	VSMC	0.426442	2.02498e-08	2.77306e-09
VSMC_contr	ENSG00000123384	LRP1	VSMC	-0.597713	2.19225e-08	3.07194e-09
VSMC_contr	ENSG00000140937	CDH11	VSMC	-0.764659	3.7569e-08	5.38409e-09
VSMC_contr	ENSG00000164171	ITGA2	VSMC	-1.21676	1.39297e-07	2.04065e-08
VSMC_contr	ENSG00000141052	MYOCD	VSMC	1.10704	5.7822e-07	8.65489e-08
VSMC_contr	ENSG00000145782	ATG12	VSMC	0.423458	7.17555e-07	1.0969e-07
VSMC_contr	ENSG00000161011	SQSTM1	VSMC	0.48336	8.16385e-07	1.27398e-07
VSMC_contr	ENSG00000170160	CCDC144A	VSMC	-0.624619	1.5581e-06	2.48105e-07
VSMC_contr	ENSG00000109846	CRYAB	VSMC	0.670112	3.22772e-06	5.24248e-07
VSMC_contr	ENSG00000178404	CEP295NL	VSMC	-0.960493	3.75735e-06	6.22236e-07
VSMC_contr	ENSG00000102265	TIMP1	VSMC	-1.08391	5.34184e-06	9.01647e-07
VSMC_contr	ENSG00000143799	PARP1	VSMC	0.59355	7.2731e-06	1.25079e-06
VSMC_contr	ENSG00000243716	NPIPB5	VSMC	-0.350171	7.89032e-06	1.38206e-06
VSMC_contr	ENSG00000231721	LINC-PINT	VSMC	-0.457702	9.39048e-06	1.67474e-06
VSMC_contr	ENSG00000197903	HIST1H2BK	VSMC	0.565336	1.38185e-05	2.50845e-06
VSMC_contr	ENSG00000105329	TGFB1	VSMC	0.447088	4.14354e-05	7.65367e-06
VSMC_contr	ENSG00000131828	PDHA1	VSMC	0.496562	4.22384e-05	7.93652e-06
VSMC_contr	ENSG00000104320	NBN	VSMC	0.520083	4.66248e-05	8.90921e-06
VSMC_contr	ENSG00000164687	FABP5	VSMC	-0.680736	0.000101418	2.00252e-05
VSMC_contr	ENSG00000175445	LPL	VSMC	-1.12934	0.000101418	2.00067e-05
VSMC_contr	ENSG00000136244	IL6	VSMC	-0.878588	0.000132057	2.64956e-05
VSMC_contr	ENSG00000196371	FUT4	VSMC	-0.461881	0.000182865	3.72719e-05
VSMC_contr	ENSG00000225746	MEG8	VSMC	-0.492282	0.000205358	4.25104e-05
VSMC_contr	ENSG00000010610	CD4	VSMC	-0.721563	0.000213297	4.48331e-05
VSMC_contr	ENSG00000165757	JCAD	VSMC	0.536038	0.000224978	4.80049e-05
VSMC_contr	ENSG00000196549	MME	VSMC	-1.06578	0.000227876	4.93489e-05
VSMC_contr	ENSG00000108691	CCL2	VSMC	-0.586625	0.000254619	5.59513e-05
VSMC_contr	ENSG00000113721	PDGFRB	VSMC	-0.376954	0.000267718	5.96824e-05
VSMC_contr	ENSG00000275385	CCL18	VSMC	-0.73495	0.000272926	6.17127e-05
VSMC_contr	ENSG00000115457	IGFBP2	VSMC	0.619642	0.000385098	8.83027e-05
VSMC_contr	ENSG00000131981	LGALS3	VSMC	0.391327	0.000602214	0.000140005
VSMC_contr	ENSG00000174059	CD34	VSMC	0.630174	0.000715356	0.000168587
VSMC_contr	ENSG00000160789	LMNA	VSMC	0.308057	0.000854811	0.000206897
VSMC_contr	ENSG00000106018	VIPR2	VSMC	0.512297	0.000854811	0.000205476
VSMC_contr	ENSG00000100393	EP300	VSMC	0.344849	0.00094911	0.000232743
VSMC_contr	ENSG00000151617	EDNRA	VSMC	0.558546	0.0012856	0.000319354
VSMC_contr	ENSG00000106991	ENG	VSMC	-0.577109	0.00131498	0.000335026
VSMC_contr	ENSG00000140678	ITGAX	VSMC	-0.674125	0.00131498	0.000334456
VSMC_contr	ENSG00000137745	MMP13	VSMC	-1.11821	0.00200205	0.000516452
VSMC_contr	ENSG00000111404	RERGL	VSMC	0.658934	0.00200815	0.000524421
VSMC_contr	ENSG00000141510	TP53	VSMC	0.308331	0.00211047	0.000557862
VSMC_contr	ENSG00000118785	SPP1	VSMC	-0.866785	0.00241613	0.000646353
VSMC_contr	ENSG00000115594	IL1R1	VSMC	0.426962	0.00284691	0.000770661
VSMC_contr	ENSG00000069122	ADGRF5	VSMC	-0.658811	0.00407896	0.00111717
VSMC_contr	ENSG00000170476	MZB1	VSMC	0.687993	0.00504372	0.00139746
VSMC_contr	ENSG00000002330	BAD	VSMC	0.78307	0.00512227	0.00145127
VSMC_contr	ENSG00000196083	IL1RAP	VSMC	-0.583229	0.00512227	0.00145185
VSMC_contr	ENSG00000075223	SEMA3C	VSMC	-0.693065	0.00524347	0.00150291
VSMC_contr	ENSG00000130203	APOE	VSMC	-0.904345	0.00581558	0.00168541
VSMC_contr	ENSG00000166402	TUB	VSMC	0.450852	0.00592347	0.00173554
VSMC_contr	ENSG00000129226	CD68	VSMC	-0.548894	0.00614687	0.00182634
VSMC_contr	ENSG00000137462	TLR2	VSMC	-0.485028	0.00614687	0.00184015
VSMC_contr	ENSG00000115884	SDC1	VSMC	-0.594283	0.00721347	0.00218242
VSMC_contr	ENSG00000248323	LUCAT1	VSMC	-0.408416	0.00728601	0.00222757
VSMC_contr	ENSG00000130303	BST2	VSMC	0.387012	0.00854025	0.00263823
VSMC_contr	ENSG00000262406	MMP12	VSMC	-0.559526	0.00861115	0.00268755
VSMC_contr	ENSG00000196776	CD47	VSMC	0.217556	0.00988361	0.00311617
VSMC_contr	ENSG00000051180	RAD51	VSMC	-0.529569	0.0109111	0.00350962
VSMC_contr	ENSG00000120156	TEK	VSMC	-0.899829	0.0109111	0.00350836
VSMC_contr	ENSG00000183765	CHEK2	VSMC	-0.331223	0.0113314	0.00368091
VSMC_contr	ENSG00000149294	NCAM1	VSMC	0.552964	0.0114303	0.00374944
VSMC_contr	ENSG00000213088	ACKR1	VSMC	-0.978272	0.0131509	0.00435572
VSMC_contr	ENSG00000271447	MMP28	VSMC	-0.62698	0.0138025	0.00461548
VSMC_contr	ENSG00000140287	HDC	VSMC	-0.317247	0.0159816	0.00539507
VSMC_contr	ENSG00000225783	MIAT	VSMC	-0.471338	0.0198883	0.00677721
VSMC_contr	ENSG00000099974	DDTL	VSMC	0.402736	0.0206737	0.00711071
VSMC_contr	ENSG00000012124	CD22	VSMC	-0.709647	0.0207905	0.00721708
VSMC_contr	ENSG00000030110	BAK1	VSMC	-0.309987	0.0218318	0.00764809
VSMC_contr	ENSG00000163568	AIM2	VSMC	-0.701913	0.0229911	0.00812742
VSMC_contr	ENSG00000069431	ABCC9	VSMC	0.390764	0.0249845	0.00891168
VSMC_contr	ENSG00000119535	CSF3R	VSMC	-0.630091	0.0291247	0.0104812
VSMC_contr	ENSG00000197930	ERO1A	VSMC	0.294627	0.03252	0.0119102
VSMC_contr	ENSG00000183963	SMTN	VSMC	0.37228	0.03252	0.0118475
VSMC_contr	ENSG00000119688	ABCD4	VSMC	-0.347837	0.0363338	0.0134227
VSMC_contr	ENSG00000102174	PHEX	VSMC	-0.580287	0.0365519	0.0136196
VSMC_contr	ENSG00000169783	LINGO1	VSMC	-0.589429	0.0394069	0.014809
VSMC_contr	ENSG00000135218	CD36	VSMC	-0.645187	0.0411577	0.015598
VSMC_contr	ENSG00000170458	CD14	VSMC	-0.480212	0.0431102	0.0165317
VSMC_contr	ENSG00000186377	CYP4X1	VSMC	0.351945	0.0431102	0.0167498
VSMC_contr	ENSG00000143184	XCL1	VSMC	-0.514307	0.0431102	0.0166968
VSMC_contr	ENSG00000115718	PROC	VSMC	-0.691105	0.0460349	0.0180328
VSMC_contr	ENSG00000123643	SLC36A1	VSMC	-0.323697	0.0466241	0.0184121
VSMC_contr	ENSG00000166535	A2ML1	VSMC	-0.57368	0.0471827	0.0187829
VSMC_fb-like	ENSG00000137801	THBS1	VSMC	3.1052	2.37879e-58	7.57576e-61
VSMC_fb-like	ENSG00000168542	COL3A1	VSMC	2.24988	1.29852e-56	8.27083e-59
VSMC_fb-like	ENSG00000164692	COL1A2	VSMC	1.83384	1.9302e-55	1.84414e-57
VSMC_fb-like	ENSG00000139329	LUM	VSMC	3.67935	1.12542e-47	1.43365e-49
VSMC_fb-like	ENSG00000101335	MYL9	VSMC	-1.80711	1.91611e-44	3.05114e-46
VSMC_fb-like	ENSG00000125868	DSTN	VSMC	-1.81166	9.90674e-39	1.89301e-40
VSMC_fb-like	ENSG00000130176	CNN1	VSMC	-2.55873	7.82053e-38	1.74343e-39
VSMC_fb-like	ENSG00000149591	TAGLN	VSMC	-1.84385	4.47933e-36	1.14123e-37
VSMC_fb-like	ENSG00000140937	CDH11	VSMC	1.84943	9.55176e-36	2.73777e-37
VSMC_fb-like	ENSG00000182871	COL18A1	VSMC	-1.84363	1.48342e-35	5.1967e-37
VSMC_fb-like	ENSG00000133392	MYH11	VSMC	-2.93027	1.48342e-35	4.7802e-37
VSMC_fb-like	ENSG00000107796	ACTA2	VSMC	-1.79219	2.74771e-31	1.05008e-32
VSMC_fb-like	ENSG00000143248	RGS5	VSMC	-3.02757	1.65069e-29	6.83407e-31
VSMC_fb-like	ENSG00000204262	COL5A2	VSMC	1.73624	4.63172e-29	2.0651e-30
VSMC_fb-like	ENSG00000122786	CALD1	VSMC	-1.39443	1.65772e-27	7.91903e-29
VSMC_fb-like	ENSG00000106366	SERPINE1	VSMC	2.66035	5.29329e-25	2.69722e-26
VSMC_fb-like	ENSG00000011465	DCN	VSMC	3.41702	1.39487e-23	7.55183e-25
VSMC_fb-like	ENSG00000111404	RERGL	VSMC	-2.58645	1.22698e-22	7.03364e-24
VSMC_fb-like	ENSG00000162692	VCAM1	VSMC	2.19711	1.98981e-22	1.20403e-23
VSMC_fb-like	ENSG00000115414	FN1	VSMC	1.63869	9.49942e-22	6.05059e-23
VSMC_fb-like	ENSG00000166147	FBN1	VSMC	1.43266	5.63201e-21	3.76663e-22
VSMC_fb-like	ENSG00000141052	MYOCD	VSMC	-2.40527	5.6501e-20	3.95867e-21
VSMC_fb-like	ENSG00000102265	TIMP1	VSMC	2.05094	1.71768e-19	1.25817e-20
VSMC_fb-like	ENSG00000109846	CRYAB	VSMC	-1.03691	1.09946e-18	8.4035e-20
VSMC_fb-like	ENSG00000164125	GASK1B	VSMC	-1.04419	3.57528e-18	2.84656e-19
VSMC_fb-like	ENSG00000172572	PDE3A	VSMC	-0.927086	5.03333e-18	4.16773e-19
VSMC_fb-like	ENSG00000048052	HDAC9	VSMC	-1.04079	1.20886e-17	1.03946e-18
VSMC_fb-like	ENSG00000108691	CCL2	VSMC	1.44193	3.06109e-17	2.72963e-18
VSMC_fb-like	ENSG00000167641	PPP1R14A	VSMC	-1.6224	1.32202e-16	1.22097e-17
VSMC_fb-like	ENSG00000183963	SMTN	VSMC	-1.50157	3.18429e-16	3.04231e-17
VSMC_fb-like	ENSG00000129226	CD68	VSMC	1.38113	5.76898e-15	5.69549e-16
VSMC_fb-like	ENSG00000249669	CARMN	VSMC	-1.19016	2.28316e-14	2.32679e-15
VSMC_fb-like	ENSG00000026025	VIM	VSMC	-0.95044	5.71596e-14	6.00722e-15
VSMC_fb-like	ENSG00000140416	TPM1	VSMC	-0.837611	8.37078e-14	9.0639e-15
VSMC_fb-like	ENSG00000118785	SPP1	VSMC	1.8749	6.37483e-13	7.1057e-14
VSMC_fb-like	ENSG00000079246	XRCC5	VSMC	-0.560342	6.50534e-13	7.45835e-14
VSMC_fb-like	ENSG00000123384	LRP1	VSMC	0.850783	8.2058e-13	9.66926e-14
VSMC_fb-like	ENSG00000080854	IGSF9B	VSMC	-1.66985	3.19918e-12	3.87162e-13
VSMC_fb-like	ENSG00000229619	MBNL1-AS1	VSMC	-1.28843	9.07508e-11	1.12716e-11
VSMC_fb-like	ENSG00000170442	KRT86	VSMC	-0.734229	2.60505e-10	3.31854e-11
VSMC_fb-like	ENSG00000164733	CTSB	VSMC	1.02986	3.5699e-10	4.66133e-11
VSMC_fb-like	ENSG00000136826	KLF4	VSMC	1.13001	9.25631e-10	1.23811e-10
VSMC_fb-like	ENSG00000129038	LOXL1	VSMC	0.827413	1.30281e-08	1.78411e-09
VSMC_fb-like	ENSG00000127083	OMD	VSMC	0.952684	2.41973e-08	3.45833e-09
VSMC_fb-like	ENSG00000131828	PDHA1	VSMC	-0.662712	2.41973e-08	3.46776e-09
VSMC_fb-like	ENSG00000069431	ABCC9	VSMC	-1.11505	1.14433e-07	1.67641e-08
VSMC_fb-like	ENSG00000151617	EDNRA	VSMC	-1.0719	1.60348e-07	2.40012e-08
VSMC_fb-like	ENSG00000196419	XRCC6	VSMC	-0.446086	1.65801e-07	2.53454e-08
VSMC_fb-like	ENSG00000075223	SEMA3C	VSMC	1.09152	2.43217e-07	3.79543e-08
VSMC_fb-like	ENSG00000163513	TGFBR2	VSMC	0.604508	2.56205e-07	4.07969e-08
VSMC_fb-like	ENSG00000077522	ACTN2	VSMC	-1.65485	3.1923e-07	5.18494e-08
VSMC_fb-like	ENSG00000198830	HMGN2	VSMC	-0.515483	3.63039e-07	6.0121e-08
VSMC_fb-like	ENSG00000177575	CD163	VSMC	1.06946	4.28163e-07	7.22695e-08
VSMC_fb-like	ENSG00000161011	SQSTM1	VSMC	-0.509308	8.17353e-07	1.40564e-07
VSMC_fb-like	ENSG00000090382	LYZ	VSMC	1.03301	1.03442e-06	1.81188e-07
VSMC_fb-like	ENSG00000225746	MEG8	VSMC	0.812577	1.37433e-06	2.45103e-07
VSMC_fb-like	ENSG00000166033	HTRA1	VSMC	0.729452	1.99169e-06	3.61548e-07
VSMC_fb-like	ENSG00000126581	BECN1	VSMC	-0.651102	2.00207e-06	3.75947e-07
VSMC_fb-like	ENSG00000164171	ITGA2	VSMC	1.35199	2.00207e-06	3.82562e-07
VSMC_fb-like	ENSG00000088247	KHSRP	VSMC	-0.525307	2.00207e-06	3.79608e-07
VSMC_fb-like	ENSG00000149451	ADAM33	VSMC	-0.987593	2.06207e-06	4.00593e-07
VSMC_fb-like	ENSG00000137462	TLR2	VSMC	0.78554	5.32431e-06	1.0513e-06
VSMC_fb-like	ENSG00000134853	PDGFRA	VSMC	0.645321	6.66553e-06	1.33735e-06
VSMC_fb-like	ENSG00000106991	ENG	VSMC	0.873316	9.84186e-06	2.00599e-06
VSMC_fb-like	ENSG00000100644	HIF1A	VSMC	0.609631	1.72696e-05	3.57492e-06
VSMC_fb-like	ENSG00000111252	SH2B3	VSMC	0.594093	2.17891e-05	4.57988e-06
VSMC_fb-like	ENSG00000170458	CD14	VSMC	1.0037	5.62782e-05	1.20084e-05
VSMC_fb-like	ENSG00000106018	VIPR2	VSMC	-0.824835	7.63038e-05	1.65244e-05
VSMC_fb-like	ENSG00000165949	IFI27	VSMC	1.17287	7.93043e-05	1.74267e-05
VSMC_fb-like	ENSG00000117984	CTSD	VSMC	0.658015	8.89786e-05	1.99812e-05
VSMC_fb-like	ENSG00000120156	TEK	VSMC	1.45274	8.89786e-05	2.01194e-05
VSMC_fb-like	ENSG00000153208	MERTK	VSMC	-0.694876	0.00020208	4.63368e-05
VSMC_fb-like	ENSG00000128585	MKLN1	VSMC	-0.339942	0.000287365	6.68077e-05
VSMC_fb-like	ENSG00000275385	CCL18	VSMC	0.825084	0.00030461	7.17871e-05
VSMC_fb-like	ENSG00000113361	CDH6	VSMC	-0.720785	0.000343487	8.2043e-05
VSMC_fb-like	ENSG00000171634	BPTF	VSMC	-0.455693	0.000515581	0.00012479
VSMC_fb-like	ENSG00000099974	DDTL	VSMC	-0.64718	0.000530912	0.000130192
VSMC_fb-like	ENSG00000136244	IL6	VSMC	1.00011	0.000944698	0.00023467
VSMC_fb-like	ENSG00000143799	PARP1	VSMC	-0.511015	0.000971406	0.000244398
VSMC_fb-like	ENSG00000250722	SELENOP	VSMC	0.542302	0.00097404	0.000248163
VSMC_fb-like	ENSG00000133789	SWAP70	VSMC	-0.522811	0.00113938	0.000293917
VSMC_fb-like	ENSG00000166508	MCM7	VSMC	-0.536356	0.00139806	0.000365099
VSMC_fb-like	ENSG00000115594	IL1R1	VSMC	0.463291	0.00231516	0.00061197
VSMC_fb-like	ENSG00000162407	PLPP3	VSMC	0.520921	0.00239603	0.000640976
VSMC_fb-like	ENSG00000113810	SMC4	VSMC	0.365897	0.0025408	0.000687796
VSMC_fb-like	ENSG00000154783	FGD5	VSMC	0.515602	0.00265194	0.000726327
VSMC_fb-like	ENSG00000113721	PDGFRB	VSMC	0.416711	0.00276875	0.000767139
VSMC_fb-like	ENSG00000271447	MMP28	VSMC	0.920982	0.00281926	0.000790111
VSMC_fb-like	ENSG00000073050	XRCC1	VSMC	-0.434023	0.00326393	0.000925126
VSMC_fb-like	ENSG00000149294	NCAM1	VSMC	-0.709894	0.00335922	0.000962834
VSMC_fb-like	ENSG00000196371	FUT4	VSMC	0.49093	0.00343467	0.000995398
VSMC_fb-like	ENSG00000186377	CYP4X1	VSMC	-0.590886	0.00361989	0.00106061
VSMC_fb-like	ENSG00000175445	LPL	VSMC	1.0005	0.00379074	0.00112274
VSMC_fb-like	ENSG00000130203	APOE	VSMC	0.938157	0.00433295	0.00129712
VSMC_fb-like	ENSG00000231764	DLX6-AS1	VSMC	-0.972681	0.00475299	0.00143801
VSMC_fb-like	ENSG00000132334	PTPRE	VSMC	0.649598	0.00573743	0.00175412
VSMC_fb-like	ENSG00000165124	SVEP1	VSMC	0.60575	0.0061383	0.00189623
VSMC_fb-like	ENSG00000196549	MME	VSMC	0.763944	0.0071986	0.0022467
VSMC_fb-like	ENSG00000165757	JCAD	VSMC	0.390448	0.00748273	0.0023592
VSMC_fb-like	ENSG00000224259	LINC01133	VSMC	0.657839	0.00766515	0.00244113
VSMC_fb-like	ENSG00000099977	DDT	VSMC	-0.565804	0.00964697	0.00310301
VSMC_fb-like	ENSG00000135218	CD36	VSMC	0.803313	0.0106197	0.00344971
VSMC_fb-like	ENSG00000163220	S100A9	VSMC	0.914221	0.0119553	0.00392164
VSMC_fb-like	ENSG00000145782	ATG12	VSMC	-0.267826	0.0120423	0.00398853
VSMC_fb-like	ENSG00000128052	KDR	VSMC	-0.677729	0.0157726	0.00527428
VSMC_fb-like	ENSG00000140287	HDC	VSMC	-0.333617	0.0159104	0.00537102
VSMC_fb-like	ENSG00000261371	PECAM1	VSMC	0.540689	0.016225	0.00552891
VSMC_fb-like	ENSG00000010610	CD4	VSMC	0.592338	0.017919	0.00616322
VSMC_fb-like	ENSG00000176083	ZNF683	VSMC	-0.78008	0.0202111	0.00701594
VSMC_fb-like	ENSG00000196083	IL1RAP	VSMC	0.613891	0.0225041	0.00788361
VSMC_fb-like	ENSG00000204217	BMPR2	VSMC	-0.319053	0.0227261	0.00803376
VSMC_fb-like	ENSG00000064989	CALCRL	VSMC	0.39403	0.0260433	0.00928934
VSMC_fb-like	ENSG00000069122	ADGRF5	VSMC	0.657598	0.0262803	0.00954127
VSMC_fb-like	ENSG00000100393	EP300	VSMC	-0.27598	0.0262803	0.00954061
VSMC_fb-like	ENSG00000141510	TP53	VSMC	-0.262386	0.0319924	0.011717
VSMC_fb-like	ENSG00000168056	LTBP3	VSMC	0.296776	0.0336544	0.0124328
VSMC_fb-like	ENSG00000104738	MCM4	VSMC	0.396535	0.0392404	0.0146214
VSMC_fb-like	ENSG00000196588	MRTFA	VSMC	-0.216322	0.0402842	0.0151386
VSMC_fb-like	ENSG00000130303	BST2	VSMC	0.333455	0.0410983	0.0155755
VSMC_fb-like	ENSG00000164687	FABP5	VSMC	0.474898	0.0450115	0.0173452
VSMC_fb-like	ENSG00000277734	TRAC	VSMC	0.479966	0.0450115	0.017301
VSMC_inflamed	ENSG00000182871	COL18A1	VSMC	2.66381	5.46459e-75	1.74031e-77
VSMC_inflamed	ENSG00000140937	CDH11	VSMC	-1.454	8.0959e-38	5.15662e-40
VSMC_inflamed	ENSG00000137801	THBS1	VSMC	-2.15721	1.9105e-32	1.82532e-34
VSMC_inflamed	ENSG00000249669	CARMN	VSMC	1.36252	1.69952e-29	2.16499e-31
VSMC_inflamed	ENSG00000115594	IL1R1	VSMC	-1.07288	8.29461e-19	1.3208e-20
VSMC_inflamed	ENSG00000162692	VCAM1	VSMC	-1.42386	5.98723e-18	1.14406e-19
VSMC_inflamed	ENSG00000243716	NPIPB5	VSMC	0.529048	1.18047e-14	2.63162e-16
VSMC_inflamed	ENSG00000168542	COL3A1	VSMC	-1.13771	3.12099e-14	7.95157e-16
VSMC_inflamed	ENSG00000108691	CCL2	VSMC	-1.17324	1.22468e-13	3.51024e-15
VSMC_inflamed	ENSG00000139329	LUM	VSMC	-2.355	2.0789e-13	6.62069e-15
VSMC_inflamed	ENSG00000164692	COL1A2	VSMC	-0.818123	2.6802e-13	9.38923e-15
VSMC_inflamed	ENSG00000135046	ANXA1	VSMC	-0.659312	5.50916e-13	2.10541e-14
VSMC_inflamed	ENSG00000102265	TIMP1	VSMC	-1.60842	1.4459e-12	5.98623e-14
VSMC_inflamed	ENSG00000140287	HDC	VSMC	0.818011	4.96921e-12	2.21557e-13
VSMC_inflamed	ENSG00000149451	ADAM33	VSMC	1.1333	7.72451e-12	3.69005e-13
VSMC_inflamed	ENSG00000165757	JCAD	VSMC	-1.05205	1.88101e-11	9.58479e-13
VSMC_inflamed	ENSG00000111404	RERGL	VSMC	1.16397	1.97976e-11	1.07184e-12
VSMC_inflamed	ENSG00000170160	CCDC144A	VSMC	0.690154	3.03492e-11	1.73977e-12
VSMC_inflamed	ENSG00000080854	IGSF9B	VSMC	1.21288	3.58418e-11	2.16877e-12
VSMC_inflamed	ENSG00000134853	PDGFRA	VSMC	-0.661316	9.69873e-11	6.17754e-12
VSMC_inflamed	ENSG00000011465	DCN	VSMC	-2.6079	2.91728e-10	1.95105e-11
VSMC_inflamed	ENSG00000113361	CDH6	VSMC	1.0173	5.98433e-10	4.19284e-11
VSMC_inflamed	ENSG00000118785	SPP1	VSMC	-1.97719	6.30933e-10	4.62148e-11
VSMC_inflamed	ENSG00000183963	SMTN	VSMC	0.957147	9.34181e-10	7.14023e-11
VSMC_inflamed	ENSG00000250722	SELENOP	VSMC	-1.01365	4.94734e-09	3.93897e-10
VSMC_inflamed	ENSG00000106366	SERPINE1	VSMC	-1.27607	5.00224e-09	4.14198e-10
VSMC_inflamed	ENSG00000067225	PKM	VSMC	-0.586872	1.85868e-08	1.59823e-09
VSMC_inflamed	ENSG00000127083	OMD	VSMC	-0.854146	2.09902e-08	1.87174e-09
VSMC_inflamed	ENSG00000030110	BAK1	VSMC	0.57951	2.48197e-08	2.29227e-09
VSMC_inflamed	ENSG00000164733	CTSB	VSMC	-0.929467	3.17497e-08	3.03341e-09
VSMC_inflamed	ENSG00000117519	CNN3	VSMC	-0.40545	6.58121e-08	6.49737e-09
VSMC_inflamed	ENSG00000129226	CD68	VSMC	-1.13343	1.86206e-07	1.89764e-08
VSMC_inflamed	ENSG00000090382	LYZ	VSMC	-1.12102	2.11186e-07	2.21947e-08
VSMC_inflamed	ENSG00000130303	BST2	VSMC	-0.836794	3.50329e-07	3.79337e-08
VSMC_inflamed	ENSG00000248323	LUCAT1	VSMC	0.636744	6.5022e-07	7.24767e-08
VSMC_inflamed	ENSG00000231721	LINC-PINT	VSMC	0.536034	1.24565e-06	1.42813e-07
VSMC_inflamed	ENSG00000069431	ABCC9	VSMC	0.757404	1.76636e-06	2.08138e-07
VSMC_inflamed	ENSG00000163513	TGFBR2	VSMC	-0.535848	2.00711e-06	2.42898e-07
VSMC_inflamed	ENSG00000051180	RAD51	VSMC	0.83488	6.694e-06	8.31421e-07
VSMC_inflamed	ENSG00000077522	ACTN2	VSMC	0.887128	7.71386e-06	9.82657e-07
VSMC_inflamed	ENSG00000140932	CMTM2	VSMC	1.01552	8.27313e-06	1.08025e-06
VSMC_inflamed	ENSG00000204217	BMPR2	VSMC	-0.66927	8.4372e-06	1.12854e-06
VSMC_inflamed	ENSG00000165949	IFI27	VSMC	-1.87252	1.13754e-05	1.55778e-06
VSMC_inflamed	ENSG00000196588	MRTFA	VSMC	0.39635	1.28774e-05	1.80447e-06
VSMC_inflamed	ENSG00000198178	CLEC4C	VSMC	1.02892	1.80096e-05	2.58099e-06
VSMC_inflamed	ENSG00000198670	LPA	VSMC	0.523573	4.20664e-05	6.1626e-06
VSMC_inflamed	ENSG00000135443	KRT85	VSMC	0.89653	5.28152e-05	7.90546e-06
VSMC_inflamed	ENSG00000167483	NIBAN3	VSMC	0.766196	5.85508e-05	8.95044e-06
VSMC_inflamed	ENSG00000235244	DANT2	VSMC	0.503036	8.72719e-05	1.36189e-05
VSMC_inflamed	ENSG00000150636	CCDC102B	VSMC	0.602791	8.98724e-05	1.44288e-05
VSMC_inflamed	ENSG00000178404	CEP295NL	VSMC	0.727165	8.98724e-05	1.45971e-05
VSMC_inflamed	ENSG00000204262	COL5A2	VSMC	-0.608123	0.000140707	2.33018e-05
VSMC_inflamed	ENSG00000166033	HTRA1	VSMC	-0.460584	0.000149904	2.54499e-05
VSMC_inflamed	ENSG00000115457	IGFBP2	VSMC	-0.654853	0.000149904	2.57797e-05
VSMC_inflamed	ENSG00000166147	FBN1	VSMC	-0.498733	0.00016179	2.83389e-05
VSMC_inflamed	ENSG00000183765	CHEK2	VSMC	0.514272	0.000202929	3.61912e-05
VSMC_inflamed	ENSG00000170458	CD14	VSMC	-0.871619	0.000219953	3.99277e-05
VSMC_inflamed	ENSG00000012048	BRCA1	VSMC	0.564073	0.000330651	6.10756e-05
VSMC_inflamed	ENSG00000162723	SLAMF9	VSMC	0.807224	0.000449016	8.43692e-05
VSMC_inflamed	ENSG00000259207	ITGB3	VSMC	0.581701	0.000513942	9.92697e-05
VSMC_inflamed	ENSG00000131981	LGALS3	VSMC	-0.414034	0.000513942	9.98423e-05
VSMC_inflamed	ENSG00000109846	CRYAB	VSMC	0.44587	0.00056172	0.000110913
VSMC_inflamed	ENSG00000144218	AFF3	VSMC	0.582469	0.000767792	0.000154047
VSMC_inflamed	ENSG00000163464	CXCR1	VSMC	0.722883	0.000843542	0.000171932
VSMC_inflamed	ENSG00000175595	ERCC4	VSMC	0.593437	0.000864896	0.000179416
VSMC_inflamed	ENSG00000102174	PHEX	VSMC	0.807414	0.000864896	0.000181794
VSMC_inflamed	ENSG00000026025	VIM	VSMC	-0.513618	0.000893094	0.000190565
VSMC_inflamed	ENSG00000123643	SLC36A1	VSMC	0.588077	0.000914894	0.00019813
VSMC_inflamed	ENSG00000164362	TERT	VSMC	0.850828	0.00117953	0.000259195
VSMC_inflamed	ENSG00000177575	CD163	VSMC	-0.880712	0.00126541	0.000282097
VSMC_inflamed	ENSG00000113810	SMC4	VSMC	-0.493486	0.00137153	0.000310122
VSMC_inflamed	ENSG00000105329	TGFB1	VSMC	-0.346618	0.00153373	0.000351682
VSMC_inflamed	ENSG00000109684	CLNK	VSMC	0.632049	0.00157304	0.000365706
VSMC_inflamed	ENSG00000129038	LOXL1	VSMC	-0.519672	0.00157467	0.000371101
VSMC_inflamed	ENSG00000123999	INHA	VSMC	0.826254	0.00171804	0.000410359
VSMC_inflamed	ENSG00000099977	DDT	VSMC	0.590214	0.00175092	0.000423789
VSMC_inflamed	ENSG00000163220	S100A9	VSMC	-0.969764	0.00184218	0.000451745
VSMC_inflamed	ENSG00000012124	CD22	VSMC	0.881083	0.00199506	0.000495587
VSMC_inflamed	ENSG00000107796	ACTA2	VSMC	0.46423	0.00203748	0.000512615
VSMC_inflamed	ENSG00000122786	CALD1	VSMC	-0.431633	0.00235441	0.000599849
VSMC_inflamed	ENSG00000197385	ZNF860	VSMC	0.61232	0.00247735	0.000639063
VSMC_inflamed	ENSG00000073050	XRCC1	VSMC	0.377971	0.00272994	0.000712914
VSMC_inflamed	ENSG00000177455	CD19	VSMC	0.606588	0.00274639	0.000725956
VSMC_inflamed	ENSG00000121807	CCR2	VSMC	0.605955	0.0028017	0.0007495
VSMC_inflamed	ENSG00000115970	THADA	VSMC	0.37581	0.002898	0.00078449
VSMC_inflamed	ENSG00000167548	KMT2D	VSMC	0.454384	0.00298668	0.000818007
VSMC_inflamed	ENSG00000105327	BBC3	VSMC	0.760366	0.00312938	0.000867058
VSMC_inflamed	ENSG00000126581	BECN1	VSMC	-0.454343	0.00323476	0.000906558
VSMC_inflamed	ENSG00000124067	SLC12A4	VSMC	0.313579	0.00328544	0.000931223
VSMC_inflamed	ENSG00000117281	CD160	VSMC	0.52929	0.00330089	0.000956627
VSMC_inflamed	ENSG00000154783	FGD5	VSMC	-0.534417	0.00330089	0.000951066
VSMC_inflamed	ENSG00000225556	C2CD4D	VSMC	1.22916	0.00339487	0.000994676
VSMC_inflamed	ENSG00000156738	MS4A1	VSMC	0.635727	0.00343388	0.00101704
VSMC_inflamed	ENSG00000119535	CSF3R	VSMC	0.690995	0.00360175	0.00107823
VSMC_inflamed	ENSG00000213809	KLRK1	VSMC	0.543223	0.00360825	0.00109845
VSMC_inflamed	ENSG00000204323	SMIM5	VSMC	0.678648	0.00360825	0.00110316
VSMC_inflamed	ENSG00000153208	MERTK	VSMC	0.574844	0.00364482	0.00112595
VSMC_inflamed	ENSG00000119688	ABCD4	VSMC	0.422814	0.00372948	0.00117364
VSMC_inflamed	ENSG00000143184	XCL1	VSMC	0.647086	0.00372948	0.00117585
VSMC_inflamed	ENSG00000100644	HIF1A	VSMC	-0.354459	0.00394192	0.00125539
VSMC_inflamed	ENSG00000186377	CYP4X1	VSMC	0.395217	0.00462781	0.00148856
VSMC_inflamed	ENSG00000130176	CNN1	VSMC	0.549602	0.00464892	0.00151016
VSMC_inflamed	ENSG00000089685	BIRC5	VSMC	0.582252	0.00465803	0.00152795
VSMC_inflamed	ENSG00000161905	ALOX15	VSMC	0.546893	0.00488211	0.001617
VSMC_inflamed	ENSG00000151617	EDNRA	VSMC	0.486946	0.0048953	0.00163696
VSMC_inflamed	ENSG00000101162	TUBB1	VSMC	0.658375	0.00494862	0.00167055
VSMC_inflamed	ENSG00000087586	AURKA	VSMC	0.507914	0.00535462	0.00182466
VSMC_inflamed	ENSG00000117984	CTSD	VSMC	-0.396989	0.00564892	0.00196093
VSMC_inflamed	ENSG00000176083	ZNF683	VSMC	0.78581	0.00564892	0.00196022
VSMC_inflamed	ENSG00000115414	FN1	VSMC	-0.387186	0.00669428	0.00235463
VSMC_inflamed	ENSG00000120156	TEK	VSMC	-0.896138	0.00669428	0.00236645
VSMC_inflamed	ENSG00000170442	KRT86	VSMC	-0.374923	0.00741843	0.00264606
VSMC_inflamed	ENSG00000099974	DDTL	VSMC	0.45924	0.00785214	0.00282577
VSMC_inflamed	ENSG00000115590	IL1R2	VSMC	0.57115	0.00824716	0.00299419
VSMC_inflamed	ENSG00000105369	CD79A	VSMC	0.79029	0.00890008	0.00325958
VSMC_inflamed	ENSG00000140678	ITGAX	VSMC	0.626871	0.00931441	0.00344099
VSMC_inflamed	ENSG00000037280	FLT4	VSMC	0.675166	0.00936592	0.00348985
VSMC_inflamed	ENSG00000171236	LRG1	VSMC	1.00786	0.00956632	0.00359499
VSMC_inflamed	ENSG00000141052	MYOCD	VSMC	0.577764	0.0100028	0.00379085
VSMC_inflamed	ENSG00000149534	MS4A2	VSMC	0.616978	0.0108751	0.00417025
VSMC_inflamed	ENSG00000133246	PRAM1	VSMC	0.823736	0.0108751	0.00419074
VSMC_inflamed	ENSG00000268257	AIRN	VSMC	0.564833	0.0115147	0.00447388
VSMC_inflamed	ENSG00000180871	CXCR2	VSMC	0.559911	0.0117441	0.0046004
VSMC_inflamed	ENSG00000178726	THBD	VSMC	0.381553	0.0118048	0.00466177
VSMC_inflamed	ENSG00000139618	BRCA2	VSMC	0.510616	0.0125056	0.00500582
VSMC_inflamed	ENSG00000197992	CLEC9A	VSMC	0.63665	0.0125056	0.00501816
VSMC_inflamed	ENSG00000131828	PDHA1	VSMC	0.270181	0.0144679	0.00585166
VSMC_inflamed	ENSG00000197903	HIST1H2BK	VSMC	-0.378989	0.0148307	0.00604565
VSMC_inflamed	ENSG00000203883	SOX18	VSMC	0.745699	0.0174751	0.00717925
VSMC_inflamed	ENSG00000261371	PECAM1	VSMC	-0.43434	0.0222346	0.0092054
VSMC_inflamed	ENSG00000075223	SEMA3C	VSMC	-0.54479	0.0241269	0.0100657
VSMC_inflamed	ENSG00000126787	DLGAP5	VSMC	0.485446	0.0253887	0.0106729
VSMC_inflamed	ENSG00000102010	BMX	VSMC	-0.682354	0.0264081	0.0113091
VSMC_inflamed	ENSG00000115523	GNLY	VSMC	0.733684	0.0264081	0.0114379
VSMC_inflamed	ENSG00000115718	PROC	VSMC	0.67137	0.0264081	0.0112983
VSMC_inflamed	ENSG00000133789	SWAP70	VSMC	-0.347968	0.0264081	0.0114133
VSMC_inflamed	ENSG00000133800	LYVE1	VSMC	0.407725	0.0267091	0.0117384
VSMC_inflamed	ENSG00000184292	TACSTD2	VSMC	0.441631	0.0267091	0.0117072
VSMC_inflamed	ENSG00000171611	PTCRA	VSMC	0.999212	0.0277807	0.0122978
VSMC_inflamed	ENSG00000162711	NLRP3	VSMC	0.411951	0.028821	0.0128501
VSMC_inflamed	ENSG00000187720	THSD4	VSMC	-0.269333	0.0306112	0.0137458
VSMC_inflamed	ENSG00000166535	A2ML1	VSMC	0.570349	0.0310607	0.0140466
VSMC_inflamed	ENSG00000152402	GUCY1A2	VSMC	0.599969	0.0336821	0.0153393
VSMC_inflamed	ENSG00000157404	KIT	VSMC	0.463331	0.036024	0.0165848
VSMC_inflamed	ENSG00000253729	PRKDC	VSMC	-0.264473	0.036024	0.0166353
VSMC_inflamed	ENSG00000070961	ATP2B1	VSMC	0.392157	0.0369238	0.0171684
VSMC_inflamed	ENSG00000179914	ITLN1	VSMC	-0.856822	0.0390045	0.0182601
VSMC_inflamed	ENSG00000163600	ICOS	VSMC	0.520861	0.0390416	0.0184018
VSMC_inflamed	ENSG00000064989	CALCRL	VSMC	-0.297932	0.0403579	0.0191507
VSMC_inflamed	ENSG00000160712	IL6R	VSMC	0.428629	0.04168	0.0200435
VSMC_inflamed	ENSG00000076242	MLH1	VSMC	0.253068	0.04168	0.019948
VSMC_inflamed	ENSG00000169783	LINGO1	VSMC	0.503134	0.0442618	0.0214261
VSMC_inflamed	ENSG00000012061	ERCC1	VSMC	0.281625	0.0465563	0.0226851
VSMC_inflamed	ENSG00000117707	PROX1	VSMC	0.678636	0.0485889	0.0238302
VSMC_inflamed	ENSG00000134817	APLNR	VSMC	0.43265	0.0496609	0.0245142
VSMC_modul	ENSG00000231764	DLX6-AS1	VSMC	5.07606	2.93968e-25	9.36205e-28
VSMC_modul	ENSG00000105880	DLX5	VSMC	4.1789	1.02997e-24	6.56032e-27
VSMC_modul	ENSG00000187720	THSD4	VSMC	3.00427	3.91877e-20	3.74405e-22
VSMC_modul	ENSG00000197253	TPSB2	VSMC	4.50167	1.22831e-13	1.56472e-15
VSMC_modul	ENSG00000006377	DLX6	VSMC	3.62851	2.85227e-11	4.54183e-13
VSMC_modul	ENSG00000163751	CPA3	VSMC	3.99216	2.87442e-11	5.49253e-13
VSMC_modul	ENSG00000172236	TPSAB1	VSMC	5.35025	2.28014e-10	5.08311e-12
VSMC_modul	ENSG00000137801	THBS1	VSMC	-3.85084	1.62824e-09	4.14838e-11
VSMC_modul	ENSG00000115414	FN1	VSMC	-1.88196	1.98562e-09	5.69127e-11
VSMC_modul	ENSG00000106366	SERPINE1	VSMC	-2.98062	1.43449e-08	4.56843e-10
VSMC_modul	ENSG00000250722	SELENOP	VSMC	2.19134	3.94065e-08	1.38048e-09
VSMC_modul	ENSG00000167286	CD3D	VSMC	3.2507	1.77872e-06	6.79764e-08
VSMC_modul	ENSG00000179914	ITLN1	VSMC	3.24733	9.8909e-06	4.18143e-07
VSMC_modul	ENSG00000149534	MS4A2	VSMC	3.7267	9.8909e-06	4.40995e-07
VSMC_modul	ENSG00000153563	CD8A	VSMC	2.78786	1.40393e-05	6.70668e-07
VSMC_modul	ENSG00000049540	ELN	VSMC	3.49756	1.57285e-05	8.01453e-07
VSMC_modul	ENSG00000157404	KIT	VSMC	2.76029	1.83517e-05	9.93561e-07
VSMC_modul	ENSG00000163072	NOSTRIN	VSMC	2.79704	3.5145e-05	2.01468e-06
VSMC_modul	ENSG00000102010	BMX	VSMC	2.76233	4.14154e-05	2.50603e-06
VSMC_modul	ENSG00000131477	RAMP2	VSMC	2.98849	5.53419e-05	3.52496e-06
VSMC_modul	ENSG00000105369	CD79A	VSMC	3.11637	5.92418e-05	3.96203e-06
VSMC_modul	ENSG00000012124	CD22	VSMC	2.72285	6.0385e-05	4.23079e-06
VSMC_modul	ENSG00000168542	COL3A1	VSMC	-1.73079	6.51628e-05	4.77307e-06
VSMC_modul	ENSG00000164867	NOS3	VSMC	2.51831	9.38532e-05	7.1735e-06
VSMC_modul	ENSG00000125538	IL1B	VSMC	3.83459	0.000102403	8.15307e-06
VSMC_modul	ENSG00000175164	ABO	VSMC	3.51847	0.000132081	1.17779e-05
VSMC_modul	ENSG00000037280	FLT4	VSMC	2.84665	0.000132081	1.11731e-05
VSMC_modul	ENSG00000169783	LINGO1	VSMC	2.90406	0.000132081	1.1488e-05
VSMC_modul	ENSG00000163687	DNASE1L3	VSMC	2.6087	0.000207962	1.92067e-05
VSMC_modul	ENSG00000139329	LUM	VSMC	-2.29996	0.000213408	2.1069e-05
VSMC_modul	ENSG00000149294	NCAM1	VSMC	2.41342	0.000213408	2.1e-05
VSMC_modul	ENSG00000133392	MYH11	VSMC	-1.0955	0.000230334	2.34735e-05
VSMC_modul	ENSG00000163734	CXCL3	VSMC	2.64447	0.00032117	3.47764e-05
VSMC_modul	ENSG00000213809	KLRK1	VSMC	2.30975	0.00032117	3.37729e-05
VSMC_modul	ENSG00000205362	MT1A	VSMC	4.59089	0.000367872	4.10048e-05
VSMC_modul	ENSG00000121966	CXCR4	VSMC	2.31198	0.000375366	4.30355e-05
VSMC_modul	ENSG00000165949	IFI27	VSMC	2.7653	0.000422811	4.98216e-05
VSMC_modul	ENSG00000119535	CSF3R	VSMC	2.56584	0.000457633	5.53823e-05
VSMC_modul	ENSG00000173327	MAP3K11	VSMC	3.32243	0.000505771	6.28187e-05
VSMC_modul	ENSG00000081479	LRP2	VSMC	2.66305	0.000541557	6.89881e-05
VSMC_modul	ENSG00000198178	CLEC4C	VSMC	2.50823	0.000583455	7.61836e-05
VSMC_modul	ENSG00000232810	TNF	VSMC	2.77331	0.000583456	7.80418e-05
VSMC_modul	ENSG00000180875	GREM2	VSMC	3.0301	0.000718563	9.84019e-05
VSMC_modul	ENSG00000203883	SOX18	VSMC	3.04519	0.000791109	0.000110856
VSMC_modul	ENSG00000186377	CYP4X1	VSMC	1.63259	0.000920888	0.000134907
VSMC_modul	ENSG00000102174	PHEX	VSMC	2.60978	0.000920888	0.000133579
VSMC_modul	ENSG00000130203	APOE	VSMC	2.31731	0.000991419	0.00015748
VSMC_modul	ENSG00000163600	ICOS	VSMC	2.21911	0.000991419	0.000152298
VSMC_modul	ENSG00000196549	MME	VSMC	2.37052	0.000991419	0.000158733
VSMC_modul	ENSG00000061656	SPAG4	VSMC	2.49336	0.000991419	0.000157035
VSMC_modul	ENSG00000140416	TPM1	VSMC	-0.73411	0.000991419	0.000161027
VSMC_modul	ENSG00000277632	CCL3	VSMC	2.75781	0.00102012	0.000168938
VSMC_modul	ENSG00000130176	CNN1	VSMC	-1.67198	0.0010877	0.000187057
VSMC_modul	ENSG00000147113	DIPK2B	VSMC	2.13772	0.0010877	0.00018572
VSMC_modul	ENSG00000276085	CCL3L1	VSMC	3.75154	0.00110054	0.000196275
VSMC_modul	ENSG00000113088	GZMK	VSMC	2.88914	0.00110054	0.00019391
VSMC_modul	ENSG00000064989	CALCRL	VSMC	1.5231	0.0011207	0.000203439
VSMC_modul	ENSG00000115607	IL18RAP	VSMC	2.81948	0.00125813	0.000232394
VSMC_modul	ENSG00000121807	CCR2	VSMC	2.20032	0.00134167	0.000252097
VSMC_modul	ENSG00000178999	AURKB	VSMC	2.26392	0.00139893	0.000270589
VSMC_modul	ENSG00000129173	E2F8	VSMC	2.32029	0.00139893	0.000271767
VSMC_modul	ENSG00000137441	FGFBP2	VSMC	2.31651	0.00141155	0.000278714
VSMC_modul	ENSG00000122786	CALD1	VSMC	-1.03924	0.00162124	0.000325282
VSMC_modul	ENSG00000115718	PROC	VSMC	3.01719	0.0016632	0.000338996
VSMC_modul	ENSG00000277734	TRAC	VSMC	2.03718	0.00194014	0.000401622
VSMC_modul	ENSG00000135443	KRT85	VSMC	2.21607	0.00207734	0.000436638
VSMC_modul	ENSG00000128052	KDR	VSMC	2.359	0.0021951	0.000470743
VSMC_modul	ENSG00000175445	LPL	VSMC	2.17254	0.0021951	0.000475372
VSMC_modul	ENSG00000171051	FPR1	VSMC	2.04387	0.00224403	0.000493115
VSMC_modul	ENSG00000163106	HPGDS	VSMC	2.34597	0.00233087	0.000520068
VSMC_modul	ENSG00000138795	LEF1	VSMC	2.12288	0.00233087	0.000527043
VSMC_modul	ENSG00000225556	C2CD4D	VSMC	4.01605	0.00240639	0.000559114
VSMC_modul	ENSG00000123999	INHA	VSMC	2.55375	0.00240639	0.000563063
VSMC_modul	ENSG00000117707	PROX1	VSMC	2.67152	0.00240639	0.000572673
VSMC_modul	ENSG00000095970	TREM2	VSMC	2.40413	0.00240639	0.000574774
VSMC_modul	ENSG00000116824	CD2	VSMC	2.16861	0.0025156	0.000647991
VSMC_modul	ENSG00000117399	CDC20	VSMC	2.29269	0.0025156	0.000611175
VSMC_modul	ENSG00000136634	IL10	VSMC	2.0263	0.0025156	0.000657757
VSMC_modul	ENSG00000150045	KLRF1	VSMC	2.57205	0.0025156	0.000641875
VSMC_modul	ENSG00000140398	NEIL1	VSMC	2.24649	0.0025156	0.000664952
VSMC_modul	ENSG00000113721	PDGFRB	VSMC	1.12605	0.0025156	0.000650982
VSMC_modul	ENSG00000141682	PMAIP1	VSMC	2.18405	0.0025156	0.00065187
VSMC_modul	ENSG00000164362	TERT	VSMC	2.58565	0.0025156	0.000636378
VSMC_modul	ENSG00000183484	GPR132	VSMC	2.38488	0.00252083	0.000674361
VSMC_modul	ENSG00000151617	EDNRA	VSMC	1.40705	0.00252512	0.000694686
VSMC_modul	ENSG00000018280	SLC11A1	VSMC	3.03517	0.00252512	0.000699636
VSMC_modul	ENSG00000176083	ZNF683	VSMC	2.56541	0.00252512	0.000687497
VSMC_modul	ENSG00000134817	APLNR	VSMC	2.03276	0.00256545	0.000725435
VSMC_modul	ENSG00000002330	BAD	VSMC	3.095	0.00256545	0.000727149
VSMC_modul	ENSG00000140932	CMTM2	VSMC	2.35771	0.00273336	0.000783448
VSMC_modul	ENSG00000133246	PRAM1	VSMC	2.93801	0.00347619	0.00100743
VSMC_modul	ENSG00000143546	S100A8	VSMC	2.85369	0.00370178	0.00108475
VSMC_modul	ENSG00000198053	SIRPA	VSMC	1.50915	0.00370178	0.00109639
VSMC_modul	ENSG00000170476	MZB1	VSMC	2.13187	0.00388279	0.00116236
VSMC_modul	ENSG00000164692	COL1A2	VSMC	-0.880451	0.00400535	0.00121794
VSMC_modul	ENSG00000133789	SWAP70	VSMC	1.41456	0.00400535	0.00122457
VSMC_modul	ENSG00000134853	PDGFRA	VSMC	1.0871	0.00410002	0.00126657
VSMC_modul	ENSG00000010610	CD4	VSMC	1.77302	0.00428943	0.00133874
VSMC_modul	ENSG00000261371	PECAM1	VSMC	1.685	0.00446575	0.00140799
VSMC_modul	ENSG00000011465	DCN	VSMC	-1.85009	0.00453503	0.00144428
VSMC_modul	ENSG00000127083	OMD	VSMC	1.06256	0.00510249	0.00164125
VSMC_modul	ENSG00000168056	LTBP3	VSMC	0.99108	0.00514558	0.0016715
VSMC_modul	ENSG00000166535	A2ML1	VSMC	2.22434	0.00523804	0.00173392
VSMC_modul	ENSG00000130303	BST2	VSMC	1.62287	0.00523804	0.00173489
VSMC_modul	ENSG00000126787	DLGAP5	VSMC	1.76533	0.00549111	0.0018362
VSMC_modul	ENSG00000105327	BBC3	VSMC	2.75052	0.00577184	0.00194846
VSMC_modul	ENSG00000106991	ENG	VSMC	0.913127	0.00625513	0.00213153
VSMC_modul	ENSG00000137745	MMP13	VSMC	2.53347	0.00726389	0.00254467
VSMC_modul	ENSG00000180644	PRF1	VSMC	2.17975	0.00726389	0.00253881
VSMC_modul	ENSG00000143184	XCL1	VSMC	1.6892	0.00726389	0.00251742
VSMC_modul	ENSG00000161905	ALOX15	VSMC	1.7166	0.00733025	0.00259127
VSMC_modul	ENSG00000163464	CXCR1	VSMC	1.89238	0.00737768	0.00263153
VSMC_modul	ENSG00000275385	CCL18	VSMC	1.81994	0.007398	0.00266234
VSMC_modul	ENSG00000104435	STMN2	VSMC	2.21917	0.0076368	0.00277259
VSMC_modul	ENSG00000136244	IL6	VSMC	1.70957	0.00770336	0.00283479
VSMC_modul	ENSG00000116191	RALGPS2	VSMC	2.52339	0.00770336	0.00284583
VSMC_modul	ENSG00000123384	LRP1	VSMC	0.914018	0.00812338	0.00302687
VSMC_modul	ENSG00000171236	LRG1	VSMC	3.66945	0.0083117	0.00312351
VSMC_modul	ENSG00000139618	BRCA2	VSMC	1.81595	0.00877491	0.00332552
VSMC_modul	ENSG00000122025	FLT3	VSMC	2.36289	0.00881001	0.00336688
VSMC_modul	ENSG00000115590	IL1R2	VSMC	1.98547	0.00884126	0.00340698
VSMC_modul	ENSG00000197992	CLEC9A	VSMC	2.10788	0.00909002	0.00356074
VSMC_modul	ENSG00000174175	SELP	VSMC	1.88581	0.00909002	0.00353866
VSMC_modul	ENSG00000123485	HJURP	VSMC	1.99599	0.00911863	0.00360099
VSMC_modul	ENSG00000106018	VIPR2	VSMC	1.29782	0.00917786	0.00365361
VSMC_modul	ENSG00000131981	LGALS3	VSMC	1.01739	0.00935432	0.00375495
VSMC_modul	ENSG00000149591	TAGLN	VSMC	-0.628808	0.00935432	0.00378343
VSMC_modul	ENSG00000100453	GZMB	VSMC	1.76503	0.00936841	0.00381897
VSMC_modul	ENSG00000173762	CD7	VSMC	5.4007	0.0108575	0.00446056
VSMC_modul	ENSG00000162771	FAM71A	VSMC	1.57601	0.0109288	0.00459427
VSMC_modul	ENSG00000148773	MKI67	VSMC	2.3811	0.0109288	0.00459404
VSMC_modul	ENSG00000162711	NLRP3	VSMC	1.52802	0.0109288	0.00459364
VSMC_modul	ENSG00000177455	CD19	VSMC	1.73134	0.0109871	0.00465378
VSMC_modul	ENSG00000019169	MARCO	VSMC	1.86588	0.0115092	0.00491156
VSMC_modul	ENSG00000167548	KMT2D	VSMC	1.38102	0.0115916	0.00498365
VSMC_modul	ENSG00000150636	CCDC102B	VSMC	1.43405	0.0121657	0.00530796
VSMC_modul	ENSG00000177575	CD163	VSMC	1.79345	0.0121657	0.00527254
VSMC_modul	ENSG00000140287	HDC	VSMC	1.25171	0.0122086	0.00536557
VSMC_modul	ENSG00000111537	IFNG	VSMC	1.82634	0.0123843	0.00548221
VSMC_modul	ENSG00000175595	ERCC4	VSMC	1.70229	0.0123858	0.00552231
VSMC_modul	ENSG00000115594	IL1R1	VSMC	1.24221	0.0126615	0.00568559
VSMC_modul	ENSG00000051180	RAD51	VSMC	1.73004	0.0129233	0.00584428
VSMC_modul	ENSG00000183091	NEB	VSMC	1.68883	0.0132976	0.00605591
VSMC_modul	ENSG00000172572	PDE3A	VSMC	0.886756	0.013843	0.0063484
VSMC_modul	ENSG00000170312	CDK1	VSMC	1.97955	0.0150768	0.00696223
VSMC_modul	ENSG00000095002	MSH2	VSMC	1.21635	0.0151429	0.00704097
VSMC_modul	ENSG00000131203	IDO1	VSMC	1.89228	0.0153563	0.00718908
VSMC_modul	ENSG00000137752	CASP1	VSMC	1.32341	0.0156474	0.00737523
VSMC_modul	ENSG00000100297	MCM5	VSMC	1.56447	0.0161135	0.0076462
VSMC_modul	ENSG00000156738	MS4A1	VSMC	1.72095	0.0168154	0.00803284
VSMC_modul	ENSG00000140937	CDH11	VSMC	-1.24924	0.0169724	0.00821594
VSMC_modul	ENSG00000162723	SLAMF9	VSMC	2.10499	0.0169724	0.00817745
VSMC_modul	ENSG00000182871	COL18A1	VSMC	-0.803334	0.0171662	0.0083644
VSMC_modul	ENSG00000213088	ACKR1	VSMC	2.39227	0.0171897	0.0084306
VSMC_modul	ENSG00000163220	S100A9	VSMC	1.98554	0.0175322	0.00865445
VSMC_modul	ENSG00000257335	MGAM	VSMC	1.66078	0.0176518	0.00876967
VSMC_modul	ENSG00000131747	TOP2A	VSMC	1.77866	0.0177662	0.00888309
VSMC_modul	ENSG00000135046	ANXA1	VSMC	-0.694914	0.0179054	0.00906674
VSMC_modul	ENSG00000166508	MCM7	VSMC	1.54081	0.0179054	0.00901273
VSMC_modul	ENSG00000224259	LINC01133	VSMC	1.54943	0.0181021	0.009224
VSMC_modul	ENSG00000117281	CD160	VSMC	1.63974	0.0197604	0.0101398
VSMC_modul	ENSG00000101162	TUBB1	VSMC	2.04236	0.0197604	0.0101948
VSMC_modul	ENSG00000167483	NIBAN3	VSMC	1.73726	0.0199189	0.0103401
VSMC_modul	ENSG00000089685	BIRC5	VSMC	1.71654	0.0202358	0.0106335
VSMC_modul	ENSG00000178404	CEP295NL	VSMC	1.57224	0.0202358	0.0105743
VSMC_modul	ENSG00000171611	PTCRA	VSMC	3.23656	0.0206267	0.0109045
VSMC_modul	ENSG00000203747	FCGR3A	VSMC	1.36015	0.0215298	0.0114774
VSMC_modul	ENSG00000184292	TACSTD2	VSMC	1.61111	0.0215298	0.0115877
VSMC_modul	ENSG00000126215	XRCC3	VSMC	1.5218	0.0215298	0.0115283
VSMC_modul	ENSG00000122691	TWIST1	VSMC	1.34372	0.0219186	0.0118668
VSMC_modul	ENSG00000139874	SSTR1	VSMC	2.23164	0.0226332	0.0123257
VSMC_modul	ENSG00000081237	PTPRC	VSMC	1.27882	0.0245543	0.0134501
VSMC_modul	ENSG00000155011	DKK2	VSMC	1.83273	0.0258201	0.0142257
VSMC_modul	ENSG00000115523	GNLY	VSMC	2.88105	0.0260653	0.0146098
VSMC_modul	ENSG00000225783	MIAT	VSMC	1.48194	0.0260653	0.0145909
VSMC_modul	ENSG00000110799	VWF	VSMC	1.47894	0.0260653	0.0144516
VSMC_modul	ENSG00000268257	AIRN	VSMC	1.79174	0.0265587	0.0150182
VSMC_modul	ENSG00000134539	KLRD1	VSMC	1.70309	0.0265587	0.0151402
VSMC_modul	ENSG00000115884	SDC1	VSMC	1.66539	0.0265587	0.0151306
VSMC_modul	ENSG00000100985	MMP9	VSMC	2.08258	0.0273658	0.0156874
VSMC_modul	ENSG00000174059	CD34	VSMC	1.18536	0.0279571	0.0161154
VSMC_modul	ENSG00000262406	MMP12	VSMC	1.36746	0.0293337	0.0170958
VSMC_modul	ENSG00000204323	SMIM5	VSMC	1.78928	0.0293337	0.0170265
VSMC_modul	ENSG00000160712	IL6R	VSMC	1.55347	0.0298142	0.0174707
VSMC_modul	ENSG00000109684	CLNK	VSMC	1.55248	0.0317032	0.0187591
VSMC_modul	ENSG00000166033	HTRA1	VSMC	-0.681584	0.0317032	0.0187796
VSMC_modul	ENSG00000104738	MCM4	VSMC	1.48545	0.0320484	0.0190862
VSMC_modul	ENSG00000078401	EDN1	VSMC	1.28693	0.0326375	0.0195409
VSMC_modul	ENSG00000271447	MMP28	VSMC	1.34623	0.0340705	0.0207244
VSMC_modul	ENSG00000104320	NBN	VSMC	1.11896	0.0340705	0.0206166
VSMC_modul	ENSG00000102265	TIMP1	VSMC	-1.0864	0.0340705	0.0205977
VSMC_modul	ENSG00000113361	CDH6	VSMC	1.35698	0.0350412	0.0214265
VSMC_modul	ENSG00000120156	TEK	VSMC	1.72016	0.0352024	0.0216372
VSMC_modul	ENSG00000101335	MYL9	VSMC	-0.453147	0.0371067	0.0229258
VSMC_modul	ENSG00000163568	AIM2	VSMC	1.63462	0.0376662	0.0233915
VSMC_modul	ENSG00000197385	ZNF860	VSMC	1.62928	0.0378722	0.02364
VSMC_modul	ENSG00000163513	TGFBR2	VSMC	0.732931	0.0380795	0.0238907
VSMC_modul	ENSG00000099977	DDT	VSMC	1.59656	0.0385227	0.024414
VSMC_modul	ENSG00000143799	PARP1	VSMC	1.00471	0.0385227	0.0243444
VSMC_modul	ENSG00000067225	PKM	VSMC	-0.787511	0.0391999	0.0249681
VSMC_modul	ENSG00000077522	ACTN2	VSMC	1.34091	0.0408924	0.0261764
VSMC_modul	ENSG00000180871	CXCR2	VSMC	1.60826	0.0424529	0.0274456
VSMC_modul	ENSG00000178726	THBD	VSMC	1.0085	0.0424529	0.0274033
VSMC_modul	ENSG00000198830	HMGN2	VSMC	0.597199	0.0432786	0.0281173
VSMC_modul	ENSG00000030110	BAK1	VSMC	1.02625	0.0433119	0.0282769
VSMC_modul	ENSG00000198670	LPA	VSMC	1.02117	0.0435719	0.0285854
VSMC_modul	ENSG00000135218	CD36	VSMC	1.73547	0.0499808	0.0329491
Mac_C1Q	ENSG00000118785	SPP1	Macrophage	-3.89019	2.68375e-26	8.54698e-29
Mac_C1Q	ENSG00000100985	MMP9	Macrophage	-4.86481	1.58221e-25	1.00777e-27
Mac_C1Q	ENSG00000164687	FABP5	Macrophage	-2.17265	1.85325e-21	1.77062e-23
Mac_C1Q	ENSG00000175445	LPL	Macrophage	-2.85933	5.37491e-18	6.84702e-20
Mac_C1Q	ENSG00000140678	ITGAX	Macrophage	-1.49281	2.73397e-17	4.35345e-19
Mac_C1Q	ENSG00000170458	CD14	Macrophage	1.10872	3.03115e-16	5.792e-18
Mac_C1Q	ENSG00000026025	VIM	Macrophage	-1.58414	2.3535e-15	5.24665e-17
Mac_C1Q	ENSG00000133800	LYVE1	Macrophage	2.227	1.51425e-14	3.85797e-16
Mac_C1Q	ENSG00000117984	CTSD	Macrophage	-1.28695	2.49412e-14	7.14874e-16
Mac_C1Q	ENSG00000131981	LGALS3	Macrophage	-1.67799	2.83009e-14	9.01303e-16
Mac_C1Q	ENSG00000163513	TGFBR2	Macrophage	0.659187	7.37703e-12	2.58431e-13
Mac_C1Q	ENSG00000090382	LYZ	Macrophage	-1.36298	1.12421e-11	4.29636e-13
Mac_C1Q	ENSG00000177575	CD163	Macrophage	1.09416	2.15581e-11	8.92531e-13
Mac_C1Q	ENSG00000250722	SELENOP	Macrophage	1.66904	3.68258e-11	1.64191e-12
Mac_C1Q	ENSG00000018280	SLC11A1	Macrophage	-1.56992	6.40346e-11	3.05898e-12
Mac_C1Q	ENSG00000106366	SERPINE1	Macrophage	-1.42817	1.54502e-09	7.8727e-11
Mac_C1Q	ENSG00000203747	FCGR3A	Macrophage	1.07613	2.03547e-09	1.102e-10
Mac_C1Q	ENSG00000170442	KRT86	Macrophage	-0.968083	3.35271e-09	1.92194e-10
Mac_C1Q	ENSG00000075223	SEMA3C	Macrophage	-2.14626	3.25588e-08	1.97012e-09
Mac_C1Q	ENSG00000262406	MMP12	Macrophage	-3.21476	4.03712e-08	2.57141e-09
Mac_C1Q	ENSG00000019169	MARCO	Macrophage	-1.94996	5.56291e-08	3.72042e-09
Mac_C1Q	ENSG00000161011	SQSTM1	Macrophage	-0.716661	6.87292e-08	4.81542e-09
Mac_C1Q	ENSG00000130203	APOE	Macrophage	-1.55033	9.54125e-08	6.98881e-09
Mac_C1Q	ENSG00000067225	PKM	Macrophage	-1.06018	1.14831e-07	8.77689e-09
Mac_C1Q	ENSG00000171051	FPR1	Macrophage	0.79121	1.80449e-07	1.4367e-08
Mac_C1Q	ENSG00000115414	FN1	Macrophage	-1.70735	2.86038e-07	2.36847e-08
Mac_C1Q	ENSG00000197930	ERO1A	Macrophage	-1.29274	3.65273e-07	3.14088e-08
Mac_C1Q	ENSG00000162407	PLPP3	Macrophage	-1.48315	1.58231e-06	1.41098e-07
Mac_C1Q	ENSG00000143546	S100A8	Macrophage	-1.91035	4.03248e-06	3.72426e-07
Mac_C1Q	ENSG00000135218	CD36	Macrophage	-2.43388	1.0979e-05	1.04895e-06
Mac_C1Q	ENSG00000111252	SH2B3	Macrophage	0.481802	1.50687e-05	1.48768e-06
Mac_C1Q	ENSG00000095970	TREM2	Macrophage	-0.809879	1.88001e-05	1.91594e-06
Mac_C1Q	ENSG00000150337	FCGR1A	Macrophage	0.795495	2.2129e-05	2.32566e-06
Mac_C1Q	ENSG00000070961	ATP2B1	Macrophage	0.576361	3.65615e-05	3.95889e-06
Mac_C1Q	ENSG00000010610	CD4	Macrophage	0.389952	4.36334e-05	4.8636e-06
Mac_C1Q	ENSG00000259207	ITGB3	Macrophage	-1.38768	4.36851e-05	5.00849e-06
Mac_C1Q	ENSG00000102265	TIMP1	Macrophage	-0.786541	4.83519e-05	5.69752e-06
Mac_C1Q	ENSG00000275385	CCL18	Macrophage	-1.62129	5.39156e-05	6.52481e-06
Mac_C1Q	ENSG00000162711	NLRP3	Macrophage	0.684714	8.27604e-05	1.02792e-05
Mac_C1Q	ENSG00000116191	RALGPS2	Macrophage	0.929182	8.45105e-05	1.07657e-05
Mac_C1Q	ENSG00000162692	VCAM1	Macrophage	0.88379	9.51097e-05	1.24188e-05
Mac_C1Q	ENSG00000163220	S100A9	Macrophage	-1.01315	0.000157428	2.10573e-05
Mac_C1Q	ENSG00000012124	CD22	Macrophage	-0.996917	0.000200083	2.73999e-05
Mac_C1Q	ENSG00000196549	MME	Macrophage	-1.70695	0.000322979	4.52582e-05
Mac_C1Q	ENSG00000174059	CD34	Macrophage	0.826918	0.000452903	6.49064e-05
Mac_C1Q	ENSG00000164733	CTSB	Macrophage	-0.793934	0.000525341	7.69607e-05
Mac_C1Q	ENSG00000137462	TLR2	Macrophage	0.560771	0.000840348	0.000125785
Mac_C1Q	ENSG00000113721	PDGFRB	Macrophage	0.892545	0.000984894	0.000150557
Mac_C1Q	ENSG00000135046	ANXA1	Macrophage	-0.731305	0.00103203	0.000161049
Mac_C1Q	ENSG00000130303	BST2	Macrophage	0.525215	0.00107422	0.000171054
Mac_C1Q	ENSG00000102755	FLT1	Macrophage	-1.07612	0.00113347	0.000184098
Mac_C1Q	ENSG00000136634	IL10	Macrophage	0.63253	0.00114422	0.000189488
Mac_C1Q	ENSG00000153208	MERTK	Macrophage	0.381617	0.00152042	0.000256632
Mac_C1Q	ENSG00000110799	VWF	Macrophage	0.715315	0.00153209	0.000263481
Mac_C1Q	ENSG00000134817	APLNR	Macrophage	0.858645	0.00166472	0.000291591
Mac_C1Q	ENSG00000160789	LMNA	Macrophage	-0.792778	0.00221759	0.000395494
Mac_C1Q	ENSG00000117707	PROX1	Macrophage	0.72399	0.00345584	0.000627334
Mac_C1Q	ENSG00000182871	COL18A1	Macrophage	0.661416	0.0037969	0.000701339
Mac_C1Q	ENSG00000129226	CD68	Macrophage	-0.587305	0.00401636	0.000754666
Mac_C1Q	ENSG00000140937	CDH11	Macrophage	0.624519	0.00414118	0.000791307
Mac_C1Q	ENSG00000168542	COL3A1	Macrophage	0.463993	0.00951759	0.00190701
Mac_C1Q	ENSG00000148773	MKI67	Macrophage	-1.10479	0.00951759	0.00188905
Mac_C1Q	ENSG00000232810	TNF	Macrophage	0.852599	0.00951759	0.00190958
Mac_C1Q	ENSG00000088247	KHSRP	Macrophage	-0.311444	0.0111055	0.00227852
Mac_C1Q	ENSG00000169783	LINGO1	Macrophage	0.861541	0.0111055	0.00229891
Mac_C1Q	ENSG00000143248	RGS5	Macrophage	0.742488	0.0132489	0.00278479
Mac_C1Q	ENSG00000048052	HDAC9	Macrophage	0.53989	0.0140049	0.00298831
Mac_C1Q	ENSG00000140941	MAP1LC3B	Macrophage	-0.330581	0.0164817	0.00356928
Mac_C1Q	ENSG00000163106	HPGDS	Macrophage	0.480682	0.0166211	0.0036524
Mac_C1Q	ENSG00000133246	PRAM1	Macrophage	-0.77963	0.0194712	0.00440272
Mac_C1Q	ENSG00000162723	SLAMF9	Macrophage	-0.964575	0.0194712	0.00435902
Mac_C1Q	ENSG00000140932	CMTM2	Macrophage	0.761785	0.0206136	0.00472668
Mac_C1Q	ENSG00000231764	DLX6-AS1	Macrophage	0.629396	0.0220855	0.00513452
Mac_C1Q	ENSG00000147113	DIPK2B	Macrophage	0.680551	0.0238721	0.00570193
Mac_C1Q	ENSG00000105880	DLX5	Macrophage	0.733693	0.0238721	0.00565662
Mac_C1Q	ENSG00000107796	ACTA2	Macrophage	0.668812	0.0254313	0.00615534
Mac_C1Q	ENSG00000149534	MS4A2	Macrophage	0.662832	0.0259288	0.00635833
Mac_C1Q	ENSG00000069122	ADGRF5	Macrophage	0.484536	0.0342283	0.00859947
Mac_C1Q	ENSG00000087088	BAX	Macrophage	-0.366925	0.0342283	0.00861159
Mac_C1Q	ENSG00000109846	CRYAB	Macrophage	-0.665534	0.0351213	0.00894811
Mac_C1Q	ENSG00000131747	TOP2A	Macrophage	-0.615662	0.0368577	0.00950788
Mac_C1Q	ENSG00000143799	PARP1	Macrophage	0.319913	0.0419404	0.0109526
Mac_C1Q	ENSG00000198053	SIRPA	Macrophage	-0.278257	0.0422981	0.0111807
Mac_C1Q	ENSG00000100393	EP300	Macrophage	0.25707	0.0437365	0.0118395
Mac_C1Q	ENSG00000261371	PECAM1	Macrophage	0.279118	0.0437365	0.0117898
Mac_C1Q	ENSG00000109684	CLNK	Macrophage	0.52818	0.0441197	0.0122242
Mac_C1Q	ENSG00000167641	PPP1R14A	Macrophage	1.05045	0.0441197	0.0121565
Mac_C1Q	ENSG00000165757	JCAD	Macrophage	0.568356	0.0486185	0.0136256
Mac_C1Q	ENSG00000119535	CSF3R	Macrophage	-0.347947	0.0491401	0.0140847
Mac_C1Q	ENSG00000164867	NOS3	Macrophage	0.629517	0.0491401	0.0140569
Mac_HMOX1	ENSG00000118785	SPP1	Macrophage	-4.37272	8.1536e-53	2.70884e-55
Mac_HMOX1	ENSG00000275385	CCL18	Macrophage	2.21378	2.29617e-15	1.5257e-17
Mac_HMOX1	ENSG00000108691	CCL2	Macrophage	-2.38664	2.45727e-14	2.4491e-16
Mac_HMOX1	ENSG00000166033	HTRA1	Macrophage	-2.04918	1.09144e-11	1.45042e-13
Mac_HMOX1	ENSG00000067225	PKM	Macrophage	-1.46716	2.52623e-10	4.1964e-12
Mac_HMOX1	ENSG00000132334	PTPRE	Macrophage	-2.00637	5.62946e-10	1.12215e-11
Mac_HMOX1	ENSG00000133800	LYVE1	Macrophage	-2.26811	1.71211e-09	3.98166e-11
Mac_HMOX1	ENSG00000012779	ALOX5	Macrophage	-1.51047	1.1776e-08	3.12985e-10
Mac_HMOX1	ENSG00000137462	TLR2	Macrophage	-1.77836	4.53229e-08	1.35517e-09
Mac_HMOX1	ENSG00000183484	GPR132	Macrophage	-2.43108	4.71432e-08	1.56622e-09
Mac_HMOX1	ENSG00000178726	THBD	Macrophage	-1.97987	8.29425e-08	3.03112e-09
Mac_HMOX1	ENSG00000102755	FLT1	Macrophage	-2.53073	1.73202e-07	7.20921e-09
Mac_HMOX1	ENSG00000143546	S100A8	Macrophage	-2.38569	1.73202e-07	7.4805e-09
Mac_HMOX1	ENSG00000018280	SLC11A1	Macrophage	-2.12189	3.86406e-07	1.79724e-08
Mac_HMOX1	ENSG00000135046	ANXA1	Macrophage	-1.01653	1.03444e-06	5.15504e-08
Mac_HMOX1	ENSG00000231721	LINC-PINT	Macrophage	-1.90812	1.12895e-06	6.00106e-08
Mac_HMOX1	ENSG00000198830	HMGN2	Macrophage	-1.45392	1.16549e-06	6.58248e-08
Mac_HMOX1	ENSG00000131747	TOP2A	Macrophage	-2.41608	1.57398e-06	9.4125e-08
Mac_HMOX1	ENSG00000243716	NPIPB5	Macrophage	-1.50199	1.73979e-06	1.0982e-07
Mac_HMOX1	ENSG00000197930	ERO1A	Macrophage	-1.44624	1.94083e-06	1.35407e-07
Mac_HMOX1	ENSG00000203747	FCGR3A	Macrophage	-1.4458	1.94083e-06	1.34252e-07
Mac_HMOX1	ENSG00000162711	NLRP3	Macrophage	-1.9108	5.14347e-06	3.75934e-07
Mac_HMOX1	ENSG00000262406	MMP12	Macrophage	-3.05171	9.51911e-06	7.27374e-07
Mac_HMOX1	ENSG00000106991	ENG	Macrophage	-1.13827	1.07364e-05	8.60389e-07
Mac_HMOX1	ENSG00000101000	PROCR	Macrophage	-1.94534	1.07364e-05	8.91729e-07
Mac_HMOX1	ENSG00000162407	PLPP3	Macrophage	1.2227	1.11556e-05	9.63608e-07
Mac_HMOX1	ENSG00000115414	FN1	Macrophage	-1.70478	1.54664e-05	1.46022e-06
Mac_HMOX1	ENSG00000164104	HMGB2	Macrophage	-1.58119	1.54664e-05	1.39666e-06
Mac_HMOX1	ENSG00000259207	ITGB3	Macrophage	-2.05749	1.54664e-05	1.49011e-06
Mac_HMOX1	ENSG00000125538	IL1B	Macrophage	-2.24754	1.97684e-05	1.97027e-06
Mac_HMOX1	ENSG00000277632	CCL3	Macrophage	-1.25763	2.43834e-05	2.51125e-06
Mac_HMOX1	ENSG00000171051	FPR1	Macrophage	-1.81746	2.61155e-05	2.86316e-06
Mac_HMOX1	ENSG00000248323	LUCAT1	Macrophage	-2.01881	2.61155e-05	2.8396e-06
Mac_HMOX1	ENSG00000111252	SH2B3	Macrophage	-1.16173	3.36696e-05	3.80321e-06
Mac_HMOX1	ENSG00000196588	MRTFA	Macrophage	-1.57787	3.99628e-05	4.64684e-06
Mac_HMOX1	ENSG00000100985	MMP9	Macrophage	-2.75332	4.62584e-05	5.53257e-06
Mac_HMOX1	ENSG00000131981	LGALS3	Macrophage	0.769725	5.92035e-05	7.27751e-06
Mac_HMOX1	ENSG00000140678	ITGAX	Macrophage	-1.02681	6.30848e-05	7.96419e-06
Mac_HMOX1	ENSG00000148773	MKI67	Macrophage	-2.55946	7.61008e-05	9.86023e-06
Mac_HMOX1	ENSG00000130203	APOE	Macrophage	1.05438	8.50833e-05	1.13067e-05
Mac_HMOX1	ENSG00000140287	HDC	Macrophage	-1.47111	9.12565e-05	1.24303e-05
Mac_HMOX1	ENSG00000105329	TGFB1	Macrophage	-0.889556	0.000104898	1.4637e-05
Mac_HMOX1	ENSG00000089685	BIRC5	Macrophage	-2.37879	0.000123587	1.76553e-05
Mac_HMOX1	ENSG00000011465	DCN	Macrophage	-1.2757	0.000172168	2.51674e-05
Mac_HMOX1	ENSG00000106799	TGFBR1	Macrophage	-1.10933	0.000222744	3.33005e-05
Mac_HMOX1	ENSG00000170160	CCDC144A	Macrophage	-1.70232	0.000332338	5.09586e-05
Mac_HMOX1	ENSG00000177575	CD163	Macrophage	-0.916115	0.000332338	5.18934e-05
Mac_HMOX1	ENSG00000121807	CCR2	Macrophage	-1.79925	0.000378146	6.03023e-05
Mac_HMOX1	ENSG00000183765	CHEK2	Macrophage	-1.40249	0.000380086	6.33627e-05
Mac_HMOX1	ENSG00000150337	FCGR1A	Macrophage	-1.20884	0.000380086	6.43713e-05
Mac_HMOX1	ENSG00000081237	PTPRC	Macrophage	-1.06348	0.000380086	6.44e-05
Mac_HMOX1	ENSG00000117984	CTSD	Macrophage	0.581127	0.000412965	7.13427e-05
Mac_HMOX1	ENSG00000163106	HPGDS	Macrophage	-1.59194	0.000413633	7.28323e-05
Mac_HMOX1	ENSG00000170312	CDK1	Macrophage	-1.9607	0.000527813	9.64442e-05
Mac_HMOX1	ENSG00000079246	XRCC5	Macrophage	-0.937002	0.000527813	9.56702e-05
Mac_HMOX1	ENSG00000171634	BPTF	Macrophage	-1.34673	0.000573872	0.000106767
Mac_HMOX1	ENSG00000154783	FGD5	Macrophage	-1.39885	0.000600285	0.000113675
Mac_HMOX1	ENSG00000140416	TPM1	Macrophage	-1.04361	0.00065311	0.000125848
Mac_HMOX1	ENSG00000132646	PCNA	Macrophage	-1.31872	0.000669723	0.000131275
Mac_HMOX1	ENSG00000012048	BRCA1	Macrophage	-1.56423	0.000687043	0.000136952
Mac_HMOX1	ENSG00000128585	MKLN1	Macrophage	-1.22192	0.000838144	0.000169856
Mac_HMOX1	ENSG00000100297	MCM5	Macrophage	-1.27234	0.000921466	0.000189804
Mac_HMOX1	ENSG00000198670	LPA	Macrophage	-1.36828	0.000988165	0.000206825
Mac_HMOX1	ENSG00000048052	HDAC9	Macrophage	-1.52007	0.00104943	0.000223136
Mac_HMOX1	ENSG00000012061	ERCC1	Macrophage	-1.51106	0.00128138	0.000280968
Mac_HMOX1	ENSG00000197903	HIST1H2BK	Macrophage	-1.11142	0.00128138	0.000277603
Mac_HMOX1	ENSG00000160789	LMNA	Macrophage	-1.06716	0.00128491	0.000286009
Mac_HMOX1	ENSG00000276085	CCL3L1	Macrophage	-1.37215	0.0014112	0.000328054
Mac_HMOX1	ENSG00000170458	CD14	Macrophage	-0.878484	0.0014112	0.000332874
Mac_HMOX1	ENSG00000109846	CRYAB	Macrophage	-1.50517	0.0014112	0.000331264
Mac_HMOX1	ENSG00000126787	DLGAP5	Macrophage	-1.79962	0.0014112	0.000324535
Mac_HMOX1	ENSG00000144218	AFF3	Macrophage	-1.98133	0.00145155	0.000347214
Mac_HMOX1	ENSG00000030110	BAK1	Macrophage	-1.24971	0.00148885	0.000363901
Mac_HMOX1	ENSG00000100453	GZMB	Macrophage	-1.87243	0.00148885	0.000370977
Mac_HMOX1	ENSG00000102265	TIMP1	Macrophage	-1.04668	0.00148885	0.000370462
Mac_HMOX1	ENSG00000141510	TP53	Macrophage	-1.23809	0.00158272	0.000399624
Mac_HMOX1	ENSG00000232810	TNF	Macrophage	-1.92905	0.00177061	0.000452946
Mac_HMOX1	ENSG00000069122	ADGRF5	Macrophage	-1.49132	0.00184295	0.000483698
Mac_HMOX1	ENSG00000087586	AURKA	Macrophage	-1.67392	0.00184295	0.000478041
Mac_HMOX1	ENSG00000164125	GASK1B	Macrophage	-1.00083	0.00191427	0.000508776
Mac_HMOX1	ENSG00000126215	XRCC3	Macrophage	-1.76275	0.00215562	0.000580084
Mac_HMOX1	ENSG00000106366	SERPINE1	Macrophage	-1.28631	0.00224235	0.000610873
Mac_HMOX1	ENSG00000131203	IDO1	Macrophage	-1.86058	0.00228509	0.000630109
Mac_HMOX1	ENSG00000143248	RGS5	Macrophage	-1.34767	0.00233438	0.000651454
Mac_HMOX1	ENSG00000100393	EP300	Macrophage	-1.14073	0.00251606	0.000710515
Mac_HMOX1	ENSG00000136826	KLF4	Macrophage	-1.45746	0.00278828	0.000796652
Mac_HMOX1	ENSG00000196083	IL1RAP	Macrophage	-1.5221	0.00291499	0.000842538
Mac_HMOX1	ENSG00000129173	E2F8	Macrophage	-1.81439	0.00294312	0.000860446
Mac_HMOX1	ENSG00000111404	RERGL	Macrophage	-1.69078	0.00326119	0.000964271
Mac_HMOX1	ENSG00000117399	CDC20	Macrophage	-2.17576	0.00362053	0.00109458
Mac_HMOX1	ENSG00000178404	CEP295NL	Macrophage	-1.7396	0.00362053	0.00108831
Mac_HMOX1	ENSG00000180871	CXCR2	Macrophage	-1.53011	0.00373	0.00114007
Mac_HMOX1	ENSG00000177455	CD19	Macrophage	-1.82573	0.00386788	0.00119506
Mac_HMOX1	ENSG00000140564	FURIN	Macrophage	-0.924806	0.00431815	0.00134853
Mac_HMOX1	ENSG00000164733	CTSB	Macrophage	-0.471898	0.00479325	0.00151282
Mac_HMOX1	ENSG00000161905	ALOX15	Macrophage	-1.74408	0.00480503	0.0015325
Mac_HMOX1	ENSG00000109684	CLNK	Macrophage	-1.56038	0.00485355	0.00159368
Mac_HMOX1	ENSG00000104738	MCM4	Macrophage	-1.51214	0.00485355	0.00159635
Mac_HMOX1	ENSG00000162723	SLAMF9	Macrophage	-1.91339	0.00485355	0.00156691
Mac_HMOX1	ENSG00000178999	AURKB	Macrophage	-1.75501	0.00528233	0.00175493
Mac_HMOX1	ENSG00000166508	MCM7	Macrophage	-1.36985	0.00564463	0.00189405
Mac_HMOX1	ENSG00000070961	ATP2B1	Macrophage	-1.02987	0.00593932	0.00201266
Mac_HMOX1	ENSG00000152402	GUCY1A2	Macrophage	-1.73059	0.00638203	0.00218388
Mac_HMOX1	ENSG00000163220	S100A9	Macrophage	-0.910114	0.00640338	0.00222368
Mac_HMOX1	ENSG00000115970	THADA	Macrophage	-1.21758	0.00640338	0.00223374
Mac_HMOX1	ENSG00000115590	IL1R2	Macrophage	-1.49873	0.00721944	0.00257258
Mac_HMOX1	ENSG00000225746	MEG8	Macrophage	-1.30489	0.00721944	0.00259036
Mac_HMOX1	ENSG00000075223	SEMA3C	Macrophage	-1.17096	0.00721944	0.00258706
Mac_HMOX1	ENSG00000026025	VIM	Macrophage	-0.486945	0.00737656	0.00267125
Mac_HMOX1	ENSG00000010610	CD4	Macrophage	-0.691318	0.00777247	0.00284044
Mac_HMOX1	ENSG00000125868	DSTN	Macrophage	-0.738309	0.00797756	0.00294189
Mac_HMOX1	ENSG00000115884	SDC1	Macrophage	-1.75039	0.00810016	0.00301401
Mac_HMOX1	ENSG00000173535	TNFRSF10C	Macrophage	-1.45529	0.00817441	0.0030688
Mac_HMOX1	ENSG00000249669	CARMN	Macrophage	-1.41783	0.00820202	0.00310641
Mac_HMOX1	ENSG00000095002	MSH2	Macrophage	-1.42907	0.00853364	0.00326036
Mac_HMOX1	ENSG00000149311	ATM	Macrophage	-0.853495	0.00854113	0.0032916
Mac_HMOX1	ENSG00000113810	SMC4	Macrophage	-1.06189	0.00871203	0.00338641
Mac_HMOX1	ENSG00000183963	SMTN	Macrophage	-1.4841	0.00920537	0.00360875
Mac_HMOX1	ENSG00000131828	PDHA1	Macrophage	-1.01981	0.00937326	0.00370571
Mac_HMOX1	ENSG00000257335	MGAM	Macrophage	-1.67712	0.009588	0.00382246
Mac_HMOX1	ENSG00000198053	SIRPA	Macrophage	-0.682735	0.00960665	0.00386181
Mac_HMOX1	ENSG00000235244	DANT2	Macrophage	-1.41757	0.0100516	0.00407406
Mac_HMOX1	ENSG00000168542	COL3A1	Macrophage	-0.940877	0.0100722	0.00411589
Mac_HMOX1	ENSG00000123485	HJURP	Macrophage	-1.67715	0.0101447	0.0041792
Mac_HMOX1	ENSG00000165949	IFI27	Macrophage	1.25607	0.0101637	0.00422081
Mac_HMOX1	ENSG00000140932	CMTM2	Macrophage	-1.74613	0.0102684	0.0043325
Mac_HMOX1	ENSG00000164867	NOS3	Macrophage	-1.63835	0.0102684	0.00433159
Mac_HMOX1	ENSG00000139618	BRCA2	Macrophage	-1.39053	0.0112251	0.00481076
Mac_HMOX1	ENSG00000197992	CLEC9A	Macrophage	-1.47355	0.0112251	0.0048045
Mac_HMOX1	ENSG00000164171	ITGA2	Macrophage	-1.49873	0.0115681	0.00499621
Mac_HMOX1	ENSG00000104435	STMN2	Macrophage	-1.91055	0.0117401	0.0051095
Mac_HMOX1	ENSG00000225783	MIAT	Macrophage	-1.52759	0.0127926	0.00561003
Mac_HMOX1	ENSG00000196419	XRCC6	Macrophage	-0.688799	0.0128267	0.00566761
Mac_HMOX1	ENSG00000163734	CXCL3	Macrophage	-1.08344	0.0143105	0.00637079
Mac_HMOX1	ENSG00000114026	OGG1	Macrophage	-1.19582	0.0144076	0.00646189
Mac_HMOX1	ENSG00000166147	FBN1	Macrophage	-1.07133	0.0146059	0.00659935
Mac_HMOX1	ENSG00000143184	XCL1	Macrophage	-1.26652	0.0147522	0.00671445
Mac_HMOX1	ENSG00000204323	SMIM5	Macrophage	-1.78659	0.0149556	0.0068567
Mac_HMOX1	ENSG00000099974	DDTL	Macrophage	-1.24299	0.0160296	0.00740238
Mac_HMOX1	ENSG00000140941	MAP1LC3B	Macrophage	-0.776677	0.0160668	0.00752632
Mac_HMOX1	ENSG00000073050	XRCC1	Macrophage	-1.14968	0.0160668	0.0074748
Mac_HMOX1	ENSG00000163464	CXCR1	Macrophage	-1.54142	0.0161635	0.00762532
Mac_HMOX1	ENSG00000163513	TGFBR2	Macrophage	-0.698416	0.0169318	0.00804402
Mac_HMOX1	ENSG00000136634	IL10	Macrophage	-1.16665	0.0171963	0.0082268
Mac_HMOX1	ENSG00000111537	IFNG	Macrophage	-1.42171	0.0184644	0.00889479
Mac_HMOX1	ENSG00000121966	CXCR4	Macrophage	-0.610599	0.0201605	0.00977887
Mac_HMOX1	ENSG00000117519	CNN3	Macrophage	-1.0401	0.0206156	0.0101031
Mac_HMOX1	ENSG00000196549	MME	Macrophage	-1.15199	0.0206156	0.0101366
Mac_HMOX1	ENSG00000076242	MLH1	Macrophage	-0.913382	0.0208466	0.0103194
Mac_HMOX1	ENSG00000137752	CASP1	Macrophage	-0.77447	0.021539	0.0107337
Mac_HMOX1	ENSG00000102174	PHEX	Macrophage	-1.62238	0.0222548	0.0111644
Mac_HMOX1	ENSG00000149534	MS4A2	Macrophage	-1.575	0.0222931	0.0112576
Mac_HMOX1	ENSG00000182871	COL18A1	Macrophage	-1.30629	0.0227897	0.0115841
Mac_HMOX1	ENSG00000133392	MYH11	Macrophage	-1.00564	0.0241823	0.0123847
Mac_HMOX1	ENSG00000134853	PDGFRA	Macrophage	-1.2466	0.0241823	0.0124527
Mac_HMOX1	ENSG00000135218	CD36	Macrophage	-1.22238	0.0246268	0.0127634
Mac_HMOX1	ENSG00000117281	CD160	Macrophage	-1.25239	0.0249886	0.0130616
Mac_HMOX1	ENSG00000149591	TAGLN	Macrophage	-0.807155	0.0249886	0.0131169
Mac_HMOX1	ENSG00000147113	DIPK2B	Macrophage	-1.36591	0.0260234	0.0137466
Mac_HMOX1	ENSG00000271447	MMP28	Macrophage	-1.31076	0.0261594	0.0139053
Mac_HMOX1	ENSG00000165124	SVEP1	Macrophage	-1.30875	0.0270678	0.0144781
Mac_HMOX1	ENSG00000196371	FUT4	Macrophage	-0.91928	0.0274461	0.0147716
Mac_HMOX1	ENSG00000198218	QRICH1	Macrophage	-0.853531	0.0284657	0.0154917
Mac_HMOX1	ENSG00000051180	RAD51	Macrophage	-1.36575	0.0284657	0.0155096
Mac_HMOX1	ENSG00000078401	EDN1	Macrophage	-1.22425	0.0289023	0.0158434
Mac_HMOX1	ENSG00000140937	CDH11	Macrophage	-1.0165	0.0296933	0.0163757
Mac_HMOX1	ENSG00000106018	VIPR2	Macrophage	-1.18425	0.0299561	0.0166202
Mac_HMOX1	ENSG00000087088	BAX	Macrophage	-0.825085	0.0300102	0.0167499
Mac_HMOX1	ENSG00000126581	BECN1	Macrophage	-0.644652	0.0308222	0.0173055
Mac_HMOX1	ENSG00000160712	IL6R	Macrophage	-0.944642	0.0325002	0.0183556
Mac_HMOX1	ENSG00000253729	PRKDC	Macrophage	-0.851542	0.0327182	0.0185874
Mac_HMOX1	ENSG00000196776	CD47	Macrophage	-0.611578	0.0337165	0.0192666
Mac_HMOX1	ENSG00000149294	NCAM1	Macrophage	-1.3154	0.0341246	0.0197265
Mac_HMOX1	ENSG00000143799	PARP1	Macrophage	-0.74662	0.0341246	0.0196743
Mac_HMOX1	ENSG00000166535	A2ML1	Macrophage	-1.48207	0.0345782	0.0204482
Mac_HMOX1	ENSG00000145782	ATG12	Macrophage	-0.782463	0.0345782	0.020329
Mac_HMOX1	ENSG00000037280	FLT4	Macrophage	-1.54852	0.0345782	0.0202859
Mac_HMOX1	ENSG00000167548	KMT2D	Macrophage	-0.885555	0.0345782	0.0203716
Mac_HMOX1	ENSG00000179776	CDH5	Macrophage	-1.06584	0.0349208	0.0207668
Mac_HMOX1	ENSG00000163568	AIM2	Macrophage	-1.3269	0.0360937	0.0215936
Mac_HMOX1	ENSG00000115607	IL18RAP	Macrophage	-1.47434	0.0360937	0.0217042
Mac_HMOX1	ENSG00000136244	IL6	Macrophage	-1.2896	0.0361476	0.0218567
Mac_HMOX1	ENSG00000123643	SLC36A1	Macrophage	-0.645867	0.0375882	0.0228526
Mac_HMOX1	ENSG00000170442	KRT86	Macrophage	-0.665379	0.0377761	0.0230924
Mac_HMOX1	ENSG00000153208	MERTK	Macrophage	-0.628016	0.0381065	0.023421
Mac_HMOX1	ENSG00000069431	ABCC9	Macrophage	-1.15555	0.038918	0.024049
Mac_HMOX1	ENSG00000134817	APLNR	Macrophage	-1.21073	0.0389459	0.0242791
Mac_HMOX1	ENSG00000184292	TACSTD2	Macrophage	-1.29242	0.0389459	0.024325
Mac_HMOX1	ENSG00000020922	MRE11	Macrophage	-1.08149	0.0398973	0.0250518
Mac_HMOX1	ENSG00000140398	NEIL1	Macrophage	-1.47508	0.0416214	0.0262726
Mac_HMOX1	ENSG00000137441	FGFBP2	Macrophage	-1.31683	0.042418	0.0269164
Mac_HMOX1	ENSG00000164692	COL1A2	Macrophage	-0.672522	0.0426517	0.0272064
Mac_HMOX1	ENSG00000167483	NIBAN3	Macrophage	-1.37904	0.0430071	0.027576
Mac_HMOX1	ENSG00000122025	FLT3	Macrophage	-1.31888	0.0439496	0.0283263
Mac_HMOX1	ENSG00000183091	NEB	Macrophage	-1.04482	0.0441237	0.0285851
Mac_HMOX1	ENSG00000124067	SLC12A4	Macrophage	-1.03001	0.0488259	0.0317936
Mac_HMOX1	ENSG00000162771	FAM71A	Macrophage	-1.17485	0.0495469	0.0324277
Mac_ITGAXhi	ENSG00000243716	NPIPB5	Macrophage	1.66662	4.73079e-29	1.50662e-31
Mac_ITGAXhi	ENSG00000090382	LYZ	Macrophage	-2.32766	7.84969e-27	4.9998e-29
Mac_ITGAXhi	ENSG00000231721	LINC-PINT	Macrophage	1.5702	1.81916e-25	1.73805e-27
Mac_ITGAXhi	ENSG00000140287	HDC	Macrophage	1.69219	9.63782e-23	1.22775e-24
Mac_ITGAXhi	ENSG00000177575	CD163	Macrophage	-1.30616	1.33561e-19	2.12676e-21
Mac_ITGAXhi	ENSG00000163220	S100A9	Macrophage	-1.98308	1.72233e-19	3.29109e-21
Mac_ITGAXhi	ENSG00000123643	SLC36A1	Macrophage	0.959524	4.49185e-17	1.00137e-18
Mac_ITGAXhi	ENSG00000170458	CD14	Macrophage	-1.15691	1.69657e-16	4.32246e-18
Mac_ITGAXhi	ENSG00000178404	CEP295NL	Macrophage	1.98452	3.73417e-16	1.0703e-17
Mac_ITGAXhi	ENSG00000161905	ALOX15	Macrophage	2.05112	3.77212e-16	1.20131e-17
Mac_ITGAXhi	ENSG00000177455	CD19	Macrophage	1.97099	2.67323e-15	9.36482e-17
Mac_ITGAXhi	ENSG00000170160	CCDC144A	Macrophage	1.55747	7.50774e-15	3.1083e-16
Mac_ITGAXhi	ENSG00000106018	VIPR2	Macrophage	1.76894	7.50774e-15	2.94394e-16
Mac_ITGAXhi	ENSG00000111404	RERGL	Macrophage	1.65752	8.77135e-15	3.91079e-16
Mac_ITGAXhi	ENSG00000225746	MEG8	Macrophage	1.62888	2.55382e-14	1.21998e-15
Mac_ITGAXhi	ENSG00000183963	SMTN	Macrophage	1.85482	3.21237e-14	1.63687e-15
Mac_ITGAXhi	ENSG00000117281	CD160	Macrophage	1.67211	3.80316e-14	2.05903e-15
Mac_ITGAXhi	ENSG00000137441	FGFBP2	Macrophage	2.04971	6.78538e-14	3.88971e-15
Mac_ITGAXhi	ENSG00000166535	A2ML1	Macrophage	1.93719	1.00167e-13	6.06105e-15
Mac_ITGAXhi	ENSG00000225783	MIAT	Macrophage	1.78245	1.01211e-13	6.44653e-15
Mac_ITGAXhi	ENSG00000012048	BRCA1	Macrophage	1.41121	1.3083e-13	8.74981e-15
Mac_ITGAXhi	ENSG00000010610	CD4	Macrophage	-0.888288	1.31373e-13	9.20451e-15
Mac_ITGAXhi	ENSG00000109846	CRYAB	Macrophage	2.23572	7.49055e-13	5.48671e-14
Mac_ITGAXhi	ENSG00000235244	DANT2	Macrophage	1.62843	1.31923e-12	1.00833e-13
Mac_ITGAXhi	ENSG00000203747	FCGR3A	Macrophage	-1.28162	2.71877e-12	2.16463e-13
Mac_ITGAXhi	ENSG00000197385	ZNF860	Macrophage	1.82023	2.85003e-12	2.3599e-13
Mac_ITGAXhi	ENSG00000248323	LUCAT1	Macrophage	1.47659	3.94621e-12	3.39324e-13
Mac_ITGAXhi	ENSG00000144218	AFF3	Macrophage	1.67457	4.13388e-12	3.68626e-13
Mac_ITGAXhi	ENSG00000163464	CXCR1	Macrophage	1.71903	1.52431e-11	1.4078e-12
Mac_ITGAXhi	ENSG00000140678	ITGAX	Macrophage	0.955156	2.05099e-11	1.96423e-12
Mac_ITGAXhi	ENSG00000198670	LPA	Macrophage	1.31376	2.05099e-11	2.02486e-12
Mac_ITGAXhi	ENSG00000130303	BST2	Macrophage	-1.25819	2.31337e-11	2.35758e-12
Mac_ITGAXhi	ENSG00000183091	NEB	Macrophage	1.58686	2.58958e-11	2.72153e-12
Mac_ITGAXhi	ENSG00000105329	TGFB1	Macrophage	-1.05537	8.89748e-11	9.63421e-12
Mac_ITGAXhi	ENSG00000164125	GASK1B	Macrophage	-0.94606	9.25323e-11	1.04418e-11
Mac_ITGAXhi	ENSG00000271447	MMP28	Macrophage	1.70107	9.25323e-11	1.06088e-11
Mac_ITGAXhi	ENSG00000176083	ZNF683	Macrophage	1.97416	1.14401e-10	1.34804e-11
Mac_ITGAXhi	ENSG00000250722	SELENOP	Macrophage	-1.87881	1.16593e-10	1.44813e-11
Mac_ITGAXhi	ENSG00000102265	TIMP1	Macrophage	-1.54973	1.16593e-10	1.41937e-11
Mac_ITGAXhi	ENSG00000150045	KLRF1	Macrophage	1.66407	1.29095e-10	1.64452e-11
Mac_ITGAXhi	ENSG00000167483	NIBAN3	Macrophage	1.74526	1.51854e-10	1.9828e-11
Mac_ITGAXhi	ENSG00000067225	PKM	Macrophage	-1.10746	1.57202e-10	2.1027e-11
Mac_ITGAXhi	ENSG00000140398	NEIL1	Macrophage	1.77633	1.69118e-10	2.31595e-11
Mac_ITGAXhi	ENSG00000171634	BPTF	Macrophage	0.846087	2.6415e-10	3.70147e-11
Mac_ITGAXhi	ENSG00000089685	BIRC5	Macrophage	1.52952	3.54344e-10	5.07818e-11
Mac_ITGAXhi	ENSG00000149534	MS4A2	Macrophage	1.74013	3.87042e-10	5.67004e-11
Mac_ITGAXhi	ENSG00000012124	CD22	Macrophage	1.38793	4.02235e-10	6.02071e-11
Mac_ITGAXhi	ENSG00000124067	SLC12A4	Macrophage	1.33038	8.07946e-10	1.23508e-10
Mac_ITGAXhi	ENSG00000156738	MS4A1	Macrophage	1.60953	9.53936e-10	1.48863e-10
Mac_ITGAXhi	ENSG00000026025	VIM	Macrophage	-1.31627	1.28383e-09	2.04431e-10
Mac_ITGAXhi	ENSG00000164867	NOS3	Macrophage	1.58148	1.51078e-09	2.51601e-10
Mac_ITGAXhi	ENSG00000102174	PHEX	Macrophage	1.73754	1.51078e-09	2.46018e-10
Mac_ITGAXhi	ENSG00000115970	THADA	Macrophage	1.11277	1.51078e-09	2.55004e-10
Mac_ITGAXhi	ENSG00000213088	ACKR1	Macrophage	1.89297	1.55904e-09	2.68115e-10
Mac_ITGAXhi	ENSG00000077522	ACTN2	Macrophage	1.92434	1.66853e-09	2.92258e-10
Mac_ITGAXhi	ENSG00000143184	XCL1	Macrophage	1.50038	2.96064e-09	5.28012e-10
Mac_ITGAXhi	ENSG00000080854	IGSF9B	Macrophage	1.96756	3.55187e-09	6.44766e-10
Mac_ITGAXhi	ENSG00000183765	CHEK2	Macrophage	1.14117	5.6688e-09	1.0471e-09
Mac_ITGAXhi	ENSG00000106991	ENG	Macrophage	-0.774481	5.71581e-09	1.07399e-09
Mac_ITGAXhi	ENSG00000115718	PROC	Macrophage	1.74571	7.10632e-09	1.35789e-09
Mac_ITGAXhi	ENSG00000069431	ABCC9	Macrophage	1.41535	1.07674e-08	2.11954e-09
Mac_ITGAXhi	ENSG00000133246	PRAM1	Macrophage	1.53713	1.07674e-08	2.12605e-09
Mac_ITGAXhi	ENSG00000030110	BAK1	Macrophage	1.00612	1.37258e-08	2.75391e-09
Mac_ITGAXhi	ENSG00000198178	CLEC4C	Macrophage	1.61399	1.60054e-08	3.26225e-09
Mac_ITGAXhi	ENSG00000117707	PROX1	Macrophage	1.29379	2.42774e-08	5.02558e-09
Mac_ITGAXhi	ENSG00000126787	DLGAP5	Macrophage	1.3294	2.49684e-08	5.24813e-09
Mac_ITGAXhi	ENSG00000129226	CD68	Macrophage	-1.21962	2.61284e-08	5.57516e-09
Mac_ITGAXhi	ENSG00000157404	KIT	Macrophage	1.56581	2.72087e-08	5.89233e-09
Mac_ITGAXhi	ENSG00000125868	DSTN	Macrophage	-0.812901	2.73104e-08	6.00133e-09
Mac_ITGAXhi	ENSG00000164733	CTSB	Macrophage	-1.18377	2.97285e-08	6.68008e-09
Mac_ITGAXhi	ENSG00000162771	FAM71A	Macrophage	1.41313	2.97285e-08	6.72206e-09
Mac_ITGAXhi	ENSG00000100453	GZMB	Macrophage	1.36595	3.84444e-08	8.88921e-09
Mac_ITGAXhi	ENSG00000118785	SPP1	Macrophage	-1.53026	3.84444e-08	8.93771e-09
Mac_ITGAXhi	ENSG00000204323	SMIM5	Macrophage	1.65722	5.39864e-08	1.27229e-08
Mac_ITGAXhi	ENSG00000104435	STMN2	Macrophage	1.61764	5.78841e-08	1.38258e-08
Mac_ITGAXhi	ENSG00000225556	C2CD4D	Macrophage	1.94874	6.07134e-08	1.4695e-08
Mac_ITGAXhi	ENSG00000135443	KRT85	Macrophage	1.63081	6.81152e-08	1.69203e-08
Mac_ITGAXhi	ENSG00000126215	XRCC3	Macrophage	1.47053	6.81152e-08	1.6752e-08
Mac_ITGAXhi	ENSG00000139874	SSTR1	Macrophage	1.46504	6.96253e-08	1.75172e-08
Mac_ITGAXhi	ENSG00000166033	HTRA1	Macrophage	-0.887975	7.32304e-08	1.88906e-08
Mac_ITGAXhi	ENSG00000169783	LINGO1	Macrophage	1.56409	7.32304e-08	1.86748e-08
Mac_ITGAXhi	ENSG00000105369	CD79A	Macrophage	1.66985	9.05936e-08	2.36582e-08
Mac_ITGAXhi	ENSG00000136826	KLF4	Macrophage	1.02566	1.03916e-07	2.74683e-08
Mac_ITGAXhi	ENSG00000196371	FUT4	Macrophage	0.954151	1.11196e-07	2.97468e-08
Mac_ITGAXhi	ENSG00000213809	KLRK1	Macrophage	1.24577	1.11639e-07	3.02208e-08
Mac_ITGAXhi	ENSG00000163734	CXCL3	Macrophage	0.926603	1.36966e-07	3.7513e-08
Mac_ITGAXhi	ENSG00000079246	XRCC5	Macrophage	-0.628142	1.42768e-07	3.95568e-08
Mac_ITGAXhi	ENSG00000111537	IFNG	Macrophage	1.4436	1.51667e-07	4.25053e-08
Mac_ITGAXhi	ENSG00000140932	CMTM2	Macrophage	1.48891	1.56789e-07	4.44401e-08
Mac_ITGAXhi	ENSG00000069122	ADGRF5	Macrophage	1.14414	1.75279e-07	5.02392e-08
Mac_ITGAXhi	ENSG00000012061	ERCC1	Macrophage	0.980952	1.83075e-07	5.30568e-08
Mac_ITGAXhi	ENSG00000061656	SPAG4	Macrophage	1.39936	2.79711e-07	8.19536e-08
Mac_ITGAXhi	ENSG00000249669	CARMN	Macrophage	1.47185	3.59279e-07	1.06411e-07
Mac_ITGAXhi	ENSG00000175595	ERCC4	Macrophage	1.27281	3.68902e-07	1.10436e-07
Mac_ITGAXhi	ENSG00000123999	INHA	Macrophage	1.72289	3.87183e-07	1.17141e-07
Mac_ITGAXhi	ENSG00000123485	HJURP	Macrophage	1.4103	4.13207e-07	1.26331e-07
Mac_ITGAXhi	ENSG00000143546	S100A8	Macrophage	-2.19268	4.28129e-07	1.32256e-07
Mac_ITGAXhi	ENSG00000173535	TNFRSF10C	Macrophage	1.22238	4.76915e-07	1.48846e-07
Mac_ITGAXhi	ENSG00000149451	ADAM33	Macrophage	1.4736	5.64282e-07	1.7791e-07
Mac_ITGAXhi	ENSG00000122691	TWIST1	Macrophage	1.37498	5.7606e-07	1.83459e-07
Mac_ITGAXhi	ENSG00000165124	SVEP1	Macrophage	1.28427	5.81159e-07	1.86933e-07
Mac_ITGAXhi	ENSG00000115523	GNLY	Macrophage	1.53043	6.68814e-07	2.17258e-07
Mac_ITGAXhi	ENSG00000261371	PECAM1	Macrophage	-0.682324	7.67627e-07	2.51801e-07
Mac_ITGAXhi	ENSG00000128052	KDR	Macrophage	1.36828	9.25975e-07	3.06692e-07
Mac_ITGAXhi	ENSG00000224259	LINC01133	Macrophage	1.3897	9.88801e-07	3.3065e-07
Mac_ITGAXhi	ENSG00000115414	FN1	Macrophage	-1.22951	1.17773e-06	4.01062e-07
Mac_ITGAXhi	ENSG00000101162	TUBB1	Macrophage	1.47217	1.17773e-06	4.01328e-07
Mac_ITGAXhi	ENSG00000018280	SLC11A1	Macrophage	0.810141	1.3868e-06	4.76987e-07
Mac_ITGAXhi	ENSG00000167286	CD3D	Macrophage	1.36188	1.55541e-06	5.39936e-07
Mac_ITGAXhi	ENSG00000196588	MRTFA	Macrophage	0.81724	1.65357e-06	5.79277e-07
Mac_ITGAXhi	ENSG00000164171	ITGA2	Macrophage	1.19939	1.69758e-06	6.00099e-07
Mac_ITGAXhi	ENSG00000119688	ABCD4	Macrophage	0.836146	1.76852e-06	6.30809e-07
Mac_ITGAXhi	ENSG00000099977	DDT	Macrophage	1.178	2.08724e-06	7.5114e-07
Mac_ITGAXhi	ENSG00000134539	KLRD1	Macrophage	1.27874	2.59568e-06	9.4238e-07
Mac_ITGAXhi	ENSG00000178999	AURKB	Macrophage	1.36022	2.79336e-06	1.02305e-06
Mac_ITGAXhi	ENSG00000203883	SOX18	Macrophage	1.68969	2.8873e-06	1.06665e-06
Mac_ITGAXhi	ENSG00000198053	SIRPA	Macrophage	-0.574675	3.73249e-06	1.39077e-06
Mac_ITGAXhi	ENSG00000160712	IL6R	Macrophage	0.814953	4.53711e-06	1.70503e-06
Mac_ITGAXhi	ENSG00000006377	DLX6	Macrophage	1.30888	5.81071e-06	2.20215e-06
Mac_ITGAXhi	ENSG00000099974	DDTL	Macrophage	1.25656	6.11933e-06	2.3386e-06
Mac_ITGAXhi	ENSG00000163600	ICOS	Macrophage	1.26754	6.66987e-06	2.57024e-06
Mac_ITGAXhi	ENSG00000109684	CLNK	Macrophage	1.27107	7.39576e-06	2.87351e-06
Mac_ITGAXhi	ENSG00000163072	NOSTRIN	Macrophage	1.2456	8.09568e-06	3.17124e-06
Mac_ITGAXhi	ENSG00000152402	GUCY1A2	Macrophage	1.25229	8.28418e-06	3.27146e-06
Mac_ITGAXhi	ENSG00000139618	BRCA2	Macrophage	1.10303	8.31817e-06	3.31137e-06
Mac_ITGAXhi	ENSG00000115607	IL18RAP	Macrophage	1.33473	1.05585e-05	4.23686e-06
Mac_ITGAXhi	ENSG00000037280	FLT4	Macrophage	1.28271	1.05644e-05	4.27286e-06
Mac_ITGAXhi	ENSG00000137745	MMP13	Macrophage	1.4004	1.34084e-05	5.47286e-06
Mac_ITGAXhi	ENSG00000115884	SDC1	Macrophage	1.10988	1.34084e-05	5.50856e-06
Mac_ITGAXhi	ENSG00000138795	LEF1	Macrophage	1.17026	1.36707e-05	5.65986e-06
Mac_ITGAXhi	ENSG00000197253	TPSB2	Macrophage	1.37877	1.59638e-05	6.66006e-06
Mac_ITGAXhi	ENSG00000187720	THSD4	Macrophage	1.23642	1.98888e-05	8.3609e-06
Mac_ITGAXhi	ENSG00000163751	CPA3	Macrophage	1.28969	2.04361e-05	8.69218e-06
Mac_ITGAXhi	ENSG00000141682	PMAIP1	Macrophage	1.07505	2.04361e-05	8.72115e-06
Mac_ITGAXhi	ENSG00000184292	TACSTD2	Macrophage	1.17877	2.42818e-05	1.04396e-05
Mac_ITGAXhi	ENSG00000164362	TERT	Macrophage	1.36869	2.5178e-05	1.09051e-05
Mac_ITGAXhi	ENSG00000197992	CLEC9A	Macrophage	1.27001	3.19623e-05	1.39454e-05
Mac_ITGAXhi	ENSG00000196083	IL1RAP	Macrophage	1.02264	3.57537e-05	1.57134e-05
Mac_ITGAXhi	ENSG00000130176	CNN1	Macrophage	1.04645	3.72291e-05	1.64804e-05
Mac_ITGAXhi	ENSG00000130203	APOE	Macrophage	-1.17139	3.79971e-05	1.69414e-05
Mac_ITGAXhi	ENSG00000129173	E2F8	Macrophage	1.29266	4.02741e-05	1.80849e-05
Mac_ITGAXhi	ENSG00000171611	PTCRA	Macrophage	1.47095	4.21587e-05	1.90654e-05
Mac_ITGAXhi	ENSG00000141052	MYOCD	Macrophage	1.31635	4.37646e-05	1.99439e-05
Mac_ITGAXhi	ENSG00000114026	OGG1	Macrophage	0.866015	4.37646e-05	2.00704e-05
Mac_ITGAXhi	ENSG00000197903	HIST1H2BK	Macrophage	-0.723102	4.7422e-05	2.18987e-05
Mac_ITGAXhi	ENSG00000168056	LTBP3	Macrophage	0.765808	5.77745e-05	2.68633e-05
Mac_ITGAXhi	ENSG00000166402	TUB	Macrophage	0.962935	6.09911e-05	2.85532e-05
Mac_ITGAXhi	ENSG00000131203	IDO1	Macrophage	1.11198	6.14113e-05	2.89455e-05
Mac_ITGAXhi	ENSG00000277632	CCL3	Macrophage	0.554564	6.74315e-05	3.20969e-05
Mac_ITGAXhi	ENSG00000179776	CDH5	Macrophage	0.966366	6.74315e-05	3.22125e-05
Mac_ITGAXhi	ENSG00000180644	PRF1	Macrophage	1.35852	7.11638e-05	3.42221e-05
Mac_ITGAXhi	ENSG00000151617	EDNRA	Macrophage	1.19997	7.22614e-05	3.498e-05
Mac_ITGAXhi	ENSG00000231764	DLX6-AS1	Macrophage	1.1413	8.44614e-05	4.11547e-05
Mac_ITGAXhi	ENSG00000147113	DIPK2B	Macrophage	1.17273	9.22285e-05	4.52331e-05
Mac_ITGAXhi	ENSG00000088247	KHSRP	Macrophage	-0.50162	9.96805e-05	4.92053e-05
Mac_ITGAXhi	ENSG00000087586	AURKA	Macrophage	0.92473	0.000105688	5.28439e-05
Mac_ITGAXhi	ENSG00000149294	NCAM1	Macrophage	1.0078	0.000105688	5.26641e-05
Mac_ITGAXhi	ENSG00000163513	TGFBR2	Macrophage	-0.506442	0.000109118	5.49064e-05
Mac_ITGAXhi	ENSG00000131747	TOP2A	Macrophage	0.889509	0.000109587	5.54916e-05
Mac_ITGAXhi	ENSG00000106799	TGFBR1	Macrophage	-0.546674	0.000117454	5.98492e-05
Mac_ITGAXhi	ENSG00000268257	AIRN	Macrophage	1.29367	0.000120405	6.17365e-05
Mac_ITGAXhi	ENSG00000095002	MSH2	Macrophage	0.750095	0.000126635	6.5334e-05
Mac_ITGAXhi	ENSG00000105327	BBC3	Macrophage	1.08056	0.000130704	6.78493e-05
Mac_ITGAXhi	ENSG00000180871	CXCR2	Macrophage	0.956212	0.000162678	8.49654e-05
Mac_ITGAXhi	ENSG00000136244	IL6	Macrophage	1.12809	0.000164396	8.63864e-05
Mac_ITGAXhi	ENSG00000204217	BMPR2	Macrophage	-0.651933	0.000164877	8.71644e-05
Mac_ITGAXhi	ENSG00000081479	LRP2	Macrophage	1.11067	0.000165196	8.7859e-05
Mac_ITGAXhi	ENSG00000205362	MT1A	Macrophage	1.98435	0.000181345	9.70254e-05
Mac_ITGAXhi	ENSG00000051180	RAD51	Macrophage	1.01247	0.000194363	0.00010461
Mac_ITGAXhi	ENSG00000105880	DLX5	Macrophage	1.15509	0.000207598	0.000112394
Mac_ITGAXhi	ENSG00000135046	ANXA1	Macrophage	-0.728596	0.000213761	0.000116411
Mac_ITGAXhi	ENSG00000087088	BAX	Macrophage	0.605211	0.000215279	0.000117924
Mac_ITGAXhi	ENSG00000137801	THBS1	Macrophage	-0.965337	0.000350322	0.000193012
Mac_ITGAXhi	ENSG00000174175	SELP	Macrophage	0.997899	0.000359168	0.000199029
Mac_ITGAXhi	ENSG00000140564	FURIN	Macrophage	-0.654457	0.000364507	0.000203149
Mac_ITGAXhi	ENSG00000108691	CCL2	Macrophage	-0.921437	0.000371428	0.000208189
Mac_ITGAXhi	ENSG00000134853	PDGFRA	Macrophage	0.871018	0.000492169	0.000277433
Mac_ITGAXhi	ENSG00000276085	CCL3L1	Macrophage	0.698768	0.000535083	0.000303327
Mac_ITGAXhi	ENSG00000116191	RALGPS2	Macrophage	0.950909	0.000593447	0.000338303
Mac_ITGAXhi	ENSG00000149311	ATM	Macrophage	0.513407	0.000635537	0.00036432
Mac_ITGAXhi	ENSG00000155011	DKK2	Macrophage	0.906741	0.000743913	0.000428816
Mac_ITGAXhi	ENSG00000173762	CD7	Macrophage	2.2101	0.000755984	0.000438182
Mac_ITGAXhi	ENSG00000113361	CDH6	Macrophage	1.06417	0.000815492	0.000475271
Mac_ITGAXhi	ENSG00000106366	SERPINE1	Macrophage	0.71516	0.000840087	0.00049228
Mac_ITGAXhi	ENSG00000113088	GZMK	Macrophage	1.03433	0.000921373	0.000542847
Mac_ITGAXhi	ENSG00000101000	PROCR	Macrophage	0.78559	0.00104255	0.000617563
Mac_ITGAXhi	ENSG00000175164	ABO	Macrophage	1.15958	0.00110047	0.000655378
Mac_ITGAXhi	ENSG00000134817	APLNR	Macrophage	0.968956	0.00115944	0.000694186
Mac_ITGAXhi	ENSG00000115590	IL1R2	Macrophage	0.825847	0.00120178	0.000723366
Mac_ITGAXhi	ENSG00000198218	QRICH1	Macrophage	0.474628	0.00123328	0.000746251
Mac_ITGAXhi	ENSG00000116824	CD2	Macrophage	0.746525	0.00144641	0.000879821
Mac_ITGAXhi	ENSG00000170476	MZB1	Macrophage	1.02271	0.00156693	0.000958124
Mac_ITGAXhi	ENSG00000131828	PDHA1	Macrophage	0.567071	0.00167795	0.00103135
Mac_ITGAXhi	ENSG00000117984	CTSD	Macrophage	-0.689552	0.00194473	0.00120152
Mac_ITGAXhi	ENSG00000140416	TPM1	Macrophage	0.496978	0.0020622	0.00128066
Mac_ITGAXhi	ENSG00000275385	CCL18	Macrophage	-1.02042	0.00206647	0.0012899
Mac_ITGAXhi	ENSG00000135218	CD36	Macrophage	-1.18248	0.00211858	0.00133592
Mac_ITGAXhi	ENSG00000172236	TPSAB1	Macrophage	1.21772	0.00211858	0.00133586
Mac_ITGAXhi	ENSG00000186377	CYP4X1	Macrophage	0.889173	0.00220855	0.00139969
Mac_ITGAXhi	ENSG00000183484	GPR132	Macrophage	0.669685	0.00231695	0.00147577
Mac_ITGAXhi	ENSG00000153208	MERTK	Macrophage	0.352636	0.00304	0.00194599
Mac_ITGAXhi	ENSG00000101335	MYL9	Macrophage	-0.619876	0.00362706	0.00233333
Mac_ITGAXhi	ENSG00000131981	LGALS3	Macrophage	-0.703412	0.00445507	0.00288019
Mac_ITGAXhi	ENSG00000204262	COL5A2	Macrophage	0.734804	0.00561018	0.00364483
Mac_ITGAXhi	ENSG00000259207	ITGB3	Macrophage	0.536138	0.00610615	0.0039865
Mac_ITGAXhi	ENSG00000171236	LRG1	Macrophage	1.67879	0.00626376	0.00410934
Mac_ITGAXhi	ENSG00000198830	HMGN2	Macrophage	0.444021	0.00650735	0.0043106
Mac_ITGAXhi	ENSG00000020922	MRE11	Macrophage	0.688712	0.00650735	0.00430195
Mac_ITGAXhi	ENSG00000257335	MGAM	Macrophage	0.808797	0.00654138	0.00435541
Mac_ITGAXhi	ENSG00000128585	MKLN1	Macrophage	0.437939	0.00654138	0.00437481
Mac_ITGAXhi	ENSG00000100393	EP300	Macrophage	0.357337	0.00692267	0.00465186
Mac_ITGAXhi	ENSG00000019169	MARCO	Macrophage	-0.9455	0.00989618	0.0066815
Mac_ITGAXhi	ENSG00000174059	CD34	Macrophage	0.743322	0.00997202	0.00679622
Mac_ITGAXhi	ENSG00000122025	FLT3	Macrophage	0.941252	0.00997202	0.00677845
Mac_ITGAXhi	ENSG00000117399	CDC20	Macrophage	0.801756	0.0105408	0.00721746
Mac_ITGAXhi	ENSG00000229619	MBNL1-AS1	Macrophage	0.716671	0.0107158	0.00737138
Mac_ITGAXhi	ENSG00000150636	CCDC102B	Macrophage	0.750429	0.0113751	0.00786115
Mac_ITGAXhi	ENSG00000120156	TEK	Macrophage	0.759971	0.0117135	0.00813228
Mac_ITGAXhi	ENSG00000166147	FBN1	Macrophage	0.599179	0.0143694	0.010022
Mac_ITGAXhi	ENSG00000153563	CD8A	Macrophage	0.778355	0.0150851	0.0105692
Mac_ITGAXhi	ENSG00000076242	MLH1	Macrophage	0.436995	0.0152977	0.0107668
Mac_ITGAXhi	ENSG00000165949	IFI27	Macrophage	-0.814423	0.0157628	0.0111444
Mac_ITGAXhi	ENSG00000167548	KMT2D	Macrophage	0.485728	0.0161552	0.0114733
Mac_ITGAXhi	ENSG00000172572	PDE3A	Macrophage	0.639136	0.0172957	0.0123679
Mac_ITGAXhi	ENSG00000131477	RAMP2	Macrophage	0.763934	0.0172957	0.0123934
Mac_ITGAXhi	ENSG00000180875	GREM2	Macrophage	0.837086	0.0182181	0.0131124
Mac_ITGAXhi	ENSG00000113721	PDGFRB	Macrophage	0.661108	0.0183419	0.0132599
Mac_ITGAXhi	ENSG00000126581	BECN1	Macrophage	-0.347309	0.0188599	0.0136944
Mac_ITGAXhi	ENSG00000163568	AIM2	Macrophage	0.617732	0.0220457	0.0160779
Mac_ITGAXhi	ENSG00000129038	LOXL1	Macrophage	0.73075	0.0243729	0.0178528
Mac_ITGAXhi	ENSG00000232810	TNF	Macrophage	0.673919	0.0255895	0.0188254
Mac_ITGAXhi	ENSG00000277734	TRAC	Macrophage	0.555525	0.0297719	0.0219971
Mac_ITGAXhi	ENSG00000133800	LYVE1	Macrophage	-0.819574	0.0316766	0.0235052
Mac_ITGAXhi	ENSG00000197930	ERO1A	Macrophage	-0.514792	0.0322132	0.024006
Mac_ITGAXhi	ENSG00000196419	XRCC6	Macrophage	-0.315188	0.0362886	0.0271587
Mac_ITGAXhi	ENSG00000078401	EDN1	Macrophage	0.572597	0.0480986	0.0361506
Mac_ITGAXhi	ENSG00000102010	BMX	Macrophage	0.644935	0.0498608	0.0376338
Mac_S100A8hi	ENSG00000143546	S100A8	Macrophage	4.28509	3.09119e-60	1.0069e-62
Mac_S100A8hi	ENSG00000117984	CTSD	Macrophage	-2.81472	1.4681e-56	9.56417e-59
Mac_S100A8hi	ENSG00000118785	SPP1	Macrophage	-5.15282	2.0745e-44	2.02719e-46
Mac_S100A8hi	ENSG00000164733	CTSB	Macrophage	-2.40371	1.02506e-38	1.33559e-40
Mac_S100A8hi	ENSG00000130203	APOE	Macrophage	-3.10381	1.5655e-30	2.54968e-32
Mac_S100A8hi	ENSG00000121807	CCR2	Macrophage	2.96745	8.66379e-28	1.69325e-29
Mac_S100A8hi	ENSG00000275385	CCL18	Macrophage	-3.44068	3.93068e-26	8.96246e-28
Mac_S100A8hi	ENSG00000129226	CD68	Macrophage	-1.47498	2.02002e-19	5.2639e-21
Mac_S100A8hi	ENSG00000090382	LYZ	Macrophage	1.8874	2.41863e-16	7.09043e-18
Mac_S100A8hi	ENSG00000250722	SELENOP	Macrophage	-2.24023	8.18558e-16	2.66631e-17
Mac_S100A8hi	ENSG00000277632	CCL3	Macrophage	-2.48315	4.56425e-15	1.6354e-16
Mac_S100A8hi	ENSG00000131203	IDO1	Macrophage	2.23955	1.47458e-12	5.76382e-14
Mac_S100A8hi	ENSG00000108691	CCL2	Macrophage	-2.50594	2.06686e-12	8.75216e-14
Mac_S100A8hi	ENSG00000262406	MMP12	Macrophage	-2.71463	1.06811e-11	4.87087e-13
Mac_S100A8hi	ENSG00000163220	S100A9	Macrophage	1.83123	2.16215e-11	1.05643e-12
Mac_S100A8hi	ENSG00000131981	LGALS3	Macrophage	-1.29796	1.50386e-10	7.83771e-12
Mac_S100A8hi	ENSG00000166033	HTRA1	Macrophage	-1.96445	5.71635e-10	3.16541e-11
Mac_S100A8hi	ENSG00000119535	CSF3R	Macrophage	1.33792	2.21656e-09	1.29961e-10
Mac_S100A8hi	ENSG00000123384	LRP1	Macrophage	-1.20722	2.6655e-09	1.64966e-10
Mac_S100A8hi	ENSG00000095970	TREM2	Macrophage	-2.04215	8.24141e-09	5.36899e-10
Mac_S100A8hi	ENSG00000115590	IL1R2	Macrophage	1.95397	7.08233e-08	4.84459e-09
Mac_S100A8hi	ENSG00000276085	CCL3L1	Macrophage	-2.07671	7.76736e-08	5.56619e-09
Mac_S100A8hi	ENSG00000122025	FLT3	Macrophage	2.30477	1.21769e-07	9.12274e-09
Mac_S100A8hi	ENSG00000164687	FABP5	Macrophage	-1.44551	2.14795e-07	1.67918e-08
Mac_S100A8hi	ENSG00000081237	PTPRC	Macrophage	0.852266	3.66534e-07	2.9848e-08
Mac_S100A8hi	ENSG00000177575	CD163	Macrophage	-1.16492	7.0764e-07	5.99304e-08
Mac_S100A8hi	ENSG00000162407	PLPP3	Macrophage	-1.50776	1.06742e-06	9.3877e-08
Mac_S100A8hi	ENSG00000133246	PRAM1	Macrophage	1.66386	2.67703e-06	2.44159e-07
Mac_S100A8hi	ENSG00000019169	MARCO	Macrophage	-1.43544	3.30245e-06	3.11958e-07
Mac_S100A8hi	ENSG00000175445	LPL	Macrophage	-1.47815	2.24257e-05	2.19144e-06
Mac_S100A8hi	ENSG00000100985	MMP9	Macrophage	-2.18713	3.71163e-05	3.7479e-06
Mac_S100A8hi	ENSG00000116824	CD2	Macrophage	1.24639	4.39546e-05	4.58158e-06
Mac_S100A8hi	ENSG00000106799	TGFBR1	Macrophage	-1.26113	7.37619e-05	7.92881e-06
Mac_S100A8hi	ENSG00000196588	MRTFA	Macrophage	0.828037	0.000103644	1.14785e-05
Mac_S100A8hi	ENSG00000259207	ITGB3	Macrophage	-1.39998	0.000117534	1.33997e-05
Mac_S100A8hi	ENSG00000115414	FN1	Macrophage	-1.11388	0.000140208	1.64413e-05
Mac_S100A8hi	ENSG00000153208	MERTK	Macrophage	-1.0332	0.000279633	3.37016e-05
Mac_S100A8hi	ENSG00000123643	SLC36A1	Macrophage	-1.04657	0.000300798	3.72323e-05
Mac_S100A8hi	ENSG00000183484	GPR132	Macrophage	1.13106	0.000319589	4.05993e-05
Mac_S100A8hi	ENSG00000171051	FPR1	Macrophage	1.00258	0.000366332	4.89239e-05
Mac_S100A8hi	ENSG00000110799	VWF	Macrophage	1.35806	0.000366332	4.81065e-05
Mac_S100A8hi	ENSG00000137752	CASP1	Macrophage	0.89467	0.00048191	6.59291e-05
Mac_S100A8hi	ENSG00000161011	SQSTM1	Macrophage	-0.881788	0.000674794	9.45151e-05
Mac_S100A8hi	ENSG00000131477	RAMP2	Macrophage	1.44525	0.00067879	9.81028e-05
Mac_S100A8hi	ENSG00000174175	SELP	Macrophage	1.30179	0.00067879	9.94969e-05
Mac_S100A8hi	ENSG00000101162	TUBB1	Macrophage	1.66039	0.000821043	0.000123023
Mac_S100A8hi	ENSG00000153563	CD8A	Macrophage	1.34474	0.000850108	0.000130147
Mac_S100A8hi	ENSG00000203747	FCGR3A	Macrophage	-0.877939	0.00116019	0.000181397
Mac_S100A8hi	ENSG00000143248	RGS5	Macrophage	1.16289	0.00162964	0.000260106
Mac_S100A8hi	ENSG00000132334	PTPRE	Macrophage	0.706667	0.00180222	0.000293521
Mac_S100A8hi	ENSG00000135218	CD36	Macrophage	-1.27579	0.00180718	0.000300216
Mac_S100A8hi	ENSG00000197992	CLEC9A	Macrophage	1.45633	0.00221527	0.000375225
Mac_S100A8hi	ENSG00000162711	NLRP3	Macrophage	0.959277	0.0028299	0.00048855
Mac_S100A8hi	ENSG00000180871	CXCR2	Macrophage	1.2191	0.00300958	0.000529372
Mac_S100A8hi	ENSG00000170458	CD14	Macrophage	-0.848133	0.00324278	0.000580954
Mac_S100A8hi	ENSG00000156738	MS4A1	Macrophage	1.21855	0.00364029	0.000664027
Mac_S100A8hi	ENSG00000125538	IL1B	Macrophage	1.08512	0.00467943	0.00086882
Mac_S100A8hi	ENSG00000106366	SERPINE1	Macrophage	-0.930365	0.00540555	0.00102124
Mac_S100A8hi	ENSG00000123999	INHA	Macrophage	1.3392	0.00558801	0.00107392
Mac_S100A8hi	ENSG00000102010	BMX	Macrophage	1.29223	0.00570744	0.00111546
Mac_S100A8hi	ENSG00000197930	ERO1A	Macrophage	-0.668912	0.00576515	0.00114552
Mac_S100A8hi	ENSG00000048052	HDAC9	Macrophage	0.960809	0.006033	0.00121839
Mac_S100A8hi	ENSG00000163687	DNASE1L3	Macrophage	1.67765	0.00711913	0.00146093
Mac_S100A8hi	ENSG00000198053	SIRPA	Macrophage	-0.559266	0.00769703	0.00160459
Mac_S100A8hi	ENSG00000150337	FCGR1A	Macrophage	-0.880474	0.0105567	0.00223514
Mac_S100A8hi	ENSG00000174059	CD34	Macrophage	1.1355	0.0122862	0.00264133
Mac_S100A8hi	ENSG00000277734	TRAC	Macrophage	0.865525	0.0130417	0.00284624
Mac_S100A8hi	ENSG00000179776	CDH5	Macrophage	0.938138	0.0171377	0.00379597
Mac_S100A8hi	ENSG00000198830	HMGN2	Macrophage	0.495337	0.0176407	0.00396484
Mac_S100A8hi	ENSG00000141510	TP53	Macrophage	0.674894	0.0187842	0.00428305
Mac_S100A8hi	ENSG00000064989	CALCRL	Macrophage	1.10337	0.0187849	0.00434439
Mac_S100A8hi	ENSG00000173535	TNFRSF10C	Macrophage	0.808672	0.0202684	0.0047535
Mac_S100A8hi	ENSG00000204217	BMPR2	Macrophage	-0.744736	0.0232694	0.00553312
Mac_S100A8hi	ENSG00000117399	CDC20	Macrophage	1.02077	0.0290951	0.00701315
Mac_S100A8hi	ENSG00000184292	TACSTD2	Macrophage	0.995895	0.0388405	0.00948873
Mac_S100A8hi	ENSG00000120156	TEK	Macrophage	0.989268	0.039104	0.00968047
Mac_S100A8hi	ENSG00000160712	IL6R	Macrophage	0.573055	0.0398992	0.0100073
Mac_S100A8hi	ENSG00000113810	SMC4	Macrophage	0.611943	0.0403917	0.0102624
Mac_S100A8hi	ENSG00000175164	ABO	Macrophage	1.24012	0.0410178	0.0105551
Mac_S100A8hi	ENSG00000140678	ITGAX	Macrophage	-0.478383	0.0494664	0.0128903
Mac_TREM2hi	ENSG00000118785	SPP1	Macrophage	4.09919	1.25125e-74	3.98487e-77
Mac_TREM2hi	ENSG00000250722	SELENOP	Macrophage	-2.03969	9.53866e-26	6.07558e-28
Mac_TREM2hi	ENSG00000067225	PKM	Macrophage	1.26502	1.05212e-19	1.00521e-21
Mac_TREM2hi	ENSG00000166033	HTRA1	Macrophage	1.55873	2.86743e-15	3.65278e-17
Mac_TREM2hi	ENSG00000115414	FN1	Macrophage	1.93782	6.678e-15	1.06338e-16
Mac_TREM2hi	ENSG00000100985	MMP9	Macrophage	3.14757	2.11891e-13	4.04886e-15
Mac_TREM2hi	ENSG00000243716	NPIPB5	Macrophage	-1.06361	5.79586e-10	1.29207e-11
Mac_TREM2hi	ENSG00000134539	KLRD1	Macrophage	-1.57048	1.31024e-09	3.75545e-11
Mac_TREM2hi	ENSG00000026025	VIM	Macrophage	1.11577	1.31024e-09	3.44994e-11
Mac_TREM2hi	ENSG00000164733	CTSB	Macrophage	1.00117	1.4252e-09	4.53884e-11
Mac_TREM2hi	ENSG00000197930	ERO1A	Macrophage	1.28003	1.79909e-09	6.30254e-11
Mac_TREM2hi	ENSG00000018280	SLC11A1	Macrophage	1.03104	4.66603e-09	1.7832e-10
Mac_TREM2hi	ENSG00000111404	RERGL	Macrophage	-1.46143	7.05338e-09	2.92019e-10
Mac_TREM2hi	ENSG00000235244	DANT2	Macrophage	-1.34913	8.69868e-09	3.87839e-10
Mac_TREM2hi	ENSG00000131203	IDO1	Macrophage	-1.47981	1.55969e-08	7.45075e-10
Mac_TREM2hi	ENSG00000197992	CLEC9A	Macrophage	-1.627	1.91511e-08	9.75851e-10
Mac_TREM2hi	ENSG00000175445	LPL	Macrophage	1.44709	2.47705e-08	1.34108e-09
Mac_TREM2hi	ENSG00000102265	TIMP1	Macrophage	1.04616	4.09833e-08	2.34936e-09
Mac_TREM2hi	ENSG00000121807	CCR2	Macrophage	-1.51542	5.57903e-08	3.37584e-09
Mac_TREM2hi	ENSG00000172572	PDE3A	Macrophage	-1.35295	6.57764e-08	4.18958e-09
Mac_TREM2hi	ENSG00000137752	CASP1	Macrophage	-0.945216	7.35105e-08	5.38453e-09
Mac_TREM2hi	ENSG00000136826	KLF4	Macrophage	-1.07277	7.35105e-08	5.26866e-09
Mac_TREM2hi	ENSG00000156738	MS4A1	Macrophage	-1.50098	7.35105e-08	5.28736e-09
Mac_TREM2hi	ENSG00000157404	KIT	Macrophage	-1.57649	9.123e-08	6.97299e-09
Mac_TREM2hi	ENSG00000122025	FLT3	Macrophage	-1.72111	9.25751e-08	7.37063e-09
Mac_TREM2hi	ENSG00000163751	CPA3	Macrophage	-1.69297	1.2216e-07	1.01152e-08
Mac_TREM2hi	ENSG00000150045	KLRF1	Macrophage	-1.43056	1.22351e-07	1.05206e-08
Mac_TREM2hi	ENSG00000110799	VWF	Macrophage	-1.3465	2.03958e-07	1.81873e-08
Mac_TREM2hi	ENSG00000116824	CD2	Macrophage	-1.30115	2.44243e-07	2.25574e-08
Mac_TREM2hi	ENSG00000179776	CDH5	Macrophage	-1.14046	5.10716e-07	4.87945e-08
Mac_TREM2hi	ENSG00000261371	PECAM1	Macrophage	-0.695833	6.75616e-07	6.67009e-08
Mac_TREM2hi	ENSG00000119535	CSF3R	Macrophage	-0.830898	6.79752e-07	7.13128e-08
Mac_TREM2hi	ENSG00000149534	MS4A2	Macrophage	-1.726	6.79752e-07	7.14389e-08
Mac_TREM2hi	ENSG00000174059	CD34	Macrophage	-1.43237	7.58176e-07	8.20955e-08
Mac_TREM2hi	ENSG00000164687	FABP5	Macrophage	1.31043	8.73929e-07	9.74125e-08
Mac_TREM2hi	ENSG00000163687	DNASE1L3	Macrophage	-1.97767	1.00175e-06	1.1485e-07
Mac_TREM2hi	ENSG00000259207	ITGB3	Macrophage	1.2175	1.05921e-06	1.24812e-07
Mac_TREM2hi	ENSG00000180871	CXCR2	Macrophage	-1.23629	1.09842e-06	1.32929e-07
Mac_TREM2hi	ENSG00000117281	CD160	Macrophage	-1.34488	1.31455e-06	1.63272e-07
Mac_TREM2hi	ENSG00000262406	MMP12	Macrophage	2.66237	1.33822e-06	1.70474e-07
Mac_TREM2hi	ENSG00000198670	LPA	Macrophage	-0.99095	1.72895e-06	2.25755e-07
Mac_TREM2hi	ENSG00000149311	ATM	Macrophage	-0.656057	1.86508e-06	2.49469e-07
Mac_TREM2hi	ENSG00000117707	PROX1	Macrophage	-1.34468	1.91312e-06	2.61988e-07
Mac_TREM2hi	ENSG00000178404	CEP295NL	Macrophage	-1.24175	1.98704e-06	2.78439e-07
Mac_TREM2hi	ENSG00000231721	LINC-PINT	Macrophage	-0.825766	2.08562e-06	2.98894e-07
Mac_TREM2hi	ENSG00000147113	DIPK2B	Macrophage	-1.22701	2.15793e-06	3.16131e-07
Mac_TREM2hi	ENSG00000213809	KLRK1	Macrophage	-1.1531	2.5844e-06	3.86837e-07
Mac_TREM2hi	ENSG00000143184	XCL1	Macrophage	-1.46578	3.42488e-06	5.23548e-07
Mac_TREM2hi	ENSG00000271447	MMP28	Macrophage	-1.37477	3.80557e-06	5.93863e-07
Mac_TREM2hi	ENSG00000106018	VIPR2	Macrophage	-1.27722	5.44198e-06	8.66557e-07
Mac_TREM2hi	ENSG00000163513	TGFBR2	Macrophage	-0.506844	5.51279e-06	8.95389e-07
Mac_TREM2hi	ENSG00000196588	MRTFA	Macrophage	-0.745318	5.59899e-06	9.27222e-07
Mac_TREM2hi	ENSG00000133800	LYVE1	Macrophage	-1.34365	6.25053e-06	1.07493e-06
Mac_TREM2hi	ENSG00000081237	PTPRC	Macrophage	-0.543259	6.25053e-06	1.06688e-06
Mac_TREM2hi	ENSG00000162771	FAM71A	Macrophage	-1.35389	6.60031e-06	1.1561e-06
Mac_TREM2hi	ENSG00000165124	SVEP1	Macrophage	-1.3142	6.8315e-06	1.24011e-06
Mac_TREM2hi	ENSG00000197385	ZNF860	Macrophage	-1.42616	6.8315e-06	1.23964e-06
Mac_TREM2hi	ENSG00000012124	CD22	Macrophage	-1.26541	8.84712e-06	1.6796e-06
Mac_TREM2hi	ENSG00000115590	IL1R2	Macrophage	-1.02052	8.84712e-06	1.69053e-06
Mac_TREM2hi	ENSG00000102174	PHEX	Macrophage	-1.29422	8.84712e-06	1.65908e-06
Mac_TREM2hi	ENSG00000101162	TUBB1	Macrophage	-1.46176	1.0276e-05	1.99628e-06
Mac_TREM2hi	ENSG00000225746	MEG8	Macrophage	-1.20587	1.03728e-05	2.04813e-06
Mac_TREM2hi	ENSG00000179914	ITLN1	Macrophage	-1.45573	1.10901e-05	2.22509e-06
Mac_TREM2hi	ENSG00000064989	CALCRL	Macrophage	-1.38818	1.22495e-05	2.53381e-06
Mac_TREM2hi	ENSG00000167286	CD3D	Macrophage	-1.246	1.22495e-05	2.53572e-06
Mac_TREM2hi	ENSG00000164867	NOS3	Macrophage	-1.29307	1.39104e-05	2.92384e-06
Mac_TREM2hi	ENSG00000277734	TRAC	Macrophage	-1.05271	1.67821e-05	3.5809e-06
Mac_TREM2hi	ENSG00000106991	ENG	Macrophage	0.501378	1.74689e-05	3.78978e-06
Mac_TREM2hi	ENSG00000122691	TWIST1	Macrophage	-1.28565	1.74689e-05	3.83871e-06
Mac_TREM2hi	ENSG00000183091	NEB	Macrophage	-1.10443	1.81455e-05	4.04518e-06
Mac_TREM2hi	ENSG00000275385	CCL18	Macrophage	-1.55892	1.92716e-05	4.35758e-06
Mac_TREM2hi	ENSG00000109684	CLNK	Macrophage	-1.33868	2.05923e-05	4.7218e-06
Mac_TREM2hi	ENSG00000105369	CD79A	Macrophage	-1.5818	2.173e-05	5.09345e-06
Mac_TREM2hi	ENSG00000180644	PRF1	Macrophage	-1.24445	2.173e-05	5.12107e-06
Mac_TREM2hi	ENSG00000105880	DLX5	Macrophage	-1.37658	2.19074e-05	5.23266e-06
Mac_TREM2hi	ENSG00000069122	ADGRF5	Macrophage	-1.0285	2.21768e-05	5.36763e-06
Mac_TREM2hi	ENSG00000095970	TREM2	Macrophage	0.977992	2.32306e-05	5.69667e-06
Mac_TREM2hi	ENSG00000133246	PRAM1	Macrophage	-1.32082	2.39456e-05	5.94827e-06
Mac_TREM2hi	ENSG00000102755	FLT1	Macrophage	1.26521	2.68606e-05	6.75793e-06
Mac_TREM2hi	ENSG00000162692	VCAM1	Macrophage	-1.09955	2.94189e-05	7.49526e-06
Mac_TREM2hi	ENSG00000174175	SELP	Macrophage	-1.2543	3.13016e-05	8.07463e-06
Mac_TREM2hi	ENSG00000204323	SMIM5	Macrophage	-1.29529	3.86804e-05	1.01012e-05
Mac_TREM2hi	ENSG00000134817	APLNR	Macrophage	-1.24515	3.93564e-05	1.04031e-05
Mac_TREM2hi	ENSG00000144218	AFF3	Macrophage	-1.23949	4.65039e-05	1.24405e-05
Mac_TREM2hi	ENSG00000140932	CMTM2	Macrophage	-1.22829	5.41771e-05	1.46658e-05
Mac_TREM2hi	ENSG00000224259	LINC01133	Macrophage	-1.05133	5.68758e-05	1.55775e-05
Mac_TREM2hi	ENSG00000153208	MERTK	Macrophage	-0.482456	6.99426e-05	1.9379e-05
Mac_TREM2hi	ENSG00000148773	MKI67	Macrophage	1.52764	8.72896e-05	2.44633e-05
Mac_TREM2hi	ENSG00000170160	CCDC144A	Macrophage	-1.19274	8.77845e-05	2.51612e-05
Mac_TREM2hi	ENSG00000198053	SIRPA	Macrophage	0.372149	8.77845e-05	2.51244e-05
Mac_TREM2hi	ENSG00000163464	CXCR1	Macrophage	-1.33628	9.40347e-05	2.72521e-05
Mac_TREM2hi	ENSG00000182871	COL18A1	Macrophage	-0.939699	0.000103492	3.03225e-05
Mac_TREM2hi	ENSG00000070961	ATP2B1	Macrophage	-0.555023	0.000110048	3.25937e-05
Mac_TREM2hi	ENSG00000111537	IFNG	Macrophage	-1.169	0.000111462	3.33675e-05
Mac_TREM2hi	ENSG00000113721	PDGFRB	Macrophage	-1.08177	0.000126629	3.83113e-05
Mac_TREM2hi	ENSG00000143546	S100A8	Macrophage	-1.24453	0.000146797	4.48806e-05
Mac_TREM2hi	ENSG00000183765	CHEK2	Macrophage	-0.858932	0.000153443	4.74013e-05
Mac_TREM2hi	ENSG00000170458	CD14	Macrophage	-0.419147	0.00015431	4.81603e-05
Mac_TREM2hi	ENSG00000162407	PLPP3	Macrophage	-1.05964	0.000156325	4.92872e-05
Mac_TREM2hi	ENSG00000120156	TEK	Macrophage	-1.08376	0.000168233	5.35775e-05
Mac_TREM2hi	ENSG00000183963	SMTN	Macrophage	-1.23704	0.000174565	5.615e-05
Mac_TREM2hi	ENSG00000137441	FGFBP2	Macrophage	-1.15051	0.000213675	6.94103e-05
Mac_TREM2hi	ENSG00000166535	A2ML1	Macrophage	-1.20134	0.000225533	7.42469e-05
Mac_TREM2hi	ENSG00000019169	MARCO	Macrophage	1.24272	0.000225533	7.46988e-05
Mac_TREM2hi	ENSG00000069431	ABCC9	Macrophage	-1.22862	0.000226664	7.57952e-05
Mac_TREM2hi	ENSG00000136244	IL6	Macrophage	-1.39257	0.000231015	7.7986e-05
Mac_TREM2hi	ENSG00000257335	MGAM	Macrophage	-1.00942	0.000233946	7.97206e-05
Mac_TREM2hi	ENSG00000077522	ACTN2	Macrophage	-1.21664	0.000241229	8.30756e-05
Mac_TREM2hi	ENSG00000006377	DLX6	Macrophage	-1.20023	0.000241229	8.37387e-05
Mac_TREM2hi	ENSG00000104435	STMN2	Macrophage	-1.23531	0.000259746	9.09938e-05
Mac_TREM2hi	ENSG00000102010	BMX	Macrophage	-1.18521	0.0002877	0.000103535
Mac_TREM2hi	ENSG00000177455	CD19	Macrophage	-1.14988	0.0002877	0.000103394
Mac_TREM2hi	ENSG00000139874	SSTR1	Macrophage	-1.10908	0.0002877	0.000102584
Mac_TREM2hi	ENSG00000140287	HDC	Macrophage	-0.700758	0.000288208	0.000104636
Mac_TREM2hi	ENSG00000184292	TACSTD2	Macrophage	-1.18592	0.000326189	0.000119464
Mac_TREM2hi	ENSG00000123999	INHA	Macrophage	-1.46939	0.000328951	0.000121523
Mac_TREM2hi	ENSG00000143248	RGS5	Macrophage	-1.14051	0.000343388	0.00012795
Mac_TREM2hi	ENSG00000231764	DLX6-AS1	Macrophage	-1.02716	0.000359224	0.000134995
Mac_TREM2hi	ENSG00000115970	THADA	Macrophage	-0.672705	0.000406778	0.000154161
Mac_TREM2hi	ENSG00000153563	CD8A	Macrophage	-1.1973	0.000422524	0.000161474
Mac_TREM2hi	ENSG00000106799	TGFBR1	Macrophage	0.563356	0.00044771	0.000172525
Mac_TREM2hi	ENSG00000155011	DKK2	Macrophage	-1.06812	0.000466984	0.00018144
Mac_TREM2hi	ENSG00000119688	ABCD4	Macrophage	-0.588101	0.000488657	0.000191417
Mac_TREM2hi	ENSG00000130176	CNN1	Macrophage	-0.896613	0.000489432	0.000193279
Mac_TREM2hi	ENSG00000163734	CXCL3	Macrophage	-0.704252	0.00052187	0.000207751
Mac_TREM2hi	ENSG00000165949	IFI27	Macrophage	-1.21698	0.000536111	0.000215127
Mac_TREM2hi	ENSG00000163072	NOSTRIN	Macrophage	-1.11742	0.000618254	0.000250058
Mac_TREM2hi	ENSG00000138795	LEF1	Macrophage	-0.994524	0.000640229	0.000260985
Mac_TREM2hi	ENSG00000095002	MSH2	Macrophage	-0.710356	0.000645136	0.00026504
Mac_TREM2hi	ENSG00000176083	ZNF683	Macrophage	-1.36601	0.000665256	0.000275424
Mac_TREM2hi	ENSG00000169783	LINGO1	Macrophage	-1.20149	0.0007276	0.000303553
Mac_TREM2hi	ENSG00000113088	GZMK	Macrophage	-1.14281	0.000736365	0.000309555
Mac_TREM2hi	ENSG00000170476	MZB1	Macrophage	-1.35471	0.000747175	0.000318858
Mac_TREM2hi	ENSG00000203883	SOX18	Macrophage	-1.42252	0.000747175	0.000318449
Mac_TREM2hi	ENSG00000167483	NIBAN3	Macrophage	-1.0464	0.00080405	0.00034569
Mac_TREM2hi	ENSG00000116191	RALGPS2	Macrophage	-1.12627	0.000890006	0.00038548
Mac_TREM2hi	ENSG00000037280	FLT4	Macrophage	-1.03436	0.000947347	0.000413333
Mac_TREM2hi	ENSG00000171634	BPTF	Macrophage	-0.509719	0.000978698	0.000430128
Mac_TREM2hi	ENSG00000135218	CD36	Macrophage	1.68117	0.00102706	0.000454653
Mac_TREM2hi	ENSG00000136634	IL10	Macrophage	-0.765476	0.00105994	0.000472586
Mac_TREM2hi	ENSG00000104320	NBN	Macrophage	-0.503633	0.0010698	0.000480386
Mac_TREM2hi	ENSG00000198830	HMGN2	Macrophage	-0.355853	0.00109393	0.000494706
Mac_TREM2hi	ENSG00000135046	ANXA1	Macrophage	0.630155	0.00109427	0.000498347
Mac_TREM2hi	ENSG00000225783	MIAT	Macrophage	-1.08771	0.00112184	0.000514473
Mac_TREM2hi	ENSG00000090382	LYZ	Macrophage	-0.675245	0.00124975	0.000577114
Mac_TREM2hi	ENSG00000225556	C2CD4D	Macrophage	-1.36817	0.00147371	0.000685226
Mac_TREM2hi	ENSG00000196371	FUT4	Macrophage	-0.576656	0.00170744	0.000799344
Mac_TREM2hi	ENSG00000141682	PMAIP1	Macrophage	-0.839491	0.00171051	0.000806229
Mac_TREM2hi	ENSG00000161905	ALOX15	Macrophage	-1.17768	0.00173625	0.00082389
Mac_TREM2hi	ENSG00000100453	GZMB	Macrophage	-0.838281	0.00180322	0.00086141
Mac_TREM2hi	ENSG00000168056	LTBP3	Macrophage	-0.534771	0.00182299	0.000876659
Mac_TREM2hi	ENSG00000175595	ERCC4	Macrophage	-0.843029	0.001826	0.000883923
Mac_TREM2hi	ENSG00000137745	MMP13	Macrophage	-1.13598	0.00242506	0.00118164
Mac_TREM2hi	ENSG00000105327	BBC3	Macrophage	-0.840641	0.00260017	0.00127524
Mac_TREM2hi	ENSG00000129226	CD68	Macrophage	0.457132	0.00271553	0.00134047
Mac_TREM2hi	ENSG00000213088	ACKR1	Macrophage	-1.31116	0.00281523	0.00139865
Mac_TREM2hi	ENSG00000123643	SLC36A1	Macrophage	-0.357695	0.00295272	0.00147636
Mac_TREM2hi	ENSG00000139618	BRCA2	Macrophage	-0.787544	0.00320634	0.00161338
Mac_TREM2hi	ENSG00000131477	RAMP2	Macrophage	-1.00202	0.00331646	0.00167935
Mac_TREM2hi	ENSG00000140678	ITGAX	Macrophage	0.353493	0.00337938	0.00172198
Mac_TREM2hi	ENSG00000012061	ERCC1	Macrophage	-0.611693	0.0034582	0.00177315
Mac_TREM2hi	ENSG00000171236	LRG1	Macrophage	-1.21995	0.00354447	0.00182868
Mac_TREM2hi	ENSG00000104738	MCM4	Macrophage	0.476022	0.00360453	0.00188262
Mac_TREM2hi	ENSG00000173535	TNFRSF10C	Macrophage	-0.777403	0.00360453	0.00187576
Mac_TREM2hi	ENSG00000187720	THSD4	Macrophage	-0.79319	0.00379277	0.00199302
Mac_TREM2hi	ENSG00000109846	CRYAB	Macrophage	-0.930964	0.00385585	0.00203845
Mac_TREM2hi	ENSG00000030110	BAK1	Macrophage	-0.554396	0.00429287	0.00228315
Mac_TREM2hi	ENSG00000105329	TGFB1	Macrophage	0.490076	0.00533067	0.00285208
Mac_TREM2hi	ENSG00000012048	BRCA1	Macrophage	-0.72127	0.00542301	0.00293833
Mac_TREM2hi	ENSG00000150636	CCDC102B	Macrophage	-0.660743	0.00542301	0.00295329
Mac_TREM2hi	ENSG00000164362	TERT	Macrophage	-1.05678	0.00542301	0.00294482
Mac_TREM2hi	ENSG00000126215	XRCC3	Macrophage	-0.800453	0.00567032	0.00310603
Mac_TREM2hi	ENSG00000100393	EP300	Macrophage	-0.332927	0.00579024	0.00319016
Mac_TREM2hi	ENSG00000114026	OGG1	Macrophage	-0.567139	0.00580893	0.00321896
Mac_TREM2hi	ENSG00000160712	IL6R	Macrophage	-0.555186	0.00629557	0.00350868
Mac_TREM2hi	ENSG00000132646	PCNA	Macrophage	0.412362	0.00632163	0.00354334
Mac_TREM2hi	ENSG00000198178	CLEC4C	Macrophage	-1.13428	0.00682488	0.00384714
Mac_TREM2hi	ENSG00000163600	ICOS	Macrophage	-0.85946	0.00692755	0.00392708
Mac_TREM2hi	ENSG00000115523	GNLY	Macrophage	-0.854612	0.00778113	0.00443574
Mac_TREM2hi	ENSG00000117984	CTSD	Macrophage	0.526397	0.00789659	0.00452671
Mac_TREM2hi	ENSG00000135443	KRT85	Macrophage	-0.958715	0.00796253	0.00458986
Mac_TREM2hi	ENSG00000198218	QRICH1	Macrophage	-0.353532	0.00831567	0.00481991
Mac_TREM2hi	ENSG00000127083	OMD	Macrophage	-0.777763	0.00846266	0.00493206
Mac_TREM2hi	ENSG00000249669	CARMN	Macrophage	-0.71705	0.0086851	0.00508936
Mac_TREM2hi	ENSG00000196083	IL1RAP	Macrophage	-0.578682	0.00898483	0.00532222
Mac_TREM2hi	ENSG00000162711	NLRP3	Macrophage	-0.505716	0.00898483	0.00531692
Mac_TREM2hi	ENSG00000115594	IL1R1	Macrophage	-0.608789	0.00927084	0.00552117
Mac_TREM2hi	ENSG00000106366	SERPINE1	Macrophage	0.583161	0.00951322	0.00569581
Mac_TREM2hi	ENSG00000197253	TPSB2	Macrophage	-1.1566	0.0104346	0.0062807
Mac_TREM2hi	ENSG00000140564	FURIN	Macrophage	0.381831	0.0121279	0.00733852
Mac_TREM2hi	ENSG00000113361	CDH6	Macrophage	-0.900226	0.0127531	0.00775744
Mac_TREM2hi	ENSG00000020922	MRE11	Macrophage	-0.548675	0.0133357	0.00819676
Mac_TREM2hi	ENSG00000143799	PARP1	Macrophage	-0.325464	0.0133357	0.00817048
Mac_TREM2hi	ENSG00000128585	MKLN1	Macrophage	-0.422832	0.0149134	0.009214
Mac_TREM2hi	ENSG00000141052	MYOCD	Macrophage	-0.817751	0.015338	0.00952521
Mac_TREM2hi	ENSG00000268257	AIRN	Macrophage	-0.777857	0.0174415	0.0109426
Mac_TREM2hi	ENSG00000048052	HDAC9	Macrophage	-0.515421	0.0174415	0.0109269
Mac_TREM2hi	ENSG00000166147	FBN1	Macrophage	-0.519237	0.018584	0.0117186
Mac_TREM2hi	ENSG00000177575	CD163	Macrophage	-0.409781	0.0191246	0.0121813
Mac_TREM2hi	ENSG00000162723	SLAMF9	Macrophage	0.911041	0.0191246	0.0121638
Mac_TREM2hi	ENSG00000075223	SEMA3C	Macrophage	0.774117	0.0213825	0.0136875
Mac_TREM2hi	ENSG00000151617	EDNRA	Macrophage	-0.941823	0.0214258	0.0137835
Mac_TREM2hi	ENSG00000128052	KDR	Macrophage	-0.805747	0.0222092	0.0143582
Mac_TREM2hi	ENSG00000170442	KRT86	Macrophage	0.438241	0.0226773	0.014733
Mac_TREM2hi	ENSG00000164125	GASK1B	Macrophage	0.351016	0.0234502	0.0153098
Mac_TREM2hi	ENSG00000081479	LRP2	Macrophage	-0.883077	0.0270465	0.0177439
Mac_TREM2hi	ENSG00000149451	ADAM33	Macrophage	-0.674354	0.0274821	0.0181172
Mac_TREM2hi	ENSG00000078401	EDN1	Macrophage	-0.638094	0.0285977	0.0189437
Mac_TREM2hi	ENSG00000248323	LUCAT1	Macrophage	-0.614411	0.0300686	0.0200138
Mac_TREM2hi	ENSG00000196549	MME	Macrophage	0.917276	0.0305561	0.0204356
Mac_TREM2hi	ENSG00000232810	TNF	Macrophage	-0.62308	0.0319603	0.0214765
Mac_TREM2hi	ENSG00000124067	SLC12A4	Macrophage	-0.502387	0.0335179	0.0226299
Mac_TREM2hi	ENSG00000140937	CDH11	Macrophage	-0.438378	0.0337372	0.0228854
Mac_TREM2hi	ENSG00000171051	FPR1	Macrophage	-0.600719	0.0338449	0.0230662
Mac_TREM2hi	ENSG00000154783	FGD5	Macrophage	0.522538	0.0363639	0.0248988
Mac_TREM2hi	ENSG00000108691	CCL2	Macrophage	0.595854	0.0397159	0.027447
Mac_TREM2hi	ENSG00000099977	DDT	Macrophage	-0.532861	0.0397159	0.0273621
Mac_TREM2hi	ENSG00000170312	CDK1	Macrophage	0.582923	0.042221	0.0293126
Mac_TREM2hi	ENSG00000080854	IGSF9B	Macrophage	-0.83869	0.0425194	0.0296553
Mac_TREM2hi	ENSG00000186377	CYP4X1	Macrophage	-0.651039	0.0449267	0.0314773
Mac_TREM2hi	ENSG00000126581	BECN1	Macrophage	0.234496	0.0450131	0.0318246
Mac_TREM2hi	ENSG00000115884	SDC1	Macrophage	-0.700964	0.0450131	0.0317773
Mac_TREM2hi	ENSG00000167641	PPP1R14A	Macrophage	-0.940634	0.046153	0.0327774
EC_1	ENSG00000140937	CDH11	Endothelial	-2.84365	3.98259e-30	1.32312e-32
EC_1	ENSG00000182871	COL18A1	Endothelial	2.03487	1.09414e-18	1.0905e-20
EC_1	ENSG00000127083	OMD	Endothelial	-2.48692	1.09414e-18	1.02021e-20
EC_1	ENSG00000133800	LYVE1	Endothelial	3.15245	8.02695e-15	1.0667e-16
EC_1	ENSG00000163072	NOSTRIN	Endothelial	3.11408	9.24092e-15	1.53504e-16
EC_1	ENSG00000147113	DIPK2B	Endothelial	2.78407	2.86698e-14	5.71491e-16
EC_1	ENSG00000174175	SELP	Endothelial	-1.6335	7.31483e-13	1.70112e-14
EC_1	ENSG00000115414	FN1	Endothelial	-1.84281	5.91028e-12	1.57084e-13
EC_1	ENSG00000183963	SMTN	Endothelial	2.69539	1.23483e-10	3.69217e-12
EC_1	ENSG00000037280	FLT4	Endothelial	3.89691	1.50074e-10	4.98585e-12
EC_1	ENSG00000164687	FABP5	Endothelial	2.02235	7.96968e-10	2.91251e-11
EC_1	ENSG00000128052	KDR	Endothelial	2.9052	1.58182e-09	6.30627e-11
EC_1	ENSG00000134817	APLNR	Endothelial	2.34719	7.48491e-09	3.23269e-10
EC_1	ENSG00000121966	CXCR4	Endothelial	2.11187	1.36412e-07	6.79792e-09
EC_1	ENSG00000160789	LMNA	Endothelial	1.01827	1.36412e-07	6.78426e-09
EC_1	ENSG00000115594	IL1R1	Endothelial	-1.25854	1.91673e-07	1.01886e-08
EC_1	ENSG00000155011	DKK2	Endothelial	-1.82458	3.36504e-07	1.90052e-08
EC_1	ENSG00000203747	FCGR3A	Endothelial	2.29916	3.55672e-07	2.12694e-08
EC_1	ENSG00000183765	CHEK2	Endothelial	1.62375	5.5156e-07	3.48161e-08
EC_1	ENSG00000030110	BAK1	Endothelial	1.65267	8.24961e-07	5.48147e-08
EC_1	ENSG00000100644	HIF1A	Endothelial	1.17463	1.67626e-06	1.16949e-07
EC_1	ENSG00000069122	ADGRF5	Endothelial	1.38609	2.05595e-06	1.50269e-07
EC_1	ENSG00000069431	ABCC9	Endothelial	2.03447	2.49834e-06	1.90903e-07
EC_1	ENSG00000163687	DNASE1L3	Endothelial	2.76023	2.61863e-06	2.08794e-07
EC_1	ENSG00000081237	PTPRC	Endothelial	1.58381	6.5524e-06	5.4422e-07
EC_1	ENSG00000102010	BMX	Endothelial	-1.31586	1.63625e-05	1.41337e-06
EC_1	ENSG00000243716	NPIPB5	Endothelial	1.14874	2.57468e-05	2.30951e-06
EC_1	ENSG00000138795	LEF1	Endothelial	2.20981	2.57694e-05	2.39715e-06
EC_1	ENSG00000012048	BRCA1	Endothelial	1.65609	4.66766e-05	4.49708e-06
EC_1	ENSG00000135218	CD36	Endothelial	2.27331	6.12275e-05	6.24704e-06
EC_1	ENSG00000140287	HDC	Endothelial	1.50079	6.12275e-05	6.30582e-06
EC_1	ENSG00000196588	MRTFA	Endothelial	1.06789	6.43273e-05	6.83878e-06
EC_1	ENSG00000225746	MEG8	Endothelial	1.5667	0.000100048	1.09687e-05
EC_1	ENSG00000100453	GZMB	Endothelial	2.41233	0.000111966	1.26473e-05
EC_1	ENSG00000197930	ERO1A	Endothelial	1.17724	0.000134665	1.56587e-05
EC_1	ENSG00000198670	LPA	Endothelial	2.05312	0.0001443	1.72585e-05
EC_1	ENSG00000150636	CCDC102B	Endothelial	1.60348	0.000155321	1.90927e-05
EC_1	ENSG00000157404	KIT	Endothelial	1.9661	0.00018138	2.28985e-05
EC_1	ENSG00000161905	ALOX15	Endothelial	2.18548	0.000198304	2.56939e-05
EC_1	ENSG00000179914	ITLN1	Endothelial	-2.63973	0.000290456	3.85987e-05
EC_1	ENSG00000177575	CD163	Endothelial	2.12345	0.000310223	4.22563e-05
EC_1	ENSG00000180644	PRF1	Endothelial	2.06182	0.000389225	5.43105e-05
EC_1	ENSG00000067225	PKM	Endothelial	0.735884	0.000403754	5.76791e-05
EC_1	ENSG00000132334	PTPRE	Endothelial	0.98499	0.000423168	6.18584e-05
EC_1	ENSG00000172572	PDE3A	Endothelial	-1.30269	0.000437591	6.54205e-05
EC_1	ENSG00000078401	EDN1	Endothelial	-1.20487	0.000446179	6.81868e-05
EC_1	ENSG00000231721	LINC-PINT	Endothelial	0.92043	0.000498676	7.78664e-05
EC_1	ENSG00000070961	ATP2B1	Endothelial	1.16666	0.000535386	8.53772e-05
EC_1	ENSG00000166508	MCM7	Endothelial	1.48444	0.000561677	9.14358e-05
EC_1	ENSG00000102755	FLT1	Endothelial	0.97786	0.000562009	9.3357e-05
EC_1	ENSG00000170160	CCDC144A	Endothelial	1.21979	0.000975875	0.000165348
EC_1	ENSG00000177455	CD19	Endothelial	1.9441	0.00101276	0.000174962
EC_1	ENSG00000104738	MCM4	Endothelial	1.78057	0.00111836	0.000196921
EC_1	ENSG00000119688	ABCD4	Endothelial	1.40853	0.00128805	0.000231079
EC_1	ENSG00000163220	S100A9	Endothelial	1.36801	0.00130807	0.000239017
EC_1	ENSG00000248323	LUCAT1	Endothelial	1.35507	0.00137436	0.000260261
EC_1	ENSG00000131747	TOP2A	Endothelial	1.82341	0.00137436	0.000257577
EC_1	ENSG00000249669	CARMN	Endothelial	1.32663	0.00145665	0.000280683
EC_1	ENSG00000149311	ATM	Endothelial	0.980654	0.00148375	0.000290835
EC_1	ENSG00000156738	MS4A1	Endothelial	1.83303	0.00166963	0.000332817
EC_1	ENSG00000087586	AURKA	Endothelial	1.73605	0.00176201	0.000357084
EC_1	ENSG00000198830	HMGN2	Endothelial	0.705297	0.00185782	0.000382673
EC_1	ENSG00000167483	NIBAN3	Endothelial	1.86269	0.00188635	0.000401085
EC_1	ENSG00000111252	SH2B3	Endothelial	0.943776	0.00188635	0.000399594
EC_1	ENSG00000170312	CDK1	Endothelial	1.64397	0.00221606	0.000478551
EC_1	ENSG00000018280	SLC11A1	Endothelial	2.37381	0.00245324	0.000537921
EC_1	ENSG00000131828	PDHA1	Endothelial	1.06829	0.00261736	0.000591298
EC_1	ENSG00000106018	VIPR2	Endothelial	1.8684	0.00261736	0.00058478
EC_1	ENSG00000140678	ITGAX	Endothelial	1.82371	0.00276969	0.000634911
EC_1	ENSG00000089685	BIRC5	Endothelial	1.83583	0.00347947	0.000820738
EC_1	ENSG00000198178	CLEC4C	Endothelial	1.96695	0.00347947	0.0008191
EC_1	ENSG00000259207	ITGB3	Endothelial	-0.747317	0.00459746	0.00109972
EC_1	ENSG00000101000	PROCR	Endothelial	-0.849778	0.00502922	0.00121971
EC_1	ENSG00000148773	MKI67	Endothelial	1.91321	0.00505424	0.00124257
EC_1	ENSG00000117519	CNN3	Endothelial	0.555092	0.00532059	0.00132573
EC_1	ENSG00000115884	SDC1	Endothelial	1.77851	0.00642738	0.00162286
EC_1	ENSG00000133789	SWAP70	Endothelial	0.87549	0.00645895	0.00165229
EC_1	ENSG00000204217	BMPR2	Endothelial	-0.575317	0.00670535	0.0017376
EC_1	ENSG00000102265	TIMP1	Endothelial	-0.613745	0.00680586	0.00178625
EC_1	ENSG00000010610	CD4	Endothelial	1.18724	0.00702899	0.00186817
EC_1	ENSG00000101162	TUBB1	Endothelial	1.60607	0.00711	0.00191332
EC_1	ENSG00000123643	SLC36A1	Endothelial	1.23327	0.00806477	0.00219705
EC_1	ENSG00000048052	HDAC9	Endothelial	1.17303	0.00835158	0.00230293
EC_1	ENSG00000277632	CCL3	Endothelial	1.93226	0.00862547	0.00240711
EC_1	ENSG00000213088	ACKR1	Endothelial	1.98432	0.0090612	0.00255881
EC_1	ENSG00000100393	EP300	Endothelial	0.736062	0.00909834	0.00259953
EC_1	ENSG00000186377	CYP4X1	Endothelial	-1.32012	0.00960961	0.00277753
EC_1	ENSG00000197385	ZNF860	Endothelial	1.55547	0.0100313	0.00293275
EC_1	ENSG00000129173	E2F8	Endothelial	1.58058	0.0102626	0.00306855
EC_1	ENSG00000171051	FPR1	Endothelial	1.508	0.0102626	0.00306121
EC_1	ENSG00000164305	CASP3	Endothelial	0.932284	0.0117271	0.00354539
EC_1	ENSG00000196549	MME	Endothelial	1.53962	0.0118353	0.00361744
EC_1	ENSG00000164733	CTSB	Endothelial	0.815739	0.0119207	0.00368313
EC_1	ENSG00000012061	ERCC1	Endothelial	0.948514	0.0122743	0.00383318
EC_1	ENSG00000073050	XRCC1	Endothelial	1.0503	0.0126912	0.00400553
EC_1	ENSG00000168056	LTBP3	Endothelial	-0.612925	0.0130782	0.00417113
EC_1	ENSG00000117281	CD160	Endothelial	1.43256	0.0132235	0.00426141
EC_1	ENSG00000125868	DSTN	Endothelial	-0.416189	0.0135274	0.00440749
EC_1	ENSG00000196083	IL1RAP	Endothelial	1.31412	0.0135274	0.0044492
EC_1	ENSG00000121807	CCR2	Endothelial	1.36715	0.0135336	0.00449622
EC_1	ENSG00000166535	A2ML1	Endothelial	1.86514	0.0147052	0.005032
EC_1	ENSG00000164104	HMGB2	Endothelial	0.799217	0.0147052	0.00500562
EC_1	ENSG00000126215	XRCC3	Endothelial	1.26282	0.0147052	0.00497209
EC_1	ENSG00000166147	FBN1	Endothelial	0.718576	0.0148834	0.00514244
EC_1	ENSG00000051180	RAD51	Endothelial	1.27668	0.0150034	0.00523375
EC_1	ENSG00000150337	FCGR1A	Endothelial	0.88432	0.0150743	0.00530854
EC_1	ENSG00000162711	NLRP3	Endothelial	1.29782	0.015611	0.00554943
EC_1	ENSG00000151617	EDNRA	Endothelial	1.2887	0.0162384	0.00588036
EC_1	ENSG00000137441	FGFBP2	Endothelial	1.37938	0.0162384	0.00583942
EC_1	ENSG00000109684	CLNK	Endothelial	1.35345	0.0165126	0.00603452
EC_1	ENSG00000180871	CXCR2	Endothelial	1.25328	0.0176812	0.0065203
EC_1	ENSG00000150045	KLRF1	Endothelial	1.51202	0.0188805	0.00702531
EC_1	ENSG00000136634	IL10	Endothelial	1.48653	0.0191074	0.00717323
EC_1	ENSG00000141682	PMAIP1	Endothelial	1.53169	0.0191665	0.00725906
EC_1	ENSG00000113810	SMC4	Endothelial	0.716071	0.0193504	0.00739301
EC_1	ENSG00000196419	XRCC6	Endothelial	0.507876	0.0199806	0.00770017
EC_1	ENSG00000106991	ENG	Endothelial	-0.41115	0.020245	0.00786932
EC_1	ENSG00000152402	GUCY1A2	Endothelial	1.13034	0.020925	0.00826953
EC_1	ENSG00000162692	VCAM1	Endothelial	-0.779862	0.020925	0.00827269
EC_1	ENSG00000141510	TP53	Endothelial	0.685832	0.0217719	0.00867985
EC_1	ENSG00000275385	CCL18	Endothelial	1.07438	0.0224976	0.00904387
EC_1	ENSG00000165757	JCAD	Endothelial	0.564658	0.0266509	0.010802
EC_1	ENSG00000111404	RERGL	Endothelial	1.26357	0.0302599	0.0123653
EC_1	ENSG00000061656	SPAG4	Endothelial	1.57353	0.0322784	0.0132974
EC_1	ENSG00000140941	MAP1LC3B	Endothelial	0.605035	0.0341016	0.0141618
EC_1	ENSG00000110799	VWF	Endothelial	-0.55633	0.0344781	0.0144327
EC_1	ENSG00000100297	MCM5	Endothelial	0.976867	0.0351668	0.0148378
EC_1	ENSG00000179776	CDH5	Endothelial	0.425439	0.0351763	0.0149587
EC_1	ENSG00000183484	GPR132	Endothelial	1.38167	0.0388808	0.0166632
EC_1	ENSG00000257335	MGAM	Endothelial	1.47762	0.0394209	0.0170256
EC_1	ENSG00000132646	PCNA	Endothelial	0.801889	0.0403113	0.0175441
EC_1	ENSG00000140416	TPM1	Endothelial	0.583771	0.0474992	0.0208302
EC_1	ENSG00000139618	BRCA2	Endothelial	1.38203	0.0480052	0.0212116
EC_2	ENSG00000140937	CDH11	Endothelial	2.84365	3.98253e-30	1.3231e-32
EC_2	ENSG00000182871	COL18A1	Endothelial	-2.03487	1.09414e-18	1.09051e-20
EC_2	ENSG00000127083	OMD	Endothelial	2.48692	1.09414e-18	1.02021e-20
EC_2	ENSG00000133800	LYVE1	Endothelial	-3.15245	8.02696e-15	1.06671e-16
EC_2	ENSG00000163072	NOSTRIN	Endothelial	-3.11408	9.24094e-15	1.53504e-16
EC_2	ENSG00000147113	DIPK2B	Endothelial	-2.78407	2.86699e-14	5.71492e-16
EC_2	ENSG00000174175	SELP	Endothelial	1.6335	7.31476e-13	1.70111e-14
EC_2	ENSG00000115414	FN1	Endothelial	1.84281	5.9102e-12	1.57082e-13
EC_2	ENSG00000183963	SMTN	Endothelial	-2.69539	1.23483e-10	3.69217e-12
EC_2	ENSG00000037280	FLT4	Endothelial	-3.89691	1.50075e-10	4.98587e-12
EC_2	ENSG00000164687	FABP5	Endothelial	-2.02235	7.9697e-10	2.91252e-11
EC_2	ENSG00000128052	KDR	Endothelial	-2.9052	1.58182e-09	6.30627e-11
EC_2	ENSG00000134817	APLNR	Endothelial	-2.34719	7.48492e-09	3.23269e-10
EC_2	ENSG00000121966	CXCR4	Endothelial	-2.11187	1.36412e-07	6.79792e-09
EC_2	ENSG00000160789	LMNA	Endothelial	-1.01827	1.36412e-07	6.78428e-09
EC_2	ENSG00000115594	IL1R1	Endothelial	1.25854	1.91671e-07	1.01885e-08
EC_2	ENSG00000155011	DKK2	Endothelial	1.82458	3.365e-07	1.9005e-08
EC_2	ENSG00000203747	FCGR3A	Endothelial	-2.29915	3.55672e-07	2.12694e-08
EC_2	ENSG00000183765	CHEK2	Endothelial	-1.62375	5.51561e-07	3.48162e-08
EC_2	ENSG00000030110	BAK1	Endothelial	-1.65267	8.24962e-07	5.48147e-08
EC_2	ENSG00000100644	HIF1A	Endothelial	-1.17463	1.67627e-06	1.16949e-07
EC_2	ENSG00000069122	ADGRF5	Endothelial	-1.38609	2.05596e-06	1.5027e-07
EC_2	ENSG00000069431	ABCC9	Endothelial	-2.03447	2.49834e-06	1.90903e-07
EC_2	ENSG00000163687	DNASE1L3	Endothelial	-2.76023	2.61865e-06	2.08796e-07
EC_2	ENSG00000081237	PTPRC	Endothelial	-1.58381	6.55242e-06	5.44221e-07
EC_2	ENSG00000102010	BMX	Endothelial	1.31586	1.63624e-05	1.41336e-06
EC_2	ENSG00000243716	NPIPB5	Endothelial	-1.14874	2.5747e-05	2.30953e-06
EC_2	ENSG00000138795	LEF1	Endothelial	-2.20981	2.57695e-05	2.39716e-06
EC_2	ENSG00000012048	BRCA1	Endothelial	-1.65609	4.66767e-05	4.49709e-06
EC_2	ENSG00000135218	CD36	Endothelial	-2.27331	6.12277e-05	6.24705e-06
EC_2	ENSG00000140287	HDC	Endothelial	-1.50079	6.12277e-05	6.30584e-06
EC_2	ENSG00000196588	MRTFA	Endothelial	-1.06789	6.43274e-05	6.83879e-06
EC_2	ENSG00000225746	MEG8	Endothelial	-1.5667	0.000100048	1.09688e-05
EC_2	ENSG00000100453	GZMB	Endothelial	-2.41233	0.000111966	1.26473e-05
EC_2	ENSG00000197930	ERO1A	Endothelial	-1.17724	0.000134665	1.56587e-05
EC_2	ENSG00000198670	LPA	Endothelial	-2.05312	0.000144301	1.72585e-05
EC_2	ENSG00000150636	CCDC102B	Endothelial	-1.60348	0.000155322	1.90927e-05
EC_2	ENSG00000157404	KIT	Endothelial	-1.9661	0.00018138	2.28984e-05
EC_2	ENSG00000161905	ALOX15	Endothelial	-2.18548	0.000198304	2.56939e-05
EC_2	ENSG00000179914	ITLN1	Endothelial	2.63973	0.000290445	3.85974e-05
EC_2	ENSG00000177575	CD163	Endothelial	-2.12345	0.000310224	4.22564e-05
EC_2	ENSG00000180644	PRF1	Endothelial	-2.06182	0.000389225	5.43105e-05
EC_2	ENSG00000067225	PKM	Endothelial	-0.735884	0.000403755	5.76793e-05
EC_2	ENSG00000132334	PTPRE	Endothelial	-0.98499	0.000423169	6.18585e-05
EC_2	ENSG00000172572	PDE3A	Endothelial	1.30269	0.00043759	6.54204e-05
EC_2	ENSG00000078401	EDN1	Endothelial	1.20487	0.000446175	6.81862e-05
EC_2	ENSG00000231721	LINC-PINT	Endothelial	-0.92043	0.000498678	7.78666e-05
EC_2	ENSG00000070961	ATP2B1	Endothelial	-1.16666	0.000535387	8.53774e-05
EC_2	ENSG00000166508	MCM7	Endothelial	-1.48443	0.000561678	9.1436e-05
EC_2	ENSG00000102755	FLT1	Endothelial	-0.97786	0.000562011	9.33573e-05
EC_2	ENSG00000170160	CCDC144A	Endothelial	-1.21978	0.000975878	0.000165348
EC_2	ENSG00000177455	CD19	Endothelial	-1.9441	0.00101276	0.000174962
EC_2	ENSG00000104738	MCM4	Endothelial	-1.78057	0.00111836	0.000196921
EC_2	ENSG00000119688	ABCD4	Endothelial	-1.40852	0.00128805	0.000231079
EC_2	ENSG00000163220	S100A9	Endothelial	-1.36801	0.00130807	0.000239017
EC_2	ENSG00000248323	LUCAT1	Endothelial	-1.35507	0.00137436	0.000260261
EC_2	ENSG00000131747	TOP2A	Endothelial	-1.82341	0.00137436	0.000257577
EC_2	ENSG00000249669	CARMN	Endothelial	-1.32663	0.00145665	0.000280683
EC_2	ENSG00000149311	ATM	Endothelial	-0.980654	0.00148376	0.000290836
EC_2	ENSG00000156738	MS4A1	Endothelial	-1.83303	0.00166963	0.000332817
EC_2	ENSG00000087586	AURKA	Endothelial	-1.73605	0.00176201	0.000357084
EC_2	ENSG00000198830	HMGN2	Endothelial	-0.705297	0.00185782	0.000382675
EC_2	ENSG00000167483	NIBAN3	Endothelial	-1.86269	0.00188634	0.000401083
EC_2	ENSG00000111252	SH2B3	Endothelial	-0.943776	0.00188634	0.000399596
EC_2	ENSG00000170312	CDK1	Endothelial	-1.64397	0.00221606	0.00047855
EC_2	ENSG00000018280	SLC11A1	Endothelial	-2.37381	0.00245324	0.000537921
EC_2	ENSG00000131828	PDHA1	Endothelial	-1.06829	0.00261737	0.000591299
EC_2	ENSG00000106018	VIPR2	Endothelial	-1.8684	0.00261737	0.00058478
EC_2	ENSG00000140678	ITGAX	Endothelial	-1.82371	0.00276969	0.000634912
EC_2	ENSG00000089685	BIRC5	Endothelial	-1.83583	0.00347946	0.000820736
EC_2	ENSG00000198178	CLEC4C	Endothelial	-1.96695	0.00347946	0.000819097
EC_2	ENSG00000259207	ITGB3	Endothelial	0.747317	0.00459744	0.00109972
EC_2	ENSG00000101000	PROCR	Endothelial	0.849778	0.0050292	0.00121971
EC_2	ENSG00000148773	MKI67	Endothelial	-1.91321	0.00505423	0.00124257
EC_2	ENSG00000117519	CNN3	Endothelial	-0.555091	0.00532061	0.00132573
EC_2	ENSG00000115884	SDC1	Endothelial	-1.77851	0.00642737	0.00162286
EC_2	ENSG00000133789	SWAP70	Endothelial	-0.875489	0.00645897	0.00165229
EC_2	ENSG00000204217	BMPR2	Endothelial	0.575317	0.00670532	0.00173759
EC_2	ENSG00000102265	TIMP1	Endothelial	0.613746	0.00680582	0.00178625
EC_2	ENSG00000010610	CD4	Endothelial	-1.18724	0.007029	0.00186817
EC_2	ENSG00000101162	TUBB1	Endothelial	-1.60607	0.00710998	0.00191332
EC_2	ENSG00000123643	SLC36A1	Endothelial	-1.23327	0.00806476	0.00219704
EC_2	ENSG00000048052	HDAC9	Endothelial	-1.17303	0.00835158	0.00230293
EC_2	ENSG00000277632	CCL3	Endothelial	-1.93226	0.00862545	0.0024071
EC_2	ENSG00000213088	ACKR1	Endothelial	-1.98432	0.00906118	0.0025588
EC_2	ENSG00000100393	EP300	Endothelial	-0.736062	0.00909836	0.00259953
EC_2	ENSG00000186377	CYP4X1	Endothelial	1.32012	0.00960955	0.00277751
EC_2	ENSG00000197385	ZNF860	Endothelial	-1.55547	0.0100313	0.00293275
EC_2	ENSG00000129173	E2F8	Endothelial	-1.58058	0.0102626	0.00306855
EC_2	ENSG00000171051	FPR1	Endothelial	-1.508	0.0102626	0.00306121
EC_2	ENSG00000164305	CASP3	Endothelial	-0.932283	0.0117271	0.0035454
EC_2	ENSG00000196549	MME	Endothelial	-1.53962	0.0118353	0.00361744
EC_2	ENSG00000164733	CTSB	Endothelial	-0.815738	0.0119207	0.00368314
EC_2	ENSG00000012061	ERCC1	Endothelial	-0.948514	0.0122743	0.00383319
EC_2	ENSG00000073050	XRCC1	Endothelial	-1.0503	0.0126912	0.00400554
EC_2	ENSG00000168056	LTBP3	Endothelial	0.612925	0.0130782	0.00417112
EC_2	ENSG00000117281	CD160	Endothelial	-1.43256	0.0132236	0.00426141
EC_2	ENSG00000125868	DSTN	Endothelial	0.416189	0.0135274	0.00440747
EC_2	ENSG00000196083	IL1RAP	Endothelial	-1.31412	0.0135274	0.00444921
EC_2	ENSG00000121807	CCR2	Endothelial	-1.36715	0.0135336	0.00449623
EC_2	ENSG00000166535	A2ML1	Endothelial	-1.86514	0.0147051	0.00503199
EC_2	ENSG00000164104	HMGB2	Endothelial	-0.799216	0.0147051	0.00500564
EC_2	ENSG00000126215	XRCC3	Endothelial	-1.26282	0.0147051	0.00497209
EC_2	ENSG00000166147	FBN1	Endothelial	-0.718576	0.0148834	0.00514245
EC_2	ENSG00000051180	RAD51	Endothelial	-1.27668	0.0150034	0.00523374
EC_2	ENSG00000150337	FCGR1A	Endothelial	-0.88432	0.0150742	0.00530854
EC_2	ENSG00000162711	NLRP3	Endothelial	-1.29782	0.015611	0.00554944
EC_2	ENSG00000151617	EDNRA	Endothelial	-1.2887	0.0162384	0.00588035
EC_2	ENSG00000137441	FGFBP2	Endothelial	-1.37938	0.0162384	0.00583942
EC_2	ENSG00000109684	CLNK	Endothelial	-1.35345	0.0165126	0.00603452
EC_2	ENSG00000180871	CXCR2	Endothelial	-1.25328	0.0176812	0.00652029
EC_2	ENSG00000150045	KLRF1	Endothelial	-1.51202	0.0188805	0.0070253
EC_2	ENSG00000136634	IL10	Endothelial	-1.48653	0.0191074	0.00717323
EC_2	ENSG00000141682	PMAIP1	Endothelial	-1.53169	0.0191665	0.00725906
EC_2	ENSG00000113810	SMC4	Endothelial	-0.71607	0.0193505	0.00739303
EC_2	ENSG00000196419	XRCC6	Endothelial	-0.507876	0.0199807	0.00770019
EC_2	ENSG00000106991	ENG	Endothelial	0.41115	0.0202449	0.0078693
EC_2	ENSG00000152402	GUCY1A2	Endothelial	-1.13034	0.020925	0.00826953
EC_2	ENSG00000162692	VCAM1	Endothelial	0.779862	0.020925	0.00827266
EC_2	ENSG00000141510	TP53	Endothelial	-0.685832	0.021772	0.00867986
EC_2	ENSG00000275385	CCL18	Endothelial	-1.07438	0.0224976	0.00904388
EC_2	ENSG00000165757	JCAD	Endothelial	-0.564658	0.026651	0.0108021
EC_2	ENSG00000111404	RERGL	Endothelial	-1.26357	0.0302599	0.0123653
EC_2	ENSG00000061656	SPAG4	Endothelial	-1.57353	0.0322784	0.0132974
EC_2	ENSG00000140941	MAP1LC3B	Endothelial	-0.605035	0.0341017	0.0141618
EC_2	ENSG00000110799	VWF	Endothelial	0.55633	0.034478	0.0144326
EC_2	ENSG00000100297	MCM5	Endothelial	-0.976867	0.0351669	0.0148379
EC_2	ENSG00000179776	CDH5	Endothelial	-0.425438	0.0351764	0.0149588
EC_2	ENSG00000183484	GPR132	Endothelial	-1.38167	0.0388808	0.0166632
EC_2	ENSG00000257335	MGAM	Endothelial	-1.47762	0.0394208	0.0170256
EC_2	ENSG00000132646	PCNA	Endothelial	-0.801889	0.0403114	0.0175442
EC_2	ENSG00000140416	TPM1	Endothelial	-0.583771	0.0474994	0.0208303
EC_2	ENSG00000139618	BRCA2	Endothelial	-1.38203	0.0480052	0.0212116

## Sheet: Deseq2 - Scale 15
Cluster name	ENSEMBL ID	HGNC symbol	High-level cell type cluster	log2FC	padj	pvalue
VSMC_contr	ENSG00000101335	MYL9	VSMC	1.99823	3.80939e-70	1.21318e-72
VSMC_contr	ENSG00000149591	TAGLN	VSMC	2.18534	8.97333e-65	5.71549e-67
VSMC_contr	ENSG00000125868	DSTN	VSMC	2.10596	8.54713e-53	8.16605e-55
VSMC_contr	ENSG00000139329	LUM	VSMC	-3.93739	4.48828e-44	5.71756e-46
VSMC_contr	ENSG00000079246	XRCC5	VSMC	0.974589	1.02572e-40	1.63332e-42
VSMC_contr	ENSG00000122786	CALD1	VSMC	1.65748	1.73898e-40	3.32288e-42
VSMC_contr	ENSG00000143248	RGS5	VSMC	3.04238	6.85483e-39	1.52815e-40
VSMC_contr	ENSG00000133392	MYH11	VSMC	2.85306	3.44369e-38	8.77373e-40
VSMC_contr	ENSG00000107796	ACTA2	VSMC	1.89081	1.08656e-37	3.11435e-39
VSMC_contr	ENSG00000164125	GASK1B	VSMC	1.43395	8.1447e-35	2.59385e-36
VSMC_contr	ENSG00000172572	PDE3A	VSMC	1.09949	4.79238e-34	1.67886e-35
VSMC_contr	ENSG00000130176	CNN1	VSMC	2.30387	9.45605e-32	3.61378e-33
VSMC_contr	ENSG00000196419	XRCC6	VSMC	0.842397	7.10093e-31	2.93988e-32
VSMC_contr	ENSG00000137801	THBS1	VSMC	-2.6608	3.62548e-30	1.61646e-31
VSMC_contr	ENSG00000168542	COL3A1	VSMC	-2.06172	3.78085e-30	1.80614e-31
VSMC_contr	ENSG00000026025	VIM	VSMC	1.52995	7.98136e-29	4.06693e-30
VSMC_contr	ENSG00000109846	CRYAB	VSMC	1.2039	6.40236e-25	3.46624e-26
VSMC_contr	ENSG00000204262	COL5A2	VSMC	-1.62493	5.80725e-24	3.329e-25
VSMC_contr	ENSG00000164692	COL1A2	VSMC	-1.46302	7.3119e-24	4.4244e-25
VSMC_contr	ENSG00000011465	DCN	VSMC	-3.32076	7.19397e-23	4.58214e-24
VSMC_contr	ENSG00000140416	TPM1	VSMC	1.08206	1.54832e-22	1.0355e-23
VSMC_contr	ENSG00000170442	KRT86	VSMC	1.10529	1.37274e-21	9.6179e-23
VSMC_contr	ENSG00000088247	KHSRP	VSMC	0.925556	1.202e-20	8.80445e-22
VSMC_contr	ENSG00000229619	MBNL1-AS1	VSMC	1.46132	1.3907e-18	1.06296e-19
VSMC_contr	ENSG00000167641	PPP1R14A	VSMC	1.50708	2.0933e-17	1.66664e-18
VSMC_contr	ENSG00000126581	BECN1	VSMC	1.06001	1.66174e-16	1.37596e-17
VSMC_contr	ENSG00000162692	VCAM1	VSMC	-1.68358	5.52683e-16	4.75237e-17
VSMC_contr	ENSG00000048052	HDAC9	VSMC	0.985994	1.35385e-15	1.23267e-16
VSMC_contr	ENSG00000106366	SERPINE1	VSMC	-2.47352	1.35385e-15	1.25038e-16
VSMC_contr	ENSG00000161011	SQSTM1	VSMC	0.801515	5.68759e-15	5.434e-16
VSMC_contr	ENSG00000115414	FN1	VSMC	-1.41423	1.92016e-14	1.8957e-15
VSMC_contr	ENSG00000135046	ANXA1	VSMC	0.820116	1.07343e-13	1.09394e-14
VSMC_contr	ENSG00000166147	FBN1	VSMC	-1.19402	4.2846e-12	4.50292e-13
VSMC_contr	ENSG00000111404	RERGL	VSMC	1.96725	6.48379e-12	7.02066e-13
VSMC_contr	ENSG00000141052	MYOCD	VSMC	1.92318	7.46122e-12	8.31664e-13
VSMC_contr	ENSG00000133789	SWAP70	VSMC	0.900921	3.04153e-11	3.48711e-12
VSMC_contr	ENSG00000225746	MEG8	VSMC	-1.09262	3.17704e-11	3.74364e-12
VSMC_contr	ENSG00000164171	ITGA2	VSMC	-1.87454	3.3784e-11	4.08851e-12
VSMC_contr	ENSG00000140937	CDH11	VSMC	-1.08976	7.92693e-11	9.84555e-12
VSMC_contr	ENSG00000183963	SMTN	VSMC	1.16567	1.14177e-09	1.45448e-10
VSMC_contr	ENSG00000108691	CCL2	VSMC	-1.12483	1.2216e-08	1.59509e-09
VSMC_contr	ENSG00000253729	PRKDC	VSMC	0.652334	2.82604e-08	3.78006e-09
VSMC_contr	ENSG00000198830	HMGN2	VSMC	0.575835	3.31231e-08	4.53597e-09
VSMC_contr	ENSG00000204217	BMPR2	VSMC	0.769106	3.47927e-08	4.87541e-09
VSMC_contr	ENSG00000102265	TIMP1	VSMC	-1.51217	4.73334e-08	6.78345e-09
VSMC_contr	ENSG00000131828	PDHA1	VSMC	0.68719	8.37642e-08	1.22712e-08
VSMC_contr	ENSG00000128585	MKLN1	VSMC	0.511957	2.16346e-07	3.23831e-08
VSMC_contr	ENSG00000136244	IL6	VSMC	-1.46633	9.292e-07	1.42043e-07
VSMC_contr	ENSG00000171634	BPTF	VSMC	0.605266	1.2828e-06	2.00182e-07
VSMC_contr	ENSG00000136826	KLF4	VSMC	-1.04622	1.28869e-06	2.05206e-07
VSMC_contr	ENSG00000069122	ADGRF5	VSMC	-1.10314	2.63754e-06	4.2839e-07
VSMC_contr	ENSG00000164104	HMGB2	VSMC	0.54311	4.35121e-06	7.20582e-07
VSMC_contr	ENSG00000225783	MIAT	VSMC	-1.0924	6.53843e-06	1.10362e-06
VSMC_contr	ENSG00000143799	PARP1	VSMC	0.720768	7.52272e-06	1.29372e-06
VSMC_contr	ENSG00000137745	MMP13	VSMC	-1.59372	1.02726e-05	1.79934e-06
VSMC_contr	ENSG00000120156	TEK	VSMC	-1.59703	1.12776e-05	2.01129e-06
VSMC_contr	ENSG00000129226	CD68	VSMC	-1.04832	1.95803e-05	3.55438e-06
VSMC_contr	ENSG00000075223	SEMA3C	VSMC	-0.93987	2.3754e-05	4.38767e-06
VSMC_contr	ENSG00000166508	MCM7	VSMC	0.640723	3.66779e-05	6.8917e-06
VSMC_contr	ENSG00000104320	NBN	VSMC	0.491871	3.93401e-05	7.51721e-06
VSMC_contr	ENSG00000151617	EDNRA	VSMC	0.848099	5.94831e-05	1.15556e-05
VSMC_contr	ENSG00000143184	XCL1	VSMC	-0.892648	6.55569e-05	1.29444e-05
VSMC_contr	ENSG00000275385	CCL18	VSMC	-0.900853	6.82353e-05	1.36905e-05
VSMC_contr	ENSG00000213088	ACKR1	VSMC	-1.58409	8.03846e-05	1.63841e-05
VSMC_contr	ENSG00000164687	FABP5	VSMC	-0.814939	0.000157028	3.25058e-05
VSMC_contr	ENSG00000196371	FUT4	VSMC	-0.476379	0.000196034	4.12045e-05
VSMC_contr	ENSG00000170160	CCDC144A	VSMC	-0.694787	0.000256246	5.46768e-05
VSMC_contr	ENSG00000231721	LINC-PINT	VSMC	-0.514645	0.000273739	5.9281e-05
VSMC_contr	ENSG00000178404	CEP295NL	VSMC	-0.803835	0.000281129	6.17767e-05
VSMC_contr	ENSG00000175445	LPL	VSMC	-1.1411	0.000307256	6.84966e-05
VSMC_contr	ENSG00000186377	CYP4X1	VSMC	0.657851	0.00034836	7.87693e-05
VSMC_contr	ENSG00000080854	IGSF9B	VSMC	0.962401	0.000372033	8.5307e-05
VSMC_contr	ENSG00000196083	IL1RAP	VSMC	-0.906222	0.000375921	8.73957e-05
VSMC_contr	ENSG00000106018	VIPR2	VSMC	0.746713	0.0004397	0.000103624
VSMC_contr	ENSG00000196549	MME	VSMC	-1.02045	0.000534888	0.00012776
VSMC_contr	ENSG00000177575	CD163	VSMC	-0.817122	0.000672222	0.000162703
VSMC_contr	ENSG00000132334	PTPRE	VSMC	-0.696562	0.000678858	0.000166472
VSMC_contr	ENSG00000135218	CD36	VSMC	-0.985029	0.000689462	0.000171268
VSMC_contr	ENSG00000115884	SDC1	VSMC	-0.784652	0.000756359	0.000190294
VSMC_contr	ENSG00000180875	GREM2	VSMC	-1.16642	0.00079065	0.00020144
VSMC_contr	ENSG00000067225	PKM	VSMC	0.482269	0.00087084	0.000224643
VSMC_contr	ENSG00000130203	APOE	VSMC	-1.30593	0.000903721	0.000236004
VSMC_contr	ENSG00000197903	HIST1H2BK	VSMC	0.478812	0.00104927	0.000277355
VSMC_contr	ENSG00000182871	COL18A1	VSMC	0.638868	0.00123039	0.000329611
VSMC_contr	ENSG00000113721	PDGFRB	VSMC	-0.459044	0.00123039	0.000333068
VSMC_contr	ENSG00000138795	LEF1	VSMC	-0.847267	0.00139401	0.000381798
VSMC_contr	ENSG00000111252	SH2B3	VSMC	-0.538708	0.00209495	0.000580447
VSMC_contr	ENSG00000123384	LRP1	VSMC	-0.463266	0.00224477	0.000629107
VSMC_contr	ENSG00000117519	CNN3	VSMC	0.356966	0.0027254	0.000772487
VSMC_contr	ENSG00000073050	XRCC1	VSMC	0.415478	0.00307701	0.000881946
VSMC_contr	ENSG00000069431	ABCC9	VSMC	0.688	0.00321853	0.000932758
VSMC_contr	ENSG00000198670	LPA	VSMC	-0.421607	0.00332771	0.000974997
VSMC_contr	ENSG00000180871	CXCR2	VSMC	-0.605068	0.00378075	0.00111978
VSMC_contr	ENSG00000183765	CHEK2	VSMC	-0.4645	0.00404377	0.00121056
VSMC_contr	ENSG00000153208	MERTK	VSMC	0.61158	0.00409342	0.00123846
VSMC_contr	ENSG00000170458	CD14	VSMC	-0.816683	0.00421416	0.0012884
VSMC_contr	ENSG00000198178	CLEC4C	VSMC	-0.762915	0.00423931	0.0013096
VSMC_contr	ENSG00000140678	ITGAX	VSMC	-0.575458	0.00445403	0.00139011
VSMC_contr	ENSG00000010610	CD4	VSMC	-0.616153	0.00532957	0.00168034
VSMC_contr	ENSG00000243716	NPIPB5	VSMC	-0.366803	0.00645773	0.0020566
VSMC_contr	ENSG00000118785	SPP1	VSMC	-0.978238	0.00670822	0.00215774
VSMC_contr	ENSG00000224259	LINC01133	VSMC	-0.817533	0.00702227	0.00228112
VSMC_contr	ENSG00000160789	LMNA	VSMC	0.29409	0.00746288	0.00244802
VSMC_contr	ENSG00000012124	CD22	VSMC	-1.03161	0.00805664	0.00266844
VSMC_contr	ENSG00000115607	IL18RAP	VSMC	-0.87275	0.00837856	0.00280175
VSMC_contr	ENSG00000131981	LGALS3	VSMC	0.372315	0.00897476	0.0030297
VSMC_contr	ENSG00000117707	PROX1	VSMC	-0.829011	0.0111743	0.00380781
VSMC_contr	ENSG00000100393	EP300	VSMC	0.306366	0.0114364	0.00393353
VSMC_contr	ENSG00000165949	IFI27	VSMC	-0.919545	0.0115032	0.00399314
VSMC_contr	ENSG00000134817	APLNR	VSMC	-0.665662	0.0122906	0.00430562
VSMC_contr	ENSG00000102755	FLT1	VSMC	-0.781779	0.0146428	0.00522292
VSMC_contr	ENSG00000171051	FPR1	VSMC	-0.592923	0.0146428	0.00517737
VSMC_contr	ENSG00000137462	TLR2	VSMC	-0.482274	0.0151925	0.00546735
VSMC_contr	ENSG00000051180	RAD51	VSMC	-0.515992	0.0173756	0.00630834
VSMC_contr	ENSG00000106991	ENG	VSMC	-0.529427	0.0175235	0.00641784
VSMC_contr	ENSG00000203747	FCGR3A	VSMC	-0.560866	0.0181508	0.00670539
VSMC_contr	ENSG00000077522	ACTN2	VSMC	0.725525	0.0184439	0.0068724
VSMC_contr	ENSG00000127083	OMD	VSMC	-0.474182	0.0196046	0.00736735
VSMC_contr	ENSG00000150337	FCGR1A	VSMC	-0.430023	0.0199739	0.00757561
VSMC_contr	ENSG00000131747	TOP2A	VSMC	-0.606375	0.0199739	0.00763333
VSMC_contr	ENSG00000121966	CXCR4	VSMC	-0.485937	0.0204283	0.00787207
VSMC_contr	ENSG00000145782	ATG12	VSMC	0.293149	0.0205048	0.00803049
VSMC_contr	ENSG00000261371	PECAM1	VSMC	-0.554358	0.0205048	0.00803213
VSMC_contr	ENSG00000173535	TNFRSF10C	VSMC	-0.431573	0.0212845	0.00840535
VSMC_contr	ENSG00000271447	MMP28	VSMC	-0.8233	0.0213477	0.00849827
VSMC_contr	ENSG00000129173	E2F8	VSMC	-0.839864	0.0227531	0.00913023
VSMC_contr	ENSG00000123999	INHA	VSMC	-0.724691	0.0229036	0.00926355
VSMC_contr	ENSG00000196776	CD47	VSMC	0.209609	0.0229294	0.00940102
VSMC_contr	ENSG00000019169	MARCO	VSMC	-0.631375	0.0229294	0.00942003
VSMC_contr	ENSG00000197930	ERO1A	VSMC	0.379527	0.0238209	0.00986215
VSMC_contr	ENSG00000140932	CMTM2	VSMC	-0.6433	0.0240292	0.0101014
VSMC_contr	ENSG00000248323	LUCAT1	VSMC	-0.423062	0.0240292	0.0100734
VSMC_contr	ENSG00000049540	ELN	VSMC	-0.782936	0.0242978	0.0102917
VSMC_contr	ENSG00000139618	BRCA2	VSMC	-0.530307	0.0253096	0.0108009
VSMC_contr	ENSG00000105329	TGFB1	VSMC	0.313004	0.0264223	0.01144
VSMC_contr	ENSG00000197253	TPSB2	VSMC	-0.91233	0.0264223	0.0114441
VSMC_contr	ENSG00000129038	LOXL1	VSMC	-0.365075	0.0268502	0.0117149
VSMC_contr	ENSG00000115590	IL1R2	VSMC	-0.549217	0.0276385	0.0121469
VSMC_contr	ENSG00000141682	PMAIP1	VSMC	-0.553012	0.027934	0.0123657
VSMC_contr	ENSG00000012048	BRCA1	VSMC	-0.355301	0.0282364	0.0125895
VSMC_contr	ENSG00000277734	TRAC	VSMC	-0.531619	0.0324187	0.0145574
VSMC_contr	ENSG00000132646	PCNA	VSMC	0.294196	0.0332458	0.0150347
VSMC_contr	ENSG00000130303	BST2	VSMC	0.322915	0.0345992	0.0158671
VSMC_contr	ENSG00000119535	CSF3R	VSMC	-0.621223	0.0345992	0.0158537
VSMC_contr	ENSG00000090382	LYZ	VSMC	-0.519704	0.0347746	0.0162011
VSMC_contr	ENSG00000172236	TPSAB1	VSMC	-1.20669	0.0347746	0.0162798
VSMC_contr	ENSG00000101162	TUBB1	VSMC	-0.589521	0.0347746	0.0162368
VSMC_contr	ENSG00000149451	ADAM33	VSMC	0.548234	0.0384066	0.0181542
VSMC_contr	ENSG00000100644	HIF1A	VSMC	-0.354219	0.0384066	0.0182248
VSMC_contr	ENSG00000125538	IL1B	VSMC	-1.00521	0.0391869	0.0187199
VSMC_contr	ENSG00000134539	KLRD1	VSMC	-0.515965	0.0471111	0.0226554
VSMC_contr	ENSG00000232810	TNF	VSMC	-0.673024	0.0486791	0.0235644
VSMC_fb-like	ENSG00000164692	COL1A2	VSMC	2.05158	1.02797e-63	3.41517e-66
VSMC_fb-like	ENSG00000168542	COL3A1	VSMC	2.54977	3.16521e-60	2.10313e-62
VSMC_fb-like	ENSG00000139329	LUM	VSMC	4.26942	8.70787e-56	8.67894e-58
VSMC_fb-like	ENSG00000137801	THBS1	VSMC	3.08841	4.32719e-46	5.75042e-48
VSMC_fb-like	ENSG00000204262	COL5A2	VSMC	1.97416	6.22589e-42	1.0342e-43
VSMC_fb-like	ENSG00000115414	FN1	VSMC	2.04678	7.37489e-34	1.47008e-35
VSMC_fb-like	ENSG00000166147	FBN1	VSMC	1.67595	2.93531e-32	6.82629e-34
VSMC_fb-like	ENSG00000101335	MYL9	VSMC	-1.77962	3.95387e-30	1.18222e-31
VSMC_fb-like	ENSG00000162692	VCAM1	VSMC	2.25875	3.95387e-30	1.16896e-31
VSMC_fb-like	ENSG00000149591	TAGLN	VSMC	-1.89398	6.02651e-29	2.00216e-30
VSMC_fb-like	ENSG00000130176	CNN1	VSMC	-2.53718	3.19162e-28	1.16637e-29
VSMC_fb-like	ENSG00000133392	MYH11	VSMC	-3.18235	2.06083e-27	8.88376e-29
VSMC_fb-like	ENSG00000106366	SERPINE1	VSMC	2.90833	2.06083e-27	8.90061e-29
VSMC_fb-like	ENSG00000125868	DSTN	VSMC	-1.7981	1.02126e-26	4.75005e-28
VSMC_fb-like	ENSG00000102265	TIMP1	VSMC	2.39787	2.58414e-26	1.28778e-27
VSMC_fb-like	ENSG00000107796	ACTA2	VSMC	-1.88214	8.93547e-26	4.74975e-27
VSMC_fb-like	ENSG00000011465	DCN	VSMC	3.61383	2.56061e-25	1.44619e-26
VSMC_fb-like	ENSG00000122786	CALD1	VSMC	-1.51558	9.45024e-24	5.6513e-25
VSMC_fb-like	ENSG00000140937	CDH11	VSMC	1.57418	5.42699e-23	3.42567e-24
VSMC_fb-like	ENSG00000143248	RGS5	VSMC	-3.01825	1.27809e-22	8.49228e-24
VSMC_fb-like	ENSG00000249669	CARMN	VSMC	-1.58802	2.33888e-21	1.63178e-22
VSMC_fb-like	ENSG00000129226	CD68	VSMC	1.66866	1.4857e-19	1.0859e-20
VSMC_fb-like	ENSG00000164733	CTSB	VSMC	1.22754	1.90263e-17	1.45383e-18
VSMC_fb-like	ENSG00000140416	TPM1	VSMC	-0.987029	2.07638e-17	1.65558e-18
VSMC_fb-like	ENSG00000111404	RERGL	VSMC	-2.62459	8.55809e-17	7.10805e-18
VSMC_fb-like	ENSG00000183963	SMTN	VSMC	-1.59544	8.50443e-16	7.34602e-17
VSMC_fb-like	ENSG00000141052	MYOCD	VSMC	-2.40336	1.1252e-14	1.00931e-15
VSMC_fb-like	ENSG00000108691	CCL2	VSMC	1.44927	2.31798e-14	2.15626e-15
VSMC_fb-like	ENSG00000172572	PDE3A	VSMC	-0.890327	3.13488e-14	3.02031e-15
VSMC_fb-like	ENSG00000123384	LRP1	VSMC	0.99121	3.18422e-14	3.17364e-15
VSMC_fb-like	ENSG00000167641	PPP1R14A	VSMC	-1.52122	4.23817e-13	4.36489e-14
VSMC_fb-like	ENSG00000048052	HDAC9	VSMC	-1.05879	6.95808e-13	7.3973e-14
VSMC_fb-like	ENSG00000198830	HMGN2	VSMC	-0.680733	2.56886e-12	2.81636e-13
VSMC_fb-like	ENSG00000026025	VIM	VSMC	-0.885371	1.13425e-11	1.28121e-12
VSMC_fb-like	ENSG00000109846	CRYAB	VSMC	-0.871915	7.47356e-11	8.69018e-12
VSMC_fb-like	ENSG00000127083	OMD	VSMC	1.10898	9.10799e-11	1.08933e-11
VSMC_fb-like	ENSG00000229619	MBNL1-AS1	VSMC	-1.37336	1.92395e-10	2.36498e-11
VSMC_fb-like	ENSG00000129038	LOXL1	VSMC	0.833414	6.89313e-10	8.70229e-11
VSMC_fb-like	ENSG00000118785	SPP1	VSMC	1.82652	8.83394e-10	1.1446e-10
VSMC_fb-like	ENSG00000164125	GASK1B	VSMC	-0.92878	9.61404e-10	1.27761e-10
VSMC_fb-like	ENSG00000166033	HTRA1	VSMC	0.869419	1.08555e-09	1.47866e-10
VSMC_fb-like	ENSG00000136826	KLF4	VSMC	1.19568	1.47713e-09	2.06111e-10
VSMC_fb-like	ENSG00000075223	SEMA3C	VSMC	1.1814	1.5076e-09	2.15371e-10
VSMC_fb-like	ENSG00000106991	ENG	VSMC	1.12808	1.87704e-09	2.74384e-10
VSMC_fb-like	ENSG00000163513	TGFBR2	VSMC	0.710991	2.13936e-09	3.19838e-10
VSMC_fb-like	ENSG00000090382	LYZ	VSMC	1.10542	2.85076e-09	4.35665e-10
VSMC_fb-like	ENSG00000080854	IGSF9B	VSMC	-1.7294	6.86811e-09	1.07243e-09
VSMC_fb-like	ENSG00000177575	CD163	VSMC	1.10236	1.87626e-08	2.99205e-09
VSMC_fb-like	ENSG00000077522	ACTN2	VSMC	-1.80397	2.65569e-08	4.32321e-09
VSMC_fb-like	ENSG00000079246	XRCC5	VSMC	-0.546195	4.83786e-08	8.03631e-09
VSMC_fb-like	ENSG00000164171	ITGA2	VSMC	1.59286	7.70324e-08	1.3052e-08
VSMC_fb-like	ENSG00000131828	PDHA1	VSMC	-0.692597	5.53739e-07	9.56626e-08
VSMC_fb-like	ENSG00000137462	TLR2	VSMC	0.856617	5.65101e-07	9.95028e-08
VSMC_fb-like	ENSG00000170442	KRT86	VSMC	-0.673495	7.7716e-07	1.39424e-07
VSMC_fb-like	ENSG00000128585	MKLN1	VSMC	-0.530315	9.00282e-07	1.64503e-07
VSMC_fb-like	ENSG00000106018	VIPR2	VSMC	-1.15657	1.02646e-06	1.90969e-07
VSMC_fb-like	ENSG00000196419	XRCC6	VSMC	-0.485353	1.40597e-06	2.66246e-07
VSMC_fb-like	ENSG00000134853	PDGFRA	VSMC	0.699033	1.52152e-06	2.93183e-07
VSMC_fb-like	ENSG00000126581	BECN1	VSMC	-0.736315	1.52167e-06	2.98267e-07
VSMC_fb-like	ENSG00000100644	HIF1A	VSMC	0.675758	1.92235e-06	3.83193e-07
VSMC_fb-like	ENSG00000132334	PTPRE	VSMC	0.917585	2.67636e-06	5.42386e-07
VSMC_fb-like	ENSG00000117984	CTSD	VSMC	0.751458	3.27416e-06	6.74412e-07
VSMC_fb-like	ENSG00000113721	PDGFRB	VSMC	0.697592	4.53189e-06	9.48536e-07
VSMC_fb-like	ENSG00000151617	EDNRA	VSMC	-0.989548	5.4849e-06	1.16623e-06
VSMC_fb-like	ENSG00000133789	SWAP70	VSMC	-0.710923	1.19495e-05	2.58046e-06
VSMC_fb-like	ENSG00000069431	ABCC9	VSMC	-0.930691	1.43399e-05	3.1443e-06
VSMC_fb-like	ENSG00000088247	KHSRP	VSMC	-0.539844	1.94576e-05	4.3311e-06
VSMC_fb-like	ENSG00000120156	TEK	VSMC	1.54828	3.13821e-05	7.08964e-06
VSMC_fb-like	ENSG00000261371	PECAM1	VSMC	0.92278	3.19136e-05	7.31575e-06
VSMC_fb-like	ENSG00000130203	APOE	VSMC	1.50908	3.47814e-05	8.0887e-06
VSMC_fb-like	ENSG00000171634	BPTF	VSMC	-0.584626	3.82777e-05	9.12626e-06
VSMC_fb-like	ENSG00000010610	CD4	VSMC	0.854167	3.82777e-05	9.15612e-06
VSMC_fb-like	ENSG00000170458	CD14	VSMC	1.06731	5.30077e-05	1.28557e-05
VSMC_fb-like	ENSG00000111252	SH2B3	VSMC	0.626073	0.000126022	3.09822e-05
VSMC_fb-like	ENSG00000135218	CD36	VSMC	1.05689	0.000156115	3.88991e-05
VSMC_fb-like	ENSG00000140287	HDC	VSMC	-0.485954	0.000161307	4.07287e-05
VSMC_fb-like	ENSG00000115594	IL1R1	VSMC	0.530122	0.000225135	5.75928e-05
VSMC_fb-like	ENSG00000161011	SQSTM1	VSMC	-0.463462	0.000237151	6.14544e-05
VSMC_fb-like	ENSG00000165949	IFI27	VSMC	1.21245	0.000241793	6.34605e-05
VSMC_fb-like	ENSG00000149451	ADAM33	VSMC	-0.994342	0.000277448	7.37403e-05
VSMC_fb-like	ENSG00000231764	DLX6-AS1	VSMC	-1.22799	0.000407515	0.000109664
VSMC_fb-like	ENSG00000213088	ACKR1	VSMC	1.31958	0.000771944	0.000210297
VSMC_fb-like	ENSG00000143799	PARP1	VSMC	-0.632327	0.000909909	0.000250905
VSMC_fb-like	ENSG00000176083	ZNF683	VSMC	-1.13903	0.00111399	0.000310882
VSMC_fb-like	ENSG00000136244	IL6	VSMC	1.03977	0.00139931	0.000395153
VSMC_fb-like	ENSG00000168056	LTBP3	VSMC	0.43986	0.00150787	0.000430819
VSMC_fb-like	ENSG00000100393	EP300	VSMC	-0.345231	0.00155992	0.000450875
VSMC_fb-like	ENSG00000196371	FUT4	VSMC	0.474694	0.00159508	0.000466337
VSMC_fb-like	ENSG00000162407	PLPP3	VSMC	0.572011	0.00252051	0.000745268
VSMC_fb-like	ENSG00000121966	CXCR4	VSMC	0.59493	0.00270562	0.00080899
VSMC_fb-like	ENSG00000157404	KIT	VSMC	-0.710163	0.00299985	0.000906931
VSMC_fb-like	ENSG00000099974	DDTL	VSMC	-0.623692	0.0036606	0.00111886
VSMC_fb-like	ENSG00000162723	SLAMF9	VSMC	-0.774891	0.00386369	0.00119376
VSMC_fb-like	ENSG00000225746	MEG8	VSMC	0.605539	0.00410914	0.00128325
VSMC_fb-like	ENSG00000175445	LPL	VSMC	0.989462	0.00550429	0.00173723
VSMC_fb-like	ENSG00000069122	ADGRF5	VSMC	0.748217	0.00552625	0.00176252
VSMC_fb-like	ENSG00000064989	CALCRL	VSMC	0.594287	0.00556744	0.00179416
VSMC_fb-like	ENSG00000012048	BRCA1	VSMC	-0.520241	0.00649072	0.00211326
VSMC_fb-like	ENSG00000250722	SELENOP	VSMC	0.455079	0.00747816	0.00245959
VSMC_fb-like	ENSG00000101000	PROCR	VSMC	0.576479	0.00748104	0.0024854
VSMC_fb-like	ENSG00000137745	MMP13	VSMC	0.932634	0.0082643	0.00277307
VSMC_fb-like	ENSG00000204217	BMPR2	VSMC	-0.35698	0.00972802	0.00329654
VSMC_fb-like	ENSG00000203747	FCGR3A	VSMC	0.636667	0.0113989	0.00392371
VSMC_fb-like	ENSG00000140564	FURIN	VSMC	0.397924	0.0113989	0.0039385
VSMC_fb-like	ENSG00000275385	CCL18	VSMC	0.665262	0.0117456	0.00409729
VSMC_fb-like	ENSG00000020922	MRE11	VSMC	-0.519396	0.0120435	0.00424124
VSMC_fb-like	ENSG00000104320	NBN	VSMC	-0.343792	0.0145219	0.00521051
VSMC_fb-like	ENSG00000149294	NCAM1	VSMC	-0.714266	0.0145219	0.00517573
VSMC_fb-like	ENSG00000111537	IFNG	VSMC	-0.600754	0.0157048	0.00568713
VSMC_fb-like	ENSG00000006377	DLX6	VSMC	-0.738589	0.0165554	0.00605014
VSMC_fb-like	ENSG00000154783	FGD5	VSMC	0.456701	0.0171617	0.00632872
VSMC_fb-like	ENSG00000012779	ALOX5	VSMC	0.69904	0.0219483	0.0081668
VSMC_fb-like	ENSG00000163220	S100A9	VSMC	0.77419	0.0231571	0.00877046
VSMC_fb-like	ENSG00000105329	TGFB1	VSMC	0.341376	0.0231571	0.00869668
VSMC_fb-like	ENSG00000117281	CD160	VSMC	-0.527774	0.0238367	0.00910706
VSMC_fb-like	ENSG00000198053	SIRPA	VSMC	0.388305	0.0264468	0.0101921
VSMC_fb-like	ENSG00000073050	XRCC1	VSMC	-0.344833	0.0265107	0.0103048
VSMC_fb-like	ENSG00000173535	TNFRSF10C	VSMC	0.412554	0.0282662	0.0110811
VSMC_fb-like	ENSG00000156738	MS4A1	VSMC	-0.573252	0.0288024	0.011387
VSMC_fb-like	ENSG00000164104	HMGB2	VSMC	-0.310281	0.0306826	0.0122323
VSMC_fb-like	ENSG00000248323	LUCAT1	VSMC	-0.337492	0.0340729	0.0136971
VSMC_fb-like	ENSG00000144218	AFF3	VSMC	-0.473636	0.0347301	0.0140766
VSMC_fb-like	ENSG00000161905	ALOX15	VSMC	-0.461902	0.0378929	0.0158621
VSMC_fb-like	ENSG00000078401	EDN1	VSMC	0.42245	0.0378929	0.0155042
VSMC_fb-like	ENSG00000153208	MERTK	VSMC	-0.476578	0.0378929	0.0157099
VSMC_fb-like	ENSG00000113810	SMC4	VSMC	0.285282	0.0378929	0.015818
VSMC_fb-like	ENSG00000163751	CPA3	VSMC	-0.852771	0.0381629	0.0161019
VSMC_fb-like	ENSG00000243716	NPIPB5	VSMC	-0.192518	0.0385688	0.0165295
VSMC_fb-like	ENSG00000106799	TGFBR1	VSMC	0.380642	0.0385688	0.0165203
VSMC_fb-like	ENSG00000166508	MCM7	VSMC	-0.414534	0.0389105	0.0168052
VSMC_fb-like	ENSG00000131981	LGALS3	VSMC	0.219571	0.0392373	0.0170767
VSMC_fb-like	ENSG00000113361	CDH6	VSMC	-0.419364	0.0408248	0.0180389
VSMC_fb-like	ENSG00000164687	FABP5	VSMC	0.518386	0.0408248	0.0179279
VSMC_fb-like	ENSG00000186377	CYP4X1	VSMC	-0.489505	0.0440624	0.0196158
VSMC_inflamed	ENSG00000243716	NPIPB5	VSMC	1.26747	6.47842e-57	2.06319e-59
VSMC_inflamed	ENSG00000026025	VIM	VSMC	-1.37551	1.3699e-52	8.72548e-55
VSMC_inflamed	ENSG00000249669	CARMN	VSMC	1.90809	1.56597e-43	1.49615e-45
VSMC_inflamed	ENSG00000170160	CCDC144A	VSMC	1.59937	3.33284e-41	4.24566e-43
VSMC_inflamed	ENSG00000135046	ANXA1	VSMC	-1.01084	1.7712e-38	2.82038e-40
VSMC_inflamed	ENSG00000102265	TIMP1	VSMC	-2.64138	4.40602e-32	8.41915e-34
VSMC_inflamed	ENSG00000117984	CTSD	VSMC	-1.50485	6.69064e-30	1.49154e-31
VSMC_inflamed	ENSG00000164733	CTSB	VSMC	-1.9327	6.98828e-29	1.78045e-30
VSMC_inflamed	ENSG00000248323	LUCAT1	VSMC	1.49875	6.57898e-26	1.8857e-27
VSMC_inflamed	ENSG00000012048	BRCA1	VSMC	1.67734	1.27974e-23	4.07561e-25
VSMC_inflamed	ENSG00000115414	FN1	VSMC	-1.1968	6.30868e-19	2.21005e-20
VSMC_inflamed	ENSG00000183765	CHEK2	VSMC	1.40003	2.03305e-18	8.41709e-20
VSMC_inflamed	ENSG00000166033	HTRA1	VSMC	-0.897739	2.03305e-18	7.82209e-20
VSMC_inflamed	ENSG00000198670	LPA	VSMC	1.32212	2.55471e-18	1.13904e-19
VSMC_inflamed	ENSG00000231721	LINC-PINT	VSMC	1.21126	2.69475e-18	1.2873e-19
VSMC_inflamed	ENSG00000067225	PKM	VSMC	-0.770185	1.57132e-17	8.00671e-19
VSMC_inflamed	ENSG00000161905	ALOX15	VSMC	1.58072	3.93129e-17	2.12841e-18
VSMC_inflamed	ENSG00000140287	HDC	VSMC	1.36646	6.85862e-17	3.9317e-18
VSMC_inflamed	ENSG00000117281	CD160	VSMC	1.52848	6.27327e-16	3.79593e-17
VSMC_inflamed	ENSG00000030110	BAK1	VSMC	1.15361	8.96645e-16	5.71112e-17
VSMC_inflamed	ENSG00000143184	XCL1	VSMC	1.65203	8.99949e-16	6.01876e-17
VSMC_inflamed	ENSG00000051180	RAD51	VSMC	1.582	4.86062e-15	3.40553e-16
VSMC_inflamed	ENSG00000198178	CLEC4C	VSMC	1.80508	5.77463e-15	4.22983e-16
VSMC_inflamed	ENSG00000178404	CEP295NL	VSMC	1.69982	7.3252e-15	5.59888e-16
VSMC_inflamed	ENSG00000225746	MEG8	VSMC	1.21182	2.11864e-14	1.68681e-15
VSMC_inflamed	ENSG00000139329	LUM	VSMC	-2.63697	3.08209e-14	2.6502e-15
VSMC_inflamed	ENSG00000225783	MIAT	VSMC	1.59707	3.08209e-14	2.60706e-15
VSMC_inflamed	ENSG00000105329	TGFB1	VSMC	-0.953279	6.68226e-14	5.9587e-15
VSMC_inflamed	ENSG00000164692	COL1A2	VSMC	-1.01715	6.9605e-14	6.42849e-15
VSMC_inflamed	ENSG00000131981	LGALS3	VSMC	-0.988668	9.04078e-14	8.63769e-15
VSMC_inflamed	ENSG00000126787	DLGAP5	VSMC	1.5423	9.13303e-14	9.01668e-15
VSMC_inflamed	ENSG00000167483	NIBAN3	VSMC	1.55025	5.18343e-13	5.28247e-14
VSMC_inflamed	ENSG00000115970	THADA	VSMC	0.950984	5.74967e-13	6.04264e-14
VSMC_inflamed	ENSG00000235244	DANT2	VSMC	1.21942	9.90017e-13	1.07199e-13
VSMC_inflamed	ENSG00000156738	MS4A1	VSMC	1.53917	1.41534e-12	1.57761e-13
VSMC_inflamed	ENSG00000131747	TOP2A	VSMC	1.61463	3.7617e-12	4.31278e-13
VSMC_inflamed	ENSG00000111537	IFNG	VSMC	1.50959	6.99153e-12	8.23843e-13
VSMC_inflamed	ENSG00000095002	MSH2	VSMC	0.957105	1.01727e-11	1.26349e-12
VSMC_inflamed	ENSG00000204323	SMIM5	VSMC	1.77318	1.01727e-11	1.24777e-12
VSMC_inflamed	ENSG00000257335	MGAM	VSMC	1.42984	1.51914e-11	1.93521e-12
VSMC_inflamed	ENSG00000123485	HJURP	VSMC	1.58093	1.59075e-11	2.07709e-12
VSMC_inflamed	ENSG00000139618	BRCA2	VSMC	1.36937	1.60542e-11	2.14738e-12
VSMC_inflamed	ENSG00000196588	MRTFA	VSMC	0.773642	1.82719e-11	2.5022e-12
VSMC_inflamed	ENSG00000140932	CMTM2	VSMC	1.56419	2.85795e-11	4.00477e-12
VSMC_inflamed	ENSG00000136634	IL10	VSMC	1.62096	3.3581e-11	4.81256e-12
VSMC_inflamed	ENSG00000087586	AURKA	VSMC	1.37834	6.57777e-11	9.63623e-12
VSMC_inflamed	ENSG00000163513	TGFBR2	VSMC	-0.709117	1.00836e-10	1.50933e-11
VSMC_inflamed	ENSG00000012124	CD22	VSMC	1.85305	1.63606e-10	2.59804e-11
VSMC_inflamed	ENSG00000197992	CLEC9A	VSMC	1.63969	1.63606e-10	2.59885e-11
VSMC_inflamed	ENSG00000100453	GZMB	VSMC	1.47008	1.63606e-10	2.60519e-11
VSMC_inflamed	ENSG00000162692	VCAM1	VSMC	-1.10784	1.73971e-10	2.82565e-11
VSMC_inflamed	ENSG00000127083	OMD	VSMC	-1.04883	1.98434e-10	3.28617e-11
VSMC_inflamed	ENSG00000125868	DSTN	VSMC	-0.750323	4.31869e-10	7.28951e-11
VSMC_inflamed	ENSG00000109684	CLNK	VSMC	1.36816	7.48729e-10	1.28762e-10
VSMC_inflamed	ENSG00000118785	SPP1	VSMC	-2.34174	9.41935e-10	1.64989e-10
VSMC_inflamed	ENSG00000162723	SLAMF9	VSMC	1.41182	9.58582e-10	1.70957e-10
VSMC_inflamed	ENSG00000126215	XRCC3	VSMC	1.39601	1.08856e-09	1.97605e-10
VSMC_inflamed	ENSG00000168542	COL3A1	VSMC	-1.15988	1.86047e-09	3.43654e-10
VSMC_inflamed	ENSG00000176083	ZNF683	VSMC	1.59852	2.4276e-09	4.56141e-10
VSMC_inflamed	ENSG00000134817	APLNR	VSMC	1.53245	4.10153e-09	7.83732e-10
VSMC_inflamed	ENSG00000115457	IGFBP2	VSMC	-0.950904	4.71758e-09	9.16472e-10
VSMC_inflamed	ENSG00000124067	SLC12A4	VSMC	0.758879	5.77551e-09	1.14039e-09
VSMC_inflamed	ENSG00000115607	IL18RAP	VSMC	1.54115	7.65777e-09	1.53643e-09
VSMC_inflamed	ENSG00000134539	KLRD1	VSMC	1.45848	9.23245e-09	1.88177e-09
VSMC_inflamed	ENSG00000160712	IL6R	VSMC	1.20485	9.7636e-09	2.02113e-09
VSMC_inflamed	ENSG00000137801	THBS1	VSMC	-1.37898	1.21302e-08	2.54967e-09
VSMC_inflamed	ENSG00000162771	FAM71A	VSMC	1.34283	1.21347e-08	2.58925e-09
VSMC_inflamed	ENSG00000175595	ERCC4	VSMC	1.27345	2.04478e-08	4.42818e-09
VSMC_inflamed	ENSG00000150045	KLRF1	VSMC	1.36795	2.53481e-08	5.57012e-09
VSMC_inflamed	ENSG00000166147	FBN1	VSMC	-0.685573	3.00841e-08	6.70665e-09
VSMC_inflamed	ENSG00000077522	ACTN2	VSMC	1.23492	3.03525e-08	6.8874e-09
VSMC_inflamed	ENSG00000123384	LRP1	VSMC	-0.57255	3.03525e-08	6.95982e-09
VSMC_inflamed	ENSG00000164125	GASK1B	VSMC	-0.719553	4.05411e-08	9.42515e-09
VSMC_inflamed	ENSG00000180871	CXCR2	VSMC	1.27931	4.19768e-08	9.89262e-09
VSMC_inflamed	ENSG00000119688	ABCD4	VSMC	1.13336	5.37831e-08	1.28463e-08
VSMC_inflamed	ENSG00000149591	TAGLN	VSMC	-0.721748	5.42565e-08	1.31321e-08
VSMC_inflamed	ENSG00000141682	PMAIP1	VSMC	1.28535	5.67162e-08	1.39081e-08
VSMC_inflamed	ENSG00000203883	SOX18	VSMC	1.71106	7.98035e-08	1.98238e-08
VSMC_inflamed	ENSG00000143248	RGS5	VSMC	-1.00344	9.03857e-08	2.27404e-08
VSMC_inflamed	ENSG00000080854	IGSF9B	VSMC	1.03337	9.72781e-08	2.47842e-08
VSMC_inflamed	ENSG00000177455	CD19	VSMC	1.35553	1.02168e-07	2.66809e-08
VSMC_inflamed	ENSG00000123999	INHA	VSMC	1.51066	1.02168e-07	2.64223e-08
VSMC_inflamed	ENSG00000069122	ADGRF5	VSMC	1.09746	1.18305e-07	3.12718e-08
VSMC_inflamed	ENSG00000184292	TACSTD2	VSMC	1.19862	1.35431e-07	3.62301e-08
VSMC_inflamed	ENSG00000106366	SERPINE1	VSMC	-1.18054	1.68708e-07	4.56694e-08
VSMC_inflamed	ENSG00000117707	PROX1	VSMC	1.64312	1.81074e-07	4.95935e-08
VSMC_inflamed	ENSG00000101162	TUBB1	VSMC	1.39531	1.98295e-07	5.49417e-08
VSMC_inflamed	ENSG00000089685	BIRC5	VSMC	1.26854	1.98452e-07	5.56172e-08
VSMC_inflamed	ENSG00000133800	LYVE1	VSMC	0.969842	2.07147e-07	5.87137e-08
VSMC_inflamed	ENSG00000213809	KLRK1	VSMC	1.28506	3.0929e-07	8.86501e-08
VSMC_inflamed	ENSG00000106991	ENG	VSMC	-0.815502	3.25196e-07	9.52802e-08
VSMC_inflamed	ENSG00000079246	XRCC5	VSMC	-0.465761	3.25196e-07	9.46653e-08
VSMC_inflamed	ENSG00000105369	CD79A	VSMC	1.54602	3.7048e-07	1.09728e-07
VSMC_inflamed	ENSG00000106018	VIPR2	VSMC	0.780604	4.50266e-07	1.34793e-07
VSMC_inflamed	ENSG00000163464	CXCR1	VSMC	1.31789	4.68882e-07	1.41859e-07
VSMC_inflamed	ENSG00000076242	MLH1	VSMC	0.727911	4.77038e-07	1.45846e-07
VSMC_inflamed	ENSG00000138795	LEF1	VSMC	1.17783	5.4388e-07	1.68014e-07
VSMC_inflamed	ENSG00000149451	ADAM33	VSMC	1.08787	5.45567e-07	1.70272e-07
VSMC_inflamed	ENSG00000135443	KRT85	VSMC	1.43272	5.87203e-07	1.85137e-07
VSMC_inflamed	ENSG00000268257	AIRN	VSMC	1.14762	7.20242e-07	2.29376e-07
VSMC_inflamed	ENSG00000163600	ICOS	VSMC	1.13198	8.43987e-07	2.71473e-07
VSMC_inflamed	ENSG00000166535	A2ML1	VSMC	1.31825	8.88687e-07	2.95281e-07
VSMC_inflamed	ENSG00000152402	GUCY1A2	VSMC	1.14953	8.88687e-07	2.97172e-07
VSMC_inflamed	ENSG00000198830	HMGN2	VSMC	0.505222	8.88687e-07	2.91657e-07
VSMC_inflamed	ENSG00000170442	KRT86	VSMC	-0.666933	8.88687e-07	2.96259e-07
VSMC_inflamed	ENSG00000129173	E2F8	VSMC	1.46122	9.11814e-07	3.0781e-07
VSMC_inflamed	ENSG00000012061	ERCC1	VSMC	0.708988	9.29715e-07	3.19775e-07
VSMC_inflamed	ENSG00000128585	MKLN1	VSMC	0.516946	9.29715e-07	3.17363e-07
VSMC_inflamed	ENSG00000117399	CDC20	VSMC	1.42538	9.89438e-07	3.43467e-07
VSMC_inflamed	ENSG00000250722	SELENOP	VSMC	-0.930855	1.26384e-06	4.42746e-07
VSMC_inflamed	ENSG00000090382	LYZ	VSMC	-1.41096	1.35455e-06	4.78837e-07
VSMC_inflamed	ENSG00000129226	CD68	VSMC	-1.35632	1.7925e-06	6.39362e-07
VSMC_inflamed	ENSG00000049540	ELN	VSMC	1.44825	2.76541e-06	1.004e-06
VSMC_inflamed	ENSG00000183484	GPR132	VSMC	1.32987	2.76541e-06	9.9595e-07
VSMC_inflamed	ENSG00000197385	ZNF860	VSMC	1.23788	2.96139e-06	1.08458e-06
VSMC_inflamed	ENSG00000171611	PTCRA	VSMC	1.74987	2.97164e-06	1.0978e-06
VSMC_inflamed	ENSG00000133246	PRAM1	VSMC	1.4997	3.00519e-06	1.12934e-06
VSMC_inflamed	ENSG00000061656	SPAG4	VSMC	1.22392	3.00519e-06	1.12821e-06
VSMC_inflamed	ENSG00000180644	PRF1	VSMC	1.23294	3.21e-06	1.21653e-06
VSMC_inflamed	ENSG00000150337	FCGR1A	VSMC	0.817292	3.42189e-06	1.30773e-06
VSMC_inflamed	ENSG00000011465	DCN	VSMC	-1.9972	3.45883e-06	1.33286e-06
VSMC_inflamed	ENSG00000148773	MKI67	VSMC	1.2188	3.56052e-06	1.38339e-06
VSMC_inflamed	ENSG00000178999	AURKB	VSMC	1.23997	3.91261e-06	1.53265e-06
VSMC_inflamed	ENSG00000149534	MS4A2	VSMC	1.19338	4.20652e-06	1.66117e-06
VSMC_inflamed	ENSG00000020922	MRE11	VSMC	1.05517	4.69633e-06	1.86956e-06
VSMC_inflamed	ENSG00000144218	AFF3	VSMC	0.968706	6.13373e-06	2.46131e-06
VSMC_inflamed	ENSG00000170312	CDK1	VSMC	1.22502	6.35379e-06	2.56984e-06
VSMC_inflamed	ENSG00000171051	FPR1	VSMC	1.1586	7.09907e-06	2.89389e-06
VSMC_inflamed	ENSG00000115594	IL1R1	VSMC	-0.634633	7.57717e-06	3.11291e-06
VSMC_inflamed	ENSG00000115590	IL1R2	VSMC	1.17018	7.70562e-06	3.19023e-06
VSMC_inflamed	ENSG00000162711	NLRP3	VSMC	1.11445	7.78958e-06	3.24979e-06
VSMC_inflamed	ENSG00000164867	NOS3	VSMC	1.16648	8.25424e-06	3.46993e-06
VSMC_inflamed	ENSG00000119535	CSF3R	VSMC	1.1427	8.91127e-06	3.77452e-06
VSMC_inflamed	ENSG00000037280	FLT4	VSMC	1.25553	9.84386e-06	4.20088e-06
VSMC_inflamed	ENSG00000157404	KIT	VSMC	0.959609	1.01885e-05	4.38039e-06
VSMC_inflamed	ENSG00000099974	DDTL	VSMC	0.882577	1.1873e-05	5.14243e-06
VSMC_inflamed	ENSG00000183091	NEB	VSMC	1.08292	1.41799e-05	6.18675e-06
VSMC_inflamed	ENSG00000140678	ITGAX	VSMC	0.840146	1.67325e-05	7.35379e-06
VSMC_inflamed	ENSG00000101335	MYL9	VSMC	-0.53247	1.90314e-05	8.42473e-06
VSMC_inflamed	ENSG00000115884	SDC1	VSMC	1.0424	2.68852e-05	1.1987e-05
VSMC_inflamed	ENSG00000115523	GNLY	VSMC	1.54613	3.10741e-05	1.39537e-05
VSMC_inflamed	ENSG00000128052	KDR	VSMC	1.13108	3.36079e-05	1.51985e-05
VSMC_inflamed	ENSG00000169783	LINGO1	VSMC	1.16878	3.59582e-05	1.63759e-05
VSMC_inflamed	ENSG00000114026	OGG1	VSMC	0.770179	3.92039e-05	1.79789e-05
VSMC_inflamed	ENSG00000164362	TERT	VSMC	1.19698	4.1001e-05	1.89336e-05
VSMC_inflamed	ENSG00000150636	CCDC102B	VSMC	0.744377	4.24046e-05	1.97168e-05
VSMC_inflamed	ENSG00000173762	CD7	VSMC	2.53307	4.56801e-05	2.13853e-05
VSMC_inflamed	ENSG00000175164	ABO	VSMC	1.45322	4.59347e-05	2.1797e-05
VSMC_inflamed	ENSG00000163568	AIM2	VSMC	1.22094	4.59347e-05	2.173e-05
VSMC_inflamed	ENSG00000232810	TNF	VSMC	1.2443	4.83304e-05	2.30878e-05
VSMC_inflamed	ENSG00000262406	MMP12	VSMC	0.867757	5.35219e-05	2.57382e-05
VSMC_inflamed	ENSG00000123643	SLC36A1	VSMC	0.833574	5.58919e-05	2.70559e-05
VSMC_inflamed	ENSG00000174175	SELP	VSMC	1.0001	6.85963e-05	3.34243e-05
VSMC_inflamed	ENSG00000196083	IL1RAP	VSMC	0.882939	7.06902e-05	3.46697e-05
VSMC_inflamed	ENSG00000115718	PROC	VSMC	1.31138	9.14708e-05	4.51528e-05
VSMC_inflamed	ENSG00000167548	KMT2D	VSMC	0.709786	9.21045e-05	4.57589e-05
VSMC_inflamed	ENSG00000113088	GZMK	VSMC	1.1663	9.5829e-05	4.79145e-05
VSMC_inflamed	ENSG00000160789	LMNA	VSMC	-0.341425	9.95756e-05	5.01049e-05
VSMC_inflamed	ENSG00000069431	ABCC9	VSMC	0.746191	0.000113037	5.72384e-05
VSMC_inflamed	ENSG00000116824	CD2	VSMC	1.00537	0.000159431	8.12385e-05
VSMC_inflamed	ENSG00000183963	SMTN	VSMC	0.599371	0.000193806	9.93718e-05
VSMC_inflamed	ENSG00000122025	FLT3	VSMC	1.21405	0.000196624	0.000101443
VSMC_inflamed	ENSG00000179776	CDH5	VSMC	0.754975	0.000196859	0.000102713
VSMC_inflamed	ENSG00000196371	FUT4	VSMC	0.577851	0.000196859	0.000102818
VSMC_inflamed	ENSG00000130303	BST2	VSMC	-0.804543	0.000198105	0.0001041
VSMC_inflamed	ENSG00000102174	PHEX	VSMC	1.09552	0.000199339	0.000105383
VSMC_inflamed	ENSG00000137752	CASP1	VSMC	0.669713	0.000227438	0.000120962
VSMC_inflamed	ENSG00000149311	ATM	VSMC	0.52248	0.00022887	0.000122453
VSMC_inflamed	ENSG00000140398	NEIL1	VSMC	1.05568	0.00022997	0.000123773
VSMC_inflamed	ENSG00000116191	RALGPS2	VSMC	1.1594	0.000239573	0.000129705
VSMC_inflamed	ENSG00000087088	BAX	VSMC	0.717356	0.000240768	0.000131119
VSMC_inflamed	ENSG00000164687	FABP5	VSMC	0.752512	0.000249106	0.000136453
VSMC_inflamed	ENSG00000231764	DLX6-AS1	VSMC	1.06481	0.00026807	0.000147695
VSMC_inflamed	ENSG00000225556	C2CD4D	VSMC	1.78186	0.000289186	0.00016025
VSMC_inflamed	ENSG00000147113	DIPK2B	VSMC	0.90269	0.000355396	0.000198071
VSMC_inflamed	ENSG00000140937	CDH11	VSMC	-0.517772	0.000424234	0.000237787
VSMC_inflamed	ENSG00000196549	MME	VSMC	0.867689	0.000490344	0.000276404
VSMC_inflamed	ENSG00000081237	PTPRC	VSMC	0.702198	0.000495634	0.000280964
VSMC_inflamed	ENSG00000117519	CNN3	VSMC	-0.345086	0.000497643	0.000283688
VSMC_inflamed	ENSG00000131828	PDHA1	VSMC	0.443705	0.00066199	0.000379485
VSMC_inflamed	ENSG00000171236	LRG1	VSMC	1.39516	0.000709788	0.000409145
VSMC_inflamed	ENSG00000100393	EP300	VSMC	0.45425	0.00072345	0.000419325
VSMC_inflamed	ENSG00000081479	LRP2	VSMC	1.02021	0.000814481	0.000474682
VSMC_inflamed	ENSG00000102755	FLT1	VSMC	0.704011	0.000834867	0.000489221
VSMC_inflamed	ENSG00000136244	IL6	VSMC	0.797309	0.000855025	0.000503757
VSMC_inflamed	ENSG00000134853	PDGFRA	VSMC	-0.435339	0.000863979	0.000511784
VSMC_inflamed	ENSG00000198218	QRICH1	VSMC	0.429431	0.000888105	0.000528903
VSMC_inflamed	ENSG00000121807	CCR2	VSMC	0.954917	0.000934123	0.000559284
VSMC_inflamed	ENSG00000006377	DLX6	VSMC	0.807005	0.0010183	0.000612929
VSMC_inflamed	ENSG00000165124	SVEP1	VSMC	0.771548	0.00103728	0.000627655
VSMC_inflamed	ENSG00000088247	KHSRP	VSMC	-0.393086	0.00133371	0.00081127
VSMC_inflamed	ENSG00000113361	CDH6	VSMC	0.725136	0.00151288	0.000925074
VSMC_inflamed	ENSG00000196419	XRCC6	VSMC	-0.338529	0.00155451	0.000955477
VSMC_inflamed	ENSG00000137745	MMP13	VSMC	1.08934	0.00158052	0.0009765
VSMC_inflamed	ENSG00000164305	CASP3	VSMC	0.567837	0.00162868	0.00101144
VSMC_inflamed	ENSG00000104435	STMN2	VSMC	1.1097	0.00167768	0.00104722
VSMC_inflamed	ENSG00000163072	NOSTRIN	VSMC	0.91955	0.00169547	0.00106372
VSMC_inflamed	ENSG00000131203	IDO1	VSMC	0.883161	0.00202274	0.00127548
VSMC_inflamed	ENSG00000171634	BPTF	VSMC	0.385333	0.00283502	0.00179672
VSMC_inflamed	ENSG00000168056	LTBP3	VSMC	-0.291839	0.00310869	0.00198006
VSMC_inflamed	ENSG00000170476	MZB1	VSMC	0.781508	0.0033652	0.00215416
VSMC_inflamed	ENSG00000099977	DDT	VSMC	0.95313	0.00357192	0.00229786
VSMC_inflamed	ENSG00000133392	MYH11	VSMC	-0.516695	0.00393614	0.00255724
VSMC_inflamed	ENSG00000187720	THSD4	VSMC	-0.390544	0.00393614	0.0025457
VSMC_inflamed	ENSG00000064989	CALCRL	VSMC	-0.435837	0.00466598	0.00304626
VSMC_inflamed	ENSG00000213088	ACKR1	VSMC	0.92016	0.00490563	0.00321834
VSMC_inflamed	ENSG00000180875	GREM2	VSMC	1.15635	0.00498461	0.00328603
VSMC_inflamed	ENSG00000143546	S100A8	VSMC	0.968561	0.00526405	0.00348702
VSMC_inflamed	ENSG00000137441	FGFBP2	VSMC	0.843584	0.00527622	0.00351188
VSMC_inflamed	ENSG00000151617	EDNRA	VSMC	0.466069	0.00535734	0.00358294
VSMC_inflamed	ENSG00000275385	CCL18	VSMC	0.715334	0.00542038	0.00364236
VSMC_inflamed	ENSG00000153563	CD8A	VSMC	0.825986	0.00623972	0.00421281
VSMC_inflamed	ENSG00000163106	HPGDS	VSMC	0.754034	0.00639845	0.00434035
VSMC_inflamed	ENSG00000095970	TREM2	VSMC	0.850364	0.00650368	0.00443245
VSMC_inflamed	ENSG00000173535	TNFRSF10C	VSMC	0.580261	0.00704539	0.00482408
VSMC_inflamed	ENSG00000126581	BECN1	VSMC	-0.437007	0.00717446	0.0049353
VSMC_inflamed	ENSG00000139874	SSTR1	VSMC	0.810719	0.00733079	0.00506618
VSMC_inflamed	ENSG00000174059	CD34	VSMC	-0.540202	0.00784534	0.00544676
VSMC_inflamed	ENSG00000167286	CD3D	VSMC	0.914996	0.00842819	0.00587826
VSMC_inflamed	ENSG00000102010	BMX	VSMC	0.77775	0.00887668	0.00621933
VSMC_inflamed	ENSG00000130203	APOE	VSMC	-0.94512	0.011256	0.00792218
VSMC_inflamed	ENSG00000271447	MMP28	VSMC	0.670036	0.0120056	0.00848801
VSMC_inflamed	ENSG00000259207	ITGB3	VSMC	0.408936	0.0122698	0.0087139
VSMC_inflamed	ENSG00000276085	CCL3L1	VSMC	1.05105	0.0132167	0.00942846
VSMC_inflamed	ENSG00000155011	DKK2	VSMC	0.621314	0.0132608	0.00950216
VSMC_inflamed	ENSG00000109846	CRYAB	VSMC	-0.338308	0.0141209	0.0102084
VSMC_inflamed	ENSG00000140941	MAP1LC3B	VSMC	0.350936	0.0141209	0.0102024
VSMC_inflamed	ENSG00000048052	HDAC9	VSMC	0.379157	0.0145025	0.0105305
VSMC_inflamed	ENSG00000162407	PLPP3	VSMC	-0.319463	0.0152318	0.0111086
VSMC_inflamed	ENSG00000145782	ATG12	VSMC	0.316105	0.0174357	0.0127714
VSMC_inflamed	ENSG00000204262	COL5A2	VSMC	-0.425338	0.0185786	0.0136677
VSMC_inflamed	ENSG00000204217	BMPR2	VSMC	-0.29057	0.0210066	0.0155208
VSMC_inflamed	ENSG00000172236	TPSAB1	VSMC	1.14121	0.0216089	0.0160346
VSMC_inflamed	ENSG00000161011	SQSTM1	VSMC	-0.246592	0.0219118	0.0163291
VSMC_inflamed	ENSG00000129038	LOXL1	VSMC	-0.390276	0.0233476	0.0174736
VSMC_inflamed	ENSG00000197903	HIST1H2BK	VSMC	-0.440267	0.0249973	0.0187877
VSMC_inflamed	ENSG00000106799	TGFBR1	VSMC	-0.357864	0.0250747	0.0189258
VSMC_inflamed	ENSG00000141510	TP53	VSMC	0.344699	0.0253554	0.0192184
VSMC_inflamed	ENSG00000163734	CXCL3	VSMC	0.750407	0.0271917	0.0206969
VSMC_inflamed	ENSG00000224259	LINC01133	VSMC	0.625603	0.0275147	0.0210303
VSMC_inflamed	ENSG00000073050	XRCC1	VSMC	0.355282	0.0287186	0.022042
VSMC_inflamed	ENSG00000019169	MARCO	VSMC	0.626612	0.0353223	0.0272229
VSMC_inflamed	ENSG00000197253	TPSB2	VSMC	0.935818	0.0387699	0.0300035
VSMC_inflamed	ENSG00000166402	TUB	VSMC	0.425078	0.0403973	0.0313916
VSMC_inflamed	ENSG00000131477	RAMP2	VSMC	0.556333	0.0467272	0.0364591
VSMC_modul	ENSG00000163751	CPA3	VSMC	5.63864	2.73903e-23	8.72302e-26
VSMC_modul	ENSG00000172236	TPSAB1	VSMC	6.56235	3.73449e-19	2.37866e-21
VSMC_modul	ENSG00000197253	TPSB2	VSMC	5.63455	1.58405e-16	1.51342e-18
VSMC_modul	ENSG00000157404	KIT	VSMC	3.96436	9.40092e-13	1.19757e-14
VSMC_modul	ENSG00000105880	DLX5	VSMC	3.77752	3.17816e-12	5.06076e-14
VSMC_modul	ENSG00000006377	DLX6	VSMC	3.67954	1.41482e-10	2.89724e-12
VSMC_modul	ENSG00000231764	DLX6-AS1	VSMC	4.01402	1.41482e-10	3.15406e-12
VSMC_modul	ENSG00000187720	THSD4	VSMC	2.73529	8.28077e-10	2.10975e-11
VSMC_modul	ENSG00000137801	THBS1	VSMC	-3.50322	4.47842e-07	1.28362e-08
VSMC_modul	ENSG00000179914	ITLN1	VSMC	3.36004	1.57005e-06	5.00017e-08
VSMC_modul	ENSG00000149534	MS4A2	VSMC	3.38438	5.20637e-06	1.82389e-07
VSMC_modul	ENSG00000131477	RAMP2	VSMC	3.17601	1.26998e-05	4.85343e-07
VSMC_modul	ENSG00000205362	MT1A	VSMC	4.72645	3.84936e-05	1.59369e-06
VSMC_modul	ENSG00000130176	CNN1	VSMC	-2.305	6.91303e-05	3.3024e-06
VSMC_modul	ENSG00000180875	GREM2	VSMC	3.36394	6.91303e-05	3.12858e-06
VSMC_modul	ENSG00000133392	MYH11	VSMC	-1.52702	7.6114e-05	3.87842e-06
VSMC_modul	ENSG00000150636	CCDC102B	VSMC	2.21473	0.000109177	5.91086e-06
VSMC_modul	ENSG00000106366	SERPINE1	VSMC	-2.46585	0.000163073	9.34816e-06
VSMC_modul	ENSG00000163072	NOSTRIN	VSMC	2.81605	0.000190605	1.15334e-05
VSMC_modul	ENSG00000196549	MME	VSMC	2.74477	0.00032113	2.05592e-05
VSMC_modul	ENSG00000133246	PRAM1	VSMC	3.39334	0.00032113	2.14769e-05
VSMC_modul	ENSG00000064989	CALCRL	VSMC	1.74178	0.000448453	3.14203e-05
VSMC_modul	ENSG00000117399	CDC20	VSMC	2.69489	0.00045071	3.30138e-05
VSMC_modul	ENSG00000037280	FLT4	VSMC	2.77156	0.000479264	3.66316e-05
VSMC_modul	ENSG00000002330	BAD	VSMC	3.08601	0.000487642	3.90639e-05
VSMC_modul	ENSG00000125538	IL1B	VSMC	3.89182	0.000487642	4.0378e-05
VSMC_modul	ENSG00000137745	MMP13	VSMC	2.83745	0.000559154	4.80801e-05
VSMC_modul	ENSG00000121966	CXCR4	VSMC	2.23073	0.000715398	6.37934e-05
VSMC_modul	ENSG00000143546	S100A8	VSMC	2.96747	0.000744281	6.87393e-05
VSMC_modul	ENSG00000155011	DKK2	VSMC	2.55202	0.00104007	9.93698e-05
VSMC_modul	ENSG00000149294	NCAM1	VSMC	2.52336	0.00109409	0.000108016
VSMC_modul	ENSG00000164867	NOS3	VSMC	2.40499	0.00111573	0.000116337
VSMC_modul	ENSG00000149591	TAGLN	VSMC	-0.912736	0.00111573	0.000117258
VSMC_modul	ENSG00000180644	PRF1	VSMC	2.52109	0.00112316	0.000121616
VSMC_modul	ENSG00000012124	CD22	VSMC	2.66043	0.00231748	0.000258318
VSMC_modul	ENSG00000232810	TNF	VSMC	2.7869	0.00235776	0.000270316
VSMC_modul	ENSG00000105369	CD79A	VSMC	2.80694	0.00260261	0.000306677
VSMC_modul	ENSG00000141682	PMAIP1	VSMC	2.43252	0.00270519	0.000327379
VSMC_modul	ENSG00000175595	ERCC4	VSMC	2.17695	0.00281685	0.000358834
VSMC_modul	ENSG00000163600	ICOS	VSMC	2.40636	0.00281685	0.00035849
VSMC_modul	ENSG00000174175	SELP	VSMC	2.44975	0.00298433	0.000389674
VSMC_modul	ENSG00000163687	DNASE1L3	VSMC	2.45981	0.00303302	0.000405691
VSMC_modul	ENSG00000115414	FN1	VSMC	-1.35607	0.00326558	0.000447197
VSMC_modul	ENSG00000137441	FGFBP2	VSMC	2.62437	0.00333634	0.000467513
VSMC_modul	ENSG00000165949	IFI27	VSMC	2.59262	0.00338633	0.000485303
VSMC_modul	ENSG00000171051	FPR1	VSMC	2.30538	0.00349602	0.000512155
VSMC_modul	ENSG00000134817	APLNR	VSMC	2.3065	0.00377324	0.000564784
VSMC_modul	ENSG00000140398	NEIL1	VSMC	2.26881	0.00399786	0.000611138
VSMC_modul	ENSG00000167286	CD3D	VSMC	2.91373	0.00408405	0.000640387
VSMC_modul	ENSG00000115607	IL18RAP	VSMC	2.74904	0.00408405	0.000650326
VSMC_modul	ENSG00000277632	CCL3	VSMC	2.59967	0.00436057	0.000708245
VSMC_modul	ENSG00000090382	LYZ	VSMC	1.81818	0.00441606	0.000731322
VSMC_modul	ENSG00000183484	GPR132	VSMC	2.63054	0.00462175	0.000780104
VSMC_modul	ENSG00000128052	KDR	VSMC	2.34157	0.00501558	0.000862552
VSMC_modul	ENSG00000113088	GZMK	VSMC	2.66123	0.00522202	0.000919579
VSMC_modul	ENSG00000261371	PECAM1	VSMC	1.86594	0.00522202	0.000931316
VSMC_modul	ENSG00000051180	RAD51	VSMC	1.98029	0.00544258	0.000987985
VSMC_modul	ENSG00000276085	CCL3L1	VSMC	3.81752	0.0054936	0.00101474
VSMC_modul	ENSG00000095002	MSH2	VSMC	1.59737	0.00599965	0.00112732
VSMC_modul	ENSG00000163568	AIM2	VSMC	2.37236	0.0063656	0.00127686
VSMC_modul	ENSG00000087586	AURKA	VSMC	1.85816	0.0063656	0.00131719
VSMC_modul	ENSG00000178999	AURKB	VSMC	2.17262	0.0063656	0.00131772
VSMC_modul	ENSG00000174059	CD34	VSMC	1.47774	0.0063656	0.00130799
VSMC_modul	ENSG00000147113	DIPK2B	VSMC	2.26239	0.0063656	0.00122255
VSMC_modul	ENSG00000101335	MYL9	VSMC	-0.901632	0.0063656	0.00130491
VSMC_modul	ENSG00000169783	LINGO1	VSMC	2.4076	0.0065644	0.00137978
VSMC_modul	ENSG00000163734	CXCL3	VSMC	2.52096	0.00693706	0.00150229
VSMC_modul	ENSG00000180871	CXCR2	VSMC	1.91312	0.00693706	0.00149256
VSMC_modul	ENSG00000163106	HPGDS	VSMC	2.19901	0.00775283	0.00170365
VSMC_modul	ENSG00000143248	RGS5	VSMC	-1.08926	0.00803244	0.00179067
VSMC_modul	ENSG00000213088	ACKR1	VSMC	2.46043	0.0081754	0.00184858
VSMC_modul	ENSG00000049540	ELN	VSMC	3.16832	0.00822781	0.00191461
VSMC_modul	ENSG00000111537	IFNG	VSMC	2.05966	0.00822781	0.00193904
VSMC_modul	ENSG00000095970	TREM2	VSMC	2.30815	0.00822781	0.0019389
VSMC_modul	ENSG00000102755	FLT1	VSMC	1.59726	0.0084924	0.00202844
VSMC_modul	ENSG00000153563	CD8A	VSMC	2.27376	0.00896416	0.00219822
VSMC_modul	ENSG00000117707	PROX1	VSMC	2.46604	0.00896416	0.00218104
VSMC_modul	ENSG00000104435	STMN2	VSMC	2.45902	0.0096271	0.00239145
VSMC_modul	ENSG00000156738	MS4A1	VSMC	1.91639	0.00996044	0.00250597
VSMC_modul	ENSG00000129173	E2F8	VSMC	2.1938	0.0100154	0.0025517
VSMC_modul	ENSG00000163464	CXCR1	VSMC	2.24256	0.0107346	0.00276912
VSMC_modul	ENSG00000115523	GNLY	VSMC	3.05669	0.01077	0.00281256
VSMC_modul	ENSG00000166535	A2ML1	VSMC	2.21581	0.0107888	0.00285182
VSMC_modul	ENSG00000137752	CASP1	VSMC	1.5921	0.0113776	0.00304368
VSMC_modul	ENSG00000134853	PDGFRA	VSMC	1.12148	0.0115333	0.00312208
VSMC_modul	ENSG00000166033	HTRA1	VSMC	-1.04895	0.0116519	0.00319128
VSMC_modul	ENSG00000107796	ACTA2	VSMC	-0.766991	0.011722	0.00324782
VSMC_modul	ENSG00000104738	MCM4	VSMC	1.78382	0.0124458	0.00352762
VSMC_modul	ENSG00000020922	MRE11	VSMC	1.84261	0.0124458	0.00350372
VSMC_modul	ENSG00000268257	AIRN	VSMC	2.17239	0.0124958	0.00360401
VSMC_modul	ENSG00000121807	CCR2	VSMC	1.97702	0.0124958	0.00362138
VSMC_modul	ENSG00000224259	LINC01133	VSMC	1.92472	0.0137985	0.00404286
VSMC_modul	ENSG00000123999	INHA	VSMC	2.35917	0.0142581	0.00422295
VSMC_modul	ENSG00000119535	CSF3R	VSMC	2.26515	0.0142683	0.00427141
VSMC_modul	ENSG00000110799	VWF	VSMC	2.04724	0.0142943	0.00432471
VSMC_modul	ENSG00000102010	BMX	VSMC	2.30226	0.0165584	0.0050946
VSMC_modul	ENSG00000099977	DDT	VSMC	1.94383	0.0165584	0.00511517
VSMC_modul	ENSG00000136244	IL6	VSMC	1.69475	0.0165854	0.00517634
VSMC_modul	ENSG00000143184	XCL1	VSMC	1.66298	0.0174364	0.00549747
VSMC_modul	ENSG00000213809	KLRK1	VSMC	1.89382	0.0188932	0.00601693
VSMC_modul	ENSG00000198178	CLEC4C	VSMC	2.20493	0.019117	0.00619954
VSMC_modul	ENSG00000173327	MAP3K11	VSMC	2.84055	0.019117	0.00620997
VSMC_modul	ENSG00000131203	IDO1	VSMC	1.90103	0.019555	0.00644554
VSMC_modul	ENSG00000204323	SMIM5	VSMC	1.91702	0.019555	0.0064768
VSMC_modul	ENSG00000198670	LPA	VSMC	1.32246	0.0208967	0.00698775
VSMC_modul	ENSG00000138795	LEF1	VSMC	1.71796	0.020977	0.00708141
VSMC_modul	ENSG00000277734	TRAC	VSMC	1.78802	0.0210074	0.00715858
VSMC_modul	ENSG00000089685	BIRC5	VSMC	1.8904	0.0223081	0.00831226
VSMC_modul	ENSG00000122786	CALD1	VSMC	-0.851787	0.0223081	0.0082565
VSMC_modul	ENSG00000140932	CMTM2	VSMC	2.08594	0.0223081	0.00812664
VSMC_modul	ENSG00000248323	LUCAT1	VSMC	1.23129	0.0223081	0.00826505
VSMC_modul	ENSG00000019169	MARCO	VSMC	1.82303	0.0223081	0.00826578
VSMC_modul	ENSG00000166508	MCM7	VSMC	1.48501	0.0223081	0.00797243
VSMC_modul	ENSG00000115718	PROC	VSMC	2.64594	0.0223081	0.00784908
VSMC_modul	ENSG00000116191	RALGPS2	VSMC	2.41489	0.0223081	0.00785326
VSMC_modul	ENSG00000162723	SLAMF9	VSMC	2.04688	0.0223081	0.00801421
VSMC_modul	ENSG00000184292	TACSTD2	VSMC	1.73778	0.0223081	0.00787426
VSMC_modul	ENSG00000126787	DLGAP5	VSMC	1.89181	0.0224706	0.00858749
VSMC_modul	ENSG00000131747	TOP2A	VSMC	1.81531	0.0224706	0.00858051
VSMC_modul	ENSG00000106018	VIPR2	VSMC	1.553	0.0224706	0.00847297
VSMC_modul	ENSG00000225556	C2CD4D	VSMC	4.11216	0.0234683	0.00904352
VSMC_modul	ENSG00000171236	LRG1	VSMC	3.39186	0.025247	0.00980933
VSMC_modul	ENSG00000102265	TIMP1	VSMC	-1.45652	0.026998	0.0105756
VSMC_modul	ENSG00000198830	HMGN2	VSMC	0.730566	0.0280031	0.0110585
VSMC_modul	ENSG00000150337	FCGR1A	VSMC	1.46059	0.0284771	0.011365
VSMC_modul	ENSG00000148773	MKI67	VSMC	2.25694	0.0284771	0.0114271
VSMC_modul	ENSG00000113721	PDGFRB	VSMC	0.926403	0.0293538	0.0119659
VSMC_modul	ENSG00000196419	XRCC6	VSMC	0.930203	0.0293538	0.0119176
VSMC_modul	ENSG00000175445	LPL	VSMC	1.80012	0.0296943	0.0121993
VSMC_modul	ENSG00000162407	PLPP3	VSMC	1.0443	0.0299883	0.0124155
VSMC_modul	ENSG00000173762	CD7	VSMC	5.50056	0.0304883	0.0127196
VSMC_modul	ENSG00000101162	TUBB1	VSMC	2.02539	0.0305477	0.0128417
VSMC_modul	ENSG00000176083	ZNF683	VSMC	2.24414	0.0306435	0.0129796
VSMC_modul	ENSG00000135443	KRT85	VSMC	1.78851	0.0307787	0.0132277
VSMC_modul	ENSG00000126215	XRCC3	VSMC	1.5553	0.0307787	0.0132329
VSMC_modul	ENSG00000105327	BBC3	VSMC	2.31653	0.0308393	0.0133572
VSMC_modul	ENSG00000168542	COL3A1	VSMC	-1.00238	0.031832	0.0138885
VSMC_modul	ENSG00000100453	GZMB	VSMC	1.63796	0.0336555	0.0147913
VSMC_modul	ENSG00000164104	HMGB2	VSMC	1.20946	0.0346336	0.015552
VSMC_modul	ENSG00000140941	MAP1LC3B	VSMC	1.17939	0.0346336	0.0154775
VSMC_modul	ENSG00000100297	MCM5	VSMC	1.43808	0.0346336	0.0155292
VSMC_modul	ENSG00000275385	CCL18	VSMC	1.57844	0.0361807	0.016362
VSMC_modul	ENSG00000178404	CEP295NL	VSMC	1.56178	0.036924	0.0168157
VSMC_modul	ENSG00000136634	IL10	VSMC	1.76734	0.0370134	0.0169743
VSMC_modul	ENSG00000140678	ITGAX	VSMC	1.42488	0.0409225	0.0190277
VSMC_modul	ENSG00000081479	LRP2	VSMC	1.92724	0.0409225	0.0189908
VSMC_modul	ENSG00000061656	SPAG4	VSMC	2.03141	0.0411554	0.019267
VSMC_modul	ENSG00000179776	CDH5	VSMC	1.57859	0.0415933	0.0199551
VSMC_modul	ENSG00000170312	CDK1	VSMC	1.79016	0.0415933	0.019901
VSMC_modul	ENSG00000170476	MZB1	VSMC	1.84482	0.0415933	0.0200018
VSMC_modul	ENSG00000164362	TERT	VSMC	2.18288	0.0415933	0.0196998
VSMC_modul	ENSG00000203883	SOX18	VSMC	2.42813	0.0418986	0.0202821
VSMC_modul	ENSG00000177455	CD19	VSMC	1.75423	0.0426112	0.0208985
VSMC_modul	ENSG00000018280	SLC11A1	VSMC	2.27886	0.0426112	0.0208598
VSMC_modul	ENSG00000171611	PTCRA	VSMC	3.04335	0.042715	0.0210854
VSMC_modul	ENSG00000120156	TEK	VSMC	1.79171	0.0442969	0.0220074
VSMC_modul	ENSG00000077522	ACTN2	VSMC	1.37907	0.0449154	0.0228689
VSMC_modul	ENSG00000131981	LGALS3	VSMC	1.07969	0.0449154	0.0224757
VSMC_modul	ENSG00000100985	MMP9	VSMC	1.9853	0.0449154	0.0227237
VSMC_modul	ENSG00000111252	SH2B3	VSMC	1.32305	0.0449154	0.0228869
VSMC_modul	ENSG00000130203	APOE	VSMC	1.79489	0.0451961	0.0231738
VSMC_modul	ENSG00000117281	CD160	VSMC	1.41668	0.0456423	0.0240174
VSMC_modul	ENSG00000010610	CD4	VSMC	1.36532	0.0456423	0.0241294
VSMC_modul	ENSG00000186377	CYP4X1	VSMC	1.00838	0.0456423	0.024014
VSMC_modul	ENSG00000122025	FLT3	VSMC	1.98997	0.0456423	0.0236113
VSMC_modul	ENSG00000143799	PARP1	VSMC	1.1548	0.0456423	0.0237778
VSMC_modul	ENSG00000108691	CCL2	VSMC	1.12487	0.0458039	0.0245066
VSMC_modul	ENSG00000203747	FCGR3A	VSMC	1.30062	0.0458039	0.0244766
VSMC_modul	ENSG00000115590	IL1R2	VSMC	1.78067	0.0459684	0.024741
VSMC_modul	ENSG00000150045	KLRF1	VSMC	2.0432	0.0462179	0.0250224
VSMC_modul	ENSG00000178726	THBD	VSMC	1.00815	0.0462304	0.0251764
VSMC_modul	ENSG00000151617	EDNRA	VSMC	1.22175	0.0478556	0.0262139
VSMC_modul	ENSG00000012779	ALOX5	VSMC	1.70399	0.048938	0.0274302
VSMC_modul	ENSG00000164125	GASK1B	VSMC	-1.04153	0.048938	0.0271845
VSMC_modul	ENSG00000140416	TPM1	VSMC	-0.595096	0.048938	0.027331
VSMC_modul	ENSG00000197385	ZNF860	VSMC	1.59102	0.048938	0.0269633
EC_1	ENSG00000037280	FLT4	Endothelial	3.7857	1.00651e-11	6.41089e-14
EC_1	ENSG00000127083	OMD	Endothelial	-2.43734	1.00651e-11	3.27347e-14
EC_1	ENSG00000140937	CDH11	Endothelial	-2.36029	2.30284e-09	2.20016e-11
EC_1	ENSG00000147113	DIPK2B	Endothelial	2.56887	3.14506e-09	4.00645e-11
EC_1	ENSG00000225746	MEG8	Endothelial	2.70533	4.52942e-09	7.21245e-11
EC_1	ENSG00000164687	FABP5	Endothelial	2.1892	6.1331e-09	1.28174e-10
EC_1	ENSG00000128052	KDR	Endothelial	3.22356	6.1331e-09	1.36725e-10
EC_1	ENSG00000174175	SELP	Endothelial	-1.73136	3.02135e-08	7.69771e-10
EC_1	ENSG00000183963	SMTN	Endothelial	2.40183	7.54052e-08	2.1613e-09
EC_1	ENSG00000121966	CXCR4	Endothelial	2.51572	1.23682e-07	4.14582e-09
EC_1	ENSG00000101000	PROCR	Endothelial	-1.60576	1.23682e-07	4.33282e-09
EC_1	ENSG00000134817	APLNR	Endothelial	2.21778	2.21503e-07	8.46507e-09
EC_1	ENSG00000133800	LYVE1	Endothelial	2.50188	7.40132e-07	3.06424e-08
EC_1	ENSG00000182871	COL18A1	Endothelial	1.58206	1.45083e-06	6.46868e-08
EC_1	ENSG00000243716	NPIPB5	Endothelial	1.19038	1.37529e-05	6.56987e-07
EC_1	ENSG00000183765	CHEK2	Endothelial	1.86857	1.45008e-05	7.38896e-07
EC_1	ENSG00000170476	MZB1	Endothelial	2.7456	1.48204e-05	8.02376e-07
EC_1	ENSG00000030110	BAK1	Endothelial	1.62643	1.79431e-05	1.02859e-06
EC_1	ENSG00000155011	DKK2	Endothelial	-2.11701	1.80758e-05	1.09376e-06
EC_1	ENSG00000115594	IL1R1	Endothelial	-1.62392	3.67277e-05	2.33934e-06
EC_1	ENSG00000115414	FN1	Endothelial	-1.25647	5.98395e-05	4.002e-06
EC_1	ENSG00000163072	NOSTRIN	Endothelial	2.1987	6.18404e-05	4.33276e-06
EC_1	ENSG00000213809	KLRK1	Endothelial	2.27798	7.79092e-05	5.70672e-06
EC_1	ENSG00000100453	GZMB	Endothelial	2.39646	7.92851e-05	6.06e-06
EC_1	ENSG00000140287	HDC	Endothelial	1.32894	0.00012384	9.85991e-06
EC_1	ENSG00000136634	IL10	Endothelial	2.7135	0.000166884	1.38184e-05
EC_1	ENSG00000069122	ADGRF5	Endothelial	1.2654	0.000190949	1.64192e-05
EC_1	ENSG00000078401	EDN1	Endothelial	-1.56002	0.0002331	2.11899e-05
EC_1	ENSG00000148773	MKI67	Endothelial	2.75045	0.0002331	2.15283e-05
EC_1	ENSG00000180644	PRF1	Endothelial	2.22231	0.000258093	2.46586e-05
EC_1	ENSG00000081237	PTPRC	Endothelial	1.44283	0.000322306	3.182e-05
EC_1	ENSG00000170160	CCDC144A	Endothelial	1.40382	0.000330869	3.37192e-05
EC_1	ENSG00000167483	NIBAN3	Endothelial	2.13265	0.000479232	5.03651e-05
EC_1	ENSG00000012048	BRCA1	Endothelial	1.71723	0.000527873	5.71583e-05
EC_1	ENSG00000102010	BMX	Endothelial	-1.38701	0.000534841	5.9616e-05
EC_1	ENSG00000177575	CD163	Endothelial	1.84819	0.000686778	7.87389e-05
EC_1	ENSG00000161905	ALOX15	Endothelial	2.33611	0.000732212	8.62797e-05
EC_1	ENSG00000231721	LINC-PINT	Endothelial	0.933638	0.000800208	9.68405e-05
EC_1	ENSG00000116824	CD2	Endothelial	1.93339	0.000844143	0.000104846
EC_1	ENSG00000153563	CD8A	Endothelial	2.11913	0.000917166	0.000116836
EC_1	ENSG00000157404	KIT	Endothelial	2.01031	0.0011421	0.000149128
EC_1	ENSG00000048052	HDAC9	Endothelial	1.6344	0.00118366	0.000158323
EC_1	ENSG00000163687	DNASE1L3	Endothelial	1.83124	0.00130217	0.000178323
EC_1	ENSG00000138795	LEF1	Endothelial	1.6324	0.00132794	0.00018608
EC_1	ENSG00000160789	LMNA	Endothelial	0.781465	0.00168249	0.000241121
EC_1	ENSG00000026025	VIM	Endothelial	-0.501485	0.00178549	0.000261569
EC_1	ENSG00000167286	CD3D	Endothelial	2.30702	0.0018375	0.000280872
EC_1	ENSG00000132334	PTPRE	Endothelial	1.01916	0.0018375	0.000280892
EC_1	ENSG00000137441	FGFBP2	Endothelial	2.01529	0.00206463	0.000322188
EC_1	ENSG00000177455	CD19	Endothelial	1.88547	0.00210573	0.000335308
EC_1	ENSG00000198670	LPA	Endothelial	1.60201	0.00253799	0.000412221
EC_1	ENSG00000131747	TOP2A	Endothelial	1.80265	0.00296562	0.000491121
EC_1	ENSG00000179776	CDH5	Endothelial	0.529653	0.00324833	0.000548285
EC_1	ENSG00000102265	TIMP1	Endothelial	-1.02443	0.00328564	0.000565047
EC_1	ENSG00000087586	AURKA	Endothelial	1.82723	0.00371354	0.00065046
EC_1	ENSG00000104738	MCM4	Endothelial	1.7699	0.00374955	0.00066871
EC_1	ENSG00000073050	XRCC1	Endothelial	1.29132	0.0038509	0.000699049
EC_1	ENSG00000262406	MMP12	Endothelial	1.71365	0.00401741	0.00074207
EC_1	ENSG00000117281	CD160	Endothelial	1.52826	0.00444122	0.000834496
EC_1	ENSG00000248323	LUCAT1	Endothelial	1.25773	0.00468015	0.000894297
EC_1	ENSG00000164125	GASK1B	Endothelial	-0.757571	0.00544263	0.00105733
EC_1	ENSG00000135218	CD36	Endothelial	1.71485	0.00544401	0.00107493
EC_1	ENSG00000141682	PMAIP1	Endothelial	1.79331	0.00566471	0.00115459
EC_1	ENSG00000115884	SDC1	Endothelial	1.93878	0.00566471	0.0011367
EC_1	ENSG00000198830	HMGN2	Endothelial	0.827467	0.00674472	0.0013962
EC_1	ENSG00000069431	ABCC9	Endothelial	1.3844	0.00680746	0.00144473
EC_1	ENSG00000259207	ITGB3	Endothelial	-0.725625	0.00680746	0.00145255
EC_1	ENSG00000204217	BMPR2	Endothelial	-0.748871	0.00715523	0.00161265
EC_1	ENSG00000164305	CASP3	Endothelial	1.04791	0.00715523	0.0016179
EC_1	ENSG00000141052	MYOCD	Endothelial	1.53912	0.00715523	0.00157958
EC_1	ENSG00000106018	VIPR2	Endothelial	1.43708	0.00715523	0.00159783
EC_1	ENSG00000137745	MMP13	Endothelial	2.36092	0.00726292	0.00166538
EC_1	ENSG00000203747	FCGR3A	Endothelial	1.30157	0.00838187	0.00194865
EC_1	ENSG00000178726	THBD	Endothelial	-0.717789	0.00851949	0.00200778
EC_1	ENSG00000197930	ERO1A	Endothelial	0.816786	0.00977704	0.00233528
EC_1	ENSG00000172572	PDE3A	Endothelial	-1.27954	0.0100855	0.00244108
EC_1	ENSG00000129173	E2F8	Endothelial	1.78558	0.0106276	0.00260614
EC_1	ENSG00000139618	BRCA2	Endothelial	2.01136	0.0111916	0.00278009
EC_1	ENSG00000275385	CCL18	Endothelial	1.31382	0.0115694	0.00297553
EC_1	ENSG00000277632	CCL3	Endothelial	2.02218	0.0115694	0.00298446
EC_1	ENSG00000156738	MS4A1	Endothelial	1.4753	0.0115694	0.00292982
EC_1	ENSG00000070961	ATP2B1	Endothelial	0.913094	0.0119456	0.00311954
EC_1	ENSG00000166508	MCM7	Endothelial	1.09286	0.0127071	0.00335889
EC_1	ENSG00000196549	MME	Endothelial	1.49838	0.0127457	0.00345026
EC_1	ENSG00000196588	MRTFA	Endothelial	0.763459	0.0127457	0.00344372
EC_1	ENSG00000119688	ABCD4	Endothelial	1.1339	0.0142641	0.00397854
EC_1	ENSG00000125868	DSTN	Endothelial	-0.606113	0.0142641	0.00399758
EC_1	ENSG00000140678	ITGAX	Endothelial	1.42326	0.0142641	0.00394187
EC_1	ENSG00000179914	ITLN1	Endothelial	-2.26896	0.0145349	0.00411976
EC_1	ENSG00000011465	DCN	Endothelial	-1.10882	0.0150917	0.0043737
EC_1	ENSG00000102755	FLT1	Endothelial	0.848966	0.0150917	0.00432576
EC_1	ENSG00000109684	CLNK	Endothelial	1.57928	0.0153242	0.00448989
EC_1	ENSG00000117399	CDC20	Endothelial	1.93854	0.0174491	0.00516806
EC_1	ENSG00000101162	TUBB1	Endothelial	1.51475	0.0178731	0.00535055
EC_1	ENSG00000149311	ATM	Endothelial	0.905392	0.0180059	0.00544765
EC_1	ENSG00000166535	A2ML1	Endothelial	1.92761	0.0202343	0.00631517
EC_1	ENSG00000133789	SWAP70	Endothelial	0.81154	0.0202343	0.00626327
EC_1	ENSG00000162692	VCAM1	Endothelial	-0.814526	0.0202343	0.00621184
EC_1	ENSG00000150636	CCDC102B	Endothelial	1.03678	0.0204427	0.00644532
EC_1	ENSG00000121807	CCR2	Endothelial	1.28803	0.0219261	0.00698282
EC_1	ENSG00000010610	CD4	Endothelial	1.09993	0.0225243	0.00724507
EC_1	ENSG00000152402	GUCY1A2	Endothelial	1.3207	0.0232847	0.00756383
EC_1	ENSG00000100644	HIF1A	Endothelial	0.630529	0.0234812	0.00770244
EC_1	ENSG00000106991	ENG	Endothelial	-0.579739	0.0245985	0.00814728
EC_1	ENSG00000115457	IGFBP2	Endothelial	-0.93426	0.0260963	0.00901447
EC_1	ENSG00000102174	PHEX	Endothelial	1.59859	0.0260963	0.00905892
EC_1	ENSG00000116191	RALGPS2	Endothelial	1.40658	0.0260963	0.00895079
EC_1	ENSG00000184292	TACSTD2	Endothelial	1.27135	0.0260963	0.00880127
EC_1	ENSG00000110799	VWF	Endothelial	-0.795439	0.0260963	0.00900348
EC_1	ENSG00000180871	CXCR2	Endothelial	1.39106	0.0261857	0.00917332
EC_1	ENSG00000080854	IGSF9B	Endothelial	1.67739	0.0295964	0.0104624
EC_1	ENSG00000257335	MGAM	Endothelial	1.37284	0.0310061	0.0110595
EC_1	ENSG00000163106	HPGDS	Endothelial	1.78827	0.0330095	0.0118792
EC_1	ENSG00000126215	XRCC3	Endothelial	1.1318	0.0336437	0.0122146
EC_1	ENSG00000089685	BIRC5	Endothelial	1.53044	0.0369351	0.0138531
EC_1	ENSG00000115607	IL18RAP	Endothelial	1.7801	0.0369351	0.0137475
EC_1	ENSG00000076242	MLH1	Endothelial	0.938296	0.0369351	0.0136122
EC_1	ENSG00000204323	SMIM5	Endothelial	1.56113	0.0369351	0.0138801
EC_1	ENSG00000006377	DLX6	Endothelial	1.33425	0.0391007	0.0148184
EC_1	ENSG00000170312	CDK1	Endothelial	1.25688	0.0434133	0.0165911
EC_1	ENSG00000126787	DLGAP5	Endothelial	1.26651	0.043588	0.0167966
EC_1	ENSG00000163464	CXCR1	Endothelial	1.29295	0.0444092	0.0175332
EC_1	ENSG00000133392	MYH11	Endothelial	-0.719245	0.0444092	0.0175374
EC_1	ENSG00000176083	ZNF683	Endothelial	1.61643	0.0444092	0.0174209
EC_1	ENSG00000268257	AIRN	Endothelial	1.31107	0.0455733	0.0181846
EC_1	ENSG00000105369	CD79A	Endothelial	1.61064	0.0455733	0.0185988
EC_1	ENSG00000198178	CLEC4C	Endothelial	1.44544	0.0455733	0.0183155
EC_1	ENSG00000162771	FAM71A	Endothelial	1.32591	0.0455733	0.0187228
EC_1	ENSG00000134539	KLRD1	Endothelial	1.07514	0.0455733	0.0186225
EC_1	ENSG00000183484	GPR132	Endothelial	1.29683	0.0458316	0.0189749
EC_1	ENSG00000104320	NBN	Endothelial	0.805543	0.0458814	0.0192877
EC_1	ENSG00000162711	NLRP3	Endothelial	1.18725	0.0458814	0.0191923
EC_1	ENSG00000100985	MMP9	Endothelial	1.71027	0.0479231	0.0202987
EC_1	ENSG00000149534	MS4A2	Endothelial	1.55086	0.0481061	0.0205294
EC_2	ENSG00000037280	FLT4	Endothelial	-3.7857	1.00652e-11	6.41098e-14
EC_2	ENSG00000127083	OMD	Endothelial	2.43734	1.00652e-11	3.27343e-14
EC_2	ENSG00000140937	CDH11	Endothelial	2.36029	2.30282e-09	2.20015e-11
EC_2	ENSG00000147113	DIPK2B	Endothelial	-2.56887	3.14508e-09	4.00648e-11
EC_2	ENSG00000225746	MEG8	Endothelial	-2.70532	4.52943e-09	7.21246e-11
EC_2	ENSG00000164687	FABP5	Endothelial	-2.1892	6.13315e-09	1.28174e-10
EC_2	ENSG00000128052	KDR	Endothelial	-3.22356	6.13315e-09	1.36726e-10
EC_2	ENSG00000174175	SELP	Endothelial	1.73136	3.02132e-08	7.69762e-10
EC_2	ENSG00000183963	SMTN	Endothelial	-2.40183	7.54054e-08	2.1613e-09
EC_2	ENSG00000121966	CXCR4	Endothelial	-2.51572	1.23681e-07	4.14585e-09
EC_2	ENSG00000101000	PROCR	Endothelial	1.60576	1.23681e-07	4.33277e-09
EC_2	ENSG00000134817	APLNR	Endothelial	-2.21778	2.21505e-07	8.46515e-09
EC_2	ENSG00000133800	LYVE1	Endothelial	-2.50188	7.40137e-07	3.06426e-08
EC_2	ENSG00000182871	COL18A1	Endothelial	-1.58206	1.45084e-06	6.46873e-08
EC_2	ENSG00000243716	NPIPB5	Endothelial	-1.19038	1.3753e-05	6.56992e-07
EC_2	ENSG00000183765	CHEK2	Endothelial	-1.86857	1.45009e-05	7.38901e-07
EC_2	ENSG00000170476	MZB1	Endothelial	-2.7456	1.48204e-05	8.02378e-07
EC_2	ENSG00000030110	BAK1	Endothelial	-1.62643	1.79431e-05	1.02859e-06
EC_2	ENSG00000155011	DKK2	Endothelial	2.11701	1.80756e-05	1.09375e-06
EC_2	ENSG00000115594	IL1R1	Endothelial	1.62392	3.67274e-05	2.33933e-06
EC_2	ENSG00000115414	FN1	Endothelial	1.25647	5.98389e-05	4.00196e-06
EC_2	ENSG00000163072	NOSTRIN	Endothelial	-2.1987	6.18411e-05	4.33282e-06
EC_2	ENSG00000213809	KLRK1	Endothelial	-2.27798	7.79091e-05	5.70672e-06
EC_2	ENSG00000100453	GZMB	Endothelial	-2.39646	7.92852e-05	6.06002e-06
EC_2	ENSG00000140287	HDC	Endothelial	-1.32894	0.000123841	9.85993e-06
EC_2	ENSG00000136634	IL10	Endothelial	-2.7135	0.000166885	1.38185e-05
EC_2	ENSG00000069122	ADGRF5	Endothelial	-1.2654	0.00019095	1.64193e-05
EC_2	ENSG00000078401	EDN1	Endothelial	1.56002	0.0002331	2.11897e-05
EC_2	ENSG00000148773	MKI67	Endothelial	-2.75045	0.0002331	2.15283e-05
EC_2	ENSG00000180644	PRF1	Endothelial	-2.22231	0.000258093	2.46586e-05
EC_2	ENSG00000081237	PTPRC	Endothelial	-1.44283	0.000322307	3.18201e-05
EC_2	ENSG00000170160	CCDC144A	Endothelial	-1.40382	0.000330871	3.37193e-05
EC_2	ENSG00000167483	NIBAN3	Endothelial	-2.13265	0.000479231	5.0365e-05
EC_2	ENSG00000012048	BRCA1	Endothelial	-1.71723	0.000527874	5.71584e-05
EC_2	ENSG00000102010	BMX	Endothelial	1.38701	0.000534838	5.96157e-05
EC_2	ENSG00000177575	CD163	Endothelial	-1.84819	0.000686779	7.8739e-05
EC_2	ENSG00000161905	ALOX15	Endothelial	-2.33611	0.00073221	8.62796e-05
EC_2	ENSG00000231721	LINC-PINT	Endothelial	-0.933638	0.000800209	9.68406e-05
EC_2	ENSG00000116824	CD2	Endothelial	-1.93339	0.000844147	0.000104846
EC_2	ENSG00000153563	CD8A	Endothelial	-2.11913	0.000917161	0.000116836
EC_2	ENSG00000157404	KIT	Endothelial	-2.01031	0.0011421	0.000149128
EC_2	ENSG00000048052	HDAC9	Endothelial	-1.6344	0.00118366	0.000158323
EC_2	ENSG00000163687	DNASE1L3	Endothelial	-1.83124	0.00130218	0.000178324
EC_2	ENSG00000138795	LEF1	Endothelial	-1.6324	0.00132794	0.000186081
EC_2	ENSG00000160789	LMNA	Endothelial	-0.781465	0.00168249	0.000241121
EC_2	ENSG00000026025	VIM	Endothelial	0.501486	0.00178548	0.000261567
EC_2	ENSG00000167286	CD3D	Endothelial	-2.30702	0.0018375	0.00028087
EC_2	ENSG00000132334	PTPRE	Endothelial	-1.01916	0.0018375	0.000280892
EC_2	ENSG00000137441	FGFBP2	Endothelial	-2.01529	0.00206464	0.000322189
EC_2	ENSG00000177455	CD19	Endothelial	-1.88547	0.00210574	0.000335308
EC_2	ENSG00000198670	LPA	Endothelial	-1.60201	0.002538	0.000412223
EC_2	ENSG00000131747	TOP2A	Endothelial	-1.80265	0.00296562	0.000491121
EC_2	ENSG00000179776	CDH5	Endothelial	-0.529653	0.00324833	0.000548284
EC_2	ENSG00000102265	TIMP1	Endothelial	1.02444	0.00328562	0.000565043
EC_2	ENSG00000087586	AURKA	Endothelial	-1.82723	0.00371353	0.000650459
EC_2	ENSG00000104738	MCM4	Endothelial	-1.7699	0.00374954	0.000668707
EC_2	ENSG00000073050	XRCC1	Endothelial	-1.29132	0.00385091	0.00069905
EC_2	ENSG00000262406	MMP12	Endothelial	-1.71365	0.00401742	0.000742071
EC_2	ENSG00000117281	CD160	Endothelial	-1.52826	0.00444122	0.000834497
EC_2	ENSG00000248323	LUCAT1	Endothelial	-1.25773	0.00468017	0.0008943
EC_2	ENSG00000164125	GASK1B	Endothelial	0.757571	0.0054426	0.00105732
EC_2	ENSG00000135218	CD36	Endothelial	-1.71485	0.00544401	0.00107493
EC_2	ENSG00000141682	PMAIP1	Endothelial	-1.79331	0.00566472	0.00115459
EC_2	ENSG00000115884	SDC1	Endothelial	-1.93878	0.00566472	0.0011367
EC_2	ENSG00000198830	HMGN2	Endothelial	-0.827466	0.00674476	0.00139621
EC_2	ENSG00000069431	ABCC9	Endothelial	-1.3844	0.00680742	0.00144473
EC_2	ENSG00000259207	ITGB3	Endothelial	0.725625	0.00680742	0.00145254
EC_2	ENSG00000204217	BMPR2	Endothelial	0.748871	0.00715523	0.00161264
EC_2	ENSG00000164305	CASP3	Endothelial	-1.04791	0.00715523	0.0016179
EC_2	ENSG00000141052	MYOCD	Endothelial	-1.53912	0.00715523	0.00157958
EC_2	ENSG00000106018	VIPR2	Endothelial	-1.43708	0.00715523	0.00159783
EC_2	ENSG00000137745	MMP13	Endothelial	-2.36092	0.00726289	0.00166538
EC_2	ENSG00000203747	FCGR3A	Endothelial	-1.30157	0.00838188	0.00194865
EC_2	ENSG00000178726	THBD	Endothelial	0.71779	0.00851943	0.00200776
EC_2	ENSG00000197930	ERO1A	Endothelial	-0.816786	0.00977703	0.00233528
EC_2	ENSG00000172572	PDE3A	Endothelial	1.27955	0.0100855	0.00244107
EC_2	ENSG00000129173	E2F8	Endothelial	-1.78558	0.0106277	0.00260614
EC_2	ENSG00000139618	BRCA2	Endothelial	-2.01136	0.0111917	0.0027801
EC_2	ENSG00000275385	CCL18	Endothelial	-1.31382	0.0115694	0.00297553
EC_2	ENSG00000277632	CCL3	Endothelial	-2.02218	0.0115694	0.00298446
EC_2	ENSG00000156738	MS4A1	Endothelial	-1.4753	0.0115694	0.00292982
EC_2	ENSG00000070961	ATP2B1	Endothelial	-0.913094	0.0119456	0.00311955
EC_2	ENSG00000166508	MCM7	Endothelial	-1.09286	0.0127072	0.0033589
EC_2	ENSG00000196549	MME	Endothelial	-1.49838	0.0127457	0.00345026
EC_2	ENSG00000196588	MRTFA	Endothelial	-0.763459	0.0127457	0.00344372
EC_2	ENSG00000119688	ABCD4	Endothelial	-1.1339	0.014264	0.00397854
EC_2	ENSG00000125868	DSTN	Endothelial	0.606113	0.014264	0.00399755
EC_2	ENSG00000140678	ITGAX	Endothelial	-1.42326	0.014264	0.00394188
EC_2	ENSG00000179914	ITLN1	Endothelial	2.26897	0.0145346	0.00411969
EC_2	ENSG00000011465	DCN	Endothelial	1.10882	0.0150916	0.00437368
EC_2	ENSG00000102755	FLT1	Endothelial	-0.848965	0.0150916	0.00432578
EC_2	ENSG00000109684	CLNK	Endothelial	-1.57928	0.0153242	0.00448988
EC_2	ENSG00000117399	CDC20	Endothelial	-1.93854	0.0174491	0.00516805
EC_2	ENSG00000101162	TUBB1	Endothelial	-1.51475	0.0178731	0.00535055
EC_2	ENSG00000149311	ATM	Endothelial	-0.905391	0.018006	0.00544767
EC_2	ENSG00000166535	A2ML1	Endothelial	-1.92761	0.0202344	0.00631518
EC_2	ENSG00000133789	SWAP70	Endothelial	-0.81154	0.0202344	0.00626328
EC_2	ENSG00000162692	VCAM1	Endothelial	0.814527	0.0202344	0.00621181
EC_2	ENSG00000150636	CCDC102B	Endothelial	-1.03678	0.0204428	0.00644533
EC_2	ENSG00000121807	CCR2	Endothelial	-1.28803	0.021926	0.00698282
EC_2	ENSG00000010610	CD4	Endothelial	-1.09993	0.0225243	0.00724509
EC_2	ENSG00000152402	GUCY1A2	Endothelial	-1.3207	0.0232847	0.00756383
EC_2	ENSG00000100644	HIF1A	Endothelial	-0.630529	0.0234813	0.00770245
EC_2	ENSG00000106991	ENG	Endothelial	0.57974	0.0245984	0.00814723
EC_2	ENSG00000115457	IGFBP2	Endothelial	0.93426	0.0260963	0.00901445
EC_2	ENSG00000102174	PHEX	Endothelial	-1.59859	0.0260963	0.00905892
EC_2	ENSG00000116191	RALGPS2	Endothelial	-1.40658	0.0260963	0.00895077
EC_2	ENSG00000184292	TACSTD2	Endothelial	-1.27135	0.0260963	0.00880127
EC_2	ENSG00000110799	VWF	Endothelial	0.79544	0.0260963	0.00900342
EC_2	ENSG00000180871	CXCR2	Endothelial	-1.39106	0.0261857	0.00917333
EC_2	ENSG00000080854	IGSF9B	Endothelial	-1.67739	0.0295964	0.0104624
EC_2	ENSG00000257335	MGAM	Endothelial	-1.37284	0.0310061	0.0110595
EC_2	ENSG00000163106	HPGDS	Endothelial	-1.78827	0.0330094	0.0118792
EC_2	ENSG00000126215	XRCC3	Endothelial	-1.1318	0.0336437	0.0122146
EC_2	ENSG00000089685	BIRC5	Endothelial	-1.53044	0.0369352	0.0138531
EC_2	ENSG00000115607	IL18RAP	Endothelial	-1.7801	0.0369352	0.0137475
EC_2	ENSG00000076242	MLH1	Endothelial	-0.938296	0.0369352	0.0136123
EC_2	ENSG00000204323	SMIM5	Endothelial	-1.56112	0.0369352	0.0138801
EC_2	ENSG00000006377	DLX6	Endothelial	-1.33425	0.0391006	0.0148184
EC_2	ENSG00000170312	CDK1	Endothelial	-1.25688	0.0434133	0.0165911
EC_2	ENSG00000126787	DLGAP5	Endothelial	-1.26651	0.043588	0.0167966
EC_2	ENSG00000163464	CXCR1	Endothelial	-1.29295	0.0444091	0.0175332
EC_2	ENSG00000133392	MYH11	Endothelial	0.719246	0.0444091	0.0175373
EC_2	ENSG00000176083	ZNF683	Endothelial	-1.61643	0.0444091	0.017421
EC_2	ENSG00000268257	AIRN	Endothelial	-1.31107	0.0455732	0.0181846
EC_2	ENSG00000105369	CD79A	Endothelial	-1.61064	0.0455732	0.0185988
EC_2	ENSG00000198178	CLEC4C	Endothelial	-1.44544	0.0455732	0.0183154
EC_2	ENSG00000162771	FAM71A	Endothelial	-1.32591	0.0455732	0.0187228
EC_2	ENSG00000134539	KLRD1	Endothelial	-1.07514	0.0455732	0.0186225
EC_2	ENSG00000183484	GPR132	Endothelial	-1.29683	0.0458317	0.0189749
EC_2	ENSG00000104320	NBN	Endothelial	-0.805543	0.0458815	0.0192878
EC_2	ENSG00000162711	NLRP3	Endothelial	-1.18725	0.0458815	0.0191923
EC_2	ENSG00000100985	MMP9	Endothelial	-1.71027	0.0479231	0.0202986
EC_2	ENSG00000149534	MS4A2	Endothelial	-1.55086	0.0481061	0.0205293
Mac_C1Q	ENSG00000118785	SPP1	Macrophage	-4.54891	4.99914e-40	1.59208e-42
Mac_C1Q	ENSG00000131981	LGALS3	Macrophage	-2.07654	1.90438e-21	1.21298e-23
Mac_C1Q	ENSG00000164687	FABP5	Macrophage	-2.2875	4.22e-17	5.26196e-19
Mac_C1Q	ENSG00000026025	VIM	Macrophage	-1.9216	4.22e-17	5.3758e-19
Mac_C1Q	ENSG00000140678	ITGAX	Macrophage	-1.19106	5.83253e-17	1.1145e-18
Mac_C1Q	ENSG00000090382	LYZ	Macrophage	-1.84245	5.83253e-17	1.11035e-18
Mac_C1Q	ENSG00000175445	LPL	Macrophage	-2.96504	1.35115e-16	3.01212e-18
Mac_C1Q	ENSG00000117984	CTSD	Macrophage	-1.55375	1.03156e-13	2.62818e-15
Mac_C1Q	ENSG00000133800	LYVE1	Macrophage	2.14905	2.32716e-12	6.67022e-14
Mac_C1Q	ENSG00000067225	PKM	Macrophage	-1.37956	5.42322e-12	1.72714e-13
Mac_C1Q	ENSG00000100985	MMP9	Macrophage	-4.44706	2.7688e-11	9.69961e-13
Mac_C1Q	ENSG00000115414	FN1	Macrophage	-1.96095	2.01357e-09	7.69518e-11
Mac_C1Q	ENSG00000170458	CD14	Macrophage	0.776929	2.67741e-09	1.10848e-10
Mac_C1Q	ENSG00000116191	RALGPS2	Macrophage	1.40483	6.10411e-09	2.72158e-10
Mac_C1Q	ENSG00000130203	APOE	Macrophage	-2.09276	1.3529e-08	6.46288e-10
Mac_C1Q	ENSG00000095970	TREM2	Macrophage	-1.14768	1.78715e-08	9.10652e-10
Mac_C1Q	ENSG00000117707	PROX1	Macrophage	1.18139	2.5858e-08	1.39996e-09
Mac_C1Q	ENSG00000275385	CCL18	Macrophage	-2.33983	6.20732e-08	3.55833e-09
Mac_C1Q	ENSG00000018280	SLC11A1	Macrophage	-1.29095	7.4464e-08	4.50578e-09
Mac_C1Q	ENSG00000143546	S100A8	Macrophage	-2.19603	1.61789e-07	1.0305e-08
Mac_C1Q	ENSG00000102265	TIMP1	Macrophage	-1.27566	2.03049e-07	1.35797e-08
Mac_C1Q	ENSG00000262406	MMP12	Macrophage	-3.2526	2.07559e-07	1.45423e-08
Mac_C1Q	ENSG00000070961	ATP2B1	Macrophage	0.565506	3.97265e-07	2.90991e-08
Mac_C1Q	ENSG00000170442	KRT86	Macrophage	-0.980318	6.70398e-07	5.12406e-08
Mac_C1Q	ENSG00000106366	SERPINE1	Macrophage	-1.12488	7.33288e-07	5.83828e-08
Mac_C1Q	ENSG00000019169	MARCO	Macrophage	-1.97297	8.67497e-07	7.18309e-08
Mac_C1Q	ENSG00000170160	CCDC144A	Macrophage	0.864675	9.27852e-07	7.97835e-08
Mac_C1Q	ENSG00000250722	SELENOP	Macrophage	1.11365	1.33535e-06	1.19075e-07
Mac_C1Q	ENSG00000162407	PLPP3	Macrophage	-1.40799	2.84361e-06	2.62627e-07
Mac_C1Q	ENSG00000161011	SQSTM1	Macrophage	-0.693217	3.02119e-06	2.88648e-07
Mac_C1Q	ENSG00000135218	CD36	Macrophage	-2.7988	3.08063e-06	3.04139e-07
Mac_C1Q	ENSG00000163220	S100A9	Macrophage	-1.36342	3.12502e-06	3.18474e-07
Mac_C1Q	ENSG00000164733	CTSB	Macrophage	-1.13018	6.26178e-06	6.58085e-07
Mac_C1Q	ENSG00000165124	SVEP1	Macrophage	1.24828	6.90459e-06	7.47631e-07
Mac_C1Q	ENSG00000171051	FPR1	Macrophage	0.813424	7.20305e-06	8.02888e-07
Mac_C1Q	ENSG00000081479	LRP2	Macrophage	1.39393	1.23771e-05	1.41903e-06
Mac_C1Q	ENSG00000113721	PDGFRB	Macrophage	1.21346	1.9922e-05	2.34749e-06
Mac_C1Q	ENSG00000129226	CD68	Macrophage	-0.95255	2.7779e-05	3.36179e-06
Mac_C1Q	ENSG00000231721	LINC-PINT	Macrophage	0.559812	2.92102e-05	3.62802e-06
Mac_C1Q	ENSG00000177575	CD163	Macrophage	0.798463	2.96482e-05	3.77684e-06
Mac_C1Q	ENSG00000197930	ERO1A	Macrophage	-1.18682	6.33441e-05	8.47278e-06
Mac_C1Q	ENSG00000171611	PTCRA	Macrophage	1.59362	6.33441e-05	8.29307e-06
Mac_C1Q	ENSG00000109684	CLNK	Macrophage	0.928142	6.49329e-05	8.89208e-06
Mac_C1Q	ENSG00000163072	NOSTRIN	Macrophage	1.11158	6.8168e-05	9.5522e-06
Mac_C1Q	ENSG00000136634	IL10	Macrophage	0.770533	7.56528e-05	1.0842e-05
Mac_C1Q	ENSG00000163513	TGFBR2	Macrophage	0.461698	7.66386e-05	1.12273e-05
Mac_C1Q	ENSG00000150337	FCGR1A	Macrophage	0.69184	8.11247e-05	1.21429e-05
Mac_C1Q	ENSG00000203747	FCGR3A	Macrophage	0.700119	0.000133812	2.04553e-05
Mac_C1Q	ENSG00000170476	MZB1	Macrophage	1.42258	0.000167301	2.61075e-05
Mac_C1Q	ENSG00000162711	NLRP3	Macrophage	0.851465	0.000171353	2.72856e-05
Mac_C1Q	ENSG00000134817	APLNR	Macrophage	1.1342	0.000176734	2.87053e-05
Mac_C1Q	ENSG00000153208	MERTK	Macrophage	0.463962	0.000192888	3.19432e-05
Mac_C1Q	ENSG00000075223	SEMA3C	Macrophage	-1.61205	0.000202314	3.41486e-05
Mac_C1Q	ENSG00000138795	LEF1	Macrophage	1.14112	0.000209891	3.60959e-05
Mac_C1Q	ENSG00000176083	ZNF683	Macrophage	1.27875	0.000215533	3.77526e-05
Mac_C1Q	ENSG00000180644	PRF1	Macrophage	0.974773	0.000245137	4.37187e-05
Mac_C1Q	ENSG00000105369	CD79A	Macrophage	1.32187	0.000263804	4.78881e-05
Mac_C1Q	ENSG00000137462	TLR2	Macrophage	0.525656	0.000392597	7.25178e-05
Mac_C1Q	ENSG00000037280	FLT4	Macrophage	1.11331	0.000451455	8.48275e-05
Mac_C1Q	ENSG00000204323	SMIM5	Macrophage	1.2254	0.000453608	8.66767e-05
Mac_C1Q	ENSG00000135046	ANXA1	Macrophage	-0.811912	0.000573824	0.000112902
Mac_C1Q	ENSG00000198670	LPA	Macrophage	0.801189	0.000573824	0.000113303
Mac_C1Q	ENSG00000183484	GPR132	Macrophage	0.651386	0.000576398	0.000115647
Mac_C1Q	ENSG00000150045	KLRF1	Macrophage	1.00753	0.000633602	0.000129142
Mac_C1Q	ENSG00000259207	ITGB3	Macrophage	-1.16891	0.000717303	0.000148486
Mac_C1Q	ENSG00000006377	DLX6	Macrophage	1.12701	0.000798992	0.000167941
Mac_C1Q	ENSG00000117281	CD160	Macrophage	0.993339	0.000903428	0.00019277
Mac_C1Q	ENSG00000174059	CD34	Macrophage	0.825297	0.000914702	0.000201001
Mac_C1Q	ENSG00000111252	SH2B3	Macrophage	0.429991	0.000914702	0.000198219
Mac_C1Q	ENSG00000196083	IL1RAP	Macrophage	0.762365	0.000971945	0.000219771
Mac_C1Q	ENSG00000122691	TWIST1	Macrophage	1.12381	0.000971945	0.000217214
Mac_C1Q	ENSG00000160789	LMNA	Macrophage	-0.830285	0.000988388	0.000231376
Mac_C1Q	ENSG00000149534	MS4A2	Macrophage	1.1528	0.000988388	0.000231594
Mac_C1Q	ENSG00000187720	THSD4	Macrophage	0.857776	0.000988388	0.000232932
Mac_C1Q	ENSG00000149311	ATM	Macrophage	0.387248	0.00117547	0.000280766
Mac_C1Q	ENSG00000198053	SIRPA	Macrophage	-0.443261	0.0013449	0.000325517
Mac_C1Q	ENSG00000012061	ERCC1	Macrophage	0.646844	0.00142004	0.000348226
Mac_C1Q	ENSG00000163600	ICOS	Macrophage	1.01106	0.00142689	0.00035445
Mac_C1Q	ENSG00000161905	ALOX15	Macrophage	0.992297	0.00150434	0.00037848
Mac_C1Q	ENSG00000113088	GZMK	Macrophage	0.97577	0.00166554	0.00042434
Mac_C1Q	ENSG00000069122	ADGRF5	Macrophage	0.707549	0.00177792	0.000458634
Mac_C1Q	ENSG00000106018	VIPR2	Macrophage	0.926115	0.00183893	0.00048023
Mac_C1Q	ENSG00000162771	FAM71A	Macrophage	0.902675	0.00190575	0.000503749
Mac_C1Q	ENSG00000249669	CARMN	Macrophage	0.691161	0.00204294	0.000546519
Mac_C1Q	ENSG00000203883	SOX18	Macrophage	1.59485	0.00214205	0.000579853
Mac_C1Q	ENSG00000150636	CCDC102B	Macrophage	0.720807	0.0022086	0.000604902
Mac_C1Q	ENSG00000232810	TNF	Macrophage	0.930812	0.00278126	0.000770605
Mac_C1Q	ENSG00000128585	MKLN1	Macrophage	0.397281	0.00280799	0.000786953
Mac_C1Q	ENSG00000100393	EP300	Macrophage	0.385412	0.00304574	0.000863283
Mac_C1Q	ENSG00000167286	CD3D	Macrophage	0.967745	0.00311236	0.000894705
Mac_C1Q	ENSG00000115884	SDC1	Macrophage	1.02843	0.00311236	0.00090199
Mac_C1Q	ENSG00000136826	KLF4	Macrophage	0.722774	0.00314992	0.000928891
Mac_C1Q	ENSG00000126215	XRCC3	Macrophage	0.778946	0.00314992	0.000932937
Mac_C1Q	ENSG00000196549	MME	Macrophage	-1.3874	0.00371908	0.00111335
Mac_C1Q	ENSG00000116824	CD2	Macrophage	0.71156	0.00380795	0.00116421
Mac_C1Q	ENSG00000166033	HTRA1	Macrophage	-0.666434	0.00380795	0.00115807
Mac_C1Q	ENSG00000178404	CEP295NL	Macrophage	0.739631	0.0039493	0.00122001
Mac_C1Q	ENSG00000088247	KHSRP	Macrophage	-0.389555	0.00428022	0.00133587
Mac_C1Q	ENSG00000139618	BRCA2	Macrophage	0.79928	0.00446719	0.00141409
Mac_C1Q	ENSG00000111537	IFNG	Macrophage	0.908993	0.00446719	0.00142267
Mac_C1Q	ENSG00000213809	KLRK1	Macrophage	0.726538	0.00512068	0.0016471
Mac_C1Q	ENSG00000166535	A2ML1	Macrophage	0.808448	0.00559321	0.0018169
Mac_C1Q	ENSG00000213088	ACKR1	Macrophage	0.987415	0.00586282	0.00192315
Mac_C1Q	ENSG00000162692	VCAM1	Macrophage	0.709151	0.00631165	0.00211058
Mac_C1Q	ENSG00000197385	ZNF860	Macrophage	0.975481	0.00631165	0.0021059
Mac_C1Q	ENSG00000100453	GZMB	Macrophage	0.903055	0.00637585	0.00215236
Mac_C1Q	ENSG00000277734	TRAC	Macrophage	0.799491	0.00679896	0.00231684
Mac_C1Q	ENSG00000020922	MRE11	Macrophage	0.550057	0.00689349	0.00237101
Mac_C1Q	ENSG00000110799	VWF	Macrophage	0.671231	0.00748744	0.00259914
Mac_C1Q	ENSG00000143184	XCL1	Macrophage	0.880994	0.00762259	0.00267033
Mac_C1Q	ENSG00000105880	DLX5	Macrophage	0.931289	0.00806788	0.00285202
Mac_C1Q	ENSG00000147113	DIPK2B	Macrophage	0.867722	0.00813864	0.00291282
Mac_C1Q	ENSG00000224259	LINC01133	Macrophage	0.831209	0.00813864	0.00295479
Mac_C1Q	ENSG00000061656	SPAG4	Macrophage	1.04804	0.00813864	0.00293107
Mac_C1Q	ENSG00000129038	LOXL1	Macrophage	0.761545	0.00869171	0.00318327
Mac_C1Q	ENSG00000077522	ACTN2	Macrophage	1.02021	0.00876805	0.00329157
Mac_C1Q	ENSG00000177455	CD19	Macrophage	0.957759	0.00876805	0.00327671
Mac_C1Q	ENSG00000048052	HDAC9	Macrophage	0.55007	0.00876805	0.003295
Mac_C1Q	ENSG00000243716	NPIPB5	Macrophage	0.427881	0.00901482	0.00341645
Mac_C1Q	ENSG00000144218	AFF3	Macrophage	0.748523	0.0091692	0.00353228
Mac_C1Q	ENSG00000257335	MGAM	Macrophage	0.802965	0.0091692	0.00353335
Mac_C1Q	ENSG00000080854	IGSF9B	Macrophage	1.08341	0.0103878	0.00403604
Mac_C1Q	ENSG00000143248	RGS5	Macrophage	0.787008	0.0104818	0.00410592
Mac_C1Q	ENSG00000153563	CD8A	Macrophage	0.953482	0.0113366	0.00451296
Mac_C1Q	ENSG00000183765	CHEK2	Macrophage	0.548285	0.0113366	0.00450305
Mac_C1Q	ENSG00000169783	LINGO1	Macrophage	1.04017	0.0115705	0.00464292
Mac_C1Q	ENSG00000268257	AIRN	Macrophage	0.886477	0.0121696	0.0049221
Mac_C1Q	ENSG00000167641	PPP1R14A	Macrophage	1.35223	0.0131345	0.00535419
Mac_C1Q	ENSG00000064989	CALCRL	Macrophage	0.713774	0.0138254	0.00567984
Mac_C1Q	ENSG00000140932	CMTM2	Macrophage	0.696867	0.014794	0.00612491
Mac_C1Q	ENSG00000115718	PROC	Macrophage	1.11251	0.0155746	0.00649769
Mac_C1Q	ENSG00000204262	COL5A2	Macrophage	0.629581	0.0155767	0.00654815
Mac_C1Q	ENSG00000128052	KDR	Macrophage	0.772705	0.0169062	0.00716093
Mac_C1Q	ENSG00000157404	KIT	Macrophage	0.821101	0.0178813	0.00763089
Mac_C1Q	ENSG00000183963	SMTN	Macrophage	0.649661	0.0187747	0.00807191
Mac_C1Q	ENSG00000164362	TERT	Macrophage	0.925014	0.0203267	0.00880392
Mac_C1Q	ENSG00000225783	MIAT	Macrophage	0.756438	0.0203787	0.00889135
Mac_C1Q	ENSG00000155011	DKK2	Macrophage	0.71286	0.0207519	0.00912025
Mac_C1Q	ENSG00000117519	CNN3	Macrophage	0.45306	0.0213673	0.00945877
Mac_C1Q	ENSG00000051180	RAD51	Macrophage	0.709921	0.0216574	0.00965617
Mac_C1Q	ENSG00000120156	TEK	Macrophage	0.776894	0.0216768	0.00973387
Mac_C1Q	ENSG00000113361	CDH6	Macrophage	0.772056	0.021976	0.0099382
Mac_C1Q	ENSG00000140937	CDH11	Macrophage	0.549942	0.0224099	0.0102058
Mac_C1Q	ENSG00000095002	MSH2	Macrophage	0.557249	0.0226777	0.0104
Mac_C1Q	ENSG00000111404	RERGL	Macrophage	0.620217	0.0231217	0.0106772
Mac_C1Q	ENSG00000163464	CXCR1	Macrophage	1.01151	0.0251625	0.0116998
Mac_C1Q	ENSG00000235244	DANT2	Macrophage	0.566515	0.0251982	0.0117966
Mac_C1Q	ENSG00000104435	STMN2	Macrophage	0.724417	0.0285258	0.0134453
Mac_C1Q	ENSG00000102174	PHEX	Macrophage	0.652015	0.0285321	0.0135391
Mac_C1Q	ENSG00000156738	MS4A1	Macrophage	0.618959	0.0301093	0.0144633
Mac_C1Q	ENSG00000140398	NEIL1	Macrophage	0.815425	0.0301093	0.0144793
Mac_C1Q	ENSG00000164867	NOS3	Macrophage	0.887142	0.0310017	0.0150072
Mac_C1Q	ENSG00000183091	NEB	Macrophage	0.620175	0.0317665	0.0155797
Mac_C1Q	ENSG00000124067	SLC12A4	Macrophage	0.502845	0.0317665	0.0154851
Mac_C1Q	ENSG00000115594	IL1R1	Macrophage	-0.442247	0.0321583	0.0158743
Mac_C1Q	ENSG00000168542	COL3A1	Macrophage	0.388911	0.0402524	0.019998
Mac_C1Q	ENSG00000134539	KLRD1	Macrophage	0.714326	0.0402728	0.0201364
Mac_C1Q	ENSG00000198830	HMGN2	Macrophage	0.242408	0.0402934	0.020275
Mac_C1Q	ENSG00000172572	PDE3A	Macrophage	0.494245	0.0418153	0.021174
Mac_C1Q	ENSG00000130176	CNN1	Macrophage	0.58642	0.0418743	0.0213372
Mac_C1Q	ENSG00000196588	MRTFA	Macrophage	0.37154	0.0424356	0.0217584
Mac_C1Q	ENSG00000140564	FURIN	Macrophage	-0.362949	0.042854	0.0222459
Mac_C1Q	ENSG00000136244	IL6	Macrophage	0.749172	0.042854	0.0221904
Mac_C1Q	ENSG00000135443	KRT85	Macrophage	0.72634	0.0457896	0.0239156
Mac_C1Q	ENSG00000139874	SSTR1	Macrophage	0.79245	0.0475952	0.0250102
Mac_C1Q	ENSG00000171634	BPTF	Macrophage	0.314043	0.0488088	0.0258034
Mac_C1Q	ENSG00000180871	CXCR2	Macrophage	0.57054	0.0490877	0.0261071
Mac_C1Q	ENSG00000166147	FBN1	Macrophage	0.493955	0.0499585	0.0267294
Mac_HMOX1	ENSG00000275385	CCL18	Macrophage	2.94113	2.23304e-23	7.27375e-26
Mac_HMOX1	ENSG00000118785	SPP1	Macrophage	-2.95663	2.54777e-16	1.65979e-18
Mac_HMOX1	ENSG00000125538	IL1B	Macrophage	-2.35502	2.43995e-14	2.38431e-16
Mac_HMOX1	ENSG00000148773	MKI67	Macrophage	-2.40546	1.12439e-11	1.46501e-13
Mac_HMOX1	ENSG00000162407	PLPP3	Macrophage	1.66464	6.96475e-11	1.13432e-12
Mac_HMOX1	ENSG00000164104	HMGB2	Macrophage	-0.893984	4.11835e-09	8.04889e-11
Mac_HMOX1	ENSG00000162711	NLRP3	Macrophage	-1.1701	4.7078e-09	1.07344e-10
Mac_HMOX1	ENSG00000131747	TOP2A	Macrophage	-1.77851	5.21004e-09	1.35767e-10
Mac_HMOX1	ENSG00000132334	PTPRE	Macrophage	-1.03958	7.64095e-09	2.24002e-10
Mac_HMOX1	ENSG00000102755	FLT1	Macrophage	-1.84084	1.39251e-08	4.98944e-10
Mac_HMOX1	ENSG00000137462	TLR2	Macrophage	-0.942829	1.39251e-08	4.93812e-10
Mac_HMOX1	ENSG00000166033	HTRA1	Macrophage	-1.32568	1.64348e-08	6.42401e-10
Mac_HMOX1	ENSG00000259207	ITGB3	Macrophage	-1.70849	4.78297e-08	2.02536e-09
Mac_HMOX1	ENSG00000130203	APOE	Macrophage	1.62712	5.39672e-08	2.46104e-09
Mac_HMOX1	ENSG00000131981	LGALS3	Macrophage	1.25761	7.48315e-08	3.65626e-09
Mac_HMOX1	ENSG00000012124	CD22	Macrophage	1.33243	8.05488e-08	4.19798e-09
Mac_HMOX1	ENSG00000162723	SLAMF9	Macrophage	-1.86892	2.27804e-07	1.26145e-08
Mac_HMOX1	ENSG00000183484	GPR132	Macrophage	-1.37165	2.47186e-07	1.4493e-08
Mac_HMOX1	ENSG00000117399	CDC20	Macrophage	-1.84336	8.76954e-07	5.4274e-08
Mac_HMOX1	ENSG00000178999	AURKB	Macrophage	-1.45277	1.75133e-06	1.14093e-07
Mac_HMOX1	ENSG00000018280	SLC11A1	Macrophage	-1.266	2.30228e-06	1.57485e-07
Mac_HMOX1	ENSG00000117984	CTSD	Macrophage	1.0338	2.95101e-06	2.11473e-07
Mac_HMOX1	ENSG00000165949	IFI27	Macrophage	1.61374	3.21392e-06	2.40782e-07
Mac_HMOX1	ENSG00000100985	MMP9	Macrophage	-2.76551	4.5912e-06	3.58921e-07
Mac_HMOX1	ENSG00000108691	CCL2	Macrophage	-1.43889	5.78484e-06	4.89921e-07
Mac_HMOX1	ENSG00000178726	THBD	Macrophage	-1.03629	5.78484e-06	4.89694e-07
Mac_HMOX1	ENSG00000012779	ALOX5	Macrophage	-0.626585	2.39249e-05	2.10415e-06
Mac_HMOX1	ENSG00000104738	MCM4	Macrophage	-0.975685	2.41363e-05	2.20135e-06
Mac_HMOX1	ENSG00000196083	IL1RAP	Macrophage	-0.868931	2.94166e-05	2.77877e-06
Mac_HMOX1	ENSG00000197930	ERO1A	Macrophage	-1.0547	5.41712e-05	5.2936e-06
Mac_HMOX1	ENSG00000048052	HDAC9	Macrophage	-0.813182	8.37959e-05	8.46147e-06
Mac_HMOX1	ENSG00000111252	SH2B3	Macrophage	-0.524141	8.7719e-05	9.14334e-06
Mac_HMOX1	ENSG00000106991	ENG	Macrophage	-0.454538	0.000167015	1.79528e-05
Mac_HMOX1	ENSG00000100297	MCM5	Macrophage	-0.684405	0.000363931	4.03051e-05
Mac_HMOX1	ENSG00000132646	PCNA	Macrophage	-0.617091	0.000453493	5.17011e-05
Mac_HMOX1	ENSG00000164125	GASK1B	Macrophage	-0.569787	0.000670256	7.85968e-05
Mac_HMOX1	ENSG00000067225	PKM	Macrophage	-0.804596	0.000713957	8.60469e-05
Mac_HMOX1	ENSG00000115590	IL1R2	Macrophage	-0.875804	0.000802099	9.92826e-05
Mac_HMOX1	ENSG00000143546	S100A8	Macrophage	-1.27138	0.000836111	0.000106216
Mac_HMOX1	ENSG00000197903	HIST1H2BK	Macrophage	-0.486608	0.000908048	0.000118313
Mac_HMOX1	ENSG00000170312	CDK1	Macrophage	-1.19832	0.000959111	0.00013487
Mac_HMOX1	ENSG00000133800	LYVE1	Macrophage	-1.1872	0.000959111	0.000136246
Mac_HMOX1	ENSG00000115884	SDC1	Macrophage	-1.06141	0.000959111	0.00012892
Mac_HMOX1	ENSG00000250722	SELENOP	Macrophage	0.958044	0.000959111	0.000137462
Mac_HMOX1	ENSG00000154783	FGD5	Macrophage	-0.81301	0.00108994	0.000159764
Mac_HMOX1	ENSG00000262406	MMP12	Macrophage	-2.15674	0.00120367	0.000180354
Mac_HMOX1	ENSG00000180871	CXCR2	Macrophage	-0.898691	0.0013189	0.000201916
Mac_HMOX1	ENSG00000087586	AURKA	Macrophage	-0.874044	0.00165072	0.000260157
Mac_HMOX1	ENSG00000121807	CCR2	Macrophage	-1.09758	0.00165072	0.000267621
Mac_HMOX1	ENSG00000126215	XRCC3	Macrophage	-0.792796	0.00165072	0.000268848
Mac_HMOX1	ENSG00000115414	FN1	Macrophage	-1.16829	0.00170489	0.000283223
Mac_HMOX1	ENSG00000089685	BIRC5	Macrophage	-1.08241	0.00192017	0.00032524
Mac_HMOX1	ENSG00000152402	GUCY1A2	Macrophage	-1.12316	0.00202926	0.000350329
Mac_HMOX1	ENSG00000113810	SMC4	Macrophage	-0.514736	0.00346255	0.000609048
Mac_HMOX1	ENSG00000100393	EP300	Macrophage	-0.409163	0.00373711	0.000669515
Mac_HMOX1	ENSG00000166508	MCM7	Macrophage	-0.67136	0.00401897	0.000733102
Mac_HMOX1	ENSG00000123384	LRP1	Macrophage	0.372541	0.0042901	0.000796534
Mac_HMOX1	ENSG00000129226	CD68	Macrophage	0.545102	0.00433134	0.000832406
Mac_HMOX1	ENSG00000165124	SVEP1	Macrophage	-0.884381	0.00433134	0.000829595
Mac_HMOX1	ENSG00000225783	MIAT	Macrophage	-0.830142	0.00452799	0.000884949
Mac_HMOX1	ENSG00000161011	SQSTM1	Macrophage	0.434414	0.00455328	0.000904724
Mac_HMOX1	ENSG00000232810	TNF	Macrophage	-0.906899	0.00498817	0.00100738
Mac_HMOX1	ENSG00000203747	FCGR3A	Macrophage	-0.636666	0.00558166	0.00116614
Mac_HMOX1	ENSG00000164171	ITGA2	Macrophage	-0.780431	0.00558166	0.00116546
Mac_HMOX1	ENSG00000124067	SLC12A4	Macrophage	-0.629304	0.00558166	0.00118178
Mac_HMOX1	ENSG00000261371	PECAM1	Macrophage	0.459339	0.00569549	0.00122444
Mac_HMOX1	ENSG00000051180	RAD51	Macrophage	-0.864427	0.00573053	0.00125064
Mac_HMOX1	ENSG00000081479	LRP2	Macrophage	-1.08709	0.0065898	0.00145963
Mac_HMOX1	ENSG00000248323	LUCAT1	Macrophage	-0.636558	0.0074076	0.0016649
Mac_HMOX1	ENSG00000061656	SPAG4	Macrophage	-1.16897	0.00741832	0.00169147
Mac_HMOX1	ENSG00000105329	TGFB1	Macrophage	-0.448318	0.00918466	0.00212414
Mac_HMOX1	ENSG00000012061	ERCC1	Macrophage	-0.561015	0.00963109	0.00225876
Mac_HMOX1	ENSG00000109684	CLNK	Macrophage	-0.70908	0.0127538	0.00310761
Mac_HMOX1	ENSG00000257335	MGAM	Macrophage	-0.83983	0.0127538	0.00308643
Mac_HMOX1	ENSG00000164362	TERT	Macrophage	-0.966581	0.0127538	0.00311574
Mac_HMOX1	ENSG00000135046	ANXA1	Macrophage	-0.548881	0.0155628	0.00385267
Mac_HMOX1	ENSG00000129173	E2F8	Macrophage	-0.69081	0.0171033	0.00428974
Mac_HMOX1	ENSG00000163106	HPGDS	Macrophage	-0.666403	0.0214743	0.00545602
Mac_HMOX1	ENSG00000177455	CD19	Macrophage	-1.012	0.0222176	0.00571724
Mac_HMOX1	ENSG00000144218	AFF3	Macrophage	-0.765595	0.0225826	0.00593315
Mac_HMOX1	ENSG00000139618	BRCA2	Macrophage	-0.660937	0.0225826	0.00595828
Mac_HMOX1	ENSG00000196549	MME	Macrophage	-1.10406	0.0248113	0.00670795
Mac_HMOX1	ENSG00000141510	TP53	Macrophage	-0.447432	0.0248113	0.00665943
Mac_HMOX1	ENSG00000198830	HMGN2	Macrophage	-0.323741	0.0273107	0.00747263
Mac_HMOX1	ENSG00000170476	MZB1	Macrophage	-0.988076	0.0296171	0.00820019
Mac_HMOX1	ENSG00000101000	PROCR	Macrophage	-0.704539	0.0305596	0.00856066
Mac_HMOX1	ENSG00000204262	COL5A2	Macrophage	-0.564472	0.0401628	0.0113816
Mac_HMOX1	ENSG00000268257	AIRN	Macrophage	-0.763586	0.0402233	0.0115298
Mac_HMOX1	ENSG00000171051	FPR1	Macrophage	-0.581453	0.0449064	0.0131647
Mac_HMOX1	ENSG00000162692	VCAM1	Macrophage	0.573395	0.0449064	0.0131129
Mac_HMOX1	ENSG00000100453	GZMB	Macrophage	-0.731532	0.047984	0.0142233
Mac_HMOX1	ENSG00000126787	DLGAP5	Macrophage	-0.64841	0.0491169	0.0147191
Mac_ITGAXhi	ENSG00000115718	PROC	Macrophage	4.07309	4.05054e-14	1.28998e-16
Mac_ITGAXhi	ENSG00000213088	ACKR1	Macrophage	3.98922	8.68851e-13	1.10682e-14
Mac_ITGAXhi	ENSG00000161905	ALOX15	Macrophage	3.37327	8.68851e-13	1.10436e-14
Mac_ITGAXhi	ENSG00000140678	ITGAX	Macrophage	2.26838	8.68851e-13	8.13298e-15
Mac_ITGAXhi	ENSG00000231721	LINC-PINT	Macrophage	2.6746	2.01709e-12	3.21193e-14
Mac_ITGAXhi	ENSG00000018280	SLC11A1	Macrophage	2.61224	2.01807e-12	4.34769e-14
Mac_ITGAXhi	ENSG00000126215	XRCC3	Macrophage	3.04941	2.01807e-12	4.49889e-14
Mac_ITGAXhi	ENSG00000248323	LUCAT1	Macrophage	2.92119	3.21402e-12	8.30339e-14
Mac_ITGAXhi	ENSG00000225746	MEG8	Macrophage	2.93941	3.21402e-12	9.21216e-14
Mac_ITGAXhi	ENSG00000106018	VIPR2	Macrophage	3.08215	6.89083e-12	2.19453e-13
Mac_ITGAXhi	ENSG00000250722	SELENOP	Macrophage	-3.27738	7.53654e-12	2.64019e-13
Mac_ITGAXhi	ENSG00000178999	AURKB	Macrophage	3.56824	1.01833e-11	3.8917e-13
Mac_ITGAXhi	ENSG00000099974	DDTL	Macrophage	2.97505	1.5497e-11	6.41595e-13
Mac_ITGAXhi	ENSG00000167483	NIBAN3	Macrophage	3.54972	1.63715e-11	7.29939e-13
Mac_ITGAXhi	ENSG00000101162	TUBB1	Macrophage	3.57849	2.36798e-11	1.1312e-12
Mac_ITGAXhi	ENSG00000100453	GZMB	Macrophage	3.33511	3.38225e-11	1.72344e-12
Mac_ITGAXhi	ENSG00000102174	PHEX	Macrophage	3.46237	3.69882e-11	2.00254e-12
Mac_ITGAXhi	ENSG00000105369	CD79A	Macrophage	3.42859	5.05296e-11	2.8966e-12
Mac_ITGAXhi	ENSG00000175164	ABO	Macrophage	4.19801	6.6775e-11	4.24774e-12
Mac_ITGAXhi	ENSG00000144218	AFF3	Macrophage	3.15975	6.6775e-11	4.25318e-12
Mac_ITGAXhi	ENSG00000243716	NPIPB5	Macrophage	2.36257	8.82785e-11	5.90397e-12
Mac_ITGAXhi	ENSG00000164171	ITGA2	Macrophage	3.12952	9.4164e-11	6.59748e-12
Mac_ITGAXhi	ENSG00000177455	CD19	Macrophage	3.4977	1.02935e-10	7.53981e-12
Mac_ITGAXhi	ENSG00000271447	MMP28	Macrophage	3.26845	1.17563e-10	8.98567e-12
Mac_ITGAXhi	ENSG00000111404	RERGL	Macrophage	3.08944	1.36153e-10	1.12738e-11
Mac_ITGAXhi	ENSG00000139874	SSTR1	Macrophage	3.61328	1.36153e-10	1.08486e-11
Mac_ITGAXhi	ENSG00000089685	BIRC5	Macrophage	3.32143	1.40982e-10	1.21226e-11
Mac_ITGAXhi	ENSG00000225556	C2CD4D	Macrophage	4.09914	1.46646e-10	1.30767e-11
Mac_ITGAXhi	ENSG00000162771	FAM71A	Macrophage	3.07812	1.61048e-10	1.48739e-11
Mac_ITGAXhi	ENSG00000140398	NEIL1	Macrophage	3.72288	2.17739e-10	2.08031e-11
Mac_ITGAXhi	ENSG00000176083	ZNF683	Macrophage	3.53452	2.21845e-10	2.19019e-11
Mac_ITGAXhi	ENSG00000134817	APLNR	Macrophage	3.11523	2.25445e-10	2.29753e-11
Mac_ITGAXhi	ENSG00000124067	SLC12A4	Macrophage	3.0315	2.30087e-10	2.41811e-11
Mac_ITGAXhi	ENSG00000123999	INHA	Macrophage	3.94312	2.41038e-10	2.60996e-11
Mac_ITGAXhi	ENSG00000077522	ACTN2	Macrophage	3.75862	3.49196e-10	3.89231e-11
Mac_ITGAXhi	ENSG00000183963	SMTN	Macrophage	2.92278	4.3123e-10	4.94404e-11
Mac_ITGAXhi	ENSG00000129173	E2F8	Macrophage	3.09472	4.40247e-10	5.18763e-11
Mac_ITGAXhi	ENSG00000164362	TERT	Macrophage	3.42515	4.8476e-10	5.86653e-11
Mac_ITGAXhi	ENSG00000198670	LPA	Macrophage	2.57879	6.02268e-10	7.4804e-11
Mac_ITGAXhi	ENSG00000169783	LINGO1	Macrophage	3.76219	6.61679e-10	8.42903e-11
Mac_ITGAXhi	ENSG00000164867	NOS3	Macrophage	3.29279	6.76555e-10	8.83399e-11
Mac_ITGAXhi	ENSG00000030110	BAK1	Macrophage	2.25387	8.7141e-10	1.16558e-10
Mac_ITGAXhi	ENSG00000180871	CXCR2	Macrophage	2.85849	1.03653e-09	1.41945e-10
Mac_ITGAXhi	ENSG00000178404	CEP295NL	Macrophage	3.02178	1.05891e-09	1.48382e-10
Mac_ITGAXhi	ENSG00000137441	FGFBP2	Macrophage	3.51403	1.08915e-09	1.56088e-10
Mac_ITGAXhi	ENSG00000135443	KRT85	Macrophage	3.5518	1.18005e-09	1.72873e-10
Mac_ITGAXhi	ENSG00000204323	SMIM5	Macrophage	3.47408	1.23779e-09	1.85274e-10
Mac_ITGAXhi	ENSG00000171236	LRG1	Macrophage	4.30503	1.39099e-09	2.12635e-10
Mac_ITGAXhi	ENSG00000175595	ERCC4	Macrophage	3.01229	1.60972e-09	2.51198e-10
Mac_ITGAXhi	ENSG00000115590	IL1R2	Macrophage	3.12352	2.85461e-09	4.54556e-10
Mac_ITGAXhi	ENSG00000149534	MS4A2	Macrophage	3.17735	2.86924e-09	4.72298e-10
Mac_ITGAXhi	ENSG00000180644	PRF1	Macrophage	3.44488	2.86924e-09	4.75161e-10
Mac_ITGAXhi	ENSG00000080854	IGSF9B	Macrophage	3.76209	3.78628e-09	6.39085e-10
Mac_ITGAXhi	ENSG00000235244	DANT2	Macrophage	2.69843	4.14312e-09	7.22408e-10
Mac_ITGAXhi	ENSG00000123485	HJURP	Macrophage	3.29197	4.14312e-09	7.26356e-10
Mac_ITGAXhi	ENSG00000137745	MMP13	Macrophage	3.53181	4.14312e-09	7.389e-10
Mac_ITGAXhi	ENSG00000140287	HDC	Macrophage	2.48535	4.15079e-09	7.53487e-10
Mac_ITGAXhi	ENSG00000115884	SDC1	Macrophage	2.96289	4.67244e-09	8.63062e-10
Mac_ITGAXhi	ENSG00000224259	LINC01133	Macrophage	2.88228	4.82546e-09	9.06696e-10
Mac_ITGAXhi	ENSG00000183091	NEB	Macrophage	2.98877	5.09888e-09	9.74309e-10
Mac_ITGAXhi	ENSG00000102010	BMX	Macrophage	3.38205	5.18269e-09	1.00683e-09
Mac_ITGAXhi	ENSG00000163600	ICOS	Macrophage	2.9484	5.22747e-09	1.04022e-09
Mac_ITGAXhi	ENSG00000128052	KDR	Macrophage	3.14833	5.22747e-09	1.04882e-09
Mac_ITGAXhi	ENSG00000196371	FUT4	Macrophage	2.26105	5.56932e-09	1.13515e-09
Mac_ITGAXhi	ENSG00000061656	SPAG4	Macrophage	3.30848	7.23783e-09	1.49828e-09
Mac_ITGAXhi	ENSG00000051180	RAD51	Macrophage	2.88314	7.7351e-09	1.62585e-09
Mac_ITGAXhi	ENSG00000259207	ITGB3	Macrophage	2.24827	8.28334e-09	1.76746e-09
Mac_ITGAXhi	ENSG00000090382	LYZ	Macrophage	-1.99117	8.34998e-09	1.80828e-09
Mac_ITGAXhi	ENSG00000152402	GUCY1A2	Macrophage	3.05023	8.99413e-09	1.97642e-09
Mac_ITGAXhi	ENSG00000122691	TWIST1	Macrophage	3.3139	9.54704e-09	2.12832e-09
Mac_ITGAXhi	ENSG00000183484	GPR132	Macrophage	2.5165	9.94276e-09	2.2482e-09
Mac_ITGAXhi	ENSG00000113361	CDH6	Macrophage	3.18079	1.10181e-08	2.52645e-09
Mac_ITGAXhi	ENSG00000140932	CMTM2	Macrophage	3.08953	1.27152e-08	2.95608e-09
Mac_ITGAXhi	ENSG00000117281	CD160	Macrophage	2.86947	1.33368e-08	3.14306e-09
Mac_ITGAXhi	ENSG00000225783	MIAT	Macrophage	2.94422	1.51363e-08	3.61537e-09
Mac_ITGAXhi	ENSG00000115970	THADA	Macrophage	2.4523	2.07304e-08	5.01756e-09
Mac_ITGAXhi	ENSG00000115523	GNLY	Macrophage	3.25929	2.19601e-08	5.38512e-09
Mac_ITGAXhi	ENSG00000078401	EDN1	Macrophage	2.6632	2.61965e-08	6.50741e-09
Mac_ITGAXhi	ENSG00000099977	DDT	Macrophage	2.71367	2.6977e-08	6.78721e-09
Mac_ITGAXhi	ENSG00000166402	TUB	Macrophage	2.47248	4.16515e-08	1.06118e-08
Mac_ITGAXhi	ENSG00000037280	FLT4	Macrophage	3.03533	4.21903e-08	1.08835e-08
Mac_ITGAXhi	ENSG00000151617	EDNRA	Macrophage	3.06138	4.25343e-08	1.11077e-08
Mac_ITGAXhi	ENSG00000134539	KLRD1	Macrophage	2.8161	4.51924e-08	1.19458e-08
Mac_ITGAXhi	ENSG00000167286	CD3D	Macrophage	3.48601	4.63744e-08	1.24059e-08
Mac_ITGAXhi	ENSG00000171611	PTCRA	Macrophage	4.59811	4.73277e-08	1.28116e-08
Mac_ITGAXhi	ENSG00000170160	CCDC144A	Macrophage	2.41315	4.74804e-08	1.30042e-08
Mac_ITGAXhi	ENSG00000249669	CARMN	Macrophage	2.95855	5.05118e-08	1.39953e-08
Mac_ITGAXhi	ENSG00000127083	OMD	Macrophage	2.58979	6.10139e-08	1.70994e-08
Mac_ITGAXhi	ENSG00000134853	PDGFRA	Macrophage	2.65473	6.42449e-08	1.82095e-08
Mac_ITGAXhi	ENSG00000156738	MS4A1	Macrophage	2.97185	7.4919e-08	2.14736e-08
Mac_ITGAXhi	ENSG00000138795	LEF1	Macrophage	2.70184	7.86347e-08	2.2789e-08
Mac_ITGAXhi	ENSG00000268257	AIRN	Macrophage	2.90878	7.93107e-08	2.32375e-08
Mac_ITGAXhi	ENSG00000139618	BRCA2	Macrophage	2.72545	8.34187e-08	2.47068e-08
Mac_ITGAXhi	ENSG00000106366	SERPINE1	Macrophage	2.32634	9.18021e-08	2.74821e-08
Mac_ITGAXhi	ENSG00000117399	CDC20	Macrophage	3.11151	1.02191e-07	3.09175e-08
Mac_ITGAXhi	ENSG00000136244	IL6	Macrophage	2.79659	1.1873e-07	3.63865e-08
Mac_ITGAXhi	ENSG00000101000	PROCR	Macrophage	2.58641	1.1873e-07	3.66777e-08
Mac_ITGAXhi	ENSG00000171634	BPTF	Macrophage	2.15204	1.32336e-07	4.13024e-08
Mac_ITGAXhi	ENSG00000196549	MME	Macrophage	2.39439	1.45775e-07	4.5961e-08
Mac_ITGAXhi	ENSG00000231764	DLX6-AS1	Macrophage	2.8845	1.67625e-07	5.33838e-08
Mac_ITGAXhi	ENSG00000198178	CLEC4C	Macrophage	3.12392	1.69485e-07	5.45157e-08
Mac_ITGAXhi	ENSG00000173762	CD7	Macrophage	5.15842	1.92543e-07	6.25459e-08
Mac_ITGAXhi	ENSG00000081479	LRP2	Macrophage	3.15801	2.13052e-07	6.98866e-08
Mac_ITGAXhi	ENSG00000160789	LMNA	Macrophage	1.83645	2.39591e-07	7.93549e-08
Mac_ITGAXhi	ENSG00000136826	KLF4	Macrophage	2.30813	2.41153e-07	8.06403e-08
Mac_ITGAXhi	ENSG00000109846	CRYAB	Macrophage	2.30474	2.56314e-07	8.65262e-08
Mac_ITGAXhi	ENSG00000131747	TOP2A	Macrophage	2.56	2.58494e-07	8.80855e-08
Mac_ITGAXhi	ENSG00000109684	CLNK	Macrophage	2.62049	2.86979e-07	9.87061e-08
Mac_ITGAXhi	ENSG00000141052	MYOCD	Macrophage	2.96206	3.04821e-07	1.05814e-07
Mac_ITGAXhi	ENSG00000167548	KMT2D	Macrophage	2.27553	3.08587e-07	1.08104e-07
Mac_ITGAXhi	ENSG00000232810	TNF	Macrophage	2.71602	3.13208e-07	1.1072e-07
Mac_ITGAXhi	ENSG00000114026	OGG1	Macrophage	2.50078	3.25294e-07	1.16029e-07
Mac_ITGAXhi	ENSG00000116191	RALGPS2	Macrophage	2.4412	3.32537e-07	1.19671e-07
Mac_ITGAXhi	ENSG00000203883	SOX18	Macrophage	3.86893	3.52859e-07	1.28108e-07
Mac_ITGAXhi	ENSG00000149451	ADAM33	Macrophage	3.30227	3.59581e-07	1.31694e-07
Mac_ITGAXhi	ENSG00000150636	CCDC102B	Macrophage	2.51727	3.91504e-07	1.44632e-07
Mac_ITGAXhi	ENSG00000180875	GREM2	Macrophage	3.15804	3.92712e-07	1.46329e-07
Mac_ITGAXhi	ENSG00000163464	CXCR1	Macrophage	2.94692	4.15128e-07	1.56003e-07
Mac_ITGAXhi	ENSG00000174175	SELP	Macrophage	2.6265	4.28992e-07	1.6258e-07
Mac_ITGAXhi	ENSG00000133246	PRAM1	Macrophage	2.78736	4.45941e-07	1.70423e-07
Mac_ITGAXhi	ENSG00000125538	IL1B	Macrophage	2.54504	4.79107e-07	1.84624e-07
Mac_ITGAXhi	ENSG00000115607	IL18RAP	Macrophage	3.15009	5.71705e-07	2.22127e-07
Mac_ITGAXhi	ENSG00000163734	CXCL3	Macrophage	2.46768	6.20263e-07	2.42969e-07
Mac_ITGAXhi	ENSG00000197385	ZNF860	Macrophage	2.82847	6.49986e-07	2.56682e-07
Mac_ITGAXhi	ENSG00000166535	A2ML1	Macrophage	3.23007	6.87624e-07	2.73736e-07
Mac_ITGAXhi	ENSG00000229619	MBNL1-AS1	Macrophage	2.42947	7.60961e-07	3.05354e-07
Mac_ITGAXhi	ENSG00000173535	TNFRSF10C	Macrophage	2.63384	7.7163e-07	3.12092e-07
Mac_ITGAXhi	ENSG00000179776	CDH5	Macrophage	2.44054	7.95797e-07	3.24401e-07
Mac_ITGAXhi	ENSG00000165124	SVEP1	Macrophage	2.56636	8.48534e-07	3.48601e-07
Mac_ITGAXhi	ENSG00000198218	QRICH1	Macrophage	1.83724	8.53377e-07	3.53309e-07
Mac_ITGAXhi	ENSG00000104435	STMN2	Macrophage	2.98801	1.01907e-06	4.25154e-07
Mac_ITGAXhi	ENSG00000155011	DKK2	Macrophage	2.72728	1.08064e-06	4.54283e-07
Mac_ITGAXhi	ENSG00000183765	CHEK2	Macrophage	2.07168	1.19406e-06	5.05765e-07
Mac_ITGAXhi	ENSG00000172572	PDE3A	Macrophage	2.47764	1.30754e-06	5.57995e-07
Mac_ITGAXhi	ENSG00000069431	ABCC9	Macrophage	2.55024	1.8437e-06	7.98547e-07
Mac_ITGAXhi	ENSG00000131203	IDO1	Macrophage	2.63796	1.8437e-06	7.93546e-07
Mac_ITGAXhi	ENSG00000105880	DLX5	Macrophage	2.63969	2.13326e-06	9.30754e-07
Mac_ITGAXhi	ENSG00000006377	DLX6	Macrophage	2.65847	2.33079e-06	1.02436e-06
Mac_ITGAXhi	ENSG00000102755	FLT1	Macrophage	1.90963	2.65073e-06	1.17341e-06
Mac_ITGAXhi	ENSG00000170312	CDK1	Macrophage	2.34345	2.86808e-06	1.282e-06
Mac_ITGAXhi	ENSG00000277734	TRAC	Macrophage	2.09251	2.86808e-06	1.2879e-06
Mac_ITGAXhi	ENSG00000116824	CD2	Macrophage	2.5851	3.18147e-06	1.43876e-06
Mac_ITGAXhi	ENSG00000087586	AURKA	Macrophage	2.25332	3.3876e-06	1.54276e-06
Mac_ITGAXhi	ENSG00000111537	IFNG	Macrophage	2.63108	3.534e-06	1.62069e-06
Mac_ITGAXhi	ENSG00000123643	SLC36A1	Macrophage	1.73553	4.21282e-06	1.94541e-06
Mac_ITGAXhi	ENSG00000147113	DIPK2B	Macrophage	2.53131	4.26089e-06	1.98118e-06
Mac_ITGAXhi	ENSG00000196083	IL1RAP	Macrophage	2.21383	4.26998e-06	1.999e-06
Mac_ITGAXhi	ENSG00000166147	FBN1	Macrophage	2.23097	4.30722e-06	2.03016e-06
Mac_ITGAXhi	ENSG00000012061	ERCC1	Macrophage	2.2203	4.66746e-06	2.21481e-06
Mac_ITGAXhi	ENSG00000162723	SLAMF9	Macrophage	2.43589	5.23376e-06	2.5002e-06
Mac_ITGAXhi	ENSG00000174059	CD34	Macrophage	2.46655	6.01896e-06	2.89447e-06
Mac_ITGAXhi	ENSG00000110799	VWF	Macrophage	2.17825	6.49464e-06	3.1439e-06
Mac_ITGAXhi	ENSG00000187720	THSD4	Macrophage	2.38661	7.06805e-06	3.44399e-06
Mac_ITGAXhi	ENSG00000204262	COL5A2	Macrophage	2.39146	7.47103e-06	3.66413e-06
Mac_ITGAXhi	ENSG00000184292	TACSTD2	Macrophage	2.54347	7.96013e-06	3.92936e-06
Mac_ITGAXhi	ENSG00000149294	NCAM1	Macrophage	2.60577	8.51835e-06	4.23205e-06
Mac_ITGAXhi	ENSG00000129038	LOXL1	Macrophage	2.72742	8.77913e-06	4.38956e-06
Mac_ITGAXhi	ENSG00000012048	BRCA1	Macrophage	2.24411	8.9707e-06	4.54227e-06
Mac_ITGAXhi	ENSG00000196588	MRTFA	Macrophage	1.92334	8.9707e-06	4.54249e-06
Mac_ITGAXhi	ENSG00000131477	RAMP2	Macrophage	2.70707	9.55792e-06	4.87028e-06
Mac_ITGAXhi	ENSG00000126787	DLGAP5	Macrophage	2.34155	9.59695e-06	4.92073e-06
Mac_ITGAXhi	ENSG00000179914	ITLN1	Macrophage	2.77747	1.05645e-05	5.45048e-06
Mac_ITGAXhi	ENSG00000012779	ALOX5	Macrophage	1.55389	1.11674e-05	5.79708e-06
Mac_ITGAXhi	ENSG00000186377	CYP4X1	Macrophage	2.38054	1.17573e-05	6.14074e-06
Mac_ITGAXhi	ENSG00000120156	TEK	Macrophage	2.39274	1.17951e-05	6.19807e-06
Mac_ITGAXhi	ENSG00000257335	MGAM	Macrophage	2.44587	1.19744e-05	6.33043e-06
Mac_ITGAXhi	ENSG00000049540	ELN	Macrophage	5.56015	1.22731e-05	6.52742e-06
Mac_ITGAXhi	ENSG00000105327	BBC3	Macrophage	2.85764	1.26276e-05	6.75615e-06
Mac_ITGAXhi	ENSG00000163568	AIM2	Macrophage	2.16139	1.42052e-05	7.6455e-06
Mac_ITGAXhi	ENSG00000069122	ADGRF5	Macrophage	2.14554	1.50961e-05	8.22111e-06
Mac_ITGAXhi	ENSG00000178726	THBD	Macrophage	1.86781	1.50961e-05	8.20291e-06
Mac_ITGAXhi	ENSG00000075223	SEMA3C	Macrophage	1.96133	1.88898e-05	1.03473e-05
Mac_ITGAXhi	ENSG00000113088	GZMK	Macrophage	2.50562	1.90585e-05	1.05004e-05
Mac_ITGAXhi	ENSG00000130176	CNN1	Macrophage	2.36704	1.98244e-05	1.09855e-05
Mac_ITGAXhi	ENSG00000205362	MT1A	Macrophage	4.96393	2.12543e-05	1.18456e-05
Mac_ITGAXhi	ENSG00000150045	KLRF1	Macrophage	2.54742	2.29726e-05	1.29495e-05
Mac_ITGAXhi	ENSG00000170476	MZB1	Macrophage	2.26247	2.29726e-05	1.28773e-05
Mac_ITGAXhi	ENSG00000197992	CLEC9A	Macrophage	2.3916	2.4876e-05	1.41017e-05
Mac_ITGAXhi	ENSG00000087088	BAX	Macrophage	1.6635	2.69253e-05	1.53492e-05
Mac_ITGAXhi	ENSG00000148773	MKI67	Macrophage	2.26335	2.78771e-05	1.59805e-05
Mac_ITGAXhi	ENSG00000119688	ABCD4	Macrophage	1.9557	3.06414e-05	1.76627e-05
Mac_ITGAXhi	ENSG00000141682	PMAIP1	Macrophage	2.16529	3.45971e-05	2.00531e-05
Mac_ITGAXhi	ENSG00000140937	CDH11	Macrophage	1.92835	3.87103e-05	2.26746e-05
Mac_ITGAXhi	ENSG00000163072	NOSTRIN	Macrophage	2.51931	3.87103e-05	2.26838e-05
Mac_ITGAXhi	ENSG00000122025	FLT3	Macrophage	2.70694	4.08235e-05	2.4052e-05
Mac_ITGAXhi	ENSG00000012124	CD22	Macrophage	2.14262	4.35769e-05	2.59527e-05
Mac_ITGAXhi	ENSG00000153563	CD8A	Macrophage	2.45637	4.35769e-05	2.58632e-05
Mac_ITGAXhi	ENSG00000175445	LPL	Macrophage	1.59999	4.35769e-05	2.60906e-05
Mac_ITGAXhi	ENSG00000160712	IL6R	Macrophage	1.92487	4.69166e-05	2.82396e-05
Mac_ITGAXhi	ENSG00000117984	CTSD	Macrophage	-1.193	5.12273e-05	3.09974e-05
Mac_ITGAXhi	ENSG00000275385	CCL18	Macrophage	-2.17246	5.36136e-05	3.26121e-05
Mac_ITGAXhi	ENSG00000168056	LTBP3	Macrophage	1.76109	5.61783e-05	3.4351e-05
Mac_ITGAXhi	ENSG00000157404	KIT	Macrophage	2.3587	6.31964e-05	3.90449e-05
Mac_ITGAXhi	ENSG00000073050	XRCC1	Macrophage	2.03273	6.31964e-05	3.89004e-05
Mac_ITGAXhi	ENSG00000113810	SMC4	Macrophage	1.7695	6.96536e-05	4.32562e-05
Mac_ITGAXhi	ENSG00000132334	PTPRE	Macrophage	1.70502	7.18358e-05	4.48402e-05
Mac_ITGAXhi	ENSG00000166508	MCM7	Macrophage	2.06569	7.2121e-05	4.52479e-05
Mac_ITGAXhi	ENSG00000104320	NBN	Macrophage	1.64994	7.3627e-05	4.64272e-05
Mac_ITGAXhi	ENSG00000095002	MSH2	Macrophage	1.89811	7.46924e-05	4.73369e-05
Mac_ITGAXhi	ENSG00000213809	KLRK1	Macrophage	2.14524	7.96989e-05	5.07636e-05
Mac_ITGAXhi	ENSG00000277632	CCL3	Macrophage	1.55164	8.41081e-05	5.38399e-05
Mac_ITGAXhi	ENSG00000002330	BAD	Macrophage	3.93559	8.7359e-05	5.6458e-05
Mac_ITGAXhi	ENSG00000117519	CNN3	Macrophage	1.75879	8.7359e-05	5.64773e-05
Mac_ITGAXhi	ENSG00000131828	PDHA1	Macrophage	1.6471	0.000111408	7.23795e-05
Mac_ITGAXhi	ENSG00000143184	XCL1	Macrophage	2.16077	0.000132522	8.65188e-05
Mac_ITGAXhi	ENSG00000104738	MCM4	Macrophage	1.92576	0.000167354	0.000109793
Mac_ITGAXhi	ENSG00000130203	APOE	Macrophage	-1.42207	0.000178116	0.00011742
Mac_ITGAXhi	ENSG00000020922	MRE11	Macrophage	2.00728	0.000197085	0.000130553
Mac_ITGAXhi	ENSG00000064989	CALCRL	Macrophage	2.0495	0.000203833	0.000135672
Mac_ITGAXhi	ENSG00000081237	PTPRC	Macrophage	1.3395	0.000237018	0.000158515
Mac_ITGAXhi	ENSG00000117707	PROX1	Macrophage	2.14813	0.000242469	0.000162933
Mac_ITGAXhi	ENSG00000141510	TP53	Macrophage	1.58421	0.00024429	0.000164935
Mac_ITGAXhi	ENSG00000140941	MAP1LC3B	Macrophage	1.46159	0.000255276	0.000173165
Mac_ITGAXhi	ENSG00000076242	MLH1	Macrophage	1.61166	0.000277525	0.000189142
Mac_ITGAXhi	ENSG00000204217	BMPR2	Macrophage	1.40974	0.000297929	0.000203996
Mac_ITGAXhi	ENSG00000197253	TPSB2	Macrophage	2.70341	0.000298416	0.00020528
Mac_ITGAXhi	ENSG00000162711	NLRP3	Macrophage	1.71358	0.000466447	0.000322353
Mac_ITGAXhi	ENSG00000165757	JCAD	Macrophage	1.9056	0.00061345	0.000425898
Mac_ITGAXhi	ENSG00000167641	PPP1R14A	Macrophage	3.22597	0.000637553	0.000444663
Mac_ITGAXhi	ENSG00000100985	MMP9	Macrophage	1.55223	0.000655329	0.000459148
Mac_ITGAXhi	ENSG00000121807	CCR2	Macrophage	1.95372	0.000698067	0.000491315
Mac_ITGAXhi	ENSG00000145782	ATG12	Macrophage	1.46728	0.000773587	0.000546931
Mac_ITGAXhi	ENSG00000196419	XRCC6	Macrophage	1.15507	0.00101453	0.000720509
Mac_ITGAXhi	ENSG00000163751	CPA3	Macrophage	1.82726	0.00110061	0.000785151
Mac_ITGAXhi	ENSG00000172236	TPSAB1	Macrophage	2.79748	0.00111724	0.000800573
Mac_ITGAXhi	ENSG00000154783	FGD5	Macrophage	1.67342	0.00120924	0.000870345
Mac_ITGAXhi	ENSG00000115457	IGFBP2	Macrophage	1.81372	0.0013253	0.000958096
Mac_ITGAXhi	ENSG00000100393	EP300	Macrophage	1.41724	0.0013373	0.000971035
Mac_ITGAXhi	ENSG00000164733	CTSB	Macrophage	-0.65219	0.00134006	0.000977303
Mac_ITGAXhi	ENSG00000129226	CD68	Macrophage	-0.873817	0.00181401	0.00132873
Mac_ITGAXhi	ENSG00000115414	FN1	Macrophage	1.10962	0.00192285	0.00141458
Mac_ITGAXhi	ENSG00000137462	TLR2	Macrophage	1.25231	0.00195978	0.00144799
Mac_ITGAXhi	ENSG00000163106	HPGDS	Macrophage	1.47289	0.00255262	0.00189414
Mac_ITGAXhi	ENSG00000198830	HMGN2	Macrophage	1.15709	0.00280437	0.00208988
Mac_ITGAXhi	ENSG00000111252	SH2B3	Macrophage	1.11654	0.00376703	0.00281927
Mac_ITGAXhi	ENSG00000132646	PCNA	Macrophage	1.11194	0.00397617	0.00298846
Mac_ITGAXhi	ENSG00000011465	DCN	Macrophage	1.37926	0.00435954	0.00329048
Mac_ITGAXhi	ENSG00000113721	PDGFRB	Macrophage	1.76809	0.0045097	0.00341818
Mac_ITGAXhi	ENSG00000182871	COL18A1	Macrophage	1.61755	0.00520064	0.00397501
Mac_ITGAXhi	ENSG00000128585	MKLN1	Macrophage	1.20116	0.00520064	0.00397181
Mac_ITGAXhi	ENSG00000100297	MCM5	Macrophage	1.34354	0.00645225	0.0049522
Mac_ITGAXhi	ENSG00000177575	CD163	Macrophage	-1.08533	0.00647986	0.00499403
Mac_ITGAXhi	ENSG00000119535	CSF3R	Macrophage	1.20062	0.00762995	0.00590471
Mac_ITGAXhi	ENSG00000070961	ATP2B1	Macrophage	1.18801	0.00768573	0.00597235
Mac_ITGAXhi	ENSG00000115594	IL1R1	Macrophage	1.19026	0.00802496	0.00626152
Mac_ITGAXhi	ENSG00000143799	PARP1	Macrophage	1.14775	0.00857549	0.00671838
Mac_ITGAXhi	ENSG00000253729	PRKDC	Macrophage	1.21903	0.00876228	0.00689262
Mac_ITGAXhi	ENSG00000173327	MAP3K11	Macrophage	1.67235	0.00891298	0.00703955
Mac_ITGAXhi	ENSG00000095970	TREM2	Macrophage	0.903048	0.00924579	0.00733185
Mac_ITGAXhi	ENSG00000149311	ATM	Macrophage	1.0438	0.00956945	0.00761899
Mac_ITGAXhi	ENSG00000276085	CCL3L1	Macrophage	1.20285	0.00971726	0.00778655
Mac_ITGAXhi	ENSG00000170442	KRT86	Macrophage	1.09086	0.00971726	0.00779857
Mac_ITGAXhi	ENSG00000164305	CASP3	Macrophage	1.26642	0.00986984	0.00795245
Mac_ITGAXhi	ENSG00000164104	HMGB2	Macrophage	1.08697	0.0101684	0.00822543
Mac_ITGAXhi	ENSG00000133789	SWAP70	Macrophage	1.1953	0.0106494	0.00864836
Mac_ITGAXhi	ENSG00000135046	ANXA1	Macrophage	0.639272	0.013459	0.0109729
Mac_ITGAXhi	ENSG00000067225	PKM	Macrophage	0.669783	0.016301	0.0133419
Mac_ITGAXhi	ENSG00000171051	FPR1	Macrophage	1.17695	0.0191399	0.0157264
Mac_ITGAXhi	ENSG00000197930	ERO1A	Macrophage	0.881861	0.0192767	0.0159002
Mac_ITGAXhi	ENSG00000121966	CXCR4	Macrophage	0.821206	0.019418	0.0160786
Mac_ITGAXhi	ENSG00000137801	THBS1	Macrophage	1.181	0.0229691	0.0190922
Mac_ITGAXhi	ENSG00000163220	S100A9	Macrophage	-0.950603	0.0232234	0.0193775
Mac_ITGAXhi	ENSG00000153208	MERTK	Macrophage	0.958281	0.0238857	0.0200062
Mac_ITGAXhi	ENSG00000161011	SQSTM1	Macrophage	0.817909	0.0259589	0.0218253
Mac_ITGAXhi	ENSG00000163687	DNASE1L3	Macrophage	1.43072	0.0274427	0.0231603
Mac_ITGAXhi	ENSG00000140416	TPM1	Macrophage	0.946345	0.0286166	0.0242421
Mac_ITGAXhi	ENSG00000196776	CD47	Macrophage	0.755598	0.0305498	0.025977
Mac_ITGAXhi	ENSG00000118785	SPP1	Macrophage	0.71136	0.0310227	0.026478
Mac_ITGAXhi	ENSG00000136634	IL10	Macrophage	1.13482	0.0381942	0.0327205
Mac_ITGAXhi	ENSG00000164692	COL1A2	Macrophage	0.945862	0.0386891	0.0332677
Mac_ITGAXhi	ENSG00000048052	HDAC9	Macrophage	1.13994	0.0443362	0.0382647
Mac_ITGAXhi	ENSG00000126581	BECN1	Macrophage	0.854909	0.046655	0.0404146
Mac_ITGAXhi	ENSG00000131981	LGALS3	Macrophage	-0.633981	0.04706	0.0409152
Mac_S100A8hi	ENSG00000143546	S100A8	Macrophage	3.96782	1.84315e-43	5.86989e-46
Mac_S100A8hi	ENSG00000117984	CTSD	Macrophage	-2.47781	9.88934e-26	6.29895e-28
Mac_S100A8hi	ENSG00000130203	APOE	Macrophage	-2.96145	5.79087e-23	7.3769e-25
Mac_S100A8hi	ENSG00000121807	CCR2	Macrophage	2.65021	5.79087e-23	7.118e-25
Mac_S100A8hi	ENSG00000164733	CTSB	Macrophage	-2.31979	2.16783e-21	3.45196e-23
Mac_S100A8hi	ENSG00000277632	CCL3	Macrophage	-2.14514	2.16526e-16	4.13745e-18
Mac_S100A8hi	ENSG00000129226	CD68	Macrophage	-1.69481	4.26726e-15	9.51301e-17
Mac_S100A8hi	ENSG00000123384	LRP1	Macrophage	-1.31276	1.57502e-13	4.5144e-15
Mac_S100A8hi	ENSG00000250722	SELENOP	Macrophage	-1.83487	1.57502e-13	4.15511e-15
Mac_S100A8hi	ENSG00000275385	CCL18	Macrophage	-2.54527	1.66955e-12	5.31703e-14
Mac_S100A8hi	ENSG00000118785	SPP1	Macrophage	-4.138	2.37069e-11	8.30496e-13
Mac_S100A8hi	ENSG00000131477	RAMP2	Macrophage	2.26201	5.49789e-11	2.10111e-12
Mac_S100A8hi	ENSG00000095970	TREM2	Macrophage	-1.82251	2.38842e-10	9.88836e-12
Mac_S100A8hi	ENSG00000163220	S100A9	Macrophage	1.62038	5.69105e-09	2.53741e-10
Mac_S100A8hi	ENSG00000131203	IDO1	Macrophage	1.87415	1.18369e-08	5.65456e-10
Mac_S100A8hi	ENSG00000153208	MERTK	Macrophage	-1.16259	1.85571e-08	9.45585e-10
Mac_S100A8hi	ENSG00000108691	CCL2	Macrophage	-2.19597	1.98867e-08	1.07667e-09
Mac_S100A8hi	ENSG00000019169	MARCO	Macrophage	-1.61251	2.51794e-08	1.44341e-09
Mac_S100A8hi	ENSG00000164104	HMGB2	Macrophage	1.24987	3.33269e-08	2.01659e-09
Mac_S100A8hi	ENSG00000131981	LGALS3	Macrophage	-1.4049	3.90552e-08	2.48759e-09
Mac_S100A8hi	ENSG00000276085	CCL3L1	Macrophage	-2.03611	1.10706e-07	7.42942e-09
Mac_S100A8hi	ENSG00000177575	CD163	Macrophage	-1.1171	1.10706e-07	7.75647e-09
Mac_S100A8hi	ENSG00000166033	HTRA1	Macrophage	-1.73015	1.42171e-07	1.04138e-08
Mac_S100A8hi	ENSG00000106799	TGFBR1	Macrophage	-1.16832	2.8679e-07	2.19203e-08
Mac_S100A8hi	ENSG00000123643	SLC36A1	Macrophage	-1.0838	3.33208e-07	2.65293e-08
Mac_S100A8hi	ENSG00000090382	LYZ	Macrophage	1.55981	4.5409e-07	3.75998e-08
Mac_S100A8hi	ENSG00000115590	IL1R2	Macrophage	1.6672	5.55446e-07	4.77613e-08
Mac_S100A8hi	ENSG00000122025	FLT3	Macrophage	2.12716	9.62499e-07	8.58279e-08
Mac_S100A8hi	ENSG00000161011	SQSTM1	Macrophage	-0.899689	1.06784e-06	9.86218e-08
Mac_S100A8hi	ENSG00000119535	CSF3R	Macrophage	1.13283	1.60875e-06	1.53702e-07
Mac_S100A8hi	ENSG00000262406	MMP12	Macrophage	-2.69075	1.70362e-06	1.68192e-07
Mac_S100A8hi	ENSG00000110799	VWF	Macrophage	1.56712	2.13718e-06	2.17802e-07
Mac_S100A8hi	ENSG00000106366	SERPINE1	Macrophage	-1.35429	7.04493e-06	7.40391e-07
Mac_S100A8hi	ENSG00000131747	TOP2A	Macrophage	1.81476	7.58368e-06	8.21163e-07
Mac_S100A8hi	ENSG00000117399	CDC20	Macrophage	2.10351	1.35397e-05	1.53578e-06
Mac_S100A8hi	ENSG00000198830	HMGN2	Macrophage	0.654553	1.35397e-05	1.59544e-06
Mac_S100A8hi	ENSG00000259207	ITGB3	Macrophage	-1.42776	1.35397e-05	1.59165e-06
Mac_S100A8hi	ENSG00000162407	PLPP3	Macrophage	-1.09531	1.43342e-05	1.73472e-06
Mac_S100A8hi	ENSG00000175445	LPL	Macrophage	-1.48553	1.51564e-05	1.88248e-06
Mac_S100A8hi	ENSG00000133246	PRAM1	Macrophage	1.50526	2.39291e-05	3.04829e-06
Mac_S100A8hi	ENSG00000164687	FABP5	Macrophage	-1.2672	2.55345e-05	3.33907e-06
Mac_S100A8hi	ENSG00000100644	HIF1A	Macrophage	-0.726942	2.55345e-05	3.41544e-06
Mac_S100A8hi	ENSG00000081237	PTPRC	Macrophage	0.596803	2.85325e-05	3.90732e-06
Mac_S100A8hi	ENSG00000198053	SIRPA	Macrophage	-0.638837	3.06336e-05	4.2926e-06
Mac_S100A8hi	ENSG00000115414	FN1	Macrophage	-1.38233	5.31851e-05	7.62207e-06
Mac_S100A8hi	ENSG00000179914	ITLN1	Macrophage	1.56144	6.12115e-05	8.96729e-06
Mac_S100A8hi	ENSG00000203747	FCGR3A	Macrophage	-0.783717	6.2958e-05	9.42365e-06
Mac_S100A8hi	ENSG00000148773	MKI67	Macrophage	1.77311	6.89691e-05	1.0543e-05
Mac_S100A8hi	ENSG00000180871	CXCR2	Macrophage	1.24419	8.80731e-05	1.37439e-05
Mac_S100A8hi	ENSG00000170458	CD14	Macrophage	-0.77019	8.80849e-05	1.41343e-05
Mac_S100A8hi	ENSG00000129173	E2F8	Macrophage	1.50425	8.80849e-05	1.43068e-05
Mac_S100A8hi	ENSG00000196588	MRTFA	Macrophage	0.669373	9.4036e-05	1.55728e-05
Mac_S100A8hi	ENSG00000135218	CD36	Macrophage	-1.68206	0.000133733	2.25727e-05
Mac_S100A8hi	ENSG00000179776	CDH5	Macrophage	1.2613	0.000137567	2.3658e-05
Mac_S100A8hi	ENSG00000144218	AFF3	Macrophage	1.15197	0.000142667	2.50482e-05
Mac_S100A8hi	ENSG00000197903	HIST1H2BK	Macrophage	0.943397	0.000142667	2.54437e-05
Mac_S100A8hi	ENSG00000174175	SELP	Macrophage	1.28553	0.00016846	3.05803e-05
Mac_S100A8hi	ENSG00000197992	CLEC9A	Macrophage	1.48588	0.000189636	3.50284e-05
Mac_S100A8hi	ENSG00000010610	CD4	Macrophage	-0.417294	0.000200107	3.75997e-05
Mac_S100A8hi	ENSG00000174059	CD34	Macrophage	1.27896	0.000209037	3.99433e-05
Mac_S100A8hi	ENSG00000113810	SMC4	Macrophage	0.743798	0.000253132	4.91752e-05
Mac_S100A8hi	ENSG00000140678	ITGAX	Macrophage	-0.793699	0.00032373	6.39213e-05
Mac_S100A8hi	ENSG00000137752	CASP1	Macrophage	0.754909	0.000542298	0.000108805
Mac_S100A8hi	ENSG00000100985	MMP9	Macrophage	-2.29128	0.000617481	0.000125856
Mac_S100A8hi	ENSG00000183484	GPR132	Macrophage	0.883129	0.000734131	0.00015197
Mac_S100A8hi	ENSG00000166508	MCM7	Macrophage	0.872459	0.00107675	0.000226323
Mac_S100A8hi	ENSG00000150337	FCGR1A	Macrophage	-0.840715	0.00174598	0.00037255
Mac_S100A8hi	ENSG00000125868	DSTN	Macrophage	-0.691271	0.00198524	0.000436247
Mac_S100A8hi	ENSG00000048052	HDAC9	Macrophage	0.789053	0.00198524	0.000432263
Mac_S100A8hi	ENSG00000170312	CDK1	Macrophage	1.30603	0.00234937	0.000523745
Mac_S100A8hi	ENSG00000180875	GREM2	Macrophage	1.27997	0.00258373	0.00058422
Mac_S100A8hi	ENSG00000163687	DNASE1L3	Macrophage	1.328	0.00271318	0.000622131
Mac_S100A8hi	ENSG00000128052	KDR	Macrophage	1.10361	0.00296773	0.000689951
Mac_S100A8hi	ENSG00000102010	BMX	Macrophage	1.30141	0.00348586	0.000821507
Mac_S100A8hi	ENSG00000140932	CMTM2	Macrophage	1.21722	0.00371811	0.000899925
Mac_S100A8hi	ENSG00000168542	COL3A1	Macrophage	-0.904259	0.00371811	0.000898516
Mac_S100A8hi	ENSG00000162711	NLRP3	Macrophage	0.743081	0.00382063	0.000936905
Mac_S100A8hi	ENSG00000171051	FPR1	Macrophage	0.721682	0.00403278	0.00100177
Mac_S100A8hi	ENSG00000197930	ERO1A	Macrophage	-0.785008	0.00487089	0.00122548
Mac_S100A8hi	ENSG00000132334	PTPRE	Macrophage	0.506138	0.00510245	0.00129999
Mac_S100A8hi	ENSG00000123999	INHA	Macrophage	1.25507	0.00552685	0.00142572
Mac_S100A8hi	ENSG00000160789	LMNA	Macrophage	-0.691164	0.00661083	0.00172639
Mac_S100A8hi	ENSG00000106991	ENG	Macrophage	-0.464127	0.00832872	0.00221494
Mac_S100A8hi	ENSG00000111404	RERGL	Macrophage	0.91537	0.00832872	0.00222807
Mac_S100A8hi	ENSG00000163106	HPGDS	Macrophage	-1.04527	0.00856454	0.00234082
Mac_S100A8hi	ENSG00000120156	TEK	Macrophage	0.982765	0.00856454	0.0023457
Mac_S100A8hi	ENSG00000172236	TPSAB1	Macrophage	1.51505	0.00885155	0.0024525
Mac_S100A8hi	ENSG00000173535	TNFRSF10C	Macrophage	0.892754	0.0091731	0.0025708
Mac_S100A8hi	ENSG00000089685	BIRC5	Macrophage	1.0599	0.0101788	0.00288508
Mac_S100A8hi	ENSG00000101162	TUBB1	Macrophage	1.28648	0.0107986	0.00309515
Mac_S100A8hi	ENSG00000100297	MCM5	Macrophage	0.602051	0.0111183	0.00322219
Mac_S100A8hi	ENSG00000139329	LUM	Macrophage	-0.843446	0.0144129	0.00422289
Mac_S100A8hi	ENSG00000149294	NCAM1	Macrophage	0.933014	0.014484	0.00428986
Mac_S100A8hi	ENSG00000087586	AURKA	Macrophage	0.693469	0.0153827	0.004605
Mac_S100A8hi	ENSG00000151617	EDNRA	Macrophage	1.07145	0.0164961	0.00499086
Mac_S100A8hi	ENSG00000213088	ACKR1	Macrophage	1.2421	0.0187315	0.00572682
Mac_S100A8hi	ENSG00000164692	COL1A2	Macrophage	-0.691827	0.0188611	0.00582653
Mac_S100A8hi	ENSG00000051180	RAD51	Macrophage	0.811051	0.0204002	0.00636694
Mac_S100A8hi	ENSG00000123485	HJURP	Macrophage	1.2122	0.0230372	0.00726334
Mac_S100A8hi	ENSG00000184292	TACSTD2	Macrophage	1.04799	0.025696	0.00818345
Mac_S100A8hi	ENSG00000012048	BRCA1	Macrophage	0.695359	0.0273346	0.00879235
Mac_S100A8hi	ENSG00000109684	CLNK	Macrophage	0.856797	0.0297153	0.00974369
Mac_S100A8hi	ENSG00000104738	MCM4	Macrophage	0.68556	0.0297153	0.00974737
Mac_S100A8hi	ENSG00000139618	BRCA2	Macrophage	0.806526	0.0301373	0.0100778
Mac_S100A8hi	ENSG00000167483	NIBAN3	Macrophage	0.930413	0.0301373	0.00999128
Mac_S100A8hi	ENSG00000178999	AURKB	Macrophage	1.11777	0.0304294	0.0102723
Mac_S100A8hi	ENSG00000105329	TGFB1	Macrophage	-0.43294	0.0324376	0.0110536
Mac_S100A8hi	ENSG00000064989	CALCRL	Macrophage	0.920156	0.0353781	0.0121683
Mac_S100A8hi	ENSG00000147113	DIPK2B	Macrophage	0.843989	0.0372462	0.0130249
Mac_S100A8hi	ENSG00000067225	PKM	Macrophage	-0.513723	0.0372462	0.013048
Mac_S100A8hi	ENSG00000126581	BECN1	Macrophage	-0.413501	0.0396256	0.0141639
Mac_S100A8hi	ENSG00000182871	COL18A1	Macrophage	0.724415	0.0396256	0.0141039
Mac_S100A8hi	ENSG00000140416	TPM1	Macrophage	-0.462491	0.0396256	0.0142602
Mac_S100A8hi	ENSG00000018280	SLC11A1	Macrophage	-0.601985	0.0412936	0.014992
Mac_S100A8hi	ENSG00000165949	IFI27	Macrophage	-0.888594	0.0452033	0.0165553
Mac_S100A8hi	ENSG00000164867	NOS3	Macrophage	0.859375	0.0461604	0.0170529
Mac_S100A8hi	ENSG00000037280	FLT4	Macrophage	0.887193	0.0464109	0.0172932
Mac_S100A8hi	ENSG00000107796	ACTA2	Macrophage	-0.829528	0.0472912	0.0177718
Mac_TREM2hi	ENSG00000118785	SPP1	Macrophage	3.91772	2.25691e-40	7.1876e-43
Mac_TREM2hi	ENSG00000250722	SELENOP	Macrophage	-2.11299	6.31529e-20	4.02248e-22
Mac_TREM2hi	ENSG00000166033	HTRA1	Macrophage	1.7178	8.4489e-19	8.0722e-21
Mac_TREM2hi	ENSG00000115414	FN1	Macrophage	1.84602	1.91761e-14	3.05351e-16
Mac_TREM2hi	ENSG00000067225	PKM	Macrophage	1.22654	1.91761e-14	2.62761e-16
Mac_TREM2hi	ENSG00000110799	VWF	Macrophage	-1.48181	8.26997e-10	1.58025e-11
Mac_TREM2hi	ENSG00000163687	DNASE1L3	Macrophage	-2.51489	1.02523e-09	2.28555e-11
Mac_TREM2hi	ENSG00000197930	ERO1A	Macrophage	1.27223	5.42799e-09	1.55579e-10
Mac_TREM2hi	ENSG00000018280	SLC11A1	Macrophage	1.19429	5.42799e-09	1.39171e-10
Mac_TREM2hi	ENSG00000259207	ITGB3	Macrophage	1.52156	1.48376e-08	4.72536e-10
Mac_TREM2hi	ENSG00000137752	CASP1	Macrophage	-1.0264	2.18631e-08	7.65904e-10
Mac_TREM2hi	ENSG00000261371	PECAM1	Macrophage	-0.812362	4.56628e-08	1.74508e-09
Mac_TREM2hi	ENSG00000172572	PDE3A	Macrophage	-1.43105	7.94181e-08	3.28801e-09
Mac_TREM2hi	ENSG00000143546	S100A8	Macrophage	-1.71367	2.46815e-07	1.10045e-08
Mac_TREM2hi	ENSG00000100985	MMP9	Macrophage	2.92466	3.97661e-07	1.89965e-08
Mac_TREM2hi	ENSG00000119535	CSF3R	Macrophage	-0.974554	6.5528e-07	3.33901e-08
Mac_TREM2hi	ENSG00000175445	LPL	Macrophage	1.33452	1.82225e-06	9.86568e-08
Mac_TREM2hi	ENSG00000121807	CCR2	Macrophage	-1.57984	2.15269e-06	1.23403e-07
Mac_TREM2hi	ENSG00000162692	VCAM1	Macrophage	-1.24467	2.97415e-06	1.79965e-07
Mac_TREM2hi	ENSG00000179776	CDH5	Macrophage	-1.25653	3.66726e-06	2.3895e-07
Mac_TREM2hi	ENSG00000081237	PTPRC	Macrophage	-0.526923	3.66726e-06	2.45262e-07
Mac_TREM2hi	ENSG00000170458	CD14	Macrophage	-0.525847	4.45005e-06	3.11787e-07
Mac_TREM2hi	ENSG00000164733	CTSB	Macrophage	0.846471	5.02429e-06	3.68021e-07
Mac_TREM2hi	ENSG00000070961	ATP2B1	Macrophage	-0.578999	5.59446e-06	4.33423e-07
Mac_TREM2hi	ENSG00000026025	VIM	Macrophage	0.919313	5.59446e-06	4.45419e-07
Mac_TREM2hi	ENSG00000174059	CD34	Macrophage	-1.29783	6.7764e-06	5.70759e-07
Mac_TREM2hi	ENSG00000116191	RALGPS2	Macrophage	-1.28061	6.7764e-06	5.82684e-07
Mac_TREM2hi	ENSG00000090382	LYZ	Macrophage	-1.03007	1.07022e-05	9.54332e-07
Mac_TREM2hi	ENSG00000136826	KLF4	Macrophage	-0.944531	1.16361e-05	1.07467e-06
Mac_TREM2hi	ENSG00000157404	KIT	Macrophage	-1.33228	1.21166e-05	1.15764e-06
Mac_TREM2hi	ENSG00000198670	LPA	Macrophage	-0.905683	1.4061e-05	1.43297e-06
Mac_TREM2hi	ENSG00000162407	PLPP3	Macrophage	-1.32827	1.4061e-05	1.41881e-06
Mac_TREM2hi	ENSG00000262406	MMP12	Macrophage	2.67259	1.90632e-05	2.00346e-06
Mac_TREM2hi	ENSG00000243716	NPIPB5	Macrophage	-0.744048	2.50345e-05	2.71074e-06
Mac_TREM2hi	ENSG00000179914	ITLN1	Macrophage	-1.49963	3.60843e-05	4.02214e-06
Mac_TREM2hi	ENSG00000153563	CD8A	Macrophage	-1.47202	3.66364e-05	4.20036e-06
Mac_TREM2hi	ENSG00000095970	TREM2	Macrophage	0.961321	6.75196e-05	7.95613e-06
Mac_TREM2hi	ENSG00000116824	CD2	Macrophage	-1.30321	6.97556e-05	8.97449e-06
Mac_TREM2hi	ENSG00000122025	FLT3	Macrophage	-1.72347	6.97556e-05	9.10822e-06
Mac_TREM2hi	ENSG00000117707	PROX1	Macrophage	-1.02956	6.97556e-05	8.49312e-06
Mac_TREM2hi	ENSG00000111404	RERGL	Macrophage	-1.14757	6.97556e-05	8.9151e-06
Mac_TREM2hi	ENSG00000147113	DIPK2B	Macrophage	-1.14528	9.12056e-05	1.21995e-05
Mac_TREM2hi	ENSG00000134539	KLRD1	Macrophage	-1.15058	9.44264e-05	1.2931e-05
Mac_TREM2hi	ENSG00000012124	CD22	Macrophage	-1.209	0.000112581	1.57757e-05
Mac_TREM2hi	ENSG00000119688	ABCD4	Macrophage	-0.652748	0.000118089	1.69235e-05
Mac_TREM2hi	ENSG00000115590	IL1R2	Macrophage	-1.00098	0.000120902	1.77117e-05
Mac_TREM2hi	ENSG00000163600	ICOS	Macrophage	-1.16725	0.000152993	2.29002e-05
Mac_TREM2hi	ENSG00000164687	FABP5	Macrophage	1.1701	0.000153342	2.34408e-05
Mac_TREM2hi	ENSG00000183765	CHEK2	Macrophage	-0.848302	0.000183683	2.86639e-05
Mac_TREM2hi	ENSG00000177575	CD163	Macrophage	-0.603689	0.000238599	3.79935e-05
Mac_TREM2hi	ENSG00000182871	COL18A1	Macrophage	-1.06291	0.000277694	4.51032e-05
Mac_TREM2hi	ENSG00000140678	ITGAX	Macrophage	0.4727	0.00028522	4.7234e-05
Mac_TREM2hi	ENSG00000150045	KLRF1	Macrophage	-1.1729	0.000304463	5.18218e-05
Mac_TREM2hi	ENSG00000131477	RAMP2	Macrophage	-1.47623	0.000304463	5.33295e-05
Mac_TREM2hi	ENSG00000187720	THSD4	Macrophage	-1.01421	0.000304463	5.28715e-05
Mac_TREM2hi	ENSG00000144218	AFF3	Macrophage	-1.15715	0.000307357	5.48153e-05
Mac_TREM2hi	ENSG00000197992	CLEC9A	Macrophage	-1.30527	0.000312508	5.67292e-05
Mac_TREM2hi	ENSG00000275385	CCL18	Macrophage	-1.92839	0.000319284	5.91985e-05
Mac_TREM2hi	ENSG00000143184	XCL1	Macrophage	-1.22846	0.000319284	5.99929e-05
Mac_TREM2hi	ENSG00000133246	PRAM1	Macrophage	-1.0284	0.000335404	6.409e-05
Mac_TREM2hi	ENSG00000213809	KLRK1	Macrophage	-0.943033	0.000404495	7.85802e-05
Mac_TREM2hi	ENSG00000165949	IFI27	Macrophage	-1.3163	0.000432305	8.67364e-05
Mac_TREM2hi	ENSG00000180644	PRF1	Macrophage	-1.2671	0.000432305	8.5568e-05
Mac_TREM2hi	ENSG00000277734	TRAC	Macrophage	-1.03717	0.000514519	0.00010487
Mac_TREM2hi	ENSG00000133800	LYVE1	Macrophage	-1.17682	0.000514684	0.000106543
Mac_TREM2hi	ENSG00000102755	FLT1	Macrophage	1.15321	0.000583688	0.000122686
Mac_TREM2hi	ENSG00000064989	CALCRL	Macrophage	-1.12295	0.000645754	0.000139845
Mac_TREM2hi	ENSG00000198830	HMGN2	Macrophage	-0.43962	0.000645754	0.000138591
Mac_TREM2hi	ENSG00000106991	ENG	Macrophage	0.421893	0.00066224	0.000145524
Mac_TREM2hi	ENSG00000149534	MS4A2	Macrophage	-1.35025	0.000773849	0.000172514
Mac_TREM2hi	ENSG00000167286	CD3D	Macrophage	-1.16526	0.000831202	0.000187947
Mac_TREM2hi	ENSG00000106366	SERPINE1	Macrophage	0.796233	0.000833455	0.000191111
Mac_TREM2hi	ENSG00000156738	MS4A1	Macrophage	-1.15235	0.000855987	0.000199003
Mac_TREM2hi	ENSG00000196588	MRTFA	Macrophage	-0.579172	0.000856416	0.000201831
Mac_TREM2hi	ENSG00000163751	CPA3	Macrophage	-1.48372	0.000874094	0.000208781
Mac_TREM2hi	ENSG00000069122	ADGRF5	Macrophage	-0.857727	0.000892697	0.000216067
Mac_TREM2hi	ENSG00000162771	FAM71A	Macrophage	-1.08075	0.00103081	0.000252778
Mac_TREM2hi	ENSG00000149311	ATM	Macrophage	-0.519742	0.0010353	0.000257177
Mac_TREM2hi	ENSG00000109684	CLNK	Macrophage	-1.05786	0.00106986	0.000269169
Mac_TREM2hi	ENSG00000163464	CXCR1	Macrophage	-1.15188	0.00113901	0.000290194
Mac_TREM2hi	ENSG00000166535	A2ML1	Macrophage	-1.10757	0.00116537	0.000304162
Mac_TREM2hi	ENSG00000105880	DLX5	Macrophage	-1.20496	0.00116537	0.000304331
Mac_TREM2hi	ENSG00000168056	LTBP3	Macrophage	-0.624747	0.00133779	0.000357879
Mac_TREM2hi	ENSG00000204323	SMIM5	Macrophage	-1.13174	0.00133779	0.00035489
[truncated: 693 more rows]

## Sheet: Wilcoxon - Scale 5
Cluster name	ENSEMBL ID	HGNC symbol	High-level cell type cluster	log2FC	padj	pvalue
[truncated: 1,316 more rows]

[truncated: 2 more sheets: Wilcoxon - Scale 10, Wilcoxon - Scale 15]
