# Supplementary material for: Single cell spatial transcriptomics integration deciphers the morphological heterogeneity of atherosclerotic carotid arteries
Source: Nat Commun. 2025 Dec 18;16:11282. doi: 10.1038/s41467-025-67679-4 (PMC12717225; doi:10.1038/s41467-025-67679-4)
Supplement: Supplementary file 3 — Supplementary Data 1-18 [file 41467_2025_67679_MOESM3_ESM.zip › Supplementary_Data_18.xlsx]

## Sheet: Column Descriptions
Supplementary Data 18 showing the metadata of patients used in the bulk RNA-seq dataset.
Column	Description
Status	Status of sample, either control or plaque.
Stability	Stability of sample.
Age	Patient age.
Sex	Patient sex.
Symptomatic	Variable describing if patient presented symptoms caused by plaque.
% of stenosis	% of arterial narrowing.
Hypertension	Presence of hypertension in patient.
Smoking	Smoking status of patient.
Dyslipidemia	Presence of dyslipidemia in patient.
CHD	Presence of coronary heart disease in patient.
ASA stage	Classification of patient physical status per the American Society of Anaesthesiologists.
Height (cm)	Height of patient in centimeters.
Weight (kg)	Weight of patient in kilograms.
BMI	Body-mass-index of patient.
SAPT	Single antiplatelet therapy applied in patient.
Statin	Statin therapy applied in patient.
AHA classification	Classification of plaque per the American Heart Association.
Rupture	Occurrence of rupture in given sample.
Symptoms	Description of symptoms caused by plaque in patient.
Previous heart attack	Occurrence of previous heart attack in patient.
Atrial fibrillation	Presence of atrial fibrillation in patient.
PAD	Presence of peripheral artery disease in patient.
COPD	Presence of chronic obstructive pulmonary disease in patient.
Insulin use	Insulin therapy applied in patient.
Batch	Batch number of sequencing.

## Sheet: Metadata
Patient_ID	Status	Stability	Age	Sex	Symptomatic	% of stenosis	Hypertension	Diabetes	Smoking	Dyslipidemia	CHD	Dialysis	ASA stage	Height (cm)	Weight (kg)	BMI	SAPT	Statin	AHA classification	Rupture	Symptoms	Previous heart attack	Atrial fibrillation	PAD	COPD	Insulin use	Batch
bulkSeq_Patient1_Seq1	Control	stable	85	male	yes	90	yes	yes	yes	yes	no	no	3	172	85	28.7317468902109	yes	yes									Batch_1
bulkSeq_Patient1_Seq2	Plaque	stable	85	male	yes	90	yes	yes	yes	yes	no	no	3	172	85	28.7317468902109	yes	yes									Batch_1
bulkSeq_Patient2_Seq1	Control	stable	72	male	yes	80	yes	yes	no	yes	no	no	2	172	67	22.6473769605192	yes	yes									Batch_1
bulkSeq_Patient3_Seq1	Control	undetermined	63	male	yes	70	yes	no	yes	no	no	no	3	178	90	28.4	yes	yes									Batch_1
bulkSeq_Patient2_Seq2	Plaque	stable	72	male	yes	80	yes	yes	no	yes	no	no	2	172	67	22.6473769605192	yes	yes									Batch_1
bulkSeq_Patient4_Seq1	Plaque	unstable	70	male	yes	90	no	no	no	yes	yes	no	2	179	75	23.4075091289286	yes	yes									Batch_1
bulkSeq_Patient5_Seq1	Control	undetermined	79	female	yes	90	yes	yes	no	no	no	no	3	164	64	23.7953599048186	yes	yes									Batch_1
bulkSeq_Patient6_Seq1	Control	undetermined	73	male	no	80	yes	no	yes	no	no	no	2	170	70	24.2214532871972	yes	yes									Batch_1
bulkSeq_Patient3_Seq2	Plaque	undetermined	63	male	yes	70	yes	no	yes	no	no	no	3	178	90	28.4	yes	yes									Batch_1
bulkSeq_Patient7_Seq1	Plaque	stable	76	male	yes	99	no	no	yes	yes	no	no	2	180	78	24.0740740740741	yes	yes									Batch_1
bulkSeq_Patient8_Seq1	Plaque	stable	68	male	no	90	yes	no	yes	no	no	no	3	168	80	28.3446712018141	yes	yes									Batch_1
bulkSeq_Patient8_Seq2	Control	stable	68	male	no	90	yes	no	yes	no	no	no	3	168	80	28.3446712018141	yes	yes									Batch_1
bulkSeq_Patient9_Seq1	Plaque	stable	64	female	yes	90	yes	no	yes	yes	no	no	3	163	64	24.0882231171666	yes	yes									Batch_1
bulkSeq_Patient9_Seq2	Control	stable	64	female	yes	90	yes	no	yes	yes	no	no	3	163	64	24.0882231171666	yes	yes									Batch_1
bulkSeq_Patient10_Seq1	Plaque	stable	62	male	no	80	yes	no	yes	no	yes	no	2	182	86	25.9630479410699	yes	yes									Batch_1
bulkSeq_Patient11_Seq1	Control	undetermined	63	female	no	80	no	no	yes	yes	no	no	3	178	62	19.5682363337962	yes	yes									Batch_1
bulkSeq_Patient12_Seq1	Plaque	stable	75	female	yes	90	no	no	yes	yes	no	no	3	170	65	22.4913494809689	yes	yes									Batch_1
bulkSeq_Patient13_Seq1	Plaque	unstable	89	male	no	90	yes	no	yes	no	yes	no	2	172	85	28.7317468902109	yes	yes									Batch_1
bulkSeq_Patient4_Seq2	Control	unstable	70	male	yes	90	no	no	no	yes	yes	no	2	179	75	23.4075091289286	yes	yes									Batch_1
bulkSeq_Patient14_Seq1	Plaque	stable	83	female	no	95	yes	no	no	yes	yes	no	3	166	65	23.5883292204964	yes	yes									Batch_1
bulkSeq_Patient14_Seq2	Control	stable	83	female	no	95	yes	no	no	yes	yes	no	3	166	65	23.5883292204964	yes	yes									Batch_1
bulkSeq_Patient15_Seq1	Plaque	unstable	80	male	no	85	yes	no	no	yes	yes	no	2	168	76	26.9274376417234	yes	yes									Batch_2
bulkSeq_Patient15_Seq2	Control	unstable	80	male	no	85	yes	no	no	yes	yes	no	2	168	76	26.9274376417234	yes	yes									Batch_2
bulkSeq_Patient16_Seq1	Plaque	unstable	66	male	no	80	yes	no	yes	no	no	no	3	182	112	33.8123415046492	yes	yes									Batch_2lane 4
bulkSeq_Patient17_Seq1	Plaque	stable	67	male	no	80	yes	no	no	yes	no	no	3	182	80	24.1516725033209	no	yes									Batch_2
bulkSeq_Patient18_Seq1	Plaque	unstable	83	male	yes	70	yes	no	no	yes	no	no	2	173	68	22.7204383708109	yes	yes									Batch_2lane 4
bulkSeq_Patient19_Seq1	Control	undetermined	79	female	no	80	no	yes	no	no	no	no	3	151	54	23.6831717907109	yes	no									Batch_2lane 4
bulkSeq_Patient20_Seq1	Plaque	undetermined	90	female	yes	85	no	no	no	no	no	no	3	157	60	24.3417582863402	no	no									Batch_2lane 4
bulkSeq_Patient21_Seq1	Control	unstable	74	male	no	80	no	no	no	no	no	no	3	163	57	21.4535737137265	yes	yes									Batch_2
bulkSeq_Patient21_Seq2	Plaque	unstable	74	male	no	80	no	no	no	no	no	no	3	163	57	21.4535737137265	yes	yes									Batch_2lane 4
bulkSeq_Patient22_Seq1	Plaque	unstable	76	male	no	75	no	no	no	no	no	no	3	163	57	21.4535737137265	yes	no									Batch_2lane 4
bulkSeq_Patient23_Seq1	Plaque	unstable	75	male	no	70	yes	no	no	yes	no	no	2	182	84	25.3592561284869	yes	yes									Batch_2lane 4
bulkSeq_Patient24_Seq1	Control	undetermined	56	male	no	90	yes	no	no	no	yes	no	3	155	70	29.1363163371488	yes	yes									Batch_2
bulkSeq_Patient25_Seq1	Control	undetermined	62	female	no	80	yes	yes	yes	no	no	no	1	195	90	23.6686390532544	yes	yes									Batch_2lane 4
bulkSeq_Patient26_Seq1	Plaque	stable	64	female	yes	90	no	no	no	yes	no	no	2	178	89	28.0898876404494	yes	yes									Batch_2
bulkSeq_Patient26_Seq2	Control	stable	64	female	yes	90	no	no	no	yes	no	no	2	178	89	28.0898876404494	yes	yes									Batch_2
bulkSeq_Patient27_Seq1	Control	undetermined	64	male	yes	50	no	no	no	no	no	no	2	157	70	28.3987180007303	yes	no									Batch_2
bulkSeq_Patient28_Seq1	Plaque	unstable	60	male	no	95	yes	no	yes	yes	no	no	2	180	100	30.8641975308642	yes	yes									Batch_2
bulkSeq_Patient28_Seq2	Control	unstable	60	male	no	95	yes	no	yes	yes	no	no	2	180	100	30.8641975308642	yes	yes									Batch_2
bulkSeq_Patient29_Seq1	Control	unstable	74	male	no	80	yes	no	yes	yes	no	no	2	175	71	23.1836734693878	yes	yes									Batch_2
bulkSeq_Patient29_Seq2	Plaque	unstable	74	male	no	80	yes	no	yes	yes	no	no	2	175	71	23.1836734693878	yes	yes									Batch_2
bulkSeq_Patient30_Seq1	Plaque	stable	79	male	no	80	yes	no	no	no	no	no	2	180	80	24.6913580246914	yes	yes									Batch_2
bulkSeq_Patient30_Seq2	Control	stable	79	male	no	80	yes	no	no	no	no	no	2	180	80	24.6913580246914	yes	yes									Batch_2
bulkSeq_Patient31_Seq1	Plaque	stable	63	male	no	90	no	yes	no	no	no	no	Ib	172	75	25.3515413737155	yes	yes									Batch_2
bulkSeq_Patient32_Seq1	Plaque	unstable	64	male	no	80	yes	yes	no	no	no	no	3	176	76	24.5351239669421	yes	yes									Batch_2
bulkSeq_Patient33_Seq1	Control	stable	56	male	no	80	yes	no	no	no	no	no	Ia	178	80	25.2493372048984	yes	yes									Batch_2
bulkSeq_Patient33_Seq2	Plaque	stable	56	male	no	80	yes	no	no	no	no	no	Ia	178	80	25.2493372048984	yes	yes									Batch_2
bulkSeq_Patient34_Seq1	Plaque	unstable	80	male	no	90	yes	yes	no	no	no	no	3	175	70	22.8571428571429	yes	yes									Batch_2lane 4
bulkSeq_Patient35_Seq1	Plaque	unstable	59	female	yes	90	yes	no	yes	no	no	no	2	175	87	28.4081632653061	yes	yes									Batch_2
bulkSeq_Patient36_Seq1	Plaque	stable	83	male	yes	70	yes	no	yes	no	no	no	2	174	76	25.1023913330691	yes	yes									Batch_2
bulkSeq_Patient37_Seq1	Control	unstable	81	male	no	80	no	no	no	yes	no	no	3	181	83	25.3350019840664	yes	yes									Batch_2lane 4
bulkSeq_Patient37_Seq2	Plaque	unstable	81	male	no	80	no	no	no	yes	no	no	3	181	83	25.3350019840664	yes	yes									Batch_2
bulkSeq_Patient38_Seq1	Plaque	stable	88	male	no	90	yes	no	yes	yes	no	no	3	179	94	29.3374114415905	yes	yes									Batch_2
bulkSeq_Patient38_Seq2	Control	stable	88	male	no	90	yes	no	yes	yes	no	no	3	179	94	29.3374114415905	yes	yes									Batch_2
bulkSeq_Patient39_Seq1	Control	stable	85	female	no	90	yes	no	no	yes	no	no	3	156	59	24.2439184746877	yes	yes									Batch_2lane 4
bulkSeq_Patient39_Seq2	Plaque	stable	85	female	no	90	yes	no	no	yes	no	no	3	156	59	24.2439184746877	yes	yes									Batch_2lane 4
bulkSeq_Patient40_Seq1	Control	undetermined	77	male	no	75	yes	no	yes	yes	no	no	3	178	74	23.355636914531	yes	no									Batch_2lane 4
bulkSeq_Patient41_Seq1	Plaque	stable	81	male	no	90	yes	no	yes	no	no	no	2	175	90	29.3877551020408	yes	yes									Batch_2lane 4
bulkSeq_Patient42_Seq1	Plaque	stable	64	male	yes	40	yes	no	no	no	no	no	3	182	104	31.3971742543171	yes	no									Batch_2lane 4
bulkSeq_Patient43_Seq1	Control	undetermined	54	female	yes	90	yes	no				no	3	150	69	30.6666666666667	no	no									Batch_2
bulkSeq_Patient44_Seq1	Plaque	stable	78	male	yes	50	yes	no	no	yes	no	no	3	181	75	22.8930740819877	yes	no									Batch_2
bulkSeq_Patient45_Seq1	Plaque	stable	78	female	no	75	yes	no	no	yes	no	no	2	161	63	24.3046178773967	yes	yes									Batch_2lane 4
bulkSeq_Patient46_Seq1	Plaque	unstable	72	male	no	99	yes	yes	yes	yes	yes	no	3	173	75	25.0593070266297	yes	yes									Batch_2
bulkSeq_Patient47_Seq1	Plaque	stable	83	male	no	95	no	no	yes	no	no	no	2	174	76	25.1023913330691	yes	yes									Batch_2
bulkSeq_Patient48_Seq1	Plaque	unstable	74	female	yes	95	yes	no	no	no	no	no	4	174	81	26.7538644470868	yes	yes									Batch_2
bulkSeq_Patient49_Seq1	Control	undetermined	80	male	yes	99	yes	yes	no	no	yes	no	3	173	78	26.0616793076949	yes	yes									Batch_2
bulkSeq_Patient50_Seq1	Plaque	stable	57	male	no	90	yes	yes	no	yes	no	no	2	163	70	26.346494034401	yes	yes									Batch_2lane 4
bulkSeq_Patient51_Seq1	Plaque	unstable	72	male	yes	95	yes	yes	yes	yes	yes	no	3	171	68	23.2550186382135	yes	yes									Batch_2
bulkSeq_Patient52_Seq1	Control	unstable	68	female	yes	75	no	no	no	no	no	no	3	178	62	19.5682363337962	yes	yes									Batch_2
bulkSeq_Patient52_Seq2	Plaque	unstable	68	female	yes	75	no	no	no	no	no	no	3	178	62	19.5682363337962	yes	yes									Batch_2
bulkSeq_Patient53_Seq1	Plaque	unstable	88	female	no	90	yes	no	no	yes	no	no	3	160	43	16.796875	yes	yes									Batch_2
bulkSeq_Patient54_Seq1	Plaque	stable	67	male	no	95	yes	no	yes	yes	no	no	2	178	95	29.9835879308168	yes	yes									Batch_2lane 4
bulkSeq_Patient55_Seq1	Plaque	unstable	64	male	yes	80	yes	no	yes	yes	yes	no	2	180	80	24.6913580246914	yes	yes									Batch_2
bulkSeq_Patient56_Seq1	Plaque	unstable	73	female	yes	80	yes	no	no	no	no	no	3	170	73	25.2595155709343	yes	no									Batch_2lane 4
bulkSeq_Patient57_Seq1	Plaque	stable	71	male	no	90	yes	yes	no	yes	no	no	3	161	86	33.1777323405733	yes	yes									Batch_2
bulkSeq_Patient58_Seq1	Plaque	unstable	71	male	yes	85	yes	no	no	yes	no	no	2	172	80	27.0416441319632	yes	yes									Batch_2
bulkSeq_Patient59_Seq1	Plaque	unstable	72	female	no	80	yes	no	no	no	no	no	2	169	82	28.7104793249536	yes	yes									Batch_2
bulkSeq_Patient60_Seq1	Plaque	stable	72	female	no	80	yes	no	no	no	no	no	3	168	74	26.218820861678	yes	yes									Batch_2
bulkSeq_Patient61_Seq1	Plaque	stable	78	female	no	90	yes	no	no	no	yes	no	3	168	75	26.5731292517007	yes	yes									Batch_2
bulkSeq_Patient62_Seq1	Plaque	stable	74	male	yes	80	yes	no	yes	no	no	no	3	175	100	32.6530612244898	no	no									Batch_2
bulkSeq_Patient63_Seq1	Plaque	stable	75	female	yes	70	yes	no	yes	no	no	no	2	159	65	25.711008267078	yes	yes									Batch_2
bulkSeq_Patient64_Seq1	Control	undetermined	67	female	no	90	yes	no	yes	yes	no	no	3	176	75	24.2122933884298	yes	yes									Batch_2
bulkSeq_Patient65_Seq1	Control	unstable	75	male	yes	60	no	no	no	no	no	no	3	195	96	25.2465483234714	yes	yes									Batch_2
bulkSeq_Patient65_Seq2	Plaque	unstable	75	male	yes	60	no	no	no	no	no	no	3	195	96	25.2465483234714	yes	yes									Batch_2
bulkSeq_Patient66_Seq1	Plaque	stable	63	male	no	80	yes	yes	no	no	yes	no	3	170	80	27.681660899654	yes	yes									Batch_2
bulkSeq_Patient67_Seq1	Plaque	unstable	71	male	no	75	yes	no	yes	yes	yes	no	3	183	92	27.4717071277136	yes	no									Batch_2
bulkSeq_Patient68_Seq1	Control	undetermined	75	male	no	70	yes	yes	yes	yes	yes	no	3	172	67	22.6473769605192	yes	yes									Batch_2
bulkSeq_Patient69_Seq1	Plaque	unstable	83	male	yes	90	yes	yes	no	no	no	no	2	177	92	29.3657633502506	yes	no									Batch_2
bulkSeq_Patient70_Seq1	Plaque	unstable	77	male	no	75	no	no	yes	no	no	no	3	173	85	28.4005479635136	yes	yes									Batch_2
bulkSeq_Patient71_Seq1	Plaque	unstable	61	male	no	80	yes	no	no	yes	no	no	2	178	96	30.299204645878	yes	yes									Batch_2
bulkSeq_Patient71_Seq2	Control	unstable	61	male	no	80	yes	no	no	yes	no	no	2	178	96	30.299204645878	yes	yes									Batch_2
bulkSeq_Patient72_Seq1	Plaque	unstable	66	male	no	90	yes	no	yes	yes	yes	no	3	178	97	30.6148213609393	yes	yes									Batch_2
bulkSeq_Patient73_Seq1	Plaque	stable	71	male	yes	90	yes	no	yes	yes	no	no	3	168	65	23.0300453514739	yes	yes									Batch_2
bulkSeq_Patient74_Seq1	Control	unstable	59	male	yes	80	no	no	yes	no	no	no	3	175	65	21.2244897959184	no	no									Batch_2
bulkSeq_Patient74_Seq2	Plaque	unstable	59	male	yes	80	no	no	yes	no	no	no	3	175	65	21.2244897959184	no	no									Batch_2
bulkSeq_Patient75_Seq1	Plaque	stable	85	male	yes	85	yes	no	no	no	no	no	3	168	78	27.6360544217687	yes	yes									Batch_2
bulkSeq_Patient76_Seq1	Plaque	undetermined	68	male	no	70	yes	no	no	no	yes	no	3	184	90	26.5831758034026	yes	yes									Batch_2
bulkSeq_Patient77_Seq1	Plaque	unstable	85	female	yes	90	yes	no	no	yes	yes	no	4	168	83	29.4075963718821	yes	yes									Batch_2lane 4
bulkSeq_Patient78_Seq1	Plaque	stable	80	female	no	80	no	no	no	yes	no	no	3	170	78	26.9896193771626	yes	yes									Batch_2
bulkSeq_Patient79_Seq1	Plaque	stable	83	female	yes	80	yes	no	no	yes	no	no	3	165	65	23.8751147842057	yes	no									Batch_2
bulkSeq_Patient80_Seq1	Plaque	stable	77	male	no	90	no	no	yes	yes	no	no	3	178	75	23.6712536295922	yes	yes									Batch_2
bulkSeq_Patient81_Seq1	Plaque	unstable	71	male	no	90	yes	no	no	yes	no	no	2				yes	no									Batch_2
bulkSeq_Patient82_Seq1	Control	unstable	70	male	yes	50	yes	no	yes	yes	no	no	3	185	84	24.5434623813002	yes	yes									Batch_2
bulkSeq_Patient82_Seq2	Plaque	unstable	70	male	yes	50	yes	no	yes	yes	no	no	3	185	84	24.5434623813002	yes	yes									Batch_2
bulkSeq_Patient83_Seq1	Control	undetermined	86	male	yes	90	yes	no	no	no	yes	no	3	161	63	24.3046178773967	yes	no									Batch_2
bulkSeq_Patient84_Seq1	Plaque	stable	65	male	no	90	no	no	yes	no	no	no	3	175	84	27.4285714285714	yes	no									Batch_2
bulkSeq_Patient85_Seq1	Plaque	stable	66	male	yes	75	yes	no	yes	yes	no	no	2	173	83	27.7322997761369	yes	yes									Batch_2
bulkSeq_Patient86_Seq1	Plaque	stable	74	male	yes	50	no	no	yes	no	no	no	2	176	100	32.2830578512397	yes	yes									Batch_2lane 4
bulkSeq_Patient87_Seq1	Plaque	unstable	65	male	no	80	yes	yes	yes	yes	yes	no	3	173	92	30.7394166193324	yes	no									Batch_2
bulkSeq_Patient88_Seq1	Plaque	unstable	73	female	yes	50	yes	no	yes	yes	no	no	3	174	62	20.4782666138195	yes	yes									Batch_2
bulkSeq_Patient89_Seq1	Plaque	stable	84	male	yes	95	yes	no	no	no	no	no	3	176	74	23.8894628099174	yes	yes									Batch_2lane 4
bulkSeq_Patient90_Seq1	Plaque	stable	59	female	yes	80	yes	no	yes	yes	no	no	2	163	81	30.486657382664	yes	yes									Batch_2
bulkSeq_Patient91_Seq1	Control	undetermined	93	male	yes	70	yes	no	no	yes	no	no	2	172	74	25.013520822066	yes	yes									Batch_2
bulkSeq_Patient91_Seq2	Plaque	undetermined	93	male	yes	70	yes	no	no	yes	no	no	2	172	74	25.013520822066	yes	yes									Batch_2
bulkSeq_Patient92_Seq1	Plaque	unstable	81	female	yes	90	yes	no	no	no	no	no	3	160	61	23.828125	yes	yes									Batch_2
bulkSeq_Patient93_Seq1	Plaque	unstable	53	male	yes	99	yes	no	yes	no	no	no	3	185	93	27.173119065011	yes	no									Batch_2
bulkSeq_Patient94_Seq1	Plaque	stable	65	male	no	70	yes	no	yes	yes	no	no	3	173	88	29.4029202445788	yes	yes									Batch_2
bulkSeq_Patient95_Seq1	Plaque	unstable	83	female	yes	60	no	no	no	yes	no	no	2	160	62	24.21875	yes	yes									Batch_2lane 4
bulkSeq_Patient96_Seq1	Plaque	unstable	78	male	no	90	yes	yes	no	yes	yes	no	3	172	88	29.7458085451595	yes	yes									Batch_2
bulkSeq_Patient97_Seq1	Plaque	undetermined	69	female	no	90	yes	yes	no	yes	yes	no	3	160	88	34.375	yes	yes									Batch_2
bulkSeq_Patient98_Seq1	Plaque	stable	55	male	yes	70	yes	no	yes	no	no	no	2	185	98	28.6340394448503	yes	no									Batch_2
bulkSeq_Patient99_Seq1	Plaque	unstable	75	male	yes	90	yes	no	yes	yes	no	no	3	190	100	27.7008310249307	yes	yes									Batch_2
bulkSeq_Patient100_Seq1	Plaque	stable	79	male	yes	40	yes	no	no	yes	no	no	3	178	90	28.4055043555107	yes	yes									Batch_2lane 4
bulkSeq_Patient101_Seq1	Plaque	stable	58	male	yes	70	yes	no	yes	yes	no	no	3	168	97	34.3679138321995	yes	yes									Batch_2
bulkSeq_Patient102_Seq1	Control	undetermined	77	male	yes	90	yes	no	yes	yes	no	no	3	178	82	25.8805706350208	yes	yes									Batch_2
bulkSeq_Patient103_Seq1	Control	unstable	71	male	no	70	yes	no	yes	yes	yes	no	3	158	54	21.6311488543503	yes	yes									Batch_2
bulkSeq_Patient104_Seq1	Plaque	undetermined	78	female	no	90	yes	Insulin dependant	no	yes	no	no	3	178	90	28.4055043555107	yes	yes									Batch_2
bulkSeq_Patient105_Seq1	Plaque	unstable	73	male	no	90	yes	no	yes	yes	no	no	3	183	92	27.4717071277136	yes	yes									Batch_2lane 4
bulkSeq_Patient106_Seq1	Plaque	unstable	79	female	no																						Batch_2
bulkSeq_Patient106_Seq2	Control	unstable	79	female	no																						Batch_2
bulkSeq_Patient107_Seq1	Plaque	stable	69	male	no																						Batch_2
bulkSeq_Patient108_Seq1	Plaque	undetermined	56	male	no	85	yes	no	no	no	no	no	Ia	178	80	25.2493372048984	yes	yes									Batch_2
bulkSeq_Patient109_Seq1	Plaque	unstable	74	male	yes	90	no	no	yes	no	no	no	3	182	110	33.2085496920662	yes	yes									Batch_2
bulkSeq_Patient110_Seq1	Plaque	stable	64	male	yes	60	no	no	no	no	no	no	3	176	75	24.2122933884298	yes	yes									Batch_2lane 4
bulkSeq_Patient111_Seq1	Plaque	unstable	53	male	no	80	yes	no	yes	yes	no	no	2	181	84	25.6402429718263	yes	yes									Batch_2
bulkSeq_Patient112_Seq1	Plaque	stable	67	female	no	85	yes	no	no	no	no	no	2	163	66	24.8409800895781	yes	yes									Batch_2
bulkSeq_Patient112_Seq2	Control	stable	67	female	no	85	yes	no	no	no	no	no	2	163	66	24.8409800895781	yes	yes									Batch_2
bulkSeq_Patient113_Seq1	Plaque	stable	64	female	no	85	no	yes	no	no	no	no	2	165	75	27.5482093663912	yes	yes									Batch_2
bulkSeq_Patient114_Seq1	Control	unstable	81	male	yes	90	yes	no	no	no	no	no	3		80		yes	no									Batch_2
bulkSeq_Patient115_Seq1	Plaque	unstable	74	female	no	80	no	no	no	no	no	no	3	163	57	21.4535737137265	yes	no									Batch_2lane 4
bulkSeq_Patient116_Seq1	Plaque	stable	74	male	no	80	no	no	yes	no	no	no	3	186	90	26.0145681581686	yes	yes									Batch_2
bulkSeq_Patient81_Seq2	Control	unstable	71	male	no	90	yes	no	no	yes	no	no	2				yes	no									Batch_2
bulkSeq_Patient81_Seq3	Plaque	unstable	71	male	no	90	yes	no	no	yes	no	no	2				yes	no									Batch_2
bulkSeq_Patient79_Seq2	Plaque	undetermined	83	female	yes	80	yes	no	no	yes	no	no	3	165	65	23.8751147842057	yes	no									Batch_2lane 4
bulkSeq_Patient117_Seq1	Plaque	unstable	85	male	yes	90	yes	yes	yes	yes	yes	no	2	178	80	25.2493372048984	yes	yes									Batch_2lane 4
bulkSeq_Patient93_Seq2	Plaque	unstable	53	male	yes	99	yes	no	yes	no	no	no	3	185	93	27.173119065011	yes	no									Batch_2
bulkSeq_Patient118_Seq1	Control	stable	78	female	yes	85	yes	no	no	no	no	no	2	156	69	28.4	yes	no									Batch_2lane 4
bulkSeq_Patient118_Seq2	Plaque	stable	78	female	yes	85	yes	no	no	no	no	no	2	156	69	28.4	yes	no									Batch_2
bulkSeq_Patient119_Seq1	Plaque	unstable	67	female	no	80	yes	no	no	yes	no	no	2	164	92	34.2058298631767	yes	yes									Batch_2
bulkSeq_Patient120_Seq1	Plaque	unstable	81	male	yes	50	yes	no	no	yes	no	no	3		72		yes	no									Batch_2
bulkSeq_Patient121_Seq1	Plaque	unstable	66	female	yes	80	yes	yes	no	yes	no	no	3	166	80	29.0317898098418	yes	yes									Batch_2
bulkSeq_Patient122_Seq1	Plaque	stable	79	female	no	80	yes	no	no	yes	yes	no	2	156	79	32.4621959237344	yes	yes									Batch_2lane 4
bulkSeq_Patient122_Seq2	Control	stable	79	female	no	80	yes	no	no	yes	yes	no	2	156	79	32.4621959237344	yes	yes									Batch_2lane 4
bulkSeq_Patient123_Seq1	Control	undetermined	80	female	no																						Batch_2lane 4
bulkSeq_Patient124_Seq1	Plaque	stable	81	male	no	90	no	no	no	no	no	no	3	163	57	21.4535737137265	yes	no									Batch_2
bulkSeq_Patient125_Seq1	Plaque	stable	62	female	no		no	no	no	no	no	no	3	163	57	21.4535737137265	yes	no									Batch_2
bulkSeq_Patient41_Seq2	Control	stable	81	male	no	90	yes	no	yes	no	no	no	2	175	90	29.3877551020408	yes	yes									Batch_2
bulkSeq_Patient126_Seq1	Control	stable	84	male	no	80	no	no	no	yes	yes	no	3	182	84	25.3592561284869	yes	yes									Batch_2
bulkSeq_Patient126_Seq2	Plaque	stable	84	male	no	80	no	no	no	yes	yes	no	3	182	84	25.3592561284869	yes	yes									Batch_2
bulkSeq_Patient127_Seq1	Plaque	unstable	74	male	no	80	yes	no	yes	yes	yes	no	2	186	100	28.9050757312984	yes	yes									Batch_2
bulkSeq_Patient128_Seq1	Control	stable	73	male	no	90	yes	yes	yes	yes	yes	no	3	172	73	24.6755002704164	yes	yes									Batch_2
bulkSeq_Patient128_Seq2	Plaque	stable	73	male	no	90	yes	yes	yes	yes	yes	no	3	172	73	24.6755002704164	yes	yes									Batch_2
bulkSeq_Patient129_Seq1	Control	unstable	85	male	no	80	yes	no	no	no	no	no	3	188	108	30.5568130375736	yes	yes									Batch_2
bulkSeq_Patient129_Seq2	Plaque	unstable	85	male	no	80	yes	no	no	no	no	no	3	188	108	30.5568130375736	yes	yes									Batch_2
bulkSeq_Patient130_Seq1	Plaque	unstable	61	male	yes	100	yes	yes	no	yes	yes	no	3	175	105	34.2857142857143	yes	yes									Batch_2lane 4
bulkSeq_Patient131_Seq1	Plaque	stable	66	male	no	70	yes	no	no	yes	yes	no	3	173	77	25.7275552140065	yes	yes									Batch_2
bulkSeq_Patient132_Seq1	Plaque	unstable	73	female	no	85	yes	no	yes	no	yes	no	3	170	82	28.3737024221453	yes	yes									Batch_2
bulkSeq_Patient133_Seq1	Plaque	stable	71	male	no	80	yes	yes	no	yes	yes	no	3	176	83	26.7949380165289	yes	yes									Batch_2
bulkSeq_Patient134_Seq1	Plaque	unstable	55	male	no	90	no	no	no	no	no	no	2	181	88	26.8612069228656	yes	yes									Batch_2lane 4
bulkSeq_Patient135_Seq1	Plaque	stable	80	male	yes	70	yes	no	yes	yes	no	no	2	176	90	29.0547520661157	yes	yes									Batch_2
bulkSeq_Patient136_Seq1	Plaque	stable	64	male	yes	90	no	yes	yes	yes	no	no	2	183	61	18.2149362477231	yes	yes									Batch_2lane 4
bulkSeq_Patient137_Seq1	Plaque	unstable	59	male	no	80	yes	no	no	yes	no	no	2	197	122	31.4360071117524	yes	yes									Batch_2
bulkSeq_Patient138_Seq1	Plaque	stable	82	male	no	90	yes	no	yes	yes	yes	no	3	171	63	21.5450907971684	yes	yes									Batch_2
bulkSeq_Patient139_Seq1	Plaque	unstable	82	male	yes		yes	no	no	yes	no	no	3	171	70	23.9389897746315	no	yes									Batch_2
bulkSeq_Patient140_Seq1	Plaque	unstable	74	female	no	90	yes	no	no	yes	no	no	2	154	61	25.7210322145387	yes	yes									Batch_2
bulkSeq_Patient141_Seq1	Plaque	stable	76	male	no	90	yes	no	no	no	no	no	3	180	97	29.9382716049383	yes	no									Batch_2
bulkSeq_Patient142_Seq1	Control	undetermined	56	male	yes																						Batch_2lane 4
bulkSeq_Patient143_Seq1	Plaque	stable	84	male	no	70	yes	yes	yes	yes	yes	no	3	168	62	21.9671201814059	yes	yes									Batch_2
bulkSeq_Patient144_Seq1	Plaque	unstable	77	male	no	80	yes	no	no	yes	yes	no	3	180	100	30.8641975308642	yes	yes									Batch_2
bulkSeq_Patient145_Seq1	Plaque	unstable	77	female	no	70	yes	no	yes	yes	no	no	2	170	64	22.1453287197232	yes	yes									Batch_2
bulkSeq_Patient146_Seq1	Control	stable	71	female	no	80	yes	no	no	no	no	no	2	162	78	29.7210791037952	yes	yes									Batch_2
bulkSeq_Patient146_Seq2	Plaque	stable	71	female	no	80	yes	no	no	no	no	no	2	162	78	29.7210791037952	yes	yes									Batch_2
bulkSeq_Patient147_Seq1	Plaque	unstable	77	male	no	90	yes	no	no	yes	no	no	3	186	84	24.2802636142907	yes	yes									Batch_2lane 4
bulkSeq_Patient148_Seq1	Plaque	unstable	79	male	yes	99	yes	yes	yes	yes	no	no	3	176	120	38.7396694214876	yes	yes									Batch_2
bulkSeq_Patient149_Seq1	Plaque	stable	80	male	no	85	yes	yes	yes	yes	yes	no	3	169	69	24.1588179685585	yes	yes									Batch_2
bulkSeq_Patient150_Seq1	Plaque	unstable	62	male	no	90	no	no	yes	no	no	no	1	179	85	26.528510346119	yes	yes									Batch_2
bulkSeq_Patient151_Seq1	Plaque	stable	73	male	no	70	yes	no	yes	yes	no	no	2	178	98	30.9304380760005	yes	yes									Batch_2
bulkSeq_Patient152_Seq1	Control	unstable	72	female	yes	60	yes	no	yes	yes	no	no	2	150	54	24	yes	yes									Batch_2
bulkSeq_Patient153_Seq1	Plaque	unstable	79	male	no	70	yes	no	no	yes	yes	no	3	180	75	23.1481481481481	yes	yes									Batch_2
bulkSeq_Patient153_Seq2	Control	unstable	79	male	no	70	yes	no	no	yes	yes	no	3	180	75	23.1481481481481	yes	yes									Batch_2lane 4
bulkSeq_Patient154_Seq1	Plaque	stable	65	male	no	90	yes	yes	yes	yes	yes	no	3	183	94	28.0689181522291	yes	yes									Batch_2lane 4
bulkSeq_Patient154_Seq2	Control	stable	65	male	no	90	yes	yes	yes	yes	yes	no	3	183	94	28.0689181522291	yes	yes									Batch_2lane 4
bulkSeq_Patient155_Seq1	Plaque	unstable	85	male	no	90	no	no	no	no	no	no	3	180	67	20.679012345679	no	no									Batch_2
bulkSeq_Patient156_Seq1	Plaque	unstable	78	male	no	80	yes	no	yes	yes	no	no	2	174	70	23.1206235962479	yes	yes									Batch_2
bulkSeq_Patient157_Seq1	Plaque	unstable	61	female	yes	90	yes	yes	yes	yes	no	no	3	169	90	31.5115016981198	yes	yes									Batch_2lane 4
bulkSeq_Patient158_Seq1	Plaque	unstable	69	male	no	80	yes	no	yes	yes	yes	no	3	179	102	31.8342124153428	yes	yes									Batch_2
bulkSeq_Patient159_Seq1	Plaque	stable	82	male	yes	85	yes	yes	no	yes	no	no	3	179	80	24.9680097375238	yes	no									Batch_2lane 4
bulkSeq_Patient160_Seq1	Plaque	unstable	59	male	no	80	no	no	yes	yes	no	no	2	182	94	28.378215191402	yes	yes									Batch_2lane 4
bulkSeq_Patient161_Seq1	Control	stable	79	male	no	90	no	no	yes	yes	no	no	1	170	64	22.1453287197232	yes	yes									Batch_2
bulkSeq_Patient161_Seq2	Plaque	stable	79	male	no	90	no	no	yes	yes	no	no	1	170	64	22.1453287197232	yes	yes									Batch_2lane 4
bulkSeq_Patient162_Seq1	Plaque	undetermined	69	male	no	70	yes	no	no	yes	no	no	2	146	83	38.9378870332145	yes	yes									Batch_2lane 4
bulkSeq_Patient163_Seq1	Plaque	unstable	79	male	no	tbd	yes	yes	yes	yes	no	no	2	174	80	26.423569824283259	yes	no	VI	yes	-	no	no	no	no	no	Batch_3
bulkSeq_Patient164_Seq1	Plaque	unstable	69	male	no	tbd	yes	yes	yes	no	yes	no	2	174	70	23.120623596247853	yes	yes	VI/VII	no	-		no	no	no	no	Batch_3
bulkSeq_Patient165_Seq1	Plaque	unstable	73	female	no	tbd	no	yes	yes	yes	yes	no	3	168	70	24.801587301587301	yes	no	VI/VII	no	-	no	no	no	no	no	Batch_3
bulkSeq_Patient166_Seq1	Plaque	unstable	73	female	no	tbd	yes	yes	yes	yes		no	3	151	75	32.893294153765183	yes	yes	VI/VII	no	-	no	no	no	no	no	Batch_3
bulkSeq_Patient167_Seq1	Plaque	stable	69	female	no	tbd	yes	no	no	yes	no	no	3	162	65	24.767565919829295	yes	yes	VI	no	-	no	no	no	no	no	Batch_3
bulkSeq_Patient168_Seq1	Plaque	unstable	72	male	yes	tbd	yes	no	yes	yes	yes	no	2	172	85	28.731746890210925	yes		VI/VII	yes	visual		no	no	no	no	Batch_3
bulkSeq_Patient169_Seq1	Plaque	unstable	79	male	no	tbd	yes	yes		yes	yes	yes	3	178	83	26.196187350082059	yes	yes	VI/VII	no	-	yes		yes	no	no	Batch_3
bulkSeq_Patient170_Seq1	Plaque	stable	75	female	no	tbd	yes	yes		yes	yes	no	2	164	60	22.308149910767401	yes	yes	VI	no	-		yes	yes	no	no	Batch_3
bulkSeq_Patient171_Seq1	Control	stable	67	male	no	tbd	yes	yes		yes	no	no	2	168	62	21.967120181405896	yes	yes	III	no	-	no	no	no	no	no	Batch_3
bulkSeq_Patient171_Seq2	Plaque	stable	67	male	no	tbd	yes	yes		yes	no	no	2	168	62	21.967120181405896	yes	yes	VI/VII	no	-	no	no	no	no	no	Batch_3
bulkSeq_Patient172_Seq1	Plaque	unstable	83	female	no	tbd	yes	no	yes	yes	no	no	2	168	73	25.864512471655328	yes	yes	VI/VII	no	-	no	no	no	no	no	Batch_3
bulkSeq_Patient173_Seq1	Plaque	unstable	67	female	yes	tbd	yes	yes	yes	yes	yes	no	3	169	73	25.559329155141626	yes	no	VI/VII	no	Amarosis fugax		no	no	yes	no	Batch_3
bulkSeq_Patient174_Seq1	Plaque	unstable	65	male	no	tbd	yes	yes	yes	yes	yes	no	3	183	92	27.471707127713579	yes	yes	VII	no	-	yes	no	no	no	no	Batch_3
bulkSeq_Patient175_Seq1	Plaque	stable	62	male	no	tbd	yes	yes	yes	yes	yes	no	3	176	100	32.283057851239668	yes	yes	VII	no	-	no	no	yes	no	yes	Batch_3
bulkSeq_Patient176_Seq1	Plaque	stable	84	female	no	tbd	yes	no	yes	yes	yes	no	3	160	65	25.390625	yes	yes	VI	no	-	no		yes	no	no	Batch_3
bulkSeq_Patient177_Seq1	Plaque	stable	79	male	no	tbd				noa	no	no	3	190	75	20.775623268698062	yes	yes	VI	no	-	no	no	no	no	no	Batch_3
bulkSeq_Patient178_Seq1	Plaque	unstable	71	male	no	tbd	yes	yes	yes	yes	yes	no	3	171	95	32.488628979857047	yes	yes	VI/VII	no	-	no	no	no	no	no	Batch_3
bulkSeq_Patient178_Seq2	Control	stable	71	male	no	tbd	yes	yes	yes	yes	yes	no	3	171	95	32.488628979857047	yes	yes	I	no	-	no	no	no	no	no	Batch_3
bulkSeq_Patient179_Seq1	Plaque	unstable	77	female	no	tbd	yes	yes	no	no	no	no	4	169	89	31.161373901474036	yes	yes	VI/VII	no	-	no	no	no	no	yes	Batch_3
bulkSeq_Patient180_Seq1	Plaque	unstable	66	male	no	tbd	yes	no	no	yes	yes	no	3	172	60	20.281233098972418	yes	yes	VI/VII	no	-	no	no	no	no	no	Batch_3
bulkSeq_Patient181_Seq1	Plaque	unstable	73	female	no	tbd	no	no	yes	no	no	no	2	157	77	31.238589800803279	yes	no	VI	no	-	no	no	no	no	no	Batch_3
bulkSeq_Patient182_Seq1	Plaque	unstable	79	male	no	tbd	yes	no	no	yes	no	no	3	172	66	22.309356408869657	yes	yes	VI/VII	no	-	no	no	no	no	no	Batch_3
bulkSeq_Patient183_Seq1	Plaque	unstable	84	male	no	tbd	yes	no	yes	yes	no	no	3	163	58	21.829952199932251	yes	yes	VI/VII	no	-	no	no	no	no	no	Batch_3
bulkSeq_Patient184_Seq1	Plaque	stable	76	female	no	tbd	no	no	yes	yes	no	no	2	163	45	16.937031879257781	yes	yes	VI/VII	no	-	no	no	yes	no	no	Batch_3
bulkSeq_Patient185_Seq1	Plaque	unstable	74	female	no	tbd	yes	no	no	yes	no	no	2	163	72	27.099251006812452	yes	no	VI/VII	no	-	no	no	no	no	no	Batch_3
bulkSeq_Patient186_Seq1	Control	stable	82	male	no	tbd	yes	no	yes	yes	no	no	3	190	70	19.390581717451525	yes	no	I	no		no	yes	no	no	no	Batch_3
bulkSeq_Patient187_Seq1	Plaque	unstable	80	male	no	tbd	no	no	yes	no	no	no	3	166	63	22.862534475250399	yes	no	VI	no	-	no	no	no	yes	no	Batch_3
bulkSeq_Patient188_Seq1	Plaque	unstable	73	male	no	tbd	yes	no	yes	no	yes	no	3	171	62	21.203105228959338	yes	-	VI	no	-	yes	no	no	no	no	Batch_3
bulkSeq_Patient189_Seq1	Control	undetermined	77	female	no	tbd	yes	no	yes	yes	no	no	3	163	65	24,5	yes	yes	no histo for healthy		-	no	no	no	yes	no	Batch_3
bulkSeq_Patient190_Seq1	Plaque	unstable	77	male	no	tbd	yes	no	yes	yes	no	no	2	185	78	22.790357925493062	yes	yes	VI/VII	no	-	no	no	no	no	no	Batch_3
bulkSeq_Patient191_Seq1	Plaque	unstable	82	male	no	tbd	yes	yes		yes	no	no	3	179	86	26.840610467838083	yes	yes	VI	yes	-	no	yes	no	no	no	Batch_3
bulkSeq_Patient192_Seq1	Plaque	unstable	71	male	no	tbd	yes	no	no	yes	yes	no	2	170	79	27.335640138408305	yes	yes	VI/VII	yes	-	yes	no	no	no	no	Batch_3
bulkSeq_Patient193_Seq1	Plaque	unstable	70	male	no	tbd	yes	no	no	yes	no	no	2	173	78	26.061679307694877	yes	yes	VI/VII	no	-	no	no	no	no	no	Batch_3
bulkSeq_Patient194_Seq1	Plaque	stable	72	male	no	tbd	noa	yes	no	yes	no	no	3	180	100	30.864197530864196	yes	yes	VI/VII	no	-	no	no	no	no	no	Batch_3
bulkSeq_Patient195_Seq1	Plaque	stable	69	female	no	tbd	yes	no	no	yes	no	no	2	168	79	27.990362811791385	yes	yes	VI	no	-	no	no	no	no	no	Batch_3
bulkSeq_Patient196_Seq1	Plaque	stable	54	male	no	tbd	no	yes	yes	yes	no	no	3	163	78	29.357521924046821	yes	yes	VI/VII	no	-	no	no	no	no	no	Batch_3
bulkSeq_Patient197_Seq1	Plaque	unstable	73	male	no	tbd	yes	no	no	no	no	no	2	172	78	26.365603028664143	yes	yes	VII	no	-	no	no	no	no	no	Batch_3
bulkSeq_Patient198_Seq1	Plaque	stable	79	male	no	tbd	yes	no	yes	yes	yes	no	3	182	90	27.170631566235961	yes	yes	VII	no	-		no	no	no	no	Batch_3
bulkSeq_Patient199_Seq1	Plaque	stable	77	male	no	tbd	yes	no	yes	yes	no	no	2	161	53	20.446742023841672	yes	yes	VI/VII	no	-	no	no	no	no	no	Batch_3
bulkSeq_Patient200_Seq1	Plaque	unstable	80	male	yes	tbd	yes	no	yes	yes	no	no	3	182	100	30.18959062915107	no	yes	VI/VII	yes_likely	Amaurosis fugax	no	no	yes	no	no	Batch_3
bulkSeq_Patient201_Seq1	Plaque	unstable	72	male	no	tbd	yes	no	yes	yes	no	no	2	180	93	28.703703703703702	yes	yes	VI/VII	no	-	no	no	yes	no	no	Batch_3
bulkSeq_Patient202_Seq1	Plaque	unstable	81	female	no	tbd	yes	no	no	yes	no	no	3	160	67	26.171875	yes	yes	VI/VII	yes	-	no	no	no	no	no	Batch_3
bulkSeq_Patient203_Seq1	Plaque	stable	58	male	no	tbd	yes	yes	yes	yes	no	no	3	171	90	30.778701138811943	yes	yes	VI/VII	no	-	no	no	no	no	yes	Batch_3
bulkSeq_Patient204_Seq1	Plaque	stable	71	female	no	tbd	yes	yes	yes	yes	no	no	2	171	85	29.068773297766835	yes	yes	VI/VII	no	-	no	no	no	yes	no	Batch_3
bulkSeq_Patient205_Seq1	Plaque	unstable	60	male	yes	tbd	no	no	no	no	no	no	2	169	75	26.259584748433177			VI	no	Transient sensory disturbance, articulation disorder	no	no	no	no		Batch_3
bulkSeq_Patient205_Seq2	Control	stable	60	male	yes	tbd	no	no	no	no	no	no	2	169	75	26.259584748433177			III	no	Transient sensory disturbance, articulation disorder	no	no	no	no		Batch_3
bulkSeq_Patient206_Seq1	Plaque	unstable	74	female	no	tbd	no	no	no	yes	no	no	2	163	76	28.604764951635364	yes	yes	VI/VII	yes	-	no	no	no	no	no	Batch_3
bulkSeq_Patient207_Seq1	Plaque	stable	81	male	no	tbd	no	no	no	yes	no	no	2	170	69	23.875432525951556	yes	yes	VII	no	-	no	no	yes	no	no	Batch_3
bulkSeq_Patient208_Seq1	Plaque	stable	77	male	no	tbd	yes	no	yes	yes	no	no	2	190	111	30.747922437673129	yes	yes	VI/VII	no	-	no	no	no	no	no	Batch_3
bulkSeq_Patient209_Seq1	Plaque	unstable	79	male	no	tbd	yes		yes	yes	yes	no	3	175	90	29.387755102040813	yes	yes	VI/VII	yes_likely	-	no	no	yes	no	no	Batch_3
bulkSeq_Patient210_Seq1	Plaque	unstable	79	female	no	tbd	yes	no	yes	yes	no	no	3	156	50	20.5456936226167	yes	yes	VI/VII	yes	-	no	no	no	yes	no	Batch_3
bulkSeq_Patient211_Seq1	Plaque	unstable	79	female	no	tbd	yes	yes		yes	no	no	2	156	68	27.94214332675871	yes	yes	VII/VI	no	-	no	yes	yes	no	no	Batch_3
bulkSeq_Patient212_Seq1	Plaque	unstable	77	male	no	tbd	yes	no	yes	yes	no	no	2	190	111	30.747922437673129	yes	yes	VI/VII	no	-	no	no	no	no	no	Batch_3
bulkSeq_Patient213_Seq1	Plaque	unstable	82	male	yes	tbd	yes	no	yes	no	no	no	3	174	84	27.744748315497425	yes	yes	VI/VII	yes	Facial paresis, dysarthria, hemiataxia	no	yes	no	no	no	Batch_3
bulkSeq_Patient214_Seq1	Plaque	unstable	73	male	yes	tbd	no	no	no	yes	no	no	2	186	95	27.459821944733495	yes	yes	VI/VII	no	Central retinal artery occlusion	no	no	no	no	no	Batch_3
bulkSeq_Patient215_Seq1	Control	stable	60	male	no	tbd	yes	no	yes	yes	no	no	2	178	72	22.724403484408537	yes	yes	III	no	-	no	no	no	no	no	Batch_3
bulkSeq_Patient216_Seq1	Plaque	unstable	83	male	no	tbd	yes	no		yes	no	no	3	174	79	26.093275201479717	yes	yes	VII	no	-	no	yes		no	no	Batch_3
bulkSeq_Patient217_Seq1	Plaque	stable	76	male	no	tbd	yes	no		yes	no	no	2	168	73	25.864512471655328	yes	yes	VI	no	-	no	no		no	no	Batch_3
bulkSeq_Patient218_Seq1	Plaque	stable	78	male	yes	tbd	yes			yes	yes	no	3	188	103	29.142145767315526	yes	yes	VI/VII	no	Visual impairment		yes	no	no	no	Batch_3
bulkSeq_Patient219_Seq1	Plaque	unstable	58	male	no	tbd	yes		yes	yes		no	3	177	125	39.899134986753488	yes	yes	VI/VII	no	-	yes		no	no		Batch_3
bulkSeq_Patient220_Seq1	Control	stable	61	male	no	tbd	yes	no	yes	yes	no	no	3	178	80	25.249337204898371	yes	yes	III/IV	no	-	no	no	no	no	no	Batch_3
bulkSeq_Patient221_Seq1	Control	stable	70	female		tbd	yes	yes	yes	yes	no	no	2	160	64	25	no	yes	I	no		no	no	no	no	no	Batch_3
bulkSeq_Patient222_Seq1	Plaque	unstable	67	male	yes	tbd	no	no	yes	yes	no	no	3	170	90	31.141868512110726	yes	yes	VI/VII	yes_likely	Amaurosis fugax	no	no	no	no	no	Batch_3
bulkSeq_Patient223_Seq1	Plaque	stable	66	male	no	tbd	yes	no	no	yes	no	no	3	178	72	22.724403484408537	yes	yes	VII	no	-	no	no	no	no	no	Batch_3
bulkSeq_Patient224_Seq1	Plaque	stable	78	female	no	tbd	yes	no		yes	no	no	2	159	67	26.502116213757368	yes	yes	VI	no	-	no	no	no	no	no	Batch_3
bulkSeq_Patient225_Seq1	Plaque	stable	76	male	no	tbd	yes	no	yes	no	no	no	3	170	73	25.259515570934255	yes	no	VI	no	-	no	no	no	no	no	Batch_3
bulkSeq_Patient226_Seq1	Plaque	unstable	65	female	no	tbd	yes	no	yes	yes	no	no	2	165	60	22.038567493112946	yes	yes	VI/VII	yes	-	no	no	yes	no	no	Batch_3
bulkSeq_Patient227_Seq1	Plaque	unstable	58	male	no	tbd	yes	no	no	yes	yes	no	3	177	125	39.899134986753488	yes	yes	VI/VII	no	-		no	no	no	no	Batch_3
bulkSeq_Patient228_Seq1	Plaque	unstable	61	male	yes	tbd	yes	no	yes	yes	no	no	2	175	85	27.755102040816329	yes	yes	VI	no	Transient hemi-symptomatics	no	no	no	no	no	Batch_3
bulkSeq_Patient220_Seq2	Plaque	unstable	61	male	no	tbd	yes	no	yes	yes	no	no	3	178	80	25.249337204898371	yes	yes	VI/VII	yes	-	no	no	no	no	no	Batch_3
bulkSeq_Patient229_Seq1	Plaque	unstable	81	female	no	tbd	yes	no		yes	no	no	3	186	65	18.78829922534397	yes	yes	VI/VII	no	-	no	no	yes	no	no	Batch_3
bulkSeq_Patient230_Seq1	Plaque	unstable	71	male	no	tbd	yes	no	no	yes	no	no	2	176	103	33.251549586776861	yes	yes	VI	yes	-	no	no	no	no	no	Batch_3
bulkSeq_Patient231_Seq1	Plaque	unstable	71	male	no	tbd	yes	no	yes	yes	no	no	2	169	72	25.20920135849585	yes	yes	VI/VII	no	-	no	no	no	no	no	Batch_3
bulkSeq_Patient232_Seq1	Plaque	unstable	82	male	no	tbd	yes	no	no	yes	no	no	2	166	80	29.031789809841779	yes	yes	VI/VII	no	-	no	no	no	no	no	Batch_3
bulkSeq_Patient233_Seq1	Plaque	stable	75	male	no	tbd	yes	no	yes	yes	yes	no	2	170	80	27.681660899653977	no	yes	IV	no	-	yes	yes	no	no	no	Batch_3
bulkSeq_Patient234_Seq1	Plaque	unstable	81	male	no	tbd	yes	yes	no	yes	no	no	2	180	86	26.543209876543212	yes	yes	VI/VII	no	-	no	no	no	no	yes	Batch_3
bulkSeq_Patient235_Seq1	Plaque	stable	77	male	no	tbd	yes	no	no	yes	yes	no	3	174	72	23.781212841854934	yes	no	VI/VII	no	-	no	no	no	no	no	Batch_3
bulkSeq_Patient236_Seq1	Control	stable	76	male	yes	tbd	no	no	no	yes	yes	no	2	175	67	21.877551020408163	yes	yes	I	no	-	no	no	no	no	no	Batch_3
bulkSeq_Patient236_Seq2	Plaque	unstable	76	male	yes	tbd	no	no	no	yes	yes	no	2	175	67	21.877551020408163	yes	yes	VI/VII	no	-	no	no	no	no	no	Batch_3
bulkSeq_Patient237_Seq1	Plaque	stable	65	male	no	tbd	yes	no	no	yes	no	no	3	176	78	25.180785123966942	yes	yes	VI/VII	no	-	no	no	no	no	no	Batch_3
bulkSeq_Patient238_Seq1	Plaque	unstable	77	male	no	tbd	yes	no	yes	yes	no	no	2	188	73	20.654142145767317	yes	yes	VI	no	-	no	no	no	no	no	Batch_3
bulkSeq_Patient239_Seq1	Plaque	unstable	64	female	no	tbd	yes	yes		yes		no	3	162	63	24.005486968449933	yes	no	VI/VII	no	-			no	no	yes	Batch_3
bulkSeq_Patient240_Seq1	Control	stable	75	male	no	tbd	yes	no	no	yes	no	no	2	172	62	20.957274202271499	yes	yes	III	no	-	no	no	no	no	no	Batch_3
bulkSeq_Patient241_Seq1	Plaque	stable	73	male	no	tbd	yes	no	yes	yes		no	3	169	65	22.758306781975421	yes	yes	VI	no	-		yes	no	no	no	Batch_3
bulkSeq_Patient242_Seq1	Plaque	unstable	83	female	no	tbd	yes	no	no	yes	no	no	2	155	58	24.141519250780441	yes	yes	VI	no	-	no	no	no	no	no	Batch_3
bulkSeq_Patient243_Seq1	Plaque	unstable	75	female	yes	tbd	yes	no	yes	yes	no	no	2	166	74	26.854405574103641	yes	no	VI/VII	no	Amarosis fugax	no	no	no	no	no	Batch_3
bulkSeq_Patient244_Seq1	Plaque	unstable	89	male	no	tbd	yes	yes	no	yes	yes	no	3	162	76	29	yes	yes	VI/VII	no		no	no	no	no	yes	Batch_3
bulkSeq_Patient245_Seq1	Plaque	stable	73	female	no	tbd	yes	no	yes	yes	yes	no	3	157	60	24.34175828634022	yes	yes	VI/VII	no	-	yes	no	no	yes	no	Batch_3
bulkSeq_Patient246_Seq1	Plaque	stable	60	female	no	tbd	yes	no		no	no	no	2	165	78	28.65013774104683	yes	yes	VII	no	-	no	no	no	no	no	Batch_3
bulkSeq_Patient247_Seq1	Plaque	unstable	80	male	no	tbd	yes	no	yes	yes	no	no	3	180	82	25.308641975308642	yes	yes	VI/VII	no	-	no	no	no	no	no	Batch_3
bulkSeq_Patient248_Seq1	Plaque	unstable	74	male	no	tbd	no	no	no	yes	no	no	3	172	85	28.731746890210925	yes	yes	VI	no	-	no	no	no	no	no	Batch_3
bulkSeq_Patient249_Seq1	Plaque	stable	47	male	no	tbd	yes	no	yes	no	no	no	1	189	85	23.795526441029086	yes	yes	VIII	no	-	no	no	no	no	no	Batch_3
bulkSeq_Patient240_Seq2	Plaque	unstable	75	male	no	tbd	yes	no	no	yes	no	no	2	172	62	20.957274202271499	yes	yes	VI/VII	yes	-	no	no	no	no	no	Batch_3
bulkSeq_Patient250_Seq1	Plaque	stable	67	male	no	tbd	yes	no	yes	yes	no	no	3	167	67	24.023808670084978	yes	yes	VI/VII	no	-	no	no	no	no	no	Batch_3
bulkSeq_Patient251_Seq1	Plaque	unstable	85	male	no	tbd	yes	no	no	yes	no	no	2	178	100	31.561671506122966	yes	yes	VI	yes_likely	-	no	no	no	no	no	Batch_3
bulkSeq_Patient252_Seq1	Plaque	stable	63	male	no	tbd	yes	no	no	no	no	no	2	165	83	30.486685032139579	yes	yes	VI	no	-	no	no	no	no	no	Batch_3
