# Supplementary material for: Single cell spatial transcriptomics integration deciphers the morphological heterogeneity of atherosclerotic carotid arteries
Source: Nat Commun. 2025 Dec 18;16:11282. doi: 10.1038/s41467-025-67679-4 (PMC12717225; doi:10.1038/s41467-025-67679-4)
Supplement: Supplementary file 3 — Supplementary Data 1-18 [file 41467_2025_67679_MOESM3_ESM.zip › Supplementary_Data_14.xlsx]

## Sheet: Column Descriptions
Supplementary Data 14 showing the differential gene expression (DGE) results across conditions levels with Xenium Panel 2 genes. DGE was performed within low-level cell type clusters of media cells of patients 1-4. The sheet names depict the DGE method used and condition whose levels were compared.
Column	Description
Contrast	Differential gene expression was performed by comparing gene expression of cells of one condition level to the cells belonging to all other levels within the indicated low-level cell type. If condition had only two levels, they are specifically indicated, if it had more than 2, the level compared to all other levels is indicated. Only cells in the media subregion of control and plaque samples fro…
Low-level cell type cluster	Name of low-level cell type of cells the DGE was performed within.
ENSEMBL ID	ENSEMBL ID of gene.
HGNC symbol	HGNC symbol of gene.
log2FC	log2 fold change of gene across compared clusters.
padj	Benjamini-Hochberg adjusted p-values of gene log2 fold change significance.
pvalue	Raw two-sided Wald test p-value of gene log2 fold change significance.

## Sheet: Deseq2 - Stability
Contrast	ENSEMBL ID	HGNC symbol	Low-level cell type cluster	log2FC	padj	pvalue
stable_vs_unstable	ENSG00000179914	ITLN1	EC_2	6.33457	0.00289217	0.000131462
stable_vs_unstable	ENSG00000174059	CD34	EC_2	3.72223	0.0254081	0.00346474
stable_vs_unstable	ENSG00000261371	PECAM1	EC_2	4.34349	0.0254081	0.00240132

## Sheet: Deseq2 - Condition
Contrast	ENSEMBL ID	HGNC symbol	Low-level cell type cluster	log2FC	padj	pvalue
Plaque_vs_Control	ENSG00000179914	ITLN1	EC_2	-6.33457	0.00289217	0.000131462
Plaque_vs_Control	ENSG00000174059	CD34	EC_2	-3.72223	0.0254081	0.00346474
Plaque_vs_Control	ENSG00000261371	PECAM1	EC_2	-4.34349	0.0254081	0.00240132

## Sheet: Deseq2 - Symptomatic
Contrast	ENSEMBL ID	HGNC symbol	Low-level cell type cluster	log2FC	padj	pvalue
asympt._vs_sympt.	ENSG00000143153	ATP1B1	VSMC_contr	1.7017	0.0042361	1.23143e-05
asympt._vs_sympt.	ENSG00000165029	ABCA1	VSMC_contr	-1.69265	0.0233668	0.00020378
asympt._vs_sympt.	ENSG00000011465	DCN	VSMC_contr	-1.80509	0.0233668	0.000200605
asympt._vs_sympt.	ENSG00000179914	ITLN1	EC_2	-6.2955	0.00302811	0.000152266
asympt._vs_sympt.	ENSG00000261371	PECAM1	EC_2	-5.12373	0.00302811	0.000288391
asympt._vs_sympt.	ENSG00000110799	VWF	EC_2	-4.30588	0.00541329	0.000773327
asympt._vs_sympt.	ENSG00000174175	SELP	EC_2	-3.67728	0.0199339	0.00379693
asympt._vs_sympt.	ENSG00000174059	CD34	EC_2	-3.15121	0.0386208	0.0120365
asympt._vs_sympt.	ENSG00000117450	PRDX1	EC_2	-3.11749	0.0386208	0.0128736
asympt._vs_sympt.	ENSG00000124212	PTGIS	EC_2	-3.04951	0.0386208	0.00977222
asympt._vs_sympt.	ENSG00000010278	CD9	EC_2	-2.80601	0.0452918	0.0188001
asympt._vs_sympt.	ENSG00000134333	LDHA	EC_2	-2.63066	0.0452918	0.0206614
asympt._vs_sympt.	ENSG00000224078	SNHG14	EC_2	-2.79671	0.0452918	0.0215675

## Sheet: Deseq2 - Diabetes
Contrast	ENSEMBL ID	HGNC symbol	Low-level cell type cluster	log2FC	padj	pvalue
no_vs_yes	ENSG00000143153	ATP1B1	VSMC_contr	-1.7017	0.00423614	1.23144e-05
no_vs_yes	ENSG00000165029	ABCA1	VSMC_contr	1.69265	0.0233666	0.000203779
no_vs_yes	ENSG00000011465	DCN	VSMC_contr	1.80509	0.0233666	0.000200603
no_vs_yes	ENSG00000179914	ITLN1	EC_2	6.29551	0.00302805	0.000152262
no_vs_yes	ENSG00000261371	PECAM1	EC_2	5.12374	0.00302805	0.000288386
no_vs_yes	ENSG00000110799	VWF	EC_2	4.30589	0.00541321	0.000773316
no_vs_yes	ENSG00000174175	SELP	EC_2	3.67728	0.0199337	0.00379689
no_vs_yes	ENSG00000174059	CD34	EC_2	3.15122	0.0386204	0.0120364
no_vs_yes	ENSG00000117450	PRDX1	EC_2	3.11749	0.0386204	0.0128735
no_vs_yes	ENSG00000124212	PTGIS	EC_2	3.04952	0.0386204	0.00977212
no_vs_yes	ENSG00000010278	CD9	EC_2	2.80602	0.0452912	0.0187999
no_vs_yes	ENSG00000134333	LDHA	EC_2	2.63066	0.0452912	0.0206613
no_vs_yes	ENSG00000224078	SNHG14	EC_2	2.79671	0.0452912	0.0215672

## Sheet: Deseq2 - Chd
Contrast	ENSEMBL ID	HGNC symbol	Low-level cell type cluster	log2FC	padj	pvalue
no_vs_yes	ENSG00000011465	DCN	VSMC_contr	-2.07561	0.00102027	2.9659e-06

## Sheet: Deseq2 - Pad
Contrast	ENSEMBL ID	HGNC symbol	Low-level cell type cluster	log2FC	padj	pvalue
no_vs_yes	ENSG00000111404	RERGL	VSMC_contr	-1.86587	0.00266143	7.7367e-06
