# Supplementary material for: Single cell spatial transcriptomics integration deciphers the morphological heterogeneity of atherosclerotic carotid arteries
Source: Nat Commun. 2025 Dec 18;16:11282. doi: 10.1038/s41467-025-67679-4 (PMC12717225; doi:10.1038/s41467-025-67679-4)
Supplement: Supplementary file 3 — Supplementary Data 1-18 [file 41467_2025_67679_MOESM3_ESM.zip › Supplementary_Data_15.xlsx]

## Sheet: Column Descriptions
Supplementary Data 15 showing permutation test results of Panel 1& 2 neighbourhood clusters, using neighbourhood enrichment scores as metric.
Column	Description
cluster	Neihbourhood cluster
substate_i	First cell substate compared in the pairwise neighborhood enrichment.
substate_j	Second cell substate compared in the pairwise neighborhood enrichment.
observed_neigh_enrichment_raw_count	Observed raw counts of neighbourhood enrichment. Neighbourhood enrichment was defined as follows: spatial neighbourhood graphs were constructed by connecting cells within a 100 µm radius, with each edge representing a pair of cells within this distance. For each neighbourhood cluster, we restricted the graph to the cells assigned to that cluster and calculated neighbourhood enrichment as the tota…
mean_of_background_neigh_enrichment	Mean value of the background neighbourhood enrichment raw counts, derived by radnom cell substate label shuffling 10,000 times.
standard_deviation_of_background_neigh_enrichment	Standard deviation of the background neighbourhood enrichment raw counts, derived by radnom cell substate label shuffling 10,000 times.
two_sided_p_value symbol	Two-sided empirical p-value, equal to twice the smaller of the left or right empricial p-values. Left and right p-values were calculated using a Monte-Carlo method: p(left)=(l+1)/(N+1); p(right)=(r+1)/(N+1), where l is the number of times enrichment score from the permutation was lower than the enrichment score of the observed case, r is the number of times enrichment score from the permutation e…
observed_neigh_enrichment_z_score	Z-score normalised observed raw counts of neighbourhood enrichment. Z-scores were calculated using the mean and standard deviation of the permutation background.
two_sided_fdr	Benjamini-Hochberg adjusted p-values of the two-sided empirical p-value, reported as false fiscovery rate (FDR).
number_of_permutations	Number of permutations used to derive background values.
num_of_unique_edges	Number of unique adjacency edges within cluster.

## Sheet: Panel1 neighbourhood clusters
cluster	substate_i	substate_j	observed_neigh_enrichment_raw_count	mean_of_background_neigh_enrichment	standard_deviation_of_background_neigh_enrichment	two_sided_p_value	observed_neigh_enrichment_z_score	adjusted_two_sided_p_value	number_of_permutations	num_of_unique_edges
0	CD8_Teff-cell	CD8_Teff-cell	28	73.7167	11.1189	0.00019998	-4.11161	0.00071389	10000	212146
0	CD8_Teff-cell	CD8_Teff-cell_GNLYhi	5	18.1524	4.99578	0.00239976	-2.6327	0.00688831	10000	212146
0	CD8_Teff-cell	EC_1	18	47.4313	8.48091	0.00019998	-3.4703	0.00071389	10000	212146
0	CD8_Teff-cell	EC_1_BMPR2hi	21	52.0509	8.65376	0.00039996	-3.58814	0.0013388	10000	212146
0	CD8_Teff-cell	EC_1_COL18A1hi	8	33.0782	6.8377	0.00019998	-3.66764	0.00071389	10000	212146
0	CD8_Teff-cell	EC_1_THBS1hi/SERPINEhi	9	54.1171	9.20018	0.00019998	-4.90393	0.00071389	10000	212146
0	CD8_Teff-cell	EC_2	35	86.6607	11.6918	0.00019998	-4.41856	0.00071389	10000	212146
0	CD8_Teff-cell	EC_2_CDH11hi	8	15.6722	4.52393	0.0875912	-1.69591	0.170105	10000	212146
0	CD8_Teff-cell	Inflammatory_mixed_cell_BMPR2hi	5	33.454	7.11481	0.00019998	-3.99926	0.00071389	10000	212146
0	CD8_Teff-cell	Inflammatory_mixed_cell_CDH11hi	3	12.7448	4.20127	0.00639936	-2.31949	0.0168589	10000	212146
0	CD8_Teff-cell	Inflammatory_mixed_cell_CNN1hi	31	95.3424	13.3226	0.00019998	-4.82958	0.00071389	10000	212146
0	CD8_Teff-cell	Inflammatory_mixed_cell_COL18A1hi	16	25.0256	6.05106	0.140986	-1.49157	0.254279	10000	212146
0	CD8_Teff-cell	Inflammatory_mixed_cell_EC	19	96.9538	13.568	0.00019998	-5.74543	0.00071389	10000	212146
0	CD8_Teff-cell	Inflammatory_mixed_cell_FCGR3Ahi	16	74.1819	11.3897	0.00019998	-5.1083	0.00071389	10000	212146
0	CD8_Teff-cell	Inflammatory_mixed_cell_Mac_C1Q	21	80.5567	11.9687	0.00019998	-4.97606	0.00071389	10000	212146
0	CD8_Teff-cell	Inflammatory_mixed_cell_NK-cell	22	67.5714	10.7662	0.00019998	-4.23281	0.00071389	10000	212146
0	CD8_Teff-cell	Inflammatory_mixed_cell_Neutrophil	10	30.3981	6.72933	0.00079992	-3.03123	0.00252087	10000	212146
0	CD8_Teff-cell	Inflammatory_mixed_cell_VIMhi	17	82.152	12.0578	0.00019998	-5.40332	0.00071389	10000	212146
0	CD8_Teff-cell	Inflammatory_mixed_cell_VSMC_fb-like_DCNhi/LUMhi	10	29.8271	6.67247	0.00079992	-2.97148	0.00252087	10000	212146
0	CD8_Teff-cell	Inflammatory_mixed_cell_VSMC_inflamed	79	111.279	13.9408	0.0123988	-2.31544	0.0306577	10000	212146
0	CD8_Teff-cell	Mac_C1Q	31	209.674	20.3945	0.00019998	-8.76088	0.00071389	10000	212146
0	CD8_Teff-cell	Mac_C1Q_BMPR2hi	5	17.1678	4.84248	0.00519948	-2.51272	0.0139453	10000	212146
0	CD8_Teff-cell	Mac_C1Q_CCL2hi	25	35.0056	6.84875	0.147985	-1.46094	0.264603	10000	212146
0	CD8_Teff-cell	Mac_C1Q_FN1hi	8	39.2244	7.36154	0.00019998	-4.24156	0.00071389	10000	212146
0	CD8_Teff-cell	Mac_C1Q_HTRA1hi	24	64.9485	9.74153	0.00019998	-4.2035	0.00071389	10000	212146
0	CD8_Teff-cell	Mac_C1Q_LYZhi	19	57.1018	9.12749	0.00019998	-4.1744	0.00071389	10000	212146
0	CD8_Teff-cell	Mac_C1Q_NPIPB5hi	4	28.8737	6.502	0.00019998	-3.82555	0.00071389	10000	212146
0	CD8_Teff-cell	Mac_C1Q_THBS1hi	3	8.7022	3.37211	0.0815918	-1.69099	0.160304	10000	212146
0	CD8_Teff-cell	Mac_HMOX1	14	264.97	23.4621	0.00019998	-10.6968	0.00071389	10000	212146
0	CD8_Teff-cell	Mac_ITGAXhi_CRYABhi	10	46.6498	8.79195	0.00019998	-4.16856	0.00071389	10000	212146
0	CD8_Teff-cell	Mac_ITGAXhi_G2M	14	97.1258	14.5225	0.00019998	-5.72393	0.00071389	10000	212146
0	CD8_Teff-cell	Mac_ITGAXhi_THBDhi/ITGB3hi	10	70.0574	10.9407	0.00019998	-5.48937	0.00071389	10000	212146
0	CD8_Teff-cell	Mac_S100A8hi	55	99.9175	12.6362	0.00019998	-3.55466	0.00071389	10000	212146
0	CD8_Teff-cell	Mac_TREM2hi	9	218.321	23.7823	0.00019998	-8.80157	0.00071389	10000	212146
0	CD8_Teff-cell	Mac_TREM2hi_CCL18hi	11	122.251	15.6844	0.00019998	-7.09312	0.00071389	10000	212146
0	CD8_Teff-cell	Mac_TREM2hi_FN1hi	0	68.8142	10.9705	0.00019998	-6.27264	0.00071389	10000	212146
0	CD8_Teff-cell	Mac_TREM2hi_G2M	10	18.1259	5.10377	0.115188	-1.59214	0.214783	10000	212146
0	CD8_Teff-cell	Mac_TREM2hi_HTRA1hi	27	115.683	13.9946	0.00019998	-6.33692	0.00071389	10000	212146
0	CD8_Teff-cell	Mast-cell	1	8.4026	3.33321	0.0109989	-2.22086	0.0275436	10000	212146
0	CD8_Teff-cell	Neutrophil	9	56.6731	8.97705	0.00019998	-5.31055	0.00071389	10000	212146
0	CD8_Teff-cell	Plasma-cell	3	7.7766	3.23702	0.158384	-1.47562	0.279826	10000	212146
0	CD8_Teff-cell	VSMC_contr_BMPR2hi	57	142.815	14.9012	0.00019998	-5.75897	0.00071389	10000	212146
0	CD8_Teff-cell	VSMC_contr_COL3A1low	304	740.137	46.2275	0.00019998	-9.43459	0.00071389	10000	212146
0	CD8_Teff-cell	VSMC_contr_MYH11hi	313	616.591	40.3881	0.00019998	-7.51683	0.00071389	10000	212146
0	CD8_Teff-cell	VSMC_contr_THBS1hi	108	230.93	20.0481	0.00019998	-6.13177	0.00071389	10000	212146
0	CD8_Teff-cell	VSMC_contr_VIMhi	43	69.6227	9.82522	0.0049995	-2.70963	0.0134596	10000	212146
0	CD8_Teff-cell	VSMC_fb-like_CDH11hi	127	296.403	24.3747	0.00019998	-6.94997	0.00071389	10000	212146
0	CD8_Teff-cell	VSMC_fb-like_DCNhi/LUMhi	125	371.104	29.2605	0.00019998	-8.4108	0.00071389	10000	212146
0	CD8_Teff-cell	VSMC_fb-like_THBS1hi/SERPINEhi	50	318.264	25.6723	0.00019998	-10.4495	0.00071389	10000	212146
0	CD8_Teff-cell	VSMC_fb-like_TPM1hi	14	48.7122	8.48919	0.00019998	-4.08899	0.00071389	10000	212146
0	CD8_Teff-cell	VSMC_inflamed_CRYABhi	74	223.24	20.5081	0.00019998	-7.27711	0.00071389	10000	212146
0	CD8_Teff-cell	VSMC_inflamed_contr	138	384.609	29.448	0.00019998	-8.37439	0.00071389	10000	212146
0	CD8_Teff-cell	VSMC_inflamed_fb-like	128	237.93	21.4141	0.00019998	-5.13355	0.00071389	10000	212146
0	CD8_Teff-cell	VSMC_inflamed_lymphocyte	238	367.11	27.9103	0.00019998	-4.62588	0.00071389	10000	212146
0	CD8_Teff-cell	VSMC_modul	22	85.4747	12.0066	0.00019998	-5.28664	0.00071389	10000	212146
0	CD8_Teff-cell_GNLYhi	CD8_Teff-cell_GNLYhi	1	1.126	1.1092	1	-0.113595	1	10000	212146
0	CD8_Teff-cell_GNLYhi	EC_1	1	5.5203	2.62537	0.0765923	-1.72177	0.151863	10000	212146
0	CD8_Teff-cell_GNLYhi	EC_1_BMPR2hi	2	6.1561	2.68729	0.144786	-1.54658	0.259795	10000	212146
0	CD8_Teff-cell_GNLYhi	EC_1_COL18A1hi	2	4.0443	2.13554	0.505749	-0.957275	0.707983	10000	212146
0	CD8_Teff-cell_GNLYhi	EC_1_THBS1hi/SERPINEhi	3	7.08	3.10329	0.224178	-1.31473	0.372862	10000	212146
0	CD8_Teff-cell_GNLYhi	EC_2	1	8.8155	3.49655	0.00759924	-2.2352	0.0196803	10000	212146
0	CD8_Teff-cell_GNLYhi	EC_2_CDH11hi	1	1.6144	1.31374	1	-0.467672	1	10000	212146
0	CD8_Teff-cell_GNLYhi	Inflammatory_mixed_cell_BMPR2hi	0	3.6004	2.08406	0.0713929	-1.72759	0.143027	10000	212146
0	CD8_Teff-cell_GNLYhi	Inflammatory_mixed_cell_CDH11hi	0	1.3263	1.20018	0.563544	-1.10509	0.768603	10000	212146
0	CD8_Teff-cell_GNLYhi	Inflammatory_mixed_cell_CNN1hi	0	10.409	3.97302	0.00039996	-2.61992	0.0013388	10000	212146
0	CD8_Teff-cell_GNLYhi	Inflammatory_mixed_cell_COL18A1hi	0	2.6904	1.76464	0.164584	-1.52462	0.288845	10000	212146
0	CD8_Teff-cell_GNLYhi	Inflammatory_mixed_cell_EC	1	10.7675	4.18873	0.00439956	-2.33185	0.0119757	10000	212146
0	CD8_Teff-cell_GNLYhi	Inflammatory_mixed_cell_FCGR3Ahi	1	8.3413	3.53421	0.0133987	-2.07721	0.0328678	10000	212146
0	CD8_Teff-cell_GNLYhi	Inflammatory_mixed_cell_Mac_C1Q	0	8.7967	3.65734	0.00219978	-2.40522	0.00636644	10000	212146
0	CD8_Teff-cell_GNLYhi	Inflammatory_mixed_cell_NK-cell	1	7.2744	3.17992	0.0269973	-1.97313	0.0612107	10000	212146
0	CD8_Teff-cell_GNLYhi	Inflammatory_mixed_cell_Neutrophil	0	3.3333	1.98882	0.0975902	-1.67602	0.186308	10000	212146
0	CD8_Teff-cell_GNLYhi	Inflammatory_mixed_cell_VIMhi	1	9.1386	3.68904	0.00819918	-2.20616	0.0210986	10000	212146
0	CD8_Teff-cell_GNLYhi	Inflammatory_mixed_cell_VSMC_fb-like_DCNhi/LUMhi	0	3.2072	1.96022	0.108789	-1.63614	0.204545	10000	212146
0	CD8_Teff-cell_GNLYhi	Inflammatory_mixed_cell_VSMC_inflamed	3	11.3702	4.10757	0.0243976	-2.03775	0.0561259	10000	212146
0	CD8_Teff-cell_GNLYhi	Mac_C1Q	3	24.888	6.56014	0.00019998	-3.33651	0.00071389	10000	212146
0	CD8_Teff-cell_GNLYhi	Mac_C1Q_BMPR2hi	0	2.1706	1.53665	0.248975	-1.41255	0.40605	10000	212146
0	CD8_Teff-cell_GNLYhi	Mac_C1Q_CCL2hi	3	4.2066	2.1847	0.819318	-0.552295	1	10000	212146
0	CD8_Teff-cell_GNLYhi	Mac_C1Q_FN1hi	0	4.9326	2.34705	0.0207979	-2.10161	0.0487581	10000	212146
0	CD8_Teff-cell_GNLYhi	Mac_C1Q_HTRA1hi	4	7.9787	3.09222	0.249575	-1.28668	0.406811	10000	212146
0	CD8_Teff-cell_GNLYhi	Mac_C1Q_LYZhi	2	6.3483	2.75605	0.120588	-1.57773	0.22308	10000	212146
0	CD8_Teff-cell_GNLYhi	Mac_C1Q_NPIPB5hi	0	3.2392	1.96443	0.110389	-1.64893	0.207153	10000	212146
0	CD8_Teff-cell_GNLYhi	Mac_C1Q_THBS1hi	0	1.0371	1.05258	0.730327	-0.985294	0.930362	10000	212146
0	CD8_Teff-cell_GNLYhi	Mac_HMOX1	1	33.5318	7.8885	0.00019998	-4.12395	0.00071389	10000	212146
0	CD8_Teff-cell_GNLYhi	Mac_ITGAXhi_CRYABhi	1	5.1132	2.63943	0.116188	-1.55837	0.216345	10000	212146
0	CD8_Teff-cell_GNLYhi	Mac_ITGAXhi_G2M	0	10.7166	4.42862	0.00179982	-2.41985	0.00530077	10000	212146
0	CD8_Teff-cell_GNLYhi	Mac_ITGAXhi_THBDhi/ITGB3hi	1	8.3606	3.44406	0.0121988	-2.13719	0.0302297	10000	212146
0	CD8_Teff-cell_GNLYhi	Mac_S100A8hi	8	11.9378	4.00092	0.39696	-0.984225	0.587023	10000	212146
0	CD8_Teff-cell_GNLYhi	Mac_TREM2hi	1	28.0699	8.09442	0.00019998	-3.34427	0.00071389	10000	212146
0	CD8_Teff-cell_GNLYhi	Mac_TREM2hi_CCL18hi	0	17.6295	5.56926	0.00019998	-3.1655	0.00071389	10000	212146
0	CD8_Teff-cell_GNLYhi	Mac_TREM2hi_FN1hi	0	8.5551	3.54736	0.00159984	-2.41168	0.00476364	10000	212146
0	CD8_Teff-cell_GNLYhi	Mac_TREM2hi_G2M	2	2.2091	1.57002	1	-0.133183	1	10000	212146
0	CD8_Teff-cell_GNLYhi	Mac_TREM2hi_HTRA1hi	1	16.2722	4.86351	0.00019998	-3.14016	0.00071389	10000	212146
0	CD8_Teff-cell_GNLYhi	Mast-cell	0	1.0645	1.06167	0.715728	-1.00267	0.916023	10000	212146
0	CD8_Teff-cell_GNLYhi	Neutrophil	2	6.6854	2.89465	0.106589	-1.61864	0.201028	10000	212146
0	CD8_Teff-cell_GNLYhi	Plasma-cell	0	1.0399	1.05637	0.738126	-0.984413	0.937392	10000	212146
0	CD8_Teff-cell_GNLYhi	VSMC_contr_BMPR2hi	3	17.0596	4.69358	0.00019998	-2.9955	0.00071389	10000	212146
0	CD8_Teff-cell_GNLYhi	VSMC_contr_COL3A1low	20	86.8705	15.1947	0.00019998	-4.40091	0.00071389	10000	212146
0	CD8_Teff-cell_GNLYhi	VSMC_contr_MYH11hi	25	72.4092	13.0741	0.00019998	-3.6262	0.00071389	10000	212146
0	CD8_Teff-cell_GNLYhi	VSMC_contr_THBS1hi	14	27.6313	6.49687	0.0245975	-2.09813	0.0564948	10000	212146
0	CD8_Teff-cell_GNLYhi	VSMC_contr_VIMhi	2	8.1142	3.08145	0.0357964	-1.98419	0.0785529	10000	212146
0	CD8_Teff-cell_GNLYhi	VSMC_fb-like_CDH11hi	19	35.1966	7.65098	0.0245975	-2.11693	0.0564948	10000	212146
0	CD8_Teff-cell_GNLYhi	VSMC_fb-like_DCNhi/LUMhi	8	43.598	9.27576	0.00019998	-3.83774	0.00071389	10000	212146
0	CD8_Teff-cell_GNLYhi	VSMC_fb-like_THBS1hi/SERPINEhi	4	40.9631	8.70843	0.00019998	-4.24452	0.00071389	10000	212146
0	CD8_Teff-cell_GNLYhi	VSMC_fb-like_TPM1hi	3	5.5878	2.59767	0.437156	-0.9962	0.633235	10000	212146
0	CD8_Teff-cell_GNLYhi	VSMC_inflamed_CRYABhi	4	25.2907	6.47121	0.00019998	-3.29006	0.00071389	10000	212146
0	CD8_Teff-cell_GNLYhi	VSMC_inflamed_contr	8	44.4848	9.56359	0.00019998	-3.81497	0.00071389	10000	212146
0	CD8_Teff-cell_GNLYhi	VSMC_inflamed_fb-like	10	26.0195	6.49759	0.0069993	-2.46545	0.0182683	10000	212146
0	CD8_Teff-cell_GNLYhi	VSMC_inflamed_lymphocyte	12	40.6272	8.85082	0.00019998	-3.23441	0.00071389	10000	212146
0	CD8_Teff-cell_GNLYhi	VSMC_modul	0	10.4199	4.00891	0.00059994	-2.59918	0.00193662	10000	212146
0	EC_1	EC_1	13	17.1981	4.9597	0.473953	-0.846442	0.67447	10000	212146
0	EC_1	EC_1_BMPR2hi	13	32.8357	6.84945	0.00119988	-2.89596	0.00365261	10000	212146
0	EC_1	EC_1_COL18A1hi	11	17.8639	4.813	0.166583	-1.42612	0.292019	10000	212146
0	EC_1	EC_1_THBS1hi/SERPINEhi	4	39.8729	8.20849	0.00019998	-4.37022	0.00071389	10000	212146
0	EC_1	EC_2	5	25.0586	5.89966	0.00019998	-3.39996	0.00071389	10000	212146
0	EC_1	EC_2_CDH11hi	2	5.4694	2.51548	0.213179	-1.37922	0.358473	10000	212146
0	EC_1	Inflammatory_mixed_cell_BMPR2hi	8	18.4844	5.12564	0.0285971	-2.04548	0.0644008	10000	212146
0	EC_1	Inflammatory_mixed_cell_CDH11hi	2	6.9678	2.97358	0.0905909	-1.67065	0.175088	10000	212146
0	EC_1	Inflammatory_mixed_cell_CNN1hi	25	50.5351	9.54788	0.00439956	-2.67443	0.0119757	10000	212146
0	EC_1	Inflammatory_mixed_cell_COL18A1hi	11	13.9386	4.31956	0.60234	-0.6803	0.807704	10000	212146
0	EC_1	Inflammatory_mixed_cell_EC	20	58.1451	10.2602	0.00019998	-3.71779	0.00071389	10000	212146
0	EC_1	Inflammatory_mixed_cell_FCGR3Ahi	12	45.1642	8.758	0.00019998	-3.78673	0.00071389	10000	212146
0	EC_1	Inflammatory_mixed_cell_Mac_C1Q	15	48.4155	9.11394	0.00019998	-3.66642	0.00071389	10000	212146
0	EC_1	Inflammatory_mixed_cell_NK-cell	13	37.3322	7.67823	0.00059994	-3.16898	0.00193662	10000	212146
0	EC_1	Inflammatory_mixed_cell_Neutrophil	4	18.747	5.11953	0.00079992	-2.88054	0.00252087	10000	212146
0	EC_1	Inflammatory_mixed_cell_VIMhi	14	48.1106	8.90679	0.00019998	-3.82973	0.00071389	10000	212146
0	EC_1	Inflammatory_mixed_cell_VSMC_fb-like_DCNhi/LUMhi	3	17.3249	4.88513	0.00059994	-2.93235	0.00193662	10000	212146
0	EC_1	Inflammatory_mixed_cell_VSMC_inflamed	53	43.8143	8.34234	0.29597	1.10109	0.465675	10000	212146
0	EC_1	Mac_C1Q	14	106.87	14.7399	0.00019998	-6.30059	0.00071389	10000	212146
0	EC_1	Mac_C1Q_BMPR2hi	2	3.8403	2.19153	0.593941	-0.839734	0.799451	10000	212146
0	EC_1	Mac_C1Q_CCL2hi	8	13.1967	4.0836	0.233177	-1.27258	0.384895	10000	212146
0	EC_1	Mac_C1Q_FN1hi	1	13.1428	4.10405	0.00079992	-2.95874	0.00252087	10000	212146
0	EC_1	Mac_C1Q_HTRA1hi	5	12.4955	3.95196	0.0479952	-1.89665	0.101418	10000	212146
0	EC_1	Mac_C1Q_LYZhi	7	20.3948	5.18017	0.00379962	-2.58579	0.0104841	10000	212146
0	EC_1	Mac_C1Q_NPIPB5hi	6	19.5645	5.30909	0.00339966	-2.55496	0.00947472	10000	212146
0	EC_1	Mac_C1Q_THBS1hi	0	2.9488	1.89108	0.131387	-1.55932	0.239554	10000	212146
0	EC_1	Mac_HMOX1	1	100.697	14.3058	0.00019998	-6.96898	0.00071389	10000	212146
0	EC_1	Mac_ITGAXhi_CRYABhi	8	26.9537	6.45183	0.00119988	-2.93772	0.00365261	10000	212146
0	EC_1	Mac_ITGAXhi_G2M	6	58.6894	11.008	0.00019998	-4.78646	0.00071389	10000	212146
0	EC_1	Mac_ITGAXhi_THBDhi/ITGB3hi	5	39.4294	7.89882	0.00019998	-4.3588	0.00071389	10000	212146
0	EC_1	Mac_S100A8hi	19	46.1439	8.40158	0.00039996	-3.23081	0.0013388	10000	212146
0	EC_1	Mac_TREM2hi	1	116.68	17.5062	0.00019998	-6.60795	0.00071389	10000	212146
0	EC_1	Mac_TREM2hi_CCL18hi	1	48.8652	9.80853	0.00019998	-4.87996	0.00071389	10000	212146
0	EC_1	Mac_TREM2hi_FN1hi	1	30.6386	7.05965	0.00019998	-4.19831	0.00071389	10000	212146
0	EC_1	Mac_TREM2hi_G2M	1	7.6902	3.15956	0.0181982	-2.11745	0.0432997	10000	212146
0	EC_1	Mac_TREM2hi_HTRA1hi	8	33.8035	6.92781	0.00019998	-3.72463	0.00071389	10000	212146
0	EC_1	Mast-cell	1	3.6806	2.13775	0.289171	-1.25393	0.457537	10000	212146
0	EC_1	Neutrophil	6	30.4463	6.51444	0.00019998	-3.75263	0.00071389	10000	212146
0	EC_1	Plasma-cell	0	1.3919	1.27895	0.562544	-1.08831	0.767435	10000	212146
0	EC_1	VSMC_contr_BMPR2hi	35	38.6441	7.16962	0.680132	-0.50827	0.884983	10000	212146
0	EC_1	VSMC_contr_COL3A1low	162	173.797	19.5742	0.576342	-0.602703	0.78157	10000	212146
0	EC_1	VSMC_contr_MYH11hi	157	151.656	17.971	0.755924	0.297356	0.953312	10000	212146
0	EC_1	VSMC_contr_THBS1hi	50	54.3934	8.95732	0.670533	-0.490481	0.875852	10000	212146
0	EC_1	VSMC_contr_VIMhi	21	22.4704	5.39	0.886511	-0.272801	1	10000	212146
0	EC_1	VSMC_fb-like_CDH11hi	103	136.59	16.5201	0.0369963	-2.03331	0.0808705	10000	212146
0	EC_1	VSMC_fb-like_DCNhi/LUMhi	69	177.019	20.8356	0.00019998	-5.18435	0.00071389	10000	212146
0	EC_1	VSMC_fb-like_THBS1hi/SERPINEhi	24	121.954	15.2174	0.00019998	-6.43697	0.00071389	10000	212146
0	EC_1	VSMC_fb-like_TPM1hi	10	29.5341	6.46684	0.00039996	-3.02066	0.0013388	10000	212146
0	EC_1	VSMC_inflamed_CRYABhi	42	40.4812	7.8219	0.865713	0.194173	1	10000	212146
0	EC_1	VSMC_inflamed_contr	51	76.1117	11.5842	0.0227977	-2.16776	0.0529067	10000	212146
0	EC_1	VSMC_inflamed_fb-like	67	73.7948	10.9739	0.572943	-0.619176	0.778194	10000	212146
0	EC_1	VSMC_inflamed_lymphocyte	217	137.816	17.0897	0.00019998	4.63342	0.00071389	10000	212146
0	EC_1	VSMC_modul	6	10.2855	3.79716	0.318768	-1.12861	0.494412	10000	212146
0	EC_1_BMPR2hi	EC_1_BMPR2hi	16	21.8219	5.70028	0.354365	-1.02134	0.537837	10000	212146
0	EC_1_BMPR2hi	EC_1_COL18A1hi	19	20.7609	5.17551	0.846715	-0.340237	1	10000	212146
0	EC_1_BMPR2hi	EC_1_THBS1hi/SERPINEhi	8	36.5349	7.61769	0.00019998	-3.74587	0.00071389	10000	212146
0	EC_1_BMPR2hi	EC_2	27	35.8144	7.00204	0.223978	-1.25883	0.372674	10000	212146
0	EC_1_BMPR2hi	EC_2_CDH11hi	4	8.6993	3.28793	0.176382	-1.42926	0.306134	10000	212146
0	EC_1_BMPR2hi	Inflammatory_mixed_cell_BMPR2hi	2	14.591	4.43147	0.00059994	-2.84127	0.00193662	10000	212146
0	EC_1_BMPR2hi	Inflammatory_mixed_cell_CDH11hi	0	5.6272	2.6226	0.0127987	-2.14566	0.0315481	10000	212146
0	EC_1_BMPR2hi	Inflammatory_mixed_cell_CNN1hi	12	37.2002	7.75784	0.00019998	-3.24835	0.00071389	10000	212146
0	EC_1_BMPR2hi	Inflammatory_mixed_cell_COL18A1hi	6	10.8802	3.65191	0.211379	-1.33634	0.355978	10000	212146
0	EC_1_BMPR2hi	Inflammatory_mixed_cell_EC	15	44.0551	8.50059	0.00019998	-3.41801	0.00071389	10000	212146
0	EC_1_BMPR2hi	Inflammatory_mixed_cell_FCGR3Ahi	8	36.6385	7.46094	0.00019998	-3.83846	0.00071389	10000	212146
0	EC_1_BMPR2hi	Inflammatory_mixed_cell_Mac_C1Q	9	39.3512	7.94713	0.00019998	-3.81914	0.00071389	10000	212146
0	EC_1_BMPR2hi	Inflammatory_mixed_cell_NK-cell	10	28.6147	6.52003	0.00119988	-2.855	0.00365261	10000	212146
0	EC_1_BMPR2hi	Inflammatory_mixed_cell_Neutrophil	2	15.0852	4.47262	0.00039996	-2.92562	0.0013388	10000	212146
0	EC_1_BMPR2hi	Inflammatory_mixed_cell_VIMhi	9	37.5524	7.63715	0.00019998	-3.73862	0.00071389	10000	212146
0	EC_1_BMPR2hi	Inflammatory_mixed_cell_VSMC_fb-like_DCNhi/LUMhi	2	13.471	4.20946	0.0009999	-2.72505	0.00309452	10000	212146
0	EC_1_BMPR2hi	Inflammatory_mixed_cell_VSMC_inflamed	23	35.7359	7.19659	0.0719928	-1.76971	0.14404	10000	212146
0	EC_1_BMPR2hi	Mac_C1Q	12	121.001	15.3087	0.00019998	-7.12017	0.00071389	10000	212146
0	EC_1_BMPR2hi	Mac_C1Q_BMPR2hi	2	6.2373	2.76054	0.139586	-1.53495	0.252137	10000	212146
0	EC_1_BMPR2hi	Mac_C1Q_CCL2hi	12	20.3025	5.08504	0.10499	-1.63273	0.198624	10000	212146
0	EC_1_BMPR2hi	Mac_C1Q_FN1hi	6	17.5618	4.69374	0.00539946	-2.46324	0.014431	10000	212146
0	EC_1_BMPR2hi	Mac_C1Q_HTRA1hi	4	24.0825	5.53679	0.00019998	-3.6271	0.00071389	10000	212146
0	EC_1_BMPR2hi	Mac_C1Q_LYZhi	21	23.7033	5.65157	0.730327	-0.478327	0.930362	10000	212146
0	EC_1_BMPR2hi	Mac_C1Q_NPIPB5hi	5	24.8516	6.24785	0.00019998	-3.17735	0.00071389	10000	212146
0	EC_1_BMPR2hi	Mac_C1Q_THBS1hi	2	4.6817	2.41226	0.377162	-1.1117	0.563634	10000	212146
0	EC_1_BMPR2hi	Mac_HMOX1	11	93.0477	13.2049	0.00019998	-6.21342	0.00071389	10000	212146
0	EC_1_BMPR2hi	Mac_ITGAXhi_CRYABhi	6	18.8397	5.19877	0.00479952	-2.46976	0.0129522	10000	212146
0	EC_1_BMPR2hi	Mac_ITGAXhi_G2M	3	41.2058	8.6709	0.00019998	-4.40621	0.00071389	10000	212146
0	EC_1_BMPR2hi	Mac_ITGAXhi_THBDhi/ITGB3hi	3	36.2362	7.47421	0.00019998	-4.44678	0.00071389	10000	212146
0	EC_1_BMPR2hi	Mac_S100A8hi	32	49.465	8.5769	0.0333967	-2.03628	0.073886	10000	212146
0	EC_1_BMPR2hi	Mac_TREM2hi	2	126.048	17.9257	0.00019998	-6.92013	0.00071389	10000	212146
0	EC_1_BMPR2hi	Mac_TREM2hi_CCL18hi	0	58.3996	10.235	0.00019998	-5.7059	0.00071389	10000	212146
0	EC_1_BMPR2hi	Mac_TREM2hi_FN1hi	0	31.5737	6.9961	0.00019998	-4.51305	0.00071389	10000	212146
0	EC_1_BMPR2hi	Mac_TREM2hi_G2M	0	9.0123	3.34663	0.00079992	-2.69295	0.00252087	10000	212146
0	EC_1_BMPR2hi	Mac_TREM2hi_HTRA1hi	7	50.43	8.52795	0.00019998	-5.09267	0.00071389	10000	212146
0	EC_1_BMPR2hi	Mast-cell	4	4.1708	2.24411	1	-0.0761104	1	10000	212146
0	EC_1_BMPR2hi	Neutrophil	6	35.1456	7.11068	0.00019998	-4.09885	0.00071389	10000	212146
0	EC_1_BMPR2hi	Plasma-cell	0	2.3034	1.63712	0.229977	-1.40699	0.380612	10000	212146
0	EC_1_BMPR2hi	VSMC_contr_BMPR2hi	30	65.3686	9.59966	0.00019998	-3.68436	0.00071389	10000	212146
0	EC_1_BMPR2hi	VSMC_contr_COL3A1low	161	305.923	27.7516	0.00019998	-5.22214	0.00071389	10000	212146
0	EC_1_BMPR2hi	VSMC_contr_MYH11hi	157	251.531	23.647	0.00019998	-3.9976	0.00071389	10000	212146
0	EC_1_BMPR2hi	VSMC_contr_THBS1hi	65	81.7527	11.0237	0.132387	-1.5197	0.241048	10000	212146
0	EC_1_BMPR2hi	VSMC_contr_VIMhi	34	38.69	7.01472	0.562144	-0.668594	0.767232	10000	212146
0	EC_1_BMPR2hi	VSMC_fb-like_CDH11hi	103	170.007	18.0135	0.00019998	-3.7198	0.00071389	10000	212146
0	EC_1_BMPR2hi	VSMC_fb-like_DCNhi/LUMhi	92	211.995	21.9775	0.00019998	-5.45988	0.00071389	10000	212146
0	EC_1_BMPR2hi	VSMC_fb-like_THBS1hi/SERPINEhi	42	146.712	16.2452	0.00019998	-6.44569	0.00071389	10000	212146
0	EC_1_BMPR2hi	VSMC_fb-like_TPM1hi	13	33.992	7.08156	0.00059994	-2.96432	0.00193662	10000	212146
0	EC_1_BMPR2hi	VSMC_inflamed_CRYABhi	36	71.847	10.5839	0.00059994	-3.38692	0.00193662	10000	212146
0	EC_1_BMPR2hi	VSMC_inflamed_contr	71	145.345	16.8883	0.00019998	-4.40215	0.00071389	10000	212146
0	EC_1_BMPR2hi	VSMC_inflamed_fb-like	67	91.8965	12.0748	0.0339966	-2.06185	0.0750425	10000	212146
0	EC_1_BMPR2hi	VSMC_inflamed_lymphocyte	158	177.712	18.7431	0.30257	-1.05168	0.473965	10000	212146
0	EC_1_BMPR2hi	VSMC_modul	13	29.4459	6.73999	0.00739926	-2.44005	0.0192183	10000	212146
0	EC_1_COL18A1hi	EC_1_COL18A1hi	7	5.5205	2.60084	0.643136	0.568854	0.84836	10000	212146
0	EC_1_COL18A1hi	EC_1_THBS1hi/SERPINEhi	2	21.7066	5.7524	0.00019998	-3.4258	0.00071389	10000	212146
0	EC_1_COL18A1hi	EC_2	21	18.3823	4.86972	0.633937	0.537547	0.838969	10000	212146
0	EC_1_COL18A1hi	EC_2_CDH11hi	8	4.115	2.14858	0.144386	1.80818	0.259295	10000	212146
0	EC_1_COL18A1hi	Inflammatory_mixed_cell_BMPR2hi	2	9.4804	3.44192	0.0143986	-2.17332	0.0350591	10000	212146
0	EC_1_COL18A1hi	Inflammatory_mixed_cell_CDH11hi	3	3.4766	2.00101	1	-0.238179	1	10000	212146
0	EC_1_COL18A1hi	Inflammatory_mixed_cell_CNN1hi	10	25.6773	6.44087	0.00759924	-2.43404	0.0196803	10000	212146
0	EC_1_COL18A1hi	Inflammatory_mixed_cell_COL18A1hi	7	6.878	2.87936	1	0.0423705	1	10000	212146
0	EC_1_COL18A1hi	Inflammatory_mixed_cell_EC	5	29.1889	7.01537	0.00019998	-3.44799	0.00071389	10000	212146
0	EC_1_COL18A1hi	Inflammatory_mixed_cell_FCGR3Ahi	4	23.3658	6.02584	0.00039996	-3.21379	0.0013388	10000	212146
0	EC_1_COL18A1hi	Inflammatory_mixed_cell_Mac_C1Q	10	24.7211	6.19225	0.00859914	-2.37734	0.0220349	10000	212146
0	EC_1_COL18A1hi	Inflammatory_mixed_cell_NK-cell	6	18.8194	5.2604	0.00659934	-2.43696	0.0173174	10000	212146
0	EC_1_COL18A1hi	Inflammatory_mixed_cell_Neutrophil	5	9.1503	3.46273	0.278572	-1.19856	0.444252	10000	212146
0	EC_1_COL18A1hi	Inflammatory_mixed_cell_VIMhi	3	24.6687	6.20532	0.00019998	-3.49196	0.00071389	10000	212146
0	EC_1_COL18A1hi	Inflammatory_mixed_cell_VSMC_fb-like_DCNhi/LUMhi	2	8.642	3.32073	0.0347965	-2.00016	0.0765946	10000	212146
0	EC_1_COL18A1hi	Inflammatory_mixed_cell_VSMC_inflamed	21	23.0612	5.81572	0.828517	-0.354418	1	10000	212146
0	EC_1_COL18A1hi	Mac_C1Q	11	66.5306	11.0122	0.00019998	-5.04267	0.00071389	10000	212146
0	EC_1_COL18A1hi	Mac_C1Q_BMPR2hi	2	3.7143	2.07458	0.611939	-0.826337	0.816581	10000	212146
0	EC_1_COL18A1hi	Mac_C1Q_CCL2hi	1	10.1152	3.46343	0.0019998	-2.63184	0.00583587	10000	212146
0	EC_1_COL18A1hi	Mac_C1Q_FN1hi	1	9.8793	3.42948	0.00239976	-2.58911	0.00688831	10000	212146
0	EC_1_COL18A1hi	Mac_C1Q_HTRA1hi	4	13.3823	4.04004	0.00879912	-2.32233	0.0225096	10000	212146
0	EC_1_COL18A1hi	Mac_C1Q_LYZhi	17	13.3088	4.06867	0.409559	0.907226	0.601617	10000	212146
0	EC_1_COL18A1hi	Mac_C1Q_NPIPB5hi	2	11.7452	4.02863	0.00379962	-2.41898	0.0104841	10000	212146
0	EC_1_COL18A1hi	Mac_C1Q_THBS1hi	1	2.3001	1.58513	0.683332	-0.820185	0.887741	10000	212146
0	EC_1_COL18A1hi	Mac_HMOX1	4	66.5331	11.2965	0.00019998	-5.53564	0.00071389	10000	212146
0	EC_1_COL18A1hi	Mac_ITGAXhi_CRYABhi	5	13.2964	4.36038	0.0419958	-1.90268	0.0902304	10000	212146
0	EC_1_COL18A1hi	Mac_ITGAXhi_G2M	8	29.7858	7.60748	0.00079992	-2.86373	0.00252087	10000	212146
0	EC_1_COL18A1hi	Mac_ITGAXhi_THBDhi/ITGB3hi	5	22.515	5.79455	0.00019998	-3.02267	0.00071389	10000	212146
0	EC_1_COL18A1hi	Mac_S100A8hi	13	27.866	6.29762	0.010199	-2.36057	0.025694	10000	212146
0	EC_1_COL18A1hi	Mac_TREM2hi	3	75.3379	13.6575	0.00019998	-5.29656	0.00071389	10000	212146
0	EC_1_COL18A1hi	Mac_TREM2hi_CCL18hi	1	37.5192	8.30566	0.00019998	-4.3969	0.00071389	10000	212146
0	EC_1_COL18A1hi	Mac_TREM2hi_FN1hi	0	20.4528	5.51889	0.00019998	-3.70596	0.00071389	10000	212146
0	EC_1_COL18A1hi	Mac_TREM2hi_G2M	0	5.388	2.50181	0.0113989	-2.15364	0.0284652	10000	212146
0	EC_1_COL18A1hi	Mac_TREM2hi_HTRA1hi	7	30.4933	6.66058	0.00019998	-3.52721	0.00071389	10000	212146
0	EC_1_COL18A1hi	Mast-cell	1	2.2961	1.61432	0.705729	-0.802877	0.9073	10000	212146
0	EC_1_COL18A1hi	Neutrophil	6	17.2637	4.74274	0.00959904	-2.37494	0.024349	10000	212146
0	EC_1_COL18A1hi	Plasma-cell	2	1.4471	1.25076	0.836516	0.442051	1	10000	212146
0	EC_1_COL18A1hi	VSMC_contr_BMPR2hi	29	34.9394	6.78931	0.433157	-0.874816	0.629147	10000	212146
0	EC_1_COL18A1hi	VSMC_contr_COL3A1low	108	164.062	19.9843	0.0029997	-2.80529	0.00843705	10000	212146
0	EC_1_COL18A1hi	VSMC_contr_MYH11hi	129	134.752	17.2829	0.791321	-0.332814	0.984763	10000	212146
0	EC_1_COL18A1hi	VSMC_contr_THBS1hi	30	47.431	8.34354	0.0285971	-2.08916	0.0644008	10000	212146
0	EC_1_COL18A1hi	VSMC_contr_VIMhi	23	19.0376	4.85106	0.458554	0.816811	0.657238	10000	212146
0	EC_1_COL18A1hi	VSMC_fb-like_CDH11hi	66	91.0954	12.7943	0.0459954	-1.96146	0.0977139	10000	212146
0	EC_1_COL18A1hi	VSMC_fb-like_DCNhi/LUMhi	75	113.033	15.8953	0.00939906	-2.39274	0.0238956	10000	212146
0	EC_1_COL18A1hi	VSMC_fb-like_THBS1hi/SERPINEhi	24	87.9304	12.8024	0.00019998	-4.99361	0.00071389	10000	212146
0	EC_1_COL18A1hi	VSMC_fb-like_TPM1hi	16	17.0688	4.74696	0.962304	-0.225154	1	10000	212146
0	EC_1_COL18A1hi	VSMC_inflamed_CRYABhi	25	39.8781	7.8246	0.0463954	-1.90145	0.098456	10000	212146
0	EC_1_COL18A1hi	VSMC_inflamed_contr	52	77.5472	11.9725	0.0261974	-2.13383	0.0596946	10000	212146
0	EC_1_COL18A1hi	VSMC_inflamed_fb-like	67	51.6061	8.82037	0.10419	1.74527	0.197303	10000	212146
0	EC_1_COL18A1hi	VSMC_inflamed_lymphocyte	119	94.2544	13.6957	0.0855914	1.80681	0.166813	10000	212146
0	EC_1_COL18A1hi	VSMC_modul	4	14.4776	4.66998	0.0133987	-2.24361	0.0328678	10000	212146
0	EC_1_THBS1hi/SERPINEhi	EC_1_THBS1hi/SERPINEhi	4	43.6909	9.83643	0.00019998	-4.03509	0.00071389	10000	212146
0	EC_1_THBS1hi/SERPINEhi	EC_2	7	28.2043	6.52781	0.00039996	-3.2483	0.0013388	10000	212146
0	EC_1_THBS1hi/SERPINEhi	EC_2_CDH11hi	3	5.3013	2.64902	0.527747	-0.868736	0.731069	10000	212146
0	EC_1_THBS1hi/SERPINEhi	Inflammatory_mixed_cell_BMPR2hi	5	14.3467	4.53743	0.0275972	-2.05991	0.062379	10000	212146
0	EC_1_THBS1hi/SERPINEhi	Inflammatory_mixed_cell_CDH11hi	1	5.1646	2.62498	0.109389	-1.58653	0.205529	10000	212146
0	EC_1_THBS1hi/SERPINEhi	Inflammatory_mixed_cell_CNN1hi	6	37.3418	7.77425	0.00019998	-4.03149	0.00071389	10000	212146
0	EC_1_THBS1hi/SERPINEhi	Inflammatory_mixed_cell_COL18A1hi	2	11.4364	4.00716	0.00779922	-2.35488	0.0201494	10000	212146
0	EC_1_THBS1hi/SERPINEhi	Inflammatory_mixed_cell_EC	6	47.0571	8.86137	0.00019998	-4.63327	0.00071389	10000	212146
0	EC_1_THBS1hi/SERPINEhi	Inflammatory_mixed_cell_FCGR3Ahi	10	32.8094	7.25396	0.00079992	-3.14441	0.00252087	10000	212146
0	EC_1_THBS1hi/SERPINEhi	Inflammatory_mixed_cell_Mac_C1Q	9	35.9267	7.67459	0.00019998	-3.50855	0.00071389	10000	212146
0	EC_1_THBS1hi/SERPINEhi	Inflammatory_mixed_cell_NK-cell	6	28.7813	6.57561	0.00019998	-3.46451	0.00071389	10000	212146
0	EC_1_THBS1hi/SERPINEhi	Inflammatory_mixed_cell_Neutrophil	1	15.5593	4.72621	0.00019998	-3.08054	0.00071389	10000	212146
0	EC_1_THBS1hi/SERPINEhi	Inflammatory_mixed_cell_VIMhi	6	41.061	8.238	0.00019998	-4.25601	0.00071389	10000	212146
0	EC_1_THBS1hi/SERPINEhi	Inflammatory_mixed_cell_VSMC_fb-like_DCNhi/LUMhi	3	12.1193	4.08802	0.009999	-2.23074	0.0252557	10000	212146
0	EC_1_THBS1hi/SERPINEhi	Inflammatory_mixed_cell_VSMC_inflamed	16	33.5123	7.25949	0.00859914	-2.41233	0.0220349	10000	212146
0	EC_1_THBS1hi/SERPINEhi	Mac_C1Q	11	103.195	14.1349	0.00019998	-6.5225	0.00071389	10000	212146
0	EC_1_THBS1hi/SERPINEhi	Mac_C1Q_BMPR2hi	0	4.5528	2.42516	0.0341966	-1.87732	0.0754294	10000	212146
0	EC_1_THBS1hi/SERPINEhi	Mac_C1Q_CCL2hi	4	15.7497	4.69215	0.00359964	-2.50412	0.00998519	10000	212146
0	EC_1_THBS1hi/SERPINEhi	Mac_C1Q_FN1hi	1	17.4716	4.98375	0.00019998	-3.30506	0.00071389	10000	212146
0	EC_1_THBS1hi/SERPINEhi	Mac_C1Q_HTRA1hi	8	16.0499	4.64121	0.0787921	-1.73444	0.155532	10000	212146
0	EC_1_THBS1hi/SERPINEhi	Mac_C1Q_LYZhi	3	21.1829	5.50807	0.00019998	-3.30114	0.00071389	10000	212146
0	EC_1_THBS1hi/SERPINEhi	Mac_C1Q_NPIPB5hi	3	15.8443	4.82055	0.00279972	-2.66449	0.00792253	10000	212146
0	EC_1_THBS1hi/SERPINEhi	Mac_C1Q_THBS1hi	0	2.7932	1.93195	0.178182	-1.44579	0.308682	10000	212146
0	EC_1_THBS1hi/SERPINEhi	Mac_HMOX1	1	153.456	18.3048	0.00019998	-8.32874	0.00071389	10000	212146
0	EC_1_THBS1hi/SERPINEhi	Mac_ITGAXhi_CRYABhi	1	20.6069	5.58693	0.00019998	-3.50942	0.00071389	10000	212146
0	EC_1_THBS1hi/SERPINEhi	Mac_ITGAXhi_G2M	4	40.5883	8.61054	0.00019998	-4.24925	0.00071389	10000	212146
0	EC_1_THBS1hi/SERPINEhi	Mac_ITGAXhi_THBDhi/ITGB3hi	2	45.7341	8.79619	0.00019998	-4.97194	0.00071389	10000	212146
0	EC_1_THBS1hi/SERPINEhi	Mac_S100A8hi	12	51.9552	9.17599	0.00019998	-4.35432	0.00071389	10000	212146
0	EC_1_THBS1hi/SERPINEhi	Mac_TREM2hi	2	235.42	25.9235	0.00019998	-9.0042	0.00071389	10000	212146
0	EC_1_THBS1hi/SERPINEhi	Mac_TREM2hi_CCL18hi	0	125.764	16.9338	0.00019998	-7.42681	0.00071389	10000	212146
0	EC_1_THBS1hi/SERPINEhi	Mac_TREM2hi_FN1hi	0	59.013	10.6318	0.00019998	-5.55059	0.00071389	10000	212146
0	EC_1_THBS1hi/SERPINEhi	Mac_TREM2hi_G2M	0	12.089	4.30266	0.00059994	-2.80966	0.00193662	10000	212146
0	EC_1_THBS1hi/SERPINEhi	Mac_TREM2hi_HTRA1hi	2	56.1107	9.76583	0.00019998	-5.54082	0.00071389	10000	212146
0	EC_1_THBS1hi/SERPINEhi	Mast-cell	2	4.6515	2.61259	0.433157	-1.01489	0.629147	10000	212146
0	EC_1_THBS1hi/SERPINEhi	Neutrophil	2	31.7934	6.79152	0.00019998	-4.38685	0.00071389	10000	212146
0	EC_1_THBS1hi/SERPINEhi	Plasma-cell	0	1.6017	1.33269	0.445355	-1.20186	0.64237	10000	212146
0	EC_1_THBS1hi/SERPINEhi	VSMC_contr_BMPR2hi	17	46.2326	8.31393	0.00019998	-3.5161	0.00071389	10000	212146
0	EC_1_THBS1hi/SERPINEhi	VSMC_contr_COL3A1low	91	210.047	22.0399	0.00019998	-5.40141	0.00071389	10000	212146
0	EC_1_THBS1hi/SERPINEhi	VSMC_contr_MYH11hi	77	175.105	19.0985	0.00019998	-5.13682	0.00071389	10000	212146
0	EC_1_THBS1hi/SERPINEhi	VSMC_contr_THBS1hi	40	62.2864	9.71717	0.0151985	-2.29351	0.0368097	10000	212146
0	EC_1_THBS1hi/SERPINEhi	VSMC_contr_VIMhi	8	26.3295	6.02527	0.00059994	-3.0421	0.00193662	10000	212146
0	EC_1_THBS1hi/SERPINEhi	VSMC_fb-like_CDH11hi	40	133.121	15.8271	0.00019998	-5.88368	0.00071389	10000	212146
0	EC_1_THBS1hi/SERPINEhi	VSMC_fb-like_DCNhi/LUMhi	29	153.043	18.1309	0.00019998	-6.84151	0.00071389	10000	212146
0	EC_1_THBS1hi/SERPINEhi	VSMC_fb-like_THBS1hi/SERPINEhi	20	146.73	17.0107	0.00019998	-7.44997	0.00071389	10000	212146
0	EC_1_THBS1hi/SERPINEhi	VSMC_fb-like_TPM1hi	6	21.5375	5.46348	0.00079992	-2.84388	0.00252087	10000	212146
0	EC_1_THBS1hi/SERPINEhi	VSMC_inflamed_CRYABhi	21	44.4401	8.42795	0.00159984	-2.78123	0.00476364	10000	212146
0	EC_1_THBS1hi/SERPINEhi	VSMC_inflamed_contr	42	85.138	12.5334	0.00039996	-3.44185	0.0013388	10000	212146
0	EC_1_THBS1hi/SERPINEhi	VSMC_inflamed_fb-like	28	72.3346	10.9537	0.00019998	-4.04746	0.00071389	10000	212146
0	EC_1_THBS1hi/SERPINEhi	VSMC_inflamed_lymphocyte	85	114.154	14.7692	0.039796	-1.97399	0.086171	10000	212146
0	EC_1_THBS1hi/SERPINEhi	VSMC_modul	8	13.6792	4.54855	0.239976	-1.24857	0.393777	10000	212146
0	EC_2	EC_2	64	109.145	14.9483	0.00039996	-3.02009	0.0013388	10000	212146
0	EC_2	EC_2_CDH11hi	30	36.5538	7.71189	0.450555	-0.84983	0.648251	10000	212146
0	EC_2	Inflammatory_mixed_cell_BMPR2hi	2	21.2143	5.55588	0.00019998	-3.45837	0.00071389	10000	212146
0	EC_2	Inflammatory_mixed_cell_CDH11hi	1	9.9536	3.7844	0.00679932	-2.36593	0.0177941	10000	212146
0	EC_2	Inflammatory_mixed_cell_CNN1hi	9	68.8764	10.6818	0.00019998	-5.60545	0.00071389	10000	212146
0	EC_2	Inflammatory_mixed_cell_COL18A1hi	13	19.5603	5.41791	0.254175	-1.21085	0.412609	10000	212146
0	EC_2	Inflammatory_mixed_cell_EC	8	48.4737	8.73486	0.00019998	-4.63359	0.00071389	10000	212146
0	EC_2	Inflammatory_mixed_cell_FCGR3Ahi	3	31.719	6.79571	0.00019998	-4.22605	0.00071389	10000	212146
0	EC_2	Inflammatory_mixed_cell_Mac_C1Q	17	42.9076	7.96943	0.00059994	-3.25087	0.00193662	10000	212146
0	EC_2	Inflammatory_mixed_cell_NK-cell	5	47.9278	8.54229	0.00019998	-5.02532	0.00071389	10000	212146
0	EC_2	Inflammatory_mixed_cell_Neutrophil	1	17.6216	4.95397	0.00019998	-3.35521	0.00071389	10000	212146
0	EC_2	Inflammatory_mixed_cell_VIMhi	10	42.2657	8.07447	0.00019998	-3.99601	0.00071389	10000	212146
0	EC_2	Inflammatory_mixed_cell_VSMC_fb-like_DCNhi/LUMhi	1	16.3505	4.81637	0.00019998	-3.18715	0.00071389	10000	212146
0	EC_2	Inflammatory_mixed_cell_VSMC_inflamed	15	149.921	17.0872	0.00019998	-7.89606	0.00071389	10000	212146
0	EC_2	Mac_C1Q	29	101.717	12.8604	0.00019998	-5.65435	0.00071389	10000	212146
0	EC_2	Mac_C1Q_BMPR2hi	1	10.4893	3.76121	0.00359964	-2.52294	0.00998519	10000	212146
0	EC_2	Mac_C1Q_CCL2hi	5	30.049	6.3894	0.00019998	-3.9204	0.00071389	10000	212146
0	EC_2	Mac_C1Q_FN1hi	9	20.5223	5.16297	0.0163984	-2.23172	0.0394654	10000	212146
0	EC_2	Mac_C1Q_HTRA1hi	5	39.1945	7.41204	0.00019998	-4.61338	0.00071389	10000	212146
0	EC_2	Mac_C1Q_LYZhi	33	54.3604	9.29566	0.0131987	-2.29789	0.0324181	10000	212146
0	EC_2	Mac_C1Q_NPIPB5hi	6	14.1256	4.39466	0.0555944	-1.84897	0.115344	10000	212146
0	EC_2	Mac_C1Q_THBS1hi	5	4.9481	2.44549	1	0.0212228	1	10000	212146
0	EC_2	Mac_HMOX1	5	165.507	17.6261	0.00019998	-9.1062	0.00071389	10000	212146
0	EC_2	Mac_ITGAXhi_CRYABhi	3	25.8513	6.21323	0.00019998	-3.67785	0.00071389	10000	212146
0	EC_2	Mac_ITGAXhi_G2M	8	22.3726	5.7208	0.00459954	-2.51234	0.0124645	10000	212146
0	EC_2	Mac_ITGAXhi_THBDhi/ITGB3hi	6	26.2847	6.18076	0.00019998	-3.28191	0.00071389	10000	212146
0	EC_2	Mac_S100A8hi	12	62.2966	9.60814	0.00019998	-5.23479	0.00071389	10000	212146
0	EC_2	Mac_TREM2hi	5	76.1956	12.7549	0.00019998	-5.58182	0.00071389	10000	212146
0	EC_2	Mac_TREM2hi_CCL18hi	1	44.5032	8.66956	0.00019998	-5.01793	0.00071389	10000	212146
0	EC_2	Mac_TREM2hi_FN1hi	0	16.0001	4.75892	0.00019998	-3.36213	0.00071389	10000	212146
0	EC_2	Mac_TREM2hi_G2M	4	8.0543	3.26808	0.264174	-1.24058	0.425865	10000	212146
0	EC_2	Mac_TREM2hi_HTRA1hi	3	58.6249	9.27703	0.00019998	-5.99598	0.00071389	10000	212146
0	EC_2	Mast-cell	5	7.0313	3.10208	0.667733	-0.654818	0.873048	10000	212146
0	EC_2	Neutrophil	6	44.9702	8.04927	0.00019998	-4.84146	0.00071389	10000	212146
0	EC_2	Plasma-cell	0	3.9993	2.24297	0.060194	-1.78304	0.123555	10000	212146
0	EC_2	VSMC_contr_BMPR2hi	46	149.616	15.6234	0.00019998	-6.63213	0.00071389	10000	212146
0	EC_2	VSMC_contr_COL3A1low	227	951.757	53.8853	0.00019998	-13.45	0.00071389	10000	212146
0	EC_2	VSMC_contr_MYH11hi	225	709.117	44.3684	0.00019998	-10.9113	0.00071389	10000	212146
0	EC_2	VSMC_contr_THBS1hi	98	241.144	21.3834	0.00019998	-6.69417	0.00071389	10000	212146
0	EC_2	VSMC_contr_VIMhi	66	129.085	14.7759	0.00019998	-4.26942	0.00071389	10000	212146
0	EC_2	VSMC_fb-like_CDH11hi	80	269.288	21.9916	0.00019998	-8.60727	0.00071389	10000	212146
0	EC_2	VSMC_fb-like_DCNhi/LUMhi	69	459.051	33.8763	0.00019998	-11.514	0.00071389	10000	212146
0	EC_2	VSMC_fb-like_THBS1hi/SERPINEhi	53	234.927	20.686	0.00019998	-8.7947	0.00071389	10000	212146
0	EC_2	VSMC_fb-like_TPM1hi	28	37.552	7.43815	0.212179	-1.28419	0.357157	10000	212146
0	EC_2	VSMC_inflamed_CRYABhi	101	271.528	23.0634	0.00019998	-7.39387	0.00071389	10000	212146
0	EC_2	VSMC_inflamed_contr	111	471.99	32.5307	0.00019998	-11.0969	0.00071389	10000	212146
0	EC_2	VSMC_inflamed_fb-like	219	365.732	27.8839	0.00019998	-5.26224	0.00071389	10000	212146
0	EC_2	VSMC_inflamed_lymphocyte	153	441.049	31.4666	0.00019998	-9.15411	0.00071389	10000	212146
0	EC_2	VSMC_modul	8	46.6029	8.75524	0.00019998	-4.40912	0.00071389	10000	212146
0	EC_2_CDH11hi	EC_2_CDH11hi	4	3.3445	1.99895	0.831317	0.327921	1	10000	212146
0	EC_2_CDH11hi	Inflammatory_mixed_cell_BMPR2hi	3	3.9652	2.12377	0.90331	-0.454475	1	10000	212146
0	EC_2_CDH11hi	Inflammatory_mixed_cell_CDH11hi	0	1.7561	1.38932	0.370963	-1.264	0.556861	10000	212146
0	EC_2_CDH11hi	Inflammatory_mixed_cell_CNN1hi	0	12.0583	3.98782	0.00019998	-3.02378	0.00071389	10000	212146
0	EC_2_CDH11hi	Inflammatory_mixed_cell_COL18A1hi	2	3.2425	1.88815	0.761324	-0.658053	0.958225	10000	212146
0	EC_2_CDH11hi	Inflammatory_mixed_cell_EC	0	9.5224	3.58593	0.00059994	-2.65549	0.00193662	10000	212146
0	EC_2_CDH11hi	Inflammatory_mixed_cell_FCGR3Ahi	1	7.0768	3.06309	0.0263974	-1.98388	0.0600799	10000	212146
0	EC_2_CDH11hi	Inflammatory_mixed_cell_Mac_C1Q	2	9.0091	3.44636	0.0251975	-2.03377	0.0577239	10000	212146
0	EC_2_CDH11hi	Inflammatory_mixed_cell_NK-cell	1	8.562	3.30384	0.00739926	-2.28885	0.0192183	10000	212146
0	EC_2_CDH11hi	Inflammatory_mixed_cell_Neutrophil	0	3.222	1.89339	0.0921908	-1.70171	0.177618	10000	212146
0	EC_2_CDH11hi	Inflammatory_mixed_cell_VIMhi	4	8.4914	3.34014	0.212979	-1.34467	0.358306	10000	212146
0	EC_2_CDH11hi	Inflammatory_mixed_cell_VSMC_fb-like_DCNhi/LUMhi	0	3.1337	1.89711	0.10299	-1.65183	0.19529	10000	212146
0	EC_2_CDH11hi	Inflammatory_mixed_cell_VSMC_inflamed	3	22.662	5.8834	0.00019998	-3.34195	0.00071389	10000	212146
0	EC_2_CDH11hi	Mac_C1Q	4	24.1959	6.19564	0.00019998	-3.2597	0.00071389	10000	212146
0	EC_2_CDH11hi	Mac_C1Q_BMPR2hi	0	2.1871	1.56987	0.250975	-1.39317	0.408563	10000	212146
0	EC_2_CDH11hi	Mac_C1Q_CCL2hi	1	5.5608	2.49534	0.060194	-1.82773	0.123555	10000	212146
0	EC_2_CDH11hi	Mac_C1Q_FN1hi	0	4.3579	2.21337	0.0309969	-1.9689	0.0691639	10000	212146
0	EC_2_CDH11hi	Mac_C1Q_HTRA1hi	1	8.171	3.08564	0.00879912	-2.32399	0.0225096	10000	212146
0	EC_2_CDH11hi	Mac_C1Q_LYZhi	7	8.989	3.29613	0.690531	-0.603435	0.89416	10000	212146
0	EC_2_CDH11hi	Mac_C1Q_NPIPB5hi	3	4.1655	2.33566	0.861714	-0.499002	1	10000	212146
0	EC_2_CDH11hi	Mac_C1Q_THBS1hi	2	1.1835	1.1226	0.658134	0.72733	0.863508	10000	212146
0	EC_2_CDH11hi	Mac_HMOX1	0	31.0423	6.95604	0.00019998	-4.46264	0.00071389	10000	212146
0	EC_2_CDH11hi	Mac_ITGAXhi_CRYABhi	1	4.8925	2.43342	0.116388	-1.5996	0.216604	10000	212146
0	EC_2_CDH11hi	Mac_ITGAXhi_G2M	1	6.4072	3.19368	0.0647935	-1.69309	0.131432	10000	212146
0	EC_2_CDH11hi	Mac_ITGAXhi_THBDhi/ITGB3hi	0	5.9596	2.73879	0.0115988	-2.176	0.0289139	10000	212146
0	EC_2_CDH11hi	Mac_S100A8hi	3	11.4447	3.78211	0.0129987	-2.2328	0.0319858	10000	212146
0	EC_2_CDH11hi	Mac_TREM2hi	4	18.5498	6.13972	0.00259974	-2.36978	0.00739875	10000	212146
0	EC_2_CDH11hi	Mac_TREM2hi_CCL18hi	0	9.6168	3.84458	0.0009999	-2.50139	0.00309452	10000	212146
0	EC_2_CDH11hi	Mac_TREM2hi_FN1hi	0	4.6467	2.4725	0.0365963	-1.87935	0.0800699	10000	212146
0	EC_2_CDH11hi	Mac_TREM2hi_G2M	0	1.9628	1.48675	0.310769	-1.3202	0.484678	10000	212146
0	EC_2_CDH11hi	Mac_TREM2hi_HTRA1hi	1	12.0277	3.97866	0.00039996	-2.77171	0.0013388	10000	212146
0	EC_2_CDH11hi	Mast-cell	0	1.1176	1.07897	0.677132	-1.03581	0.882423	10000	212146
0	EC_2_CDH11hi	Neutrophil	3	8.4579	3.15256	0.0825917	-1.73126	0.161896	10000	212146
0	EC_2_CDH11hi	Plasma-cell	0	0.7471	0.873007	0.954105	-0.855778	1	10000	212146
0	EC_2_CDH11hi	VSMC_contr_BMPR2hi	5	25.3221	5.82101	0.00019998	-3.49116	0.00071389	10000	212146
0	EC_2_CDH11hi	VSMC_contr_COL3A1low	31	156.626	20.7718	0.00019998	-6.04793	0.00071389	10000	212146
0	EC_2_CDH11hi	VSMC_contr_MYH11hi	45	122.499	17.4815	0.00019998	-4.43322	0.00071389	10000	212146
0	EC_2_CDH11hi	VSMC_contr_THBS1hi	18	39.8819	7.93982	0.0019998	-2.75597	0.00583587	10000	212146
0	EC_2_CDH11hi	VSMC_contr_VIMhi	1	23.9958	5.77392	0.00019998	-3.9827	0.00071389	10000	212146
0	EC_2_CDH11hi	VSMC_fb-like_CDH11hi	25	50.973	9.07876	0.0019998	-2.86085	0.00583587	10000	212146
0	EC_2_CDH11hi	VSMC_fb-like_DCNhi/LUMhi	14	95.9274	15.3597	0.00019998	-5.33393	0.00071389	10000	212146
0	EC_2_CDH11hi	VSMC_fb-like_THBS1hi/SERPINEhi	11	46.4707	8.58096	0.00019998	-4.13365	0.00071389	10000	212146
0	EC_2_CDH11hi	VSMC_fb-like_TPM1hi	5	8.2057	3.17503	0.39856	-1.00966	0.588738	10000	212146
0	EC_2_CDH11hi	VSMC_inflamed_CRYABhi	24	42.6373	8.47166	0.019598	-2.19996	0.0462036	10000	212146
0	EC_2_CDH11hi	VSMC_inflamed_contr	27	80.1227	12.7107	0.00019998	-4.17938	0.00071389	10000	212146
0	EC_2_CDH11hi	VSMC_inflamed_fb-like	61	54.8188	9.82111	0.542746	0.629379	0.747197	10000	212146
0	EC_2_CDH11hi	VSMC_inflamed_lymphocyte	26	73.4215	12.0389	0.00019998	-3.93903	0.00071389	10000	212146
0	EC_2_CDH11hi	VSMC_modul	2	10.8335	4.02805	0.0117988	-2.193	0.0293645	10000	212146
0	Inflammatory_mixed_cell_BMPR2hi	Inflammatory_mixed_cell_BMPR2hi	6	7.0259	3.18264	0.949905	-0.322342	1	10000	212146
0	Inflammatory_mixed_cell_BMPR2hi	Inflammatory_mixed_cell_CDH11hi	5	5.2316	2.57118	1	-0.0900754	1	10000	212146
0	Inflammatory_mixed_cell_BMPR2hi	Inflammatory_mixed_cell_CNN1hi	33	41.0686	8.63647	0.393761	-0.934247	0.583341	10000	212146
0	Inflammatory_mixed_cell_BMPR2hi	Inflammatory_mixed_cell_COL18A1hi	7	10.4179	3.73712	0.452355	-0.914581	0.650097	10000	212146
0	Inflammatory_mixed_cell_BMPR2hi	Inflammatory_mixed_cell_EC	19	42.9226	9.08053	0.00239976	-2.63449	0.00688831	10000	212146
0	Inflammatory_mixed_cell_BMPR2hi	Inflammatory_mixed_cell_FCGR3Ahi	12	33.4092	7.63713	0.00239976	-2.8033	0.00688831	10000	212146
0	Inflammatory_mixed_cell_BMPR2hi	Inflammatory_mixed_cell_Mac_C1Q	17	35.7432	7.89547	0.00859914	-2.37392	0.0220349	10000	212146
0	Inflammatory_mixed_cell_BMPR2hi	Inflammatory_mixed_cell_NK-cell	16	28.9644	6.89169	0.0513949	-1.88117	0.107665	10000	212146
0	Inflammatory_mixed_cell_BMPR2hi	Inflammatory_mixed_cell_Neutrophil	5	12.7078	4.18904	0.0547945	-1.83999	0.113872	10000	212146
0	Inflammatory_mixed_cell_BMPR2hi	Inflammatory_mixed_cell_VIMhi	15	35.1618	7.8162	0.00459954	-2.57949	0.0124645	10000	212146
0	Inflammatory_mixed_cell_BMPR2hi	Inflammatory_mixed_cell_VSMC_fb-like_DCNhi/LUMhi	5	13.2701	4.32416	0.0417958	-1.91253	0.0898911	10000	212146
0	Inflammatory_mixed_cell_BMPR2hi	Inflammatory_mixed_cell_VSMC_inflamed	69	40.0439	8.19824	0.00239976	3.53199	0.00688831	10000	212146
0	Inflammatory_mixed_cell_BMPR2hi	Mac_C1Q	13	63.1397	11.3105	0.00019998	-4.43301	0.00071389	10000	212146
0	Inflammatory_mixed_cell_BMPR2hi	Mac_C1Q_BMPR2hi	0	2.5683	1.71893	0.182182	-1.49412	0.314033	10000	212146
0	Inflammatory_mixed_cell_BMPR2hi	Mac_C1Q_CCL2hi	4	6.3844	2.76565	0.527547	-0.862147	0.730934	10000	212146
0	Inflammatory_mixed_cell_BMPR2hi	Mac_C1Q_FN1hi	0	6.7152	2.82395	0.0029997	-2.37795	0.00843705	10000	212146
0	Inflammatory_mixed_cell_BMPR2hi	Mac_C1Q_HTRA1hi	2	8.4366	3.17462	0.0309969	-2.02752	0.0691639	10000	212146
0	Inflammatory_mixed_cell_BMPR2hi	Mac_C1Q_LYZhi	4	14.4691	4.28278	0.00659934	-2.44446	0.0173174	10000	212146
0	Inflammatory_mixed_cell_BMPR2hi	Mac_C1Q_NPIPB5hi	4	10.2388	3.68255	0.0823918	-1.69415	0.161608	10000	212146
0	Inflammatory_mixed_cell_BMPR2hi	Mac_C1Q_THBS1hi	1	1.6804	1.38053	1	-0.492855	1	10000	212146
0	Inflammatory_mixed_cell_BMPR2hi	Mac_HMOX1	1	67.104	11.7918	0.00019998	-5.60595	0.00071389	10000	212146
0	Inflammatory_mixed_cell_BMPR2hi	Mac_ITGAXhi_CRYABhi	7	21.5072	5.80013	0.0029997	-2.50118	0.00843705	10000	212146
0	Inflammatory_mixed_cell_BMPR2hi	Mac_ITGAXhi_G2M	1	47.0049	10.1147	0.00019998	-4.54834	0.00071389	10000	212146
0	Inflammatory_mixed_cell_BMPR2hi	Mac_ITGAXhi_THBDhi/ITGB3hi	5	23.9622	6.17715	0.00019998	-3.06973	0.00071389	10000	212146
0	Inflammatory_mixed_cell_BMPR2hi	Mac_S100A8hi	2	25.6439	6.09555	0.00019998	-3.87888	0.00071389	10000	212146
0	Inflammatory_mixed_cell_BMPR2hi	Mac_TREM2hi	0	48.3307	10.7008	0.00019998	-4.51654	0.00071389	10000	212146
0	Inflammatory_mixed_cell_BMPR2hi	Mac_TREM2hi_CCL18hi	0	14.9926	5.08651	0.00019998	-2.94752	0.00071389	10000	212146
0	Inflammatory_mixed_cell_BMPR2hi	Mac_TREM2hi_FN1hi	0	15.1569	4.81914	0.00019998	-3.14515	0.00071389	10000	212146
0	Inflammatory_mixed_cell_BMPR2hi	Mac_TREM2hi_G2M	0	4.0612	2.25518	0.0515948	-1.80083	0.10801	10000	212146
0	Inflammatory_mixed_cell_BMPR2hi	Mac_TREM2hi_HTRA1hi	3	17.2552	4.83383	0.00039996	-2.94905	0.0013388	10000	212146
0	Inflammatory_mixed_cell_BMPR2hi	Mast-cell	0	1.8537	1.45509	0.351365	-1.27394	0.534309	10000	212146
0	Inflammatory_mixed_cell_BMPR2hi	Neutrophil	5	14.4527	4.3529	0.0189981	-2.17159	0.0449528	10000	212146
0	Inflammatory_mixed_cell_BMPR2hi	Plasma-cell	0	0.9744	1.05619	0.80372	-0.922558	0.995498	10000	212146
0	Inflammatory_mixed_cell_BMPR2hi	VSMC_contr_BMPR2hi	30	27.0998	6.08853	0.665933	0.476338	0.871335	10000	212146
0	Inflammatory_mixed_cell_BMPR2hi	VSMC_contr_COL3A1low	175	134.833	18.7962	0.0461954	2.13699	0.0980803	10000	212146
0	Inflammatory_mixed_cell_BMPR2hi	VSMC_contr_MYH11hi	161	116.315	16.5401	0.0165983	2.70164	0.0398838	10000	212146
0	Inflammatory_mixed_cell_BMPR2hi	VSMC_contr_THBS1hi	48	44.4173	8.35922	0.688131	0.428593	0.892241	10000	212146
0	Inflammatory_mixed_cell_BMPR2hi	VSMC_contr_VIMhi	16	14.2998	4.23475	0.730527	0.401488	0.93045	10000	212146
0	Inflammatory_mixed_cell_BMPR2hi	VSMC_fb-like_CDH11hi	62	84.8106	13.1115	0.0721928	-1.73973	0.144386	10000	212146
0	Inflammatory_mixed_cell_BMPR2hi	VSMC_fb-like_DCNhi/LUMhi	46	112.397	16.6011	0.00019998	-3.99958	0.00071389	10000	212146
0	Inflammatory_mixed_cell_BMPR2hi	VSMC_fb-like_THBS1hi/SERPINEhi	18	74.6707	12.1104	0.00019998	-4.6795	0.00071389	10000	212146
0	Inflammatory_mixed_cell_BMPR2hi	VSMC_fb-like_TPM1hi	9	17.9509	4.99609	0.0663934	-1.79158	0.134193	10000	212146
0	Inflammatory_mixed_cell_BMPR2hi	VSMC_inflamed_CRYABhi	40	38.8706	8.06381	0.892911	0.140058	1	10000	212146
0	Inflammatory_mixed_cell_BMPR2hi	VSMC_inflamed_contr	70	65.4371	11.1336	0.688731	0.40983	0.892532	10000	212146
0	Inflammatory_mixed_cell_BMPR2hi	VSMC_inflamed_fb-like	57	60.576	10.5366	0.79892	-0.339388	0.991392	10000	212146
0	Inflammatory_mixed_cell_BMPR2hi	VSMC_inflamed_lymphocyte	167	105.401	15.3633	0.00039996	4.00947	0.0013388	10000	212146
0	Inflammatory_mixed_cell_BMPR2hi	VSMC_modul	7	6.9358	3.0931	1	0.0207559	1	10000	212146
0	Inflammatory_mixed_cell_CDH11hi	Inflammatory_mixed_cell_CDH11hi	0	0.9792	1.05904	0.783722	-0.92461	0.978553	10000	212146
0	Inflammatory_mixed_cell_CDH11hi	Inflammatory_mixed_cell_CNN1hi	18	15.2037	5.02408	0.609539	0.556579	0.814141	10000	212146
0	Inflammatory_mixed_cell_CDH11hi	Inflammatory_mixed_cell_COL18A1hi	5	4.0253	2.22046	0.745525	0.438962	0.943594	10000	212146
0	Inflammatory_mixed_cell_CDH11hi	Inflammatory_mixed_cell_EC	19	15.6163	5.26698	0.546945	0.642437	0.751479	10000	212146
0	Inflammatory_mixed_cell_CDH11hi	Inflammatory_mixed_cell_FCGR3Ahi	5	12.0641	4.39081	0.10019	-1.60884	0.190607	10000	212146
0	Inflammatory_mixed_cell_CDH11hi	Inflammatory_mixed_cell_Mac_C1Q	9	13.0124	4.55342	0.454155	-0.881184	0.652201	10000	212146
0	Inflammatory_mixed_cell_CDH11hi	Inflammatory_mixed_cell_NK-cell	13	10.757	3.96184	0.613939	0.566152	0.818483	10000	212146
0	Inflammatory_mixed_cell_CDH11hi	Inflammatory_mixed_cell_Neutrophil	4	4.8531	2.45726	0.968103	-0.347175	1	10000	212146
0	Inflammatory_mixed_cell_CDH11hi	Inflammatory_mixed_cell_VIMhi	12	12.8012	4.559	1	-0.17574	1	10000	212146
0	Inflammatory_mixed_cell_CDH11hi	Inflammatory_mixed_cell_VSMC_fb-like_DCNhi/LUMhi	5	4.9462	2.50889	1	0.0214438	1	10000	212146
0	Inflammatory_mixed_cell_CDH11hi	Inflammatory_mixed_cell_VSMC_inflamed	39	16.1795	5.02717	0.00019998	4.53943	0.00071389	10000	212146
0	Inflammatory_mixed_cell_CDH11hi	Mac_C1Q	3	22.7464	6.54731	0.00039996	-3.01596	0.0013388	10000	212146
0	Inflammatory_mixed_cell_CDH11hi	Mac_C1Q_BMPR2hi	0	0.9744	1.03254	0.790921	-0.94369	0.984437	10000	212146
0	Inflammatory_mixed_cell_CDH11hi	Mac_C1Q_CCL2hi	1	2.6843	1.72367	0.535546	-0.97716	0.739286	10000	212146
0	Inflammatory_mixed_cell_CDH11hi	Mac_C1Q_FN1hi	0	2.6156	1.67745	0.157984	-1.55927	0.279235	10000	212146
0	Inflammatory_mixed_cell_CDH11hi	Mac_C1Q_HTRA1hi	1	3.4106	1.98111	0.325967	-1.21679	0.503205	10000	212146
0	Inflammatory_mixed_cell_CDH11hi	Mac_C1Q_LYZhi	0	5.6657	2.58545	0.0121988	-2.19138	0.0302297	10000	212146
0	Inflammatory_mixed_cell_CDH11hi	Mac_C1Q_NPIPB5hi	0	3.5724	2.11243	0.0863914	-1.69113	0.168127	10000	212146
0	Inflammatory_mixed_cell_CDH11hi	Mac_C1Q_THBS1hi	0	0.645	0.81742	1	-0.789068	1	10000	212146
0	Inflammatory_mixed_cell_CDH11hi	Mac_HMOX1	0	24.008	6.74471	0.00019998	-3.55953	0.00071389	10000	212146
0	Inflammatory_mixed_cell_CDH11hi	Mac_ITGAXhi_CRYABhi	7	7.8619	3.36155	0.991301	-0.256399	1	10000	212146
0	Inflammatory_mixed_cell_CDH11hi	Mac_ITGAXhi_G2M	9	16.5529	5.82706	0.206579	-1.29618	0.349106	10000	212146
0	Inflammatory_mixed_cell_CDH11hi	Mac_ITGAXhi_THBDhi/ITGB3hi	1	8.5143	3.54517	0.0151985	-2.11959	0.0368097	10000	212146
0	Inflammatory_mixed_cell_CDH11hi	Mac_S100A8hi	1	10.0811	3.68556	0.0039996	-2.46397	0.0109807	10000	212146
0	Inflammatory_mixed_cell_CDH11hi	Mac_TREM2hi	2	16.1282	6.07262	0.00219978	-2.32654	0.00636644	10000	212146
0	Inflammatory_mixed_cell_CDH11hi	Mac_TREM2hi_CCL18hi	0	4.6687	2.77895	0.0611939	-1.68003	0.125103	10000	212146
0	Inflammatory_mixed_cell_CDH11hi	Mac_TREM2hi_FN1hi	0	4.8447	2.58924	0.0309969	-1.87109	0.0691639	10000	212146
0	Inflammatory_mixed_cell_CDH11hi	Mac_TREM2hi_G2M	1	1.3973	1.25684	1	-0.31611	1	10000	212146
0	Inflammatory_mixed_cell_CDH11hi	Mac_TREM2hi_HTRA1hi	2	6.1577	2.74515	0.151185	-1.51456	0.269288	10000	212146
0	Inflammatory_mixed_cell_CDH11hi	Mast-cell	0	0.722	0.869549	0.992901	-0.830315	1	10000	212146
0	Inflammatory_mixed_cell_CDH11hi	Neutrophil	2	5.9062	2.67769	0.177382	-1.4588	0.307645	10000	212146
0	Inflammatory_mixed_cell_CDH11hi	Plasma-cell	0	0.3869	0.642657	1	-0.602032	1	10000	212146
0	Inflammatory_mixed_cell_CDH11hi	VSMC_contr_BMPR2hi	16	11.6037	3.92301	0.30497	1.12064	0.477305	10000	212146
0	Inflammatory_mixed_cell_CDH11hi	VSMC_contr_COL3A1low	63	60.4737	12.5498	0.839316	0.201302	1	10000	212146
0	Inflammatory_mixed_cell_CDH11hi	VSMC_contr_MYH11hi	58	50.1448	10.8737	0.492751	0.7224	0.694334	10000	212146
0	Inflammatory_mixed_cell_CDH11hi	VSMC_contr_THBS1hi	19	18.5702	5.28054	0.964104	0.0813932	1	10000	212146
0	Inflammatory_mixed_cell_CDH11hi	VSMC_contr_VIMhi	9	6.5361	2.81892	0.455354	0.874059	0.653529	10000	212146
0	Inflammatory_mixed_cell_CDH11hi	VSMC_fb-like_CDH11hi	34	33.4473	8.00254	0.944706	0.0690656	1	10000	212146
0	Inflammatory_mixed_cell_CDH11hi	VSMC_fb-like_DCNhi/LUMhi	29	42.4701	10.0247	0.180182	-1.34369	0.311188	10000	212146
0	Inflammatory_mixed_cell_CDH11hi	VSMC_fb-like_THBS1hi/SERPINEhi	14	27.8349	7.20665	0.0427957	-1.91974	0.0916818	10000	212146
0	Inflammatory_mixed_cell_CDH11hi	VSMC_fb-like_TPM1hi	1	6.6883	2.92002	0.0319968	-1.94803	0.0711277	10000	212146
0	Inflammatory_mixed_cell_CDH11hi	VSMC_inflamed_CRYABhi	11	17.8553	5.3969	0.219778	-1.27023	0.366943	10000	212146
0	Inflammatory_mixed_cell_CDH11hi	VSMC_inflamed_contr	22	29.6225	7.51582	0.342966	-1.01419	0.524146	10000	212146
0	Inflammatory_mixed_cell_CDH11hi	VSMC_inflamed_fb-like	22	27.244	6.95381	0.511149	-0.754119	0.713532	10000	212146
0	Inflammatory_mixed_cell_CDH11hi	VSMC_inflamed_lymphocyte	79	43.0074	9.61371	0.0009999	3.74388	0.00309452	10000	212146
0	Inflammatory_mixed_cell_CDH11hi	VSMC_modul	1	3.1969	2.16271	0.465353	-1.01581	0.664844	10000	212146
0	Inflammatory_mixed_cell_CNN1hi	Inflammatory_mixed_cell_CNN1hi	57	60.3666	11.5709	0.847915	-0.290953	1	10000	212146
0	Inflammatory_mixed_cell_CNN1hi	Inflammatory_mixed_cell_COL18A1hi	35	30.6736	7.22365	0.575542	0.598922	0.780882	10000	212146
0	Inflammatory_mixed_cell_CNN1hi	Inflammatory_mixed_cell_EC	87	123.972	16.6693	0.019798	-2.21794	0.0466082	10000	212146
0	Inflammatory_mixed_cell_CNN1hi	Inflammatory_mixed_cell_FCGR3Ahi	43	95.7926	14.3586	0.00019998	-3.67673	0.00071389	10000	212146
0	Inflammatory_mixed_cell_CNN1hi	Inflammatory_mixed_cell_Mac_C1Q	58	102.093	14.8573	0.00059994	-2.96775	0.00193662	10000	212146
0	Inflammatory_mixed_cell_CNN1hi	Inflammatory_mixed_cell_NK-cell	77	84.3628	13.0532	0.628337	-0.56406	0.833054	10000	212146
0	Inflammatory_mixed_cell_CNN1hi	Inflammatory_mixed_cell_Neutrophil	35	36.4842	8.01044	0.941506	-0.185283	1	10000	212146
0	Inflammatory_mixed_cell_CNN1hi	Inflammatory_mixed_cell_VIMhi	49	100.854	14.7464	0.00019998	-3.51635	0.00071389	10000	212146
0	Inflammatory_mixed_cell_CNN1hi	Inflammatory_mixed_cell_VSMC_fb-like_DCNhi/LUMhi	18	38.2888	8.33671	0.00639936	-2.43367	0.0168589	10000	212146
0	Inflammatory_mixed_cell_CNN1hi	Inflammatory_mixed_cell_VSMC_inflamed	295	122.733	15.6357	0.00019998	11.0175	0.00071389	10000	212146
0	Inflammatory_mixed_cell_CNN1hi	Mac_C1Q	16	170.126	19.5026	0.00019998	-7.90285	0.00071389	10000	212146
0	Inflammatory_mixed_cell_CNN1hi	Mac_C1Q_BMPR2hi	1	7.2581	3.21448	0.0355964	-1.94685	0.0781863	10000	212146
0	Inflammatory_mixed_cell_CNN1hi	Mac_C1Q_CCL2hi	6	17.45	4.90423	0.0089991	-2.33472	0.0229497	10000	212146
0	Inflammatory_mixed_cell_CNN1hi	Mac_C1Q_FN1hi	0	18.4717	5.13619	0.00019998	-3.59639	0.00071389	10000	212146
0	Inflammatory_mixed_cell_CNN1hi	Mac_C1Q_HTRA1hi	2	24.0883	5.90199	0.00019998	-3.74252	0.00071389	10000	212146
0	Inflammatory_mixed_cell_CNN1hi	Mac_C1Q_LYZhi	2	41.9668	8.14266	0.00019998	-4.90832	0.00071389	10000	212146
0	Inflammatory_mixed_cell_CNN1hi	Mac_C1Q_NPIPB5hi	4	24.433	6.41524	0.00039996	-3.18507	0.0013388	10000	212146
0	Inflammatory_mixed_cell_CNN1hi	Mac_C1Q_THBS1hi	1	4.4836	2.54581	0.206579	-1.36837	0.349106	10000	212146
0	Inflammatory_mixed_cell_CNN1hi	Mac_HMOX1	1	192.517	20.9011	0.00019998	-9.16301	0.00071389	10000	212146
0	Inflammatory_mixed_cell_CNN1hi	Mac_ITGAXhi_CRYABhi	34	62.6405	11.2523	0.00679932	-2.54529	0.0177941	10000	212146
0	Inflammatory_mixed_cell_CNN1hi	Mac_ITGAXhi_G2M	35	134.964	18.7623	0.00019998	-5.3279	0.00071389	10000	212146
0	Inflammatory_mixed_cell_CNN1hi	Mac_ITGAXhi_THBDhi/ITGB3hi	19	66.2757	11.5688	0.00019998	-4.0865	0.00071389	10000	212146
0	Inflammatory_mixed_cell_CNN1hi	Mac_S100A8hi	12	71.2544	11.0338	0.00019998	-5.37026	0.00071389	10000	212146
0	Inflammatory_mixed_cell_CNN1hi	Mac_TREM2hi	5	120.683	17.1868	0.00019998	-6.73094	0.00071389	10000	212146
0	Inflammatory_mixed_cell_CNN1hi	Mac_TREM2hi_CCL18hi	1	35.0968	7.97331	0.00019998	-4.27637	0.00071389	10000	212146
0	Inflammatory_mixed_cell_CNN1hi	Mac_TREM2hi_FN1hi	0	37.3435	8.16785	0.00019998	-4.57201	0.00071389	10000	212146
0	Inflammatory_mixed_cell_CNN1hi	Mac_TREM2hi_G2M	0	10.6888	4.06174	0.00039996	-2.63158	0.0013388	10000	212146
0	Inflammatory_mixed_cell_CNN1hi	Mac_TREM2hi_HTRA1hi	13	50.1072	8.94232	0.00019998	-4.14962	0.00071389	10000	212146
0	Inflammatory_mixed_cell_CNN1hi	Mast-cell	1	5.4549	2.67645	0.0931907	-1.66448	0.179157	10000	212146
0	Inflammatory_mixed_cell_CNN1hi	Neutrophil	12	38.5987	7.52456	0.00019998	-3.53492	0.00071389	10000	212146
0	Inflammatory_mixed_cell_CNN1hi	Plasma-cell	1	2.8051	1.96069	0.566143	-0.920644	0.771066	10000	212146
0	Inflammatory_mixed_cell_CNN1hi	VSMC_contr_BMPR2hi	67	80.0157	11.2387	0.268373	-1.15811	0.431334	10000	212146
0	Inflammatory_mixed_cell_CNN1hi	VSMC_contr_COL3A1low	404	415.384	34.2655	0.760124	-0.332226	0.957027	10000	212146
0	Inflammatory_mixed_cell_CNN1hi	VSMC_contr_MYH11hi	389	363.648	30.9571	0.418158	0.818936	0.611308	10000	212146
0	Inflammatory_mixed_cell_CNN1hi	VSMC_contr_THBS1hi	87	137.264	15.7531	0.0009999	-3.19077	0.00309452	10000	212146
0	Inflammatory_mixed_cell_CNN1hi	VSMC_contr_VIMhi	40	45.3831	8.11676	0.564544	-0.663208	0.769623	10000	212146
0	Inflammatory_mixed_cell_CNN1hi	VSMC_fb-like_CDH11hi	160	239.962	23.4247	0.00079992	-3.41356	0.00252087	10000	212146
0	Inflammatory_mixed_cell_CNN1hi	VSMC_fb-like_DCNhi/LUMhi	138	322.767	29.4902	0.00019998	-6.26538	0.00071389	10000	212146
0	Inflammatory_mixed_cell_CNN1hi	VSMC_fb-like_THBS1hi/SERPINEhi	32	215.636	21.8236	0.00019998	-8.41455	0.00071389	10000	212146
0	Inflammatory_mixed_cell_CNN1hi	VSMC_fb-like_TPM1hi	25	49.6127	9.20165	0.00259974	-2.67481	0.00739875	10000	212146
0	Inflammatory_mixed_cell_CNN1hi	VSMC_inflamed_CRYABhi	103	122.789	15.3486	0.20398	-1.28931	0.345505	10000	212146
0	Inflammatory_mixed_cell_CNN1hi	VSMC_inflamed_contr	211	205.751	20.8565	0.80412	0.251677	0.995821	10000	212146
0	Inflammatory_mixed_cell_CNN1hi	VSMC_inflamed_fb-like	73	187.972	19.8166	0.00019998	-5.80181	0.00071389	10000	212146
0	Inflammatory_mixed_cell_CNN1hi	VSMC_inflamed_lymphocyte	390	311.29	27.505	0.00719928	2.86166	0.0187444	10000	212146
0	Inflammatory_mixed_cell_CNN1hi	VSMC_modul	5	20.2101	5.56426	0.00239976	-2.73354	0.00688831	10000	212146
0	Inflammatory_mixed_cell_COL18A1hi	Inflammatory_mixed_cell_COL18A1hi	9	3.9687	2.29105	0.0811919	2.19607	0.159636	10000	212146
0	Inflammatory_mixed_cell_COL18A1hi	Inflammatory_mixed_cell_EC	25	31.4587	7.48527	0.438956	-0.862854	0.635154	10000	212146
0	Inflammatory_mixed_cell_COL18A1hi	Inflammatory_mixed_cell_FCGR3Ahi	11	23.8756	6.34111	0.0291971	-2.0305	0.0655998	10000	212146
0	Inflammatory_mixed_cell_COL18A1hi	Inflammatory_mixed_cell_Mac_C1Q	20	25.4539	6.49625	0.468553	-0.839546	0.668477	10000	212146
0	Inflammatory_mixed_cell_COL18A1hi	Inflammatory_mixed_cell_NK-cell	27	21.5518	5.71754	0.376762	0.952892	0.563115	10000	212146
0	Inflammatory_mixed_cell_COL18A1hi	Inflammatory_mixed_cell_Neutrophil	4	9.733	3.53776	0.106589	-1.62052	0.201028	10000	212146
0	Inflammatory_mixed_cell_COL18A1hi	Inflammatory_mixed_cell_VIMhi	22	25.3555	6.45653	0.69613	-0.519707	0.898797	10000	212146
0	Inflammatory_mixed_cell_COL18A1hi	Inflammatory_mixed_cell_VSMC_fb-like_DCNhi/LUMhi	6	9.7305	3.57484	0.365763	-1.04354	0.550603	10000	212146
0	Inflammatory_mixed_cell_COL18A1hi	Inflammatory_mixed_cell_VSMC_inflamed	92	33.0664	7.30815	0.00019998	8.0641	0.00071389	10000	212146
0	Inflammatory_mixed_cell_COL18A1hi	Mac_C1Q	11	43.4537	9.211	0.00019998	-3.52336	0.00071389	10000	212146
0	Inflammatory_mixed_cell_COL18A1hi	Mac_C1Q_BMPR2hi	3	1.901	1.45801	0.605139	0.753766	0.810188	10000	212146
0	Inflammatory_mixed_cell_COL18A1hi	Mac_C1Q_CCL2hi	1	5.1276	2.42168	0.0929907	-1.70444	0.178788	10000	212146
0	Inflammatory_mixed_cell_COL18A1hi	Mac_C1Q_FN1hi	2	5.167	2.42807	0.257374	-1.30433	0.41679	10000	212146
0	Inflammatory_mixed_cell_COL18A1hi	Mac_C1Q_HTRA1hi	0	6.392	2.71859	0.00639936	-2.35122	0.0168589	10000	212146
0	Inflammatory_mixed_cell_COL18A1hi	Mac_C1Q_LYZhi	5	11.3751	3.80045	0.0945905	-1.67746	0.181407	10000	212146
0	Inflammatory_mixed_cell_COL18A1hi	Mac_C1Q_NPIPB5hi	0	6.365	2.82535	0.00779922	-2.25282	0.0201494	10000	212146
0	Inflammatory_mixed_cell_COL18A1hi	Mac_C1Q_THBS1hi	2	1.1344	1.12051	0.624538	0.772507	0.829509	10000	212146
0	Inflammatory_mixed_cell_COL18A1hi	Mac_HMOX1	2	48.4109	9.70103	0.00019998	-4.78412	0.00071389	10000	212146
0	Inflammatory_mixed_cell_COL18A1hi	Mac_ITGAXhi_CRYABhi	15	15.6627	4.90833	1	-0.135015	1	10000	212146
0	Inflammatory_mixed_cell_COL18A1hi	Mac_ITGAXhi_G2M	17	32.3314	8.18107	0.0453955	-1.87401	0.0966026	10000	212146
0	Inflammatory_mixed_cell_COL18A1hi	Mac_ITGAXhi_THBDhi/ITGB3hi	6	16.6031	5.00663	0.0193981	-2.11781	0.0457927	10000	212146
0	Inflammatory_mixed_cell_COL18A1hi	Mac_S100A8hi	5	19.4511	5.15042	0.00079992	-2.80581	0.00252087	10000	212146
0	Inflammatory_mixed_cell_COL18A1hi	Mac_TREM2hi	1	32.5682	8.52793	0.00019998	-3.70174	0.00071389	10000	212146
0	Inflammatory_mixed_cell_COL18A1hi	Mac_TREM2hi_CCL18hi	2	10.4315	4.18037	0.0191981	-2.01693	0.0453707	10000	212146
0	Inflammatory_mixed_cell_COL18A1hi	Mac_TREM2hi_FN1hi	1	9.5518	3.69991	0.00639936	-2.31135	0.0168589	10000	212146
0	Inflammatory_mixed_cell_COL18A1hi	Mac_TREM2hi_G2M	1	2.6779	1.78083	0.562344	-0.942202	0.767358	10000	212146
0	Inflammatory_mixed_cell_COL18A1hi	Mac_TREM2hi_HTRA1hi	0	13.344	4.12612	0.00019998	-3.23403	0.00071389	10000	212146
0	Inflammatory_mixed_cell_COL18A1hi	Mast-cell	0	1.53	1.3167	0.472553	-1.162	0.672971	10000	212146
0	Inflammatory_mixed_cell_COL18A1hi	Neutrophil	4	11.5753	3.8088	0.0357964	-1.9889	0.0785529	10000	212146
0	Inflammatory_mixed_cell_COL18A1hi	Plasma-cell	0	0.7365	0.900926	0.9975	-0.817492	1	10000	212146
0	Inflammatory_mixed_cell_COL18A1hi	VSMC_contr_BMPR2hi	38	22.7307	5.55868	0.0153985	2.74693	0.0372603	10000	212146
0	Inflammatory_mixed_cell_COL18A1hi	VSMC_contr_COL3A1low	155	118.543	17.5237	0.0485951	2.08046	0.102493	10000	212146
0	Inflammatory_mixed_cell_COL18A1hi	VSMC_contr_MYH11hi	179	103.224	16.0893	0.00019998	4.70974	0.00071389	10000	212146
0	Inflammatory_mixed_cell_COL18A1hi	VSMC_contr_THBS1hi	54	38.1242	7.72251	0.0609939	2.05578	0.124814	10000	212146
0	Inflammatory_mixed_cell_COL18A1hi	VSMC_contr_VIMhi	10	12.4754	3.8887	0.637936	-0.636562	0.843218	10000	212146
0	Inflammatory_mixed_cell_COL18A1hi	VSMC_fb-like_CDH11hi	55	64.7329	11.2303	0.414359	-0.866665	0.606791	10000	212146
0	Inflammatory_mixed_cell_COL18A1hi	VSMC_fb-like_DCNhi/LUMhi	62	80.9838	13.6445	0.159784	-1.39131	0.281834	10000	212146
0	Inflammatory_mixed_cell_COL18A1hi	VSMC_fb-like_THBS1hi/SERPINEhi	17	55.9466	10.2013	0.00019998	-3.8178	0.00071389	10000	212146
0	Inflammatory_mixed_cell_COL18A1hi	VSMC_fb-like_TPM1hi	19	13.2504	4.15893	0.217578	1.38247	0.364124	10000	212146
0	Inflammatory_mixed_cell_COL18A1hi	VSMC_inflamed_CRYABhi	46	34.5119	7.55533	0.157984	1.52053	0.279235	10000	212146
0	Inflammatory_mixed_cell_COL18A1hi	VSMC_inflamed_contr	74	57.027	10.3912	0.125987	1.6334	0.231486	10000	212146
0	Inflammatory_mixed_cell_COL18A1hi	VSMC_inflamed_fb-like	60	54.8117	9.86361	0.608539	0.526004	0.813212	10000	212146
0	Inflammatory_mixed_cell_COL18A1hi	VSMC_inflamed_lymphocyte	198	85.4664	13.7007	0.00019998	8.2137	0.00071389	10000	212146
0	Inflammatory_mixed_cell_COL18A1hi	VSMC_modul	4	4.752	2.55129	1	-0.294753	1	10000	212146
0	Inflammatory_mixed_cell_EC	Inflammatory_mixed_cell_EC	32	66.3054	12.5007	0.00139986	-2.74428	0.00420155	10000	212146
0	Inflammatory_mixed_cell_EC	Inflammatory_mixed_cell_FCGR3Ahi	30	103.769	15.0298	0.00019998	-4.9082	0.00071389	10000	212146
0	Inflammatory_mixed_cell_EC	Inflammatory_mixed_cell_Mac_C1Q	28	109.311	15.5222	0.00019998	-5.23839	0.00071389	10000	212146
0	Inflammatory_mixed_cell_EC	Inflammatory_mixed_cell_NK-cell	53	87.2576	13.3641	0.00479952	-2.56341	0.0129522	10000	212146
0	Inflammatory_mixed_cell_EC	Inflammatory_mixed_cell_Neutrophil	15	39.4804	8.50856	0.00079992	-2.87715	0.00252087	10000	212146
0	Inflammatory_mixed_cell_EC	Inflammatory_mixed_cell_VIMhi	46	108.476	15.5516	0.00019998	-4.01736	0.00071389	10000	212146
0	Inflammatory_mixed_cell_EC	Inflammatory_mixed_cell_VSMC_fb-like_DCNhi/LUMhi	16	40.3942	8.71648	0.00159984	-2.79863	0.00476364	10000	212146
0	Inflammatory_mixed_cell_EC	Inflammatory_mixed_cell_VSMC_inflamed	203	108.609	14.7777	0.00019998	6.38736	0.00071389	10000	212146
0	Inflammatory_mixed_cell_EC	Mac_C1Q	11	191.169	21.3394	0.00019998	-8.44302	0.00071389	10000	212146
0	Inflammatory_mixed_cell_EC	Mac_C1Q_BMPR2hi	1	7.019	3.24814	0.0373963	-1.85306	0.081653	10000	212146
0	Inflammatory_mixed_cell_EC	Mac_C1Q_CCL2hi	6	18.5979	5.07614	0.00439956	-2.48179	0.0119757	10000	212146
0	Inflammatory_mixed_cell_EC	Mac_C1Q_FN1hi	0	20.2424	5.56353	0.00019998	-3.63841	0.00071389	10000	212146
0	Inflammatory_mixed_cell_EC	Mac_C1Q_HTRA1hi	4	23.0136	5.87454	0.00059994	-3.23661	0.00193662	10000	212146
0	Inflammatory_mixed_cell_EC	Mac_C1Q_LYZhi	13	39.3938	8.04912	0.00019998	-3.27909	0.00071389	10000	212146
0	Inflammatory_mixed_cell_EC	Mac_C1Q_NPIPB5hi	5	28.8274	7.00431	0.00019998	-3.40182	0.00071389	10000	212146
0	Inflammatory_mixed_cell_EC	Mac_C1Q_THBS1hi	0	4.7904	2.66152	0.0423958	-1.79988	0.0909344	10000	212146
0	Inflammatory_mixed_cell_EC	Mac_HMOX1	2	200.743	21.703	0.00019998	-9.15741	0.00071389	10000	212146
0	Inflammatory_mixed_cell_EC	Mac_ITGAXhi_CRYABhi	27	66.2065	11.7652	0.00019998	-3.3324	0.00071389	10000	212146
0	Inflammatory_mixed_cell_EC	Mac_ITGAXhi_G2M	23	148.157	19.6607	0.00019998	-6.36582	0.00071389	10000	212146
0	Inflammatory_mixed_cell_EC	Mac_ITGAXhi_THBDhi/ITGB3hi	8	75.3925	12.2649	0.00019998	-5.49473	0.00071389	10000	212146
0	Inflammatory_mixed_cell_EC	Mac_S100A8hi	11	78.3678	11.7839	0.00019998	-5.71692	0.00071389	10000	212146
0	Inflammatory_mixed_cell_EC	Mac_TREM2hi	1	154.356	20.0562	0.00019998	-7.64628	0.00071389	10000	212146
0	Inflammatory_mixed_cell_EC	Mac_TREM2hi_CCL18hi	1	47.9314	9.61664	0.00019998	-4.88023	0.00071389	10000	212146
0	Inflammatory_mixed_cell_EC	Mac_TREM2hi_FN1hi	0	47.1891	9.28562	0.00019998	-5.08195	0.00071389	10000	212146
0	Inflammatory_mixed_cell_EC	Mac_TREM2hi_G2M	1	12.4097	4.48975	0.00179982	-2.54128	0.00530077	10000	212146
0	Inflammatory_mixed_cell_EC	Mac_TREM2hi_HTRA1hi	6	52.7881	9.29723	0.00019998	-5.03248	0.00071389	10000	212146
0	Inflammatory_mixed_cell_EC	Mast-cell	1	5.6783	2.79314	0.0869913	-1.67493	0.169094	10000	212146
0	Inflammatory_mixed_cell_EC	Neutrophil	5	42.8393	8.13379	0.00019998	-4.65211	0.00071389	10000	212146
0	Inflammatory_mixed_cell_EC	Plasma-cell	0	2.6218	1.9421	0.234377	-1.34998	0.386577	10000	212146
0	Inflammatory_mixed_cell_EC	VSMC_contr_BMPR2hi	37	71.8129	10.8006	0.00059994	-3.22323	0.00193662	10000	212146
0	Inflammatory_mixed_cell_EC	VSMC_contr_COL3A1low	272	339.787	29.8957	0.0183982	-2.26746	0.0437268	10000	212146
0	Inflammatory_mixed_cell_EC	VSMC_contr_MYH11hi	248	300.158	27.6081	0.0505949	-1.88924	0.106156	10000	212146
0	Inflammatory_mixed_cell_EC	VSMC_contr_THBS1hi	67	114.49	14.4286	0.00079992	-3.29139	0.00252087	10000	212146
0	Inflammatory_mixed_cell_EC	VSMC_contr_VIMhi	36	37.8264	7.48576	0.89811	-0.243983	1	10000	212146
0	Inflammatory_mixed_cell_EC	VSMC_fb-like_CDH11hi	120	248.511	23.9678	0.00019998	-5.36181	0.00071389	10000	212146
0	Inflammatory_mixed_cell_EC	VSMC_fb-like_DCNhi/LUMhi	131	325.468	29.8467	0.00019998	-6.51558	0.00071389	10000	212146
0	Inflammatory_mixed_cell_EC	VSMC_fb-like_THBS1hi/SERPINEhi	35	223.537	22.5401	0.00019998	-8.36451	0.00071389	10000	212146
0	Inflammatory_mixed_cell_EC	VSMC_fb-like_TPM1hi	26	52.6583	9.70663	0.00359964	-2.7464	0.00998519	10000	212146
0	Inflammatory_mixed_cell_EC	VSMC_inflamed_CRYABhi	58	95.4218	13.1867	0.0039996	-2.83785	0.0109807	10000	212146
0	Inflammatory_mixed_cell_EC	VSMC_inflamed_contr	131	165.961	18.5473	0.0539946	-1.88498	0.112472	10000	212146
0	Inflammatory_mixed_cell_EC	VSMC_inflamed_fb-like	83	156.461	17.7442	0.00019998	-4.14001	0.00071389	10000	212146
0	Inflammatory_mixed_cell_EC	VSMC_inflamed_lymphocyte	294	283.293	26.7565	0.678332	0.400161	0.883394	10000	212146
0	Inflammatory_mixed_cell_EC	VSMC_modul	6	18.9837	5.39798	0.00559944	-2.40529	0.0149058	10000	212146
0	Inflammatory_mixed_cell_FCGR3Ahi	Inflammatory_mixed_cell_FCGR3Ahi	10	41.2915	9.28516	0.00019998	-3.37006	0.00071389	10000	212146
0	Inflammatory_mixed_cell_FCGR3Ahi	Inflammatory_mixed_cell_Mac_C1Q	30	85.8208	13.419	0.00019998	-4.15982	0.00071389	10000	212146
0	Inflammatory_mixed_cell_FCGR3Ahi	Inflammatory_mixed_cell_NK-cell	32	67.3817	11.5403	0.00079992	-3.06593	0.00252087	10000	212146
0	Inflammatory_mixed_cell_FCGR3Ahi	Inflammatory_mixed_cell_Neutrophil	13	30.4027	7.18551	0.00539946	-2.42192	0.014431	10000	212146
0	Inflammatory_mixed_cell_FCGR3Ahi	Inflammatory_mixed_cell_VIMhi	23	84.4368	13.263	0.00019998	-4.6322	0.00071389	10000	212146
0	Inflammatory_mixed_cell_FCGR3Ahi	Inflammatory_mixed_cell_VSMC_fb-like_DCNhi/LUMhi	15	31.8173	7.53692	0.0165983	-2.23132	0.0398838	10000	212146
0	Inflammatory_mixed_cell_FCGR3Ahi	Inflammatory_mixed_cell_VSMC_inflamed	111	79.2224	12.3933	0.0173983	2.5641	0.0415629	10000	212146
0	Inflammatory_mixed_cell_FCGR3Ahi	Mac_C1Q	18	155.167	18.9695	0.00019998	-7.23093	0.00071389	10000	212146
0	Inflammatory_mixed_cell_FCGR3Ahi	Mac_C1Q_BMPR2hi	1	5.509	2.79491	0.0987901	-1.61329	0.188212	10000	212146
0	Inflammatory_mixed_cell_FCGR3Ahi	Mac_C1Q_CCL2hi	9	14.8621	4.43268	0.210579	-1.32247	0.354771	10000	212146
0	Inflammatory_mixed_cell_FCGR3Ahi	Mac_C1Q_FN1hi	2	15.8734	4.6739	0.00039996	-2.96827	0.0013388	10000	212146
0	Inflammatory_mixed_cell_FCGR3Ahi	Mac_C1Q_HTRA1hi	10	18.3638	5.07364	0.10179	-1.64848	0.193289	10000	212146
0	Inflammatory_mixed_cell_FCGR3Ahi	Mac_C1Q_LYZhi	10	29.6781	6.68771	0.00119988	-2.94243	0.00365261	10000	212146
0	Inflammatory_mixed_cell_FCGR3Ahi	Mac_C1Q_NPIPB5hi	2	24.9197	6.26511	0.00019998	-3.65831	0.00071389	10000	212146
0	Inflammatory_mixed_cell_FCGR3Ahi	Mac_C1Q_THBS1hi	0	3.9338	2.33303	0.070193	-1.68614	0.140847	10000	212146
0	Inflammatory_mixed_cell_FCGR3Ahi	Mac_HMOX1	3	151.365	18.8877	0.00019998	-7.85511	0.00071389	10000	212146
0	Inflammatory_mixed_cell_FCGR3Ahi	Mac_ITGAXhi_CRYABhi	22	51.1527	9.83811	0.00139986	-2.96324	0.00420155	10000	212146
0	Inflammatory_mixed_cell_FCGR3Ahi	Mac_ITGAXhi_G2M	19	118.277	17.1503	0.00019998	-5.78867	0.00071389	10000	212146
0	Inflammatory_mixed_cell_FCGR3Ahi	Mac_ITGAXhi_THBDhi/ITGB3hi	11	60.0488	10.7658	0.00019998	-4.556	0.00071389	10000	212146
0	Inflammatory_mixed_cell_FCGR3Ahi	Mac_S100A8hi	14	60.3923	10.1407	0.00019998	-4.57487	0.00071389	10000	212146
0	Inflammatory_mixed_cell_FCGR3Ahi	Mac_TREM2hi	5	120.721	17.3187	0.00019998	-6.68183	0.00071389	10000	212146
0	Inflammatory_mixed_cell_FCGR3Ahi	Mac_TREM2hi_CCL18hi	1	35.6554	8.05057	0.00019998	-4.30471	0.00071389	10000	212146
0	Inflammatory_mixed_cell_FCGR3Ahi	Mac_TREM2hi_FN1hi	0	37.18	8.15732	0.00019998	-4.55787	0.00071389	10000	212146
0	Inflammatory_mixed_cell_FCGR3Ahi	Mac_TREM2hi_G2M	0	10.0681	3.81498	0.00019998	-2.6391	0.00071389	10000	212146
0	Inflammatory_mixed_cell_FCGR3Ahi	Mac_TREM2hi_HTRA1hi	6	45.7739	8.38309	0.00019998	-4.74454	0.00071389	10000	212146
0	Inflammatory_mixed_cell_FCGR3Ahi	Mast-cell	1	4.0104	2.28523	0.249975	-1.31733	0.407183	10000	212146
0	Inflammatory_mixed_cell_FCGR3Ahi	Neutrophil	6	33.2139	7.07638	0.00019998	-3.84574	0.00071389	10000	212146
0	Inflammatory_mixed_cell_FCGR3Ahi	Plasma-cell	0	2.0942	1.67342	0.328367	-1.25145	0.506069	10000	212146
0	Inflammatory_mixed_cell_FCGR3Ahi	VSMC_contr_BMPR2hi	28	58.5595	9.54257	0.00059994	-3.20244	0.00193662	10000	212146
0	Inflammatory_mixed_cell_FCGR3Ahi	VSMC_contr_COL3A1low	146	264.864	25.7272	0.00019998	-4.62016	0.00071389	10000	212146
0	Inflammatory_mixed_cell_FCGR3Ahi	VSMC_contr_MYH11hi	154	236.062	23.6765	0.00039996	-3.46595	0.0013388	10000	212146
0	Inflammatory_mixed_cell_FCGR3Ahi	VSMC_contr_THBS1hi	72	88.083	12.2013	0.189981	-1.31814	0.325456	10000	212146
0	Inflammatory_mixed_cell_FCGR3Ahi	VSMC_contr_VIMhi	13	31.7459	6.60051	0.00159984	-2.84007	0.00476364	10000	212146
0	Inflammatory_mixed_cell_FCGR3Ahi	VSMC_fb-like_CDH11hi	92	203.338	21.7111	0.00019998	-5.12815	0.00071389	10000	212146
0	Inflammatory_mixed_cell_FCGR3Ahi	VSMC_fb-like_DCNhi/LUMhi	78	264.255	26.5992	0.00019998	-7.0023	0.00071389	10000	212146
0	Inflammatory_mixed_cell_FCGR3Ahi	VSMC_fb-like_THBS1hi/SERPINEhi	31	183.17	19.9828	0.00019998	-7.61506	0.00071389	10000	212146
0	Inflammatory_mixed_cell_FCGR3Ahi	VSMC_fb-like_TPM1hi	37	44.3371	8.60326	0.434957	-0.852828	0.630904	10000	212146
0	Inflammatory_mixed_cell_FCGR3Ahi	VSMC_inflamed_CRYABhi	49	68.1659	10.7632	0.0639936	-1.78069	0.130006	10000	212146
0	Inflammatory_mixed_cell_FCGR3Ahi	VSMC_inflamed_contr	72	125.789	15.8029	0.00039996	-3.40372	0.0013388	10000	212146
0	Inflammatory_mixed_cell_FCGR3Ahi	VSMC_inflamed_fb-like	73	114.916	14.5677	0.00259974	-2.87732	0.00739875	10000	212146
0	Inflammatory_mixed_cell_FCGR3Ahi	VSMC_inflamed_lymphocyte	213	225.076	23.2983	0.624738	-0.518304	0.82962	10000	212146
0	Inflammatory_mixed_cell_FCGR3Ahi	VSMC_modul	4	14.3534	4.64593	0.0141986	-2.22849	0.0346353	10000	212146
0	Inflammatory_mixed_cell_Mac_C1Q	Inflammatory_mixed_cell_Mac_C1Q	9	45.4466	9.84125	0.00019998	-3.70345	0.00071389	10000	212146
0	Inflammatory_mixed_cell_Mac_C1Q	Inflammatory_mixed_cell_NK-cell	37	71.9964	11.8036	0.00059994	-2.96488	0.00193662	10000	212146
0	Inflammatory_mixed_cell_Mac_C1Q	Inflammatory_mixed_cell_Neutrophil	11	32.103	7.44101	0.00079992	-2.83604	0.00252087	10000	212146
0	Inflammatory_mixed_cell_Mac_C1Q	Inflammatory_mixed_cell_VIMhi	27	89.8798	13.6162	0.00019998	-4.61802	0.00071389	10000	212146
0	Inflammatory_mixed_cell_Mac_C1Q	Inflammatory_mixed_cell_VSMC_fb-like_DCNhi/LUMhi	16	33.5574	7.73813	0.0121988	-2.26895	0.0302297	10000	212146
0	Inflammatory_mixed_cell_Mac_C1Q	Inflammatory_mixed_cell_VSMC_inflamed	173	90.5176	13.034	0.00019998	6.32825	0.00071389	10000	212146
0	Inflammatory_mixed_cell_Mac_C1Q	Mac_C1Q	33	165.738	19.5534	0.00019998	-6.7885	0.00071389	10000	212146
0	Inflammatory_mixed_cell_Mac_C1Q	Mac_C1Q_BMPR2hi	0	6.1485	2.93333	0.0121988	-2.09608	0.0302297	10000	212146
0	Inflammatory_mixed_cell_Mac_C1Q	Mac_C1Q_CCL2hi	3	15.9111	4.62917	0.00039996	-2.78908	0.0013388	10000	212146
0	Inflammatory_mixed_cell_Mac_C1Q	Mac_C1Q_FN1hi	2	16.7606	4.84428	0.00019998	-3.04701	0.00071389	10000	212146
0	Inflammatory_mixed_cell_Mac_C1Q	Mac_C1Q_HTRA1hi	8	19.7529	5.2724	0.0157984	-2.22914	0.0381116	10000	212146
0	Inflammatory_mixed_cell_Mac_C1Q	Mac_C1Q_LYZhi	8	33.7455	7.11031	0.00019998	-3.62087	0.00071389	10000	212146
0	Inflammatory_mixed_cell_Mac_C1Q	Mac_C1Q_NPIPB5hi	5	27.8782	6.71774	0.00019998	-3.40564	0.00071389	10000	212146
0	Inflammatory_mixed_cell_Mac_C1Q	Mac_C1Q_THBS1hi	0	4.4778	2.48167	0.0491951	-1.80435	0.103575	10000	212146
0	Inflammatory_mixed_cell_Mac_C1Q	Mac_HMOX1	2	162.51	19.306	0.00019998	-8.31395	0.00071389	10000	212146
0	Inflammatory_mixed_cell_Mac_C1Q	Mac_ITGAXhi_CRYABhi	24	54.308	10.2727	0.00079992	-2.95033	0.00252087	10000	212146
0	Inflammatory_mixed_cell_Mac_C1Q	Mac_ITGAXhi_G2M	17	122.082	17.5852	0.00019998	-5.9756	0.00071389	10000	212146
0	Inflammatory_mixed_cell_Mac_C1Q	Mac_ITGAXhi_THBDhi/ITGB3hi	13	62.1206	10.9332	0.00019998	-4.49278	0.00071389	10000	212146
0	Inflammatory_mixed_cell_Mac_C1Q	Mac_S100A8hi	5	65.0601	10.5605	0.00019998	-5.68725	0.00071389	10000	212146
0	Inflammatory_mixed_cell_Mac_C1Q	Mac_TREM2hi	0	122.956	17.7146	0.00019998	-6.94094	0.00071389	10000	212146
0	Inflammatory_mixed_cell_Mac_C1Q	Mac_TREM2hi_CCL18hi	0	35.7926	8.10721	0.00019998	-4.41491	0.00071389	10000	212146
0	Inflammatory_mixed_cell_Mac_C1Q	Mac_TREM2hi_FN1hi	0	37.5363	8.12748	0.00019998	-4.61844	0.00071389	10000	212146
0	Inflammatory_mixed_cell_Mac_C1Q	Mac_TREM2hi_G2M	0	10.2576	3.91081	0.00079992	-2.62288	0.00252087	10000	212146
0	Inflammatory_mixed_cell_Mac_C1Q	Mac_TREM2hi_HTRA1hi	10	40.9024	7.92896	0.00019998	-3.89741	0.00071389	10000	212146
0	Inflammatory_mixed_cell_Mac_C1Q	Mast-cell	3	4.5654	2.47114	0.737726	-0.633473	0.93694	10000	212146
0	Inflammatory_mixed_cell_Mac_C1Q	Neutrophil	5	36.9478	7.50154	0.00019998	-4.25883	0.00071389	10000	212146
0	Inflammatory_mixed_cell_Mac_C1Q	Plasma-cell	1	2.312	1.78484	0.762724	-0.73508	0.959001	10000	212146
0	Inflammatory_mixed_cell_Mac_C1Q	VSMC_contr_BMPR2hi	53	59.6759	9.82122	0.548345	-0.679742	0.752918	10000	212146
0	Inflammatory_mixed_cell_Mac_C1Q	VSMC_contr_COL3A1low	243	282.05	27.2766	0.144386	-1.43163	0.259295	10000	212146
0	Inflammatory_mixed_cell_Mac_C1Q	VSMC_contr_MYH11hi	278	246.265	24.8661	0.216578	1.27622	0.362962	10000	212146
0	Inflammatory_mixed_cell_Mac_C1Q	VSMC_contr_THBS1hi	86	93.5516	12.7273	0.594941	-0.593339	0.800393	10000	212146
0	Inflammatory_mixed_cell_Mac_C1Q	VSMC_contr_VIMhi	38	31.8234	6.75344	0.394761	0.914585	0.584377	10000	212146
0	Inflammatory_mixed_cell_Mac_C1Q	VSMC_fb-like_CDH11hi	134	210.477	21.9421	0.00039996	-3.48542	0.0013388	10000	212146
0	Inflammatory_mixed_cell_Mac_C1Q	VSMC_fb-like_DCNhi/LUMhi	131	285.748	27.6759	0.00019998	-5.59144	0.00071389	10000	212146
0	Inflammatory_mixed_cell_Mac_C1Q	VSMC_fb-like_THBS1hi/SERPINEhi	27	182.853	20.281	0.00019998	-7.68468	0.00071389	10000	212146
0	Inflammatory_mixed_cell_Mac_C1Q	VSMC_fb-like_TPM1hi	29	45.8668	8.81945	0.0429957	-1.91246	0.0920272	10000	212146
0	Inflammatory_mixed_cell_Mac_C1Q	VSMC_inflamed_CRYABhi	66	80.0642	11.7558	0.241976	-1.19636	0.396419	10000	212146
0	Inflammatory_mixed_cell_Mac_C1Q	VSMC_inflamed_contr	119	139.005	16.8105	0.240976	-1.19	0.395175	10000	212146
0	Inflammatory_mixed_cell_Mac_C1Q	VSMC_inflamed_fb-like	94	127.269	15.6792	0.0269973	-2.12182	0.0612107	10000	212146
0	Inflammatory_mixed_cell_Mac_C1Q	VSMC_inflamed_lymphocyte	346	243.069	24.2847	0.00019998	4.23853	0.00071389	10000	212146
0	Inflammatory_mixed_cell_Mac_C1Q	VSMC_modul	17	18.1506	5.24968	0.935706	-0.219175	1	10000	212146
0	Inflammatory_mixed_cell_NK-cell	Inflammatory_mixed_cell_NK-cell	31	29.4326	7.29111	0.824518	0.214974	1	10000	212146
0	Inflammatory_mixed_cell_NK-cell	Inflammatory_mixed_cell_Neutrophil	21	26.1646	6.45894	0.486351	-0.799605	0.687582	10000	212146
0	Inflammatory_mixed_cell_NK-cell	Inflammatory_mixed_cell_VIMhi	31	71.3283	11.785	0.00019998	-3.422	0.00071389	10000	212146
0	Inflammatory_mixed_cell_NK-cell	Inflammatory_mixed_cell_VSMC_fb-like_DCNhi/LUMhi	20	26.9675	6.63725	0.329367	-1.04976	0.507354	10000	212146
0	Inflammatory_mixed_cell_NK-cell	Inflammatory_mixed_cell_VSMC_inflamed	176	85.4452	12.5377	0.00019998	7.22259	0.00071389	10000	212146
0	Inflammatory_mixed_cell_NK-cell	Mac_C1Q	5	123.703	16.181	0.00019998	-7.33598	0.00071389	10000	212146
0	Inflammatory_mixed_cell_NK-cell	Mac_C1Q_BMPR2hi	3	5.0225	2.56261	0.584142	-0.789233	0.789343	10000	212146
0	Inflammatory_mixed_cell_NK-cell	Mac_C1Q_CCL2hi	2	12.5815	4.03957	0.00239976	-2.61946	0.00688831	10000	212146
0	Inflammatory_mixed_cell_NK-cell	Mac_C1Q_FN1hi	1	13.4071	4.1799	0.00019998	-2.96828	0.00071389	10000	212146
0	Inflammatory_mixed_cell_NK-cell	Mac_C1Q_HTRA1hi	7	16.0724	4.70102	0.0419958	-1.92988	0.0902304	10000	212146
0	Inflammatory_mixed_cell_NK-cell	Mac_C1Q_LYZhi	7	30.2196	6.65597	0.00019998	-3.48854	0.00071389	10000	212146
0	Inflammatory_mixed_cell_NK-cell	Mac_C1Q_NPIPB5hi	3	19.0729	5.33696	0.00019998	-3.01162	0.00071389	10000	212146
0	Inflammatory_mixed_cell_NK-cell	Mac_C1Q_THBS1hi	0	3.1561	2.03316	0.122588	-1.55231	0.22627	10000	212146
0	Inflammatory_mixed_cell_NK-cell	Mac_HMOX1	1	136.228	17.0452	0.00019998	-7.93355	0.00071389	10000	212146
0	Inflammatory_mixed_cell_NK-cell	Mac_ITGAXhi_CRYABhi	27	43.6778	8.80549	0.0487951	-1.89402	0.102834	10000	212146
0	Inflammatory_mixed_cell_NK-cell	Mac_ITGAXhi_G2M	17	93.7775	14.9576	0.00019998	-5.133	0.00071389	10000	212146
0	Inflammatory_mixed_cell_NK-cell	Mac_ITGAXhi_THBDhi/ITGB3hi	13	47.7768	9.192	0.00019998	-3.78338	0.00071389	10000	212146
0	Inflammatory_mixed_cell_NK-cell	Mac_S100A8hi	11	52.3702	9.0602	0.00019998	-4.56615	0.00071389	10000	212146
0	Inflammatory_mixed_cell_NK-cell	Mac_TREM2hi	3	94.4932	14.9001	0.00019998	-6.14043	0.00071389	10000	212146
0	Inflammatory_mixed_cell_NK-cell	Mac_TREM2hi_CCL18hi	0	28.9552	7.2376	0.00019998	-4.00067	0.00071389	10000	212146
0	Inflammatory_mixed_cell_NK-cell	Mac_TREM2hi_FN1hi	0	29.7372	7.06948	0.00019998	-4.20642	0.00071389	10000	212146
0	Inflammatory_mixed_cell_NK-cell	Mac_TREM2hi_G2M	1	8.0149	3.31223	0.0149985	-2.11788	0.036379	10000	212146
0	Inflammatory_mixed_cell_NK-cell	Mac_TREM2hi_HTRA1hi	4	34.8075	7.1105	0.00019998	-4.33268	0.00071389	10000	212146
0	Inflammatory_mixed_cell_NK-cell	Mast-cell	1	3.938	2.22166	0.247375	-1.32244	0.403625	10000	212146
0	Inflammatory_mixed_cell_NK-cell	Neutrophil	9	29.7512	6.45474	0.00019998	-3.21488	0.00071389	10000	212146
0	Inflammatory_mixed_cell_NK-cell	Plasma-cell	0	1.9145	1.55737	0.372963	-1.22932	0.558999	10000	212146
0	Inflammatory_mixed_cell_NK-cell	VSMC_contr_BMPR2hi	45	54.6036	9.0883	0.315168	-1.0567	0.490038	10000	212146
0	Inflammatory_mixed_cell_NK-cell	VSMC_contr_COL3A1low	244	280.338	27.5824	0.193781	-1.31744	0.331063	10000	212146
0	Inflammatory_mixed_cell_NK-cell	VSMC_contr_MYH11hi	247	245.2	25.1013	0.937106	0.0717014	1	10000	212146
0	Inflammatory_mixed_cell_NK-cell	VSMC_contr_THBS1hi	97	92.8107	12.5391	0.746325	0.334098	0.944159	10000	212146
0	Inflammatory_mixed_cell_NK-cell	VSMC_contr_VIMhi	22	30.2158	6.44432	0.221578	-1.27489	0.369314	10000	212146
0	Inflammatory_mixed_cell_NK-cell	VSMC_fb-like_CDH11hi	117	168.684	18.9943	0.0039996	-2.72105	0.0109807	10000	212146
0	Inflammatory_mixed_cell_NK-cell	VSMC_fb-like_DCNhi/LUMhi	125	229.155	24.1155	0.00019998	-4.319	0.00071389	10000	212146
0	Inflammatory_mixed_cell_NK-cell	VSMC_fb-like_THBS1hi/SERPINEhi	31	150.656	17.7294	0.00019998	-6.74905	0.00071389	10000	212146
0	Inflammatory_mixed_cell_NK-cell	VSMC_fb-like_TPM1hi	27	35.966	7.50597	0.247975	-1.19452	0.404481	10000	212146
0	Inflammatory_mixed_cell_NK-cell	VSMC_inflamed_CRYABhi	56	81.9311	12.1082	0.0207979	-2.14162	0.0487581	10000	212146
0	Inflammatory_mixed_cell_NK-cell	VSMC_inflamed_contr	125	136.42	16.8099	0.517148	-0.679344	0.719651	10000	212146
0	Inflammatory_mixed_cell_NK-cell	VSMC_inflamed_fb-like	82	130.767	16.0289	0.00059994	-3.04241	0.00193662	10000	212146
0	Inflammatory_mixed_cell_NK-cell	VSMC_inflamed_lymphocyte	305	217.725	22.818	0.00079992	3.82483	0.00252087	10000	212146
0	Inflammatory_mixed_cell_NK-cell	VSMC_modul	5	12.0483	4.18246	0.0833917	-1.6852	0.16321	10000	212146
0	Inflammatory_mixed_cell_Neutrophil	Inflammatory_mixed_cell_Neutrophil	4	6.1266	2.87496	0.621138	-0.739698	0.825712	10000	212146
0	Inflammatory_mixed_cell_Neutrophil	Inflammatory_mixed_cell_VIMhi	7	32.1745	7.32859	0.00019998	-3.43511	0.00071389	10000	212146
0	Inflammatory_mixed_cell_Neutrophil	Inflammatory_mixed_cell_VSMC_fb-like_DCNhi/LUMhi	4	12.1103	4.0808	0.0333967	-1.98743	0.073886	10000	212146
0	Inflammatory_mixed_cell_Neutrophil	Inflammatory_mixed_cell_VSMC_inflamed	48	34.3022	7.41676	0.0917908	1.84687	0.176991	10000	212146
0	Inflammatory_mixed_cell_Neutrophil	Mac_C1Q	4	59.5734	10.8745	0.00019998	-5.11044	0.00071389	10000	212146
0	Inflammatory_mixed_cell_Neutrophil	Mac_C1Q_BMPR2hi	0	2.1928	1.58393	0.260974	-1.38441	0.421725	10000	212146
0	Inflammatory_mixed_cell_Neutrophil	Mac_C1Q_CCL2hi	0	6.7985	2.86979	0.00539946	-2.36899	0.014431	10000	212146
0	Inflammatory_mixed_cell_Neutrophil	Mac_C1Q_FN1hi	1	6.9684	2.89479	0.0235976	-2.06177	0.054544	10000	212146
0	Inflammatory_mixed_cell_Neutrophil	Mac_C1Q_HTRA1hi	2	7.356	2.93831	0.0631937	-1.82282	0.128626	10000	212146
0	Inflammatory_mixed_cell_Neutrophil	Mac_C1Q_LYZhi	0	13.0347	4.04884	0.00019998	-3.21937	0.00071389	10000	212146
0	Inflammatory_mixed_cell_Neutrophil	Mac_C1Q_NPIPB5hi	1	9.2746	3.50183	0.0059994	-2.36294	0.0158776	10000	212146
0	Inflammatory_mixed_cell_Neutrophil	Mac_C1Q_THBS1hi	0	1.5148	1.31415	0.480752	-1.15269	0.681786	10000	212146
0	Inflammatory_mixed_cell_Neutrophil	Mac_HMOX1	0	59.0629	10.8602	0.00019998	-5.43847	0.00071389	10000	212146
0	Inflammatory_mixed_cell_Neutrophil	Mac_ITGAXhi_CRYABhi	4	19.1929	5.43556	0.00059994	-2.79509	0.00193662	10000	212146
0	Inflammatory_mixed_cell_Neutrophil	Mac_ITGAXhi_G2M	9	41.6078	9.38579	0.00019998	-3.47417	0.00071389	10000	212146
0	Inflammatory_mixed_cell_Neutrophil	Mac_ITGAXhi_THBDhi/ITGB3hi	9	23.0887	5.93158	0.00759924	-2.3752	0.0196803	10000	212146
0	Inflammatory_mixed_cell_Neutrophil	Mac_S100A8hi	0	26.6836	6.1195	0.00019998	-4.36042	0.00071389	10000	212146
0	Inflammatory_mixed_cell_Neutrophil	Mac_TREM2hi	0	49.1731	11.0145	0.00019998	-4.46438	0.00071389	10000	212146
0	Inflammatory_mixed_cell_Neutrophil	Mac_TREM2hi_CCL18hi	0	15.5853	5.22137	0.00039996	-2.98491	0.0013388	10000	212146
0	Inflammatory_mixed_cell_Neutrophil	Mac_TREM2hi_FN1hi	0	14.5411	4.74311	0.00019998	-3.06573	0.00071389	10000	212146
0	Inflammatory_mixed_cell_Neutrophil	Mac_TREM2hi_G2M	0	3.8942	2.15773	0.0553945	-1.80477	0.115007	10000	212146
0	Inflammatory_mixed_cell_Neutrophil	Mac_TREM2hi_HTRA1hi	3	16.7517	4.71617	0.00079992	-2.91586	0.00252087	10000	212146
0	Inflammatory_mixed_cell_Neutrophil	Mast-cell	0	2.0394	1.53924	0.314969	-1.32494	0.489763	10000	212146
0	Inflammatory_mixed_cell_Neutrophil	Neutrophil	4	16.0942	4.57363	0.00279972	-2.64433	0.00792253	10000	212146
0	Inflammatory_mixed_cell_Neutrophil	Plasma-cell	0	0.8444	0.964774	0.894311	-0.875231	1	10000	212146
0	Inflammatory_mixed_cell_Neutrophil	VSMC_contr_BMPR2hi	10	24.1811	5.75706	0.00639936	-2.46326	0.0168589	10000	212146
0	Inflammatory_mixed_cell_Neutrophil	VSMC_contr_COL3A1low	82	118.521	17.0926	0.0273973	-2.13668	0.0619729	10000	212146
0	Inflammatory_mixed_cell_Neutrophil	VSMC_contr_MYH11hi	77	102.163	15.2813	0.0933907	-1.64664	0.179461	10000	212146
0	Inflammatory_mixed_cell_Neutrophil	VSMC_contr_THBS1hi	32	38.68	7.65386	0.434957	-0.872762	0.630904	10000	212146
0	Inflammatory_mixed_cell_Neutrophil	VSMC_contr_VIMhi	10	13.4789	4.04712	0.476552	-0.8596	0.677403	10000	212146
0	Inflammatory_mixed_cell_Neutrophil	VSMC_fb-like_CDH11hi	35	80.3166	12.5413	0.00019998	-3.61339	0.00071389	10000	212146
0	Inflammatory_mixed_cell_Neutrophil	VSMC_fb-like_DCNhi/LUMhi	27	103.838	15.8547	0.00019998	-4.8464	0.00071389	10000	212146
0	Inflammatory_mixed_cell_Neutrophil	VSMC_fb-like_THBS1hi/SERPINEhi	11	71.1011	11.5602	0.00019998	-5.19898	0.00071389	10000	212146
0	Inflammatory_mixed_cell_Neutrophil	VSMC_fb-like_TPM1hi	9	17.1854	4.89355	0.0883912	-1.67269	0.171456	10000	212146
0	Inflammatory_mixed_cell_Neutrophil	VSMC_inflamed_CRYABhi	15	32.7725	7.22127	0.0059994	-2.46113	0.0158776	10000	212146
0	Inflammatory_mixed_cell_Neutrophil	VSMC_inflamed_contr	32	55.8852	10.1531	0.0119988	-2.3525	0.0298067	10000	212146
0	Inflammatory_mixed_cell_Neutrophil	VSMC_inflamed_fb-like	25	55.5604	9.77438	0.00059994	-3.12658	0.00193662	10000	212146
0	Inflammatory_mixed_cell_Neutrophil	VSMC_inflamed_lymphocyte	89	91.6658	14.1449	0.90351	-0.188464	1	10000	212146
0	Inflammatory_mixed_cell_Neutrophil	VSMC_modul	3	6.1	2.90737	0.376162	-1.06626	0.562376	10000	212146
0	Inflammatory_mixed_cell_VIMhi	Inflammatory_mixed_cell_VIMhi	10	44.5339	9.63002	0.00019998	-3.58607	0.00071389	10000	212146
0	Inflammatory_mixed_cell_VIMhi	Inflammatory_mixed_cell_VSMC_fb-like_DCNhi/LUMhi	20	33.1002	7.61777	0.0731927	-1.71969	0.146167	10000	212146
0	Inflammatory_mixed_cell_VIMhi	Inflammatory_mixed_cell_VSMC_inflamed	152	88.6363	12.8394	0.00019998	4.9351	0.00071389	10000	212146
0	Inflammatory_mixed_cell_VIMhi	Mac_C1Q	8	163.18	19.1488	0.00019998	-8.10389	0.00071389	10000	212146
0	Inflammatory_mixed_cell_VIMhi	Mac_C1Q_BMPR2hi	1	6.2162	2.93804	0.060394	-1.7754	0.123871	10000	212146
0	Inflammatory_mixed_cell_VIMhi	Mac_C1Q_CCL2hi	4	15.9572	4.67512	0.00319968	-2.55762	0.00895944	10000	212146
0	Inflammatory_mixed_cell_VIMhi	Mac_C1Q_FN1hi	1	17.6679	4.96681	0.00019998	-3.35586	0.00071389	10000	212146
0	Inflammatory_mixed_cell_VIMhi	Mac_C1Q_HTRA1hi	7	20.1776	5.32551	0.00579942	-2.47443	0.0153864	10000	212146
0	Inflammatory_mixed_cell_VIMhi	Mac_C1Q_LYZhi	6	33.7838	7.05214	0.00019998	-3.93977	0.00071389	10000	212146
0	Inflammatory_mixed_cell_VIMhi	Mac_C1Q_NPIPB5hi	3	25.001	6.28975	0.00019998	-3.49791	0.00071389	10000	212146
0	Inflammatory_mixed_cell_VIMhi	Mac_C1Q_THBS1hi	1	4.099	2.3901	0.247375	-1.2966	0.403625	10000	212146
0	Inflammatory_mixed_cell_VIMhi	Mac_HMOX1	0	172.361	19.7794	0.00019998	-8.71414	0.00071389	10000	212146
0	Inflammatory_mixed_cell_VIMhi	Mac_ITGAXhi_CRYABhi	17	54.0678	10.1393	0.00019998	-3.65587	0.00071389	10000	212146
0	Inflammatory_mixed_cell_VIMhi	Mac_ITGAXhi_G2M	15	121.458	17.3743	0.00019998	-6.1273	0.00071389	10000	212146
0	Inflammatory_mixed_cell_VIMhi	Mac_ITGAXhi_THBDhi/ITGB3hi	11	64.9051	11.0146	0.00019998	-4.89395	0.00071389	10000	212146
0	Inflammatory_mixed_cell_VIMhi	Mac_S100A8hi	15	67.473	10.7475	0.00019998	-4.88233	0.00071389	10000	212146
0	Inflammatory_mixed_cell_VIMhi	Mac_TREM2hi	5	143	19.3931	0.00019998	-7.11594	0.00071389	10000	212146
0	Inflammatory_mixed_cell_VIMhi	Mac_TREM2hi_CCL18hi	1	46.7363	9.40302	0.00019998	-4.864	0.00071389	10000	212146
0	Inflammatory_mixed_cell_VIMhi	Mac_TREM2hi_FN1hi	0	43.4988	8.76834	0.00019998	-4.96089	0.00071389	10000	212146
0	Inflammatory_mixed_cell_VIMhi	Mac_TREM2hi_G2M	1	11.3018	4.09892	0.0019998	-2.5133	0.00583587	10000	212146
0	Inflammatory_mixed_cell_VIMhi	Mac_TREM2hi_HTRA1hi	11	44.9057	8.36943	0.00019998	-4.05113	0.00071389	10000	212146
0	Inflammatory_mixed_cell_VIMhi	Mast-cell	1	4.7247	2.49462	0.151785	-1.4931	0.270199	10000	212146
0	Inflammatory_mixed_cell_VIMhi	Neutrophil	6	36.3417	7.24944	0.00019998	-4.18539	0.00071389	10000	212146
0	Inflammatory_mixed_cell_VIMhi	Plasma-cell	0	2.2515	1.76149	0.290571	-1.27818	0.459208	10000	212146
0	Inflammatory_mixed_cell_VIMhi	VSMC_contr_BMPR2hi	29	59.2447	9.58747	0.00019998	-3.15461	0.00071389	10000	212146
0	Inflammatory_mixed_cell_VIMhi	VSMC_contr_COL3A1low	224	282.749	27.1053	0.0233977	-2.16745	0.0541521	10000	212146
0	Inflammatory_mixed_cell_VIMhi	VSMC_contr_MYH11hi	183	247.15	24.4814	0.00639936	-2.62035	0.0168589	10000	212146
0	Inflammatory_mixed_cell_VIMhi	VSMC_contr_THBS1hi	64	94.5517	12.7358	0.00959904	-2.39889	0.024349	10000	212146
0	Inflammatory_mixed_cell_VIMhi	VSMC_contr_VIMhi	25	32.3529	6.77098	0.311969	-1.08594	0.486088	10000	212146
0	Inflammatory_mixed_cell_VIMhi	VSMC_fb-like_CDH11hi	96	206.612	21.7122	0.00019998	-5.09447	0.00071389	10000	212146
0	Inflammatory_mixed_cell_VIMhi	VSMC_fb-like_DCNhi/LUMhi	78	280.647	27.0318	0.00019998	-7.49661	0.00071389	10000	212146
0	Inflammatory_mixed_cell_VIMhi	VSMC_fb-like_THBS1hi/SERPINEhi	28	189.449	20.2509	0.00019998	-7.97243	0.00071389	10000	212146
0	Inflammatory_mixed_cell_VIMhi	VSMC_fb-like_TPM1hi	25	43.4031	8.55568	0.0177982	-2.15098	0.0424331	10000	212146
0	Inflammatory_mixed_cell_VIMhi	VSMC_inflamed_CRYABhi	55	79.4451	11.7608	0.0311969	-2.07853	0.0695592	10000	212146
0	Inflammatory_mixed_cell_VIMhi	VSMC_inflamed_contr	88	138.366	16.7514	0.0009999	-3.00665	0.00309452	10000	212146
0	Inflammatory_mixed_cell_VIMhi	VSMC_inflamed_fb-like	58	127.754	15.673	0.00019998	-4.45059	0.00071389	10000	212146
0	Inflammatory_mixed_cell_VIMhi	VSMC_inflamed_lymphocyte	195	231.46	23.3671	0.107589	-1.56033	0.202682	10000	212146
0	Inflammatory_mixed_cell_VIMhi	VSMC_modul	10	17.3081	5.19467	0.177182	-1.40685	0.307348	10000	212146
0	Inflammatory_mixed_cell_VSMC_fb-like_DCNhi/LUMhi	Inflammatory_mixed_cell_VSMC_fb-like_DCNhi/LUMhi	6	6.2598	2.98716	1	-0.0869723	1	10000	212146
0	Inflammatory_mixed_cell_VSMC_fb-like_DCNhi/LUMhi	Inflammatory_mixed_cell_VSMC_inflamed	95	35.7587	7.61369	0.00019998	7.78089	0.00071389	10000	212146
0	Inflammatory_mixed_cell_VSMC_fb-like_DCNhi/LUMhi	Mac_C1Q	1	57.8343	10.8197	0.00019998	-5.25285	0.00071389	10000	212146
0	Inflammatory_mixed_cell_VSMC_fb-like_DCNhi/LUMhi	Mac_C1Q_BMPR2hi	0	2.1227	1.5869	0.281772	-1.33764	0.448318	10000	212146
0	Inflammatory_mixed_cell_VSMC_fb-like_DCNhi/LUMhi	Mac_C1Q_CCL2hi	1	5.4584	2.50373	0.0715928	-1.7807	0.143373	10000	212146
0	Inflammatory_mixed_cell_VSMC_fb-like_DCNhi/LUMhi	Mac_C1Q_FN1hi	0	5.916	2.65743	0.00879912	-2.22621	0.0225096	10000	212146
0	Inflammatory_mixed_cell_VSMC_fb-like_DCNhi/LUMhi	Mac_C1Q_HTRA1hi	1	6.9911	2.91901	0.0269973	-2.05244	0.0612107	10000	212146
0	Inflammatory_mixed_cell_VSMC_fb-like_DCNhi/LUMhi	Mac_C1Q_LYZhi	1	12.6663	4.02881	0.00019998	-2.89572	0.00071389	10000	212146
0	Inflammatory_mixed_cell_VSMC_fb-like_DCNhi/LUMhi	Mac_C1Q_NPIPB5hi	2	9.3631	3.55453	0.0245975	-2.07147	0.0564948	10000	212146
0	Inflammatory_mixed_cell_VSMC_fb-like_DCNhi/LUMhi	Mac_C1Q_THBS1hi	0	1.45	1.28207	0.511149	-1.13098	0.713532	10000	212146
0	Inflammatory_mixed_cell_VSMC_fb-like_DCNhi/LUMhi	Mac_HMOX1	0	58.9171	11.1924	0.00019998	-5.26404	0.00071389	10000	212146
0	Inflammatory_mixed_cell_VSMC_fb-like_DCNhi/LUMhi	Mac_ITGAXhi_CRYABhi	11	20.2479	5.64116	0.0941906	-1.63936	0.18077	10000	212146
0	Inflammatory_mixed_cell_VSMC_fb-like_DCNhi/LUMhi	Mac_ITGAXhi_G2M	11	45.0643	9.83245	0.00019998	-3.46448	0.00071389	10000	212146
0	Inflammatory_mixed_cell_VSMC_fb-like_DCNhi/LUMhi	Mac_ITGAXhi_THBDhi/ITGB3hi	7	22.2817	5.92368	0.00279972	-2.57977	0.00792253	10000	212146
0	Inflammatory_mixed_cell_VSMC_fb-like_DCNhi/LUMhi	Mac_S100A8hi	5	23.4281	5.86589	0.00019998	-3.14157	0.00071389	10000	212146
0	Inflammatory_mixed_cell_VSMC_fb-like_DCNhi/LUMhi	Mac_TREM2hi	1	41.6674	9.71698	0.00019998	-4.18519	0.00071389	10000	212146
0	Inflammatory_mixed_cell_VSMC_fb-like_DCNhi/LUMhi	Mac_TREM2hi_CCL18hi	0	11.376	4.36014	0.00059994	-2.60909	0.00193662	10000	212146
0	Inflammatory_mixed_cell_VSMC_fb-like_DCNhi/LUMhi	Mac_TREM2hi_FN1hi	0	12.9139	4.38581	0.00019998	-2.94448	0.00071389	10000	212146
0	Inflammatory_mixed_cell_VSMC_fb-like_DCNhi/LUMhi	Mac_TREM2hi_G2M	0	3.5404	2.07368	0.0817918	-1.7073	0.160623	10000	212146
0	Inflammatory_mixed_cell_VSMC_fb-like_DCNhi/LUMhi	Mac_TREM2hi_HTRA1hi	4	15.1208	4.50435	0.00479952	-2.4689	0.0129522	10000	212146
0	Inflammatory_mixed_cell_VSMC_fb-like_DCNhi/LUMhi	Mast-cell	0	1.5357	1.31868	0.480152	-1.16457	0.68107	10000	212146
0	Inflammatory_mixed_cell_VSMC_fb-like_DCNhi/LUMhi	Neutrophil	4	13.1139	4.07533	0.0135986	-2.23636	0.0333048	10000	212146
0	Inflammatory_mixed_cell_VSMC_fb-like_DCNhi/LUMhi	Plasma-cell	0	0.827	0.970191	0.918308	-0.852409	1	10000	212146
0	Inflammatory_mixed_cell_VSMC_fb-like_DCNhi/LUMhi	VSMC_contr_BMPR2hi	23	23.1398	5.59214	1	-0.0249994	1	10000	212146
0	Inflammatory_mixed_cell_VSMC_fb-like_DCNhi/LUMhi	VSMC_contr_COL3A1low	111	111.038	16.9667	1	-0.00223968	1	10000	212146
0	Inflammatory_mixed_cell_VSMC_fb-like_DCNhi/LUMhi	VSMC_contr_MYH11hi	102	98.7798	15.1947	0.848315	0.21193	1	10000	212146
0	Inflammatory_mixed_cell_VSMC_fb-like_DCNhi/LUMhi	VSMC_contr_THBS1hi	36	37.1196	7.60688	0.972103	-0.147182	1	10000	212146
0	Inflammatory_mixed_cell_VSMC_fb-like_DCNhi/LUMhi	VSMC_contr_VIMhi	23	11.7518	3.81468	0.0141986	2.94866	0.0346353	10000	212146
0	Inflammatory_mixed_cell_VSMC_fb-like_DCNhi/LUMhi	VSMC_fb-like_CDH11hi	76	77.1265	12.6818	0.994101	-0.0888278	1	10000	212146
0	Inflammatory_mixed_cell_VSMC_fb-like_DCNhi/LUMhi	VSMC_fb-like_DCNhi/LUMhi	70	99.1	15.4999	0.0549945	-1.87743	0.114277	10000	212146
0	Inflammatory_mixed_cell_VSMC_fb-like_DCNhi/LUMhi	VSMC_fb-like_THBS1hi/SERPINEhi	16	66.5734	11.5929	0.00019998	-4.36246	0.00071389	10000	212146
0	Inflammatory_mixed_cell_VSMC_fb-like_DCNhi/LUMhi	VSMC_fb-like_TPM1hi	19	16.8012	4.79957	0.694331	0.458124	0.897557	10000	212146
0	Inflammatory_mixed_cell_VSMC_fb-like_DCNhi/LUMhi	VSMC_inflamed_CRYABhi	24	31.6884	7.10479	0.315768	-1.08214	0.490828	10000	212146
0	Inflammatory_mixed_cell_VSMC_fb-like_DCNhi/LUMhi	VSMC_inflamed_contr	51	53.3113	9.95208	0.880112	-0.232243	1	10000	212146
0	Inflammatory_mixed_cell_VSMC_fb-like_DCNhi/LUMhi	VSMC_inflamed_fb-like	29	52.3769	9.68316	0.0107989	-2.41418	0.0270841	10000	212146
0	Inflammatory_mixed_cell_VSMC_fb-like_DCNhi/LUMhi	VSMC_inflamed_lymphocyte	157	93.6133	14.5079	0.00079992	4.36912	0.00252087	10000	212146
0	Inflammatory_mixed_cell_VSMC_fb-like_DCNhi/LUMhi	VSMC_modul	3	5.0875	2.63261	0.59614	-0.792939	0.801654	10000	212146
0	Inflammatory_mixed_cell_VSMC_inflamed	Inflammatory_mixed_cell_VSMC_inflamed	412	94.07	13.964	0.00019998	22.7678	0.00071389	10000	212146
0	Inflammatory_mixed_cell_VSMC_inflamed	Mac_C1Q	34	150.115	17.9	0.00019998	-6.48688	0.00071389	10000	212146
0	Inflammatory_mixed_cell_VSMC_inflamed	Mac_C1Q_BMPR2hi	3	9.5753	3.76119	0.0651935	-1.7482	0.132067	10000	212146
0	Inflammatory_mixed_cell_VSMC_inflamed	Mac_C1Q_CCL2hi	11	21.2575	5.41248	0.049995	-1.89516	0.105011	10000	212146
0	Inflammatory_mixed_cell_VSMC_inflamed	Mac_C1Q_FN1hi	0	19.6756	5.29129	0.00019998	-3.71849	0.00071389	10000	212146
0	Inflammatory_mixed_cell_VSMC_inflamed	Mac_C1Q_HTRA1hi	14	31.822	6.8901	0.00359964	-2.58661	0.00998519	10000	212146
0	Inflammatory_mixed_cell_VSMC_inflamed	Mac_C1Q_LYZhi	10	64.912	10.4634	0.00019998	-5.24799	0.00071389	10000	212146
0	Inflammatory_mixed_cell_VSMC_inflamed	Mac_C1Q_NPIPB5hi	9	23.2626	5.97585	0.0079992	-2.3867	0.0206162	10000	212146
0	Inflammatory_mixed_cell_VSMC_inflamed	Mac_C1Q_THBS1hi	0	4.9201	2.61157	0.0305969	-1.88396	0.0684142	10000	212146
0	Inflammatory_mixed_cell_VSMC_inflamed	Mac_HMOX1	1	201.186	20.5892	0.00019998	-9.72287	0.00071389	10000	212146
0	Inflammatory_mixed_cell_VSMC_inflamed	Mac_ITGAXhi_CRYABhi	105	56.6111	9.89506	0.00019998	4.89021	0.00071389	10000	212146
0	Inflammatory_mixed_cell_VSMC_inflamed	Mac_ITGAXhi_G2M	64	97.4211	15.2058	0.019998	-2.19791	0.0470531	10000	212146
0	Inflammatory_mixed_cell_VSMC_inflamed	Mac_ITGAXhi_THBDhi/ITGB3hi	42	52.3714	9.59912	0.30037	-1.08045	0.471487	10000	212146
0	Inflammatory_mixed_cell_VSMC_inflamed	Mac_S100A8hi	34	75.825	11.0771	0.00019998	-3.77579	0.00071389	10000	212146
0	Inflammatory_mixed_cell_VSMC_inflamed	Mac_TREM2hi	8	94.5193	14.6164	0.00019998	-5.91931	0.00071389	10000	212146
0	Inflammatory_mixed_cell_VSMC_inflamed	Mac_TREM2hi_CCL18hi	1	29.4579	7.09847	0.00019998	-4.00902	0.00071389	10000	212146
0	Inflammatory_mixed_cell_VSMC_inflamed	Mac_TREM2hi_FN1hi	0	26.5006	6.60946	0.00019998	-4.00949	0.00071389	10000	212146
0	Inflammatory_mixed_cell_VSMC_inflamed	Mac_TREM2hi_G2M	1	9.0171	3.61909	0.00839916	-2.21523	0.0215742	10000	212146
0	Inflammatory_mixed_cell_VSMC_inflamed	Mac_TREM2hi_HTRA1hi	22	49.9524	8.83699	0.00039996	-3.16311	0.0013388	10000	212146
0	Inflammatory_mixed_cell_VSMC_inflamed	Mast-cell	5	7.1715	3.27843	0.655934	-0.66236	0.861521	10000	212146
0	Inflammatory_mixed_cell_VSMC_inflamed	Neutrophil	36	47.2157	8.38596	0.191781	-1.33744	0.327987	10000	212146
0	Inflammatory_mixed_cell_VSMC_inflamed	Plasma-cell	1	3.8011	2.36354	0.324368	-1.18513	0.501206	10000	212146
0	Inflammatory_mixed_cell_VSMC_inflamed	VSMC_contr_BMPR2hi	203	119.936	14.3968	0.00019998	5.76961	0.00071389	10000	212146
0	Inflammatory_mixed_cell_VSMC_inflamed	VSMC_contr_COL3A1low	1071	719.222	47.3727	0.00019998	7.42576	0.00071389	10000	212146
0	Inflammatory_mixed_cell_VSMC_inflamed	VSMC_contr_MYH11hi	1141	619.376	42.8006	0.00019998	12.1873	0.00071389	10000	212146
0	Inflammatory_mixed_cell_VSMC_inflamed	VSMC_contr_THBS1hi	329	226.885	21.09	0.00019998	4.84187	0.00071389	10000	212146
0	Inflammatory_mixed_cell_VSMC_inflamed	VSMC_contr_VIMhi	130	69.0674	10.3163	0.00019998	5.90646	0.00071389	10000	212146
0	Inflammatory_mixed_cell_VSMC_inflamed	VSMC_fb-like_CDH11hi	460	256.634	23.1783	0.00019998	8.774	0.00071389	10000	212146
0	Inflammatory_mixed_cell_VSMC_inflamed	VSMC_fb-like_DCNhi/LUMhi	406	350.551	29.914	0.069993	1.85363	0.140485	10000	212146
0	Inflammatory_mixed_cell_VSMC_inflamed	VSMC_fb-like_THBS1hi/SERPINEhi	109	214.527	20.4086	0.00019998	-5.17072	0.00071389	10000	212146
0	Inflammatory_mixed_cell_VSMC_inflamed	VSMC_fb-like_TPM1hi	92	50.8275	8.91641	0.00019998	4.61761	0.00071389	10000	212146
0	Inflammatory_mixed_cell_VSMC_inflamed	VSMC_inflamed_CRYABhi	280	232.599	22.3979	0.0427957	2.11633	0.0916818	10000	212146
0	Inflammatory_mixed_cell_VSMC_inflamed	VSMC_inflamed_contr	525	357.686	28.8214	0.00019998	5.80518	0.00071389	10000	212146
0	Inflammatory_mixed_cell_VSMC_inflamed	VSMC_inflamed_fb-like	313	330.453	27.6274	0.553145	-0.631718	0.757999	10000	212146
0	Inflammatory_mixed_cell_VSMC_inflamed	VSMC_inflamed_lymphocyte	1125	462.059	34.5159	0.00019998	19.2068	0.00071389	10000	212146
0	Inflammatory_mixed_cell_VSMC_inflamed	VSMC_modul	33	25.8041	6.34094	0.291571	1.13483	0.460448	10000	212146
0	Mac_C1Q	Mac_C1Q	25	220.604	24.1313	0.00019998	-8.10583	0.00071389	10000	212146
0	Mac_C1Q	Mac_C1Q_BMPR2hi	5	23.3323	6.17426	0.00059994	-2.96915	0.00193662	10000	212146
0	Mac_C1Q	Mac_C1Q_CCL2hi	35	60.8207	10.2438	0.0059994	-2.52062	0.0158776	10000	212146
0	Mac_C1Q	Mac_C1Q_FN1hi	9	61.7903	10.4043	0.00019998	-5.07387	0.00071389	10000	212146
0	Mac_C1Q	Mac_C1Q_HTRA1hi	55	83.1762	11.7702	0.0111989	-2.39385	0.0280116	10000	212146
0	Mac_C1Q	Mac_C1Q_LYZhi	24	89.9874	13.0481	0.00019998	-5.05725	0.00071389	10000	212146
0	Mac_C1Q	Mac_C1Q_NPIPB5hi	12	79.8989	13.0694	0.00019998	-5.19526	0.00071389	10000	212146
0	Mac_C1Q	Mac_C1Q_THBS1hi	1	15.5351	5.14406	0.00019998	-2.82561	0.00071389	10000	212146
0	Mac_C1Q	Mac_HMOX1	13	393.468	31.1488	0.00019998	-12.2145	0.00071389	10000	212146
0	Mac_C1Q	Mac_ITGAXhi_CRYABhi	10	88.9158	13.8558	0.00019998	-5.69551	0.00071389	10000	212146
0	Mac_C1Q	Mac_ITGAXhi_G2M	13	207.998	23.5448	0.00019998	-8.28203	0.00071389	10000	212146
0	Mac_C1Q	Mac_ITGAXhi_THBDhi/ITGB3hi	11	152.438	18.9035	0.00019998	-7.48211	0.00071389	10000	212146
0	Mac_C1Q	Mac_S100A8hi	13	186.002	19.6486	0.00019998	-8.80478	0.00071389	10000	212146
0	Mac_C1Q	Mac_TREM2hi	9	444.598	36.4961	0.00019998	-11.9355	0.00071389	10000	212146
0	Mac_C1Q	Mac_TREM2hi_CCL18hi	1	185.405	19.9606	0.00019998	-9.23844	0.00071389	10000	212146
0	Mac_C1Q	Mac_TREM2hi_FN1hi	0	126.296	16.533	0.00019998	-7.63902	0.00071389	10000	212146
0	Mac_C1Q	Mac_TREM2hi_G2M	3	34.5023	8.0514	0.00019998	-3.91265	0.00071389	10000	212146
0	Mac_C1Q	Mac_TREM2hi_HTRA1hi	11	161.513	16.9768	0.00019998	-8.86583	0.00071389	10000	212146
0	Mac_C1Q	Mast-cell	5	14.4182	4.99194	0.0429957	-1.88668	0.0920272	10000	212146
0	Mac_C1Q	Neutrophil	5	110.087	14.8239	0.00019998	-7.08905	0.00071389	10000	212146
0	Mac_C1Q	Plasma-cell	1	8.731	3.66527	0.0125987	-2.10926	0.0310875	10000	212146
0	Mac_C1Q	VSMC_contr_BMPR2hi	69	187.806	17.9086	0.00019998	-6.63403	0.00071389	10000	212146
0	Mac_C1Q	VSMC_contr_COL3A1low	349	879.115	49.5095	0.00019998	-10.7073	0.00071389	10000	212146
0	Mac_C1Q	VSMC_contr_MYH11hi	312	738.526	43.0364	0.00019998	-9.91081	0.00071389	10000	212146
0	Mac_C1Q	VSMC_contr_THBS1hi	145	268.757	22.23	0.00019998	-5.56711	0.00071389	10000	212146
0	Mac_C1Q	VSMC_contr_VIMhi	52	101.483	12.6515	0.00019998	-3.91119	0.00071389	10000	212146
0	Mac_C1Q	VSMC_fb-like_CDH11hi	161	540.173	35.8578	0.00019998	-10.5744	0.00071389	10000	212146
0	Mac_C1Q	VSMC_fb-like_DCNhi/LUMhi	137	735.931	45.77	0.00019998	-13.0857	0.00071389	10000	212146
0	Mac_C1Q	VSMC_fb-like_THBS1hi/SERPINEhi	63	517.818	34.8058	0.00019998	-13.0673	0.00071389	10000	212146
0	Mac_C1Q	VSMC_fb-like_TPM1hi	31	108.682	14.8037	0.00019998	-5.24749	0.00071389	10000	212146
0	Mac_C1Q	VSMC_inflamed_CRYABhi	86	234.718	20.8519	0.00019998	-7.13211	0.00071389	10000	212146
0	Mac_C1Q	VSMC_inflamed_contr	133	437.565	31.3263	0.00019998	-9.72234	0.00071389	10000	212146
0	Mac_C1Q	VSMC_inflamed_fb-like	158	280.935	23.4526	0.00019998	-5.24188	0.00071389	10000	212146
0	Mac_C1Q	VSMC_inflamed_lymphocyte	341	555.317	36.3982	0.00019998	-5.88814	0.00071389	10000	212146
0	Mac_C1Q	VSMC_modul	18	99.801	13.4169	0.00019998	-6.09688	0.00071389	10000	212146
0	Mac_C1Q_BMPR2hi	Mac_C1Q_BMPR2hi	1	1.509	1.29395	1	-0.393368	1	10000	212146
0	Mac_C1Q_BMPR2hi	Mac_C1Q_CCL2hi	3	4.7626	2.3296	0.636336	-0.75661	0.84152	10000	212146
0	Mac_C1Q_BMPR2hi	Mac_C1Q_FN1hi	1	6.1426	2.69653	0.0449955	-1.90712	0.0958374	10000	212146
0	Mac_C1Q_BMPR2hi	Mac_C1Q_HTRA1hi	10	10.8325	3.70649	0.978302	-0.224606	1	10000	212146
0	Mac_C1Q_BMPR2hi	Mac_C1Q_LYZhi	3	6.282	2.72413	0.30237	-1.20479	0.47386	10000	212146
0	Mac_C1Q_BMPR2hi	Mac_C1Q_NPIPB5hi	0	3.2271	2.01661	0.113389	-1.60026	0.211907	10000	212146
0	Mac_C1Q_BMPR2hi	Mac_C1Q_THBS1hi	0	1.1691	1.11342	0.640536	-1.05001	0.846079	10000	212146
0	Mac_C1Q_BMPR2hi	Mac_HMOX1	2	30.574	7.41219	0.00019998	-3.855	0.00071389	10000	212146
0	Mac_C1Q_BMPR2hi	Mac_ITGAXhi_CRYABhi	3	3.181	1.9952	1	-0.0907175	1	10000	212146
0	Mac_C1Q_BMPR2hi	Mac_ITGAXhi_G2M	2	6.4461	3.36225	0.209179	-1.32236	0.352718	10000	212146
0	Mac_C1Q_BMPR2hi	Mac_ITGAXhi_THBDhi/ITGB3hi	0	5.6428	2.77442	0.0189981	-2.03387	0.0449528	10000	212146
0	Mac_C1Q_BMPR2hi	Mac_S100A8hi	2	10.0833	3.60119	0.0105989	-2.24462	0.0266044	10000	212146
0	Mac_C1Q_BMPR2hi	Mac_TREM2hi	1	22.6238	6.85146	0.00019998	-3.15609	0.00071389	10000	212146
0	Mac_C1Q_BMPR2hi	Mac_TREM2hi_CCL18hi	0	16.2799	5.27778	0.00019998	-3.08461	0.00071389	10000	212146
0	Mac_C1Q_BMPR2hi	Mac_TREM2hi_FN1hi	0	8.6342	3.49568	0.00179982	-2.46996	0.00530077	10000	212146
0	Mac_C1Q_BMPR2hi	Mac_TREM2hi_G2M	1	2.3836	1.63788	0.667733	-0.844751	0.873048	10000	212146
0	Mac_C1Q_BMPR2hi	Mac_TREM2hi_HTRA1hi	1	16.4543	4.89482	0.00019998	-3.15727	0.00071389	10000	212146
0	Mac_C1Q_BMPR2hi	Mast-cell	0	0.9435	0.999254	0.79832	-0.944205	0.990935	10000	212146
0	Mac_C1Q_BMPR2hi	Neutrophil	0	5.6968	2.62413	0.0115988	-2.17093	0.0289139	10000	212146
0	Mac_C1Q_BMPR2hi	Plasma-cell	0	1.0244	1.04547	0.740326	-0.979848	0.939014	10000	212146
0	Mac_C1Q_BMPR2hi	VSMC_contr_BMPR2hi	6	18.8274	5.07951	0.0049995	-2.52532	0.0134596	10000	212146
0	Mac_C1Q_BMPR2hi	VSMC_contr_COL3A1low	32	95.241	16.2359	0.00019998	-3.89514	0.00071389	10000	212146
0	Mac_C1Q_BMPR2hi	VSMC_contr_MYH11hi	32	85.4027	14.7754	0.00019998	-3.6143	0.00071389	10000	212146
0	Mac_C1Q_BMPR2hi	VSMC_contr_THBS1hi	13	31.3366	7.04709	0.0049995	-2.60201	0.0134596	10000	212146
0	Mac_C1Q_BMPR2hi	VSMC_contr_VIMhi	3	8.9811	3.31303	0.0637936	-1.80533	0.129736	10000	212146
0	Mac_C1Q_BMPR2hi	VSMC_fb-like_CDH11hi	14	33.5948	7.49484	0.00279972	-2.61444	0.00792253	10000	212146
0	Mac_C1Q_BMPR2hi	VSMC_fb-like_DCNhi/LUMhi	10	42.1572	9.15855	0.00019998	-3.51117	0.00071389	10000	212146
0	Mac_C1Q_BMPR2hi	VSMC_fb-like_THBS1hi/SERPINEhi	6	41.572	8.77875	0.00019998	-4.05206	0.00071389	10000	212146
0	Mac_C1Q_BMPR2hi	VSMC_fb-like_TPM1hi	1	4.8715	2.46	0.120988	-1.57378	0.223704	10000	212146
0	Mac_C1Q_BMPR2hi	VSMC_inflamed_CRYABhi	7	26.5867	6.68898	0.00139986	-2.9282	0.00420155	10000	212146
0	Mac_C1Q_BMPR2hi	VSMC_inflamed_contr	20	48.4823	10.0967	0.00119988	-2.82096	0.00365261	10000	212146
0	Mac_C1Q_BMPR2hi	VSMC_inflamed_fb-like	12	25.2925	6.43993	0.0275972	-2.06407	0.062379	10000	212146
0	Mac_C1Q_BMPR2hi	VSMC_inflamed_lymphocyte	26	38.616	8.87693	0.151385	-1.42121	0.269577	10000	212146
0	Mac_C1Q_BMPR2hi	VSMC_modul	1	11.121	4.14342	0.00279972	-2.44267	0.00792253	10000	212146
0	Mac_C1Q_CCL2hi	Mac_C1Q_CCL2hi	15	8.3698	3.16127	0.0723928	2.09732	0.144745	10000	212146
0	Mac_C1Q_CCL2hi	Mac_C1Q_FN1hi	9	12.1955	3.83023	0.494951	-0.834284	0.696423	10000	212146
0	Mac_C1Q_CCL2hi	Mac_C1Q_HTRA1hi	29	22.7534	5.28976	0.283972	1.18088	0.451147	10000	212146
0	Mac_C1Q_CCL2hi	Mac_C1Q_LYZhi	9	14.6426	4.28582	0.214779	-1.31657	0.360511	10000	212146
0	Mac_C1Q_CCL2hi	Mac_C1Q_NPIPB5hi	5	9.7773	3.61523	0.215378	-1.32144	0.361263	10000	212146
0	Mac_C1Q_CCL2hi	Mac_C1Q_THBS1hi	4	3.2187	1.89659	0.80092	0.411949	0.993354	10000	212146
0	Mac_C1Q_CCL2hi	Mac_HMOX1	10	48.5924	8.96768	0.00019998	-4.3035	0.00071389	10000	212146
0	Mac_C1Q_CCL2hi	Mac_ITGAXhi_CRYABhi	2	7.7138	3.08034	0.0541946	-1.85493	0.112823	10000	212146
0	Mac_C1Q_CCL2hi	Mac_ITGAXhi_G2M	3	15.2036	4.83425	0.00239976	-2.52441	0.00688831	10000	212146
0	Mac_C1Q_CCL2hi	Mac_ITGAXhi_THBDhi/ITGB3hi	5	16.1683	4.91052	0.00919908	-2.27436	0.0234346	10000	212146
0	Mac_C1Q_CCL2hi	Mac_S100A8hi	26	30.6039	6.56073	0.548945	-0.701736	0.7535	10000	212146
0	Mac_C1Q_CCL2hi	Mac_TREM2hi	3	56.0613	11.6765	0.00019998	-4.54429	0.00071389	10000	212146
0	Mac_C1Q_CCL2hi	Mac_TREM2hi_CCL18hi	4	26.2358	6.58495	0.00019998	-3.37676	0.00071389	10000	212146
0	Mac_C1Q_CCL2hi	Mac_TREM2hi_FN1hi	0	15.2116	4.71044	0.00019998	-3.22934	0.00071389	10000	212146
0	Mac_C1Q_CCL2hi	Mac_TREM2hi_G2M	6	4.8581	2.36575	0.719528	0.48268	0.919564	10000	212146
0	Mac_C1Q_CCL2hi	Mac_TREM2hi_HTRA1hi	14	30.6596	6.43599	0.00579942	-2.58851	0.0153864	10000	212146
0	Mac_C1Q_CCL2hi	Mast-cell	1	3.0938	1.88144	0.407559	-1.11287	0.599174	10000	212146
0	Mac_C1Q_CCL2hi	Neutrophil	4	19.2248	4.99807	0.00059994	-3.04614	0.00193662	10000	212146
0	Mac_C1Q_CCL2hi	Plasma-cell	1	1.9357	1.46539	0.882912	-0.638533	1	10000	212146
0	Mac_C1Q_CCL2hi	VSMC_contr_BMPR2hi	38	62.7889	9.42962	0.00459954	-2.62883	0.0124645	10000	212146
0	Mac_C1Q_CCL2hi	VSMC_contr_COL3A1low	227	321.48	29.3804	0.00119988	-3.21576	0.00365261	10000	212146
0	Mac_C1Q_CCL2hi	VSMC_contr_MYH11hi	204	219.197	22.4708	0.524148	-0.676287	0.727214	10000	212146
0	Mac_C1Q_CCL2hi	VSMC_contr_THBS1hi	66	81.3517	11.0196	0.173583	-1.39313	0.301961	10000	212146
0	Mac_C1Q_CCL2hi	VSMC_contr_VIMhi	45	35.7651	6.69082	0.193181	1.38023	0.330117	10000	212146
0	Mac_C1Q_CCL2hi	VSMC_fb-like_CDH11hi	107	118.312	13.7867	0.436356	-0.820518	0.632419	10000	212146
0	Mac_C1Q_CCL2hi	VSMC_fb-like_DCNhi/LUMhi	98	125.44	15.831	0.0727927	-1.73334	0.145436	10000	212146
0	Mac_C1Q_CCL2hi	VSMC_fb-like_THBS1hi/SERPINEhi	19	101.175	12.9929	0.00019998	-6.32458	0.00071389	10000	212146
0	Mac_C1Q_CCL2hi	VSMC_fb-like_TPM1hi	4	16.5622	4.53671	0.00119988	-2.76901	0.00365261	10000	212146
0	Mac_C1Q_CCL2hi	VSMC_inflamed_CRYABhi	47	84.5066	11.8962	0.00059994	-3.15283	0.00193662	10000	212146
0	Mac_C1Q_CCL2hi	VSMC_inflamed_contr	94	156.689	17.657	0.00019998	-3.55036	0.00071389	10000	212146
0	Mac_C1Q_CCL2hi	VSMC_inflamed_fb-like	60	89.8068	11.7957	0.0079992	-2.52693	0.0206162	10000	212146
0	Mac_C1Q_CCL2hi	VSMC_inflamed_lymphocyte	97	126.768	15.1164	0.0425957	-1.96928	0.0913175	10000	212146
0	Mac_C1Q_CCL2hi	VSMC_modul	10	35.3125	7.58049	0.00019998	-3.33916	0.00071389	10000	212146
0	Mac_C1Q_FN1hi	Mac_C1Q_FN1hi	1	7.1089	2.94734	0.0173983	-2.07268	0.0415629	10000	212146
0	Mac_C1Q_FN1hi	Mac_C1Q_HTRA1hi	2	22.6086	5.42925	0.00019998	-3.79584	0.00071389	10000	212146
0	Mac_C1Q_FN1hi	Mac_C1Q_LYZhi	1	14.6999	4.25242	0.00019998	-3.22167	0.00071389	10000	212146
0	Mac_C1Q_FN1hi	Mac_C1Q_NPIPB5hi	0	8.5365	3.31977	0.00139986	-2.57141	0.00420155	10000	212146
0	Mac_C1Q_FN1hi	Mac_C1Q_THBS1hi	1	2.6314	1.72068	0.551745	-0.948114	0.756371	10000	212146
0	Mac_C1Q_FN1hi	Mac_HMOX1	6	71.5109	11.4829	0.00019998	-5.70511	0.00071389	10000	212146
0	Mac_C1Q_FN1hi	Mac_ITGAXhi_CRYABhi	1	8.8057	3.37683	0.00759924	-2.31155	0.0196803	10000	212146
0	Mac_C1Q_FN1hi	Mac_ITGAXhi_G2M	2	19.0653	5.59872	0.00019998	-3.04807	0.00071389	10000	212146
0	Mac_C1Q_FN1hi	Mac_ITGAXhi_THBDhi/ITGB3hi	1	19.2341	5.39113	0.00019998	-3.38224	0.00071389	10000	212146
0	Mac_C1Q_FN1hi	Mac_S100A8hi	7	29.7302	6.60129	0.00059994	-3.4433	0.00193662	10000	212146
0	Mac_C1Q_FN1hi	Mac_TREM2hi	1	75.7144	13.7342	0.00019998	-5.44003	0.00071389	10000	212146
0	Mac_C1Q_FN1hi	Mac_TREM2hi_CCL18hi	1	42.8852	8.73962	0.00019998	-4.79256	0.00071389	10000	212146
0	Mac_C1Q_FN1hi	Mac_TREM2hi_FN1hi	0	24.4614	6.08039	0.00019998	-4.023	0.00071389	10000	212146
0	Mac_C1Q_FN1hi	Mac_TREM2hi_G2M	1	6.4792	2.82194	0.0387961	-1.94164	0.0843133	10000	212146
0	Mac_C1Q_FN1hi	Mac_TREM2hi_HTRA1hi	2	37.963	7.59096	0.00019998	-4.73761	0.00071389	10000	212146
0	Mac_C1Q_FN1hi	Mast-cell	1	2.5245	1.68416	0.59834	-0.905198	0.803753	10000	212146
0	Mac_C1Q_FN1hi	Neutrophil	0	17.1704	4.72413	0.00019998	-3.63462	0.00071389	10000	212146
0	Mac_C1Q_FN1hi	Plasma-cell	0	2.0458	1.50243	0.284372	-1.36166	0.451614	10000	212146
0	Mac_C1Q_FN1hi	VSMC_contr_BMPR2hi	10	41.484	7.50409	0.00019998	-4.19558	0.00071389	10000	212146
0	Mac_C1Q_FN1hi	VSMC_contr_COL3A1low	43	204.815	23.1109	0.00019998	-7.00168	0.00071389	10000	212146
0	Mac_C1Q_FN1hi	VSMC_contr_MYH11hi	24	178.853	20.7615	0.00019998	-7.4587	0.00071389	10000	212146
0	Mac_C1Q_FN1hi	VSMC_contr_THBS1hi	28	64.6446	9.96399	0.00019998	-3.6777	0.00071389	10000	212146
0	Mac_C1Q_FN1hi	VSMC_contr_VIMhi	9	21.9678	5.18411	0.00539946	-2.50145	0.014431	10000	212146
0	Mac_C1Q_FN1hi	VSMC_fb-like_CDH11hi	24	85.7798	12.0898	0.00019998	-5.11006	0.00071389	10000	212146
0	Mac_C1Q_FN1hi	VSMC_fb-like_DCNhi/LUMhi	17	106.993	15.0516	0.00019998	-5.97899	0.00071389	10000	212146
0	Mac_C1Q_FN1hi	VSMC_fb-like_THBS1hi/SERPINEhi	9	100.653	13.7328	0.00019998	-6.67407	0.00071389	10000	212146
0	Mac_C1Q_FN1hi	VSMC_fb-like_TPM1hi	1	13.2469	4.16674	0.00039996	-2.9392	0.0013388	10000	212146
0	Mac_C1Q_FN1hi	VSMC_inflamed_CRYABhi	8	54.1709	9.45497	0.00019998	-4.88324	0.00071389	10000	212146
0	Mac_C1Q_FN1hi	VSMC_inflamed_contr	10	101.685	14.357	0.00019998	-6.38605	0.00071389	10000	212146
0	Mac_C1Q_FN1hi	VSMC_inflamed_fb-like	14	56.3201	9.2721	0.00019998	-4.56424	0.00071389	10000	212146
0	Mac_C1Q_FN1hi	VSMC_inflamed_lymphocyte	20	84.7327	12.4914	0.00019998	-5.1822	0.00071389	10000	212146
0	Mac_C1Q_FN1hi	VSMC_modul	2	23.987	6.10004	0.00019998	-3.60441	0.00071389	10000	212146
0	Mac_C1Q_HTRA1hi	Mac_C1Q_HTRA1hi	74	23.0547	5.69573	0.00019998	8.94448	0.00071389	10000	212146
0	Mac_C1Q_HTRA1hi	Mac_C1Q_LYZhi	9	22.4055	5.36856	0.00619938	-2.49704	0.0163764	10000	212146
0	Mac_C1Q_HTRA1hi	Mac_C1Q_NPIPB5hi	5	9.9971	3.62722	0.19778	-1.37767	0.337034	10000	212146
0	Mac_C1Q_HTRA1hi	Mac_C1Q_THBS1hi	5	5.5211	2.57666	1	-0.202239	1	10000	212146
0	Mac_C1Q_HTRA1hi	Mac_HMOX1	12	95.3857	12.9203	0.00019998	-6.45384	0.00071389	10000	212146
0	Mac_C1Q_HTRA1hi	Mac_ITGAXhi_CRYABhi	3	10.0486	3.61318	0.0379962	-1.9508	0.0828275	10000	212146
0	Mac_C1Q_HTRA1hi	Mac_ITGAXhi_G2M	17	21.0057	5.96944	0.590941	-0.671034	0.796165	10000	212146
0	Mac_C1Q_HTRA1hi	Mac_ITGAXhi_THBDhi/ITGB3hi	2	18.4999	5.07486	0.00039996	-3.2513	0.0013388	10000	212146
0	Mac_C1Q_HTRA1hi	Mac_S100A8hi	25	38.4279	7.16356	0.0537946	-1.87447	0.112077	10000	212146
0	Mac_C1Q_HTRA1hi	Mac_TREM2hi	10	73.9729	12.4726	0.00019998	-5.12908	0.00071389	10000	212146
0	Mac_C1Q_HTRA1hi	Mac_TREM2hi_CCL18hi	5	47.9813	9.1798	0.00019998	-4.68216	0.00071389	10000	212146
0	Mac_C1Q_HTRA1hi	Mac_TREM2hi_FN1hi	2	26.1307	6.17403	0.00019998	-3.90842	0.00071389	10000	212146
0	Mac_C1Q_HTRA1hi	Mac_TREM2hi_G2M	1	7.9218	3.14879	0.0131987	-2.19824	0.0324181	10000	212146
0	Mac_C1Q_HTRA1hi	Mac_TREM2hi_HTRA1hi	37	58.1657	9.36804	0.0189981	-2.25935	0.0449528	10000	212146
0	Mac_C1Q_HTRA1hi	Mast-cell	0	3.7206	2.12568	0.0669933	-1.75031	0.135278	10000	212146
0	Mac_C1Q_HTRA1hi	Neutrophil	2	21.1694	5.14524	0.00019998	-3.72566	0.00071389	10000	212146
0	Mac_C1Q_HTRA1hi	Plasma-cell	0	4.1983	2.23427	0.0437956	-1.87904	0.0935427	10000	212146
0	Mac_C1Q_HTRA1hi	VSMC_contr_BMPR2hi	57	91.9417	11.5551	0.00079992	-3.02392	0.00252087	10000	212146
0	Mac_C1Q_HTRA1hi	VSMC_contr_COL3A1low	321	470.778	36.3725	0.00019998	-4.11789	0.00071389	10000	212146
0	Mac_C1Q_HTRA1hi	VSMC_contr_MYH11hi	306	376.054	30.3527	0.0179982	-2.30801	0.0428764	10000	212146
0	Mac_C1Q_HTRA1hi	VSMC_contr_THBS1hi	128	135.632	14.8264	0.651535	-0.514759	0.857481	10000	212146
0	Mac_C1Q_HTRA1hi	VSMC_contr_VIMhi	44	46.705	7.8451	0.80092	-0.344801	0.993354	10000	212146
0	Mac_C1Q_HTRA1hi	VSMC_fb-like_CDH11hi	197	147.659	15.5956	0.00519948	3.16375	0.0139453	10000	212146
0	Mac_C1Q_HTRA1hi	VSMC_fb-like_DCNhi/LUMhi	124	159.164	17.1839	0.0343966	-2.04636	0.0758235	10000	212146
0	Mac_C1Q_HTRA1hi	VSMC_fb-like_THBS1hi/SERPINEhi	69	153.597	16.6256	0.00019998	-5.08833	0.00071389	10000	212146
0	Mac_C1Q_HTRA1hi	VSMC_fb-like_TPM1hi	18	17.9624	4.74129	1	0.00793034	1	10000	212146
0	Mac_C1Q_HTRA1hi	VSMC_inflamed_CRYABhi	86	137.343	15.6633	0.00079992	-3.27793	0.00252087	10000	212146
0	Mac_C1Q_HTRA1hi	VSMC_inflamed_contr	178	251.752	23.5488	0.0009999	-3.13187	0.00309452	10000	212146
0	Mac_C1Q_HTRA1hi	VSMC_inflamed_fb-like	176	113.219	13.7107	0.00039996	4.57898	0.0013388	10000	212146
0	Mac_C1Q_HTRA1hi	VSMC_inflamed_lymphocyte	174	169.116	17.8197	0.79672	0.274063	0.989409	10000	212146
0	Mac_C1Q_HTRA1hi	VSMC_modul	18	69.1194	10.9874	0.00019998	-4.65253	0.00071389	10000	212146
0	Mac_C1Q_LYZhi	Mac_C1Q_LYZhi	5	15.3801	4.59217	0.009999	-2.26039	0.0252557	10000	212146
0	Mac_C1Q_LYZhi	Mac_C1Q_NPIPB5hi	14	15.5234	4.64044	0.871513	-0.328288	1	10000	212146
0	Mac_C1Q_LYZhi	Mac_C1Q_THBS1hi	3	3.6619	2.0664	1	-0.320316	1	10000	212146
0	Mac_C1Q_LYZhi	Mac_HMOX1	7	97.3084	13.3796	0.00019998	-6.74971	0.00071389	10000	212146
0	Mac_C1Q_LYZhi	Mac_ITGAXhi_CRYABhi	2	19.015	5.13396	0.00019998	-3.3142	0.00071389	10000	212146
0	Mac_C1Q_LYZhi	Mac_ITGAXhi_G2M	3	34.6078	7.9581	0.00019998	-3.97178	0.00071389	10000	212146
0	Mac_C1Q_LYZhi	Mac_ITGAXhi_THBDhi/ITGB3hi	2	29.9904	6.98817	0.00019998	-4.0054	0.00071389	10000	212146
0	Mac_C1Q_LYZhi	Mac_S100A8hi	19	45.1178	8.2443	0.00039996	-3.16798	0.0013388	10000	212146
0	Mac_C1Q_LYZhi	Mac_TREM2hi	2	92.9416	16.0247	0.00019998	-5.67507	0.00071389	10000	212146
0	Mac_C1Q_LYZhi	Mac_TREM2hi_CCL18hi	2	39.048	8.34808	0.00019998	-4.4379	0.00071389	10000	212146
0	Mac_C1Q_LYZhi	Mac_TREM2hi_FN1hi	1	26.8701	6.65473	0.00019998	-3.88748	0.00071389	10000	212146
0	Mac_C1Q_LYZhi	Mac_TREM2hi_G2M	0	7.5246	3.07727	0.00359964	-2.44522	0.00998519	10000	212146
0	Mac_C1Q_LYZhi	Mac_TREM2hi_HTRA1hi	2	36.7633	7.14241	0.00019998	-4.86716	0.00071389	10000	212146
0	Mac_C1Q_LYZhi	Mast-cell	1	4.0952	2.19252	0.20098	-1.41171	0.341126	10000	212146
0	Mac_C1Q_LYZhi	Neutrophil	6	27.5059	6.19046	0.00019998	-3.47404	0.00071389	10000	212146
0	Mac_C1Q_LYZhi	Plasma-cell	0	2.3741	1.65806	0.221578	-1.43186	0.369314	10000	212146
0	Mac_C1Q_LYZhi	VSMC_contr_BMPR2hi	17	57.7524	9.04466	0.00019998	-4.50569	0.00071389	10000	212146
0	Mac_C1Q_LYZhi	VSMC_contr_COL3A1low	95	321.408	30.6991	0.00019998	-7.37507	0.00071389	10000	212146
0	Mac_C1Q_LYZhi	VSMC_contr_MYH11hi	118	276.988	27.7227	0.00019998	-5.73494	0.00071389	10000	212146
0	Mac_C1Q_LYZhi	VSMC_contr_THBS1hi	57	101.092	13.2427	0.00019998	-3.32953	0.00071389	10000	212146
0	Mac_C1Q_LYZhi	VSMC_contr_VIMhi	13	29.9367	6.20102	0.00139986	-2.73127	0.00420155	10000	212146
0	Mac_C1Q_LYZhi	VSMC_fb-like_CDH11hi	42	120.545	14.854	0.00019998	-5.28779	0.00071389	10000	212146
0	Mac_C1Q_LYZhi	VSMC_fb-like_DCNhi/LUMhi	54	166.386	19.3025	0.00019998	-5.82237	0.00071389	10000	212146
0	Mac_C1Q_LYZhi	VSMC_fb-like_THBS1hi/SERPINEhi	26	114.58	14.4827	0.00019998	-6.11626	0.00071389	10000	212146
0	Mac_C1Q_LYZhi	VSMC_fb-like_TPM1hi	22	23.6519	5.62369	0.863314	-0.293739	1	10000	212146
0	Mac_C1Q_LYZhi	VSMC_inflamed_CRYABhi	34	103.014	13.7839	0.00019998	-5.00687	0.00071389	10000	212146
0	Mac_C1Q_LYZhi	VSMC_inflamed_contr	39	165.069	19.107	0.00019998	-6.59805	0.00071389	10000	212146
0	Mac_C1Q_LYZhi	VSMC_inflamed_fb-like	75	122.819	15.4115	0.0019998	-3.10283	0.00583587	10000	212146
0	Mac_C1Q_LYZhi	VSMC_inflamed_lymphocyte	125	186.084	20.4829	0.00119988	-2.98222	0.00365261	10000	212146
0	Mac_C1Q_LYZhi	VSMC_modul	7	26.7914	6.58719	0.00019998	-3.00453	0.00071389	10000	212146
0	Mac_C1Q_NPIPB5hi	Mac_C1Q_NPIPB5hi	1	10.341	4.12099	0.00319968	-2.26669	0.00895944	10000	212146
0	Mac_C1Q_NPIPB5hi	Mac_C1Q_THBS1hi	1	2.954	1.97147	0.492751	-0.99114	0.694334	10000	212146
0	Mac_C1Q_NPIPB5hi	Mac_HMOX1	3	47.6544	9.74841	0.00019998	-4.58068	0.00071389	10000	212146
0	Mac_C1Q_NPIPB5hi	Mac_ITGAXhi_CRYABhi	1	12.898	4.28458	0.00039996	-2.77694	0.0013388	10000	212146
0	Mac_C1Q_NPIPB5hi	Mac_ITGAXhi_G2M	1	29.5737	7.52438	0.00019998	-3.79748	0.00071389	10000	212146
0	Mac_C1Q_NPIPB5hi	Mac_ITGAXhi_THBDhi/ITGB3hi	2	21.9659	5.93115	0.00019998	-3.36628	0.00071389	10000	212146
0	Mac_C1Q_NPIPB5hi	Mac_S100A8hi	1	28.6496	6.73755	0.00019998	-4.1038	0.00071389	10000	212146
0	Mac_C1Q_NPIPB5hi	Mac_TREM2hi	1	63.2832	13.3615	0.00019998	-4.66141	0.00071389	10000	212146
0	Mac_C1Q_NPIPB5hi	Mac_TREM2hi_CCL18hi	0	22.2381	6.3429	0.00019998	-3.50598	0.00071389	10000	212146
0	Mac_C1Q_NPIPB5hi	Mac_TREM2hi_FN1hi	0	17.5885	5.37258	0.00019998	-3.27376	0.00071389	10000	212146
0	Mac_C1Q_NPIPB5hi	Mac_TREM2hi_G2M	0	4.6986	2.41424	0.0305969	-1.9462	0.0684142	10000	212146
0	Mac_C1Q_NPIPB5hi	Mac_TREM2hi_HTRA1hi	0	17.4394	4.86302	0.00019998	-3.58613	0.00071389	10000	212146
0	Mac_C1Q_NPIPB5hi	Mast-cell	1	2.1353	1.59656	0.788921	-0.711093	0.982692	10000	212146
0	Mac_C1Q_NPIPB5hi	Neutrophil	2	22.0036	5.82939	0.00019998	-3.43151	0.00071389	10000	212146
0	Mac_C1Q_NPIPB5hi	Plasma-cell	0	1.17	1.2216	0.714929	-0.957762	0.915383	10000	212146
0	Mac_C1Q_NPIPB5hi	VSMC_contr_BMPR2hi	16	25.9195	6.08288	0.0991901	-1.63072	0.188923	10000	212146
0	Mac_C1Q_NPIPB5hi	VSMC_contr_COL3A1low	63	108.358	16.1321	0.00159984	-2.81168	0.00476364	10000	212146
0	Mac_C1Q_NPIPB5hi	VSMC_contr_MYH11hi	54	89.7253	13.8587	0.00559944	-2.57782	0.0149058	10000	212146
0	Mac_C1Q_NPIPB5hi	VSMC_contr_THBS1hi	20	34.3481	7.13168	0.0407959	-2.01188	0.0879973	10000	212146
0	Mac_C1Q_NPIPB5hi	VSMC_contr_VIMhi	7	12.002	3.85806	0.229577	-1.29651	0.380098	10000	212146
0	Mac_C1Q_NPIPB5hi	VSMC_fb-like_CDH11hi	27	89.1969	13.5638	0.00019998	-4.58552	0.00071389	10000	212146
0	Mac_C1Q_NPIPB5hi	VSMC_fb-like_DCNhi/LUMhi	35	126.864	17.9934	0.00019998	-5.10544	0.00071389	10000	212146
0	Mac_C1Q_NPIPB5hi	VSMC_fb-like_THBS1hi/SERPINEhi	10	69.3681	11.5163	0.00019998	-5.15516	0.00071389	10000	212146
0	Mac_C1Q_NPIPB5hi	VSMC_fb-like_TPM1hi	7	23.3266	6.02873	0.00159984	-2.70813	0.00476364	10000	212146
0	Mac_C1Q_NPIPB5hi	VSMC_inflamed_CRYABhi	17	26.5512	6.41197	0.133987	-1.48959	0.243484	10000	212146
0	Mac_C1Q_NPIPB5hi	VSMC_inflamed_contr	24	47.2395	9.42081	0.0079992	-2.46683	0.0206162	10000	212146
0	Mac_C1Q_NPIPB5hi	VSMC_inflamed_fb-like	29	36.8164	7.58711	0.332567	-1.03022	0.511288	10000	212146
0	Mac_C1Q_NPIPB5hi	VSMC_inflamed_lymphocyte	98	99.4378	14.9029	0.978902	-0.0964778	1	10000	212146
0	Mac_C1Q_NPIPB5hi	VSMC_modul	1	12.2114	4.33854	0.00139986	-2.58414	0.00420155	10000	212146
0	Mac_C1Q_THBS1hi	Mac_C1Q_THBS1hi	0	0.4693	0.694736	1	-0.675509	1	10000	212146
0	Mac_C1Q_THBS1hi	Mac_HMOX1	3	10.7326	4.18458	0.0435956	-1.84788	0.09319	10000	212146
0	Mac_C1Q_THBS1hi	Mac_ITGAXhi_CRYABhi	1	2.004	1.6053	0.872913	-0.625429	1	10000	212146
0	Mac_C1Q_THBS1hi	Mac_ITGAXhi_G2M	1	4.4399	2.79134	0.265773	-1.23235	0.427993	10000	212146
0	Mac_C1Q_THBS1hi	Mac_ITGAXhi_THBDhi/ITGB3hi	0	3.5175	2.22209	0.106589	-1.58297	0.201028	10000	212146
0	Mac_C1Q_THBS1hi	Mac_S100A8hi	1	6.3566	2.90944	0.0481952	-1.84111	0.10176	10000	212146
0	Mac_C1Q_THBS1hi	Mac_TREM2hi	0	10.3914	4.97751	0.00339966	-2.08767	0.00947472	10000	212146
0	Mac_C1Q_THBS1hi	Mac_TREM2hi_CCL18hi	0	4.3207	2.61294	0.0693931	-1.65358	0.139452	10000	212146
0	Mac_C1Q_THBS1hi	Mac_TREM2hi_FN1hi	0	2.6572	1.92122	0.223978	-1.38308	0.372674	10000	212146
0	Mac_C1Q_THBS1hi	Mac_TREM2hi_G2M	0	0.9467	1.02949	0.822718	-0.919577	1	10000	212146
0	Mac_C1Q_THBS1hi	Mac_TREM2hi_HTRA1hi	1	5.8811	2.75854	0.0667933	-1.76945	0.134925	10000	212146
0	Mac_C1Q_THBS1hi	Mast-cell	0	0.6697	0.834747	1	-0.802279	1	10000	212146
0	Mac_C1Q_THBS1hi	Neutrophil	0	4.3001	2.31751	0.039596	-1.85549	0.0857988	10000	212146
0	Mac_C1Q_THBS1hi	Plasma-cell	0	0.5616	0.768769	1	-0.730519	1	10000	212146
0	Mac_C1Q_THBS1hi	VSMC_contr_BMPR2hi	3	10.967	3.8597	0.0263974	-2.06415	0.0600799	10000	212146
0	Mac_C1Q_THBS1hi	VSMC_contr_COL3A1low	12	54.7846	12.3885	0.00019998	-3.45356	0.00071389	10000	212146
0	Mac_C1Q_THBS1hi	VSMC_contr_MYH11hi	20	43.2694	10.2515	0.0113989	-2.26986	0.0284652	10000	212146
0	Mac_C1Q_THBS1hi	VSMC_contr_THBS1hi	14	15.0114	4.778	0.974503	-0.211679	1	10000	212146
0	Mac_C1Q_THBS1hi	VSMC_contr_VIMhi	3	5.5246	2.57662	0.452155	-0.979809	0.649896	10000	212146
0	Mac_C1Q_THBS1hi	VSMC_fb-like_CDH11hi	10	20.796	5.94119	0.0615938	-1.81714	0.125789	10000	212146
0	Mac_C1Q_THBS1hi	VSMC_fb-like_DCNhi/LUMhi	12	26.019	7.3433	0.0379962	-1.90909	0.0828275	10000	212146
0	Mac_C1Q_THBS1hi	VSMC_fb-like_THBS1hi/SERPINEhi	6	16.7323	5.23601	0.0239976	-2.04971	0.0553249	10000	212146
0	Mac_C1Q_THBS1hi	VSMC_fb-like_TPM1hi	2	3.6895	2.14287	0.629137	-0.788429	0.833908	10000	212146
0	Mac_C1Q_THBS1hi	VSMC_inflamed_CRYABhi	6	18.3068	5.60024	0.0163984	-2.19755	0.0394654	10000	212146
0	Mac_C1Q_THBS1hi	VSMC_inflamed_contr	3	32.6951	8.51833	0.00019998	-3.48602	0.00071389	10000	212146
0	Mac_C1Q_THBS1hi	VSMC_inflamed_fb-like	10	12.0728	4.24114	0.758524	-0.488736	0.955463	10000	212146
0	Mac_C1Q_THBS1hi	VSMC_inflamed_lymphocyte	14	25.4121	6.98051	0.0949905	-1.63485	0.182076	10000	212146
0	Mac_C1Q_THBS1hi	VSMC_modul	0	11.5087	4.23293	0.00039996	-2.71885	0.0013388	10000	212146
0	Mac_HMOX1	Mac_HMOX1	8	310.417	28.484	0.00019998	-10.6171	0.00071389	10000	212146
0	Mac_HMOX1	Mac_ITGAXhi_CRYABhi	4	100.048	14.8304	0.00019998	-6.47642	0.00071389	10000	212146
0	Mac_HMOX1	Mac_ITGAXhi_G2M	2	216.77	24.3573	0.00019998	-8.8175	0.00071389	10000	212146
0	Mac_HMOX1	Mac_ITGAXhi_THBDhi/ITGB3hi	1	161.939	18.7892	0.00019998	-8.56553	0.00071389	10000	212146
0	Mac_HMOX1	Mac_S100A8hi	5	181.566	19.1423	0.00019998	-9.22383	0.00071389	10000	212146
0	Mac_HMOX1	Mac_TREM2hi	5	588.977	41.5227	0.00019998	-14.064	0.00071389	10000	212146
0	Mac_HMOX1	Mac_TREM2hi_CCL18hi	3	339.238	28.4666	0.00019998	-11.8117	0.00071389	10000	212146
0	Mac_HMOX1	Mac_TREM2hi_FN1hi	0	178.713	19.523	0.00019998	-9.15396	0.00071389	10000	212146
0	Mac_HMOX1	Mac_TREM2hi_G2M	0	42.7651	9.05566	0.00019998	-4.72247	0.00071389	10000	212146
0	Mac_HMOX1	Mac_TREM2hi_HTRA1hi	4	243.34	22.9269	0.00019998	-10.4393	0.00071389	10000	212146
0	Mac_HMOX1	Mast-cell	0	13.1076	4.68869	0.00039996	-2.79558	0.0013388	10000	212146
0	Mac_HMOX1	Neutrophil	0	89.122	12.785	0.00019998	-6.97083	0.00071389	10000	212146
0	Mac_HMOX1	Plasma-cell	0	11.7878	4.66139	0.00059994	-2.52882	0.00193662	10000	212146
0	Mac_HMOX1	VSMC_contr_BMPR2hi	20	207.808	19.5042	0.00019998	-9.62913	0.00071389	10000	212146
0	Mac_HMOX1	VSMC_contr_COL3A1low	62	1070.5	54.4174	0.00019998	-18.5327	0.00071389	10000	212146
0	Mac_HMOX1	VSMC_contr_MYH11hi	48	957.864	51.0064	0.00019998	-17.8382	0.00071389	10000	212146
0	Mac_HMOX1	VSMC_contr_THBS1hi	31	357.385	27.3682	0.00019998	-11.9257	0.00071389	10000	212146
0	Mac_HMOX1	VSMC_contr_VIMhi	9	119.665	14.2054	0.00019998	-7.79035	0.00071389	10000	212146
0	Mac_HMOX1	VSMC_fb-like_CDH11hi	24	521.092	34.8327	0.00019998	-14.2708	0.00071389	10000	212146
0	Mac_HMOX1	VSMC_fb-like_DCNhi/LUMhi	39	748.335	44.7647	0.00019998	-15.8459	0.00071389	10000	212146
0	Mac_HMOX1	VSMC_fb-like_THBS1hi/SERPINEhi	23	656.082	40.0147	0.00019998	-15.8212	0.00071389	10000	212146
0	Mac_HMOX1	VSMC_fb-like_TPM1hi	1	82.3229	12.6529	0.00019998	-6.4272	0.00071389	10000	212146
0	Mac_HMOX1	VSMC_inflamed_CRYABhi	12	274.978	23.3138	0.00019998	-11.2799	0.00071389	10000	212146
0	Mac_HMOX1	VSMC_inflamed_contr	26	503.848	33.6422	0.00019998	-14.2038	0.00071389	10000	212146
0	Mac_HMOX1	VSMC_inflamed_fb-like	24	380.733	28.6464	0.00019998	-12.453	0.00071389	10000	212146
0	Mac_HMOX1	VSMC_inflamed_lymphocyte	36	568.435	37.6415	0.00019998	-14.1449	0.00071389	10000	212146
0	Mac_HMOX1	VSMC_modul	3	62.7179	10.4191	0.00019998	-5.73159	0.00071389	10000	212146
0	Mac_ITGAXhi_CRYABhi	Mac_ITGAXhi_CRYABhi	8	16.6364	5.34932	0.0887911	-1.61449	0.172107	10000	212146
0	Mac_ITGAXhi_CRYABhi	Mac_ITGAXhi_G2M	13	75.0693	13.2281	0.00019998	-4.69224	0.00071389	10000	212146
0	Mac_ITGAXhi_CRYABhi	Mac_ITGAXhi_THBDhi/ITGB3hi	7	36.666	7.94554	0.00019998	-3.73367	0.00071389	10000	212146
0	Mac_ITGAXhi_CRYABhi	Mac_S100A8hi	3	36.0971	7.53313	0.00019998	-4.39354	0.00071389	10000	212146
0	Mac_ITGAXhi_CRYABhi	Mac_TREM2hi	4	70.9009	13.0393	0.00019998	-5.1307	0.00071389	10000	212146
0	Mac_ITGAXhi_CRYABhi	Mac_TREM2hi_CCL18hi	0	20.0736	5.98396	0.00019998	-3.35457	0.00071389	10000	212146
0	Mac_ITGAXhi_CRYABhi	Mac_TREM2hi_FN1hi	0	22.583	6.04967	0.00019998	-3.73293	0.00071389	10000	212146
0	Mac_ITGAXhi_CRYABhi	Mac_TREM2hi_G2M	2	5.9554	2.87399	0.193181	-1.37628	0.330117	10000	212146
0	Mac_ITGAXhi_CRYABhi	Mac_TREM2hi_HTRA1hi	5	23.1061	5.73851	0.00019998	-3.15519	0.00071389	10000	212146
0	Mac_ITGAXhi_CRYABhi	Mast-cell	1	2.3561	1.66886	0.682132	-0.812591	0.886668	10000	212146
0	Mac_ITGAXhi_CRYABhi	Neutrophil	5	18.3603	4.99016	0.00139986	-2.67733	0.00420155	10000	212146
0	Mac_ITGAXhi_CRYABhi	Plasma-cell	0	1.135	1.18591	0.725127	-0.957074	0.925503	10000	212146
0	Mac_ITGAXhi_CRYABhi	VSMC_contr_BMPR2hi	24	34.4159	7.04142	0.156384	-1.47923	0.277003	10000	212146
0	Mac_ITGAXhi_CRYABhi	VSMC_contr_COL3A1low	138	167.871	20.4412	0.145585	-1.46132	0.261033	10000	212146
0	Mac_ITGAXhi_CRYABhi	VSMC_contr_MYH11hi	169	146.456	18.8985	0.244176	1.19288	0.399319	10000	212146
0	Mac_ITGAXhi_CRYABhi	VSMC_contr_THBS1hi	41	57.0685	9.70455	0.0973903	-1.65577	0.185976	10000	212146
0	Mac_ITGAXhi_CRYABhi	VSMC_contr_VIMhi	19	18.6697	4.99382	0.972303	0.0661418	1	10000	212146
0	Mac_ITGAXhi_CRYABhi	VSMC_fb-like_CDH11hi	55	118.852	16.0765	0.00019998	-3.97178	0.00071389	10000	212146
0	Mac_ITGAXhi_CRYABhi	VSMC_fb-like_DCNhi/LUMhi	108	158.635	20.3684	0.00659934	-2.48597	0.0173174	10000	212146
0	Mac_ITGAXhi_CRYABhi	VSMC_fb-like_THBS1hi/SERPINEhi	21	107.125	14.9824	0.00019998	-5.74839	0.00071389	10000	212146
0	Mac_ITGAXhi_CRYABhi	VSMC_fb-like_TPM1hi	20	24.8113	6.13065	0.50255	-0.784794	0.704842	10000	212146
0	Mac_ITGAXhi_CRYABhi	VSMC_inflamed_CRYABhi	51	47.206	8.92262	0.684132	0.425211	0.888349	10000	212146
0	Mac_ITGAXhi_CRYABhi	VSMC_inflamed_contr	87	80.8398	12.2945	0.623738	0.501055	0.828704	10000	212146
0	Mac_ITGAXhi_CRYABhi	VSMC_inflamed_fb-like	56	80.7839	12.1929	0.0315968	-2.03264	0.0703483	10000	212146
0	Mac_ITGAXhi_CRYABhi	VSMC_inflamed_lymphocyte	184	140.303	17.7818	0.0205979	2.45742	0.0483264	10000	212146
0	Mac_ITGAXhi_CRYABhi	VSMC_modul	4	6.2492	2.97568	0.60154	-0.75586	0.807037	10000	212146
0	Mac_ITGAXhi_G2M	Mac_ITGAXhi_G2M	8	90.6175	16.3697	0.00019998	-5.04699	0.00071389	10000	212146
0	Mac_ITGAXhi_G2M	Mac_ITGAXhi_THBDhi/ITGB3hi	6	89.6862	14.3022	0.00019998	-5.85127	0.00071389	10000	212146
0	Mac_ITGAXhi_G2M	Mac_S100A8hi	5	78.4024	12.7353	0.00019998	-5.76368	0.00071389	10000	212146
0	Mac_ITGAXhi_G2M	Mac_TREM2hi	3	178.366	22.5504	0.00019998	-7.77662	0.00071389	10000	212146
0	Mac_ITGAXhi_G2M	Mac_TREM2hi_CCL18hi	1	46.8948	9.5721	0.00019998	-4.79464	0.00071389	10000	212146
0	Mac_ITGAXhi_G2M	Mac_TREM2hi_FN1hi	1	56.3112	10.6216	0.00019998	-5.20744	0.00071389	10000	212146
0	Mac_ITGAXhi_G2M	Mac_TREM2hi_G2M	0	14.7852	5.16212	0.00019998	-2.86417	0.00071389	10000	212146
0	Mac_ITGAXhi_G2M	Mac_TREM2hi_HTRA1hi	18	53.0649	9.87789	0.00019998	-3.54984	0.00071389	10000	212146
0	Mac_ITGAXhi_G2M	Mast-cell	0	4.0959	2.49798	0.0757924	-1.63968	0.150501	10000	212146
0	Mac_ITGAXhi_G2M	Neutrophil	4	33.6917	7.57618	0.00019998	-3.91909	0.00071389	10000	212146
0	Mac_ITGAXhi_G2M	Plasma-cell	1	2.2078	1.9236	0.861114	-0.627887	1	10000	212146
0	Mac_ITGAXhi_G2M	VSMC_contr_BMPR2hi	37	60.8109	10.7748	0.0171983	-2.20987	0.0411542	10000	212146
0	Mac_ITGAXhi_G2M	VSMC_contr_COL3A1low	138	251.534	25.8247	0.00019998	-4.39634	0.00071389	10000	212146
0	Mac_ITGAXhi_G2M	VSMC_contr_MYH11hi	134	227.765	24.0861	0.00019998	-3.89292	0.00071389	10000	212146
0	Mac_ITGAXhi_G2M	VSMC_contr_THBS1hi	62	89.5398	13.2385	0.0311969	-2.08028	0.0695592	10000	212146
0	Mac_ITGAXhi_G2M	VSMC_contr_VIMhi	18	30.5044	7.03811	0.069793	-1.77667	0.140189	10000	212146
0	Mac_ITGAXhi_G2M	VSMC_fb-like_CDH11hi	136	253.493	26.0085	0.00019998	-4.5175	0.00071389	10000	212146
0	Mac_ITGAXhi_G2M	VSMC_fb-like_DCNhi/LUMhi	87	334.929	31.6967	0.00019998	-7.82192	0.00071389	10000	212146
0	Mac_ITGAXhi_G2M	VSMC_fb-like_THBS1hi/SERPINEhi	50	235.355	24.849	0.00019998	-7.45925	0.00071389	10000	212146
0	Mac_ITGAXhi_G2M	VSMC_fb-like_TPM1hi	24	52.7652	10.2988	0.0019998	-2.79307	0.00583587	10000	212146
0	Mac_ITGAXhi_G2M	VSMC_inflamed_CRYABhi	42	63.8734	11.0421	0.0343966	-1.98091	0.0758235	10000	212146
0	Mac_ITGAXhi_G2M	VSMC_inflamed_contr	79	122.814	16.4055	0.00219978	-2.67071	0.00636644	10000	212146
0	Mac_ITGAXhi_G2M	VSMC_inflamed_fb-like	68	116.714	15.7817	0.00119988	-3.08674	0.00365261	10000	212146
0	Mac_ITGAXhi_G2M	VSMC_inflamed_lymphocyte	241	251.014	25.9892	0.728327	-0.385325	0.928755	10000	212146
0	Mac_ITGAXhi_G2M	VSMC_modul	5	13.4352	4.72551	0.0609939	-1.78504	0.124814	10000	212146
0	Mac_ITGAXhi_THBDhi/ITGB3hi	Mac_ITGAXhi_THBDhi/ITGB3hi	2	34.2842	8.2376	0.00019998	-3.91913	0.00071389	10000	212146
0	Mac_ITGAXhi_THBDhi/ITGB3hi	Mac_S100A8hi	9	70.3154	11.4092	0.00019998	-5.3742	0.00071389	10000	212146
0	Mac_ITGAXhi_THBDhi/ITGB3hi	Mac_TREM2hi	2	214.691	25.1581	0.00019998	-8.4542	0.00071389	10000	212146
0	Mac_ITGAXhi_THBDhi/ITGB3hi	Mac_TREM2hi_CCL18hi	1	84.6158	13.0533	0.00019998	-6.40571	0.00071389	10000	212146
0	Mac_ITGAXhi_THBDhi/ITGB3hi	Mac_TREM2hi_FN1hi	0	58.3971	10.4132	0.00019998	-5.60797	0.00071389	10000	212146
0	Mac_ITGAXhi_THBDhi/ITGB3hi	Mac_TREM2hi_G2M	0	14.8213	4.72489	0.00019998	-3.13686	0.00071389	10000	212146
0	Mac_ITGAXhi_THBDhi/ITGB3hi	Mac_TREM2hi_HTRA1hi	10	57.4324	9.65066	0.00019998	-4.91494	0.00071389	10000	212146
0	Mac_ITGAXhi_THBDhi/ITGB3hi	Mast-cell	1	4.4821	2.49477	0.192581	-1.39576	0.329197	10000	212146
0	Mac_ITGAXhi_THBDhi/ITGB3hi	Neutrophil	4	33.2154	7.2977	0.00019998	-4.00337	0.00071389	10000	212146
0	Mac_ITGAXhi_THBDhi/ITGB3hi	Plasma-cell	0	1.9435	1.56189	0.355364	-1.24432	0.539202	10000	212146
0	Mac_ITGAXhi_THBDhi/ITGB3hi	VSMC_contr_BMPR2hi	28	45.8008	8.07787	0.0221978	-2.20365	0.0516997	10000	212146
0	Mac_ITGAXhi_THBDhi/ITGB3hi	VSMC_contr_COL3A1low	78	206.578	22.4646	0.00019998	-5.7236	0.00071389	10000	212146
0	Mac_ITGAXhi_THBDhi/ITGB3hi	VSMC_contr_MYH11hi	101	184.115	20.4798	0.00019998	-4.05839	0.00071389	10000	212146
0	Mac_ITGAXhi_THBDhi/ITGB3hi	VSMC_contr_THBS1hi	41	67.1799	10.3817	0.00679932	-2.52174	0.0177941	10000	212146
0	Mac_ITGAXhi_THBDhi/ITGB3hi	VSMC_contr_VIMhi	12	27.7296	6.16552	0.00439956	-2.55122	0.0119757	10000	212146
0	Mac_ITGAXhi_THBDhi/ITGB3hi	VSMC_fb-like_CDH11hi	63	171.231	19.4036	0.00019998	-5.57787	0.00071389	10000	212146
0	Mac_ITGAXhi_THBDhi/ITGB3hi	VSMC_fb-like_DCNhi/LUMhi	46	244.751	25.3899	0.00019998	-7.82795	0.00071389	10000	212146
0	Mac_ITGAXhi_THBDhi/ITGB3hi	VSMC_fb-like_THBS1hi/SERPINEhi	16	183.914	20.1217	0.00019998	-8.34493	0.00071389	10000	212146
0	Mac_ITGAXhi_THBDhi/ITGB3hi	VSMC_fb-like_TPM1hi	19	32.6835	7.24194	0.0507949	-1.88948	0.106502	10000	212146
0	Mac_ITGAXhi_THBDhi/ITGB3hi	VSMC_inflamed_CRYABhi	34	48.2219	8.78321	0.10239	-1.61921	0.194325	10000	212146
0	Mac_ITGAXhi_THBDhi/ITGB3hi	VSMC_inflamed_contr	44	94.9196	13.3049	0.00019998	-3.82714	0.00071389	10000	212146
0	Mac_ITGAXhi_THBDhi/ITGB3hi	VSMC_inflamed_fb-like	43	82.2603	11.8449	0.00019998	-3.31453	0.00071389	10000	212146
0	Mac_ITGAXhi_THBDhi/ITGB3hi	VSMC_inflamed_lymphocyte	111	152.102	18.1713	0.0167983	-2.26189	0.040319	10000	212146
0	Mac_ITGAXhi_THBDhi/ITGB3hi	VSMC_modul	3	11.6362	4.19762	0.0253975	-2.0574	0.058101	10000	212146
0	Mac_S100A8hi	Mac_S100A8hi	31	47.2325	9.19321	0.060394	-1.76571	0.123871	10000	212146
0	Mac_S100A8hi	Mac_TREM2hi	9	221.646	25.7364	0.00019998	-8.26245	0.00071389	10000	212146
0	Mac_S100A8hi	Mac_TREM2hi_CCL18hi	10	92.9681	13.6557	0.00019998	-6.07572	0.00071389	10000	212146
0	Mac_S100A8hi	Mac_TREM2hi_FN1hi	1	61.6696	10.7873	0.00019998	-5.62417	0.00071389	10000	212146
0	Mac_S100A8hi	Mac_TREM2hi_G2M	7	16.5768	4.98113	0.0383962	-1.92261	0.0835716	10000	212146
0	Mac_S100A8hi	Mac_TREM2hi_HTRA1hi	20	74.0606	10.7836	0.00019998	-5.01321	0.00071389	10000	212146
0	Mac_S100A8hi	Mast-cell	2	7.8383	3.28557	0.0635936	-1.77695	0.129366	10000	212146
0	Mac_S100A8hi	Neutrophil	8	55.2163	9.13955	0.00019998	-5.16615	0.00071389	10000	212146
0	Mac_S100A8hi	Plasma-cell	5	4.0372	2.18523	0.747125	0.440595	0.944835	10000	212146
0	Mac_S100A8hi	VSMC_contr_BMPR2hi	47	94.3959	11.715	0.00019998	-4.04573	0.00071389	10000	212146
0	Mac_S100A8hi	VSMC_contr_COL3A1low	227	483.282	36.3128	0.00019998	-7.05763	0.00071389	10000	212146
0	Mac_S100A8hi	VSMC_contr_MYH11hi	232	377.613	30.0157	0.00019998	-4.85122	0.00071389	10000	212146
0	Mac_S100A8hi	VSMC_contr_THBS1hi	102	142.317	14.9968	0.00579942	-2.68838	0.0153864	10000	212146
0	Mac_S100A8hi	VSMC_contr_VIMhi	38	54.0649	8.64663	0.0611939	-1.85794	0.125103	10000	212146
0	Mac_S100A8hi	VSMC_fb-like_CDH11hi	114	242.609	21.7074	0.00019998	-5.92467	0.00071389	10000	212146
0	Mac_S100A8hi	VSMC_fb-like_DCNhi/LUMhi	99	324.909	28.0475	0.00019998	-8.05452	0.00071389	10000	212146
0	Mac_S100A8hi	VSMC_fb-like_THBS1hi/SERPINEhi	39	240.872	22.0002	0.00019998	-9.17591	0.00071389	10000	212146
0	Mac_S100A8hi	VSMC_fb-like_TPM1hi	19	43.4948	8.06953	0.00059994	-3.03547	0.00193662	10000	212146
0	Mac_S100A8hi	VSMC_inflamed_CRYABhi	49	136.481	15.552	0.00019998	-5.62504	0.00071389	10000	212146
0	Mac_S100A8hi	VSMC_inflamed_contr	110	238.021	22.2777	0.00019998	-5.74661	0.00071389	10000	212146
0	Mac_S100A8hi	VSMC_inflamed_fb-like	94	169.448	17.1175	0.00019998	-4.40766	0.00071389	10000	212146
0	Mac_S100A8hi	VSMC_inflamed_lymphocyte	172	256.142	22.9253	0.00019998	-3.67024	0.00071389	10000	212146
0	Mac_S100A8hi	VSMC_modul	10	48.8657	8.86834	0.00019998	-4.38252	0.00071389	10000	212146
0	Mac_TREM2hi	Mac_TREM2hi	8	489.202	44.4985	0.00019998	-10.8139	0.00071389	10000	212146
0	Mac_TREM2hi	Mac_TREM2hi_CCL18hi	5	468.834	37.1943	0.00019998	-12.4706	0.00071389	10000	212146
0	Mac_TREM2hi	Mac_TREM2hi_FN1hi	0	270.129	28.3262	0.00019998	-9.53639	0.00071389	10000	212146
0	Mac_TREM2hi	Mac_TREM2hi_G2M	7	61.21	12.7799	0.00019998	-4.24181	0.00071389	10000	212146
0	Mac_TREM2hi	Mac_TREM2hi_HTRA1hi	17	245.84	24.851	0.00019998	-9.20848	0.00071389	10000	212146
0	Mac_TREM2hi	Mast-cell	0	14.0622	6.05025	0.00079992	-2.32423	0.00252087	10000	212146
0	Mac_TREM2hi	Neutrophil	0	102.953	16.8448	0.00019998	-6.11186	0.00071389	10000	212146
0	Mac_TREM2hi	Plasma-cell	0	6.0266	3.26685	0.0225977	-1.84478	0.0524997	10000	212146
0	Mac_TREM2hi	VSMC_contr_BMPR2hi	24	152.915	17.2975	0.00019998	-7.45279	0.00071389	10000	212146
0	Mac_TREM2hi	VSMC_contr_COL3A1low	119	668.631	42.4792	0.00019998	-12.9389	0.00071389	10000	212146
0	Mac_TREM2hi	VSMC_contr_MYH11hi	103	629.213	40.8113	0.00019998	-12.8938	0.00071389	10000	212146
0	Mac_TREM2hi	VSMC_contr_THBS1hi	47	215.783	21.2836	0.00019998	-7.93019	0.00071389	10000	212146
0	Mac_TREM2hi	VSMC_contr_VIMhi	15	90.21	13.354	0.00019998	-5.63201	0.00071389	10000	212146
0	Mac_TREM2hi	VSMC_fb-like_CDH11hi	60	470.643	35.4099	0.00019998	-11.5968	0.00071389	10000	212146
0	Mac_TREM2hi	VSMC_fb-like_DCNhi/LUMhi	55	664.564	46.3089	0.00019998	-13.163	0.00071389	10000	212146
0	Mac_TREM2hi	VSMC_fb-like_THBS1hi/SERPINEhi	42	614.182	41.9908	0.00019998	-13.6264	0.00071389	10000	212146
0	Mac_TREM2hi	VSMC_fb-like_TPM1hi	7	76.5024	13.6064	0.00019998	-5.10808	0.00071389	10000	212146
0	Mac_TREM2hi	VSMC_inflamed_CRYABhi	23	122.532	15.2584	0.00019998	-6.52311	0.00071389	10000	212146
0	Mac_TREM2hi	VSMC_inflamed_contr	41	275.37	24.2715	0.00019998	-9.65614	0.00071389	10000	212146
0	Mac_TREM2hi	VSMC_inflamed_fb-like	45	202.36	20.6041	0.00019998	-7.63733	0.00071389	10000	212146
0	Mac_TREM2hi	VSMC_inflamed_lymphocyte	70	352.328	29.2471	0.00019998	-9.65319	0.00071389	10000	212146
0	Mac_TREM2hi	VSMC_modul	1	32.6887	8.05526	0.00019998	-3.93391	0.00071389	10000	212146
0	Mac_TREM2hi_CCL18hi	Mac_TREM2hi_CCL18hi	0	148.374	19.3845	0.00019998	-7.65429	0.00071389	10000	212146
0	Mac_TREM2hi_CCL18hi	Mac_TREM2hi_FN1hi	0	130.083	16.579	0.00019998	-7.84622	0.00071389	10000	212146
0	Mac_TREM2hi_CCL18hi	Mac_TREM2hi_G2M	1	28.3771	7.05921	0.00019998	-3.87821	0.00071389	10000	212146
0	Mac_TREM2hi_CCL18hi	Mac_TREM2hi_HTRA1hi	8	173.394	19.1512	0.00019998	-8.63622	0.00071389	10000	212146
0	Mac_TREM2hi_CCL18hi	Mast-cell	0	6.7879	3.40824	0.0157984	-1.99161	0.0381116	10000	212146
0	Mac_TREM2hi_CCL18hi	Neutrophil	0	45.8768	9.23515	0.00019998	-4.96763	0.00071389	10000	212146
0	Mac_TREM2hi_CCL18hi	Plasma-cell	0	6.2435	3.38653	0.0283972	-1.84363	0.0640179	10000	212146
0	Mac_TREM2hi_CCL18hi	VSMC_contr_BMPR2hi	9	90.3409	12.5959	0.00019998	-6.4577	0.00071389	10000	212146
0	Mac_TREM2hi_CCL18hi	VSMC_contr_COL3A1low	33	409.899	32.0395	0.00019998	-11.7636	0.00071389	10000	212146
0	Mac_TREM2hi_CCL18hi	VSMC_contr_MYH11hi	33	391.214	31.6095	0.00019998	-11.3325	0.00071389	10000	212146
0	Mac_TREM2hi_CCL18hi	VSMC_contr_THBS1hi	9	137.578	16.2677	0.00019998	-7.90388	0.00071389	10000	212146
0	Mac_TREM2hi_CCL18hi	VSMC_contr_VIMhi	2	46.6059	8.6619	0.00019998	-5.14966	0.00071389	10000	212146
0	Mac_TREM2hi_CCL18hi	VSMC_fb-like_CDH11hi	14	217.144	21.3406	0.00019998	-9.51915	0.00071389	10000	212146
0	Mac_TREM2hi_CCL18hi	VSMC_fb-like_DCNhi/LUMhi	13	280.858	26.0539	0.00019998	-10.2809	0.00071389	10000	212146
0	Mac_TREM2hi_CCL18hi	VSMC_fb-like_THBS1hi/SERPINEhi	4	351.376	28.778	0.00019998	-12.0709	0.00071389	10000	212146
0	Mac_TREM2hi_CCL18hi	VSMC_fb-like_TPM1hi	0	26.7114	6.63094	0.00019998	-4.0283	0.00071389	10000	212146
0	Mac_TREM2hi_CCL18hi	VSMC_inflamed_CRYABhi	4	67.3954	10.834	0.00019998	-5.85153	0.00071389	10000	212146
0	Mac_TREM2hi_CCL18hi	VSMC_inflamed_contr	11	156.689	17.7421	0.00019998	-8.21148	0.00071389	10000	212146
0	Mac_TREM2hi_CCL18hi	VSMC_inflamed_fb-like	7	106.397	13.7439	0.00019998	-7.23213	0.00071389	10000	212146
0	Mac_TREM2hi_CCL18hi	VSMC_inflamed_lymphocyte	11	153.745	17.1425	0.00019998	-8.32696	0.00071389	10000	212146
0	Mac_TREM2hi_CCL18hi	VSMC_modul	0	13.5683	4.71465	0.00059994	-2.8779	0.00193662	10000	212146
0	Mac_TREM2hi_FN1hi	Mac_TREM2hi_FN1hi	0	43.4719	9.29392	0.00019998	-4.67745	0.00071389	10000	212146
0	Mac_TREM2hi_FN1hi	Mac_TREM2hi_G2M	0	18.8637	5.39432	0.00019998	-3.49695	0.00071389	10000	212146
0	Mac_TREM2hi_FN1hi	Mac_TREM2hi_HTRA1hi	0	69.2326	10.7149	0.00019998	-6.46136	0.00071389	10000	212146
0	Mac_TREM2hi_FN1hi	Mast-cell	0	3.4132	2.24042	0.129387	-1.52347	0.236593	10000	212146
0	Mac_TREM2hi_FN1hi	Neutrophil	0	27.7355	6.84269	0.00019998	-4.05331	0.00071389	10000	212146
0	Mac_TREM2hi_FN1hi	Plasma-cell	0	1.6918	1.47452	0.452355	-1.14736	0.650097	10000	212146
0	Mac_TREM2hi_FN1hi	VSMC_contr_BMPR2hi	2	42.4671	7.85666	0.00019998	-5.15067	0.00071389	10000	212146
0	Mac_TREM2hi_FN1hi	VSMC_contr_COL3A1low	7	179.08	19.9298	0.00019998	-8.63427	0.00071389	10000	212146
0	Mac_TREM2hi_FN1hi	VSMC_contr_MYH11hi	5	180.02	20.5334	0.00019998	-8.52371	0.00071389	10000	212146
0	Mac_TREM2hi_FN1hi	VSMC_contr_THBS1hi	2	70.0268	10.8106	0.00019998	-6.29262	0.00071389	10000	212146
0	Mac_TREM2hi_FN1hi	VSMC_contr_VIMhi	1	21.065	5.37369	0.00019998	-3.73393	0.00071389	10000	212146
0	Mac_TREM2hi_FN1hi	VSMC_fb-like_CDH11hi	8	124.553	15.6807	0.00019998	-7.43291	0.00071389	10000	212146
0	Mac_TREM2hi_FN1hi	VSMC_fb-like_DCNhi/LUMhi	5	186.073	21.6397	0.00019998	-8.36767	0.00071389	10000	212146
0	Mac_TREM2hi_FN1hi	VSMC_fb-like_THBS1hi/SERPINEhi	2	184.171	19.9371	0.00019998	-9.1373	0.00071389	10000	212146
0	Mac_TREM2hi_FN1hi	VSMC_fb-like_TPM1hi	2	21.5094	5.79944	0.00019998	-3.36401	0.00071389	10000	212146
0	Mac_TREM2hi_FN1hi	VSMC_inflamed_CRYABhi	1	29.3897	6.57141	0.00019998	-4.32018	0.00071389	10000	212146
0	Mac_TREM2hi_FN1hi	VSMC_inflamed_contr	2	68.4497	10.7672	0.00019998	-6.17147	0.00071389	10000	212146
0	Mac_TREM2hi_FN1hi	VSMC_inflamed_fb-like	4	53.9604	9.26603	0.00019998	-5.39178	0.00071389	10000	212146
0	Mac_TREM2hi_FN1hi	VSMC_inflamed_lymphocyte	5	89.2122	12.9887	0.00019998	-6.4835	0.00071389	10000	212146
0	Mac_TREM2hi_FN1hi	VSMC_modul	0	6.2214	3.04572	0.0161984	-2.04267	0.0390324	10000	212146
0	Mac_TREM2hi_G2M	Mac_TREM2hi_G2M	2	2.1851	1.61228	1	-0.114807	1	10000	212146
0	Mac_TREM2hi_G2M	Mac_TREM2hi_HTRA1hi	2	18.4944	5.10821	0.00019998	-3.229	0.00071389	10000	212146
0	Mac_TREM2hi_G2M	Mast-cell	0	1.0282	1.06865	0.758324	-0.962152	0.955268	10000	212146
0	Mac_TREM2hi_G2M	Neutrophil	0	7.5646	3.14261	0.00419958	-2.4071	0.0114796	10000	212146
0	Mac_TREM2hi_G2M	Plasma-cell	0	0.5553	0.773267	1	-0.718122	1	10000	212146
0	Mac_TREM2hi_G2M	VSMC_contr_BMPR2hi	8	14.909	4.43068	0.118388	-1.55935	0.219619	10000	212146
0	Mac_TREM2hi_G2M	VSMC_contr_COL3A1low	28	69.7053	13.037	0.00039996	-3.199	0.0013388	10000	212146
0	Mac_TREM2hi_G2M	VSMC_contr_MYH11hi	50	64.1496	12.2237	0.260974	-1.15755	0.421725	10000	212146
0	Mac_TREM2hi_G2M	VSMC_contr_THBS1hi	15	22.7292	5.84025	0.19998	-1.32344	0.339807	10000	212146
0	Mac_TREM2hi_G2M	VSMC_contr_VIMhi	2	8.8784	3.33707	0.0253975	-2.06121	0.058101	10000	212146
0	Mac_TREM2hi_G2M	VSMC_fb-like_CDH11hi	18	39.4758	8.41159	0.00359964	-2.55312	0.00998519	10000	212146
0	Mac_TREM2hi_G2M	VSMC_fb-like_DCNhi/LUMhi	14	57.5853	11.4719	0.00019998	-3.7993	0.00071389	10000	212146
0	Mac_TREM2hi_G2M	VSMC_fb-like_THBS1hi/SERPINEhi	10	50.2398	9.82164	0.00019998	-4.09705	0.00071389	10000	212146
0	Mac_TREM2hi_G2M	VSMC_fb-like_TPM1hi	0	6.4592	2.81704	0.00579942	-2.2929	0.0153864	10000	212146
0	Mac_TREM2hi_G2M	VSMC_inflamed_CRYABhi	5	14.9758	4.7442	0.019998	-2.10274	0.0470531	10000	212146
0	Mac_TREM2hi_G2M	VSMC_inflamed_contr	9	31.7998	7.64397	0.00059994	-2.98272	0.00193662	10000	212146
0	Mac_TREM2hi_G2M	VSMC_inflamed_fb-like	16	20.7036	5.55751	0.462954	-0.84635	0.662478	10000	212146
0	Mac_TREM2hi_G2M	VSMC_inflamed_lymphocyte	15	33.3376	7.81206	0.010199	-2.34735	0.025694	10000	212146
0	Mac_TREM2hi_G2M	VSMC_modul	1	4.6498	2.65374	0.205579	-1.37534	0.347663	10000	212146
0	Mac_TREM2hi_HTRA1hi	Mac_TREM2hi_HTRA1hi	24	80.5214	12.3867	0.00019998	-4.56305	0.00071389	10000	212146
0	Mac_TREM2hi_HTRA1hi	Mast-cell	0	6.1726	2.78194	0.010199	-2.21881	0.025694	10000	212146
0	Mac_TREM2hi_HTRA1hi	Neutrophil	2	38.8878	7.43274	0.00019998	-4.96288	0.00071389	10000	212146
0	Mac_TREM2hi_HTRA1hi	Plasma-cell	1	7.2936	3.34087	0.0315968	-1.88382	0.0703483	10000	212146
0	Mac_TREM2hi_HTRA1hi	VSMC_contr_BMPR2hi	65	135.987	14.4331	0.00019998	-4.91835	0.00071389	10000	212146
0	Mac_TREM2hi_HTRA1hi	VSMC_contr_COL3A1low	221	666.663	41.3416	0.00019998	-10.78	0.00071389	10000	212146
0	Mac_TREM2hi_HTRA1hi	VSMC_contr_MYH11hi	229	585.402	37.5333	0.00019998	-9.49561	0.00071389	10000	212146
0	Mac_TREM2hi_HTRA1hi	VSMC_contr_THBS1hi	91	202.177	18.5705	0.00019998	-5.98676	0.00071389	10000	212146
0	Mac_TREM2hi_HTRA1hi	VSMC_contr_VIMhi	27	76.2213	10.3673	0.00019998	-4.74773	0.00071389	10000	212146
0	Mac_TREM2hi_HTRA1hi	VSMC_fb-like_CDH11hi	129	269.627	21.8054	0.00019998	-6.44916	0.00071389	10000	212146
0	Mac_TREM2hi_HTRA1hi	VSMC_fb-like_DCNhi/LUMhi	93	313.199	24.9528	0.00019998	-8.82462	0.00071389	10000	212146
0	Mac_TREM2hi_HTRA1hi	VSMC_fb-like_THBS1hi/SERPINEhi	64	349.559	26.5509	0.00019998	-10.7551	0.00071389	10000	212146
0	Mac_TREM2hi_HTRA1hi	VSMC_fb-like_TPM1hi	19	38.681	7.19096	0.00259974	-2.73691	0.00739875	10000	212146
0	Mac_TREM2hi_HTRA1hi	VSMC_inflamed_CRYABhi	45	147.334	15.8918	0.00019998	-6.43938	0.00071389	10000	212146
0	Mac_TREM2hi_HTRA1hi	VSMC_inflamed_contr	104	306.338	24.8567	0.00019998	-8.14018	0.00071389	10000	212146
0	Mac_TREM2hi_HTRA1hi	VSMC_inflamed_fb-like	82	178.436	17.2368	0.00019998	-5.59478	0.00071389	10000	212146
0	Mac_TREM2hi_HTRA1hi	VSMC_inflamed_lymphocyte	164	272.261	22.567	0.00019998	-4.79732	0.00071389	10000	212146
0	Mac_TREM2hi_HTRA1hi	VSMC_modul	6	47.4161	8.7988	0.00019998	-4.70701	0.00071389	10000	212146
0	Mast-cell	Mast-cell	0	0.4355	0.690825	1	-0.630405	1	10000	212146
0	Mast-cell	Neutrophil	1	5.0599	2.53813	0.117388	-1.59956	0.218085	10000	212146
0	Mast-cell	Plasma-cell	0	0.4115	0.651128	1	-0.63198	1	10000	212146
0	Mast-cell	VSMC_contr_BMPR2hi	2	9.3833	3.57687	0.0249975	-2.06418	0.0573272	10000	212146
0	Mast-cell	VSMC_contr_COL3A1low	23	50.5329	12.0356	0.0143986	-2.28763	0.0350591	10000	212146
0	Mast-cell	VSMC_contr_MYH11hi	23	38.58	9.82072	0.105989	-1.58644	0.200144	10000	212146
0	Mast-cell	VSMC_contr_THBS1hi	18	14.6766	4.71394	0.521548	0.705016	0.7245	10000	212146
0	Mast-cell	VSMC_contr_VIMhi	4	5.1036	2.46355	0.882712	-0.447972	1	10000	212146
0	Mast-cell	VSMC_fb-like_CDH11hi	10	19.9963	5.76088	0.069593	-1.73521	0.139827	10000	212146
0	Mast-cell	VSMC_fb-like_DCNhi/LUMhi	6	25.3514	7.30618	0.00159984	-2.64863	0.00476364	10000	212146
0	Mast-cell	VSMC_fb-like_THBS1hi/SERPINEhi	3	18.7958	5.65695	0.00079992	-2.79228	0.00252087	10000	212146
0	Mast-cell	VSMC_fb-like_TPM1hi	2	3.4262	2.03842	0.723528	-0.69966	0.923902	10000	212146
0	Mast-cell	VSMC_inflamed_CRYABhi	11	15.8733	5.2218	0.415558	-0.93326	0.608256	10000	212146
0	Mast-cell	VSMC_inflamed_contr	7	26.4633	7.54721	0.00239976	-2.57887	0.00688831	10000	212146
0	Mast-cell	VSMC_inflamed_fb-like	19	16.7102	5.32789	0.706329	0.429776	0.907689	10000	212146
0	Mast-cell	VSMC_inflamed_lymphocyte	25	24.5203	6.93704	0.956304	0.0691505	1	10000	212146
0	Mast-cell	VSMC_modul	1	6.3069	3.11899	0.0705929	-1.70148	0.14157	10000	212146
0	Neutrophil	Neutrophil	5	20.1668	5.44501	0.00059994	-2.78545	0.00193662	10000	212146
0	Neutrophil	Plasma-cell	1	2.6404	1.75211	0.565343	-0.936243	0.770173	10000	212146
0	Neutrophil	VSMC_contr_BMPR2hi	11	56.4189	8.98903	0.00019998	-5.0527	0.00071389	10000	212146
0	Neutrophil	VSMC_contr_COL3A1low	88	293.476	27.4721	0.00019998	-7.47944	0.00071389	10000	212146
0	Neutrophil	VSMC_contr_MYH11hi	90	231.459	22.8532	0.00019998	-6.18991	0.00071389	10000	212146
0	Neutrophil	VSMC_contr_THBS1hi	8	86.7063	11.5059	0.00019998	-6.84052	0.00071389	10000	212146
0	Neutrophil	VSMC_contr_VIMhi	12	34.7191	6.65716	0.00039996	-3.41273	0.0013388	10000	212146
0	Neutrophil	VSMC_fb-like_CDH11hi	35	147.642	16.3662	0.00019998	-6.88261	0.00071389	10000	212146
0	Neutrophil	VSMC_fb-like_DCNhi/LUMhi	27	208.312	21.8813	0.00019998	-8.28618	0.00071389	10000	212146
0	Neutrophil	VSMC_fb-like_THBS1hi/SERPINEhi	10	132.929	15.6257	0.00019998	-7.86714	0.00071389	10000	212146
0	Neutrophil	VSMC_fb-like_TPM1hi	4	31.5526	6.69724	0.00019998	-4.11402	0.00071389	10000	212146
0	Neutrophil	VSMC_inflamed_CRYABhi	29	82.7284	11.7172	0.00019998	-4.58545	0.00071389	10000	212146
0	Neutrophil	VSMC_inflamed_contr	20	142.417	17.1889	0.00019998	-7.12191	0.00071389	10000	212146
0	Neutrophil	VSMC_inflamed_fb-like	36	107.577	13.5756	0.00019998	-5.27247	0.00071389	10000	212146
0	Neutrophil	VSMC_inflamed_lymphocyte	69	170.187	18.7511	0.00019998	-5.39631	0.00071389	10000	212146
0	Neutrophil	VSMC_modul	0	31.3038	7.00423	0.00019998	-4.46927	0.00071389	10000	212146
0	Plasma-cell	Plasma-cell	0	0.2888	0.553348	1	-0.521913	1	10000	212146
0	Plasma-cell	VSMC_contr_BMPR2hi	2	8.4258	3.33453	0.0413959	-1.92705	0.0891026	10000	212146
0	Plasma-cell	VSMC_contr_COL3A1low	7	44.0253	11.1759	0.00019998	-3.31295	0.00071389	10000	212146
0	Plasma-cell	VSMC_contr_MYH11hi	15	34.7506	9.18271	0.020398	-2.15085	0.0478887	10000	212146
0	Plasma-cell	VSMC_contr_THBS1hi	2	13.0114	4.47724	0.0039996	-2.45942	0.0109807	10000	212146
0	Plasma-cell	VSMC_contr_VIMhi	6	3.911	2.14053	0.424358	0.975925	0.618468	10000	212146
0	Plasma-cell	VSMC_fb-like_CDH11hi	2	14.0713	4.72206	0.00179982	-2.55637	0.00530077	10000	212146
0	Plasma-cell	VSMC_fb-like_DCNhi/LUMhi	5	16.0912	5.36624	0.0215978	-2.06685	0.0504453	10000	212146
0	Plasma-cell	VSMC_fb-like_THBS1hi/SERPINEhi	2	15.8435	5.41612	0.0019998	-2.55598	0.00583587	10000	212146
0	Plasma-cell	VSMC_fb-like_TPM1hi	1	1.8798	1.4939	0.919908	-0.588926	1	10000	212146
0	Plasma-cell	VSMC_inflamed_CRYABhi	2	13.8393	4.82119	0.00279972	-2.45568	0.00792253	10000	212146
0	Plasma-cell	VSMC_inflamed_contr	7	24.0375	7.27671	0.0069993	-2.34137	0.0182683	10000	212146
0	Plasma-cell	VSMC_inflamed_fb-like	2	11.0127	4.24494	0.0115988	-2.12316	0.0289139	10000	212146
0	Plasma-cell	VSMC_inflamed_lymphocyte	11	17.7463	5.75647	0.276972	-1.17195	0.442262	10000	212146
0	Plasma-cell	VSMC_modul	0	7.1568	3.38361	0.00819918	-2.11514	0.0210986	10000	212146
0	VSMC_contr_BMPR2hi	VSMC_contr_BMPR2hi	321	147.342	15.2043	0.00019998	11.4217	0.00071389	10000	212146
0	VSMC_contr_BMPR2hi	VSMC_contr_COL3A1low	2563	1562.66	64.4576	0.00019998	15.5193	0.00071389	10000	212146
0	VSMC_contr_BMPR2hi	VSMC_contr_MYH11hi	2426	1085.63	50.6133	0.00019998	26.4825	0.00071389	10000	212146
0	VSMC_contr_BMPR2hi	VSMC_contr_THBS1hi	633	406.495	26.2711	0.00019998	8.62182	0.00071389	10000	212146
0	VSMC_contr_BMPR2hi	VSMC_contr_VIMhi	384	169.08	15.2987	0.00019998	14.0482	0.00071389	10000	212146
0	VSMC_contr_BMPR2hi	VSMC_fb-like_CDH11hi	878	505.275	29.8771	0.00019998	12.4753	0.00071389	10000	212146
0	VSMC_contr_BMPR2hi	VSMC_fb-like_DCNhi/LUMhi	682	492.671	30.9696	0.00019998	6.11336	0.00071389	10000	212146
0	VSMC_contr_BMPR2hi	VSMC_fb-like_THBS1hi/SERPINEhi	372	434.694	27.6081	0.0221978	-2.27087	0.0516997	10000	212146
0	VSMC_contr_BMPR2hi	VSMC_fb-like_TPM1hi	103	65.6155	9.42806	0.00059994	3.96524	0.00193662	10000	212146
0	VSMC_contr_BMPR2hi	VSMC_inflamed_CRYABhi	728	401.542	27.2908	0.00019998	11.9622	0.00071389	10000	212146
0	VSMC_contr_BMPR2hi	VSMC_inflamed_contr	1447	739.661	39.4421	0.00019998	17.9336	0.00071389	10000	212146
0	VSMC_contr_BMPR2hi	VSMC_inflamed_fb-like	717	463.341	29.2736	0.00019998	8.6651	0.00071389	10000	212146
0	VSMC_contr_BMPR2hi	VSMC_inflamed_lymphocyte	1534	620.117	35.044	0.00019998	26.0781	0.00071389	10000	212146
0	VSMC_contr_BMPR2hi	VSMC_modul	43	130.877	15.4308	0.00019998	-5.69489	0.00071389	10000	212146
0	VSMC_contr_COL3A1low	VSMC_contr_COL3A1low	6243	4249.29	126.78	0.00019998	15.7257	0.00071389	10000	212146
0	VSMC_contr_COL3A1low	VSMC_contr_MYH11hi	11036	5908.03	135.395	0.00019998	37.8742	0.00071389	10000	212146
0	VSMC_contr_COL3A1low	VSMC_contr_THBS1hi	2893	2205.96	77.9179	0.00019998	8.81748	0.00071389	10000	212146
0	VSMC_contr_COL3A1low	VSMC_contr_VIMhi	1725	945.069	49.573	0.00019998	15.733	0.00071389	10000	212146
0	VSMC_contr_COL3A1low	VSMC_fb-like_CDH11hi	3884	2582.83	83.4209	0.00019998	15.5976	0.00071389	10000	212146
0	VSMC_contr_COL3A1low	VSMC_fb-like_DCNhi/LUMhi	3308	2714.86	85.6398	0.00019998	6.92604	0.00071389	10000	212146
0	VSMC_contr_COL3A1low	VSMC_fb-like_THBS1hi/SERPINEhi	1905	2216.51	76.0377	0.00019998	-4.09679	0.00071389	10000	212146
0	VSMC_contr_COL3A1low	VSMC_fb-like_TPM1hi	391	323.157	27.4878	0.0181982	2.4681	0.0432997	10000	212146
0	VSMC_contr_COL3A1low	VSMC_inflamed_CRYABhi	3223	2242.86	82.8507	0.00019998	11.8302	0.00071389	10000	212146
0	VSMC_contr_COL3A1low	VSMC_inflamed_contr	6357	4074.63	112.401	0.00019998	20.3056	0.00071389	10000	212146
0	VSMC_contr_COL3A1low	VSMC_inflamed_fb-like	3729	2610.79	85.997	0.00019998	13.003	0.00071389	10000	212146
0	VSMC_contr_COL3A1low	VSMC_inflamed_lymphocyte	6502	3348.88	100.851	0.00019998	31.2652	0.00071389	10000	212146
0	VSMC_contr_COL3A1low	VSMC_modul	212	694.053	46.3993	0.00019998	-10.3892	0.00071389	10000	212146
0	VSMC_contr_MYH11hi	VSMC_contr_MYH11hi	5717	2313.2	88.9475	0.00019998	38.2675	0.00071389	10000	212146
0	VSMC_contr_MYH11hi	VSMC_contr_THBS1hi	2703	1664.59	65.137	0.00019998	15.942	0.00071389	10000	212146
0	VSMC_contr_MYH11hi	VSMC_contr_VIMhi	1540	650.368	38.1992	0.00019998	23.2893	0.00071389	10000	212146
0	VSMC_contr_MYH11hi	VSMC_fb-like_CDH11hi	3777	1812.53	67.2651	0.00019998	29.2049	0.00071389	10000	212146
0	VSMC_contr_MYH11hi	VSMC_fb-like_DCNhi/LUMhi	3167	2053.31	72.6513	0.00019998	15.3293	0.00071389	10000	212146
0	VSMC_contr_MYH11hi	VSMC_fb-like_THBS1hi/SERPINEhi	1780	1705.29	64.3615	0.250975	1.16083	0.408563	10000	212146
0	VSMC_contr_MYH11hi	VSMC_fb-like_TPM1hi	414	257.574	23.421	0.00019998	6.67888	0.00071389	10000	212146
0	VSMC_contr_MYH11hi	VSMC_inflamed_CRYABhi	3085	1597.24	66.5808	0.00019998	22.3453	0.00071389	10000	212146
0	VSMC_contr_MYH11hi	VSMC_inflamed_contr	6094	2903.75	91.5169	0.00019998	34.8596	0.00071389	10000	212146
0	VSMC_contr_MYH11hi	VSMC_inflamed_fb-like	3214	1839.51	70.6043	0.00019998	19.4676	0.00071389	10000	212146
0	VSMC_contr_MYH11hi	VSMC_inflamed_lymphocyte	6567	2495.14	83.5948	0.00019998	48.7094	0.00071389	10000	212146
0	VSMC_contr_MYH11hi	VSMC_modul	202	490.163	35.854	0.00019998	-8.03713	0.00071389	10000	212146
0	VSMC_contr_THBS1hi	VSMC_contr_THBS1hi	635	320.446	24.5785	0.00019998	12.798	0.00071389	10000	212146
0	VSMC_contr_THBS1hi	VSMC_contr_VIMhi	301	233.413	19.0817	0.00119988	3.54198	0.00365261	10000	212146
0	VSMC_contr_THBS1hi	VSMC_fb-like_CDH11hi	1275	684.853	35.2835	0.00019998	16.7259	0.00071389	10000	212146
0	VSMC_contr_THBS1hi	VSMC_fb-like_DCNhi/LUMhi	1046	767.052	39.7247	0.00019998	7.02203	0.00071389	10000	212146
0	VSMC_contr_THBS1hi	VSMC_fb-like_THBS1hi/SERPINEhi	802	654.627	34.7684	0.00039996	4.2387	0.0013388	10000	212146
0	VSMC_contr_THBS1hi	VSMC_fb-like_TPM1hi	248	99.03	12.0497	0.00019998	12.3629	0.00071389	10000	212146
0	VSMC_contr_THBS1hi	VSMC_inflamed_CRYABhi	744	582.559	34.0244	0.00019998	4.74486	0.00071389	10000	212146
0	VSMC_contr_THBS1hi	VSMC_inflamed_contr	1292	1045.93	48.9672	0.00019998	5.02517	0.00071389	10000	212146
0	VSMC_contr_THBS1hi	VSMC_inflamed_fb-like	1185	699.389	37.5689	0.00019998	12.9259	0.00071389	10000	212146
0	VSMC_contr_THBS1hi	VSMC_inflamed_lymphocyte	1913	916.87	44.2549	0.00019998	22.5089	0.00071389	10000	212146
0	VSMC_contr_THBS1hi	VSMC_modul	60	170.749	18.2979	0.00019998	-6.05259	0.00071389	10000	212146
0	VSMC_contr_VIMhi	VSMC_contr_VIMhi	261	67.1014	9.83386	0.00019998	19.7175	0.00071389	10000	212146
0	VSMC_contr_VIMhi	VSMC_fb-like_CDH11hi	627	314.411	22.7964	0.00019998	13.7122	0.00071389	10000	212146
0	VSMC_contr_VIMhi	VSMC_fb-like_DCNhi/LUMhi	795	431.534	30.9407	0.00019998	11.7472	0.00071389	10000	212146
0	VSMC_contr_VIMhi	VSMC_fb-like_THBS1hi/SERPINEhi	367	282.721	21.4915	0.00019998	3.92148	0.00071389	10000	212146
0	VSMC_contr_VIMhi	VSMC_fb-like_TPM1hi	63	41.8564	7.2807	0.00939906	2.90406	0.0238956	10000	212146
0	VSMC_contr_VIMhi	VSMC_inflamed_CRYABhi	410	222.769	19.6459	0.00019998	9.53028	0.00071389	10000	212146
0	VSMC_contr_VIMhi	VSMC_inflamed_contr	736	446.137	29.7162	0.00019998	9.75438	0.00071389	10000	212146
0	VSMC_contr_VIMhi	VSMC_inflamed_fb-like	505	284.868	21.9583	0.00019998	10.025	0.00071389	10000	212146
0	VSMC_contr_VIMhi	VSMC_inflamed_lymphocyte	739	356.901	25.2757	0.00019998	15.1173	0.00071389	10000	212146
0	VSMC_contr_VIMhi	VSMC_modul	47	69.5436	10.8999	0.0305969	-2.06823	0.0684142	10000	212146
0	VSMC_fb-like_CDH11hi	VSMC_fb-like_CDH11hi	1295	548.191	34.5857	0.00019998	21.593	0.00071389	10000	212146
0	VSMC_fb-like_CDH11hi	VSMC_fb-like_DCNhi/LUMhi	1808	1267.99	56.4067	0.00019998	9.57357	0.00071389	10000	212146
0	VSMC_fb-like_CDH11hi	VSMC_fb-like_THBS1hi/SERPINEhi	1062	967.227	44.8985	0.039996	2.11083	0.0865777	10000	212146
0	VSMC_fb-like_CDH11hi	VSMC_fb-like_TPM1hi	331	175.862	17.9337	0.00019998	8.65066	0.00071389	10000	212146
0	VSMC_fb-like_CDH11hi	VSMC_inflamed_CRYABhi	1006	603.746	34.2191	0.00019998	11.7553	0.00071389	10000	212146
0	VSMC_fb-like_CDH11hi	VSMC_inflamed_contr	1892	1161.2	50.1498	0.00019998	14.5724	0.00071389	10000	212146
0	VSMC_fb-like_CDH11hi	VSMC_inflamed_fb-like	1592	822.549	39.8602	0.00019998	19.3037	0.00071389	10000	212146
0	VSMC_fb-like_CDH11hi	VSMC_inflamed_lymphocyte	3204	1191.05	51.4068	0.00019998	39.1573	0.00071389	10000	212146
0	VSMC_fb-like_CDH11hi	VSMC_modul	103	172.966	18.0981	0.00019998	-3.86593	0.00071389	10000	212146
0	VSMC_fb-like_DCNhi/LUMhi	VSMC_fb-like_DCNhi/LUMhi	1322	1066.38	59.9362	0.00019998	4.26482	0.00071389	10000	212146
0	VSMC_fb-like_DCNhi/LUMhi	VSMC_fb-like_THBS1hi/SERPINEhi	750	1246.28	55.3227	0.00019998	-8.9706	0.00071389	10000	212146
0	VSMC_fb-like_DCNhi/LUMhi	VSMC_fb-like_TPM1hi	254	235.113	23.3476	0.424558	0.808949	0.618675	10000	212146
0	VSMC_fb-like_DCNhi/LUMhi	VSMC_inflamed_CRYABhi	747	618.014	36.1788	0.00179982	3.56523	0.00530077	10000	212146
0	VSMC_fb-like_DCNhi/LUMhi	VSMC_inflamed_contr	1633	1273.82	54.5933	0.00019998	6.57926	0.00071389	10000	212146
0	VSMC_fb-like_DCNhi/LUMhi	VSMC_inflamed_fb-like	1304	900.761	45.0477	0.00019998	8.95138	0.00071389	10000	212146
0	VSMC_fb-like_DCNhi/LUMhi	VSMC_inflamed_lymphocyte	2417	1346.1	58.7804	0.00019998	18.2187	0.00071389	10000	212146
0	VSMC_fb-like_DCNhi/LUMhi	VSMC_modul	80	191.651	19.9422	0.00019998	-5.59872	0.00071389	10000	212146
0	VSMC_fb-like_THBS1hi/SERPINEhi	VSMC_fb-like_THBS1hi/SERPINEhi	357	527.458	34.9202	0.00019998	-4.88136	0.00071389	10000	212146
0	VSMC_fb-like_THBS1hi/SERPINEhi	VSMC_fb-like_TPM1hi	175	151.82	16.3837	0.167983	1.41485	0.294063	10000	212146
0	VSMC_fb-like_THBS1hi/SERPINEhi	VSMC_inflamed_CRYABhi	484	474.261	29.9579	0.743326	0.3251	0.941478	10000	212146
0	VSMC_fb-like_THBS1hi/SERPINEhi	VSMC_inflamed_contr	761	965.843	45.2115	0.00019998	-4.53079	0.00071389	10000	212146
0	VSMC_fb-like_THBS1hi/SERPINEhi	VSMC_inflamed_fb-like	826	690.021	35.7579	0.00059994	3.80275	0.00193662	10000	212146
0	VSMC_fb-like_THBS1hi/SERPINEhi	VSMC_inflamed_lymphocyte	1097	961.905	45.5168	0.00379962	2.96803	0.0104841	10000	212146
0	VSMC_fb-like_THBS1hi/SERPINEhi	VSMC_modul	25	123.166	14.9024	0.00019998	-6.58725	0.00071389	10000	212146
0	VSMC_fb-like_TPM1hi	VSMC_fb-like_TPM1hi	50	19.2295	5.20992	0.00019998	5.90614	0.00071389	10000	212146
0	VSMC_fb-like_TPM1hi	VSMC_inflamed_CRYABhi	129	71.3298	10.5832	0.00019998	5.44923	0.00071389	10000	212146
0	VSMC_fb-like_TPM1hi	VSMC_inflamed_contr	204	139.289	15.479	0.00019998	4.18061	0.00071389	10000	212146
0	VSMC_fb-like_TPM1hi	VSMC_inflamed_fb-like	258	115.816	13.7809	0.00019998	10.3175	0.00071389	10000	212146
0	VSMC_fb-like_TPM1hi	VSMC_inflamed_lymphocyte	547	202.302	20.4461	0.00019998	16.8588	0.00071389	10000	212146
0	VSMC_fb-like_TPM1hi	VSMC_modul	18	17.3711	5.04357	0.925307	0.124693	1	10000	212146
0	VSMC_inflamed_CRYABhi	VSMC_inflamed_CRYABhi	749	344.681	28.2511	0.00019998	14.3116	0.00071389	10000	212146
0	VSMC_inflamed_CRYABhi	VSMC_inflamed_contr	2233	1179.72	54.5286	0.00019998	19.3161	0.00071389	10000	212146
0	VSMC_inflamed_CRYABhi	VSMC_inflamed_fb-like	1280	687.639	38.6933	0.00019998	15.3091	0.00071389	10000	212146
0	VSMC_inflamed_CRYABhi	VSMC_inflamed_lymphocyte	2070	913.098	46.7002	0.00019998	24.773	0.00071389	10000	212146
0	VSMC_inflamed_CRYABhi	VSMC_modul	60	255.851	23.7409	0.00019998	-8.24953	0.00071389	10000	212146
0	VSMC_inflamed_contr	VSMC_inflamed_contr	2120	1053.55	55.5245	0.00019998	19.2068	0.00071389	10000	212146
0	VSMC_inflamed_contr	VSMC_inflamed_fb-like	2030	1190.45	52.4393	0.00019998	16.0099	0.00071389	10000	212146
0	VSMC_inflamed_contr	VSMC_inflamed_lymphocyte	3788	1592.87	63.5889	0.00019998	34.5207	0.00071389	10000	212146
0	VSMC_inflamed_contr	VSMC_modul	122	452.341	34.5123	0.00019998	-9.5717	0.00071389	10000	212146
0	VSMC_inflamed_fb-like	VSMC_inflamed_fb-like	1192	475.231	33.756	0.00019998	21.2338	0.00071389	10000	212146
0	VSMC_inflamed_fb-like	VSMC_inflamed_lymphocyte	2503	1169.44	52.6248	0.00019998	25.3409	0.00071389	10000	212146
0	VSMC_inflamed_fb-like	VSMC_modul	62	118.995	14.5317	0.00019998	-3.92213	0.00071389	10000	212146
0	VSMC_inflamed_lymphocyte	VSMC_inflamed_lymphocyte	3598	843.12	48.526	0.00019998	56.7712	0.00071389	10000	212146
0	VSMC_inflamed_lymphocyte	VSMC_modul	194	220.276	21.0125	0.213379	-1.25049	0.358725	10000	212146
0	VSMC_modul	VSMC_modul	17	90.8038	13.692	0.00019998	-5.39028	0.00071389	10000	212146
1	CD8_Teff-cell	CD8_Teff-cell	192	68.7082	11.8929	0.00019998	10.3669	0.00071389	10000	140108
1	CD8_Teff-cell	CD8_Teff-cell_GNLYhi	37	16.6694	5.21248	0.00259974	3.90037	0.00739875	10000	140108
1	CD8_Teff-cell	EC_1	195	69.2932	10.7526	0.00019998	11.6908	0.00071389	10000	140108
1	CD8_Teff-cell	EC_1_BMPR2hi	152	79.4932	11.5472	0.00019998	6.27916	0.00071389	10000	140108
1	CD8_Teff-cell	EC_1_COL18A1hi	138	42.6524	8.3516	0.00019998	11.4167	0.00071389	10000	140108
1	CD8_Teff-cell	EC_1_THBS1hi/SERPINEhi	100	77.6296	12.3964	0.0921908	1.80459	0.177618	10000	140108
1	CD8_Teff-cell	EC_2	19	27.3813	6.40299	0.20438	-1.30897	0.346018	10000	140108
1	CD8_Teff-cell	EC_2_CDH11hi	15	8.2886	3.47003	0.0983902	1.9341	0.187667	10000	140108
1	CD8_Teff-cell	Inflammatory_mixed_cell_BMPR2hi	56	30.5482	6.87502	0.00179982	3.70207	0.00530077	10000	140108
1	CD8_Teff-cell	Inflammatory_mixed_cell_CDH11hi	18	10.6574	3.9364	0.10459	1.86531	0.197955	10000	140108
1	CD8_Teff-cell	Inflammatory_mixed_cell_CNN1hi	77	70.4282	11.0576	0.564744	0.594323	0.769748	10000	140108
1	CD8_Teff-cell	Inflammatory_mixed_cell_COL18A1hi	23	17.3668	5.13142	0.320568	1.09779	0.496555	10000	140108
1	CD8_Teff-cell	Inflammatory_mixed_cell_EC	123	94.2829	13.0439	0.0383962	2.20157	0.0835716	10000	140108
1	CD8_Teff-cell	Inflammatory_mixed_cell_FCGR3Ahi	122	80.7868	11.9438	0.0029997	3.45058	0.00843705	10000	140108
1	CD8_Teff-cell	Inflammatory_mixed_cell_Mac_C1Q	154	85.0544	12.2623	0.00019998	5.62257	0.00071389	10000	140108
1	CD8_Teff-cell	Inflammatory_mixed_cell_NK-cell	92	58.598	9.99812	0.0039996	3.34083	0.0109807	10000	140108
1	CD8_Teff-cell	Inflammatory_mixed_cell_Neutrophil	60	35.3141	7.37162	0.00539946	3.34877	0.014431	10000	140108
1	CD8_Teff-cell	Inflammatory_mixed_cell_VIMhi	165	95.5427	13.272	0.00019998	5.23335	0.00071389	10000	140108
1	CD8_Teff-cell	Inflammatory_mixed_cell_VSMC_fb-like_DCNhi/LUMhi	79	28.3851	6.56367	0.00019998	7.71137	0.00071389	10000	140108
1	CD8_Teff-cell	Inflammatory_mixed_cell_VSMC_inflamed	79	54.3363	9.53768	0.0215978	2.58592	0.0504453	10000	140108
1	CD8_Teff-cell	Mac_C1Q	593	371.163	31.4145	0.00019998	7.0616	0.00071389	10000	140108
1	CD8_Teff-cell	Mac_C1Q_BMPR2hi	14	10.932	4.01318	0.50055	0.764482	0.702683	10000	140108
1	CD8_Teff-cell	Mac_C1Q_CCL2hi	61	39.5393	7.86809	0.0135986	2.72756	0.0333048	10000	140108
1	CD8_Teff-cell	Mac_C1Q_FN1hi	68	49.6182	8.96025	0.0591941	2.05148	0.121772	10000	140108
1	CD8_Teff-cell	Mac_C1Q_HTRA1hi	46	31.8513	7.0957	0.0715928	1.99398	0.143373	10000	140108
1	CD8_Teff-cell	Mac_C1Q_LYZhi	297	80.7468	12.1504	0.00019998	17.7981	0.00071389	10000	140108
1	CD8_Teff-cell	Mac_C1Q_NPIPB5hi	227	64.5802	10.5515	0.00019998	15.393	0.00071389	10000	140108
1	CD8_Teff-cell	Mac_C1Q_THBS1hi	11	8.1206	3.34058	0.448955	0.861947	0.646776	10000	140108
1	CD8_Teff-cell	Mac_HMOX1	118	295.785	28.0502	0.00019998	-6.3381	0.00071389	10000	140108
1	CD8_Teff-cell	Mac_ITGAXhi_CRYABhi	67	42.9492	8.44297	0.0117988	2.84862	0.0293645	10000	140108
1	CD8_Teff-cell	Mac_ITGAXhi_G2M	117	130.562	16.0895	0.418158	-0.842941	0.611308	10000	140108
1	CD8_Teff-cell	Mac_ITGAXhi_THBDhi/ITGB3hi	82	182.766	19.9921	0.00019998	-5.04031	0.00071389	10000	140108
1	CD8_Teff-cell	Mac_S100A8hi	364	202.15	21.1644	0.00019998	7.64729	0.00071389	10000	140108
1	CD8_Teff-cell	Mac_TREM2hi	53	647.623	52.4757	0.00019998	-11.3314	0.00071389	10000	140108
1	CD8_Teff-cell	Mac_TREM2hi_CCL18hi	24	219.599	24.1216	0.00019998	-8.10888	0.00071389	10000	140108
1	CD8_Teff-cell	Mac_TREM2hi_FN1hi	14	176.493	21.0519	0.00019998	-7.71868	0.00071389	10000	140108
1	CD8_Teff-cell	Mac_TREM2hi_G2M	9	44.6668	8.76297	0.00019998	-4.07017	0.00071389	10000	140108
1	CD8_Teff-cell	Mac_TREM2hi_HTRA1hi	47	108.144	14.5468	0.00019998	-4.20324	0.00071389	10000	140108
1	CD8_Teff-cell	Mast-cell	49	11.1786	4.10983	0.00019998	9.20267	0.00071389	10000	140108
1	CD8_Teff-cell	Neutrophil	26	95.9815	13.1171	0.00019998	-5.33513	0.00071389	10000	140108
1	CD8_Teff-cell	Plasma-cell	8	2.987	2.06945	0.0581942	2.42238	0.119992	10000	140108
1	CD8_Teff-cell	VSMC_contr_BMPR2hi	18	37.6178	7.74827	0.00679932	-2.53189	0.0177941	10000	140108
1	CD8_Teff-cell	VSMC_contr_COL3A1low	36	149.932	18.1427	0.00019998	-6.2798	0.00071389	10000	140108
1	CD8_Teff-cell	VSMC_contr_MYH11hi	83	147.347	16.9035	0.00019998	-3.8067	0.00071389	10000	140108
1	CD8_Teff-cell	VSMC_contr_THBS1hi	47	70.7373	11.0684	0.0237976	-2.1446	0.054929	10000	140108
1	CD8_Teff-cell	VSMC_contr_VIMhi	24	33.5017	7.05953	0.190981	-1.34594	0.326854	10000	140108
1	CD8_Teff-cell	VSMC_fb-like_CDH11hi	495	283.843	25.859	0.00019998	8.16571	0.00071389	10000	140108
1	CD8_Teff-cell	VSMC_fb-like_DCNhi/LUMhi	1823	560.797	42.7938	0.00019998	29.495	0.00071389	10000	140108
1	CD8_Teff-cell	VSMC_fb-like_THBS1hi/SERPINEhi	326	360.907	30.7268	0.259374	-1.13603	0.419616	10000	140108
1	CD8_Teff-cell	VSMC_fb-like_TPM1hi	146	63.1299	10.2348	0.00019998	8.09691	0.00071389	10000	140108
1	CD8_Teff-cell	VSMC_inflamed_CRYABhi	11	28.5292	6.85637	0.00319968	-2.55663	0.00895944	10000	140108
1	CD8_Teff-cell	VSMC_inflamed_contr	24	53.8	9.91039	0.00139986	-3.00695	0.00420155	10000	140108
1	CD8_Teff-cell	VSMC_inflamed_fb-like	81	76.6921	11.3881	0.710929	0.37828	0.912064	10000	140108
1	CD8_Teff-cell	VSMC_inflamed_lymphocyte	137	158.146	18.0674	0.249375	-1.1704	0.406516	10000	140108
1	CD8_Teff-cell	VSMC_modul	12	15.1324	4.83037	0.623938	-0.64848	0.828866	10000	140108
1	CD8_Teff-cell_GNLYhi	CD8_Teff-cell_GNLYhi	3	0.9968	1.07163	0.179982	1.8693	0.310918	10000	140108
1	CD8_Teff-cell_GNLYhi	EC_1	15	8.45	3.29995	0.0921908	1.98488	0.177618	10000	140108
1	CD8_Teff-cell_GNLYhi	EC_1_BMPR2hi	15	9.4588	3.54493	0.169983	1.56314	0.29669	10000	140108
1	CD8_Teff-cell_GNLYhi	EC_1_COL18A1hi	11	5.1868	2.51056	0.0553945	2.3155	0.115007	10000	140108
1	CD8_Teff-cell_GNLYhi	EC_1_THBS1hi/SERPINEhi	3	9.828	3.87675	0.0645935	-1.76127	0.131063	10000	140108
1	CD8_Teff-cell_GNLYhi	EC_2	2	3.3345	1.93809	0.740126	-0.688563	0.938872	10000	140108
1	CD8_Teff-cell_GNLYhi	EC_2_CDH11hi	2	0.9122	0.996339	0.464954	1.0918	0.664539	10000	140108
1	CD8_Teff-cell_GNLYhi	Inflammatory_mixed_cell_BMPR2hi	3	3.6146	2.0607	1	-0.298249	1	10000	140108
1	CD8_Teff-cell_GNLYhi	Inflammatory_mixed_cell_CDH11hi	0	1.2342	1.15453	0.610739	-1.069	0.815387	10000	140108
1	CD8_Teff-cell_GNLYhi	Inflammatory_mixed_cell_CNN1hi	5	8.4802	3.41005	0.383562	-1.02057	0.5714	10000	140108
1	CD8_Teff-cell_GNLYhi	Inflammatory_mixed_cell_COL18A1hi	1	2.1314	1.55773	0.783722	-0.726312	0.978553	10000	140108
1	CD8_Teff-cell_GNLYhi	Inflammatory_mixed_cell_EC	17	11.4281	4.00538	0.214179	1.39111	0.359786	10000	140108
1	CD8_Teff-cell_GNLYhi	Inflammatory_mixed_cell_FCGR3Ahi	14	9.6687	3.63713	0.289771	1.19086	0.458249	10000	140108
1	CD8_Teff-cell_GNLYhi	Inflammatory_mixed_cell_Mac_C1Q	14	10.0117	3.72314	0.345765	1.07122	0.52752	10000	140108
1	CD8_Teff-cell_GNLYhi	Inflammatory_mixed_cell_NK-cell	7	7.0056	3.02304	1	-0.00185244	1	10000	140108
1	CD8_Teff-cell_GNLYhi	Inflammatory_mixed_cell_Neutrophil	6	4.3172	2.24637	0.549545	0.749119	0.754081	10000	140108
1	CD8_Teff-cell_GNLYhi	Inflammatory_mixed_cell_VIMhi	13	11.3706	3.97161	0.719328	0.410262	0.919419	10000	140108
1	CD8_Teff-cell_GNLYhi	Inflammatory_mixed_cell_VSMC_fb-like_DCNhi/LUMhi	5	3.3436	1.97006	0.50135	0.840786	0.703575	10000	140108
1	CD8_Teff-cell_GNLYhi	Inflammatory_mixed_cell_VSMC_inflamed	12	6.2236	2.81723	0.0821918	2.05038	0.16129	10000	140108
1	CD8_Teff-cell_GNLYhi	Mac_C1Q	37	43.6463	10.0959	0.566143	-0.658314	0.771066	10000	140108
1	CD8_Teff-cell_GNLYhi	Mac_C1Q_BMPR2hi	4	1.3351	1.20773	0.108189	2.20654	0.203632	10000	140108
1	CD8_Teff-cell_GNLYhi	Mac_C1Q_CCL2hi	13	4.8289	2.39254	0.0069993	3.41525	0.0182683	10000	140108
1	CD8_Teff-cell_GNLYhi	Mac_C1Q_FN1hi	9	5.9954	2.72833	0.357764	1.10126	0.541881	10000	140108
1	CD8_Teff-cell_GNLYhi	Mac_C1Q_HTRA1hi	7	3.8465	2.08637	0.217778	1.51148	0.364316	10000	140108
1	CD8_Teff-cell_GNLYhi	Mac_C1Q_LYZhi	31	9.5462	3.58785	0.00019998	5.97957	0.00071389	10000	140108
1	CD8_Teff-cell_GNLYhi	Mac_C1Q_NPIPB5hi	28	7.3979	3.10464	0.00019998	6.63591	0.00071389	10000	140108
1	CD8_Teff-cell_GNLYhi	Mac_C1Q_THBS1hi	1	0.9245	0.995389	1	0.0758497	1	10000	140108
1	CD8_Teff-cell_GNLYhi	Mac_HMOX1	8	35.4114	9.15628	0.00039996	-2.99373	0.0013388	10000	140108
1	CD8_Teff-cell_GNLYhi	Mac_ITGAXhi_CRYABhi	7	5.0635	2.491	0.517348	0.777399	0.719883	10000	140108
1	CD8_Teff-cell_GNLYhi	Mac_ITGAXhi_G2M	6	14.9954	4.84673	0.0509949	-1.85597	0.10688	10000	140108
1	CD8_Teff-cell_GNLYhi	Mac_ITGAXhi_THBDhi/ITGB3hi	11	21.404	6.15615	0.0849915	-1.69002	0.165916	10000	140108
1	CD8_Teff-cell_GNLYhi	Mac_S100A8hi	48	24.034	6.64169	0.00239976	3.60842	0.00688831	10000	140108
1	CD8_Teff-cell_GNLYhi	Mac_TREM2hi	5	75.7551	17.6724	0.00019998	-4.0037	0.00071389	10000	140108
1	CD8_Teff-cell_GNLYhi	Mac_TREM2hi_CCL18hi	4	26.7274	7.84058	0.00079992	-2.89869	0.00252087	10000	140108
1	CD8_Teff-cell_GNLYhi	Mac_TREM2hi_FN1hi	0	20.8995	6.69264	0.00019998	-3.12276	0.00071389	10000	140108
1	CD8_Teff-cell_GNLYhi	Mac_TREM2hi_G2M	0	5.1919	2.54257	0.0181982	-2.04199	0.0432997	10000	140108
1	CD8_Teff-cell_GNLYhi	Mac_TREM2hi_HTRA1hi	10	13.5542	4.50804	0.513949	-0.788413	0.716645	10000	140108
1	CD8_Teff-cell_GNLYhi	Mast-cell	0	1.4641	1.25671	0.487951	-1.16503	0.689069	10000	140108
1	CD8_Teff-cell_GNLYhi	Neutrophil	5	11.7695	4.10246	0.0915908	-1.65011	0.176653	10000	140108
1	CD8_Teff-cell_GNLYhi	Plasma-cell	0	0.3829	0.636622	1	-0.601456	1	10000	140108
1	CD8_Teff-cell_GNLYhi	VSMC_contr_BMPR2hi	3	4.6162	2.38065	0.69633	-0.67889	0.898838	10000	140108
1	CD8_Teff-cell_GNLYhi	VSMC_contr_COL3A1low	7	18.3952	5.77086	0.030397	-1.97461	0.0680311	10000	140108
1	CD8_Teff-cell_GNLYhi	VSMC_contr_MYH11hi	15	17.8617	5.41907	0.70073	-0.528079	0.902718	10000	140108
1	CD8_Teff-cell_GNLYhi	VSMC_contr_THBS1hi	11	8.8744	3.49729	0.591541	0.607785	0.796873	10000	140108
1	CD8_Teff-cell_GNLYhi	VSMC_contr_VIMhi	7	3.955	2.15239	0.239176	1.41471	0.392735	10000	140108
1	CD8_Teff-cell_GNLYhi	VSMC_fb-like_CDH11hi	63	33.3715	8.24397	0.0019998	3.59396	0.00583587	10000	140108
1	CD8_Teff-cell_GNLYhi	VSMC_fb-like_DCNhi/LUMhi	161	65.7757	13.9847	0.00019998	6.80918	0.00071389	10000	140108
1	CD8_Teff-cell_GNLYhi	VSMC_fb-like_THBS1hi/SERPINEhi	39	43.8497	9.94259	0.691531	-0.48777	0.894967	10000	140108
1	CD8_Teff-cell_GNLYhi	VSMC_fb-like_TPM1hi	8	7.5173	3.10733	0.933907	0.155342	1	10000	140108
1	CD8_Teff-cell_GNLYhi	VSMC_inflamed_CRYABhi	2	3.3546	2.07809	0.756324	-0.651849	0.95376	10000	140108
1	CD8_Teff-cell_GNLYhi	VSMC_inflamed_contr	2	6.4896	3.16959	0.159384	-1.41646	0.281314	10000	140108
1	CD8_Teff-cell_GNLYhi	VSMC_inflamed_fb-like	20	9.3322	3.48047	0.010399	3.06505	0.0261454	10000	140108
1	CD8_Teff-cell_GNLYhi	VSMC_inflamed_lymphocyte	14	18.235	5.63617	0.529747	-0.751397	0.732984	10000	140108
1	CD8_Teff-cell_GNLYhi	VSMC_modul	1	1.7505	1.49173	1	-0.503108	1	10000	140108
1	EC_1	EC_1	105	21.876	5.57208	0.00019998	14.918	0.00071389	10000	140108
1	EC_1	EC_1_BMPR2hi	182	49.5434	8.64838	0.00019998	15.3158	0.00071389	10000	140108
1	EC_1	EC_1_COL18A1hi	134	25.0792	5.81833	0.00019998	18.7203	0.00071389	10000	140108
1	EC_1	EC_1_THBS1hi/SERPINEhi	90	42.8834	8.37188	0.00019998	5.62796	0.00071389	10000	140108
1	EC_1	EC_2	24	18.4503	4.98031	0.310369	1.11433	0.484231	10000	140108
1	EC_1	EC_2_CDH11hi	8	5.0806	2.51458	0.328367	1.16099	0.506069	10000	140108
1	EC_1	Inflammatory_mixed_cell_BMPR2hi	45	18.4522	4.92245	0.00039996	5.39321	0.0013388	10000	140108
1	EC_1	Inflammatory_mixed_cell_CDH11hi	12	6.6969	2.93081	0.124988	1.80943	0.229925	10000	140108
1	EC_1	Inflammatory_mixed_cell_CNN1hi	56	45.2938	8.34947	0.220578	1.28226	0.368049	10000	140108
1	EC_1	Inflammatory_mixed_cell_COL18A1hi	26	11.6819	3.86858	0.00259974	3.70113	0.00739875	10000	140108
1	EC_1	Inflammatory_mixed_cell_EC	103	59.0906	9.75119	0.00019998	4.50298	0.00071389	10000	140108
1	EC_1	Inflammatory_mixed_cell_FCGR3Ahi	79	49.0807	8.60803	0.00159984	3.47574	0.00476364	10000	140108
1	EC_1	Inflammatory_mixed_cell_Mac_C1Q	97	53.1207	8.9825	0.00019998	4.88498	0.00071389	10000	140108
1	EC_1	Inflammatory_mixed_cell_NK-cell	56	35.4982	7.14617	0.010399	2.86892	0.0261454	10000	140108
1	EC_1	Inflammatory_mixed_cell_Neutrophil	33	21.9917	5.43261	0.0715928	2.02634	0.143373	10000	140108
1	EC_1	Inflammatory_mixed_cell_VIMhi	84	56.4289	9.29846	0.00579942	2.96513	0.0153864	10000	140108
1	EC_1	Inflammatory_mixed_cell_VSMC_fb-like_DCNhi/LUMhi	43	17.3506	4.82223	0.00019998	5.31899	0.00071389	10000	140108
1	EC_1	Inflammatory_mixed_cell_VSMC_inflamed	66	34.6327	7.08356	0.00039996	4.42818	0.0013388	10000	140108
1	EC_1	Mac_C1Q	352	212.321	22.6445	0.00019998	6.16835	0.00071389	10000	140108
1	EC_1	Mac_C1Q_BMPR2hi	15	6.143	2.76838	0.0109989	3.19934	0.0275436	10000	140108
1	EC_1	Mac_C1Q_CCL2hi	45	24.3948	5.75511	0.00259974	3.58033	0.00739875	10000	140108
1	EC_1	Mac_C1Q_FN1hi	41	27.1784	6.09903	0.0411959	2.2662	0.0887347	10000	140108
1	EC_1	Mac_C1Q_HTRA1hi	29	16.7785	4.65588	0.0227977	2.62496	0.0529067	10000	140108
1	EC_1	Mac_C1Q_LYZhi	174	43.1072	8.09544	0.00019998	16.1687	0.00071389	10000	140108
1	EC_1	Mac_C1Q_NPIPB5hi	111	38.6965	7.52727	0.00019998	9.60554	0.00071389	10000	140108
1	EC_1	Mac_C1Q_THBS1hi	4	5.0914	2.4844	0.886111	-0.439301	1	10000	140108
1	EC_1	Mac_HMOX1	53	141.719	17.8003	0.00019998	-4.98411	0.00071389	10000	140108
1	EC_1	Mac_ITGAXhi_CRYABhi	46	25.5921	5.99474	0.00359964	3.4043	0.00998519	10000	140108
1	EC_1	Mac_ITGAXhi_G2M	76	72.9417	11.3349	0.79812	0.269813	0.990802	10000	140108
1	EC_1	Mac_ITGAXhi_THBDhi/ITGB3hi	48	96.252	13.4683	0.00079992	-3.58263	0.00252087	10000	140108
1	EC_1	Mac_S100A8hi	228	110.761	14.6831	0.00019998	7.98464	0.00071389	10000	140108
1	EC_1	Mac_TREM2hi	21	310.65	35.0572	0.00019998	-8.26222	0.00071389	10000	140108
1	EC_1	Mac_TREM2hi_CCL18hi	11	99.4934	15.0152	0.00019998	-5.8936	0.00071389	10000	140108
1	EC_1	Mac_TREM2hi_FN1hi	3	78.2871	12.9086	0.00019998	-5.83231	0.00071389	10000	140108
1	EC_1	Mac_TREM2hi_G2M	3	21.3641	5.52432	0.00019998	-3.32423	0.00071389	10000	140108
1	EC_1	Mac_TREM2hi_HTRA1hi	33	52.4965	9.1443	0.0255974	-2.13209	0.0584897	10000	140108
1	EC_1	Mast-cell	24	7.4368	3.04923	0.00019998	5.43193	0.00071389	10000	140108
1	EC_1	Neutrophil	29	57.3236	9.25814	0.0009999	-3.05932	0.00309452	10000	140108
1	EC_1	Plasma-cell	5	1.5244	1.35897	0.0653935	2.55752	0.13241	10000	140108
1	EC_1	VSMC_contr_BMPR2hi	17	21.6254	5.41519	0.450555	-0.854153	0.648251	10000	140108
1	EC_1	VSMC_contr_COL3A1low	35	81.1694	12.0889	0.00019998	-3.81915	0.00071389	10000	140108
1	EC_1	VSMC_contr_MYH11hi	59	82.6437	11.7729	0.0357964	-2.00832	0.0785529	10000	140108
1	EC_1	VSMC_contr_THBS1hi	31	37.9727	7.4299	0.393361	-0.938465	0.582991	10000	140108
1	EC_1	VSMC_contr_VIMhi	26	19.5407	5.07637	0.244976	1.27242	0.400413	10000	140108
1	EC_1	VSMC_fb-like_CDH11hi	395	175.04	19.4998	0.00019998	11.2801	0.00071389	10000	140108
1	EC_1	VSMC_fb-like_DCNhi/LUMhi	1198	319.189	30.9148	0.00019998	28.4269	0.00071389	10000	140108
1	EC_1	VSMC_fb-like_THBS1hi/SERPINEhi	211	195.013	20.8085	0.444556	0.768296	0.641692	10000	140108
1	EC_1	VSMC_fb-like_TPM1hi	108	40.1106	7.62505	0.00019998	8.90347	0.00071389	10000	140108
1	EC_1	VSMC_inflamed_CRYABhi	10	15.0688	4.45743	0.30417	-1.13716	0.476227	10000	140108
1	EC_1	VSMC_inflamed_contr	33	27.3131	6.24363	0.39536	0.910833	0.585062	10000	140108
1	EC_1	VSMC_inflamed_fb-like	91	45.8729	8.19136	0.00019998	5.50911	0.00071389	10000	140108
1	EC_1	VSMC_inflamed_lymphocyte	144	103.889	14.3226	0.00959904	2.80053	0.024349	10000	140108
1	EC_1	VSMC_modul	11	8.458	3.31859	0.50455	0.765988	0.706859	10000	140108
1	EC_1_BMPR2hi	EC_1_BMPR2hi	122	31.2768	7.10093	0.00019998	12.7762	0.00071389	10000	140108
1	EC_1_BMPR2hi	EC_1_COL18A1hi	144	29.6583	6.48285	0.00019998	17.6376	0.00071389	10000	140108
1	EC_1_BMPR2hi	EC_1_THBS1hi/SERPINEhi	99	45.0475	8.54275	0.00019998	6.31559	0.00071389	10000	140108
1	EC_1_BMPR2hi	EC_2	31	23.4282	5.75728	0.226377	1.31517	0.375731	10000	140108
1	EC_1_BMPR2hi	EC_2_CDH11hi	15	7.2125	3.19765	0.0437956	2.43538	0.0935427	10000	140108
1	EC_1_BMPR2hi	Inflammatory_mixed_cell_BMPR2hi	26	18.9269	5.00447	0.19978	1.41336	0.339656	10000	140108
1	EC_1_BMPR2hi	Inflammatory_mixed_cell_CDH11hi	11	6.9822	3.01438	0.253775	1.33288	0.412085	10000	140108
1	EC_1_BMPR2hi	Inflammatory_mixed_cell_CNN1hi	41	42.5118	7.98127	0.940506	-0.189418	1	10000	140108
1	EC_1_BMPR2hi	Inflammatory_mixed_cell_COL18A1hi	14	10.9788	3.78782	0.486751	0.79761	0.687966	10000	140108
1	EC_1_BMPR2hi	Inflammatory_mixed_cell_EC	85	57.4301	9.39742	0.00779922	2.93377	0.0201494	10000	140108
1	EC_1_BMPR2hi	Inflammatory_mixed_cell_FCGR3Ahi	71	50.8786	8.72701	0.0361964	2.30565	0.0793166	10000	140108
1	EC_1_BMPR2hi	Inflammatory_mixed_cell_Mac_C1Q	92	56.3516	9.39907	0.00059994	3.79276	0.00193662	10000	140108
1	EC_1_BMPR2hi	Inflammatory_mixed_cell_NK-cell	41	34.6479	6.97501	0.39876	0.910694	0.588952	10000	140108
1	EC_1_BMPR2hi	Inflammatory_mixed_cell_Neutrophil	29	22.8308	5.57733	0.305169	1.10612	0.477513	10000	140108
1	EC_1_BMPR2hi	Inflammatory_mixed_cell_VIMhi	81	58.7087	9.56732	0.0337966	2.32994	0.0746782	10000	140108
1	EC_1_BMPR2hi	Inflammatory_mixed_cell_VSMC_fb-like_DCNhi/LUMhi	44	18.0476	4.94313	0.00039996	5.2502	0.0013388	10000	140108
1	EC_1_BMPR2hi	Inflammatory_mixed_cell_VSMC_inflamed	59	37.1655	7.43712	0.00819918	2.93588	0.0210986	10000	140108
1	EC_1_BMPR2hi	Mac_C1Q	275	260.509	25.9357	0.578142	0.558724	0.783216	10000	140108
1	EC_1_BMPR2hi	Mac_C1Q_BMPR2hi	10	7.6238	3.14412	0.515948	0.755761	0.71859	10000	140108
1	EC_1_BMPR2hi	Mac_C1Q_CCL2hi	63	29.7842	6.49568	0.00019998	5.11352	0.00071389	10000	140108
1	EC_1_BMPR2hi	Mac_C1Q_FN1hi	45	32.6921	6.81946	0.10039	1.80482	0.190954	10000	140108
1	EC_1_BMPR2hi	Mac_C1Q_HTRA1hi	34	21.5108	5.4537	0.0421958	2.29004	0.0905872	10000	140108
1	EC_1_BMPR2hi	Mac_C1Q_LYZhi	172	53.9138	9.08256	0.00019998	13.0014	0.00071389	10000	140108
1	EC_1_BMPR2hi	Mac_C1Q_NPIPB5hi	121	52.1935	9.19403	0.00019998	7.48382	0.00071389	10000	140108
1	EC_1_BMPR2hi	Mac_C1Q_THBS1hi	7	6.7486	2.9795	1	0.0843767	1	10000	140108
1	EC_1_BMPR2hi	Mac_HMOX1	53	156.001	19.26	0.00019998	-5.34795	0.00071389	10000	140108
1	EC_1_BMPR2hi	Mac_ITGAXhi_CRYABhi	35	24.3949	5.8744	0.10339	1.80531	0.195944	10000	140108
1	EC_1_BMPR2hi	Mac_ITGAXhi_G2M	43	76.1937	11.5206	0.00139986	-2.88125	0.00420155	10000	140108
1	EC_1_BMPR2hi	Mac_ITGAXhi_THBDhi/ITGB3hi	54	115.778	15.2598	0.00019998	-4.04841	0.00071389	10000	140108
1	EC_1_BMPR2hi	Mac_S100A8hi	222	133.043	16.3812	0.00019998	5.4304	0.00071389	10000	140108
1	EC_1_BMPR2hi	Mac_TREM2hi	17	382.274	39.2203	0.00019998	-9.31341	0.00071389	10000	140108
1	EC_1_BMPR2hi	Mac_TREM2hi_CCL18hi	5	118.918	16.4322	0.00019998	-6.93263	0.00071389	10000	140108
1	EC_1_BMPR2hi	Mac_TREM2hi_FN1hi	1	92.3594	14.0679	0.00019998	-6.49416	0.00071389	10000	140108
1	EC_1_BMPR2hi	Mac_TREM2hi_G2M	4	26.1552	6.20652	0.00019998	-3.56966	0.00071389	10000	140108
1	EC_1_BMPR2hi	Mac_TREM2hi_HTRA1hi	17	60.5205	9.90891	0.00019998	-4.39206	0.00071389	10000	140108
1	EC_1_BMPR2hi	Mast-cell	27	8.177	3.25866	0.00019998	5.7763	0.00071389	10000	140108
1	EC_1_BMPR2hi	Neutrophil	27	69.6095	10.6156	0.00019998	-4.01386	0.00071389	10000	140108
1	EC_1_BMPR2hi	Plasma-cell	6	1.9289	1.57202	0.0543946	2.58973	0.113162	10000	140108
1	EC_1_BMPR2hi	VSMC_contr_BMPR2hi	18	26.5051	6.19506	0.179782	-1.37288	0.310748	10000	140108
1	EC_1_BMPR2hi	VSMC_contr_COL3A1low	43	99.1798	13.7641	0.00019998	-4.08163	0.00071389	10000	140108
1	EC_1_BMPR2hi	VSMC_contr_MYH11hi	63	103.47	13.7076	0.00119988	-2.9524	0.00365261	10000	140108
1	EC_1_BMPR2hi	VSMC_contr_THBS1hi	49	43.7108	8.16721	0.537146	0.647614	0.741016	10000	140108
1	EC_1_BMPR2hi	VSMC_contr_VIMhi	20	24.1824	5.78817	0.539146	-0.722577	0.743439	10000	140108
1	EC_1_BMPR2hi	VSMC_fb-like_CDH11hi	369	211.882	21.7953	0.00019998	7.2088	0.00071389	10000	140108
1	EC_1_BMPR2hi	VSMC_fb-like_DCNhi/LUMhi	1184	394.16	35.1292	0.00019998	22.4838	0.00071389	10000	140108
1	EC_1_BMPR2hi	VSMC_fb-like_THBS1hi/SERPINEhi	250	226.571	23.0563	0.320368	1.01618	0.496317	10000	140108
1	EC_1_BMPR2hi	VSMC_fb-like_TPM1hi	102	49.5836	8.70793	0.00019998	6.01939	0.00071389	10000	140108
1	EC_1_BMPR2hi	VSMC_inflamed_CRYABhi	19	18.4958	5.16128	0.943906	0.097689	1	10000	140108
1	EC_1_BMPR2hi	VSMC_inflamed_contr	29	32.2439	7.21228	0.739126	-0.449774	0.938216	10000	140108
1	EC_1_BMPR2hi	VSMC_inflamed_fb-like	98	49.7761	8.4853	0.00019998	5.68323	0.00071389	10000	140108
1	EC_1_BMPR2hi	VSMC_inflamed_lymphocyte	154	129.48	16.364	0.151985	1.49839	0.270465	10000	140108
1	EC_1_BMPR2hi	VSMC_modul	19	12.5539	4.25181	0.175182	1.51608	0.304472	10000	140108
1	EC_1_COL18A1hi	EC_1_COL18A1hi	42	7.3922	3.08087	0.00019998	11.2331	0.00071389	10000	140108
1	EC_1_COL18A1hi	EC_1_THBS1hi/SERPINEhi	59	25.7136	6.25402	0.00019998	5.3224	0.00071389	10000	140108
1	EC_1_COL18A1hi	EC_2	18	10.9398	3.67208	0.0939906	1.92267	0.180451	10000	140108
1	EC_1_COL18A1hi	EC_2_CDH11hi	14	3.2519	1.95608	0.00079992	5.49472	0.00252087	10000	140108
1	EC_1_COL18A1hi	Inflammatory_mixed_cell_BMPR2hi	23	10.415	3.62725	0.00539946	3.46957	0.014431	10000	140108
1	EC_1_COL18A1hi	Inflammatory_mixed_cell_CDH11hi	5	3.6955	2.10242	0.635336	0.620475	0.840353	10000	140108
1	EC_1_COL18A1hi	Inflammatory_mixed_cell_CNN1hi	37	24.3088	5.82399	0.0515948	2.17913	0.10801	10000	140108
1	EC_1_COL18A1hi	Inflammatory_mixed_cell_COL18A1hi	17	6.1389	2.67799	0.0019998	4.0557	0.00583587	10000	140108
1	EC_1_COL18A1hi	Inflammatory_mixed_cell_EC	67	32.2663	6.93194	0.00019998	5.01068	0.00071389	10000	140108
1	EC_1_COL18A1hi	Inflammatory_mixed_cell_FCGR3Ahi	47	27.5979	6.27739	0.00659934	3.09079	0.0173174	10000	140108
1	EC_1_COL18A1hi	Inflammatory_mixed_cell_Mac_C1Q	64	29.7941	6.4076	0.00019998	5.33833	0.00071389	10000	140108
1	EC_1_COL18A1hi	Inflammatory_mixed_cell_NK-cell	33	19.6983	5.13726	0.0211979	2.58926	0.0495978	10000	140108
1	EC_1_COL18A1hi	Inflammatory_mixed_cell_Neutrophil	25	12.2481	3.88198	0.00719928	3.2849	0.0187444	10000	140108
1	EC_1_COL18A1hi	Inflammatory_mixed_cell_VIMhi	64	31.8422	6.77605	0.00059994	4.7458	0.00193662	10000	140108
1	EC_1_COL18A1hi	Inflammatory_mixed_cell_VSMC_fb-like_DCNhi/LUMhi	22	9.7114	3.43286	0.00419958	3.5797	0.0114796	10000	140108
1	EC_1_COL18A1hi	Inflammatory_mixed_cell_VSMC_inflamed	35	19.3891	5.12466	0.0079992	3.04623	0.0206162	10000	140108
1	EC_1_COL18A1hi	Mac_C1Q	208	127.402	17.1642	0.00019998	4.69569	0.00071389	10000	140108
1	EC_1_COL18A1hi	Mac_C1Q_BMPR2hi	11	3.7852	2.1203	0.00919908	3.40273	0.0234346	10000	140108
1	EC_1_COL18A1hi	Mac_C1Q_CCL2hi	40	14.2856	4.25634	0.00019998	6.04143	0.00071389	10000	140108
1	EC_1_COL18A1hi	Mac_C1Q_FN1hi	35	16.4164	4.65369	0.00139986	3.99331	0.00420155	10000	140108
1	EC_1_COL18A1hi	Mac_C1Q_HTRA1hi	18	10.5465	3.60309	0.0711929	2.06864	0.142679	10000	140108
1	EC_1_COL18A1hi	Mac_C1Q_LYZhi	119	26.7323	6.17293	0.00019998	14.9472	0.00071389	10000	140108
1	EC_1_COL18A1hi	Mac_C1Q_NPIPB5hi	69	23.9169	5.84498	0.00019998	7.71313	0.00071389	10000	140108
1	EC_1_COL18A1hi	Mac_C1Q_THBS1hi	6	3.0345	1.87662	0.19898	1.58023	0.338592	10000	140108
1	EC_1_COL18A1hi	Mac_HMOX1	35	88.0009	14.1742	0.00019998	-3.73925	0.00071389	10000	140108
1	EC_1_COL18A1hi	Mac_ITGAXhi_CRYABhi	20	14.107	4.33767	0.224378	1.35856	0.373078	10000	140108
1	EC_1_COL18A1hi	Mac_ITGAXhi_G2M	53	41.5921	8.28667	0.19898	1.37666	0.338592	10000	140108
1	EC_1_COL18A1hi	Mac_ITGAXhi_THBDhi/ITGB3hi	39	58.2222	10.4546	0.0557944	-1.83863	0.115703	10000	140108
1	EC_1_COL18A1hi	Mac_S100A8hi	164	66.3296	11.1303	0.00019998	8.77516	0.00071389	10000	140108
1	EC_1_COL18A1hi	Mac_TREM2hi	15	196.821	27.8934	0.00019998	-6.51843	0.00071389	10000	140108
1	EC_1_COL18A1hi	Mac_TREM2hi_CCL18hi	3	64.7423	12.0661	0.00019998	-5.11699	0.00071389	10000	140108
1	EC_1_COL18A1hi	Mac_TREM2hi_FN1hi	4	50.7393	10.1892	0.00019998	-4.58716	0.00071389	10000	140108
1	EC_1_COL18A1hi	Mac_TREM2hi_G2M	3	13.4506	4.24527	0.00519948	-2.4617	0.0139453	10000	140108
1	EC_1_COL18A1hi	Mac_TREM2hi_HTRA1hi	21	33.262	7.14129	0.0777922	-1.71706	0.1538	10000	140108
1	EC_1_COL18A1hi	Mast-cell	14	4.1254	2.16916	0.0009999	4.55226	0.00309452	10000	140108
1	EC_1_COL18A1hi	Neutrophil	20	33.9397	7.04395	0.0413959	-1.97896	0.0891026	10000	140108
1	EC_1_COL18A1hi	Plasma-cell	2	0.9684	1.05176	0.517148	0.980831	0.719651	10000	140108
1	EC_1_COL18A1hi	VSMC_contr_BMPR2hi	13	13.4208	4.1398	1	-0.101647	1	10000	140108
1	EC_1_COL18A1hi	VSMC_contr_COL3A1low	32	51.4532	9.41812	0.0271973	-2.06551	0.0615922	10000	140108
1	EC_1_COL18A1hi	VSMC_contr_MYH11hi	54	51.6559	9.30069	0.813119	0.252035	1	10000	140108
1	EC_1_COL18A1hi	VSMC_contr_THBS1hi	35	23.3878	5.60637	0.0637936	2.07125	0.129736	10000	140108
1	EC_1_COL18A1hi	VSMC_contr_VIMhi	10	11.6172	3.80359	0.818118	-0.425178	1	10000	140108
1	EC_1_COL18A1hi	VSMC_fb-like_CDH11hi	277	102.61	14.577	0.00019998	11.9634	0.00071389	10000	140108
1	EC_1_COL18A1hi	VSMC_fb-like_DCNhi/LUMhi	871	192.083	23.9615	0.00019998	28.3337	0.00071389	10000	140108
1	EC_1_COL18A1hi	VSMC_fb-like_THBS1hi/SERPINEhi	206	117.211	16.1316	0.00019998	5.50405	0.00071389	10000	140108
1	EC_1_COL18A1hi	VSMC_fb-like_TPM1hi	63	23.6989	5.70789	0.00019998	6.8854	0.00071389	10000	140108
1	EC_1_COL18A1hi	VSMC_inflamed_CRYABhi	9	9.464	3.46516	1	-0.133905	1	10000	140108
1	EC_1_COL18A1hi	VSMC_inflamed_contr	24	17.4774	5.00501	0.231777	1.30322	0.383176	10000	140108
1	EC_1_COL18A1hi	VSMC_inflamed_fb-like	89	26.4441	6.05888	0.00019998	10.3247	0.00071389	10000	140108
1	EC_1_COL18A1hi	VSMC_inflamed_lymphocyte	96	61.8912	10.9836	0.00519948	3.10543	0.0139453	10000	140108
1	EC_1_COL18A1hi	VSMC_modul	5	5.4751	2.63848	1	-0.180066	1	10000	140108
1	EC_1_THBS1hi/SERPINEhi	EC_1_THBS1hi/SERPINEhi	59	35.6434	8.67676	0.020198	2.69186	0.0474661	10000	140108
1	EC_1_THBS1hi/SERPINEhi	EC_2	22	17.3537	4.9808	0.39576	0.932842	0.585573	10000	140108
1	EC_1_THBS1hi/SERPINEhi	EC_2_CDH11hi	10	4.2523	2.41877	0.060394	2.37629	0.123871	10000	140108
1	EC_1_THBS1hi/SERPINEhi	Inflammatory_mixed_cell_BMPR2hi	13	16.3434	4.91928	0.594341	-0.679653	0.799888	10000	140108
1	EC_1_THBS1hi/SERPINEhi	Inflammatory_mixed_cell_CDH11hi	4	5.1686	2.63643	0.879512	-0.443251	1	10000	140108
1	EC_1_THBS1hi/SERPINEhi	Inflammatory_mixed_cell_CNN1hi	20	36.6488	7.56607	0.0169983	-2.20045	0.0407349	10000	140108
1	EC_1_THBS1hi/SERPINEhi	Inflammatory_mixed_cell_COL18A1hi	5	9.6787	3.65224	0.233577	-1.28105	0.385465	10000	140108
1	EC_1_THBS1hi/SERPINEhi	Inflammatory_mixed_cell_EC	67	52.4703	9.28122	0.139986	1.56549	0.25271	10000	140108
1	EC_1_THBS1hi/SERPINEhi	Inflammatory_mixed_cell_FCGR3Ahi	40	41.9339	8.22995	0.891711	-0.234983	1	10000	140108
1	EC_1_THBS1hi/SERPINEhi	Inflammatory_mixed_cell_Mac_C1Q	45	43.2876	8.31112	0.852915	0.206037	1	10000	140108
1	EC_1_THBS1hi/SERPINEhi	Inflammatory_mixed_cell_NK-cell	28	33.0792	7.26973	0.547945	-0.698678	0.752562	10000	140108
1	EC_1_THBS1hi/SERPINEhi	Inflammatory_mixed_cell_Neutrophil	25	19.5999	5.29166	0.347365	1.02049	0.529168	10000	140108
1	EC_1_THBS1hi/SERPINEhi	Inflammatory_mixed_cell_VIMhi	71	51.5069	9.31091	0.0565943	2.09358	0.1171	10000	140108
1	EC_1_THBS1hi/SERPINEhi	Inflammatory_mixed_cell_VSMC_fb-like_DCNhi/LUMhi	25	13.8562	4.45277	0.0329967	2.50267	0.0731071	10000	140108
1	EC_1_THBS1hi/SERPINEhi	Inflammatory_mixed_cell_VSMC_inflamed	17	25.9316	6.07196	0.147585	-1.47096	0.263999	10000	140108
1	EC_1_THBS1hi/SERPINEhi	Mac_C1Q	161	186.935	21.3917	0.234177	-1.21237	0.386366	10000	140108
1	EC_1_THBS1hi/SERPINEhi	Mac_C1Q_BMPR2hi	3	5.5702	2.75838	0.477152	-0.931778	0.678165	10000	140108
1	EC_1_THBS1hi/SERPINEhi	Mac_C1Q_CCL2hi	29	21.5223	5.55537	0.208779	1.34603	0.352155	10000	140108
1	EC_1_THBS1hi/SERPINEhi	Mac_C1Q_FN1hi	11	26.9248	6.40908	0.0039996	-2.48472	0.0109807	10000	140108
1	EC_1_THBS1hi/SERPINEhi	Mac_C1Q_HTRA1hi	21	15.1974	4.71161	0.268173	1.23155	0.431078	10000	140108
1	EC_1_THBS1hi/SERPINEhi	Mac_C1Q_LYZhi	80	42.3528	8.52848	0.00079992	4.41429	0.00252087	10000	140108
1	EC_1_THBS1hi/SERPINEhi	Mac_C1Q_NPIPB5hi	46	31.9353	7.16895	0.0741926	1.96189	0.147818	10000	140108
1	EC_1_THBS1hi/SERPINEhi	Mac_C1Q_THBS1hi	1	3.7904	2.23541	0.291371	-1.24827	0.460268	10000	140108
1	EC_1_THBS1hi/SERPINEhi	Mac_HMOX1	19	183.306	22.5703	0.00019998	-7.27974	0.00071389	10000	140108
1	EC_1_THBS1hi/SERPINEhi	Mac_ITGAXhi_CRYABhi	17	22.473	5.87958	0.407559	-0.930849	0.599174	10000	140108
1	EC_1_THBS1hi/SERPINEhi	Mac_ITGAXhi_G2M	41	59.5348	10.2963	0.0615938	-1.80014	0.125789	10000	140108
1	EC_1_THBS1hi/SERPINEhi	Mac_ITGAXhi_THBDhi/ITGB3hi	34	91.4798	13.5603	0.00019998	-4.23885	0.00071389	10000	140108
1	EC_1_THBS1hi/SERPINEhi	Mac_S100A8hi	132	106.05	14.9234	0.0961904	1.73889	0.18403	10000	140108
1	EC_1_THBS1hi/SERPINEhi	Mac_TREM2hi	8	382.855	41.0476	0.00019998	-9.13221	0.00071389	10000	140108
1	EC_1_THBS1hi/SERPINEhi	Mac_TREM2hi_CCL18hi	2	152.549	20.5206	0.00019998	-7.33649	0.00071389	10000	140108
1	EC_1_THBS1hi/SERPINEhi	Mac_TREM2hi_FN1hi	5	112.237	17.1817	0.00019998	-6.24132	0.00071389	10000	140108
1	EC_1_THBS1hi/SERPINEhi	Mac_TREM2hi_G2M	2	25.0426	6.51981	0.00019998	-3.53424	0.00071389	10000	140108
1	EC_1_THBS1hi/SERPINEhi	Mac_TREM2hi_HTRA1hi	16	66.5942	11.3558	0.00019998	-4.45537	0.00071389	10000	140108
1	EC_1_THBS1hi/SERPINEhi	Mast-cell	9	7.0285	3.15013	0.583742	0.625848	0.789052	10000	140108
1	EC_1_THBS1hi/SERPINEhi	Neutrophil	20	55.4899	9.70494	0.00019998	-3.65689	0.00071389	10000	140108
1	EC_1_THBS1hi/SERPINEhi	Plasma-cell	2	1.3313	1.33848	0.732727	0.499595	0.932419	10000	140108
1	EC_1_THBS1hi/SERPINEhi	VSMC_contr_BMPR2hi	3	22.459	5.84506	0.00019998	-3.32914	0.00071389	10000	140108
1	EC_1_THBS1hi/SERPINEhi	VSMC_contr_COL3A1low	18	89.4377	13.2168	0.00019998	-5.40508	0.00071389	10000	140108
1	EC_1_THBS1hi/SERPINEhi	VSMC_contr_MYH11hi	17	78.5413	11.7458	0.00019998	-5.23944	0.00071389	10000	140108
1	EC_1_THBS1hi/SERPINEhi	VSMC_contr_THBS1hi	29	41.9884	8.49314	0.123388	-1.52928	0.227511	10000	140108
1	EC_1_THBS1hi/SERPINEhi	VSMC_contr_VIMhi	8	16.7902	4.83913	0.0583942	-1.81648	0.120346	10000	140108
1	EC_1_THBS1hi/SERPINEhi	VSMC_fb-like_CDH11hi	171	135.623	16.7561	0.0469953	2.1113	0.0995611	10000	140108
1	EC_1_THBS1hi/SERPINEhi	VSMC_fb-like_DCNhi/LUMhi	561	273.281	28.8574	0.00019998	9.97038	0.00071389	10000	140108
1	EC_1_THBS1hi/SERPINEhi	VSMC_fb-like_THBS1hi/SERPINEhi	236	195.044	22.0277	0.0807919	1.85928	0.158922	10000	140108
1	EC_1_THBS1hi/SERPINEhi	VSMC_fb-like_TPM1hi	87	32.2136	6.99065	0.00019998	7.8371	0.00071389	10000	140108
1	EC_1_THBS1hi/SERPINEhi	VSMC_inflamed_CRYABhi	5	13.4804	4.40788	0.0451955	-1.92392	0.0962154	10000	140108
1	EC_1_THBS1hi/SERPINEhi	VSMC_inflamed_contr	13	27.2446	6.59425	0.0169983	-2.16015	0.0407349	10000	140108
1	EC_1_THBS1hi/SERPINEhi	VSMC_inflamed_fb-like	55	43.3775	8.40727	0.193981	1.38243	0.331325	10000	140108
1	EC_1_THBS1hi/SERPINEhi	VSMC_inflamed_lymphocyte	56	79.2533	12.4442	0.0535946	-1.86861	0.111759	10000	140108
1	EC_1_THBS1hi/SERPINEhi	VSMC_modul	6	5.9317	2.78655	1	0.0245106	1	10000	140108
1	EC_2	EC_2	11	13.9104	5.21175	0.70393	-0.55843	0.905585	10000	140108
1	EC_2	EC_2_CDH11hi	6	6.2961	3.12564	1	-0.0947326	1	10000	140108
1	EC_2	Inflammatory_mixed_cell_BMPR2hi	4	6.9912	2.89664	0.40376	-1.03264	0.594733	10000	140108
1	EC_2	Inflammatory_mixed_cell_CDH11hi	1	2.6633	1.76978	0.562544	-0.939833	0.767435	10000	140108
1	EC_2	Inflammatory_mixed_cell_CNN1hi	1	17.2132	4.86261	0.00019998	-3.33426	0.00071389	10000	140108
1	EC_2	Inflammatory_mixed_cell_COL18A1hi	3	4.4717	2.34495	0.751525	-0.627604	0.949164	10000	140108
1	EC_2	Inflammatory_mixed_cell_EC	12	21.1087	5.35529	0.0863914	-1.70088	0.168127	10000	140108
1	EC_2	Inflammatory_mixed_cell_FCGR3Ahi	9	17.5598	4.74009	0.0651935	-1.80583	0.132067	10000	140108
1	EC_2	Inflammatory_mixed_cell_Mac_C1Q	14	20.5167	5.31091	0.253975	-1.22704	0.412378	10000	140108
1	EC_2	Inflammatory_mixed_cell_NK-cell	5	13.7371	4.25695	0.0283972	-2.05243	0.0640179	10000	140108
1	EC_2	Inflammatory_mixed_cell_Neutrophil	9	8.3601	3.16658	0.911109	0.202079	1	10000	140108
1	EC_2	Inflammatory_mixed_cell_VIMhi	7	20.7376	5.29101	0.00439956	-2.59641	0.0119757	10000	140108
1	EC_2	Inflammatory_mixed_cell_VSMC_fb-like_DCNhi/LUMhi	5	6.1576	2.737	0.877312	-0.422945	1	10000	140108
1	EC_2	Inflammatory_mixed_cell_VSMC_inflamed	7	17.8588	5.04264	0.0189981	-2.15339	0.0449528	10000	140108
1	EC_2	Mac_C1Q	49	87.0065	14.0458	0.00479952	-2.7059	0.0129522	10000	140108
1	EC_2	Mac_C1Q_BMPR2hi	1	3.0063	1.8958	0.454955	-1.05829	0.653042	10000	140108
1	EC_2	Mac_C1Q_CCL2hi	14	11.6847	3.82383	0.59634	0.605492	0.801873	10000	140108
1	EC_2	Mac_C1Q_FN1hi	9	11.2946	3.76747	0.677532	-0.609056	0.882782	10000	140108
1	EC_2	Mac_C1Q_HTRA1hi	3	8.0092	3.146	0.116188	-1.59224	0.216345	10000	140108
1	EC_2	Mac_C1Q_LYZhi	17	18.1293	5.01202	0.953705	-0.225318	1	10000	140108
1	EC_2	Mac_C1Q_NPIPB5hi	21	17.6532	4.98401	0.533747	0.671508	0.737516	10000	140108
1	EC_2	Mac_C1Q_THBS1hi	1	2.4188	1.67941	0.655534	-0.844822	0.861154	10000	140108
1	EC_2	Mac_HMOX1	7	56.9875	10.979	0.00019998	-4.55302	0.00071389	10000	140108
1	EC_2	Mac_ITGAXhi_CRYABhi	7	8.641	3.24748	0.787521	-0.505315	0.981692	10000	140108
1	EC_2	Mac_ITGAXhi_G2M	11	22.0864	5.75517	0.0471953	-1.92634	0.0999253	10000	140108
1	EC_2	Mac_ITGAXhi_THBDhi/ITGB3hi	8	34.48	7.84455	0.00019998	-3.37559	0.00071389	10000	140108
1	EC_2	Mac_S100A8hi	50	43.9721	8.81684	0.516548	0.68368	0.719097	10000	140108
1	EC_2	Mac_TREM2hi	4	111.333	20.6744	0.00019998	-5.19159	0.00071389	10000	140108
1	EC_2	Mac_TREM2hi_CCL18hi	4	38.2473	8.73746	0.00019998	-3.9196	0.00071389	10000	140108
1	EC_2	Mac_TREM2hi_FN1hi	1	26.5145	7.09618	0.00019998	-3.59553	0.00071389	10000	140108
1	EC_2	Mac_TREM2hi_G2M	1	7.8939	3.14624	0.0125987	-2.19115	0.0310875	10000	140108
1	EC_2	Mac_TREM2hi_HTRA1hi	6	21.9089	5.60621	0.00139986	-2.83773	0.00420155	10000	140108
1	EC_2	Mast-cell	4	3.4017	1.96844	0.873113	0.303947	1	10000	140108
1	EC_2	Neutrophil	4	26.7317	6.16601	0.00039996	-3.68661	0.0013388	10000	140108
1	EC_2	Plasma-cell	2	0.8145	0.95608	0.405759	1.23996	0.597185	10000	140108
1	EC_2	VSMC_contr_BMPR2hi	11	15.5653	4.65501	0.392161	-0.980728	0.581535	10000	140108
1	EC_2	VSMC_contr_COL3A1low	14	85.9988	14.0526	0.00019998	-5.12351	0.00071389	10000	140108
1	EC_2	VSMC_contr_MYH11hi	27	67.2788	11.4038	0.00019998	-3.53205	0.00071389	10000	140108
1	EC_2	VSMC_contr_THBS1hi	12	25.5226	6.21563	0.0187981	-2.17558	0.0445684	10000	140108
1	EC_2	VSMC_contr_VIMhi	12	21.0016	5.92507	0.126187	-1.51924	0.231734	10000	140108
1	EC_2	VSMC_fb-like_CDH11hi	113	85.5608	13.1897	0.0525947	2.08035	0.10991	10000	140108
1	EC_2	VSMC_fb-like_DCNhi/LUMhi	248	178.411	22.7361	0.00379962	3.06075	0.0104841	10000	140108
1	EC_2	VSMC_fb-like_THBS1hi/SERPINEhi	118	90.0372	13.7577	0.0531947	2.03253	0.11099	10000	140108
1	EC_2	VSMC_fb-like_TPM1hi	13	19.2767	5.21411	0.257974	-1.20379	0.417572	10000	140108
1	EC_2	VSMC_inflamed_CRYABhi	4	17.0754	5.2591	0.00279972	-2.48624	0.00792253	10000	140108
1	EC_2	VSMC_inflamed_contr	3	36.5795	8.47419	0.00019998	-3.96256	0.00071389	10000	140108
1	EC_2	VSMC_inflamed_fb-like	34	35.9319	7.63051	0.886111	-0.253181	1	10000	140108
1	EC_2	VSMC_inflamed_lymphocyte	40	63.1928	11.3117	0.0287971	-2.05033	0.0647966	10000	140108
1	EC_2	VSMC_modul	3	6.39	3.04133	0.335766	-1.11464	0.51554	10000	140108
1	EC_2_CDH11hi	EC_2_CDH11hi	0	0.8097	0.984218	0.935706	-0.822683	1	10000	140108
1	EC_2_CDH11hi	Inflammatory_mixed_cell_BMPR2hi	3	2.1268	1.55824	0.721328	0.560375	0.921534	10000	140108
1	EC_2_CDH11hi	Inflammatory_mixed_cell_CDH11hi	0	0.7943	0.920319	0.930307	-0.86307	1	10000	140108
1	EC_2_CDH11hi	Inflammatory_mixed_cell_CNN1hi	2	4.6522	2.47573	0.39976	-1.07128	0.590224	10000	140108
1	EC_2_CDH11hi	Inflammatory_mixed_cell_COL18A1hi	0	1.139	1.12485	0.672533	-1.01258	0.877713	10000	140108
1	EC_2_CDH11hi	Inflammatory_mixed_cell_EC	6	5.7851	2.79076	1	0.0770042	1	10000	140108
1	EC_2_CDH11hi	Inflammatory_mixed_cell_FCGR3Ahi	6	5.2986	2.61829	0.859114	0.267885	1	10000	140108
1	EC_2_CDH11hi	Inflammatory_mixed_cell_Mac_C1Q	6	6.2286	2.8854	1	-0.0792264	1	10000	140108
1	EC_2_CDH11hi	Inflammatory_mixed_cell_NK-cell	2	3.8092	2.19395	0.590341	-0.824633	0.795607	10000	140108
1	EC_2_CDH11hi	Inflammatory_mixed_cell_Neutrophil	2	2.218	1.59219	1	-0.136918	1	10000	140108
1	EC_2_CDH11hi	Inflammatory_mixed_cell_VIMhi	4	5.9896	2.84501	0.651335	-0.699329	0.857271	10000	140108
1	EC_2_CDH11hi	Inflammatory_mixed_cell_VSMC_fb-like_DCNhi/LUMhi	3	1.9405	1.50431	0.614139	0.704308	0.818698	10000	140108
1	EC_2_CDH11hi	Inflammatory_mixed_cell_VSMC_inflamed	3	5.2136	2.56966	0.539546	-0.861435	0.743798	10000	140108
1	EC_2_CDH11hi	Mac_C1Q	16	27.206	8.01238	0.157784	-1.39859	0.278951	10000	140108
1	EC_2_CDH11hi	Mac_C1Q_BMPR2hi	1	0.8825	0.969068	1	0.12125	1	10000	140108
1	EC_2_CDH11hi	Mac_C1Q_CCL2hi	6	3.0789	1.92059	0.217178	1.52094	0.363568	10000	140108
1	EC_2_CDH11hi	Mac_C1Q_FN1hi	3	3.2005	1.98134	1	-0.101194	1	10000	140108
1	EC_2_CDH11hi	Mac_C1Q_HTRA1hi	1	2.4591	1.68135	0.625737	-0.867816	0.83069	10000	140108
1	EC_2_CDH11hi	Mac_C1Q_LYZhi	8	5.7071	2.72068	0.473953	0.842767	0.67447	10000	140108
1	EC_2_CDH11hi	Mac_C1Q_NPIPB5hi	6	6.1686	2.87961	1	-0.0585495	1	10000	140108
1	EC_2_CDH11hi	Mac_C1Q_THBS1hi	1	0.796	0.926922	1	0.220083	1	10000	140108
1	EC_2_CDH11hi	Mac_HMOX1	4	16.5733	5.83692	0.0119988	-2.1541	0.0298067	10000	140108
1	EC_2_CDH11hi	Mac_ITGAXhi_CRYABhi	2	2.5546	1.74895	1	-0.317105	1	10000	140108
1	EC_2_CDH11hi	Mac_ITGAXhi_G2M	7	7.5511	3.39894	1	-0.162139	1	10000	140108
1	EC_2_CDH11hi	Mac_ITGAXhi_THBDhi/ITGB3hi	7	10.9215	4.39877	0.466153	-0.8915	0.665764	10000	140108
1	EC_2_CDH11hi	Mac_S100A8hi	9	12.6409	4.70567	0.532547	-0.773726	0.736286	10000	140108
1	EC_2_CDH11hi	Mac_TREM2hi	3	36.2699	11.8716	0.00039996	-2.80247	0.0013388	10000	140108
1	EC_2_CDH11hi	Mac_TREM2hi_CCL18hi	1	11.3302	4.77732	0.00579942	-2.16234	0.0153864	10000	140108
1	EC_2_CDH11hi	Mac_TREM2hi_FN1hi	1	8.7265	4.02496	0.0235976	-1.91965	0.054544	10000	140108
1	EC_2_CDH11hi	Mac_TREM2hi_G2M	0	2.5232	1.76059	0.211579	-1.43316	0.356259	10000	140108
1	EC_2_CDH11hi	Mac_TREM2hi_HTRA1hi	4	5.7761	2.83404	0.70333	-0.626703	0.905085	10000	140108
1	EC_2_CDH11hi	Mast-cell	1	0.7065	0.878042	0.988101	0.334266	1	10000	140108
1	EC_2_CDH11hi	Neutrophil	5	7.2975	3.13748	0.605339	-0.732275	0.810253	10000	140108
1	EC_2_CDH11hi	Plasma-cell	0	0.2404	0.493566	1	-0.487067	1	10000	140108
1	EC_2_CDH11hi	VSMC_contr_BMPR2hi	3	4.3021	2.29779	0.806519	-0.566675	0.997925	10000	140108
1	EC_2_CDH11hi	VSMC_contr_COL3A1low	3	20.8095	6.67904	0.00039996	-2.66647	0.0013388	10000	140108
1	EC_2_CDH11hi	VSMC_contr_MYH11hi	8	18.0689	5.7729	0.0611939	-1.74417	0.125103	10000	140108
1	EC_2_CDH11hi	VSMC_contr_THBS1hi	1	6.5561	2.97433	0.0385961	-1.86802	0.083947	10000	140108
1	EC_2_CDH11hi	VSMC_contr_VIMhi	1	4.9329	2.60081	0.131587	-1.51218	0.239775	10000	140108
1	EC_2_CDH11hi	VSMC_fb-like_CDH11hi	45	25.0687	7.08672	0.0129987	2.81249	0.0319858	10000	140108
1	EC_2_CDH11hi	VSMC_fb-like_DCNhi/LUMhi	110	50.764	12.368	0.00019998	4.78945	0.00071389	10000	140108
1	EC_2_CDH11hi	VSMC_fb-like_THBS1hi/SERPINEhi	19	24.5424	7.19095	0.50435	-0.770746	0.706764	10000	140108
1	EC_2_CDH11hi	VSMC_fb-like_TPM1hi	8	5.9612	2.83194	0.545945	0.71993	0.750635	10000	140108
1	EC_2_CDH11hi	VSMC_inflamed_CRYABhi	5	4.1601	2.36936	0.79732	0.354484	0.990039	10000	140108
1	EC_2_CDH11hi	VSMC_inflamed_contr	4	8.5736	3.82787	0.272973	-1.19482	0.437182	10000	140108
1	EC_2_CDH11hi	VSMC_inflamed_fb-like	13	8.2175	3.40056	0.220978	1.40639	0.368572	10000	140108
1	EC_2_CDH11hi	VSMC_inflamed_lymphocyte	7	19.8597	6.34577	0.020198	-2.0265	0.0474661	10000	140108
1	EC_2_CDH11hi	VSMC_modul	1	1.9909	1.58272	0.878912	-0.626072	1	10000	140108
1	Inflammatory_mixed_cell_BMPR2hi	Inflammatory_mixed_cell_BMPR2hi	5	4.7294	2.46876	0.984102	0.10961	1	10000	140108
1	Inflammatory_mixed_cell_BMPR2hi	Inflammatory_mixed_cell_CDH11hi	5	3.3855	2.01114	0.522548	0.802778	0.725512	10000	140108
1	Inflammatory_mixed_cell_BMPR2hi	Inflammatory_mixed_cell_CNN1hi	19	24.9115	6.38113	0.408359	-0.926403	0.600102	10000	140108
1	Inflammatory_mixed_cell_BMPR2hi	Inflammatory_mixed_cell_COL18A1hi	4	6.0534	2.72374	0.606539	-0.75389	0.811249	10000	140108
1	Inflammatory_mixed_cell_BMPR2hi	Inflammatory_mixed_cell_EC	17	30.4269	7.04957	0.0491951	-1.90464	0.103575	10000	140108
1	Inflammatory_mixed_cell_BMPR2hi	Inflammatory_mixed_cell_FCGR3Ahi	24	25.2174	6.22033	0.949705	-0.195713	1	10000	140108
1	Inflammatory_mixed_cell_BMPR2hi	Inflammatory_mixed_cell_Mac_C1Q	36	26.7212	6.43662	0.178982	1.44156	0.309691	10000	140108
1	Inflammatory_mixed_cell_BMPR2hi	Inflammatory_mixed_cell_NK-cell	13	18.8669	5.22155	0.294371	-1.12359	0.463704	10000	140108
1	Inflammatory_mixed_cell_BMPR2hi	Inflammatory_mixed_cell_Neutrophil	10	10.2554	3.56707	1	-0.0715994	1	10000	140108
1	Inflammatory_mixed_cell_BMPR2hi	Inflammatory_mixed_cell_VIMhi	38	27.7138	6.58449	0.146385	1.56219	0.262291	10000	140108
1	Inflammatory_mixed_cell_BMPR2hi	Inflammatory_mixed_cell_VSMC_fb-like_DCNhi/LUMhi	16	9.145	3.48892	0.0923908	1.96479	0.177875	10000	140108
1	Inflammatory_mixed_cell_BMPR2hi	Inflammatory_mixed_cell_VSMC_inflamed	24	18.2107	5.14579	0.29977	1.12506	0.470753	10000	140108
1	Inflammatory_mixed_cell_BMPR2hi	Mac_C1Q	89	85.4523	13.9711	0.80272	0.253931	0.994779	10000	140108
1	Inflammatory_mixed_cell_BMPR2hi	Mac_C1Q_BMPR2hi	3	2.443	1.66402	0.872513	0.334732	1	10000	140108
1	Inflammatory_mixed_cell_BMPR2hi	Mac_C1Q_CCL2hi	9	8.7886	3.29671	1	0.0641245	1	10000	140108
1	Inflammatory_mixed_cell_BMPR2hi	Mac_C1Q_FN1hi	6	10.141	3.51789	0.30037	-1.17713	0.471487	10000	140108
1	Inflammatory_mixed_cell_BMPR2hi	Mac_C1Q_HTRA1hi	8	6.7631	2.87043	0.731927	0.430911	0.931733	10000	140108
1	Inflammatory_mixed_cell_BMPR2hi	Mac_C1Q_LYZhi	34	16.9447	4.8772	0.00419958	3.49695	0.0114796	10000	140108
1	Inflammatory_mixed_cell_BMPR2hi	Mac_C1Q_NPIPB5hi	31	15.3258	4.54806	0.00459954	3.44635	0.0124645	10000	140108
1	Inflammatory_mixed_cell_BMPR2hi	Mac_C1Q_THBS1hi	2	1.9711	1.48878	1	0.0194119	1	10000	140108
1	Inflammatory_mixed_cell_BMPR2hi	Mac_HMOX1	17	63.7769	11.9129	0.00019998	-3.92657	0.00071389	10000	140108
1	Inflammatory_mixed_cell_BMPR2hi	Mac_ITGAXhi_CRYABhi	15	14.145	4.53409	0.888111	0.188571	1	10000	140108
1	Inflammatory_mixed_cell_BMPR2hi	Mac_ITGAXhi_G2M	19	38.0439	8.33716	0.0121988	-2.28422	0.0302297	10000	140108
1	Inflammatory_mixed_cell_BMPR2hi	Mac_ITGAXhi_THBDhi/ITGB3hi	20	38.2406	8.10748	0.0125987	-2.24985	0.0310875	10000	140108
1	Inflammatory_mixed_cell_BMPR2hi	Mac_S100A8hi	56	41.9048	8.62251	0.131187	1.6347	0.239332	10000	140108
1	Inflammatory_mixed_cell_BMPR2hi	Mac_TREM2hi	5	116.923	21.2053	0.00019998	-5.27808	0.00071389	10000	140108
1	Inflammatory_mixed_cell_BMPR2hi	Mac_TREM2hi_CCL18hi	0	36.4238	8.93479	0.00019998	-4.07663	0.00071389	10000	140108
1	Inflammatory_mixed_cell_BMPR2hi	Mac_TREM2hi_FN1hi	4	31.7099	7.98921	0.00019998	-3.46841	0.00071389	10000	140108
1	Inflammatory_mixed_cell_BMPR2hi	Mac_TREM2hi_G2M	1	8.3221	3.28316	0.0089991	-2.2302	0.0229497	10000	140108
1	Inflammatory_mixed_cell_BMPR2hi	Mac_TREM2hi_HTRA1hi	9	20.7641	5.51622	0.0215978	-2.13264	0.0504453	10000	140108
1	Inflammatory_mixed_cell_BMPR2hi	Mast-cell	7	2.6256	1.71132	0.0465953	2.55615	0.0988607	10000	140108
1	Inflammatory_mixed_cell_BMPR2hi	Neutrophil	6	21.2798	5.49754	0.00139986	-2.77939	0.00420155	10000	140108
1	Inflammatory_mixed_cell_BMPR2hi	Plasma-cell	3	0.644	0.850802	0.0737926	2.76915	0.147145	10000	140108
1	Inflammatory_mixed_cell_BMPR2hi	VSMC_contr_BMPR2hi	3	10.517	3.69025	0.0285971	-2.03699	0.0644008	10000	140108
1	Inflammatory_mixed_cell_BMPR2hi	VSMC_contr_COL3A1low	13	39.2601	8.28669	0.00019998	-3.16895	0.00071389	10000	140108
1	Inflammatory_mixed_cell_BMPR2hi	VSMC_contr_MYH11hi	11	38.613	8.02789	0.00019998	-3.43963	0.00071389	10000	140108
1	Inflammatory_mixed_cell_BMPR2hi	VSMC_contr_THBS1hi	9	17.9303	4.9963	0.0639936	-1.78738	0.130006	10000	140108
1	Inflammatory_mixed_cell_BMPR2hi	VSMC_contr_VIMhi	3	7.8457	3.08352	0.129387	-1.57148	0.236593	10000	140108
1	Inflammatory_mixed_cell_BMPR2hi	VSMC_fb-like_CDH11hi	122	73.7336	12.275	0.00119988	3.93208	0.00365261	10000	140108
1	Inflammatory_mixed_cell_BMPR2hi	VSMC_fb-like_DCNhi/LUMhi	321	130.786	19.299	0.00019998	9.85619	0.00071389	10000	140108
1	Inflammatory_mixed_cell_BMPR2hi	VSMC_fb-like_THBS1hi/SERPINEhi	60	80.4577	13.2659	0.118388	-1.54213	0.219619	10000	140108
1	Inflammatory_mixed_cell_BMPR2hi	VSMC_fb-like_TPM1hi	19	17.2073	4.81248	0.740326	0.372511	0.939014	10000	140108
1	Inflammatory_mixed_cell_BMPR2hi	VSMC_inflamed_CRYABhi	6	7.9859	3.2238	0.69593	-0.616012	0.898647	10000	140108
1	Inflammatory_mixed_cell_BMPR2hi	VSMC_inflamed_contr	11	15.1817	4.72009	0.454555	-0.885936	0.652687	10000	140108
1	Inflammatory_mixed_cell_BMPR2hi	VSMC_inflamed_fb-like	14	21.7515	5.56846	0.178782	-1.39204	0.30947	10000	140108
1	Inflammatory_mixed_cell_BMPR2hi	VSMC_inflamed_lymphocyte	37	51.4386	10.1689	0.157784	-1.41987	0.278951	10000	140108
1	Inflammatory_mixed_cell_BMPR2hi	VSMC_modul	6	3.3958	2.00034	0.290171	1.30188	0.458711	10000	140108
[truncated: 19,377 more rows]

## Sheet: Panel2 neighbourhood clusters
cluster	substate_i	substate_j	observed_neigh_enrichment_raw_count	mean_of_background_neigh_enrichment	standard_deviation_of_background_neigh_enrichment	two_sided_p_value	observed_neigh_enrichment_z_score	adjusted_two_sided_p_value	number_of_permutations	num_of_unique_edges
0	CD8_Teff-cell_CCL8hi	CD8_Teff-cell_CCL8hi	7	27.3062	6.69959	0.00039996	-3.03096	0.00181131	10000	99715
0	CD8_Teff-cell_CCL8hi	CD8_Teff-cell_LUMhi	13	39.3759	7.85395	0.00019998	-3.3583	0.000987527	10000	99715
0	CD8_Teff-cell_CCL8hi	CD8_Teff-cell_TRAChi	12	36.0164	7.12345	0.00039996	-3.37146	0.00181131	10000	99715
0	CD8_Teff-cell_CCL8hi	CD8_Teff-cell_TUBBhi	11	39.4617	7.78645	0.00019998	-3.65529	0.000987527	10000	99715
0	CD8_Teff-cell_CCL8hi	CD8_Teff-cell_VSMC_inflamed	64	53.7628	9.11894	0.294771	1.12263	0.491258	10000	99715
0	CD8_Teff-cell_CCL8hi	CD8_Teff-cell_ZEB2hi	16	25.2225	5.95872	0.127187	-1.54773	0.254368	10000	99715
0	CD8_Teff-cell_CCL8hi	EC_1	4	37.1415	7.32973	0.00019998	-4.52152	0.000987527	10000	99715
0	CD8_Teff-cell_CCL8hi	EC_1_ATF4hi	10	43.2094	7.95166	0.00019998	-4.17641	0.000987527	10000	99715
0	CD8_Teff-cell_CCL8hi	EC_1_LUMhi/PDGFDhi	9	19.3018	5.12189	0.0307969	-2.01133	0.0791838	10000	99715
0	CD8_Teff-cell_CCL8hi	EC_1_SNHG14hi	8	36.5659	7.24373	0.00019998	-3.94353	0.000987527	10000	99715
0	CD8_Teff-cell_CCL8hi	EC_1_ZEB2hi	0	2.101	1.66601	0.330767	-1.26109	0.535351	10000	99715
0	CD8_Teff-cell_CCL8hi	EC_2	1	10.6981	3.71669	0.00059994	-2.60934	0.00258853	10000	99715
0	CD8_Teff-cell_CCL8hi	EC_2_KDRhi	1	14.2047	4.23096	0.00019998	-3.12097	0.000987527	10000	99715
0	CD8_Teff-cell_CCL8hi	EC_2_PDGFDhi	0	1.8186	1.4253	0.362564	-1.27594	0.573744	10000	99715
0	CD8_Teff-cell_CCL8hi	EC_2_SNHG14hi	4	11.7201	3.79989	0.0347965	-2.03166	0.0878141	10000	99715
0	CD8_Teff-cell_CCL8hi	Inflammatory_mixed_cell	21	38.1115	7.56118	0.0141986	-2.26307	0.0411462	10000	99715
0	CD8_Teff-cell_CCL8hi	Inflammatory_mixed_cell_ATF4hi	6	23.6756	5.8311	0.00019998	-3.03126	0.000987527	10000	99715
0	CD8_Teff-cell_CCL8hi	Inflammatory_mixed_cell_CNN1hi/SPP1hi	13	40.7833	8.36702	0.00019998	-3.32057	0.000987527	10000	99715
0	CD8_Teff-cell_CCL8hi	Inflammatory_mixed_cell_CPA3hi	6	25.4428	6.1347	0.00079992	-3.16932	0.00334491	10000	99715
0	CD8_Teff-cell_CCL8hi	Inflammatory_mixed_cell_EC	5	15.2613	4.68867	0.0113989	-2.18853	0.034058	10000	99715
0	CD8_Teff-cell_CCL8hi	Inflammatory_mixed_cell_HSPA5hi	5	23.0326	5.8214	0.00039996	-3.09764	0.00181131	10000	99715
0	CD8_Teff-cell_CCL8hi	Inflammatory_mixed_cell_ITGB5hi	8	9.6896	3.64122	0.80232	-0.464021	1	10000	99715
0	CD8_Teff-cell_CCL8hi	Inflammatory_mixed_cell_Mac_C1Q	5	36.0524	7.52759	0.00019998	-4.12514	0.000987527	10000	99715
0	CD8_Teff-cell_CCL8hi	Inflammatory_mixed_cell_Mac_ITGAXhi	7	27.9222	6.45752	0.00019998	-3.23998	0.000987527	10000	99715
0	CD8_Teff-cell_CCL8hi	Inflammatory_mixed_cell_SH3GLB1hi	3	10.1537	3.76777	0.0431957	-1.89866	0.105271	10000	99715
0	CD8_Teff-cell_CCL8hi	Inflammatory_mixed_cell_TUBBhi	3	17.4529	4.9997	0.00059994	-2.89075	0.00258853	10000	99715
0	CD8_Teff-cell_CCL8hi	Inflammatory_mixed_cell_VSMC_contr	23	22.3675	5.73971	0.938506	0.110197	1	10000	99715
0	CD8_Teff-cell_CCL8hi	Inflammatory_mixed_cell_VSMC_fb-like_DCNhi/LUMhi	13	32.6957	7.03674	0.0019998	-2.79898	0.00746872	10000	99715
0	CD8_Teff-cell_CCL8hi	Mac_C1Q	3	19.5135	5.06567	0.00019998	-3.25988	0.000987527	10000	99715
0	CD8_Teff-cell_CCL8hi	Mac_C1Q_CCL3hi	8	8.6555	3.30343	1	-0.19843	1	10000	99715
0	CD8_Teff-cell_CCL8hi	Mac_C1Q_CX3CR1	12	11.5025	3.86313	0.944506	0.128781	1	10000	99715
0	CD8_Teff-cell_CCL8hi	Mac_C1Q_CXCL10hi	4	8.8806	3.34409	0.159984	-1.45947	0.305747	10000	99715
0	CD8_Teff-cell_CCL8hi	Mac_C1Q_LUMhi	4	10.021	3.64557	0.10099	-1.65159	0.211327	10000	99715
0	CD8_Teff-cell_CCL8hi	Mac_C1Q_NR1H3hi/ITGAXhi	1	25.8259	6.02969	0.00019998	-4.11727	0.000987527	10000	99715
0	CD8_Teff-cell_CCL8hi	Mac_C1Q_SNHG14hi	5	10.4892	3.69133	0.150585	-1.48705	0.29118	10000	99715
0	CD8_Teff-cell_CCL8hi	Mac_HMOX1	1	17.9627	4.94444	0.00019998	-3.43066	0.000987527	10000	99715
0	CD8_Teff-cell_CCL8hi	Mac_HMOX1_CD22hi	4	37.4743	7.4259	0.00019998	-4.50778	0.000987527	10000	99715
0	CD8_Teff-cell_CCL8hi	Mac_HMOX1_FCER3Ahi	13	32.1748	6.60456	0.0009999	-2.90327	0.00407666	10000	99715
0	CD8_Teff-cell_CCL8hi	Mac_HMOX1_HSPA5hi	3	17.4272	4.78388	0.00059994	-3.0158	0.00258853	10000	99715
0	CD8_Teff-cell_CCL8hi	Mac_HMOX1_LGALS3hi	0	24.5897	5.80668	0.00019998	-4.23472	0.000987527	10000	99715
0	CD8_Teff-cell_CCL8hi	Mac_HMOX1_SPP1hi	1	18.9542	5.13748	0.00019998	-3.49475	0.000987527	10000	99715
0	CD8_Teff-cell_CCL8hi	Mac_HMOX1_ZEB2hi	3	30.677	6.50236	0.00019998	-4.25646	0.000987527	10000	99715
0	CD8_Teff-cell_CCL8hi	Mac_S100A8hi	2	19.0602	5.03239	0.00019998	-3.39008	0.000987527	10000	99715
0	CD8_Teff-cell_CCL8hi	Mac_TREM2hi	5	143.972	18.9785	0.00019998	-7.32263	0.000987527	10000	99715
0	CD8_Teff-cell_CCL8hi	Mac_TREM2hi_G2M	5	22.6817	5.6192	0.00039996	-3.14666	0.00181131	10000	99715
0	CD8_Teff-cell_CCL8hi	Mac_TREM2hi_HSPA5hi	0	17.319	4.92017	0.00019998	-3.52	0.000987527	10000	99715
0	CD8_Teff-cell_CCL8hi	Mac_TREM2hi_LUMhi	0	9.5287	3.62825	0.0009999	-2.62625	0.00407666	10000	99715
0	CD8_Teff-cell_CCL8hi	Mac_TREM2hi_S100A8hi	1	27.2415	6.53576	0.00019998	-4.01506	0.000987527	10000	99715
0	CD8_Teff-cell_CCL8hi	Mac_TREM2hi_SLC11A1hi	7	41.8899	8.03496	0.00019998	-4.34226	0.000987527	10000	99715
0	CD8_Teff-cell_CCL8hi	Mast-cell	2	5.5513	2.69673	0.233577	-1.31689	0.410812	10000	99715
0	CD8_Teff-cell_CCL8hi	Neutrophil	6	38.7781	7.40186	0.00019998	-4.42836	0.000987527	10000	99715
0	CD8_Teff-cell_CCL8hi	Plasma-cell	5	9.9886	3.63316	0.19658	-1.37307	0.359353	10000	99715
0	CD8_Teff-cell_CCL8hi	VSMC_contr	68	65.1021	9.95227	0.790121	0.29118	1	10000	99715
0	CD8_Teff-cell_CCL8hi	VSMC_contr_ATF4hi	24	29.5968	6.32892	0.430757	-0.884321	0.652318	10000	99715
0	CD8_Teff-cell_CCL8hi	VSMC_contr_CNN1hi	42	52.7319	10.4696	0.329767	-1.02505	0.534225	10000	99715
0	CD8_Teff-cell_CCL8hi	VSMC_contr_HSPA5hi	10	16.0847	4.5416	0.208779	-1.33977	0.376335	10000	99715
0	CD8_Teff-cell_CCL8hi	VSMC_contr_ITGB51hi	40	37.0624	7.22196	0.709129	0.406759	0.93122	10000	99715
0	CD8_Teff-cell_CCL8hi	VSMC_contr_MYH11hi	85	83.2558	11.5487	0.891111	0.15103	1	10000	99715
0	CD8_Teff-cell_CCL8hi	VSMC_contr_PDGFDhi	26	20.5194	5.30087	0.339766	1.03391	0.546272	10000	99715
0	CD8_Teff-cell_CCL8hi	VSMC_fb-like_DCNhi/LUMhi	14	85.5645	12.1492	0.00019998	-5.89047	0.000987527	10000	99715
0	CD8_Teff-cell_CCL8hi	VSMC_fb-like_HSPA5hi	39	47.2211	8.17165	0.356164	-1.00605	0.566022	10000	99715
0	CD8_Teff-cell_CCL8hi	VSMC_fb-like_ITGBhi/ATF4hi	11	26.2447	5.94971	0.00639936	-2.56226	0.0206714	10000	99715
0	CD8_Teff-cell_CCL8hi	VSMC_fb-like_PDGFDhi	31	22.5176	5.45907	0.158384	1.55382	0.303193	10000	99715
0	CD8_Teff-cell_CCL8hi	VSMC_fb-like_contr	69	61.1792	9.47596	0.427957	0.82533	0.649118	10000	99715
0	CD8_Teff-cell_CCL8hi	VSMC_inflamed	76	66.0012	9.90272	0.328567	1.0097	0.532773	10000	99715
0	CD8_Teff-cell_CCL8hi	VSMC_inflamed_CNN1hi	48	34.4017	6.95052	0.0743926	1.95644	0.165236	10000	99715
0	CD8_Teff-cell_CCL8hi	VSMC_inflamed_ITGB5hi	14	19.0384	4.87741	0.353165	-1.03301	0.562856	10000	99715
0	CD8_Teff-cell_CCL8hi	VSMC_inflamed_PDGFDhi	12	8.8079	3.28341	0.40156	0.97219	0.619295	10000	99715
0	CD8_Teff-cell_CCL8hi	VSMC_inflamed_SNHG14hi	64	52.6321	8.73102	0.219578	1.30201	0.391362	10000	99715
0	CD8_Teff-cell_CCL8hi	VSMC_inflamed_fb-like	39	83.1828	11.7058	0.00019998	-3.77442	0.000987527	10000	99715
0	CD8_Teff-cell_CCL8hi	VSMC_modul	7	7.3604	3.30292	1	-0.109115	1	10000	99715
0	CD8_Teff-cell_LUMhi	CD8_Teff-cell_LUMhi	6	14.4103	4.56716	0.0487951	-1.84147	0.116455	10000	99715
0	CD8_Teff-cell_LUMhi	CD8_Teff-cell_TRAChi	19	25.4088	5.79143	0.29957	-1.1066	0.49739	10000	99715
0	CD8_Teff-cell_LUMhi	CD8_Teff-cell_TUBBhi	11	28.2913	6.42288	0.00239976	-2.69214	0.00878451	10000	99715
0	CD8_Teff-cell_LUMhi	CD8_Teff-cell_VSMC_inflamed	41	40.5452	7.85846	0.966903	0.057874	1	10000	99715
0	CD8_Teff-cell_LUMhi	CD8_Teff-cell_ZEB2hi	6	18.5652	5.04384	0.00519948	-2.4912	0.017269	10000	99715
0	CD8_Teff-cell_LUMhi	EC_1	8	25.989	5.97678	0.00079992	-3.00982	0.00334491	10000	99715
0	CD8_Teff-cell_LUMhi	EC_1_ATF4hi	15	30.1395	6.51678	0.0115988	-2.32316	0.0345743	10000	99715
0	CD8_Teff-cell_LUMhi	EC_1_LUMhi/PDGFDhi	13	14.4107	4.3156	0.881912	-0.326884	1	10000	99715
0	CD8_Teff-cell_LUMhi	EC_1_SNHG14hi	16	27.012	6.14308	0.0683932	-1.79259	0.154214	10000	99715
0	CD8_Teff-cell_LUMhi	EC_1_ZEB2hi	0	1.4206	1.32004	0.557144	-1.07618	0.786478	10000	99715
0	CD8_Teff-cell_LUMhi	EC_2	0	8.0726	3.16511	0.0019998	-2.55049	0.00746872	10000	99715
0	CD8_Teff-cell_LUMhi	EC_2_KDRhi	0	11.0528	3.63046	0.00019998	-3.04447	0.000987527	10000	99715
0	CD8_Teff-cell_LUMhi	EC_2_PDGFDhi	1	1.3533	1.23251	1	-0.286651	1	10000	99715
0	CD8_Teff-cell_LUMhi	EC_2_SNHG14hi	1	9.1359	3.34862	0.0039996	-2.42963	0.0137829	10000	99715
0	CD8_Teff-cell_LUMhi	Inflammatory_mixed_cell	10	27.6651	6.33392	0.00059994	-2.78897	0.00258853	10000	99715
0	CD8_Teff-cell_LUMhi	Inflammatory_mixed_cell_ATF4hi	7	16.8736	4.87717	0.0325967	-2.02445	0.0831044	10000	99715
0	CD8_Teff-cell_LUMhi	Inflammatory_mixed_cell_CNN1hi/SPP1hi	5	29.4439	6.87872	0.00019998	-3.55355	0.000987527	10000	99715
0	CD8_Teff-cell_LUMhi	Inflammatory_mixed_cell_CPA3hi	2	18.973	5.10941	0.00019998	-3.32191	0.000987527	10000	99715
0	CD8_Teff-cell_LUMhi	Inflammatory_mixed_cell_EC	9	10.7326	3.80677	0.79972	-0.455137	1	10000	99715
0	CD8_Teff-cell_LUMhi	Inflammatory_mixed_cell_HSPA5hi	4	16.3547	4.78996	0.00219978	-2.57929	0.00813321	10000	99715
0	CD8_Teff-cell_LUMhi	Inflammatory_mixed_cell_ITGB5hi	3	7.0151	3.00065	0.218178	-1.33808	0.389375	10000	99715
0	CD8_Teff-cell_LUMhi	Inflammatory_mixed_cell_Mac_C1Q	6	25.4236	6.05067	0.00059994	-3.21016	0.00258853	10000	99715
0	CD8_Teff-cell_LUMhi	Inflammatory_mixed_cell_Mac_ITGAXhi	2	19.6446	5.26014	0.00019998	-3.3544	0.000987527	10000	99715
0	CD8_Teff-cell_LUMhi	Inflammatory_mixed_cell_SH3GLB1hi	1	7.4396	3.11239	0.019798	-2.06902	0.0546212	10000	99715
0	CD8_Teff-cell_LUMhi	Inflammatory_mixed_cell_TUBBhi	1	12.3606	4.07777	0.0009999	-2.78599	0.00407666	10000	99715
0	CD8_Teff-cell_LUMhi	Inflammatory_mixed_cell_VSMC_contr	11	16.4725	4.69966	0.279172	-1.16444	0.471462	10000	99715
0	CD8_Teff-cell_LUMhi	Inflammatory_mixed_cell_VSMC_fb-like_DCNhi/LUMhi	4	24.5189	5.96477	0.00019998	-3.44002	0.000987527	10000	99715
0	CD8_Teff-cell_LUMhi	Mac_C1Q	3	14.3013	4.29128	0.00259974	-2.63355	0.00942115	10000	99715
0	CD8_Teff-cell_LUMhi	Mac_C1Q_CCL3hi	1	6.1809	2.69914	0.0383962	-1.91946	0.0953388	10000	99715
0	CD8_Teff-cell_LUMhi	Mac_C1Q_CX3CR1	7	8.239	3.13772	0.874313	-0.394873	1	10000	99715
0	CD8_Teff-cell_LUMhi	Mac_C1Q_CXCL10hi	1	6.5373	2.81674	0.0357964	-1.96586	0.0899068	10000	99715
0	CD8_Teff-cell_LUMhi	Mac_C1Q_LUMhi	9	7.6221	3.10263	0.719128	0.444108	0.940365	10000	99715
0	CD8_Teff-cell_LUMhi	Mac_C1Q_NR1H3hi/ITGAXhi	1	17.5693	4.83212	0.00019998	-3.42899	0.000987527	10000	99715
0	CD8_Teff-cell_LUMhi	Mac_C1Q_SNHG14hi	3	7.2532	2.99618	0.177582	-1.41954	0.331981	10000	99715
0	CD8_Teff-cell_LUMhi	Mac_HMOX1	2	12.8813	4.00572	0.00179982	-2.71644	0.00681923	10000	99715
0	CD8_Teff-cell_LUMhi	Mac_HMOX1_CD22hi	2	25.9626	6.00961	0.00019998	-3.98738	0.000987527	10000	99715
0	CD8_Teff-cell_LUMhi	Mac_HMOX1_FCER3Ahi	13	23.4854	5.44204	0.0453955	-1.92674	0.109654	10000	99715
0	CD8_Teff-cell_LUMhi	Mac_HMOX1_HSPA5hi	4	12.4358	3.97657	0.0205979	-2.12138	0.0564228	10000	99715
0	CD8_Teff-cell_LUMhi	Mac_HMOX1_LGALS3hi	1	16.6929	4.73571	0.00019998	-3.31373	0.000987527	10000	99715
0	CD8_Teff-cell_LUMhi	Mac_HMOX1_SPP1hi	1	12.9314	4.16141	0.00079992	-2.86716	0.00334491	10000	99715
0	CD8_Teff-cell_LUMhi	Mac_HMOX1_ZEB2hi	12	21.6638	5.34576	0.0639936	-1.80775	0.145936	10000	99715
0	CD8_Teff-cell_LUMhi	Mac_S100A8hi	3	13.8552	4.12214	0.00319968	-2.63339	0.0113118	10000	99715
0	CD8_Teff-cell_LUMhi	Mac_TREM2hi	3	100.916	15.9962	0.00019998	-6.12124	0.000987527	10000	99715
0	CD8_Teff-cell_LUMhi	Mac_TREM2hi_G2M	5	16.3156	4.74019	0.0059994	-2.38716	0.0195472	10000	99715
0	CD8_Teff-cell_LUMhi	Mac_TREM2hi_HSPA5hi	0	12.0637	4.05179	0.00019998	-2.97737	0.000987527	10000	99715
0	CD8_Teff-cell_LUMhi	Mac_TREM2hi_LUMhi	1	7.1736	3.02603	0.0185981	-2.04016	0.0518031	10000	99715
0	CD8_Teff-cell_LUMhi	Mac_TREM2hi_S100A8hi	2	18.3955	5.20305	0.00019998	-3.15114	0.000987527	10000	99715
0	CD8_Teff-cell_LUMhi	Mac_TREM2hi_SLC11A1hi	4	29.8902	6.58316	0.00019998	-3.93279	0.000987527	10000	99715
0	CD8_Teff-cell_LUMhi	Mast-cell	0	3.7579	2.10596	0.0663934	-1.78441	0.150468	10000	99715
0	CD8_Teff-cell_LUMhi	Neutrophil	8	29.1788	6.27541	0.00019998	-3.37488	0.000987527	10000	99715
0	CD8_Teff-cell_LUMhi	Plasma-cell	4	6.8763	2.91383	0.429157	-0.98712	0.650457	10000	99715
0	CD8_Teff-cell_LUMhi	VSMC_contr	61	50.1461	8.65676	0.236376	1.25381	0.41449	10000	99715
0	CD8_Teff-cell_LUMhi	VSMC_contr_ATF4hi	21	23.5199	5.50505	0.742526	-0.457743	0.961077	10000	99715
0	CD8_Teff-cell_LUMhi	VSMC_contr_CNN1hi	18	36.9483	8.06688	0.00939906	-2.3489	0.0288569	10000	99715
0	CD8_Teff-cell_LUMhi	VSMC_contr_HSPA5hi	12	11.8716	3.78337	1	0.033938	1	10000	99715
0	CD8_Teff-cell_LUMhi	VSMC_contr_ITGB51hi	25	27.5034	6.03029	0.776722	-0.415138	0.989466	10000	99715
0	CD8_Teff-cell_LUMhi	VSMC_contr_MYH11hi	82	66.3638	10.0906	0.148785	1.54958	0.28829	10000	99715
0	CD8_Teff-cell_LUMhi	VSMC_contr_PDGFDhi	16	13.7938	4.17877	0.650535	0.527955	0.878008	10000	99715
0	CD8_Teff-cell_LUMhi	VSMC_fb-like_DCNhi/LUMhi	12	63.1741	10.281	0.00019998	-4.97755	0.000987527	10000	99715
0	CD8_Teff-cell_LUMhi	VSMC_fb-like_HSPA5hi	32	34.0032	6.74839	0.855114	-0.296841	1	10000	99715
0	CD8_Teff-cell_LUMhi	VSMC_fb-like_ITGBhi/ATF4hi	14	20.1006	5.11772	0.269973	-1.19205	0.459653	10000	99715
0	CD8_Teff-cell_LUMhi	VSMC_fb-like_PDGFDhi	11	16.6798	4.62715	0.260174	-1.2275	0.446661	10000	99715
0	CD8_Teff-cell_LUMhi	VSMC_fb-like_contr	59	45.5814	7.96094	0.118588	1.68555	0.240364	10000	99715
0	CD8_Teff-cell_LUMhi	VSMC_inflamed	66	52.2311	8.60145	0.136386	1.60077	0.269087	10000	99715
0	CD8_Teff-cell_LUMhi	VSMC_inflamed_CNN1hi	25	27.1779	6.12499	0.816918	-0.355576	1	10000	99715
0	CD8_Teff-cell_LUMhi	VSMC_inflamed_ITGB5hi	8	14.901	4.29423	0.111189	-1.60704	0.22829	10000	99715
0	CD8_Teff-cell_LUMhi	VSMC_inflamed_PDGFDhi	9	7.0478	2.90787	0.575542	0.67135	0.805144	10000	99715
0	CD8_Teff-cell_LUMhi	VSMC_inflamed_SNHG14hi	38	41.322	7.61549	0.740726	-0.436216	0.959353	10000	99715
0	CD8_Teff-cell_LUMhi	VSMC_inflamed_fb-like	46	66.3795	10.3885	0.0433957	-1.96173	0.105647	10000	99715
0	CD8_Teff-cell_LUMhi	VSMC_modul	1	4.4153	2.40828	0.190381	-1.41815	0.350418	10000	99715
0	CD8_Teff-cell_TRAChi	CD8_Teff-cell_TRAChi	14	23.3235	5.71623	0.0941906	-1.63106	0.199971	10000	99715
0	CD8_Teff-cell_TRAChi	CD8_Teff-cell_TUBBhi	23	26.9781	6.05718	0.591341	-0.656758	0.821417	10000	99715
0	CD8_Teff-cell_TRAChi	CD8_Teff-cell_VSMC_inflamed	41	38.9951	7.43603	0.813119	0.26962	1	10000	99715
0	CD8_Teff-cell_TRAChi	CD8_Teff-cell_ZEB2hi	8	17.622	4.75766	0.0327967	-2.02242	0.0835219	10000	99715
0	CD8_Teff-cell_TRAChi	EC_1	7	27.3813	5.99983	0.00059994	-3.39698	0.00258853	10000	99715
0	CD8_Teff-cell_TRAChi	EC_1_ATF4hi	22	38.2196	7.29387	0.0193981	-2.22373	0.0536744	10000	99715
0	CD8_Teff-cell_TRAChi	EC_1_LUMhi/PDGFDhi	16	14.8028	4.29901	0.837716	0.278483	1	10000	99715
0	CD8_Teff-cell_TRAChi	EC_1_SNHG14hi	13	30.4751	6.53855	0.00359964	-2.67263	0.0125643	10000	99715
0	CD8_Teff-cell_TRAChi	EC_1_ZEB2hi	2	1.6662	1.4266	0.959504	0.233983	1	10000	99715
0	CD8_Teff-cell_TRAChi	EC_2	6	15.6576	4.50115	0.0227977	-2.14558	0.0614758	10000	99715
0	CD8_Teff-cell_TRAChi	EC_2_KDRhi	2	13.9089	4.09084	0.00079992	-2.91111	0.00334491	10000	99715
0	CD8_Teff-cell_TRAChi	EC_2_PDGFDhi	2	2.5104	1.73911	1	-0.293484	1	10000	99715
0	CD8_Teff-cell_TRAChi	EC_2_SNHG14hi	4	13.2486	4.09815	0.0115988	-2.25678	0.0345743	10000	99715
0	CD8_Teff-cell_TRAChi	Inflammatory_mixed_cell	6	24.8088	5.79856	0.00039996	-3.2437	0.00181131	10000	99715
0	CD8_Teff-cell_TRAChi	Inflammatory_mixed_cell_ATF4hi	5	15.2899	4.44905	0.010399	-2.31283	0.0314476	10000	99715
0	CD8_Teff-cell_TRAChi	Inflammatory_mixed_cell_CNN1hi/SPP1hi	7	23.2523	5.81039	0.00119988	-2.79711	0.00477685	10000	99715
0	CD8_Teff-cell_TRAChi	Inflammatory_mixed_cell_CPA3hi	9	16.2548	4.54716	0.115788	-1.59546	0.235882	10000	99715
0	CD8_Teff-cell_TRAChi	Inflammatory_mixed_cell_EC	5	9.6723	3.4937	0.216778	-1.33735	0.387665	10000	99715
0	CD8_Teff-cell_TRAChi	Inflammatory_mixed_cell_HSPA5hi	6	14.203	4.29129	0.0421958	-1.91155	0.103264	10000	99715
0	CD8_Teff-cell_TRAChi	Inflammatory_mixed_cell_ITGB5hi	2	6.6302	2.83271	0.115788	-1.63455	0.235882	10000	99715
0	CD8_Teff-cell_TRAChi	Inflammatory_mixed_cell_Mac_C1Q	7	22.7261	5.53472	0.00159984	-2.84136	0.00615129	10000	99715
0	CD8_Teff-cell_TRAChi	Inflammatory_mixed_cell_Mac_ITGAXhi	2	17.2193	4.72199	0.00039996	-3.22307	0.00181131	10000	99715
0	CD8_Teff-cell_TRAChi	Inflammatory_mixed_cell_SH3GLB1hi	5	6.6821	2.83553	0.730727	-0.593222	0.95051	10000	99715
0	CD8_Teff-cell_TRAChi	Inflammatory_mixed_cell_TUBBhi	0	10.8271	3.67804	0.00019998	-2.94371	0.000987527	10000	99715
0	CD8_Teff-cell_TRAChi	Inflammatory_mixed_cell_VSMC_contr	14	15.9974	4.51976	0.780522	-0.441927	0.992694	10000	99715
0	CD8_Teff-cell_TRAChi	Inflammatory_mixed_cell_VSMC_fb-like_DCNhi/LUMhi	3	20.5744	5.23464	0.00019998	-3.35733	0.000987527	10000	99715
0	CD8_Teff-cell_TRAChi	Mac_C1Q	7	17.7835	4.77249	0.0167983	-2.25951	0.0474639	10000	99715
0	CD8_Teff-cell_TRAChi	Mac_C1Q_CCL3hi	9	13.9641	4.21981	0.289971	-1.17638	0.485321	10000	99715
0	CD8_Teff-cell_TRAChi	Mac_C1Q_CX3CR1	25	21.7299	5.36786	0.588741	0.6092	0.818824	10000	99715
0	CD8_Teff-cell_TRAChi	Mac_C1Q_CXCL10hi	5	8.9522	3.32107	0.294171	-1.19004	0.490413	10000	99715
0	CD8_Teff-cell_TRAChi	Mac_C1Q_LUMhi	10	9.4413	3.4779	0.927507	0.160643	1	10000	99715
0	CD8_Teff-cell_TRAChi	Mac_C1Q_NR1H3hi/ITGAXhi	6	23.2305	5.58963	0.00019998	-3.08258	0.000987527	10000	99715
0	CD8_Teff-cell_TRAChi	Mac_C1Q_SNHG14hi	14	15.6857	4.52183	0.829117	-0.372792	1	10000	99715
0	CD8_Teff-cell_TRAChi	Mac_HMOX1	4	21.3769	5.20285	0.00039996	-3.33988	0.00181131	10000	99715
0	CD8_Teff-cell_TRAChi	Mac_HMOX1_CD22hi	8	43.8593	7.93479	0.00019998	-4.51925	0.000987527	10000	99715
0	CD8_Teff-cell_TRAChi	Mac_HMOX1_FCER3Ahi	50	44.0033	7.75972	0.472353	0.772798	0.697408	10000	99715
0	CD8_Teff-cell_TRAChi	Mac_HMOX1_HSPA5hi	5	22.301	5.29543	0.00019998	-3.26716	0.000987527	10000	99715
0	CD8_Teff-cell_TRAChi	Mac_HMOX1_LGALS3hi	5	41.5982	7.86245	0.00019998	-4.65481	0.000987527	10000	99715
0	CD8_Teff-cell_TRAChi	Mac_HMOX1_SPP1hi	2	25.0586	5.93572	0.00019998	-3.88472	0.000987527	10000	99715
0	CD8_Teff-cell_TRAChi	Mac_HMOX1_ZEB2hi	20	42.7744	7.57724	0.00079992	-3.00563	0.00334491	10000	99715
0	CD8_Teff-cell_TRAChi	Mac_S100A8hi	6	18.4841	4.83993	0.00319968	-2.5794	0.0113118	10000	99715
0	CD8_Teff-cell_TRAChi	Mac_TREM2hi	8	152.546	18.9466	0.00019998	-7.62912	0.000987527	10000	99715
0	CD8_Teff-cell_TRAChi	Mac_TREM2hi_G2M	8	24.7069	5.79407	0.00159984	-2.88345	0.00615129	10000	99715
0	CD8_Teff-cell_TRAChi	Mac_TREM2hi_HSPA5hi	1	19.3641	5.20084	0.00019998	-3.53099	0.000987527	10000	99715
0	CD8_Teff-cell_TRAChi	Mac_TREM2hi_LUMhi	2	12.6562	4.10678	0.00139986	-2.59479	0.00547603	10000	99715
0	CD8_Teff-cell_TRAChi	Mac_TREM2hi_S100A8hi	3	38.1298	7.62995	0.00019998	-4.6042	0.000987527	10000	99715
0	CD8_Teff-cell_TRAChi	Mac_TREM2hi_SLC11A1hi	8	39.7004	7.487	0.00019998	-4.23406	0.000987527	10000	99715
0	CD8_Teff-cell_TRAChi	Mast-cell	3	5.2767	2.52795	0.513149	-0.900611	0.741228	10000	99715
0	CD8_Teff-cell_TRAChi	Neutrophil	9	32.7335	6.6661	0.00019998	-3.56033	0.000987527	10000	99715
0	CD8_Teff-cell_TRAChi	Plasma-cell	9	11.4396	3.83775	0.645135	-0.635684	0.872989	10000	99715
0	CD8_Teff-cell_TRAChi	VSMC_contr	145	103.755	13.1024	0.00479952	3.14789	0.0160767	10000	99715
0	CD8_Teff-cell_TRAChi	VSMC_contr_ATF4hi	49	50.9489	8.5057	0.883112	-0.229129	1	10000	99715
0	CD8_Teff-cell_TRAChi	VSMC_contr_CNN1hi	45	140.115	19.7198	0.00019998	-4.82331	0.000987527	10000	99715
0	CD8_Teff-cell_TRAChi	VSMC_contr_HSPA5hi	17	29.1022	6.32166	0.0441956	-1.9144	0.107325	10000	99715
0	CD8_Teff-cell_TRAChi	VSMC_contr_ITGB51hi	42	66.8656	10.3221	0.010399	-2.40897	0.0314476	10000	99715
0	CD8_Teff-cell_TRAChi	VSMC_contr_MYH11hi	90	129.329	15.1036	0.00559944	-2.60393	0.0184084	10000	99715
0	CD8_Teff-cell_TRAChi	VSMC_contr_PDGFDhi	31	48.0028	8.73535	0.0425957	-1.94644	0.104077	10000	99715
0	CD8_Teff-cell_TRAChi	VSMC_fb-like_DCNhi/LUMhi	22	94.8519	12.6299	0.00019998	-5.76819	0.000987527	10000	99715
0	CD8_Teff-cell_TRAChi	VSMC_fb-like_HSPA5hi	69	69.4981	10.0718	1	-0.049455	1	10000	99715
0	CD8_Teff-cell_TRAChi	VSMC_fb-like_ITGBhi/ATF4hi	20	35.3462	6.8327	0.0159984	-2.24599	0.0455634	10000	99715
0	CD8_Teff-cell_TRAChi	VSMC_fb-like_PDGFDhi	31	36.5765	7.159	0.493351	-0.778949	0.720078	10000	99715
0	CD8_Teff-cell_TRAChi	VSMC_fb-like_contr	97	78.7557	10.9919	0.120588	1.6598	0.243574	10000	99715
0	CD8_Teff-cell_TRAChi	VSMC_inflamed	123	82.067	11.3553	0.00139986	3.60476	0.00547603	10000	99715
0	CD8_Teff-cell_TRAChi	VSMC_inflamed_CNN1hi	41	45.0347	8.05134	0.687331	-0.501121	0.911883	10000	99715
0	CD8_Teff-cell_TRAChi	VSMC_inflamed_ITGB5hi	22	23.2785	5.39041	0.916308	-0.23718	1	10000	99715
0	CD8_Teff-cell_TRAChi	VSMC_inflamed_PDGFDhi	16	13.7631	4.21397	0.639736	0.530829	0.868136	10000	99715
0	CD8_Teff-cell_TRAChi	VSMC_inflamed_SNHG14hi	50	68.289	10.2741	0.0721928	-1.78011	0.161155	10000	99715
0	CD8_Teff-cell_TRAChi	VSMC_inflamed_fb-like	49	81.4207	11.4519	0.00259974	-2.83104	0.00942115	10000	99715
0	CD8_Teff-cell_TRAChi	VSMC_modul	4	25.3117	6.55931	0.00019998	-3.24908	0.000987527	10000	99715
0	CD8_Teff-cell_TUBBhi	CD8_Teff-cell_TUBBhi	14	14.4791	4.64297	1	-0.103188	1	10000	99715
0	CD8_Teff-cell_TUBBhi	CD8_Teff-cell_VSMC_inflamed	68	40.4462	7.80175	0.00279972	3.53175	0.0100569	10000	99715
0	CD8_Teff-cell_TUBBhi	CD8_Teff-cell_ZEB2hi	7	18.4597	4.99377	0.0119988	-2.2948	0.0356139	10000	99715
0	CD8_Teff-cell_TUBBhi	EC_1	15	27.8434	6.19562	0.0275972	-2.07298	0.0722722	10000	99715
0	CD8_Teff-cell_TUBBhi	EC_1_ATF4hi	21	31.7467	6.64137	0.10319	-1.61815	0.215015	10000	99715
0	CD8_Teff-cell_TUBBhi	EC_1_LUMhi/PDGFDhi	16	14.2467	4.2882	0.728927	0.408866	0.949072	10000	99715
0	CD8_Teff-cell_TUBBhi	EC_1_SNHG14hi	18	29.857	6.5295	0.060394	-1.81591	0.139295	10000	99715
0	CD8_Teff-cell_TUBBhi	EC_1_ZEB2hi	2	1.5302	1.36737	0.870313	0.34358	1	10000	99715
0	CD8_Teff-cell_TUBBhi	EC_2	5	8.2694	3.25752	0.409559	-1.00365	0.628163	10000	99715
0	CD8_Teff-cell_TUBBhi	EC_2_KDRhi	1	10.5113	3.54802	0.00159984	-2.68073	0.00615129	10000	99715
0	CD8_Teff-cell_TUBBhi	EC_2_PDGFDhi	2	1.6363	1.34945	0.954505	0.269517	1	10000	99715
0	CD8_Teff-cell_TUBBhi	EC_2_SNHG14hi	3	9.6687	3.43982	0.0449955	-1.93868	0.108902	10000	99715
0	CD8_Teff-cell_TUBBhi	Inflammatory_mixed_cell	14	27.5909	6.38952	0.0237976	-2.12706	0.063734	10000	99715
0	CD8_Teff-cell_TUBBhi	Inflammatory_mixed_cell_ATF4hi	5	17.2627	4.9276	0.00479952	-2.48857	0.0160767	10000	99715
0	CD8_Teff-cell_TUBBhi	Inflammatory_mixed_cell_CNN1hi/SPP1hi	7	29.8175	6.95045	0.00019998	-3.28288	0.000987527	10000	99715
0	CD8_Teff-cell_TUBBhi	Inflammatory_mixed_cell_CPA3hi	6	18.7542	5.10288	0.00459954	-2.49941	0.0155168	10000	99715
0	CD8_Teff-cell_TUBBhi	Inflammatory_mixed_cell_EC	2	10.8531	3.78306	0.00759924	-2.3402	0.0239554	10000	99715
0	CD8_Teff-cell_TUBBhi	Inflammatory_mixed_cell_HSPA5hi	8	16.5658	4.83788	0.0639936	-1.77057	0.145936	10000	99715
0	CD8_Teff-cell_TUBBhi	Inflammatory_mixed_cell_ITGB5hi	6	7.3309	3.00729	0.845115	-0.442558	1	10000	99715
0	CD8_Teff-cell_TUBBhi	Inflammatory_mixed_cell_Mac_C1Q	3	26.0438	6.16794	0.00019998	-3.73606	0.000987527	10000	99715
0	CD8_Teff-cell_TUBBhi	Inflammatory_mixed_cell_Mac_ITGAXhi	5	20.0445	5.35488	0.00079992	-2.80949	0.00334491	10000	99715
0	CD8_Teff-cell_TUBBhi	Inflammatory_mixed_cell_SH3GLB1hi	4	7.4332	3.06851	0.334767	-1.11885	0.540236	10000	99715
0	CD8_Teff-cell_TUBBhi	Inflammatory_mixed_cell_TUBBhi	3	12.5425	4.12582	0.0089991	-2.31287	0.0277537	10000	99715
0	CD8_Teff-cell_TUBBhi	Inflammatory_mixed_cell_VSMC_contr	23	17.0262	4.82277	0.262974	1.23867	0.450315	10000	99715
0	CD8_Teff-cell_TUBBhi	Inflammatory_mixed_cell_VSMC_fb-like_DCNhi/LUMhi	12	24.1061	5.89242	0.029597	-2.05452	0.0766008	10000	99715
0	CD8_Teff-cell_TUBBhi	Mac_C1Q	10	14.6607	4.27829	0.329967	-1.08938	0.534385	10000	99715
0	CD8_Teff-cell_TUBBhi	Mac_C1Q_CCL3hi	3	6.8048	2.87449	0.223978	-1.32364	0.397723	10000	99715
0	CD8_Teff-cell_TUBBhi	Mac_C1Q_CX3CR1	14	9.3541	3.34779	0.224778	1.38775	0.398817	10000	99715
0	CD8_Teff-cell_TUBBhi	Mac_C1Q_CXCL10hi	3	6.6395	2.86718	0.253375	-1.26936	0.437719	10000	99715
0	CD8_Teff-cell_TUBBhi	Mac_C1Q_LUMhi	10	7.5386	3.06505	0.486351	0.803055	0.712541	10000	99715
0	CD8_Teff-cell_TUBBhi	Mac_C1Q_NR1H3hi/ITGAXhi	1	18.914	5.05375	0.00019998	-3.54469	0.000987527	10000	99715
0	CD8_Teff-cell_TUBBhi	Mac_C1Q_SNHG14hi	4	8.0131	3.08473	0.238576	-1.30096	0.417415	10000	99715
0	CD8_Teff-cell_TUBBhi	Mac_HMOX1	2	13.248	4.06668	0.00119988	-2.76589	0.00477685	10000	99715
0	CD8_Teff-cell_TUBBhi	Mac_HMOX1_CD22hi	1	27.6242	6.20466	0.00019998	-4.291	0.000987527	10000	99715
0	CD8_Teff-cell_TUBBhi	Mac_HMOX1_FCER3Ahi	22	25.2368	5.74113	0.656934	-0.563792	0.884476	10000	99715
0	CD8_Teff-cell_TUBBhi	Mac_HMOX1_HSPA5hi	1	13.3882	4.14593	0.00019998	-2.98804	0.000987527	10000	99715
0	CD8_Teff-cell_TUBBhi	Mac_HMOX1_LGALS3hi	2	19.1906	5.08058	0.00019998	-3.38359	0.000987527	10000	99715
0	CD8_Teff-cell_TUBBhi	Mac_HMOX1_SPP1hi	2	14.7515	4.4536	0.00039996	-2.86319	0.00181131	10000	99715
0	CD8_Teff-cell_TUBBhi	Mac_HMOX1_ZEB2hi	14	23.352	5.5053	0.0923908	-1.69873	0.196977	10000	99715
0	CD8_Teff-cell_TUBBhi	Mac_S100A8hi	2	13.7495	4.18602	0.00159984	-2.80684	0.00615129	10000	99715
0	CD8_Teff-cell_TUBBhi	Mac_TREM2hi	5	108.065	16.5219	0.00019998	-6.23807	0.000987527	10000	99715
0	CD8_Teff-cell_TUBBhi	Mac_TREM2hi_G2M	5	17.309	4.87288	0.00379962	-2.52602	0.0131738	10000	99715
0	CD8_Teff-cell_TUBBhi	Mac_TREM2hi_HSPA5hi	0	13.2104	4.21682	0.00019998	-3.13279	0.000987527	10000	99715
0	CD8_Teff-cell_TUBBhi	Mac_TREM2hi_LUMhi	0	7.1398	3.01305	0.0039996	-2.36963	0.0137829	10000	99715
0	CD8_Teff-cell_TUBBhi	Mac_TREM2hi_S100A8hi	0	21.1203	5.76066	0.00019998	-3.6663	0.000987527	10000	99715
0	CD8_Teff-cell_TUBBhi	Mac_TREM2hi_SLC11A1hi	3	30.1823	6.55296	0.00019998	-4.1481	0.000987527	10000	99715
0	CD8_Teff-cell_TUBBhi	Mast-cell	2	3.9082	2.1363	0.554145	-0.893227	0.783413	10000	99715
0	CD8_Teff-cell_TUBBhi	Neutrophil	3	29.2344	6.33611	0.00019998	-4.14046	0.000987527	10000	99715
0	CD8_Teff-cell_TUBBhi	Plasma-cell	6	7.3815	3.05227	0.835116	-0.452614	1	10000	99715
0	CD8_Teff-cell_TUBBhi	VSMC_contr	72	54.3213	8.91141	0.0657934	1.98383	0.14932	10000	99715
0	CD8_Teff-cell_TUBBhi	VSMC_contr_ATF4hi	38	25.1253	5.64303	0.0377962	2.28152	0.0940899	10000	99715
0	CD8_Teff-cell_TUBBhi	VSMC_contr_CNN1hi	35	43.7839	9.23946	0.376162	-0.950694	0.590173	10000	99715
0	CD8_Teff-cell_TUBBhi	VSMC_contr_HSPA5hi	25	13.6946	4.06292	0.0155984	2.78258	0.0445861	10000	99715
0	CD8_Teff-cell_TUBBhi	VSMC_contr_ITGB51hi	30	30.8562	6.39865	0.992901	-0.133809	1	10000	99715
0	CD8_Teff-cell_TUBBhi	VSMC_contr_MYH11hi	87	61.5397	9.76699	0.0157984	2.60677	0.0450739	10000	99715
0	CD8_Teff-cell_TUBBhi	VSMC_contr_PDGFDhi	30	17.9977	4.82258	0.0321968	2.48877	0.0822212	10000	99715
0	CD8_Teff-cell_TUBBhi	VSMC_fb-like_DCNhi/LUMhi	17	64.1392	10.2135	0.00019998	-4.61537	0.000987527	10000	99715
0	CD8_Teff-cell_TUBBhi	VSMC_fb-like_HSPA5hi	43	38.1251	7.21101	0.520948	0.676036	0.749411	10000	99715
0	CD8_Teff-cell_TUBBhi	VSMC_fb-like_ITGBhi/ATF4hi	27	20.0598	5.06366	0.207379	1.37059	0.374434	10000	99715
0	CD8_Teff-cell_TUBBhi	VSMC_fb-like_PDGFDhi	21	18.3575	4.80942	0.634537	0.549443	0.863686	10000	99715
0	CD8_Teff-cell_TUBBhi	VSMC_fb-like_contr	64	44.8686	7.97487	0.029597	2.39896	0.0766008	10000	99715
0	CD8_Teff-cell_TUBBhi	VSMC_inflamed	114	52.1302	8.545	0.00019998	7.24047	0.000987527	10000	99715
0	CD8_Teff-cell_TUBBhi	VSMC_inflamed_CNN1hi	44	31.8775	6.6138	0.0953905	1.83291	0.201867	10000	99715
0	CD8_Teff-cell_TUBBhi	VSMC_inflamed_ITGB5hi	23	16.36	4.46974	0.173983	1.48554	0.326576	10000	99715
0	CD8_Teff-cell_TUBBhi	VSMC_inflamed_PDGFDhi	22	8.3675	3.16086	0.00159984	4.31291	0.00615129	10000	99715
0	CD8_Teff-cell_TUBBhi	VSMC_inflamed_SNHG14hi	66	44.3478	7.90686	0.0113989	2.73841	0.034058	10000	99715
0	CD8_Teff-cell_TUBBhi	VSMC_inflamed_fb-like	50	64.8092	10.291	0.144986	-1.43904	0.282277	10000	99715
0	CD8_Teff-cell_TUBBhi	VSMC_modul	6	5.8477	2.86124	1	0.0532286	1	10000	99715
0	CD8_Teff-cell_VSMC_inflamed	CD8_Teff-cell_VSMC_inflamed	102	38.135	7.80437	0.00019998	8.18324	0.000987527	10000	99715
0	CD8_Teff-cell_VSMC_inflamed	CD8_Teff-cell_ZEB2hi	25	26.178	6.07441	0.953305	-0.193928	1	10000	99715
0	CD8_Teff-cell_VSMC_inflamed	EC_1	27	38.7494	7.53222	0.121588	-1.55988	0.245191	10000	99715
0	CD8_Teff-cell_VSMC_inflamed	EC_1_ATF4hi	33	42.2789	7.75343	0.251575	-1.19675	0.435365	10000	99715
0	CD8_Teff-cell_VSMC_inflamed	EC_1_LUMhi/PDGFDhi	37	21.2924	5.31807	0.0117988	2.95363	0.0351165	10000	99715
0	CD8_Teff-cell_VSMC_inflamed	EC_1_SNHG14hi	33	46.4236	8.3262	0.107789	-1.61221	0.222737	10000	99715
0	CD8_Teff-cell_VSMC_inflamed	EC_1_ZEB2hi	4	1.8613	1.54488	0.286971	1.38438	0.481437	10000	99715
0	CD8_Teff-cell_VSMC_inflamed	EC_2	7	31.9048	6.71913	0.00019998	-3.70655	0.000987527	10000	99715
0	CD8_Teff-cell_VSMC_inflamed	EC_2_KDRhi	5	17.2393	4.71886	0.00319968	-2.5937	0.0113118	10000	99715
0	CD8_Teff-cell_VSMC_inflamed	EC_2_PDGFDhi	4	4.384	2.29254	1	-0.1675	1	10000	99715
0	CD8_Teff-cell_VSMC_inflamed	EC_2_SNHG14hi	11	29.4563	6.31128	0.0019998	-2.92433	0.00746872	10000	99715
0	CD8_Teff-cell_VSMC_inflamed	Inflammatory_mixed_cell	48	39.4845	7.77195	0.29737	1.09567	0.494674	10000	99715
0	CD8_Teff-cell_VSMC_inflamed	Inflammatory_mixed_cell_ATF4hi	16	24.2392	5.98755	0.182582	-1.37605	0.339366	10000	99715
0	CD8_Teff-cell_VSMC_inflamed	Inflammatory_mixed_cell_CNN1hi/SPP1hi	32	40.1566	8.25059	0.356564	-0.988608	0.566487	10000	99715
0	CD8_Teff-cell_VSMC_inflamed	Inflammatory_mixed_cell_CPA3hi	14	27.27	6.25593	0.0273973	-2.12119	0.0718404	10000	99715
0	CD8_Teff-cell_VSMC_inflamed	Inflammatory_mixed_cell_EC	23	15.7642	4.70366	0.164384	1.53833	0.312375	10000	99715
0	CD8_Teff-cell_VSMC_inflamed	Inflammatory_mixed_cell_HSPA5hi	16	22.6804	5.73981	0.274173	-1.16387	0.465021	10000	99715
0	CD8_Teff-cell_VSMC_inflamed	Inflammatory_mixed_cell_ITGB5hi	20	11.1256	3.88922	0.0483952	2.28179	0.115612	10000	99715
0	CD8_Teff-cell_VSMC_inflamed	Inflammatory_mixed_cell_Mac_C1Q	34	34.9893	7.23688	0.980702	-0.136703	1	10000	99715
0	CD8_Teff-cell_VSMC_inflamed	Inflammatory_mixed_cell_Mac_ITGAXhi	11	27.3616	6.35045	0.00419958	-2.57645	0.0143833	10000	99715
0	CD8_Teff-cell_VSMC_inflamed	Inflammatory_mixed_cell_SH3GLB1hi	8	10.6997	3.81619	0.593141	-0.707433	0.822987	10000	99715
0	CD8_Teff-cell_VSMC_inflamed	Inflammatory_mixed_cell_TUBBhi	8	17.555	4.94263	0.0409959	-1.93318	0.100769	10000	99715
0	CD8_Teff-cell_VSMC_inflamed	Inflammatory_mixed_cell_VSMC_contr	62	31.7992	6.72215	0.00019998	4.49273	0.000987527	10000	99715
0	CD8_Teff-cell_VSMC_inflamed	Inflammatory_mixed_cell_VSMC_fb-like_DCNhi/LUMhi	25	36.85	7.37837	0.108989	-1.60605	0.224687	10000	99715
0	CD8_Teff-cell_VSMC_inflamed	Mac_C1Q	20	19.8969	5.11055	1	0.020174	1	10000	99715
0	CD8_Teff-cell_VSMC_inflamed	Mac_C1Q_CCL3hi	4	10.7622	3.62125	0.0539946	-1.86737	0.126844	10000	99715
0	CD8_Teff-cell_VSMC_inflamed	Mac_C1Q_CX3CR1	29	16.2692	4.55431	0.0175982	2.79533	0.0494174	10000	99715
0	CD8_Teff-cell_VSMC_inflamed	Mac_C1Q_CXCL10hi	4	9.4912	3.49284	0.123188	-1.57213	0.247874	10000	99715
0	CD8_Teff-cell_VSMC_inflamed	Mac_C1Q_LUMhi	4	10.3832	3.64592	0.0777922	-1.75078	0.171352	10000	99715
0	CD8_Teff-cell_VSMC_inflamed	Mac_C1Q_NR1H3hi/ITGAXhi	3	21.78	5.4552	0.00019998	-3.44259	0.000987527	10000	99715
0	CD8_Teff-cell_VSMC_inflamed	Mac_C1Q_SNHG14hi	8	10.4229	3.64851	0.639536	-0.664079	0.868024	10000	99715
0	CD8_Teff-cell_VSMC_inflamed	Mac_HMOX1	5	19.9779	5.09468	0.00119988	-2.93991	0.00477685	10000	99715
0	CD8_Teff-cell_VSMC_inflamed	Mac_HMOX1_CD22hi	6	35.7447	7.01224	0.00019998	-4.24183	0.000987527	10000	99715
0	CD8_Teff-cell_VSMC_inflamed	Mac_HMOX1_FCER3Ahi	27	42.7317	7.69462	0.0313969	-2.04451	0.0805018	10000	99715
0	CD8_Teff-cell_VSMC_inflamed	Mac_HMOX1_HSPA5hi	0	19.7146	5.11253	0.00019998	-3.85614	0.000987527	10000	99715
0	CD8_Teff-cell_VSMC_inflamed	Mac_HMOX1_LGALS3hi	2	30.5415	6.59852	0.00019998	-4.32544	0.000987527	10000	99715
0	CD8_Teff-cell_VSMC_inflamed	Mac_HMOX1_SPP1hi	3	16.9527	4.80744	0.00039996	-2.90231	0.00181131	10000	99715
0	CD8_Teff-cell_VSMC_inflamed	Mac_HMOX1_ZEB2hi	17	31.7737	6.56342	0.0185981	-2.25091	0.0518031	10000	99715
0	CD8_Teff-cell_VSMC_inflamed	Mac_S100A8hi	4	20.5765	5.1063	0.00019998	-3.24628	0.000987527	10000	99715
0	CD8_Teff-cell_VSMC_inflamed	Mac_TREM2hi	6	130.961	17.8753	0.00019998	-6.99073	0.000987527	10000	99715
0	CD8_Teff-cell_VSMC_inflamed	Mac_TREM2hi_G2M	7	20.6063	5.37605	0.00459954	-2.53091	0.0155168	10000	99715
0	CD8_Teff-cell_VSMC_inflamed	Mac_TREM2hi_HSPA5hi	1	15.4698	4.6734	0.00019998	-3.0962	0.000987527	10000	99715
0	CD8_Teff-cell_VSMC_inflamed	Mac_TREM2hi_LUMhi	2	8.8867	3.40595	0.029997	-2.02196	0.0774186	10000	99715
0	CD8_Teff-cell_VSMC_inflamed	Mac_TREM2hi_S100A8hi	0	24.1807	6.04537	0.00019998	-3.99987	0.000987527	10000	99715
0	CD8_Teff-cell_VSMC_inflamed	Mac_TREM2hi_SLC11A1hi	10	38.548	7.58444	0.00019998	-3.76402	0.000987527	10000	99715
0	CD8_Teff-cell_VSMC_inflamed	Mast-cell	9	5.6925	2.6648	0.284172	1.24118	0.477848	10000	99715
0	CD8_Teff-cell_VSMC_inflamed	Neutrophil	21	45.4469	7.95726	0.00059994	-3.07228	0.00258853	10000	99715
0	CD8_Teff-cell_VSMC_inflamed	Plasma-cell	22	10.2142	3.66594	0.00819918	3.21495	0.0255929	10000	99715
0	CD8_Teff-cell_VSMC_inflamed	VSMC_contr	278	140.958	15.3789	0.00019998	8.91103	0.000987527	10000	99715
0	CD8_Teff-cell_VSMC_inflamed	VSMC_contr_ATF4hi	125	63.4386	9.33388	0.00019998	6.59548	0.000987527	10000	99715
0	CD8_Teff-cell_VSMC_inflamed	VSMC_contr_CNN1hi	158	111.422	14.2885	0.00239976	3.25984	0.00878451	10000	99715
0	CD8_Teff-cell_VSMC_inflamed	VSMC_contr_HSPA5hi	61	37.7206	7.039	0.00339966	3.3072	0.0119409	10000	99715
0	CD8_Teff-cell_VSMC_inflamed	VSMC_contr_ITGB51hi	164	82.1326	10.9572	0.00019998	7.47156	0.000987527	10000	99715
0	CD8_Teff-cell_VSMC_inflamed	VSMC_contr_MYH11hi	352	154.473	16.4625	0.00019998	11.9986	0.000987527	10000	99715
0	CD8_Teff-cell_VSMC_inflamed	VSMC_contr_PDGFDhi	75	42.8812	7.71579	0.00039996	4.16273	0.00181131	10000	99715
0	CD8_Teff-cell_VSMC_inflamed	VSMC_fb-like_DCNhi/LUMhi	43	91.6907	12.2987	0.00019998	-3.95902	0.000987527	10000	99715
0	CD8_Teff-cell_VSMC_inflamed	VSMC_fb-like_HSPA5hi	159	89.1162	11.1586	0.00019998	6.26276	0.000987527	10000	99715
0	CD8_Teff-cell_VSMC_inflamed	VSMC_fb-like_ITGBhi/ATF4hi	65	52.4743	8.61605	0.170783	1.45376	0.3217	10000	99715
0	CD8_Teff-cell_VSMC_inflamed	VSMC_fb-like_PDGFDhi	85	42.1831	7.60669	0.00019998	5.62885	0.000987527	10000	99715
0	CD8_Teff-cell_VSMC_inflamed	VSMC_fb-like_contr	178	91.1387	11.5096	0.00019998	7.54688	0.000987527	10000	99715
0	CD8_Teff-cell_VSMC_inflamed	VSMC_inflamed	278	121.892	13.1917	0.00019998	11.8338	0.000987527	10000	99715
0	CD8_Teff-cell_VSMC_inflamed	VSMC_inflamed_CNN1hi	150	73.8093	10.322	0.00019998	7.38139	0.000987527	10000	99715
0	CD8_Teff-cell_VSMC_inflamed	VSMC_inflamed_ITGB5hi	72	41.8932	7.27299	0.00059994	4.13954	0.00258853	10000	99715
0	CD8_Teff-cell_VSMC_inflamed	VSMC_inflamed_PDGFDhi	40	18.0388	4.78135	0.00039996	4.5931	0.00181131	10000	99715
0	CD8_Teff-cell_VSMC_inflamed	VSMC_inflamed_SNHG14hi	235	98.5852	11.9996	0.00019998	11.3683	0.000987527	10000	99715
0	CD8_Teff-cell_VSMC_inflamed	VSMC_inflamed_fb-like	173	124.484	14.3436	0.00179982	3.3824	0.00681923	10000	99715
0	CD8_Teff-cell_VSMC_inflamed	VSMC_modul	11	10.7028	3.79877	0.983502	0.0782358	1	10000	99715
0	CD8_Teff-cell_ZEB2hi	CD8_Teff-cell_ZEB2hi	2	5.9909	2.75246	0.163784	-1.44994	0.311475	10000	99715
0	CD8_Teff-cell_ZEB2hi	EC_1	6	17.6512	4.74014	0.00759924	-2.45799	0.0239554	10000	99715
0	CD8_Teff-cell_ZEB2hi	EC_1_ATF4hi	13	20.4394	5.1515	0.156384	-1.44412	0.299988	10000	99715
0	CD8_Teff-cell_ZEB2hi	EC_1_LUMhi/PDGFDhi	9	9.4406	3.36447	1	-0.130957	1	10000	99715
0	CD8_Teff-cell_ZEB2hi	EC_1_SNHG14hi	7	19.0361	5.10184	0.00959904	-2.35917	0.0293706	10000	99715
0	CD8_Teff-cell_ZEB2hi	EC_1_ZEB2hi	0	0.9658	1.05111	0.813319	-0.918839	1	10000	99715
0	CD8_Teff-cell_ZEB2hi	EC_2	0	5.8216	2.64022	0.0089991	-2.20497	0.0277537	10000	99715
0	CD8_Teff-cell_ZEB2hi	EC_2_KDRhi	0	7.2975	2.87141	0.0019998	-2.54143	0.00746872	10000	99715
0	CD8_Teff-cell_ZEB2hi	EC_2_PDGFDhi	3	0.9726	1.00819	0.161584	2.01093	0.308118	10000	99715
0	CD8_Teff-cell_ZEB2hi	EC_2_SNHG14hi	2	6.6215	2.82107	0.108789	-1.63821	0.224375	10000	99715
0	CD8_Teff-cell_ZEB2hi	Inflammatory_mixed_cell	5	17.6272	4.94688	0.00539946	-2.55256	0.0178512	10000	99715
0	CD8_Teff-cell_ZEB2hi	Inflammatory_mixed_cell_ATF4hi	1	10.6408	3.68456	0.00279972	-2.61654	0.0100569	10000	99715
0	CD8_Teff-cell_ZEB2hi	Inflammatory_mixed_cell_CNN1hi/SPP1hi	6	17.9512	5.21508	0.0089991	-2.29166	0.0277537	10000	99715
0	CD8_Teff-cell_ZEB2hi	Inflammatory_mixed_cell_CPA3hi	5	12.1047	3.95059	0.0673933	-1.79839	0.152407	10000	99715
0	CD8_Teff-cell_ZEB2hi	Inflammatory_mixed_cell_EC	4	6.8009	2.90046	0.444356	-0.965675	0.667375	10000	99715
0	CD8_Teff-cell_ZEB2hi	Inflammatory_mixed_cell_HSPA5hi	2	10.3699	3.60598	0.00819918	-2.32112	0.0255929	10000	99715
0	CD8_Teff-cell_ZEB2hi	Inflammatory_mixed_cell_ITGB5hi	4	4.6443	2.34196	1	-0.275111	1	10000	99715
0	CD8_Teff-cell_ZEB2hi	Inflammatory_mixed_cell_Mac_C1Q	6	16.1255	4.64239	0.0187981	-2.1811	0.0523048	10000	99715
0	CD8_Teff-cell_ZEB2hi	Inflammatory_mixed_cell_Mac_ITGAXhi	7	12.4545	4.0998	0.20318	-1.33043	0.368838	10000	99715
0	CD8_Teff-cell_ZEB2hi	Inflammatory_mixed_cell_SH3GLB1hi	2	4.7668	2.35928	0.331967	-1.17273	0.536916	10000	99715
0	CD8_Teff-cell_ZEB2hi	Inflammatory_mixed_cell_TUBBhi	0	7.7472	3.10053	0.00239976	-2.49867	0.00878451	10000	99715
0	CD8_Teff-cell_ZEB2hi	Inflammatory_mixed_cell_VSMC_contr	16	10.7514	3.70402	0.208179	1.417	0.375456	10000	99715
0	CD8_Teff-cell_ZEB2hi	Inflammatory_mixed_cell_VSMC_fb-like_DCNhi/LUMhi	8	15.5898	4.58314	0.0927907	-1.65603	0.197579	10000	99715
0	CD8_Teff-cell_ZEB2hi	Mac_C1Q	5	10.1089	3.57746	0.173383	-1.42808	0.325699	10000	99715
0	CD8_Teff-cell_ZEB2hi	Mac_C1Q_CCL3hi	1	4.6229	2.33531	0.149585	-1.55135	0.289596	10000	99715
0	CD8_Teff-cell_ZEB2hi	Mac_C1Q_CX3CR1	4	5.9654	2.63401	0.616738	-0.746163	0.846271	10000	99715
0	CD8_Teff-cell_ZEB2hi	Mac_C1Q_CXCL10hi	3	4.7659	2.34894	0.641736	-0.751787	0.869953	10000	99715
0	CD8_Teff-cell_ZEB2hi	Mac_C1Q_LUMhi	5	5.1866	2.48306	1	-0.0751493	1	10000	99715
0	CD8_Teff-cell_ZEB2hi	Mac_C1Q_NR1H3hi/ITGAXhi	2	11.9404	3.88418	0.00239976	-2.5592	0.00878451	10000	99715
0	CD8_Teff-cell_ZEB2hi	Mac_C1Q_SNHG14hi	0	5.2212	2.47202	0.0171983	-2.11212	0.0484455	10000	99715
0	CD8_Teff-cell_ZEB2hi	Mac_HMOX1	1	8.6882	3.20421	0.00459954	-2.3994	0.0155168	10000	99715
0	CD8_Teff-cell_ZEB2hi	Mac_HMOX1_CD22hi	2	17.7165	4.83106	0.00019998	-3.25322	0.000987527	10000	99715
0	CD8_Teff-cell_ZEB2hi	Mac_HMOX1_FCER3Ahi	14	16.8114	4.57179	0.642336	-0.614946	0.870478	10000	99715
0	CD8_Teff-cell_ZEB2hi	Mac_HMOX1_HSPA5hi	1	8.5915	3.18381	0.0069993	-2.38441	0.0223354	10000	99715
0	CD8_Teff-cell_ZEB2hi	Mac_HMOX1_LGALS3hi	2	11.7455	3.87403	0.00379962	-2.5156	0.0131738	10000	99715
0	CD8_Teff-cell_ZEB2hi	Mac_HMOX1_SPP1hi	0	9.2629	3.4347	0.00059994	-2.69686	0.00258853	10000	99715
0	CD8_Teff-cell_ZEB2hi	Mac_HMOX1_ZEB2hi	5	15.5703	4.44327	0.00879912	-2.37895	0.0272212	10000	99715
0	CD8_Teff-cell_ZEB2hi	Mac_S100A8hi	1	9.4506	3.38064	0.00339966	-2.4997	0.0119409	10000	99715
0	CD8_Teff-cell_ZEB2hi	Mac_TREM2hi	2	69.9188	13.1021	0.00019998	-5.18383	0.000987527	10000	99715
0	CD8_Teff-cell_ZEB2hi	Mac_TREM2hi_G2M	0	11.2929	3.83209	0.00039996	-2.94693	0.00181131	10000	99715
0	CD8_Teff-cell_ZEB2hi	Mac_TREM2hi_HSPA5hi	1	8.4934	3.3358	0.00759924	-2.24636	0.0239554	10000	99715
0	CD8_Teff-cell_ZEB2hi	Mac_TREM2hi_LUMhi	1	5.1291	2.47892	0.10259	-1.66569	0.214056	10000	99715
0	CD8_Teff-cell_ZEB2hi	Mac_TREM2hi_S100A8hi	0	13.472	4.45967	0.00019998	-3.02085	0.000987527	10000	99715
0	CD8_Teff-cell_ZEB2hi	Mac_TREM2hi_SLC11A1hi	2	20.1329	5.24348	0.00019998	-3.45818	0.000987527	10000	99715
0	CD8_Teff-cell_ZEB2hi	Mast-cell	1	2.6764	1.74284	0.544546	-0.96188	0.773997	10000	99715
0	CD8_Teff-cell_ZEB2hi	Neutrophil	0	20.6072	5.14456	0.00019998	-4.00563	0.000987527	10000	99715
0	CD8_Teff-cell_ZEB2hi	Plasma-cell	3	4.8657	2.37736	0.605539	-0.784776	0.835443	10000	99715
0	CD8_Teff-cell_ZEB2hi	VSMC_contr	40	34.7174	7.11352	0.481552	0.742614	0.706914	10000	99715
0	CD8_Teff-cell_ZEB2hi	VSMC_contr_ATF4hi	9	16.7445	4.61285	0.0949905	-1.6789	0.201298	10000	99715
0	CD8_Teff-cell_ZEB2hi	VSMC_contr_CNN1hi	24	29.0051	7.68905	0.592141	-0.650939	0.822033	10000	99715
0	CD8_Teff-cell_ZEB2hi	VSMC_contr_HSPA5hi	8	8.2561	3.10659	1	-0.0824376	1	10000	99715
0	CD8_Teff-cell_ZEB2hi	VSMC_contr_ITGB51hi	14	19.6043	5.05513	0.312969	-1.10864	0.513692	10000	99715
0	CD8_Teff-cell_ZEB2hi	VSMC_contr_MYH11hi	36	43.5325	8.11193	0.390361	-0.928571	0.60636	10000	99715
0	CD8_Teff-cell_ZEB2hi	VSMC_contr_PDGFDhi	10	11.0083	3.78775	0.951305	-0.2662	1	10000	99715
0	CD8_Teff-cell_ZEB2hi	VSMC_fb-like_DCNhi/LUMhi	10	44.8183	8.58324	0.00019998	-4.05654	0.000987527	10000	99715
0	CD8_Teff-cell_ZEB2hi	VSMC_fb-like_HSPA5hi	22	23.3068	5.49519	0.919508	-0.237808	1	10000	99715
0	CD8_Teff-cell_ZEB2hi	VSMC_fb-like_ITGBhi/ATF4hi	10	13.8356	4.0872	0.425957	-0.938443	0.647043	10000	99715
0	CD8_Teff-cell_ZEB2hi	VSMC_fb-like_PDGFDhi	9	12.5681	3.90742	0.444156	-0.913159	0.667183	10000	99715
0	CD8_Teff-cell_ZEB2hi	VSMC_fb-like_contr	32	31.0227	6.42674	0.906709	0.152068	1	10000	99715
0	CD8_Teff-cell_ZEB2hi	VSMC_inflamed	44	35.6178	7.08645	0.265373	1.18285	0.453476	10000	99715
0	CD8_Teff-cell_ZEB2hi	VSMC_inflamed_CNN1hi	15	19.8848	5.27036	0.407559	-0.926843	0.625981	10000	99715
0	CD8_Teff-cell_ZEB2hi	VSMC_inflamed_ITGB5hi	15	10.719	3.55452	0.291571	1.20438	0.487423	10000	99715
0	CD8_Teff-cell_ZEB2hi	VSMC_inflamed_PDGFDhi	7	5.5819	2.57567	0.661934	0.550575	0.888805	10000	99715
0	CD8_Teff-cell_ZEB2hi	VSMC_inflamed_SNHG14hi	19	29.3192	6.33602	0.105189	-1.62866	0.218319	10000	99715
0	CD8_Teff-cell_ZEB2hi	VSMC_inflamed_fb-like	25	47.3413	8.79415	0.00719928	-2.54047	0.0228706	10000	99715
0	CD8_Teff-cell_ZEB2hi	VSMC_modul	2	4.1446	2.4444	0.545345	-0.877352	0.774805	10000	99715
0	EC_1	EC_1	9	16.7879	4.90175	0.106189	-1.5888	0.220035	10000	99715
0	EC_1	EC_1_ATF4hi	13	38.4292	7.38757	0.00039996	-3.44216	0.00181131	10000	99715
0	EC_1	EC_1_LUMhi/PDGFDhi	7	15.2965	4.44401	0.0579942	-1.8669	0.134738	10000	99715
0	EC_1	EC_1_SNHG14hi	14	42.0641	8.06036	0.00019998	-3.48174	0.000987527	10000	99715
0	EC_1	EC_1_ZEB2hi	0	1.5706	1.39363	0.49895	-1.12698	0.726037	10000	99715
0	EC_1	EC_2	4	8.0572	3.13814	0.241976	-1.29287	0.422341	10000	99715
0	EC_1	EC_2_KDRhi	5	12.527	3.99235	0.049995	-1.88536	0.118956	10000	99715
0	EC_1	EC_2_PDGFDhi	2	1.7991	1.43685	1	0.13982	1	10000	99715
0	EC_1	EC_2_SNHG14hi	2	12.0195	3.90014	0.0029997	-2.56901	0.0107002	10000	99715
0	EC_1	Inflammatory_mixed_cell	6	25.0777	5.8717	0.00019998	-3.24909	0.000987527	10000	99715
0	EC_1	Inflammatory_mixed_cell_ATF4hi	6	15.5699	4.59257	0.0305969	-2.08378	0.0787465	10000	99715
0	EC_1	Inflammatory_mixed_cell_CNN1hi/SPP1hi	7	23.406	5.89238	0.00159984	-2.78427	0.00615129	10000	99715
0	EC_1	Inflammatory_mixed_cell_CPA3hi	1	17.3978	4.79639	0.00019998	-3.41878	0.000987527	10000	99715
0	EC_1	Inflammatory_mixed_cell_EC	4	10.0539	3.5877	0.0867913	-1.6874	0.187204	10000	99715
0	EC_1	Inflammatory_mixed_cell_HSPA5hi	5	15.2562	4.42456	0.009999	-2.31801	0.0304303	10000	99715
0	EC_1	Inflammatory_mixed_cell_ITGB5hi	2	7.1698	3.02833	0.0851915	-1.70715	0.184466	10000	99715
0	EC_1	Inflammatory_mixed_cell_Mac_C1Q	4	23.8625	5.77084	0.00019998	-3.44187	0.000987527	10000	99715
0	EC_1	Inflammatory_mixed_cell_Mac_ITGAXhi	5	17.7197	4.86692	0.0029997	-2.6135	0.0107002	10000	99715
0	EC_1	Inflammatory_mixed_cell_SH3GLB1hi	2	6.8701	2.90968	0.0949905	-1.67376	0.201298	10000	99715
0	EC_1	Inflammatory_mixed_cell_TUBBhi	1	11.2613	3.81243	0.00079992	-2.69154	0.00334491	10000	99715
0	EC_1	Inflammatory_mixed_cell_VSMC_contr	11	15.8602	4.51465	0.331567	-1.07654	0.536457	10000	99715
0	EC_1	Inflammatory_mixed_cell_VSMC_fb-like_DCNhi/LUMhi	6	21.4402	5.44144	0.00079992	-2.83752	0.00334491	10000	99715
0	EC_1	Mac_C1Q	2	15.4726	4.5076	0.00019998	-2.98886	0.000987527	10000	99715
0	EC_1	Mac_C1Q_CCL3hi	0	7.2693	2.98308	0.00339966	-2.43684	0.0119409	10000	99715
0	EC_1	Mac_C1Q_CX3CR1	5	9.6555	3.43919	0.206579	-1.35366	0.373447	10000	99715
0	EC_1	Mac_C1Q_CXCL10hi	0	7.1419	2.94125	0.00279972	-2.42818	0.0100569	10000	99715
0	EC_1	Mac_C1Q_LUMhi	1	7.2866	3.00018	0.019998	-2.09541	0.0550617	10000	99715
0	EC_1	Mac_C1Q_NR1H3hi/ITGAXhi	1	20.6691	5.29957	0.00019998	-3.71145	0.000987527	10000	99715
0	EC_1	Mac_C1Q_SNHG14hi	1	8.6436	3.29259	0.00639936	-2.32145	0.0206714	10000	99715
0	EC_1	Mac_HMOX1	2	14.2822	4.26898	0.00079992	-2.87708	0.00334491	10000	99715
0	EC_1	Mac_HMOX1_CD22hi	3	29.2283	6.34419	0.00019998	-4.13422	0.000987527	10000	99715
0	EC_1	Mac_HMOX1_FCER3Ahi	15	28.7379	6.27616	0.019998	-2.1889	0.0550617	10000	99715
0	EC_1	Mac_HMOX1_HSPA5hi	1	14.7133	4.36345	0.00039996	-3.14276	0.00181131	10000	99715
0	EC_1	Mac_HMOX1_LGALS3hi	2	21.7521	5.50378	0.00019998	-3.58882	0.000987527	10000	99715
0	EC_1	Mac_HMOX1_SPP1hi	1	19.0531	5.20483	0.00019998	-3.46853	0.000987527	10000	99715
0	EC_1	Mac_HMOX1_ZEB2hi	7	25.9717	5.87707	0.00039996	-3.22809	0.00181131	10000	99715
0	EC_1	Mac_S100A8hi	3	17.2327	4.718	0.00019998	-3.01668	0.000987527	10000	99715
0	EC_1	Mac_TREM2hi	3	131.002	18.4213	0.00019998	-6.94862	0.000987527	10000	99715
0	EC_1	Mac_TREM2hi_G2M	0	18.5248	5.12	0.00019998	-3.61813	0.000987527	10000	99715
0	EC_1	Mac_TREM2hi_HSPA5hi	1	15.7452	4.7477	0.00019998	-3.10575	0.000987527	10000	99715
0	EC_1	Mac_TREM2hi_LUMhi	0	6.5067	2.8247	0.00539946	-2.3035	0.0178512	10000	99715
0	EC_1	Mac_TREM2hi_S100A8hi	1	29.1201	6.78353	0.00019998	-4.14535	0.000987527	10000	99715
0	EC_1	Mac_TREM2hi_SLC11A1hi	0	32.3741	6.77468	0.00019998	-4.77869	0.000987527	10000	99715
0	EC_1	Mast-cell	0	4.3221	2.26723	0.0343966	-1.90633	0.0869416	10000	99715
0	EC_1	Neutrophil	8	34.1101	6.882	0.00019998	-3.79397	0.000987527	10000	99715
0	EC_1	Plasma-cell	1	7.5845	3.07965	0.0183982	-2.13807	0.051378	10000	99715
0	EC_1	VSMC_contr	50	58.1595	9.09174	0.40416	-0.897463	0.622107	10000	99715
0	EC_1	VSMC_contr_ATF4hi	24	28.991	6.06863	0.473553	-0.822426	0.698788	10000	99715
0	EC_1	VSMC_contr_CNN1hi	26	45.2467	9.24476	0.0279972	-2.0819	0.0731638	10000	99715
0	EC_1	VSMC_contr_HSPA5hi	12	14.9359	4.32345	0.60414	-0.679065	0.834261	10000	99715
0	EC_1	VSMC_contr_ITGB51hi	25	33.8582	6.71972	0.20238	-1.31824	0.36764	10000	99715
0	EC_1	VSMC_contr_MYH11hi	59	67.4364	10.0825	0.436756	-0.836736	0.658941	10000	99715
0	EC_1	VSMC_contr_PDGFDhi	13	19.9159	5.07484	0.184382	-1.36278	0.341798	10000	99715
0	EC_1	VSMC_fb-like_DCNhi/LUMhi	14	63.8486	10.0164	0.00019998	-4.9767	0.000987527	10000	99715
0	EC_1	VSMC_fb-like_HSPA5hi	33	43.7965	7.74792	0.171583	-1.39347	0.322992	10000	99715
0	EC_1	VSMC_fb-like_ITGBhi/ATF4hi	12	22.1363	5.25284	0.0447955	-1.92968	0.10851	10000	99715
0	EC_1	VSMC_fb-like_PDGFDhi	17	21.3705	5.17514	0.468953	-0.844519	0.693638	10000	99715
0	EC_1	VSMC_fb-like_contr	44	48.1652	8.13237	0.678732	-0.512175	0.903889	10000	99715
0	EC_1	VSMC_inflamed	56	60.9195	9.42015	0.668133	-0.522232	0.894134	10000	99715
0	EC_1	VSMC_inflamed_CNN1hi	32	36.581	7.22507	0.590141	-0.634042	0.820214	10000	99715
0	EC_1	VSMC_inflamed_ITGB5hi	14	19.548	4.91033	0.29717	-1.12986	0.49443	10000	99715
0	EC_1	VSMC_inflamed_PDGFDhi	5	10.1333	3.55999	0.164984	-1.44194	0.313289	10000	99715
0	EC_1	VSMC_inflamed_SNHG14hi	63	53.2466	8.88136	0.30137	1.09819	0.499614	10000	99715
0	EC_1	VSMC_inflamed_fb-like	53	75.2668	10.9862	0.0371963	-2.0268	0.0927969	10000	99715
0	EC_1	VSMC_modul	2	6.2976	2.93616	0.162384	-1.46368	0.30934	10000	99715
0	EC_1_ATF4hi	EC_1_ATF4hi	39	23.818	5.86828	0.0253975	2.58713	0.0673921	10000	99715
0	EC_1_ATF4hi	EC_1_LUMhi/PDGFDhi	35	18.2211	4.85325	0.00459954	3.45725	0.0155168	10000	99715
0	EC_1_ATF4hi	EC_1_SNHG14hi	33	46.6917	8.55458	0.107189	-1.60051	0.221745	10000	99715
0	EC_1_ATF4hi	EC_1_ZEB2hi	1	1.913	1.54668	0.918108	-0.590295	1	10000	99715
0	EC_1_ATF4hi	EC_2	15	8.8507	3.28415	0.10379	1.87242	0.215985	10000	99715
0	EC_1_ATF4hi	EC_2_KDRhi	21	16.9903	4.63834	0.440356	0.864469	0.662853	10000	99715
0	EC_1_ATF4hi	EC_2_PDGFDhi	5	2.1769	1.59562	0.168983	1.76928	0.318978	10000	99715
0	EC_1_ATF4hi	EC_2_SNHG14hi	12	12.7151	4.08594	1	-0.175015	1	10000	99715
0	EC_1_ATF4hi	Inflammatory_mixed_cell	12	28.4719	6.31457	0.00359964	-2.60855	0.0125643	10000	99715
0	EC_1_ATF4hi	Inflammatory_mixed_cell_ATF4hi	9	17.8874	4.8873	0.0619938	-1.81847	0.142326	10000	99715
0	EC_1_ATF4hi	Inflammatory_mixed_cell_CNN1hi/SPP1hi	5	25.9815	6.22361	0.00039996	-3.37127	0.00181131	10000	99715
0	EC_1_ATF4hi	Inflammatory_mixed_cell_CPA3hi	8	20.1428	5.17187	0.0115988	-2.34786	0.0345743	10000	99715
0	EC_1_ATF4hi	Inflammatory_mixed_cell_EC	5	11.4046	3.89316	0.0941906	-1.64509	0.199971	10000	99715
0	EC_1_ATF4hi	Inflammatory_mixed_cell_HSPA5hi	7	17.4333	4.80714	0.0193981	-2.17038	0.0536744	10000	99715
0	EC_1_ATF4hi	Inflammatory_mixed_cell_ITGB5hi	3	7.8735	3.13141	0.129787	-1.55633	0.258501	10000	99715
0	EC_1_ATF4hi	Inflammatory_mixed_cell_Mac_C1Q	4	27.6451	6.25575	0.00019998	-3.77974	0.000987527	10000	99715
0	EC_1_ATF4hi	Inflammatory_mixed_cell_Mac_ITGAXhi	2	20.3877	5.28447	0.00019998	-3.47958	0.000987527	10000	99715
0	EC_1_ATF4hi	Inflammatory_mixed_cell_SH3GLB1hi	2	7.9267	3.17451	0.0507949	-1.86696	0.120611	10000	99715
0	EC_1_ATF4hi	Inflammatory_mixed_cell_TUBBhi	4	12.8202	4.07395	0.0187981	-2.16502	0.0523048	10000	99715
0	EC_1_ATF4hi	Inflammatory_mixed_cell_VSMC_contr	10	16.8025	4.69381	0.161384	-1.44925	0.307801	10000	99715
0	EC_1_ATF4hi	Inflammatory_mixed_cell_VSMC_fb-like_DCNhi/LUMhi	1	23.5742	5.66158	0.00019998	-3.98726	0.000987527	10000	99715
0	EC_1_ATF4hi	Mac_C1Q	17	19.4416	4.96399	0.726927	-0.491862	0.947372	10000	99715
0	EC_1_ATF4hi	Mac_C1Q_CCL3hi	6	10.9347	3.71812	0.216778	-1.3272	0.387665	10000	99715
0	EC_1_ATF4hi	Mac_C1Q_CX3CR1	20	15.0829	4.35234	0.30497	1.12976	0.503815	10000	99715
0	EC_1_ATF4hi	Mac_C1Q_CXCL10hi	9	9.0043	3.33929	1	-0.0012877	1	10000	99715
0	EC_1_ATF4hi	Mac_C1Q_LUMhi	17	9.8469	3.47178	0.0729927	2.06035	0.162606	10000	99715
0	EC_1_ATF4hi	Mac_C1Q_NR1H3hi/ITGAXhi	1	27.4204	6.1583	0.00019998	-4.29021	0.000987527	10000	99715
0	EC_1_ATF4hi	Mac_C1Q_SNHG14hi	11	12.5989	3.9935	0.831717	-0.400376	1	10000	99715
0	EC_1_ATF4hi	Mac_HMOX1	12	19.9851	5.02218	0.111389	-1.58997	0.228625	10000	99715
0	EC_1_ATF4hi	Mac_HMOX1_CD22hi	6	41.0547	7.68843	0.00019998	-4.55941	0.000987527	10000	99715
0	EC_1_ATF4hi	Mac_HMOX1_FCER3Ahi	47	39.06	7.31436	0.311769	1.08554	0.512339	10000	99715
0	EC_1_ATF4hi	Mac_HMOX1_HSPA5hi	9	20.704	5.20713	0.0163984	-2.24769	0.04653	10000	99715
0	EC_1_ATF4hi	Mac_HMOX1_LGALS3hi	7	33.8392	6.98266	0.00039996	-3.84369	0.00181131	10000	99715
0	EC_1_ATF4hi	Mac_HMOX1_SPP1hi	4	27.9232	6.34053	0.00019998	-3.77306	0.000987527	10000	99715
0	EC_1_ATF4hi	Mac_HMOX1_ZEB2hi	23	37.3303	7.19633	0.0371963	-1.99133	0.0927969	10000	99715
0	EC_1_ATF4hi	Mac_S100A8hi	7	22.2674	5.35396	0.0009999	-2.85161	0.00407666	10000	99715
0	EC_1_ATF4hi	Mac_TREM2hi	14	181.922	21.6112	0.00019998	-7.77015	0.000987527	10000	99715
0	EC_1_ATF4hi	Mac_TREM2hi_G2M	3	26.7511	6.08138	0.00019998	-3.90555	0.000987527	10000	99715
0	EC_1_ATF4hi	Mac_TREM2hi_HSPA5hi	0	22.2641	5.61832	0.00019998	-3.96277	0.000987527	10000	99715
0	EC_1_ATF4hi	Mac_TREM2hi_LUMhi	1	10.8035	3.74984	0.0009999	-2.61438	0.00407666	10000	99715
0	EC_1_ATF4hi	Mac_TREM2hi_S100A8hi	2	42.6716	8.35319	0.00019998	-4.86899	0.000987527	10000	99715
0	EC_1_ATF4hi	Mac_TREM2hi_SLC11A1hi	3	44.1346	7.98163	0.00019998	-5.15366	0.000987527	10000	99715
0	EC_1_ATF4hi	Mast-cell	0	5.4442	2.59042	0.0167983	-2.10167	0.0474639	10000	99715
0	EC_1_ATF4hi	Neutrophil	9	40.2885	7.50707	0.00019998	-4.16787	0.000987527	10000	99715
0	EC_1_ATF4hi	Plasma-cell	8	10.3195	3.54926	0.642936	-0.653517	0.871099	10000	99715
0	EC_1_ATF4hi	VSMC_contr	92	77.5617	10.7571	0.20198	1.34221	0.36713	10000	99715
0	EC_1_ATF4hi	VSMC_contr_ATF4hi	22	39.8274	7.3535	0.0121988	-2.42434	0.0361116	10000	99715
0	EC_1_ATF4hi	VSMC_contr_CNN1hi	37	74.1194	12.8101	0.00119988	-2.89767	0.00477685	10000	99715
0	EC_1_ATF4hi	VSMC_contr_HSPA5hi	10	20.7066	5.04328	0.0257974	-2.12294	0.0682618	10000	99715
0	EC_1_ATF4hi	VSMC_contr_ITGB51hi	31	46.2292	7.94855	0.050395	-1.91597	0.119769	10000	99715
0	EC_1_ATF4hi	VSMC_contr_MYH11hi	87	98.5466	12.5472	0.381562	-0.920257	0.596487	10000	99715
0	EC_1_ATF4hi	VSMC_contr_PDGFDhi	23	28.662	6.42907	0.427757	-0.880687	0.648975	10000	99715
0	EC_1_ATF4hi	VSMC_fb-like_DCNhi/LUMhi	30	88.7818	12.0448	0.00019998	-4.88025	0.000987527	10000	99715
0	EC_1_ATF4hi	VSMC_fb-like_HSPA5hi	63	57.5312	8.93078	0.556544	0.612354	0.785841	10000	99715
0	EC_1_ATF4hi	VSMC_fb-like_ITGBhi/ATF4hi	36	28.129	5.95404	0.218778	1.32196	0.390238	10000	99715
0	EC_1_ATF4hi	VSMC_fb-like_PDGFDhi	37	27.3768	5.97055	0.135186	1.61178	0.267178	10000	99715
0	EC_1_ATF4hi	VSMC_fb-like_contr	114	64.9113	9.71748	0.00019998	5.05159	0.000987527	10000	99715
0	EC_1_ATF4hi	VSMC_inflamed	67	77.0303	10.4724	0.370363	-0.957786	0.583183	10000	99715
0	EC_1_ATF4hi	VSMC_inflamed_CNN1hi	24	43.0671	7.77681	0.0079992	-2.45179	0.0250641	10000	99715
0	EC_1_ATF4hi	VSMC_inflamed_ITGB5hi	14	23.4449	5.4005	0.0779922	-1.74889	0.171731	10000	99715
0	EC_1_ATF4hi	VSMC_inflamed_PDGFDhi	13	11.624	3.75087	0.770923	0.366848	0.984765	10000	99715
0	EC_1_ATF4hi	VSMC_inflamed_SNHG14hi	35	66.5351	9.79918	0.00059994	-3.21814	0.00258853	10000	99715
0	EC_1_ATF4hi	VSMC_inflamed_fb-like	71	89.4368	11.8438	0.120388	-1.55667	0.243263	10000	99715
0	EC_1_ATF4hi	VSMC_modul	1	11.0642	4.05774	0.0019998	-2.48025	0.00746872	10000	99715
0	EC_1_LUMhi/PDGFDhi	EC_1_LUMhi/PDGFDhi	10	4.0062	2.16203	0.0319968	2.77231	0.0818182	10000	99715
0	EC_1_LUMhi/PDGFDhi	EC_1_SNHG14hi	16	19.1381	5.08209	0.639736	-0.617482	0.868136	10000	99715
0	EC_1_LUMhi/PDGFDhi	EC_1_ZEB2hi	0	0.7517	0.90457	0.972703	-0.831002	1	10000	99715
0	EC_1_LUMhi/PDGFDhi	EC_2	4	4.5468	2.32599	1	-0.235083	1	10000	99715
0	EC_1_LUMhi/PDGFDhi	EC_2_KDRhi	2	7.2107	2.86411	0.070193	-1.81931	0.157626	10000	99715
0	EC_1_LUMhi/PDGFDhi	EC_2_PDGFDhi	0	0.9171	0.984189	0.814119	-0.931833	1	10000	99715
0	EC_1_LUMhi/PDGFDhi	EC_2_SNHG14hi	3	5.9667	2.60534	0.348365	-1.1387	0.556916	10000	99715
0	EC_1_LUMhi/PDGFDhi	Inflammatory_mixed_cell	11	13.3699	4.13747	0.684132	-0.572789	0.908979	10000	99715
0	EC_1_LUMhi/PDGFDhi	Inflammatory_mixed_cell_ATF4hi	3	8.1074	3.17759	0.109389	-1.60732	0.225235	10000	99715
0	EC_1_LUMhi/PDGFDhi	Inflammatory_mixed_cell_CNN1hi/SPP1hi	6	13.1733	4.33233	0.0913909	-1.65576	0.195173	10000	99715
0	EC_1_LUMhi/PDGFDhi	Inflammatory_mixed_cell_CPA3hi	1	9.9513	3.47625	0.00159984	-2.57499	0.00615129	10000	99715
0	EC_1_LUMhi/PDGFDhi	Inflammatory_mixed_cell_EC	2	5.0606	2.46084	0.285371	-1.24372	0.479254	10000	99715
0	EC_1_LUMhi/PDGFDhi	Inflammatory_mixed_cell_HSPA5hi	6	7.8438	3.07545	0.709329	-0.599522	0.931383	10000	99715
0	EC_1_LUMhi/PDGFDhi	Inflammatory_mixed_cell_ITGB5hi	4	3.6104	1.9964	0.974703	0.195151	1	10000	99715
0	EC_1_LUMhi/PDGFDhi	Inflammatory_mixed_cell_Mac_C1Q	8	12.1798	3.98081	0.359564	-1.04999	0.57	10000	99715
0	EC_1_LUMhi/PDGFDhi	Inflammatory_mixed_cell_Mac_ITGAXhi	5	9.2616	3.437	0.257974	-1.23992	0.444105	10000	99715
0	EC_1_LUMhi/PDGFDhi	Inflammatory_mixed_cell_SH3GLB1hi	3	3.6713	2.02614	1	-0.331319	1	10000	99715
0	EC_1_LUMhi/PDGFDhi	Inflammatory_mixed_cell_TUBBhi	4	5.8096	2.66626	0.668733	-0.678703	0.89458	10000	99715
0	EC_1_LUMhi/PDGFDhi	Inflammatory_mixed_cell_VSMC_contr	18	8.4209	3.19045	0.0159984	3.00243	0.0455634	10000	99715
0	EC_1_LUMhi/PDGFDhi	Inflammatory_mixed_cell_VSMC_fb-like_DCNhi/LUMhi	3	11.9735	3.89836	0.00779922	-2.30187	0.0245104	10000	99715
0	EC_1_LUMhi/PDGFDhi	Mac_C1Q	11	8.1699	3.07178	0.424958	0.921322	0.64587	10000	99715
0	EC_1_LUMhi/PDGFDhi	Mac_C1Q_CCL3hi	1	4.1464	2.15113	0.188581	-1.46267	0.347886	10000	99715
0	EC_1_LUMhi/PDGFDhi	Mac_C1Q_CX3CR1	9	5.8831	2.58724	0.311369	1.20472	0.511909	10000	99715
0	EC_1_LUMhi/PDGFDhi	Mac_C1Q_CXCL10hi	5	3.8712	2.10214	0.69993	0.536976	0.923051	10000	99715
0	EC_1_LUMhi/PDGFDhi	Mac_C1Q_LUMhi	7	4.3664	2.22867	0.332567	1.18169	0.537603	10000	99715
0	EC_1_LUMhi/PDGFDhi	Mac_C1Q_NR1H3hi/ITGAXhi	3	9.696	3.46075	0.0437956	-1.93484	0.106473	10000	99715
0	EC_1_LUMhi/PDGFDhi	Mac_C1Q_SNHG14hi	1	4.6253	2.27598	0.126787	-1.59285	0.253733	10000	99715
0	EC_1_LUMhi/PDGFDhi	Mac_HMOX1	1	7.7674	2.99982	0.0123988	-2.25594	0.0366095	10000	99715
0	EC_1_LUMhi/PDGFDhi	Mac_HMOX1_CD22hi	2	14.7875	4.33116	0.00019998	-2.95244	0.000987527	10000	99715
0	EC_1_LUMhi/PDGFDhi	Mac_HMOX1_FCER3Ahi	18	15.6319	4.41257	0.643936	0.536671	0.872102	10000	99715
0	EC_1_LUMhi/PDGFDhi	Mac_HMOX1_HSPA5hi	3	7.7921	2.99311	0.118188	-1.60105	0.239777	10000	99715
0	EC_1_LUMhi/PDGFDhi	Mac_HMOX1_LGALS3hi	2	10.7781	3.68764	0.00639936	-2.38041	0.0206714	10000	99715
0	EC_1_LUMhi/PDGFDhi	Mac_HMOX1_SPP1hi	1	8.7803	3.34051	0.00659934	-2.32907	0.0212281	10000	99715
0	EC_1_LUMhi/PDGFDhi	Mac_HMOX1_ZEB2hi	11	13.6051	4.06206	0.642536	-0.641324	0.870717	10000	99715
0	EC_1_LUMhi/PDGFDhi	Mac_S100A8hi	1	8.6532	3.15089	0.00619938	-2.4289	0.0201046	10000	99715
0	EC_1_LUMhi/PDGFDhi	Mac_TREM2hi	9	64.4702	12.5351	0.00019998	-4.4252	0.000987527	10000	99715
0	EC_1_LUMhi/PDGFDhi	Mac_TREM2hi_G2M	0	9.7915	3.52846	0.00059994	-2.77501	0.00258853	10000	99715
0	EC_1_LUMhi/PDGFDhi	Mac_TREM2hi_HSPA5hi	0	7.641	3.09485	0.0019998	-2.46894	0.00746872	10000	99715
0	EC_1_LUMhi/PDGFDhi	Mac_TREM2hi_LUMhi	4	4.2064	2.25286	1	-0.0916167	1	10000	99715
0	EC_1_LUMhi/PDGFDhi	Mac_TREM2hi_S100A8hi	2	13.3341	4.40836	0.00179982	-2.57104	0.00681923	10000	99715
0	EC_1_LUMhi/PDGFDhi	Mac_TREM2hi_SLC11A1hi	3	17.2437	4.75368	0.00059994	-2.99635	0.00258853	10000	99715
0	EC_1_LUMhi/PDGFDhi	Mast-cell	2	2.0077	1.47494	1	-0.00522056	1	10000	99715
0	EC_1_LUMhi/PDGFDhi	Neutrophil	2	17.4827	4.68343	0.00039996	-3.30585	0.00181131	10000	99715
0	EC_1_LUMhi/PDGFDhi	Plasma-cell	2	3.7353	2.04588	0.587541	-0.848192	0.81771	10000	99715
0	EC_1_LUMhi/PDGFDhi	VSMC_contr	61	34.8934	7.07503	0.00119988	3.68996	0.00477685	10000	99715
0	EC_1_LUMhi/PDGFDhi	VSMC_contr_ATF4hi	29	18.0489	4.79286	0.0393961	2.28488	0.0974084	10000	99715
0	EC_1_LUMhi/PDGFDhi	VSMC_contr_CNN1hi	28	31.728	8.24588	0.741926	-0.452104	0.960435	10000	99715
0	EC_1_LUMhi/PDGFDhi	VSMC_contr_HSPA5hi	6	8.7849	3.1991	0.50315	-0.870526	0.730678	10000	99715
0	EC_1_LUMhi/PDGFDhi	VSMC_contr_ITGB51hi	20	19.9479	5.06537	1	0.0102855	1	10000	99715
0	EC_1_LUMhi/PDGFDhi	VSMC_contr_MYH11hi	79	45.2308	8.34755	0.00039996	4.0454	0.00181131	10000	99715
0	EC_1_LUMhi/PDGFDhi	VSMC_contr_PDGFDhi	16	11.3739	3.85724	0.287771	1.19933	0.482559	10000	99715
0	EC_1_LUMhi/PDGFDhi	VSMC_fb-like_DCNhi/LUMhi	15	35.6376	7.4899	0.00439956	-2.75539	0.0149544	10000	99715
0	EC_1_LUMhi/PDGFDhi	VSMC_fb-like_HSPA5hi	32	22.9484	5.44578	0.124588	1.66213	0.250213	10000	99715
0	EC_1_LUMhi/PDGFDhi	VSMC_fb-like_ITGBhi/ATF4hi	16	12.3565	3.83338	0.40036	0.950467	0.618039	10000	99715
0	EC_1_LUMhi/PDGFDhi	VSMC_fb-like_PDGFDhi	47	11.4385	3.75465	0.00019998	9.47132	0.000987527	10000	99715
0	EC_1_LUMhi/PDGFDhi	VSMC_fb-like_contr	54	27.6572	6.07627	0.00019998	4.33536	0.000987527	10000	99715
0	EC_1_LUMhi/PDGFDhi	VSMC_inflamed	66	35.7645	7.1898	0.00039996	4.20533	0.00181131	10000	99715
0	EC_1_LUMhi/PDGFDhi	VSMC_inflamed_CNN1hi	25	20.3571	5.27027	0.415358	0.88096	0.634919	10000	99715
0	EC_1_LUMhi/PDGFDhi	VSMC_inflamed_ITGB5hi	9	10.7644	3.56551	0.761724	-0.494851	0.976907	10000	99715
0	EC_1_LUMhi/PDGFDhi	VSMC_inflamed_PDGFDhi	8	5.4878	2.52298	0.40336	0.995725	0.621161	10000	99715
0	EC_1_LUMhi/PDGFDhi	VSMC_inflamed_SNHG14hi	42	30.6367	6.50734	0.108389	1.74623	0.223701	10000	99715
0	EC_1_LUMhi/PDGFDhi	VSMC_inflamed_fb-like	43	42.5646	8.13518	0.968303	0.0535206	1	10000	99715
0	EC_1_LUMhi/PDGFDhi	VSMC_modul	2	4.5271	2.5367	0.449555	-0.996214	0.673046	10000	99715
0	EC_1_SNHG14hi	EC_1_SNHG14hi	11	31.7425	7.39189	0.00139986	-2.80612	0.00547603	10000	99715
0	EC_1_SNHG14hi	EC_1_ZEB2hi	1	1.6482	1.4767	1	-0.438952	1	10000	99715
0	EC_1_SNHG14hi	EC_2	7	10.3201	3.62762	0.440956	-0.915228	0.663377	10000	99715
0	EC_1_SNHG14hi	EC_2_KDRhi	9	17.2169	4.7683	0.0815918	-1.72324	0.17821	10000	99715
0	EC_1_SNHG14hi	EC_2_PDGFDhi	0	2.7429	1.87078	0.178782	-1.46618	0.333835	10000	99715
0	EC_1_SNHG14hi	EC_2_SNHG14hi	13	18.456	5.02542	0.319968	-1.08568	0.522367	10000	99715
0	EC_1_SNHG14hi	Inflammatory_mixed_cell	11	24.688	5.90898	0.010199	-2.31647	0.0309418	10000	99715
0	EC_1_SNHG14hi	Inflammatory_mixed_cell_ATF4hi	3	15.3262	4.54117	0.00119988	-2.71432	0.00477685	10000	99715
0	EC_1_SNHG14hi	Inflammatory_mixed_cell_CNN1hi/SPP1hi	2	20.3328	5.43868	0.00039996	-3.37082	0.00181131	10000	99715
0	EC_1_SNHG14hi	Inflammatory_mixed_cell_CPA3hi	4	19.0263	5.13328	0.00059994	-2.92723	0.00258853	10000	99715
0	EC_1_SNHG14hi	Inflammatory_mixed_cell_EC	3	9.3982	3.5072	0.0589941	-1.82431	0.136553	10000	99715
0	EC_1_SNHG14hi	Inflammatory_mixed_cell_HSPA5hi	3	14.7932	4.46428	0.00179982	-2.64168	0.00681923	10000	99715
0	EC_1_SNHG14hi	Inflammatory_mixed_cell_ITGB5hi	4	8.1858	3.35215	0.258774	-1.24869	0.445087	10000	99715
0	EC_1_SNHG14hi	Inflammatory_mixed_cell_Mac_C1Q	4	22.9412	5.71742	0.00019998	-3.31289	0.000987527	10000	99715
0	EC_1_SNHG14hi	Inflammatory_mixed_cell_Mac_ITGAXhi	3	16.0048	4.70272	0.00139986	-2.76538	0.00547603	10000	99715
0	EC_1_SNHG14hi	Inflammatory_mixed_cell_SH3GLB1hi	1	7.1847	3.08619	0.0215978	-2.00399	0.0586563	10000	99715
0	EC_1_SNHG14hi	Inflammatory_mixed_cell_TUBBhi	2	10.6071	3.77636	0.00979902	-2.2792	0.0298883	10000	99715
0	EC_1_SNHG14hi	Inflammatory_mixed_cell_VSMC_contr	16	18.3918	5.02083	0.741126	-0.476376	0.959669	10000	99715
0	EC_1_SNHG14hi	Inflammatory_mixed_cell_VSMC_fb-like_DCNhi/LUMhi	1	22.9461	5.6776	0.00019998	-3.86538	0.000987527	10000	99715
0	EC_1_SNHG14hi	Mac_C1Q	8	18.3421	5.03429	0.0283972	-2.05433	0.0740044	10000	99715
0	EC_1_SNHG14hi	Mac_C1Q_CCL3hi	2	8.9305	3.37115	0.0255974	-2.05583	0.0678105	10000	99715
0	EC_1_SNHG14hi	Mac_C1Q_CX3CR1	4	12.4236	4.01056	0.0235976	-2.10036	0.0632858	10000	99715
0	EC_1_SNHG14hi	Mac_C1Q_CXCL10hi	3	8.2792	3.30237	0.112789	-1.59861	0.231048	10000	99715
0	EC_1_SNHG14hi	Mac_C1Q_LUMhi	5	8.7441	3.39671	0.334367	-1.10227	0.539708	10000	99715
0	EC_1_SNHG14hi	Mac_C1Q_NR1H3hi/ITGAXhi	3	21.5601	5.56232	0.00019998	-3.33676	0.000987527	10000	99715
0	EC_1_SNHG14hi	Mac_C1Q_SNHG14hi	6	9.8041	3.62573	0.365763	-1.0492	0.577618	10000	99715
0	EC_1_SNHG14hi	Mac_HMOX1	5	16.5895	4.70803	0.00679932	-2.46164	0.0217972	10000	99715
0	EC_1_SNHG14hi	Mac_HMOX1_CD22hi	1	31.4753	6.78831	0.00019998	-4.48938	0.000987527	10000	99715
0	EC_1_SNHG14hi	Mac_HMOX1_FCER3Ahi	24	37.8272	7.37034	0.0543946	-1.87606	0.127629	10000	99715
0	EC_1_SNHG14hi	Mac_HMOX1_HSPA5hi	5	18.2176	5.01704	0.00259974	-2.63454	0.00942115	10000	99715
0	EC_1_SNHG14hi	Mac_HMOX1_LGALS3hi	2	26.414	6.36453	0.00019998	-3.83595	0.000987527	10000	99715
0	EC_1_SNHG14hi	Mac_HMOX1_SPP1hi	2	24.328	6.14946	0.00019998	-3.63089	0.000987527	10000	99715
0	EC_1_SNHG14hi	Mac_HMOX1_ZEB2hi	8	30.8819	6.63628	0.00019998	-3.448	0.000987527	10000	99715
0	EC_1_SNHG14hi	Mac_S100A8hi	3	21.7579	5.40952	0.00019998	-3.46757	0.000987527	10000	99715
0	EC_1_SNHG14hi	Mac_TREM2hi	5	159.971	21.0454	0.00019998	-7.36363	0.000987527	10000	99715
0	EC_1_SNHG14hi	Mac_TREM2hi_G2M	1	21.3896	5.65325	0.00019998	-3.60671	0.000987527	10000	99715
0	EC_1_SNHG14hi	Mac_TREM2hi_HSPA5hi	0	18.991	5.3594	0.00019998	-3.5435	0.000987527	10000	99715
0	EC_1_SNHG14hi	Mac_TREM2hi_LUMhi	0	6.8513	2.9654	0.00439956	-2.31041	0.0149544	10000	99715
0	EC_1_SNHG14hi	Mac_TREM2hi_S100A8hi	1	38.1192	8.18286	0.00019998	-4.53621	0.000987527	10000	99715
0	EC_1_SNHG14hi	Mac_TREM2hi_SLC11A1hi	2	35.0956	7.32921	0.00019998	-4.51558	0.000987527	10000	99715
0	EC_1_SNHG14hi	Mast-cell	1	4.1642	2.28855	0.212179	-1.38263	0.381215	10000	99715
0	EC_1_SNHG14hi	Neutrophil	13	44.4311	8.0582	0.00019998	-3.90051	0.000987527	10000	99715
0	EC_1_SNHG14hi	Plasma-cell	3	7.7628	3.18649	0.150585	-1.49468	0.29118	10000	99715
0	EC_1_SNHG14hi	VSMC_contr	58	81.8484	11.2855	0.0289971	-2.1132	0.0753124	10000	99715
0	EC_1_SNHG14hi	VSMC_contr_ATF4hi	28	42.3837	7.61278	0.0537946	-1.88941	0.126463	10000	99715
0	EC_1_SNHG14hi	VSMC_contr_CNN1hi	41	59.9523	10.3599	0.0551945	-1.82939	0.129243	10000	99715
0	EC_1_SNHG14hi	VSMC_contr_HSPA5hi	12	21.1442	5.21967	0.0761924	-1.75187	0.168543	10000	99715
0	EC_1_SNHG14hi	VSMC_contr_ITGB51hi	42	44.5267	7.78198	0.813119	-0.324686	1	10000	99715
0	EC_1_SNHG14hi	VSMC_contr_MYH11hi	78	89.5296	11.8288	0.358964	-0.974705	0.569318	10000	99715
0	EC_1_SNHG14hi	VSMC_contr_PDGFDhi	17	27.088	6.12056	0.0989901	-1.64822	0.207709	10000	99715
0	EC_1_SNHG14hi	VSMC_fb-like_DCNhi/LUMhi	15	70.1923	10.7264	0.00019998	-5.14544	0.000987527	10000	99715
0	EC_1_SNHG14hi	VSMC_fb-like_HSPA5hi	57	55.7556	8.87473	0.905309	0.140218	1	10000	99715
0	EC_1_SNHG14hi	VSMC_fb-like_ITGBhi/ATF4hi	17	26.6417	5.95262	0.10439	-1.61974	0.216988	10000	99715
0	EC_1_SNHG14hi	VSMC_fb-like_PDGFDhi	29	28.923	6.39707	1	0.0120368	1	10000	99715
0	EC_1_SNHG14hi	VSMC_fb-like_contr	41	56.8564	8.99503	0.0765923	-1.7628	0.169255	10000	99715
0	EC_1_SNHG14hi	VSMC_inflamed	87	86.0526	11.5122	0.954705	0.0822955	1	10000	99715
0	EC_1_SNHG14hi	VSMC_inflamed_CNN1hi	66	58.3818	9.52959	0.432157	0.799426	0.653874	10000	99715
0	EC_1_SNHG14hi	VSMC_inflamed_ITGB5hi	22	28.734	6.19862	0.312969	-1.08637	0.513692	10000	99715
0	EC_1_SNHG14hi	VSMC_inflamed_PDGFDhi	36	16.6804	4.86531	0.00059994	3.97089	0.00258853	10000	99715
0	EC_1_SNHG14hi	VSMC_inflamed_SNHG14hi	92	80.7048	11.3356	0.337566	0.996437	0.543659	10000	99715
0	EC_1_SNHG14hi	VSMC_inflamed_fb-like	53	106.475	13.7394	0.00019998	-3.89206	0.000987527	10000	99715
0	EC_1_SNHG14hi	VSMC_modul	3	8.0576	3.35376	0.138186	-1.50804	0.271998	10000	99715
0	EC_1_ZEB2hi	EC_1_ZEB2hi	0	0.0403	0.201186	1	-0.200312	1	10000	99715
0	EC_1_ZEB2hi	EC_2	0	0.368	0.630695	1	-0.583483	1	10000	99715
0	EC_1_ZEB2hi	EC_2_KDRhi	0	0.5414	0.764778	1	-0.707917	1	10000	99715
0	EC_1_ZEB2hi	EC_2_PDGFDhi	0	0.0656	0.260186	1	-0.252128	1	10000	99715
0	EC_1_ZEB2hi	EC_2_SNHG14hi	1	0.413	0.670247	0.652735	0.875797	0.880365	10000	99715
0	EC_1_ZEB2hi	Inflammatory_mixed_cell	0	1.416	1.32278	0.561544	-1.07047	0.790962	10000	99715
0	EC_1_ZEB2hi	Inflammatory_mixed_cell_ATF4hi	0	0.8908	1.02248	0.879312	-0.871211	1	10000	99715
0	EC_1_ZEB2hi	Inflammatory_mixed_cell_CNN1hi/SPP1hi	1	1.4147	1.37015	1	-0.302667	1	10000	99715
0	EC_1_ZEB2hi	Inflammatory_mixed_cell_CPA3hi	0	0.9142	1.03838	0.862714	-0.880408	1	10000	99715
0	EC_1_ZEB2hi	Inflammatory_mixed_cell_EC	0	0.5747	0.794368	1	-0.723469	1	10000	99715
0	EC_1_ZEB2hi	Inflammatory_mixed_cell_HSPA5hi	0	0.863	0.992185	0.888111	-0.869797	1	10000	99715
0	EC_1_ZEB2hi	Inflammatory_mixed_cell_ITGB5hi	1	0.3826	0.634679	0.626337	0.972775	0.855558	10000	99715
0	EC_1_ZEB2hi	Inflammatory_mixed_cell_Mac_C1Q	0	1.349	1.28538	0.605139	-1.0495	0.835173	10000	99715
0	EC_1_ZEB2hi	Inflammatory_mixed_cell_Mac_ITGAXhi	0	1.0317	1.09986	0.769723	-0.938027	0.983744	10000	99715
0	EC_1_ZEB2hi	Inflammatory_mixed_cell_SH3GLB1hi	0	0.3836	0.641912	1	-0.59759	1	10000	99715
0	EC_1_ZEB2hi	Inflammatory_mixed_cell_TUBBhi	0	0.6257	0.82559	1	-0.757882	1	10000	99715
0	EC_1_ZEB2hi	Inflammatory_mixed_cell_VSMC_contr	1	0.8073	0.957061	1	0.201345	1	10000	99715
0	EC_1_ZEB2hi	Inflammatory_mixed_cell_VSMC_fb-like_DCNhi/LUMhi	0	1.133	1.16761	0.717328	-0.970359	0.93871	10000	99715
0	EC_1_ZEB2hi	Mac_C1Q	0	0.8671	0.984702	0.882912	-0.880571	1	10000	99715
0	EC_1_ZEB2hi	Mac_C1Q_CCL3hi	0	0.4615	0.705066	1	-0.654549	1	10000	99715
0	EC_1_ZEB2hi	Mac_C1Q_CX3CR1	0	0.5993	0.811135	1	-0.738842	1	10000	99715
0	EC_1_ZEB2hi	Mac_C1Q_CXCL10hi	0	0.4317	0.676561	1	-0.63808	1	10000	99715
0	EC_1_ZEB2hi	Mac_C1Q_LUMhi	0	0.4336	0.677341	1	-0.64015	1	10000	99715
0	EC_1_ZEB2hi	Mac_C1Q_NR1H3hi/ITGAXhi	0	1.2054	1.19575	0.667933	-1.00807	0.894094	10000	99715
0	EC_1_ZEB2hi	Mac_C1Q_SNHG14hi	0	0.5361	0.75412	1	-0.710895	1	10000	99715
0	EC_1_ZEB2hi	Mac_HMOX1	0	0.8045	0.947776	0.932107	-0.848829	1	10000	99715
0	EC_1_ZEB2hi	Mac_HMOX1_CD22hi	1	1.6887	1.4329	1	-0.480635	1	10000	99715
0	EC_1_ZEB2hi	Mac_HMOX1_FCER3Ahi	3	1.5201	1.34937	0.411759	1.09674	0.630802	10000	99715
0	EC_1_ZEB2hi	Mac_HMOX1_HSPA5hi	0	0.8062	0.949548	0.932107	-0.849035	1	10000	99715
0	EC_1_ZEB2hi	Mac_HMOX1_LGALS3hi	0	1.2158	1.22181	0.669333	-0.995078	0.895025	10000	99715
0	EC_1_ZEB2hi	Mac_HMOX1_SPP1hi	0	1.0265	1.13102	0.79812	-0.907591	1	10000	99715
0	EC_1_ZEB2hi	Mac_HMOX1_ZEB2hi	1	1.5106	1.34822	1	-0.378723	1	10000	99715
0	EC_1_ZEB2hi	Mac_S100A8hi	0	0.8038	0.952631	0.938306	-0.843769	1	10000	99715
0	EC_1_ZEB2hi	Mac_TREM2hi	0	7.1161	4.20719	0.0339966	-1.69142	0.0861373	10000	99715
0	EC_1_ZEB2hi	Mac_TREM2hi_G2M	0	1.113	1.1644	0.732527	-0.955856	0.952011	10000	99715
0	EC_1_ZEB2hi	Mac_TREM2hi_HSPA5hi	0	0.8788	1.0268	0.89651	-0.855866	1	10000	99715
0	EC_1_ZEB2hi	Mac_TREM2hi_LUMhi	0	0.4311	0.693147	1	-0.621946	1	10000	99715
0	EC_1_ZEB2hi	Mac_TREM2hi_S100A8hi	0	1.5224	1.45454	0.563944	-1.04665	0.793403	10000	99715
0	EC_1_ZEB2hi	Mac_TREM2hi_SLC11A1hi	0	1.836	1.51258	0.389361	-1.21382	0.605215	10000	99715
0	EC_1_ZEB2hi	Mast-cell	0	0.2598	0.516627	1	-0.502877	1	10000	99715
0	EC_1_ZEB2hi	Neutrophil	0	1.6207	1.4045	0.471753	-1.15393	0.696662	10000	99715
0	EC_1_ZEB2hi	Plasma-cell	0	0.4495	0.688367	1	-0.652994	1	10000	99715
0	EC_1_ZEB2hi	VSMC_contr	1	2.5647	1.96642	0.685331	-0.795709	0.909852	10000	99715
0	EC_1_ZEB2hi	VSMC_contr_ATF4hi	0	1.2865	1.28094	0.654735	-1.00434	0.882158	10000	99715
0	EC_1_ZEB2hi	VSMC_contr_CNN1hi	1	3.5941	3.30363	0.661334	-0.785228	0.888356	10000	99715
0	EC_1_ZEB2hi	VSMC_contr_HSPA5hi	0	0.6642	0.883877	1	-0.751462	1	10000	99715
0	EC_1_ZEB2hi	VSMC_contr_ITGB51hi	4	1.6513	1.56106	0.241576	1.50455	0.421783	10000	99715
0	EC_1_ZEB2hi	VSMC_contr_MYH11hi	4	3.1091	2.20054	0.740726	0.404854	0.959353	10000	99715
0	EC_1_ZEB2hi	VSMC_contr_PDGFDhi	2	1.2678	1.35878	0.69533	0.538866	0.919089	10000	99715
0	EC_1_ZEB2hi	VSMC_fb-like_DCNhi/LUMhi	0	3.7099	2.41266	0.117588	-1.53768	0.238784	10000	99715
0	EC_1_ZEB2hi	VSMC_fb-like_HSPA5hi	1	1.8336	1.52883	0.954905	-0.545255	1	10000	99715
0	EC_1_ZEB2hi	VSMC_fb-like_ITGBhi/ATF4hi	0	0.9206	1.02122	0.845315	-0.901468	1	10000	99715
0	EC_1_ZEB2hi	VSMC_fb-like_PDGFDhi	5	1.0933	1.14969	0.0247975	3.39804	0.0660235	10000	99715
0	EC_1_ZEB2hi	VSMC_fb-like_contr	3	2.4566	1.7909	0.863914	0.303423	1	10000	99715
0	EC_1_ZEB2hi	VSMC_inflamed	3	2.4646	1.86669	0.852315	0.286817	1	10000	99715
0	EC_1_ZEB2hi	VSMC_inflamed_CNN1hi	0	1.4025	1.34859	0.59614	-1.03998	0.825999	10000	99715
0	EC_1_ZEB2hi	VSMC_inflamed_ITGB5hi	1	0.6793	0.872039	0.950705	0.367759	1	10000	99715
0	EC_1_ZEB2hi	VSMC_inflamed_PDGFDhi	0	0.4366	0.695831	1	-0.627451	1	10000	99715
0	EC_1_ZEB2hi	VSMC_inflamed_SNHG14hi	1	2.1919	1.7553	0.815718	-0.67903	1	10000	99715
0	EC_1_ZEB2hi	VSMC_inflamed_fb-like	1	3.281	2.24594	0.462954	-1.01561	0.686914	10000	99715
0	EC_1_ZEB2hi	VSMC_modul	0	0.7596	1.08527	1	-0.699919	1	10000	99715
0	EC_2	EC_2	14	24.7904	6.30091	0.0693931	-1.71251	0.156087	10000	99715
0	EC_2	EC_2_KDRhi	21	6.5794	2.8214	0.00019998	5.11115	0.000987527	10000	99715
0	EC_2	EC_2_PDGFDhi	17	4.906	2.43975	0.00059994	4.95707	0.00258853	10000	99715
0	EC_2	EC_2_SNHG14hi	10	34.557	7.06546	0.00019998	-3.47564	0.000987527	10000	99715
0	EC_2	Inflammatory_mixed_cell	3	8.4661	3.21158	0.0861914	-1.702	0.186215	10000	99715
0	EC_2	Inflammatory_mixed_cell_ATF4hi	1	5.9418	2.73909	0.0575942	-1.80418	0.134011	10000	99715
0	EC_2	Inflammatory_mixed_cell_CNN1hi/SPP1hi	0	6.9374	3.0554	0.00739926	-2.27054	0.0234292	10000	99715
0	EC_2	Inflammatory_mixed_cell_CPA3hi	2	4.1838	2.22432	0.483352	-0.981781	0.708879	10000	99715
0	EC_2	Inflammatory_mixed_cell_EC	0	4.1382	2.24591	0.0455954	-1.84255	0.110065	10000	99715
0	EC_2	Inflammatory_mixed_cell_HSPA5hi	4	3.9829	2.18815	1	0.00781481	1	10000	99715
0	EC_2	Inflammatory_mixed_cell_ITGB5hi	1	3.4235	2.05201	0.354165	-1.18104	0.563865	10000	99715
0	EC_2	Inflammatory_mixed_cell_Mac_C1Q	2	7.1406	3.0148	0.0921908	-1.70512	0.196631	10000	99715
0	EC_2	Inflammatory_mixed_cell_Mac_ITGAXhi	0	6.4202	2.87291	0.00579942	-2.23473	0.0189846	10000	99715
0	EC_2	Inflammatory_mixed_cell_SH3GLB1hi	2	1.8504	1.46486	1	0.102126	1	10000	99715
0	EC_2	Inflammatory_mixed_cell_TUBBhi	1	3.5464	2.0695	0.317568	-1.23044	0.519438	10000	99715
0	EC_2	Inflammatory_mixed_cell_VSMC_contr	1	15.2841	4.53599	0.00019998	-3.14906	0.000987527	10000	99715
0	EC_2	Inflammatory_mixed_cell_VSMC_fb-like_DCNhi/LUMhi	1	11.049	3.80794	0.00179982	-2.63896	0.00681923	10000	99715
0	EC_2	Mac_C1Q	0	5.6401	2.52237	0.0113989	-2.23603	0.034058	10000	99715
0	EC_2	Mac_C1Q_CCL3hi	0	5.7529	2.58504	0.010399	-2.22546	0.0314476	10000	99715
0	EC_2	Mac_C1Q_CX3CR1	12	12.4125	3.93956	1	-0.104707	1	10000	99715
0	EC_2	Mac_C1Q_CXCL10hi	3	2.9512	1.81003	1	0.0269608	1	10000	99715
0	EC_2	Mac_C1Q_LUMhi	0	2.4697	1.64739	0.19578	-1.49916	0.358228	10000	99715
0	EC_2	Mac_C1Q_NR1H3hi/ITGAXhi	0	4.4485	2.33438	0.0349965	-1.90564	0.0882403	10000	99715
0	EC_2	Mac_C1Q_SNHG14hi	1	4.7497	2.32926	0.121988	-1.60982	0.245863	10000	99715
0	EC_2	Mac_HMOX1	5	9.549	3.41804	0.220178	-1.33088	0.392185	10000	99715
0	EC_2	Mac_HMOX1_CD22hi	1	12.2839	3.96332	0.00079992	-2.84708	0.00334491	10000	99715
0	EC_2	Mac_HMOX1_FCER3Ahi	19	20.8563	5.15727	0.837516	-0.359938	1	10000	99715
0	EC_2	Mac_HMOX1_HSPA5hi	1	8.7277	3.31399	0.00659934	-2.33184	0.0212281	10000	99715
0	EC_2	Mac_HMOX1_LGALS3hi	4	20.6837	5.37374	0.00059994	-3.10467	0.00258853	10000	99715
0	EC_2	Mac_HMOX1_SPP1hi	0	3.016	1.8786	0.118588	-1.60545	0.240364	10000	99715
0	EC_2	Mac_HMOX1_ZEB2hi	4	15.0744	4.37848	0.00459954	-2.52928	0.0155168	10000	99715
0	EC_2	Mac_S100A8hi	4	6.1296	2.70913	0.59554	-0.786082	0.825447	10000	99715
0	EC_2	Mac_TREM2hi	2	23.6112	6.71163	0.00039996	-3.21996	0.00181131	10000	99715
0	EC_2	Mac_TREM2hi_G2M	1	4.5912	2.32234	0.147385	-1.54637	0.286043	10000	99715
0	EC_2	Mac_TREM2hi_HSPA5hi	0	3.0022	1.88021	0.127787	-1.59674	0.255263	10000	99715
0	EC_2	Mac_TREM2hi_LUMhi	0	1.8489	1.44086	0.346165	-1.28319	0.554144	10000	99715
0	EC_2	Mac_TREM2hi_S100A8hi	0	4.6229	2.46201	0.0371963	-1.87769	0.0927969	10000	99715
0	EC_2	Mac_TREM2hi_SLC11A1hi	0	7.2275	2.99636	0.00179982	-2.4121	0.00681923	10000	99715
0	EC_2	Mast-cell	7	2.1104	1.55087	0.0225977	3.1528	0.0610035	10000	99715
0	EC_2	Neutrophil	3	15.0625	4.44225	0.00159984	-2.7154	0.00615129	10000	99715
0	EC_2	Plasma-cell	0	3.3946	2.00232	0.0929907	-1.69533	0.197936	10000	99715
0	EC_2	VSMC_contr	37	102.099	12.9601	0.00019998	-5.02305	0.000987527	10000	99715
0	EC_2	VSMC_contr_ATF4hi	10	48.9361	8.28108	0.00019998	-4.70182	0.000987527	10000	99715
0	EC_2	VSMC_contr_CNN1hi	13	123.783	17.0097	0.00019998	-6.51294	0.000987527	10000	99715
0	EC_2	VSMC_contr_HSPA5hi	9	31.4944	6.37321	0.00019998	-3.52953	0.000987527	10000	99715
0	EC_2	VSMC_contr_ITGB51hi	18	78.541	10.9095	0.00019998	-5.54937	0.000987527	10000	99715
0	EC_2	VSMC_contr_MYH11hi	25	94.5856	12.9124	0.00019998	-5.38906	0.000987527	10000	99715
0	EC_2	VSMC_contr_PDGFDhi	7	43.9446	7.95134	0.00019998	-4.64634	0.000987527	10000	99715
0	EC_2	VSMC_fb-like_DCNhi/LUMhi	6	50.6795	8.81386	0.00019998	-5.06923	0.000987527	10000	99715
0	EC_2	VSMC_fb-like_HSPA5hi	32	77.9873	10.6511	0.00019998	-4.3176	0.000987527	10000	99715
0	EC_2	VSMC_fb-like_ITGBhi/ATF4hi	17	64.5147	10.1845	0.00019998	-4.66541	0.000987527	10000	99715
0	EC_2	VSMC_fb-like_PDGFDhi	10	49.9588	8.68295	0.00019998	-4.60198	0.000987527	10000	99715
0	EC_2	VSMC_fb-like_contr	22	72.0406	10.663	0.00019998	-4.69294	0.000987527	10000	99715
0	EC_2	VSMC_inflamed	35	96.1752	12.1055	0.00019998	-5.05349	0.000987527	10000	99715
0	EC_2	VSMC_inflamed_CNN1hi	15	58.5773	9.01615	0.00019998	-4.83325	0.000987527	10000	99715
0	EC_2	VSMC_inflamed_ITGB5hi	13	43.2289	7.60411	0.00019998	-3.97534	0.000987527	10000	99715
0	EC_2	VSMC_inflamed_PDGFDhi	4	15.8247	4.46817	0.0019998	-2.64643	0.00746872	10000	99715
0	EC_2	VSMC_inflamed_SNHG14hi	16	75.866	10.5985	0.00019998	-5.64851	0.000987527	10000	99715
0	EC_2	VSMC_inflamed_fb-like	25	86.0439	11.7646	0.00019998	-5.18878	0.000987527	10000	99715
0	EC_2	VSMC_modul	5	17.4287	5.26958	0.0049995	-2.35857	0.0166799	10000	99715
0	EC_2_KDRhi	EC_2_KDRhi	20	4.5851	2.28411	0.00019998	6.74876	0.000987527	10000	99715
0	EC_2_KDRhi	EC_2_PDGFDhi	4	1.3316	1.19207	0.10419	2.23845	0.216646	10000	99715
0	EC_2_KDRhi	EC_2_SNHG14hi	9	7.1668	2.88111	0.606939	0.636283	0.836623	10000	99715
0	EC_2_KDRhi	Inflammatory_mixed_cell	1	9.6464	3.4233	0.0019998	-2.52575	0.00746872	10000	99715
0	EC_2_KDRhi	Inflammatory_mixed_cell_ATF4hi	0	5.7922	2.59646	0.0109989	-2.2308	0.0330289	10000	99715
0	EC_2_KDRhi	Inflammatory_mixed_cell_CNN1hi/SPP1hi	0	8.1543	3.24747	0.0029997	-2.51097	0.0107002	10000	99715
0	EC_2_KDRhi	Inflammatory_mixed_cell_CPA3hi	0	8.0283	3.052	0.00079992	-2.63051	0.00334491	10000	99715
0	EC_2_KDRhi	Inflammatory_mixed_cell_EC	0	3.655	2.02267	0.0671933	-1.80702	0.15201	10000	99715
0	EC_2_KDRhi	Inflammatory_mixed_cell_HSPA5hi	0	5.6427	2.55344	0.0111989	-2.20985	0.0335502	10000	99715
0	EC_2_KDRhi	Inflammatory_mixed_cell_ITGB5hi	0	2.6178	1.68793	0.160584	-1.55089	0.306592	10000	99715
0	EC_2_KDRhi	Inflammatory_mixed_cell_Mac_C1Q	4	8.8793	3.29067	0.150185	-1.48277	0.290559	10000	99715
0	EC_2_KDRhi	Inflammatory_mixed_cell_Mac_ITGAXhi	0	6.4091	2.7682	0.00579942	-2.31526	0.0189846	10000	99715
0	EC_2_KDRhi	Inflammatory_mixed_cell_SH3GLB1hi	0	2.8297	1.77096	0.134587	-1.59783	0.266206	10000	99715
0	EC_2_KDRhi	Inflammatory_mixed_cell_TUBBhi	0	4.1008	2.13814	0.0387961	-1.91793	0.0962218	10000	99715
0	EC_2_KDRhi	Inflammatory_mixed_cell_VSMC_contr	3	6.431	2.7217	0.268973	-1.26061	0.458311	10000	99715
0	EC_2_KDRhi	Inflammatory_mixed_cell_VSMC_fb-like_DCNhi/LUMhi	0	8.7785	3.21848	0.00059994	-2.72753	0.00258853	10000	99715
0	EC_2_KDRhi	Mac_C1Q	2	7.5728	2.95495	0.0539946	-1.88592	0.126844	10000	99715
0	EC_2_KDRhi	Mac_C1Q_CCL3hi	2	4.8027	2.30898	0.317368	-1.21383	0.519203	10000	99715
0	EC_2_KDRhi	Mac_C1Q_CX3CR1	9	8.4816	3.126	0.941106	0.165835	1	10000	99715
0	EC_2_KDRhi	Mac_C1Q_CXCL10hi	1	3.3911	1.95651	0.333767	-1.22212	0.538976	10000	99715
0	EC_2_KDRhi	Mac_C1Q_LUMhi	3	4.4193	2.21862	0.728927	-0.639721	0.949072	10000	99715
0	EC_2_KDRhi	Mac_C1Q_NR1H3hi/ITGAXhi	0	9.2817	3.37677	0.00019998	-2.7487	0.000987527	10000	99715
0	EC_2_KDRhi	Mac_C1Q_SNHG14hi	0	5.6328	2.56982	0.009999	-2.19191	0.0304303	10000	99715
0	EC_2_KDRhi	Mac_HMOX1	6	8.784	3.18015	0.489351	-0.875431	0.715656	10000	99715
0	EC_2_KDRhi	Mac_HMOX1_CD22hi	1	14.9612	4.32589	0.00019998	-3.22736	0.000987527	10000	99715
0	EC_2_KDRhi	Mac_HMOX1_FCER3Ahi	37	19.3128	4.91184	0.0019998	3.60093	0.00746872	10000	99715
0	EC_2_KDRhi	Mac_HMOX1_HSPA5hi	3	8.8926	3.24297	0.0635936	-1.81704	0.14523	10000	99715
0	EC_2_KDRhi	Mac_HMOX1_LGALS3hi	2	13.0394	4.0994	0.00159984	-2.69293	0.00615129	10000	99715
0	EC_2_KDRhi	Mac_HMOX1_SPP1hi	0	9.1644	3.42149	0.00059994	-2.67848	0.00258853	10000	99715
0	EC_2_KDRhi	Mac_HMOX1_ZEB2hi	8	15.218	4.33826	0.10019	-1.6638	0.209832	10000	99715
0	EC_2_KDRhi	Mac_S100A8hi	4	8.976	3.24602	0.142786	-1.53296	0.278996	10000	99715
0	EC_2_KDRhi	Mac_TREM2hi	3	64.012	12.3358	0.00019998	-4.94591	0.000987527	10000	99715
0	EC_2_KDRhi	Mac_TREM2hi_G2M	3	10.4218	3.61587	0.0275972	-2.05257	0.0722722	10000	99715
0	EC_2_KDRhi	Mac_TREM2hi_HSPA5hi	0	7.5968	3.09432	0.00319968	-2.45508	0.0113118	10000	99715
0	EC_2_KDRhi	Mac_TREM2hi_LUMhi	0	4.4483	2.28415	0.029997	-1.94747	0.0774186	10000	99715
0	EC_2_KDRhi	Mac_TREM2hi_S100A8hi	1	14.145	4.43632	0.00059994	-2.96304	0.00258853	10000	99715
0	EC_2_KDRhi	Mac_TREM2hi_SLC11A1hi	1	16.7411	4.65339	0.00039996	-3.38271	0.00181131	10000	99715
0	EC_2_KDRhi	Mast-cell	5	1.8663	1.42549	0.0993901	2.19833	0.208358	10000	99715
0	EC_2_KDRhi	Neutrophil	2	15.9563	4.48885	0.00039996	-3.1091	0.00181131	10000	99715
0	EC_2_KDRhi	Plasma-cell	5	3.2463	1.92677	0.471753	0.910177	0.696662	10000	99715
0	EC_2_KDRhi	VSMC_contr	58	44.2897	7.88756	0.10319	1.73822	0.215015	10000	99715
0	EC_2_KDRhi	VSMC_contr_ATF4hi	7	24.6885	5.65677	0.00059994	-3.12696	0.00258853	10000	99715
0	EC_2_KDRhi	VSMC_contr_CNN1hi	10	41.995	8.5154	0.00019998	-3.75731	0.000987527	10000	99715
0	EC_2_KDRhi	VSMC_contr_HSPA5hi	2	12.073	3.7202	0.0019998	-2.70765	0.00746872	10000	99715
0	EC_2_KDRhi	VSMC_contr_ITGB51hi	18	27.6056	5.94029	0.10379	-1.61703	0.215985	10000	99715
0	EC_2_KDRhi	VSMC_contr_MYH11hi	42	56.2824	9.3346	0.127587	-1.53005	0.255015	10000	99715
0	EC_2_KDRhi	VSMC_contr_PDGFDhi	4	14.7596	4.34599	0.00519948	-2.47575	0.017269	10000	99715
0	EC_2_KDRhi	VSMC_fb-like_DCNhi/LUMhi	8	38.3895	7.70357	0.00019998	-3.94486	0.000987527	10000	99715
0	EC_2_KDRhi	VSMC_fb-like_HSPA5hi	20	29.789	6.14959	0.116588	-1.59181	0.23721	10000	99715
0	EC_2_KDRhi	VSMC_fb-like_ITGBhi/ATF4hi	10	15.8981	4.3911	0.212379	-1.3432	0.381518	10000	99715
0	EC_2_KDRhi	VSMC_fb-like_PDGFDhi	21	13.7856	4.12694	0.117388	1.74812	0.238469	10000	99715
0	EC_2_KDRhi	VSMC_fb-like_contr	65	32.5231	6.61192	0.00019998	4.91187	0.000987527	10000	99715
0	EC_2_KDRhi	VSMC_inflamed	19	44.3999	7.83334	0.00019998	-3.24254	0.000987527	10000	99715
0	EC_2_KDRhi	VSMC_inflamed_CNN1hi	6	26.284	5.90951	0.00019998	-3.43243	0.000987527	10000	99715
0	EC_2_KDRhi	VSMC_inflamed_ITGB5hi	6	14.9734	4.20394	0.0245975	-2.13452	0.0655526	10000	99715
0	EC_2_KDRhi	VSMC_inflamed_PDGFDhi	7	6.5302	2.7315	0.947705	0.171993	1	10000	99715
0	EC_2_KDRhi	VSMC_inflamed_SNHG14hi	12	38.2388	7.27104	0.00019998	-3.60867	0.000987527	10000	99715
0	EC_2_KDRhi	VSMC_inflamed_fb-like	22	45.4045	8.23875	0.00139986	-2.84078	0.00547603	10000	99715
0	EC_2_KDRhi	VSMC_modul	2	4.2735	2.38136	0.486951	-0.954705	0.713137	10000	99715
0	EC_2_PDGFDhi	EC_2_PDGFDhi	1	0.7461	0.869848	1	0.29189	1	10000	99715
0	EC_2_PDGFDhi	EC_2_SNHG14hi	9	4.1422	2.17931	0.0683932	2.22906	0.154214	10000	99715
0	EC_2_PDGFDhi	Inflammatory_mixed_cell	0	1.3051	1.18626	0.570743	-1.10018	0.800069	10000	99715
0	EC_2_PDGFDhi	Inflammatory_mixed_cell_ATF4hi	0	0.7419	0.897933	0.983902	-0.826231	1	10000	99715
0	EC_2_PDGFDhi	Inflammatory_mixed_cell_CNN1hi/SPP1hi	0	0.8176	0.943891	0.908109	-0.866202	1	10000	99715
0	EC_2_PDGFDhi	Inflammatory_mixed_cell_CPA3hi	1	0.8515	0.955326	1	0.155444	1	10000	99715
0	EC_2_PDGFDhi	Inflammatory_mixed_cell_EC	0	0.5713	0.776863	1	-0.735393	1	10000	99715
0	EC_2_PDGFDhi	Inflammatory_mixed_cell_HSPA5hi	1	0.6125	0.813353	0.888911	0.476423	1	10000	99715
0	EC_2_PDGFDhi	Inflammatory_mixed_cell_ITGB5hi	0	0.5519	0.754259	1	-0.731712	1	10000	99715
0	EC_2_PDGFDhi	Inflammatory_mixed_cell_Mac_C1Q	1	1.1906	1.13722	1	-0.167602	1	10000	99715
0	EC_2_PDGFDhi	Inflammatory_mixed_cell_Mac_ITGAXhi	0	0.8072	0.921427	0.909509	-0.876032	1	10000	99715
0	EC_2_PDGFDhi	Inflammatory_mixed_cell_SH3GLB1hi	0	0.3236	0.573832	1	-0.563928	1	10000	99715
0	EC_2_PDGFDhi	Inflammatory_mixed_cell_TUBBhi	0	0.6099	0.798324	1	-0.763975	1	10000	99715
0	EC_2_PDGFDhi	Inflammatory_mixed_cell_VSMC_contr	1	1.8566	1.42079	0.908509	-0.602905	1	10000	99715
0	EC_2_PDGFDhi	Inflammatory_mixed_cell_VSMC_fb-like_DCNhi/LUMhi	1	1.3742	1.21835	1	-0.307137	1	10000	99715
0	EC_2_PDGFDhi	Mac_C1Q	1	1.4505	1.24489	1	-0.36188	1	10000	99715
0	EC_2_PDGFDhi	Mac_C1Q_CCL3hi	2	1.2921	1.17999	0.735126	0.59992	0.954112	10000	99715
0	EC_2_PDGFDhi	Mac_C1Q_CX3CR1	4	3.1687	1.83811	0.780922	0.452259	0.993066	10000	99715
0	EC_2_PDGFDhi	Mac_C1Q_CXCL10hi	1	0.5877	0.775054	0.884112	0.531963	1	10000	99715
0	EC_2_PDGFDhi	Mac_C1Q_LUMhi	1	0.6639	0.829661	0.957904	0.405105	1	10000	99715
0	EC_2_PDGFDhi	Mac_C1Q_NR1H3hi/ITGAXhi	0	0.8713	0.999368	0.887111	-0.871851	1	10000	99715
0	EC_2_PDGFDhi	Mac_C1Q_SNHG14hi	0	1.1672	1.10293	0.636136	-1.05828	0.865034	10000	99715
0	EC_2_PDGFDhi	Mac_HMOX1	1	1.6284	1.32133	1	-0.475581	1	10000	99715
0	EC_2_PDGFDhi	Mac_HMOX1_CD22hi	0	2.0287	1.5606	0.322568	-1.29995	0.525378	10000	99715
0	EC_2_PDGFDhi	Mac_HMOX1_FCER3Ahi	6	4.8825	2.33159	0.728727	0.479287	0.948946	10000	99715
0	EC_2_PDGFDhi	Mac_HMOX1_HSPA5hi	0	1.5364	1.28588	0.458754	-1.19483	0.682798	10000	99715
0	EC_2_PDGFDhi	Mac_HMOX1_LGALS3hi	3	2.7778	1.8107	1	0.122715	1	10000	99715
0	EC_2_PDGFDhi	Mac_HMOX1_SPP1hi	0	1.0025	1.10041	0.807119	-0.911027	1	10000	99715
0	EC_2_PDGFDhi	Mac_HMOX1_ZEB2hi	1	2.3986	1.66659	0.667533	-0.839199	0.893818	10000	99715
0	EC_2_PDGFDhi	Mac_S100A8hi	0	1.3868	1.20863	0.519748	-1.14742	0.748152	10000	99715
0	EC_2_PDGFDhi	Mac_TREM2hi	0	6.172	3.62889	0.0383962	-1.7008	0.0953388	10000	99715
0	EC_2_PDGFDhi	Mac_TREM2hi_G2M	0	0.9927	1.06219	0.779922	-0.934579	0.992136	10000	99715
0	EC_2_PDGFDhi	Mac_TREM2hi_HSPA5hi	0	0.7218	0.907417	1	-0.795445	1	10000	99715
0	EC_2_PDGFDhi	Mac_TREM2hi_LUMhi	0	0.4893	0.725455	1	-0.674473	1	10000	99715
0	EC_2_PDGFDhi	Mac_TREM2hi_S100A8hi	0	1.4528	1.3972	0.574743	-1.03979	0.804238	10000	99715
0	EC_2_PDGFDhi	Mac_TREM2hi_SLC11A1hi	0	1.5744	1.36582	0.466553	-1.15271	0.691003	10000	99715
0	EC_2_PDGFDhi	Mast-cell	2	0.5091	0.73097	0.20118	2.03962	0.366055	10000	99715
0	EC_2_PDGFDhi	Neutrophil	0	2.9337	1.85011	0.127787	-1.58569	0.255263	10000	99715
0	EC_2_PDGFDhi	Plasma-cell	0	0.6486	0.829408	1	-0.782003	1	10000	99715
0	EC_2_PDGFDhi	VSMC_contr	14	27.2446	6.10714	0.0257974	-2.16871	0.0682618	10000	99715
0	EC_2_PDGFDhi	VSMC_contr_ATF4hi	5	12.2973	3.80059	0.0445955	-1.92004	0.108182	10000	99715
0	EC_2_PDGFDhi	VSMC_contr_CNN1hi	6	24.6984	6.3371	0.00059994	-2.95062	0.00258853	10000	99715
0	EC_2_PDGFDhi	VSMC_contr_HSPA5hi	0	11.3759	3.64299	0.00019998	-3.12268	0.000987527	10000	99715
0	EC_2_PDGFDhi	VSMC_contr_ITGB51hi	8	17.8499	4.73806	0.0281972	-2.07889	0.0735821	10000	99715
0	EC_2_PDGFDhi	VSMC_contr_MYH11hi	11	16.6225	4.87192	0.284572	-1.15406	0.478237	10000	99715
0	EC_2_PDGFDhi	VSMC_contr_PDGFDhi	6	11.9589	3.78539	0.127187	-1.57418	0.254368	10000	99715
0	EC_2_PDGFDhi	VSMC_fb-like_DCNhi/LUMhi	1	6.3985	2.96059	0.049595	-1.82345	0.118127	10000	99715
0	EC_2_PDGFDhi	VSMC_fb-like_HSPA5hi	14	21.942	5.27652	0.138186	-1.50516	0.271998	10000	99715
0	EC_2_PDGFDhi	VSMC_fb-like_ITGBhi/ATF4hi	4	7.308	3.00059	0.343966	-1.10245	0.551557	10000	99715
0	EC_2_PDGFDhi	VSMC_fb-like_PDGFDhi	11	6.3015	2.6983	0.141786	1.74128	0.277646	10000	99715
0	EC_2_PDGFDhi	VSMC_fb-like_contr	5	8.9245	3.36419	0.30497	-1.16655	0.503815	10000	99715
0	EC_2_PDGFDhi	VSMC_inflamed	22	25.0296	5.78722	0.682732	-0.523498	0.907577	10000	99715
0	EC_2_PDGFDhi	VSMC_inflamed_CNN1hi	8	19.2148	4.96295	0.0143986	-2.2597	0.041621	10000	99715
0	EC_2_PDGFDhi	VSMC_inflamed_ITGB5hi	4	12.0451	3.73808	0.0213979	-2.1522	0.0582376	10000	99715
0	EC_2_PDGFDhi	VSMC_inflamed_PDGFDhi	9	4.427	2.17823	0.0807919	2.09941	0.176735	10000	99715
0	EC_2_PDGFDhi	VSMC_inflamed_SNHG14hi	11	20.6763	5.17737	0.0565943	-1.86896	0.132026	10000	99715
0	EC_2_PDGFDhi	VSMC_inflamed_fb-like	17	16.5555	4.68452	0.956104	0.094887	1	10000	99715
0	EC_2_PDGFDhi	VSMC_modul	4	2.7455	1.86931	0.59534	0.671102	0.825325	10000	99715
0	EC_2_SNHG14hi	EC_2_SNHG14hi	11	13.1816	4.28449	0.743326	-0.509186	0.961673	10000	99715
0	EC_2_SNHG14hi	Inflammatory_mixed_cell	0	8.8983	3.22257	0.00059994	-2.76124	0.00258853	10000	99715
0	EC_2_SNHG14hi	Inflammatory_mixed_cell_ATF4hi	0	5.8029	2.62325	0.009999	-2.2121	0.0304303	10000	99715
0	EC_2_SNHG14hi	Inflammatory_mixed_cell_CNN1hi/SPP1hi	0	7.0252	2.98576	0.0029997	-2.3529	0.0107002	10000	99715
0	EC_2_SNHG14hi	Inflammatory_mixed_cell_CPA3hi	1	6.0738	2.63396	0.0409959	-1.9263	0.100769	10000	99715
0	EC_2_SNHG14hi	Inflammatory_mixed_cell_EC	1	3.9876	2.16727	0.227977	-1.37851	0.403195	10000	99715
0	EC_2_SNHG14hi	Inflammatory_mixed_cell_HSPA5hi	1	4.5523	2.30583	0.148985	-1.54057	0.288601	10000	99715
0	EC_2_SNHG14hi	Inflammatory_mixed_cell_ITGB5hi	0	3.5554	2.04351	0.0769923	-1.73985	0.169956	10000	99715
0	EC_2_SNHG14hi	Inflammatory_mixed_cell_Mac_C1Q	3	7.5707	2.98995	0.141986	-1.52869	0.277904	10000	99715
0	EC_2_SNHG14hi	Inflammatory_mixed_cell_Mac_ITGAXhi	0	6.1665	2.737	0.00819918	-2.25301	0.0255929	10000	99715
0	EC_2_SNHG14hi	Inflammatory_mixed_cell_SH3GLB1hi	0	2.2405	1.57507	0.238776	-1.42247	0.417666	10000	99715
0	EC_2_SNHG14hi	Inflammatory_mixed_cell_TUBBhi	1	3.6641	2.04677	0.283572	-1.30161	0.477144	10000	99715
0	EC_2_SNHG14hi	Inflammatory_mixed_cell_VSMC_contr	2	13.2981	4.07571	0.00079992	-2.77205	0.00334491	10000	99715
0	EC_2_SNHG14hi	Inflammatory_mixed_cell_VSMC_fb-like_DCNhi/LUMhi	2	10.7274	3.6472	0.00739926	-2.3929	0.0234292	10000	99715
0	EC_2_SNHG14hi	Mac_C1Q	0	6.3611	2.72193	0.00579942	-2.33698	0.0189846	10000	99715
0	EC_2_SNHG14hi	Mac_C1Q_CCL3hi	2	4.7117	2.29917	0.338766	-1.17943	0.545187	10000	99715
0	EC_2_SNHG14hi	Mac_C1Q_CX3CR1	10	9.488	3.30921	0.936706	0.15472	1	10000	99715
0	EC_2_SNHG14hi	Mac_C1Q_CXCL10hi	4	3.0559	1.86101	0.733327	0.507304	0.952547	10000	99715
0	EC_2_SNHG14hi	Mac_C1Q_LUMhi	3	2.856	1.75968	1	0.0818332	1	10000	99715
0	EC_2_SNHG14hi	Mac_C1Q_NR1H3hi/ITGAXhi	0	5.5136	2.58012	0.0115988	-2.13696	0.0345743	10000	99715
0	EC_2_SNHG14hi	Mac_C1Q_SNHG14hi	1	3.9814	2.10895	0.213379	-1.41369	0.382997	10000	99715
0	EC_2_SNHG14hi	Mac_HMOX1	0	8.2096	3.11392	0.0009999	-2.63642	0.00407666	10000	99715
0	EC_2_SNHG14hi	Mac_HMOX1_CD22hi	0	11.5742	3.8249	0.00019998	-3.02601	0.000987527	10000	99715
0	EC_2_SNHG14hi	Mac_HMOX1_FCER3Ahi	11	19.1573	4.83431	0.0957904	-1.68738	0.202539	10000	99715
0	EC_2_SNHG14hi	Mac_HMOX1_HSPA5hi	1	8.2788	3.11956	0.00579942	-2.33328	0.0189846	10000	99715
0	EC_2_SNHG14hi	Mac_HMOX1_LGALS3hi	0	17.0621	4.75315	0.00019998	-3.58964	0.000987527	10000	99715
0	EC_2_SNHG14hi	Mac_HMOX1_SPP1hi	0	5.7251	2.73187	0.0121988	-2.09567	0.0361116	10000	99715
0	EC_2_SNHG14hi	Mac_HMOX1_ZEB2hi	4	13.3455	4.02397	0.0111989	-2.32246	0.0335502	10000	99715
0	EC_2_SNHG14hi	Mac_S100A8hi	3	7.3713	2.8849	0.148185	-1.51524	0.287293	10000	99715
0	EC_2_SNHG14hi	Mac_TREM2hi	0	38.9882	9.68552	0.00019998	-4.02541	0.000987527	10000	99715
0	EC_2_SNHG14hi	Mac_TREM2hi_G2M	0	5.8484	2.69674	0.0117988	-2.16869	0.0351165	10000	99715
0	EC_2_SNHG14hi	Mac_TREM2hi_HSPA5hi	0	4.7513	2.4097	0.029997	-1.97174	0.0774186	10000	99715
0	EC_2_SNHG14hi	Mac_TREM2hi_LUMhi	0	2.2113	1.57602	0.249175	-1.40309	0.432043	10000	99715
0	EC_2_SNHG14hi	Mac_TREM2hi_S100A8hi	0	8.8562	3.53629	0.00179982	-2.50438	0.00681923	10000	99715
0	EC_2_SNHG14hi	Mac_TREM2hi_SLC11A1hi	1	9.3032	3.36397	0.00379962	-2.46828	0.0131738	10000	99715
0	EC_2_SNHG14hi	Mast-cell	0	1.8449	1.43068	0.345565	-1.28953	0.553472	10000	99715
0	EC_2_SNHG14hi	Neutrophil	2	17.4079	4.73569	0.00039996	-3.25357	0.00181131	10000	99715
0	EC_2_SNHG14hi	Plasma-cell	5	3.1968	1.91282	0.455154	0.942693	0.679058	10000	99715
0	EC_2_SNHG14hi	VSMC_contr	48	85.4912	11.5053	0.0009999	-3.2586	0.00407666	10000	99715
0	EC_2_SNHG14hi	VSMC_contr_ATF4hi	7	40.2894	7.19672	0.00019998	-4.62563	0.000987527	10000	99715
0	EC_2_SNHG14hi	VSMC_contr_CNN1hi	20	82.4158	12.4686	0.00019998	-5.00582	0.000987527	10000	99715
0	EC_2_SNHG14hi	VSMC_contr_HSPA5hi	11	26.1549	5.63625	0.00319968	-2.68883	0.0113118	10000	99715
0	EC_2_SNHG14hi	VSMC_contr_ITGB51hi	17	59.6428	9.1128	0.00019998	-4.67944	0.000987527	10000	99715
0	EC_2_SNHG14hi	VSMC_contr_MYH11hi	17	77.3957	11.1212	0.00019998	-5.43069	0.000987527	10000	99715
0	EC_2_SNHG14hi	VSMC_contr_PDGFDhi	10	32.5046	6.58012	0.00039996	-3.42009	0.00181131	10000	99715
0	EC_2_SNHG14hi	VSMC_fb-like_DCNhi/LUMhi	1	42.5127	7.80868	0.00019998	-5.31623	0.000987527	10000	99715
0	EC_2_SNHG14hi	VSMC_fb-like_HSPA5hi	36	63.2115	9.19818	0.00119988	-2.95836	0.00477685	10000	99715
0	EC_2_SNHG14hi	VSMC_fb-like_ITGBhi/ATF4hi	12	46.4765	8.31399	0.00019998	-4.14681	0.000987527	10000	99715
0	EC_2_SNHG14hi	VSMC_fb-like_PDGFDhi	16	36.5386	7.1963	0.00139986	-2.85405	0.00547603	10000	99715
0	EC_2_SNHG14hi	VSMC_fb-like_contr	28	54.4205	8.9665	0.00119988	-2.94658	0.00477685	10000	99715
0	EC_2_SNHG14hi	VSMC_inflamed	34	80.7383	10.7888	0.00019998	-4.33212	0.000987527	10000	99715
0	EC_2_SNHG14hi	VSMC_inflamed_CNN1hi	19	53.0471	8.50447	0.00019998	-4.00343	0.000987527	10000	99715
0	EC_2_SNHG14hi	VSMC_inflamed_ITGB5hi	15	35.8243	6.74012	0.00079992	-3.0896	0.00334491	10000	99715
0	EC_2_SNHG14hi	VSMC_inflamed_PDGFDhi	3	13.8157	4.07109	0.00259974	-2.65671	0.00942115	10000	99715
0	EC_2_SNHG14hi	VSMC_inflamed_SNHG14hi	21	66.7252	9.69229	0.00019998	-4.71769	0.000987527	10000	99715
0	EC_2_SNHG14hi	VSMC_inflamed_fb-like	21	76.5854	10.9081	0.00019998	-5.09578	0.000987527	10000	99715
0	EC_2_SNHG14hi	VSMC_modul	2	9.3321	3.55874	0.0251975	-2.06031	0.066953	10000	99715
0	Inflammatory_mixed_cell	Inflammatory_mixed_cell	6	13.4496	4.38188	0.0761924	-1.70009	0.168543	10000	99715
0	Inflammatory_mixed_cell	Inflammatory_mixed_cell_ATF4hi	9	16.829	4.90942	0.106189	-1.59469	0.220035	10000	99715
0	Inflammatory_mixed_cell	Inflammatory_mixed_cell_CNN1hi/SPP1hi	7	29.8807	7.02893	0.00019998	-3.25522	0.000987527	10000	99715
0	Inflammatory_mixed_cell	Inflammatory_mixed_cell_CPA3hi	3	18.7019	5.16496	0.00079992	-3.04008	0.00334491	10000	99715
0	Inflammatory_mixed_cell	Inflammatory_mixed_cell_EC	3	10.7517	3.79147	0.0269973	-2.04451	0.0709733	10000	99715
0	Inflammatory_mixed_cell	Inflammatory_mixed_cell_HSPA5hi	4	16.1906	4.71428	0.00339966	-2.58589	0.0119409	10000	99715
0	Inflammatory_mixed_cell	Inflammatory_mixed_cell_ITGB5hi	7	6.907	2.98807	1	0.0311238	1	10000	99715
0	Inflammatory_mixed_cell	Inflammatory_mixed_cell_Mac_C1Q	9	25.2643	6.11675	0.00259974	-2.65898	0.00942115	10000	99715
0	Inflammatory_mixed_cell	Inflammatory_mixed_cell_Mac_ITGAXhi	2	19.7067	5.31068	0.00019998	-3.33417	0.000987527	10000	99715
0	Inflammatory_mixed_cell	Inflammatory_mixed_cell_SH3GLB1hi	7	7.2636	3.07849	1	-0.0856263	1	10000	99715
0	Inflammatory_mixed_cell	Inflammatory_mixed_cell_TUBBhi	5	12.3725	4.11373	0.0609939	-1.79217	0.140468	10000	99715
0	Inflammatory_mixed_cell	Inflammatory_mixed_cell_VSMC_contr	20	16.5711	4.76833	0.518748	0.719099	0.747092	10000	99715
0	Inflammatory_mixed_cell	Inflammatory_mixed_cell_VSMC_fb-like_DCNhi/LUMhi	8	23.6223	5.89208	0.00259974	-2.65141	0.00942115	10000	99715
0	Inflammatory_mixed_cell	Mac_C1Q	6	13.0942	4.0522	0.0771923	-1.7507	0.170275	10000	99715
0	Inflammatory_mixed_cell	Mac_C1Q_CCL3hi	3	6.0053	2.67658	0.355764	-1.12281	0.56563	10000	99715
0	Inflammatory_mixed_cell	Mac_C1Q_CX3CR1	5	8.1814	3.12498	0.408959	-1.01805	0.627661	10000	99715
0	Inflammatory_mixed_cell	Mac_C1Q_CXCL10hi	0	6.1912	2.76565	0.00719928	-2.2386	0.0228706	10000	99715
0	Inflammatory_mixed_cell	Mac_C1Q_LUMhi	4	6.7986	2.89417	0.442956	-0.966977	0.665706	10000	99715
0	Inflammatory_mixed_cell	Mac_C1Q_NR1H3hi/ITGAXhi	2	16.7979	4.75393	0.00039996	-3.11277	0.00181131	10000	99715
0	Inflammatory_mixed_cell	Mac_C1Q_SNHG14hi	5	7.0607	2.96968	0.650135	-0.693913	0.877564	10000	99715
0	Inflammatory_mixed_cell	Mac_HMOX1	2	12.0898	3.93603	0.0019998	-2.56345	0.00746872	10000	99715
0	Inflammatory_mixed_cell	Mac_HMOX1_CD22hi	1	24.7536	5.87519	0.00019998	-4.04303	0.000987527	10000	99715
0	Inflammatory_mixed_cell	Mac_HMOX1_FCER3Ahi	11	22.0524	5.38606	0.0321968	-2.05204	0.0822212	10000	99715
0	Inflammatory_mixed_cell	Mac_HMOX1_HSPA5hi	3	11.5851	3.81997	0.0129987	-2.24743	0.0381397	10000	99715
0	Inflammatory_mixed_cell	Mac_HMOX1_LGALS3hi	0	16.1633	4.65842	0.00019998	-3.4697	0.000987527	10000	99715
0	Inflammatory_mixed_cell	Mac_HMOX1_SPP1hi	0	11.6028	3.95427	0.00019998	-2.93425	0.000987527	10000	99715
0	Inflammatory_mixed_cell	Mac_HMOX1_ZEB2hi	6	20.3208	5.15225	0.0009999	-2.77952	0.00407666	10000	99715
0	Inflammatory_mixed_cell	Mac_S100A8hi	1	12.409	3.93953	0.00059994	-2.89603	0.00258853	10000	99715
0	Inflammatory_mixed_cell	Mac_TREM2hi	5	91.5886	14.9883	0.00019998	-5.77708	0.000987527	10000	99715
0	Inflammatory_mixed_cell	Mac_TREM2hi_G2M	1	14.6578	4.43891	0.00039996	-3.07684	0.00181131	10000	99715
0	Inflammatory_mixed_cell	Mac_TREM2hi_HSPA5hi	0	10.8903	3.8138	0.00019998	-2.8555	0.000987527	10000	99715
0	Inflammatory_mixed_cell	Mac_TREM2hi_LUMhi	0	6.3462	2.82881	0.00619938	-2.24342	0.0201046	10000	99715
0	Inflammatory_mixed_cell	Mac_TREM2hi_S100A8hi	0	16.4721	4.94162	0.00019998	-3.33334	0.000987527	10000	99715
0	Inflammatory_mixed_cell	Mac_TREM2hi_SLC11A1hi	3	28.1612	6.35955	0.00019998	-3.95645	0.000987527	10000	99715
0	Inflammatory_mixed_cell	Mast-cell	2	3.6304	2.07432	0.652735	-0.785993	0.880365	10000	99715
0	Inflammatory_mixed_cell	Neutrophil	5	25.9148	5.88154	0.00019998	-3.55601	0.000987527	10000	99715
0	Inflammatory_mixed_cell	Plasma-cell	0	6.732	2.86279	0.0029997	-2.35155	0.0107002	10000	99715
0	Inflammatory_mixed_cell	VSMC_contr	54	52.9422	8.9024	0.908309	0.118822	1	10000	99715
0	Inflammatory_mixed_cell	VSMC_contr_ATF4hi	27	24.824	5.58052	0.729927	0.389928	0.949804	10000	99715
0	Inflammatory_mixed_cell	VSMC_contr_CNN1hi	37	44.5907	9.48185	0.476352	-0.80055	0.701655	10000	99715
0	Inflammatory_mixed_cell	VSMC_contr_HSPA5hi	6	13.0114	3.98064	0.0729927	-1.76138	0.162606	10000	99715
0	Inflammatory_mixed_cell	VSMC_contr_ITGB51hi	29	31.2159	6.44386	0.807919	-0.343878	1	10000	99715
0	Inflammatory_mixed_cell	VSMC_contr_MYH11hi	53	65.9426	10.2206	0.214579	-1.26633	0.384589	10000	99715
0	Inflammatory_mixed_cell	VSMC_contr_PDGFDhi	12	16.438	4.65211	0.408959	-0.953975	0.627661	10000	99715
0	Inflammatory_mixed_cell	VSMC_fb-like_DCNhi/LUMhi	20	57.4367	9.74711	0.00019998	-3.8408	0.000987527	10000	99715
0	Inflammatory_mixed_cell	VSMC_fb-like_HSPA5hi	43	36.9178	6.96085	0.416558	0.873773	0.636384	10000	99715
0	Inflammatory_mixed_cell	VSMC_fb-like_ITGBhi/ATF4hi	13	20.8024	5.14249	0.134787	-1.51724	0.266573	10000	99715
0	Inflammatory_mixed_cell	VSMC_fb-like_PDGFDhi	17	16.8471	4.58937	1	0.0333161	1	10000	99715
0	Inflammatory_mixed_cell	VSMC_fb-like_contr	40	44.6613	7.8823	0.623538	-0.591363	0.852681	10000	99715
0	Inflammatory_mixed_cell	VSMC_inflamed	53	51.1334	8.51198	0.847915	0.219291	1	10000	99715
0	Inflammatory_mixed_cell	VSMC_inflamed_CNN1hi	25	27.6358	6.06485	0.748525	-0.434603	0.966298	10000	99715
0	Inflammatory_mixed_cell	VSMC_inflamed_ITGB5hi	11	15.405	4.32365	0.371363	-1.01881	0.584308	10000	99715
0	Inflammatory_mixed_cell	VSMC_inflamed_PDGFDhi	4	6.9135	2.84208	0.39936	-1.02513	0.616857	10000	99715
0	Inflammatory_mixed_cell	VSMC_inflamed_SNHG14hi	50	41.1241	7.57464	0.271173	1.17179	0.461121	10000	99715
0	Inflammatory_mixed_cell	VSMC_inflamed_fb-like	36	58.9986	9.62631	0.0129987	-2.38914	0.0381397	10000	99715
0	Inflammatory_mixed_cell	VSMC_modul	2	5.8436	2.88093	0.212579	-1.33415	0.381747	10000	99715
0	Inflammatory_mixed_cell_ATF4hi	Inflammatory_mixed_cell_ATF4hi	1	5.3322	2.68269	0.0871913	-1.61487	0.187836	10000	99715
0	Inflammatory_mixed_cell_ATF4hi	Inflammatory_mixed_cell_CNN1hi/SPP1hi	3	19.2326	5.46929	0.00019998	-2.96796	0.000987527	10000	99715
0	Inflammatory_mixed_cell_ATF4hi	Inflammatory_mixed_cell_CPA3hi	0	11.4215	3.91495	0.00019998	-2.91741	0.000987527	10000	99715
0	Inflammatory_mixed_cell_ATF4hi	Inflammatory_mixed_cell_EC	2	6.7494	2.94927	0.106389	-1.61036	0.220387	10000	99715
0	Inflammatory_mixed_cell_ATF4hi	Inflammatory_mixed_cell_HSPA5hi	2	10.1752	3.68061	0.0119988	-2.22115	0.0356139	10000	99715
0	Inflammatory_mixed_cell_ATF4hi	Inflammatory_mixed_cell_ITGB5hi	3	4.2926	2.28052	0.80472	-0.5668	1	10000	99715
0	Inflammatory_mixed_cell_ATF4hi	Inflammatory_mixed_cell_Mac_C1Q	4	15.932	4.71508	0.0029997	-2.5306	0.0107002	10000	99715
0	Inflammatory_mixed_cell_ATF4hi	Inflammatory_mixed_cell_Mac_ITGAXhi	2	12.5416	4.15919	0.00159984	-2.53453	0.00615129	10000	99715
0	Inflammatory_mixed_cell_ATF4hi	Inflammatory_mixed_cell_SH3GLB1hi	1	4.445	2.33576	0.163184	-1.47489	0.310607	10000	99715
0	Inflammatory_mixed_cell_ATF4hi	Inflammatory_mixed_cell_TUBBhi	2	7.8044	3.1859	0.0553945	-1.8219	0.129637	10000	99715
0	Inflammatory_mixed_cell_ATF4hi	Inflammatory_mixed_cell_VSMC_contr	5	10.3464	3.66451	0.152985	-1.45897	0.294831	10000	99715
0	Inflammatory_mixed_cell_ATF4hi	Inflammatory_mixed_cell_VSMC_fb-like_DCNhi/LUMhi	6	14.5752	4.45351	0.0439956	-1.92549	0.106882	10000	99715
0	Inflammatory_mixed_cell_ATF4hi	Mac_C1Q	3	7.7955	3.06201	0.128387	-1.56613	0.256281	10000	99715
0	Inflammatory_mixed_cell_ATF4hi	Mac_C1Q_CCL3hi	3	3.5974	2.04189	1	-0.292572	1	10000	99715
0	Inflammatory_mixed_cell_ATF4hi	Mac_C1Q_CX3CR1	6	4.847	2.3243	0.724328	0.496062	0.945253	10000	99715
0	Inflammatory_mixed_cell_ATF4hi	Mac_C1Q_CXCL10hi	1	3.4978	2.02148	0.306769	-1.23563	0.506017	10000	99715
0	Inflammatory_mixed_cell_ATF4hi	Mac_C1Q_LUMhi	2	4.1725	2.24164	0.485951	-0.969157	0.712012	10000	99715
0	Inflammatory_mixed_cell_ATF4hi	Mac_C1Q_NR1H3hi/ITGAXhi	0	11.1093	3.7917	0.00039996	-2.9299	0.00181131	10000	99715
0	Inflammatory_mixed_cell_ATF4hi	Mac_C1Q_SNHG14hi	4	4.2739	2.24301	1	-0.122113	1	10000	99715
0	Inflammatory_mixed_cell_ATF4hi	Mac_HMOX1	0	7.6338	3.03817	0.00219978	-2.51263	0.00813321	10000	99715
0	Inflammatory_mixed_cell_ATF4hi	Mac_HMOX1_CD22hi	1	15.9845	4.60461	0.00019998	-3.25424	0.000987527	10000	99715
0	Inflammatory_mixed_cell_ATF4hi	Mac_HMOX1_FCER3Ahi	8	13.2594	4.05987	0.226377	-1.29546	0.401077	10000	99715
0	Inflammatory_mixed_cell_ATF4hi	Mac_HMOX1_HSPA5hi	0	7.471	3.00705	0.0019998	-2.48449	0.00746872	10000	99715
0	Inflammatory_mixed_cell_ATF4hi	Mac_HMOX1_LGALS3hi	0	11.3486	3.80009	0.00019998	-2.9864	0.000987527	10000	99715
0	Inflammatory_mixed_cell_ATF4hi	Mac_HMOX1_SPP1hi	1	8.1578	3.27602	0.0111989	-2.18491	0.0335502	10000	99715
0	Inflammatory_mixed_cell_ATF4hi	Mac_HMOX1_ZEB2hi	7	12.827	4.02523	0.159384	-1.44762	0.304759	10000	99715
0	Inflammatory_mixed_cell_ATF4hi	Mac_S100A8hi	0	7.3975	2.96305	0.00319968	-2.49658	0.0113118	10000	99715
0	Inflammatory_mixed_cell_ATF4hi	Mac_TREM2hi	2	62.6485	12.4332	0.00019998	-4.87794	0.000987527	10000	99715
0	Inflammatory_mixed_cell_ATF4hi	Mac_TREM2hi_G2M	0	10.0008	3.59207	0.00079992	-2.78413	0.00334491	10000	99715
0	Inflammatory_mixed_cell_ATF4hi	Mac_TREM2hi_HSPA5hi	0	7.5734	3.121	0.00279972	-2.4266	0.0100569	10000	99715
0	Inflammatory_mixed_cell_ATF4hi	Mac_TREM2hi_LUMhi	1	3.9855	2.2076	0.228977	-1.35237	0.404478	10000	99715
0	Inflammatory_mixed_cell_ATF4hi	Mac_TREM2hi_S100A8hi	2	11.7052	4.11705	0.0059994	-2.35732	0.0195472	10000	99715
0	Inflammatory_mixed_cell_ATF4hi	Mac_TREM2hi_SLC11A1hi	3	17.8111	5.01681	0.00039996	-2.95229	0.00181131	10000	99715
0	Inflammatory_mixed_cell_ATF4hi	Mast-cell	3	2.1132	1.54887	0.69993	0.572548	0.923051	10000	99715
0	Inflammatory_mixed_cell_ATF4hi	Neutrophil	3	14.8913	4.3951	0.00179982	-2.70558	0.00681923	10000	99715
0	Inflammatory_mixed_cell_ATF4hi	Plasma-cell	3	4.0665	2.17676	0.869713	-0.489949	1	10000	99715
0	Inflammatory_mixed_cell_ATF4hi	VSMC_contr	19	28.4234	6.46001	0.157784	-1.45873	0.302217	10000	99715
0	Inflammatory_mixed_cell_ATF4hi	VSMC_contr_ATF4hi	15	12.7759	4.00138	0.638736	0.555833	0.867322	10000	99715
0	Inflammatory_mixed_cell_ATF4hi	VSMC_contr_CNN1hi	15	23.6595	6.88611	0.221378	-1.25753	0.393885	10000	99715
0	Inflammatory_mixed_cell_ATF4hi	VSMC_contr_HSPA5hi	4	6.5705	2.8004	0.480152	-0.917905	0.705364	10000	99715
0	Inflammatory_mixed_cell_ATF4hi	VSMC_contr_ITGB51hi	19	16.4903	4.6979	0.636336	0.534217	0.865146	10000	99715
0	Inflammatory_mixed_cell_ATF4hi	VSMC_contr_MYH11hi	40	35.5571	7.35468	0.566543	0.604091	0.795937	10000	99715
0	Inflammatory_mixed_cell_ATF4hi	VSMC_contr_PDGFDhi	11	8.7566	3.36933	0.572343	0.665831	0.801763	10000	99715
0	Inflammatory_mixed_cell_ATF4hi	VSMC_fb-like_DCNhi/LUMhi	6	35.5142	7.44101	0.00019998	-3.96643	0.000987527	10000	99715
0	Inflammatory_mixed_cell_ATF4hi	VSMC_fb-like_HSPA5hi	16	20.0715	5.08606	0.494751	-0.800522	0.721578	10000	99715
0	Inflammatory_mixed_cell_ATF4hi	VSMC_fb-like_ITGBhi/ATF4hi	6	12.4927	3.99384	0.106989	-1.62568	0.221444	10000	99715
0	Inflammatory_mixed_cell_ATF4hi	VSMC_fb-like_PDGFDhi	16	10.2773	3.51332	0.154185	1.62886	0.29657	10000	99715
0	Inflammatory_mixed_cell_ATF4hi	VSMC_fb-like_contr	31	26.3385	6.0382	0.470953	0.772001	0.695731	10000	99715
0	Inflammatory_mixed_cell_ATF4hi	VSMC_inflamed	33	26.573	6.10608	0.329767	1.05256	0.534225	10000	99715
0	Inflammatory_mixed_cell_ATF4hi	VSMC_inflamed_CNN1hi	15	14.8245	4.42932	1	0.0396223	1	10000	99715
0	Inflammatory_mixed_cell_ATF4hi	VSMC_inflamed_ITGB5hi	4	7.9736	3.09055	0.246775	-1.28573	0.429093	10000	99715
0	Inflammatory_mixed_cell_ATF4hi	VSMC_inflamed_PDGFDhi	5	3.5314	1.97914	0.567543	0.742038	0.797007	10000	99715
0	Inflammatory_mixed_cell_ATF4hi	VSMC_inflamed_SNHG14hi	34	22.4498	5.57864	0.0651935	2.07043	0.148269	10000	99715
0	Inflammatory_mixed_cell_ATF4hi	VSMC_inflamed_fb-like	19	33.001	7.04135	0.0361964	-1.9884	0.0907383	10000	99715
0	Inflammatory_mixed_cell_ATF4hi	VSMC_modul	0	3.0104	2.0357	0.162384	-1.4788	0.30934	10000	99715
0	Inflammatory_mixed_cell_CNN1hi/SPP1hi	Inflammatory_mixed_cell_CNN1hi/SPP1hi	3	18.424	5.82292	0.00039996	-2.64884	0.00181131	10000	99715
0	Inflammatory_mixed_cell_CNN1hi/SPP1hi	Inflammatory_mixed_cell_CPA3hi	2	21.0229	5.64748	0.00019998	-3.36839	0.000987527	10000	99715
0	Inflammatory_mixed_cell_CNN1hi/SPP1hi	Inflammatory_mixed_cell_EC	5	11.7164	4.18881	0.10399	-1.60341	0.216291	10000	99715
0	Inflammatory_mixed_cell_CNN1hi/SPP1hi	Inflammatory_mixed_cell_HSPA5hi	1	18.0271	5.2782	0.00019998	-3.22593	0.000987527	10000	99715
0	Inflammatory_mixed_cell_CNN1hi/SPP1hi	Inflammatory_mixed_cell_ITGB5hi	5	7.2667	3.21707	0.630537	-0.704584	0.859575	10000	99715
0	Inflammatory_mixed_cell_CNN1hi/SPP1hi	Inflammatory_mixed_cell_Mac_C1Q	9	28.2211	6.8077	0.00179982	-2.82343	0.00681923	10000	99715
0	Inflammatory_mixed_cell_CNN1hi/SPP1hi	Inflammatory_mixed_cell_Mac_ITGAXhi	1	22.5363	5.9743	0.00019998	-3.60482	0.000987527	10000	99715
0	Inflammatory_mixed_cell_CNN1hi/SPP1hi	Inflammatory_mixed_cell_SH3GLB1hi	4	7.824	3.35622	0.307969	-1.13938	0.507542	10000	99715
0	Inflammatory_mixed_cell_CNN1hi/SPP1hi	Inflammatory_mixed_cell_TUBBhi	0	13.966	4.59713	0.00039996	-3.03798	0.00181131	10000	99715
0	Inflammatory_mixed_cell_CNN1hi/SPP1hi	Inflammatory_mixed_cell_VSMC_contr	12	17.6724	5.28523	0.326167	-1.07325	0.529977	10000	99715
0	Inflammatory_mixed_cell_CNN1hi/SPP1hi	Inflammatory_mixed_cell_VSMC_fb-like_DCNhi/LUMhi	6	25.8083	6.42663	0.00039996	-3.08222	0.00181131	10000	99715
0	Inflammatory_mixed_cell_CNN1hi/SPP1hi	Mac_C1Q	3	11.6234	3.98258	0.0141986	-2.16528	0.0411462	10000	99715
0	Inflammatory_mixed_cell_CNN1hi/SPP1hi	Mac_C1Q_CCL3hi	3	4.811	2.46692	0.660534	-0.734115	0.887702	10000	99715
0	Inflammatory_mixed_cell_CNN1hi/SPP1hi	Mac_C1Q_CX3CR1	1	6.8641	3.01364	0.0357964	-1.94585	0.0899068	10000	99715
0	Inflammatory_mixed_cell_CNN1hi/SPP1hi	Mac_C1Q_CXCL10hi	0	5.1454	2.57131	0.0235976	-2.00108	0.0632858	10000	99715
0	Inflammatory_mixed_cell_CNN1hi/SPP1hi	Mac_C1Q_LUMhi	0	6.7362	3.02913	0.00519948	-2.22381	0.017269	10000	99715
0	Inflammatory_mixed_cell_CNN1hi/SPP1hi	Mac_C1Q_NR1H3hi/ITGAXhi	0	17.12	4.96764	0.00019998	-3.44631	0.000987527	10000	99715
0	Inflammatory_mixed_cell_CNN1hi/SPP1hi	Mac_C1Q_SNHG14hi	2	6.1275	2.80832	0.164184	-1.46974	0.312011	10000	99715
0	Inflammatory_mixed_cell_CNN1hi/SPP1hi	Mac_HMOX1	0	11.3091	3.96764	0.00019998	-2.85034	0.000987527	10000	99715
0	Inflammatory_mixed_cell_CNN1hi/SPP1hi	Mac_HMOX1_CD22hi	1	24.684	6.086	0.00019998	-3.89156	0.000987527	10000	99715
0	Inflammatory_mixed_cell_CNN1hi/SPP1hi	Mac_HMOX1_FCER3Ahi	5	17.6617	4.86221	0.00319968	-2.60411	0.0113118	10000	99715
0	Inflammatory_mixed_cell_CNN1hi/SPP1hi	Mac_HMOX1_HSPA5hi	3	10.796	3.81932	0.0279972	-2.0412	0.0731638	10000	99715
0	Inflammatory_mixed_cell_CNN1hi/SPP1hi	Mac_HMOX1_LGALS3hi	0	15.9299	4.71086	0.00019998	-3.38153	0.000987527	10000	99715
0	Inflammatory_mixed_cell_CNN1hi/SPP1hi	Mac_HMOX1_SPP1hi	1	10.8958	3.86633	0.00279972	-2.55948	0.0100569	10000	99715
0	Inflammatory_mixed_cell_CNN1hi/SPP1hi	Mac_HMOX1_ZEB2hi	2	18.1929	5.04213	0.00019998	-3.21152	0.000987527	10000	99715
0	Inflammatory_mixed_cell_CNN1hi/SPP1hi	Mac_S100A8hi	0	9.5821	3.52472	0.00039996	-2.71854	0.00181131	10000	99715
0	Inflammatory_mixed_cell_CNN1hi/SPP1hi	Mac_TREM2hi	4	93.9402	15.0455	0.00019998	-5.97788	0.000987527	10000	99715
0	Inflammatory_mixed_cell_CNN1hi/SPP1hi	Mac_TREM2hi_G2M	0	15.5568	4.78414	0.00019998	-3.25175	0.000987527	10000	99715
0	Inflammatory_mixed_cell_CNN1hi/SPP1hi	Mac_TREM2hi_HSPA5hi	1	11.266	3.97286	0.0009999	-2.58403	0.00407666	10000	99715
0	Inflammatory_mixed_cell_CNN1hi/SPP1hi	Mac_TREM2hi_LUMhi	1	6.586	2.96587	0.0409959	-1.88343	0.100769	10000	99715
0	Inflammatory_mixed_cell_CNN1hi/SPP1hi	Mac_TREM2hi_S100A8hi	0	15.525	4.77254	0.00019998	-3.25298	0.000987527	10000	99715
0	Inflammatory_mixed_cell_CNN1hi/SPP1hi	Mac_TREM2hi_SLC11A1hi	7	28.8165	6.57593	0.00019998	-3.31763	0.000987527	10000	99715
0	Inflammatory_mixed_cell_CNN1hi/SPP1hi	Mast-cell	2	2.6691	1.80217	1	-0.371275	1	10000	99715
0	Inflammatory_mixed_cell_CNN1hi/SPP1hi	Neutrophil	4	20.0434	5.25929	0.00039996	-3.05049	0.00181131	10000	99715
0	Inflammatory_mixed_cell_CNN1hi/SPP1hi	Plasma-cell	2	5.8541	2.79135	0.20418	-1.38073	0.370161	10000	99715
0	Inflammatory_mixed_cell_CNN1hi/SPP1hi	VSMC_contr	39	38.9448	7.70786	0.9963	0.00716152	1	10000	99715
0	Inflammatory_mixed_cell_CNN1hi/SPP1hi	VSMC_contr_ATF4hi	7	16.5203	4.66999	0.0321968	-2.03861	0.0822212	10000	99715
0	Inflammatory_mixed_cell_CNN1hi/SPP1hi	VSMC_contr_CNN1hi	18	26.8664	6.66103	0.186781	-1.33108	0.345465	10000	99715
0	Inflammatory_mixed_cell_CNN1hi/SPP1hi	VSMC_contr_HSPA5hi	9	8.1439	3.2191	0.857314	0.265944	1	10000	99715
0	Inflammatory_mixed_cell_CNN1hi/SPP1hi	VSMC_contr_ITGB51hi	19	21.7667	5.56121	0.720728	-0.4975	0.941922	10000	99715
0	Inflammatory_mixed_cell_CNN1hi/SPP1hi	VSMC_contr_MYH11hi	41	49.386	8.85222	0.372763	-0.947333	0.586011	10000	99715
0	Inflammatory_mixed_cell_CNN1hi/SPP1hi	VSMC_contr_PDGFDhi	6	9.8999	3.64037	0.356164	-1.07129	0.566022	10000	99715
0	Inflammatory_mixed_cell_CNN1hi/SPP1hi	VSMC_fb-like_DCNhi/LUMhi	9	53.4445	9.51396	0.00019998	-4.6715	0.000987527	10000	99715
0	Inflammatory_mixed_cell_CNN1hi/SPP1hi	VSMC_fb-like_HSPA5hi	24	27.6946	6.24227	0.640536	-0.591868	0.868838	10000	99715
0	Inflammatory_mixed_cell_CNN1hi/SPP1hi	VSMC_fb-like_ITGBhi/ATF4hi	11	17.5618	4.97387	0.209979	-1.31925	0.377981	10000	99715
0	Inflammatory_mixed_cell_CNN1hi/SPP1hi	VSMC_fb-like_PDGFDhi	8	12.8145	4.08207	0.284572	-1.17943	0.478237	10000	99715
0	Inflammatory_mixed_cell_CNN1hi/SPP1hi	VSMC_fb-like_contr	32	37.0792	7.46142	0.559944	-0.680729	0.789282	10000	99715
0	Inflammatory_mixed_cell_CNN1hi/SPP1hi	VSMC_inflamed	29	34.9989	7.13859	0.444556	-0.840348	0.667621	10000	99715
0	Inflammatory_mixed_cell_CNN1hi/SPP1hi	VSMC_inflamed_CNN1hi	19	20.2435	5.45454	0.936106	-0.227975	1	10000	99715
0	Inflammatory_mixed_cell_CNN1hi/SPP1hi	VSMC_inflamed_ITGB5hi	6	10.4486	3.65277	0.272773	-1.21787	0.463244	10000	99715
0	Inflammatory_mixed_cell_CNN1hi/SPP1hi	VSMC_inflamed_PDGFDhi	5	4.1864	2.22411	0.807719	0.36581	1	10000	99715
0	Inflammatory_mixed_cell_CNN1hi/SPP1hi	VSMC_inflamed_SNHG14hi	36	30.4623	6.72195	0.436356	0.823824	0.65858	10000	99715
0	Inflammatory_mixed_cell_CNN1hi/SPP1hi	VSMC_inflamed_fb-like	24	44.9045	8.49289	0.00839916	-2.46141	0.0261154	10000	99715
0	Inflammatory_mixed_cell_CNN1hi/SPP1hi	VSMC_modul	0	2.5133	1.81522	0.233377	-1.38457	0.410597	10000	99715
0	Inflammatory_mixed_cell_CPA3hi	Inflammatory_mixed_cell_CPA3hi	1	7.8808	3.18625	0.0125987	-2.15953	0.0371257	10000	99715
0	Inflammatory_mixed_cell_CPA3hi	Inflammatory_mixed_cell_EC	1	7.1452	3.00295	0.0241976	-2.04639	0.0646127	10000	99715
0	Inflammatory_mixed_cell_CPA3hi	Inflammatory_mixed_cell_HSPA5hi	0	10.935	3.80031	0.00019998	-2.87739	0.000987527	10000	99715
0	Inflammatory_mixed_cell_CPA3hi	Inflammatory_mixed_cell_ITGB5hi	2	4.8131	2.40066	0.326167	-1.1718	0.529977	10000	99715
0	Inflammatory_mixed_cell_CPA3hi	Inflammatory_mixed_cell_Mac_C1Q	3	17.0891	4.95439	0.00059994	-2.84376	0.00258853	10000	99715
0	Inflammatory_mixed_cell_CPA3hi	Inflammatory_mixed_cell_Mac_ITGAXhi	1	13.2641	4.26199	0.00039996	-2.87755	0.00181131	10000	99715
0	Inflammatory_mixed_cell_CPA3hi	Inflammatory_mixed_cell_SH3GLB1hi	2	5.0964	2.52121	0.290571	-1.22814	0.486126	10000	99715
0	Inflammatory_mixed_cell_CPA3hi	Inflammatory_mixed_cell_TUBBhi	0	8.3367	3.28127	0.00079992	-2.54069	0.00334491	10000	99715
0	Inflammatory_mixed_cell_CPA3hi	Inflammatory_mixed_cell_VSMC_contr	4	11.4988	3.88821	0.0383962	-1.9286	0.0953388	10000	99715
0	Inflammatory_mixed_cell_CPA3hi	Inflammatory_mixed_cell_VSMC_fb-like_DCNhi/LUMhi	2	16.231	4.74766	0.00019998	-2.99748	0.000987527	10000	99715
0	Inflammatory_mixed_cell_CPA3hi	Mac_C1Q	2	9.1586	3.36934	0.0187981	-2.12463	0.0523048	10000	99715
0	Inflammatory_mixed_cell_CPA3hi	Mac_C1Q_CCL3hi	1	4.472	2.25495	0.151385	-1.53972	0.292375	10000	99715
0	Inflammatory_mixed_cell_CPA3hi	Mac_C1Q_CX3CR1	1	5.6919	2.56277	0.0655934	-1.83079	0.148939	10000	99715
0	Inflammatory_mixed_cell_CPA3hi	Mac_C1Q_CXCL10hi	0	4.95	2.39259	0.019998	-2.06889	0.0550617	10000	99715
0	Inflammatory_mixed_cell_CPA3hi	Mac_C1Q_LUMhi	1	5.2098	2.49074	0.0951905	-1.69018	0.20156	10000	99715
0	Inflammatory_mixed_cell_CPA3hi	Mac_C1Q_NR1H3hi/ITGAXhi	1	11.5014	3.83742	0.00159984	-2.73658	0.00615129	10000	99715
0	Inflammatory_mixed_cell_CPA3hi	Mac_C1Q_SNHG14hi	3	4.9668	2.41091	0.580142	-0.815791	0.80952	10000	99715
0	Inflammatory_mixed_cell_CPA3hi	Mac_HMOX1	1	8.3294	3.19294	0.00659934	-2.2955	0.0212281	10000	99715
0	Inflammatory_mixed_cell_CPA3hi	Mac_HMOX1_CD22hi	1	16.3619	4.63665	0.00019998	-3.31315	0.000987527	10000	99715
0	Inflammatory_mixed_cell_CPA3hi	Mac_HMOX1_FCER3Ahi	4	15.8876	4.42212	0.00119988	-2.68821	0.00477685	10000	99715
0	Inflammatory_mixed_cell_CPA3hi	Mac_HMOX1_HSPA5hi	1	8.048	3.10746	0.0109989	-2.26809	0.0330289	10000	99715
0	Inflammatory_mixed_cell_CPA3hi	Mac_HMOX1_LGALS3hi	1	10.6141	3.68768	0.00159984	-2.60709	0.00615129	10000	99715
0	Inflammatory_mixed_cell_CPA3hi	Mac_HMOX1_SPP1hi	0	8.3971	3.25908	0.00139986	-2.57652	0.00547603	10000	99715
0	Inflammatory_mixed_cell_CPA3hi	Mac_HMOX1_ZEB2hi	2	14.1973	4.24443	0.00139986	-2.87372	0.00547603	10000	99715
0	Inflammatory_mixed_cell_CPA3hi	Mac_S100A8hi	1	8.692	3.17804	0.0049995	-2.42036	0.0166799	10000	99715
0	Inflammatory_mixed_cell_CPA3hi	Mac_TREM2hi	4	67.9655	12.4181	0.00019998	-5.15098	0.000987527	10000	99715
0	Inflammatory_mixed_cell_CPA3hi	Mac_TREM2hi_G2M	1	10.8173	3.7784	0.00179982	-2.59827	0.00681923	10000	99715
0	Inflammatory_mixed_cell_CPA3hi	Mac_TREM2hi_HSPA5hi	0	7.8398	3.18649	0.00179982	-2.46032	0.00681923	10000	99715
0	Inflammatory_mixed_cell_CPA3hi	Mac_TREM2hi_LUMhi	0	5.4306	2.54531	0.0155984	-2.13357	0.0445861	10000	99715
0	Inflammatory_mixed_cell_CPA3hi	Mac_TREM2hi_S100A8hi	1	12.3042	4.12144	0.00159984	-2.74278	0.00615129	10000	99715
0	Inflammatory_mixed_cell_CPA3hi	Mac_TREM2hi_SLC11A1hi	0	21.4924	5.39601	0.00019998	-3.98302	0.000987527	10000	99715
0	Inflammatory_mixed_cell_CPA3hi	Mast-cell	0	2.2384	1.59435	0.246175	-1.40395	0.428252	10000	99715
0	Inflammatory_mixed_cell_CPA3hi	Neutrophil	3	18.0162	4.84437	0.00019998	-3.09972	0.000987527	10000	99715
0	Inflammatory_mixed_cell_CPA3hi	Plasma-cell	0	4.2417	2.20805	0.0393961	-1.92102	0.0974084	10000	99715
0	Inflammatory_mixed_cell_CPA3hi	VSMC_contr	30	41.0063	7.53341	0.149585	-1.461	0.289596	10000	99715
0	Inflammatory_mixed_cell_CPA3hi	VSMC_contr_ATF4hi	5	21.9357	5.32909	0.00039996	-3.17797	0.00181131	10000	99715
0	Inflammatory_mixed_cell_CPA3hi	VSMC_contr_CNN1hi	10	30.4396	6.74436	0.00039996	-3.03062	0.00181131	10000	99715
0	Inflammatory_mixed_cell_CPA3hi	VSMC_contr_HSPA5hi	1	8.8064	3.23702	0.00639936	-2.4116	0.0206714	10000	99715
0	Inflammatory_mixed_cell_CPA3hi	VSMC_contr_ITGB51hi	14	22.9446	5.38531	0.0955904	-1.66093	0.202197	10000	99715
0	Inflammatory_mixed_cell_CPA3hi	VSMC_contr_MYH11hi	42	55.1749	8.97125	0.148585	-1.46857	0.287948	10000	99715
0	Inflammatory_mixed_cell_CPA3hi	VSMC_contr_PDGFDhi	7	10.4893	3.51179	0.40196	-0.993595	0.619626	10000	99715
0	Inflammatory_mixed_cell_CPA3hi	VSMC_fb-like_DCNhi/LUMhi	3	41.1678	8.05859	0.00019998	-4.73629	0.000987527	10000	99715
0	Inflammatory_mixed_cell_CPA3hi	VSMC_fb-like_HSPA5hi	16	24.2976	5.58862	0.147585	-1.48473	0.286386	10000	99715
0	Inflammatory_mixed_cell_CPA3hi	VSMC_fb-like_ITGBhi/ATF4hi	6	14.6609	4.21235	0.0253975	-2.05607	0.0673921	10000	99715
0	Inflammatory_mixed_cell_CPA3hi	VSMC_fb-like_PDGFDhi	12	10.3017	3.51907	0.694931	0.482599	0.918758	10000	99715
0	Inflammatory_mixed_cell_CPA3hi	VSMC_fb-like_contr	22	30.5331	6.28935	0.185981	-1.35675	0.344227	10000	99715
0	Inflammatory_mixed_cell_CPA3hi	VSMC_inflamed	26	38.6279	7.29363	0.0823918	-1.73136	0.179659	10000	99715
0	Inflammatory_mixed_cell_CPA3hi	VSMC_inflamed_CNN1hi	14	24.4987	5.77663	0.0649935	-1.81745	0.147905	10000	99715
0	Inflammatory_mixed_cell_CPA3hi	VSMC_inflamed_ITGB5hi	7	12.5128	3.83805	0.171983	-1.43635	0.32358	10000	99715
0	Inflammatory_mixed_cell_CPA3hi	VSMC_inflamed_PDGFDhi	7	5.5495	2.51614	0.652935	0.576479	0.880441	10000	99715
0	Inflammatory_mixed_cell_CPA3hi	VSMC_inflamed_SNHG14hi	26	36.0343	7.1947	0.170583	-1.39468	0.321405	10000	99715
0	Inflammatory_mixed_cell_CPA3hi	VSMC_inflamed_fb-like	17	45.3545	8.26225	0.00019998	-3.43181	0.000987527	10000	99715
0	Inflammatory_mixed_cell_CPA3hi	VSMC_modul	1	2.304	1.65975	0.710729	-0.785659	0.932689	10000	99715
0	Inflammatory_mixed_cell_EC	Inflammatory_mixed_cell_EC	0	2.1869	1.6211	0.262574	-1.34902	0.449797	10000	99715
0	Inflammatory_mixed_cell_EC	Inflammatory_mixed_cell_HSPA5hi	2	6.5094	2.87279	0.119788	-1.56969	0.242316	10000	99715
0	Inflammatory_mixed_cell_EC	Inflammatory_mixed_cell_ITGB5hi	2	2.7112	1.77668	1	-0.400297	1	10000	99715
0	Inflammatory_mixed_cell_EC	Inflammatory_mixed_cell_Mac_C1Q	1	10.2054	3.68988	0.00279972	-2.49477	0.0100569	10000	99715
0	Inflammatory_mixed_cell_EC	Inflammatory_mixed_cell_Mac_ITGAXhi	2	7.9495	3.2288	0.0509949	-1.84264	0.121007	10000	99715
0	Inflammatory_mixed_cell_EC	Inflammatory_mixed_cell_SH3GLB1hi	1	2.794	1.81619	0.524148	-0.987779	0.75281	10000	99715
0	Inflammatory_mixed_cell_EC	Inflammatory_mixed_cell_TUBBhi	0	5.0115	2.47365	0.0227977	-2.02595	0.0614758	10000	99715
0	Inflammatory_mixed_cell_EC	Inflammatory_mixed_cell_VSMC_contr	5	6.7263	2.87054	0.718728	-0.601386	0.940075	10000	99715
0	Inflammatory_mixed_cell_EC	Inflammatory_mixed_cell_VSMC_fb-like_DCNhi/LUMhi	2	9.1893	3.46059	0.0211979	-2.07748	0.0578086	10000	99715
0	Inflammatory_mixed_cell_EC	Mac_C1Q	0	4.9443	2.38889	0.0235976	-2.06971	0.0632858	10000	99715
0	Inflammatory_mixed_cell_EC	Mac_C1Q_CCL3hi	1	2.1549	1.54055	0.759924	-0.749665	0.975616	10000	99715
0	Inflammatory_mixed_cell_EC	Mac_C1Q_CX3CR1	0	3.0762	1.84694	0.10379	-1.66556	0.215985	10000	99715
0	Inflammatory_mixed_cell_EC	Mac_C1Q_CXCL10hi	1	2.2335	1.59486	0.735326	-0.773422	0.954204	10000	99715
0	Inflammatory_mixed_cell_EC	Mac_C1Q_LUMhi	0	2.4819	1.66399	0.188781	-1.49153	0.348099	10000	99715
0	Inflammatory_mixed_cell_EC	Mac_C1Q_NR1H3hi/ITGAXhi	0	6.7987	2.9106	0.00319968	-2.33584	0.0113118	10000	99715
0	Inflammatory_mixed_cell_EC	Mac_C1Q_SNHG14hi	0	2.7019	1.73777	0.166383	-1.55481	0.315297	10000	99715
0	Inflammatory_mixed_cell_EC	Mac_HMOX1	1	4.7761	2.37174	0.122988	-1.59212	0.247567	10000	99715
0	Inflammatory_mixed_cell_EC	Mac_HMOX1_CD22hi	1	9.902	3.50716	0.00279972	-2.53823	0.0100569	10000	99715
0	Inflammatory_mixed_cell_EC	Mac_HMOX1_FCER3Ahi	3	8.4941	3.21038	0.0839916	-1.71135	0.182414	10000	99715
0	Inflammatory_mixed_cell_EC	Mac_HMOX1_HSPA5hi	0	4.5611	2.29819	0.0319968	-1.98465	0.0818182	10000	99715
0	Inflammatory_mixed_cell_EC	Mac_HMOX1_LGALS3hi	1	6.7688	2.84885	0.030197	-2.02496	0.0778421	10000	99715
0	Inflammatory_mixed_cell_EC	Mac_HMOX1_SPP1hi	0	4.4337	2.33397	0.0365963	-1.89964	0.0915728	10000	99715
0	Inflammatory_mixed_cell_EC	Mac_HMOX1_ZEB2hi	1	7.8358	3.10928	0.0123988	-2.19851	0.0366095	10000	99715
0	Inflammatory_mixed_cell_EC	Mac_S100A8hi	0	4.8432	2.37209	0.0189981	-2.04174	0.0527537	10000	99715
0	Inflammatory_mixed_cell_EC	Mac_TREM2hi	0	35.1836	9.07772	0.00019998	-3.87582	0.000987527	10000	99715
0	Inflammatory_mixed_cell_EC	Mac_TREM2hi_G2M	1	5.5376	2.58066	0.0687931	-1.75831	0.154974	10000	99715
0	Inflammatory_mixed_cell_EC	Mac_TREM2hi_HSPA5hi	0	4.1611	2.25263	0.0465953	-1.84722	0.112053	10000	99715
0	Inflammatory_mixed_cell_EC	Mac_TREM2hi_LUMhi	0	2.2052	1.60103	0.252775	-1.37736	0.436867	10000	99715
0	Inflammatory_mixed_cell_EC	Mac_TREM2hi_S100A8hi	1	6.3442	3.02574	0.0565943	-1.76624	0.132026	10000	99715
0	Inflammatory_mixed_cell_EC	Mac_TREM2hi_SLC11A1hi	0	10.6971	3.76294	0.00039996	-2.84275	0.00181131	10000	99715
0	Inflammatory_mixed_cell_EC	Mast-cell	0	1.5191	1.30385	0.477752	-1.16508	0.703071	10000	99715
0	Inflammatory_mixed_cell_EC	Neutrophil	5	9.805	3.4899	0.191381	-1.37683	0.351942	10000	99715
0	Inflammatory_mixed_cell_EC	Plasma-cell	2	2.7071	1.75017	1	-0.404017	1	10000	99715
0	Inflammatory_mixed_cell_EC	VSMC_contr	28	19.4755	5.38221	0.152585	1.58383	0.294276	10000	99715
0	Inflammatory_mixed_cell_EC	VSMC_contr_ATF4hi	6	8.4732	3.25888	0.576342	-0.758912	0.805865	10000	99715
0	Inflammatory_mixed_cell_EC	VSMC_contr_CNN1hi	16	15.1617	5.28056	0.868113	0.158752	1	10000	99715
0	Inflammatory_mixed_cell_EC	VSMC_contr_HSPA5hi	4	4.8333	2.35994	0.965703	-0.353102	1	10000	99715
0	Inflammatory_mixed_cell_EC	VSMC_contr_ITGB51hi	13	11.1642	3.79266	0.673533	0.484041	0.898978	10000	99715
0	Inflammatory_mixed_cell_EC	VSMC_contr_MYH11hi	28	24.2836	6.08981	0.574943	0.610265	0.804426	10000	99715
0	Inflammatory_mixed_cell_EC	VSMC_contr_PDGFDhi	9	6.0019	2.7516	0.346165	1.08958	0.554144	10000	99715
0	Inflammatory_mixed_cell_EC	VSMC_fb-like_DCNhi/LUMhi	3	21.8762	5.77516	0.00039996	-3.26852	0.00181131	10000	99715
0	Inflammatory_mixed_cell_EC	VSMC_fb-like_HSPA5hi	15	13.7437	4.18218	0.811519	0.300394	1	10000	99715
0	Inflammatory_mixed_cell_EC	VSMC_fb-like_ITGBhi/ATF4hi	3	8.1656	3.20549	0.112589	-1.61148	0.230689	10000	99715
0	Inflammatory_mixed_cell_EC	VSMC_fb-like_PDGFDhi	5	6.5642	2.79966	0.767523	-0.558711	0.981749	10000	99715
0	Inflammatory_mixed_cell_EC	VSMC_fb-like_contr	9	17.5688	4.84069	0.0719928	-1.77016	0.160797	10000	99715
0	Inflammatory_mixed_cell_EC	VSMC_inflamed	12	17.8669	4.92857	0.265573	-1.19039	0.453755	10000	99715
0	Inflammatory_mixed_cell_EC	VSMC_inflamed_CNN1hi	16	9.7579	3.55028	0.128587	1.7582	0.256624	10000	99715
0	Inflammatory_mixed_cell_EC	VSMC_inflamed_ITGB5hi	1	5.4548	2.50155	0.070193	-1.78082	0.157626	10000	99715
0	Inflammatory_mixed_cell_EC	VSMC_inflamed_PDGFDhi	1	2.2586	1.56956	0.708329	-0.80188	0.930401	10000	99715
0	Inflammatory_mixed_cell_EC	VSMC_inflamed_SNHG14hi	14	14.5116	4.40042	1	-0.116262	1	10000	99715
0	Inflammatory_mixed_cell_EC	VSMC_inflamed_fb-like	10	21.2068	5.48874	0.029797	-2.04178	0.0770157	10000	99715
0	Inflammatory_mixed_cell_EC	VSMC_modul	1	1.7009	1.50759	1	-0.464913	1	10000	99715
0	Inflammatory_mixed_cell_HSPA5hi	Inflammatory_mixed_cell_HSPA5hi	1	4.8281	2.52011	0.131387	-1.51902	0.261081	10000	99715
0	Inflammatory_mixed_cell_HSPA5hi	Inflammatory_mixed_cell_ITGB5hi	0	4.0666	2.18572	0.0479952	-1.86053	0.114806	10000	99715
0	Inflammatory_mixed_cell_HSPA5hi	Inflammatory_mixed_cell_Mac_C1Q	5	15.3124	4.63907	0.0127987	-2.22294	0.0376277	10000	99715
0	Inflammatory_mixed_cell_HSPA5hi	Inflammatory_mixed_cell_Mac_ITGAXhi	1	11.9077	4.01597	0.0009999	-2.71608	0.00407666	10000	99715
0	Inflammatory_mixed_cell_HSPA5hi	Inflammatory_mixed_cell_SH3GLB1hi	2	4.3197	2.29488	0.453755	-1.01081	0.677545	10000	99715
0	Inflammatory_mixed_cell_HSPA5hi	Inflammatory_mixed_cell_TUBBhi	1	7.488	3.09817	0.019998	-2.09414	0.0550617	10000	99715
0	Inflammatory_mixed_cell_HSPA5hi	Inflammatory_mixed_cell_VSMC_contr	7	9.4894	3.49558	0.608939	-0.712156	0.838753	10000	99715
0	Inflammatory_mixed_cell_HSPA5hi	Inflammatory_mixed_cell_VSMC_fb-like_DCNhi/LUMhi	3	13.692	4.34464	0.00359964	-2.46096	0.0125643	10000	99715
0	Inflammatory_mixed_cell_HSPA5hi	Mac_C1Q	2	7.5028	3.02202	0.0615938	-1.8209	0.141619	10000	99715
0	Inflammatory_mixed_cell_HSPA5hi	Mac_C1Q_CCL3hi	1	3.1396	1.87289	0.388361	-1.14241	0.60417	10000	99715
0	Inflammatory_mixed_cell_HSPA5hi	Mac_C1Q_CX3CR1	2	4.2561	2.19921	0.441156	-1.02587	0.663596	10000	99715
0	Inflammatory_mixed_cell_HSPA5hi	Mac_C1Q_CXCL10hi	1	3.2706	1.93638	0.360164	-1.1726	0.570632	10000	99715
0	Inflammatory_mixed_cell_HSPA5hi	Mac_C1Q_LUMhi	1	3.9344	2.18648	0.241376	-1.34207	0.421493	10000	99715
0	Inflammatory_mixed_cell_HSPA5hi	Mac_C1Q_NR1H3hi/ITGAXhi	1	10.6029	3.68437	0.00159984	-2.60639	0.00615129	10000	99715
0	Inflammatory_mixed_cell_HSPA5hi	Mac_C1Q_SNHG14hi	0	3.9865	2.12253	0.0457954	-1.87819	0.110475	10000	99715
0	Inflammatory_mixed_cell_HSPA5hi	Mac_HMOX1	0	7.1321	2.90896	0.0039996	-2.45177	0.0137829	10000	99715
0	Inflammatory_mixed_cell_HSPA5hi	Mac_HMOX1_CD22hi	2	15.1999	4.47307	0.00059994	-2.95097	0.00258853	10000	99715
0	Inflammatory_mixed_cell_HSPA5hi	Mac_HMOX1_FCER3Ahi	7	12.271	3.91606	0.211779	-1.34599	0.380589	10000	99715
0	Inflammatory_mixed_cell_HSPA5hi	Mac_HMOX1_HSPA5hi	1	6.9337	2.86446	0.0209979	-2.07149	0.0573353	10000	99715
0	Inflammatory_mixed_cell_HSPA5hi	Mac_HMOX1_LGALS3hi	1	10.115	3.61433	0.00259974	-2.52191	0.00942115	10000	99715
0	Inflammatory_mixed_cell_HSPA5hi	Mac_HMOX1_SPP1hi	0	7.619	3.09997	0.00239976	-2.45776	0.00878451	10000	99715
0	Inflammatory_mixed_cell_HSPA5hi	Mac_HMOX1_ZEB2hi	1	11.865	3.869	0.00059994	-2.80822	0.00258853	10000	99715
0	Inflammatory_mixed_cell_HSPA5hi	Mac_S100A8hi	0	7.4006	2.96201	0.00219978	-2.4985	0.00813321	10000	99715
0	Inflammatory_mixed_cell_HSPA5hi	Mac_TREM2hi	0	58.8409	11.9016	0.00019998	-4.94395	0.000987527	10000	99715
0	Inflammatory_mixed_cell_HSPA5hi	Mac_TREM2hi_G2M	1	9.2333	3.4579	0.00439956	-2.38101	0.0149544	10000	99715
0	Inflammatory_mixed_cell_HSPA5hi	Mac_TREM2hi_HSPA5hi	0	7.0793	3.02282	0.0029997	-2.34196	0.0107002	10000	99715
0	Inflammatory_mixed_cell_HSPA5hi	Mac_TREM2hi_LUMhi	0	3.6412	2.09716	0.0741926	-1.73626	0.164871	10000	99715
0	Inflammatory_mixed_cell_HSPA5hi	Mac_TREM2hi_S100A8hi	0	11.0371	4.05819	0.00059994	-2.71971	0.00258853	10000	99715
0	Inflammatory_mixed_cell_HSPA5hi	Mac_TREM2hi_SLC11A1hi	1	17.0121	4.81557	0.00019998	-3.32507	0.000987527	10000	99715
0	Inflammatory_mixed_cell_HSPA5hi	Mast-cell	0	2.1018	1.55623	0.270573	-1.35058	0.460356	10000	99715
0	Inflammatory_mixed_cell_HSPA5hi	Neutrophil	2	14.7281	4.39977	0.00019998	-2.8929	0.000987527	10000	99715
0	Inflammatory_mixed_cell_HSPA5hi	Plasma-cell	2	3.9457	2.1239	0.530347	-0.916098	0.75979	10000	99715
0	Inflammatory_mixed_cell_HSPA5hi	VSMC_contr	17	24.3896	5.90537	0.233177	-1.25134	0.410402	10000	99715
0	Inflammatory_mixed_cell_HSPA5hi	VSMC_contr_ATF4hi	13	10.5407	3.62179	0.557344	0.679029	0.786609	10000	99715
0	Inflammatory_mixed_cell_HSPA5hi	VSMC_contr_CNN1hi	7	16.5548	5.20911	0.049995	-1.83425	0.118956	10000	99715
0	Inflammatory_mixed_cell_HSPA5hi	VSMC_contr_HSPA5hi	3	5.6007	2.54693	0.431957	-1.02111	0.653652	10000	99715
0	Inflammatory_mixed_cell_HSPA5hi	VSMC_contr_ITGB51hi	15	13.0976	4.12161	0.69853	0.461567	0.921997	10000	99715
0	Inflammatory_mixed_cell_HSPA5hi	VSMC_contr_MYH11hi	26	32.0615	6.96617	0.436356	-0.870134	0.65858	10000	99715
0	Inflammatory_mixed_cell_HSPA5hi	VSMC_contr_PDGFDhi	4	6.6235	2.86086	0.484352	-0.91703	0.710119	10000	99715
0	Inflammatory_mixed_cell_HSPA5hi	VSMC_fb-like_DCNhi/LUMhi	6	32.6044	7.17553	0.00019998	-3.70765	0.000987527	10000	99715
0	Inflammatory_mixed_cell_HSPA5hi	VSMC_fb-like_HSPA5hi	12	17.3658	4.6662	0.287371	-1.14993	0.481976	10000	99715
0	Inflammatory_mixed_cell_HSPA5hi	VSMC_fb-like_ITGBhi/ATF4hi	5	9.7621	3.47809	0.208179	-1.36917	0.375456	10000	99715
0	Inflammatory_mixed_cell_HSPA5hi	VSMC_fb-like_PDGFDhi	9	7.9801	3.09689	0.808919	0.329331	1	10000	99715
0	Inflammatory_mixed_cell_HSPA5hi	VSMC_fb-like_contr	11	23.4327	5.59917	0.0167983	-2.22046	0.0474639	10000	99715
0	Inflammatory_mixed_cell_HSPA5hi	VSMC_inflamed	22	23.3149	5.62519	0.919708	-0.233752	1	10000	99715
0	Inflammatory_mixed_cell_HSPA5hi	VSMC_inflamed_CNN1hi	12	12.2648	3.97742	1	-0.0665758	1	10000	99715
0	Inflammatory_mixed_cell_HSPA5hi	VSMC_inflamed_ITGB5hi	6	6.3984	2.70131	1	-0.147484	1	10000	99715
0	Inflammatory_mixed_cell_HSPA5hi	VSMC_inflamed_PDGFDhi	1	2.814	1.79221	0.49655	-1.01216	0.723688	10000	99715
0	Inflammatory_mixed_cell_HSPA5hi	VSMC_inflamed_SNHG14hi	16	19.0266	5.02377	0.645935	-0.602456	0.873591	10000	99715
0	Inflammatory_mixed_cell_HSPA5hi	VSMC_inflamed_fb-like	11	29.9525	6.76324	0.0009999	-2.80228	0.00407666	10000	99715
0	Inflammatory_mixed_cell_HSPA5hi	VSMC_modul	0	1.7242	1.50763	0.440556	-1.14365	0.662965	10000	99715
0	Inflammatory_mixed_cell_ITGB5hi	Inflammatory_mixed_cell_ITGB5hi	2	0.9198	0.998483	0.461354	1.08184	0.685257	10000	99715
0	Inflammatory_mixed_cell_ITGB5hi	Inflammatory_mixed_cell_Mac_C1Q	3	6.346	2.8249	0.306369	-1.18446	0.505651	10000	99715
0	Inflammatory_mixed_cell_ITGB5hi	Inflammatory_mixed_cell_Mac_ITGAXhi	3	4.869	2.45084	0.631937	-0.762594	0.860911	10000	99715
0	Inflammatory_mixed_cell_ITGB5hi	Inflammatory_mixed_cell_SH3GLB1hi	0	1.8277	1.42106	0.351565	-1.28615	0.56101	10000	99715
0	Inflammatory_mixed_cell_ITGB5hi	Inflammatory_mixed_cell_TUBBhi	1	3.0515	1.89406	0.423158	-1.08313	0.643745	10000	99715
0	Inflammatory_mixed_cell_ITGB5hi	Inflammatory_mixed_cell_VSMC_contr	14	4.7546	2.34277	0.00219978	3.94635	0.00813321	10000	99715
0	Inflammatory_mixed_cell_ITGB5hi	Inflammatory_mixed_cell_VSMC_fb-like_DCNhi/LUMhi	3	6.1765	2.81786	0.340966	-1.12727	0.547938	10000	99715
0	Inflammatory_mixed_cell_ITGB5hi	Mac_C1Q	2	3.6801	2.06963	0.610139	-0.811788	0.840029	10000	99715
0	Inflammatory_mixed_cell_ITGB5hi	Mac_C1Q_CCL3hi	2	1.7092	1.36808	1	0.212561	1	10000	99715
0	Inflammatory_mixed_cell_ITGB5hi	Mac_C1Q_CX3CR1	4	2.3742	1.61288	0.450355	1.00801	0.673915	10000	99715
0	Inflammatory_mixed_cell_ITGB5hi	Mac_C1Q_CXCL10hi	2	1.7507	1.38302	1	0.180257	1	10000	99715
0	Inflammatory_mixed_cell_ITGB5hi	Mac_C1Q_LUMhi	1	1.7921	1.39853	0.956104	-0.566382	1	10000	99715
0	Inflammatory_mixed_cell_ITGB5hi	Mac_C1Q_NR1H3hi/ITGAXhi	1	4.4537	2.30262	0.161984	-1.4999	0.308737	10000	99715
0	Inflammatory_mixed_cell_ITGB5hi	Mac_C1Q_SNHG14hi	1	1.9024	1.44308	0.890711	-0.62533	1	10000	99715
0	Inflammatory_mixed_cell_ITGB5hi	Mac_HMOX1	1	3.2262	1.90174	0.361364	-1.17061	0.572066	10000	99715
0	Inflammatory_mixed_cell_ITGB5hi	Mac_HMOX1_CD22hi	2	6.5425	2.85524	0.117588	-1.59093	0.238784	10000	99715
0	Inflammatory_mixed_cell_ITGB5hi	Mac_HMOX1_FCER3Ahi	6	6.5228	2.8148	1	-0.185733	1	10000	99715
0	Inflammatory_mixed_cell_ITGB5hi	Mac_HMOX1_HSPA5hi	0	3.2932	1.94757	0.0961904	-1.69093	0.203129	10000	99715
0	Inflammatory_mixed_cell_ITGB5hi	Mac_HMOX1_LGALS3hi	1	4.786	2.36364	0.123988	-1.60177	0.249294	10000	99715
0	Inflammatory_mixed_cell_ITGB5hi	Mac_HMOX1_SPP1hi	0	3.4276	2.05994	0.0943906	-1.66393	0.200268	10000	99715
0	Inflammatory_mixed_cell_ITGB5hi	Mac_HMOX1_ZEB2hi	1	5.6953	2.60819	0.0685931	-1.80021	0.154599	10000	99715
0	Inflammatory_mixed_cell_ITGB5hi	Mac_S100A8hi	0	3.4321	1.96616	0.0819918	-1.74558	0.178914	10000	99715
0	Inflammatory_mixed_cell_ITGB5hi	Mac_TREM2hi	3	25.5672	7.84671	0.00039996	-2.87601	0.00181131	10000	99715
0	Inflammatory_mixed_cell_ITGB5hi	Mac_TREM2hi_G2M	0	3.9654	2.18408	0.0559944	-1.81559	0.130867	10000	99715
0	Inflammatory_mixed_cell_ITGB5hi	Mac_TREM2hi_HSPA5hi	0	3.035	1.90892	0.132387	-1.5899	0.262729	10000	99715
0	Inflammatory_mixed_cell_ITGB5hi	Mac_TREM2hi_LUMhi	1	1.6452	1.37351	1	-0.469747	1	10000	99715
0	Inflammatory_mixed_cell_ITGB5hi	Mac_TREM2hi_S100A8hi	0	4.9591	2.69262	0.0379962	-1.84173	0.0945176	10000	99715
0	Inflammatory_mixed_cell_ITGB5hi	Mac_TREM2hi_SLC11A1hi	2	7.2327	3.0821	0.0881912	-1.69777	0.189636	10000	99715
0	Inflammatory_mixed_cell_ITGB5hi	Mast-cell	0	0.9886	1.02561	0.765923	-0.963917	0.980451	10000	99715
0	Inflammatory_mixed_cell_ITGB5hi	Neutrophil	2	7.7126	3.12346	0.0567943	-1.82893	0.132417	10000	99715
0	Inflammatory_mixed_cell_ITGB5hi	Plasma-cell	1	1.8129	1.41227	0.947505	-0.5756	1	10000	99715
0	Inflammatory_mixed_cell_ITGB5hi	VSMC_contr	16	16.5915	4.83984	1	-0.122215	1	10000	99715
0	Inflammatory_mixed_cell_ITGB5hi	VSMC_contr_ATF4hi	8	7.6399	3.03997	0.979902	0.118455	1	10000	99715
0	Inflammatory_mixed_cell_ITGB5hi	VSMC_contr_CNN1hi	13	12.832	4.76447	0.977102	0.035261	1	10000	99715
0	Inflammatory_mixed_cell_ITGB5hi	VSMC_contr_HSPA5hi	7	4.2162	2.18409	0.289571	1.27458	0.484717	10000	99715
0	Inflammatory_mixed_cell_ITGB5hi	VSMC_contr_ITGB51hi	12	9.6479	3.47188	0.553545	0.677472	0.782955	10000	99715
0	Inflammatory_mixed_cell_ITGB5hi	VSMC_contr_MYH11hi	30	17.7907	5.15149	0.0361964	2.37005	0.0907383	10000	99715
0	Inflammatory_mixed_cell_ITGB5hi	VSMC_contr_PDGFDhi	5	5.3517	2.56027	1	-0.137368	1	10000	99715
0	Inflammatory_mixed_cell_ITGB5hi	VSMC_fb-like_DCNhi/LUMhi	6	16.1357	4.93596	0.0265973	-2.05344	0.0700717	10000	99715
0	Inflammatory_mixed_cell_ITGB5hi	VSMC_fb-like_HSPA5hi	14	11.3358	3.73912	0.536746	0.71252	0.766457	10000	99715
0	Inflammatory_mixed_cell_ITGB5hi	VSMC_fb-like_ITGBhi/ATF4hi	8	6.5696	2.83068	0.689531	0.50532	0.913914	10000	99715
0	Inflammatory_mixed_cell_ITGB5hi	VSMC_fb-like_PDGFDhi	17	5.781	2.62108	0.00079992	4.2803	0.00334491	10000	99715
0	Inflammatory_mixed_cell_ITGB5hi	VSMC_fb-like_contr	15	12.4855	4.04287	0.587741	0.621959	0.817896	10000	99715
0	Inflammatory_mixed_cell_ITGB5hi	VSMC_inflamed	17	15.5631	4.57426	0.805519	0.314128	1	10000	99715
0	Inflammatory_mixed_cell_ITGB5hi	VSMC_inflamed_CNN1hi	16	9.9883	3.64776	0.147385	1.64805	0.286043	10000	99715
0	Inflammatory_mixed_cell_ITGB5hi	VSMC_inflamed_ITGB5hi	5	5.3668	2.45847	1	-0.149199	1	10000	99715
0	Inflammatory_mixed_cell_ITGB5hi	VSMC_inflamed_PDGFDhi	2	2.6384	1.71244	1	-0.372802	1	10000	99715
0	Inflammatory_mixed_cell_ITGB5hi	VSMC_inflamed_SNHG14hi	24	13.3555	4.21278	0.0269973	2.52672	0.0709733	10000	99715
0	Inflammatory_mixed_cell_ITGB5hi	VSMC_inflamed_fb-like	18	18.895	5.35912	0.988501	-0.167005	1	10000	99715
0	Inflammatory_mixed_cell_ITGB5hi	VSMC_modul	6	1.5522	1.40466	0.0311969	3.16646	0.0800503	10000	99715
0	Inflammatory_mixed_cell_Mac_C1Q	Inflammatory_mixed_cell_Mac_C1Q	4	12.0399	4.23617	0.0371963	-1.89792	0.0927969	10000	99715
0	Inflammatory_mixed_cell_Mac_C1Q	Inflammatory_mixed_cell_Mac_ITGAXhi	6	18.8092	5.1714	0.00519948	-2.47693	0.017269	10000	99715
0	Inflammatory_mixed_cell_Mac_C1Q	Inflammatory_mixed_cell_SH3GLB1hi	1	6.7151	3.00036	0.040196	-1.90481	0.0991071	10000	99715
0	Inflammatory_mixed_cell_Mac_C1Q	Inflammatory_mixed_cell_TUBBhi	3	11.7726	4.02538	0.0131987	-2.17932	0.0386557	10000	99715
0	Inflammatory_mixed_cell_Mac_C1Q	Inflammatory_mixed_cell_VSMC_contr	9	14.8781	4.53258	0.216978	-1.29686	0.387872	10000	99715
0	Inflammatory_mixed_cell_Mac_C1Q	Inflammatory_mixed_cell_VSMC_fb-like_DCNhi/LUMhi	4	21.5916	5.62461	0.00019998	-3.12761	0.000987527	10000	99715
0	Inflammatory_mixed_cell_Mac_C1Q	Mac_C1Q	2	11.8269	3.86103	0.00439956	-2.54515	0.0149544	10000	99715
0	Inflammatory_mixed_cell_Mac_C1Q	Mac_C1Q_CCL3hi	0	5.1698	2.45906	0.0165983	-2.10235	0.047007	10000	99715
0	Inflammatory_mixed_cell_Mac_C1Q	Mac_C1Q_CX3CR1	4	7.3479	2.98467	0.332567	-1.1217	0.537603	10000	99715
0	Inflammatory_mixed_cell_Mac_C1Q	Mac_C1Q_CXCL10hi	3	5.2768	2.53472	0.514549	-0.898247	0.742494	10000	99715
0	Inflammatory_mixed_cell_Mac_C1Q	Mac_C1Q_LUMhi	4	6.1972	2.80338	0.583942	-0.78377	0.813898	10000	99715
0	Inflammatory_mixed_cell_Mac_C1Q	Mac_C1Q_NR1H3hi/ITGAXhi	0	16.9184	4.73385	0.00019998	-3.57392	0.000987527	10000	99715
0	Inflammatory_mixed_cell_Mac_C1Q	Mac_C1Q_SNHG14hi	2	6.6067	2.8338	0.110389	-1.62563	0.226989	10000	99715
0	Inflammatory_mixed_cell_Mac_C1Q	Mac_HMOX1	0	11.4453	3.80124	0.00019998	-3.01094	0.000987527	10000	99715
0	Inflammatory_mixed_cell_Mac_C1Q	Mac_HMOX1_CD22hi	0	24.2135	5.76013	0.00019998	-4.20364	0.000987527	10000	99715
0	Inflammatory_mixed_cell_Mac_C1Q	Mac_HMOX1_FCER3Ahi	6	19.9551	5.11784	0.00159984	-2.72676	0.00615129	10000	99715
0	Inflammatory_mixed_cell_Mac_C1Q	Mac_HMOX1_HSPA5hi	1	11.1024	3.68604	0.00059994	-2.74072	0.00258853	10000	99715
0	Inflammatory_mixed_cell_Mac_C1Q	Mac_HMOX1_LGALS3hi	0	16.2909	4.68387	0.00019998	-3.47808	0.000987527	10000	99715
0	Inflammatory_mixed_cell_Mac_C1Q	Mac_HMOX1_SPP1hi	0	12.1028	4.08703	0.00019998	-2.96127	0.000987527	10000	99715
0	Inflammatory_mixed_cell_Mac_C1Q	Mac_HMOX1_ZEB2hi	2	19.1728	4.97943	0.00019998	-3.44875	0.000987527	10000	99715
0	Inflammatory_mixed_cell_Mac_C1Q	Mac_S100A8hi	1	11.5921	3.78118	0.00039996	-2.80127	0.00181131	10000	99715
0	Inflammatory_mixed_cell_Mac_C1Q	Mac_TREM2hi	1	92.447	14.9219	0.00019998	-6.12836	0.000987527	10000	99715
0	Inflammatory_mixed_cell_Mac_C1Q	Mac_TREM2hi_G2M	0	14.6937	4.45871	0.00019998	-3.29551	0.000987527	10000	99715
0	Inflammatory_mixed_cell_Mac_C1Q	Mac_TREM2hi_HSPA5hi	0	11.156	3.87387	0.00019998	-2.87981	0.000987527	10000	99715
0	Inflammatory_mixed_cell_Mac_C1Q	Mac_TREM2hi_LUMhi	0	5.8184	2.704	0.0137986	-2.15177	0.0401481	10000	99715
0	Inflammatory_mixed_cell_Mac_C1Q	Mac_TREM2hi_S100A8hi	1	17.366	5.07924	0.00019998	-3.22214	0.000987527	10000	99715
0	Inflammatory_mixed_cell_Mac_C1Q	Mac_TREM2hi_SLC11A1hi	2	26.7367	6.20161	0.00019998	-3.98875	0.000987527	10000	99715
0	Inflammatory_mixed_cell_Mac_C1Q	Mast-cell	0	3.3362	2.00534	0.0973903	-1.66366	0.20504	10000	99715
0	Inflammatory_mixed_cell_Mac_C1Q	Neutrophil	5	23.02	5.60136	0.00039996	-3.21708	0.00181131	10000	99715
0	Inflammatory_mixed_cell_Mac_C1Q	Plasma-cell	5	6.2597	2.75755	0.844716	-0.456819	1	10000	99715
0	Inflammatory_mixed_cell_Mac_C1Q	VSMC_contr	36	41.5973	7.90324	0.531147	-0.708229	0.76067	10000	99715
0	Inflammatory_mixed_cell_Mac_C1Q	VSMC_contr_ATF4hi	16	18.4888	4.83924	0.727927	-0.514295	0.94834	10000	99715
0	Inflammatory_mixed_cell_Mac_C1Q	VSMC_contr_CNN1hi	14	31.0286	7.32075	0.0079992	-2.32607	0.0250641	10000	99715
0	Inflammatory_mixed_cell_Mac_C1Q	VSMC_contr_HSPA5hi	3	10.2832	3.57211	0.029997	-2.0389	0.0774186	10000	99715
0	Inflammatory_mixed_cell_Mac_C1Q	VSMC_contr_ITGB51hi	24	24.006	5.66166	1	-0.00105976	1	10000	99715
0	Inflammatory_mixed_cell_Mac_C1Q	VSMC_contr_MYH11hi	36	50.9077	8.75046	0.0873913	-1.70365	0.188223	10000	99715
0	Inflammatory_mixed_cell_Mac_C1Q	VSMC_contr_PDGFDhi	5	12.6015	3.9824	0.0519948	-1.90877	0.122921	10000	99715
0	Inflammatory_mixed_cell_Mac_C1Q	VSMC_fb-like_DCNhi/LUMhi	7	53.0762	9.36418	0.00019998	-4.92048	0.000987527	10000	99715
0	Inflammatory_mixed_cell_Mac_C1Q	VSMC_fb-like_HSPA5hi	22	31.2085	6.45793	0.156984	-1.42592	0.300872	10000	99715
0	Inflammatory_mixed_cell_Mac_C1Q	VSMC_fb-like_ITGBhi/ATF4hi	14	17.2494	4.70529	0.585941	-0.690584	0.816099	10000	99715
0	Inflammatory_mixed_cell_Mac_C1Q	VSMC_fb-like_PDGFDhi	16	14.0747	4.21392	0.706929	0.456891	0.929622	10000	99715
0	Inflammatory_mixed_cell_Mac_C1Q	VSMC_fb-like_contr	31	38.4962	7.3984	0.346565	-1.01322	0.554616	10000	99715
0	Inflammatory_mixed_cell_Mac_C1Q	VSMC_inflamed	40	40.4609	7.38224	1	-0.0624336	1	10000	99715
0	Inflammatory_mixed_cell_Mac_C1Q	VSMC_inflamed_CNN1hi	21	22.1094	5.36822	0.963304	-0.206661	1	10000	99715
0	Inflammatory_mixed_cell_Mac_C1Q	VSMC_inflamed_ITGB5hi	12	12.3115	3.8139	1	-0.0816748	1	10000	99715
0	Inflammatory_mixed_cell_Mac_C1Q	VSMC_inflamed_PDGFDhi	6	5.1898	2.48358	0.820518	0.326222	1	10000	99715
0	Inflammatory_mixed_cell_Mac_C1Q	VSMC_inflamed_SNHG14hi	28	32.9212	6.79055	0.529747	-0.724713	0.759137	10000	99715
0	Inflammatory_mixed_cell_Mac_C1Q	VSMC_inflamed_fb-like	24	48.801	8.59665	0.0009999	-2.88496	0.00407666	10000	99715
0	Inflammatory_mixed_cell_Mac_C1Q	VSMC_modul	1	3.4897	2.1597	0.363764	-1.1528	0.575174	10000	99715
0	Inflammatory_mixed_cell_Mac_ITGAXhi	Inflammatory_mixed_cell_Mac_ITGAXhi	2	7.4047	3.23532	0.0765923	-1.67053	0.169255	10000	99715
0	Inflammatory_mixed_cell_Mac_ITGAXhi	Inflammatory_mixed_cell_SH3GLB1hi	1	5.1896	2.53374	0.0991901	-1.65352	0.208033	10000	99715
0	Inflammatory_mixed_cell_Mac_ITGAXhi	Inflammatory_mixed_cell_TUBBhi	3	9.1346	3.48096	0.069593	-1.76233	0.156498	10000	99715
0	Inflammatory_mixed_cell_Mac_ITGAXhi	Inflammatory_mixed_cell_VSMC_contr	11	11.6878	3.93163	1	-0.17494	1	10000	99715
0	Inflammatory_mixed_cell_Mac_ITGAXhi	Inflammatory_mixed_cell_VSMC_fb-like_DCNhi/LUMhi	4	16.8304	4.85496	0.00119988	-2.64274	0.00477685	10000	99715
0	Inflammatory_mixed_cell_Mac_ITGAXhi	Mac_C1Q	1	8.8779	3.30995	0.00719928	-2.38006	0.0228706	10000	99715
0	Inflammatory_mixed_cell_Mac_ITGAXhi	Mac_C1Q_CCL3hi	0	3.8879	2.14698	0.0575942	-1.81087	0.134011	10000	99715
0	Inflammatory_mixed_cell_Mac_ITGAXhi	Mac_C1Q_CX3CR1	2	5.3153	2.51664	0.237576	-1.31735	0.41612	10000	99715
0	Inflammatory_mixed_cell_Mac_ITGAXhi	Mac_C1Q_CXCL10hi	0	3.9554	2.16864	0.0543946	-1.82391	0.127629	10000	99715
0	Inflammatory_mixed_cell_Mac_ITGAXhi	Mac_C1Q_LUMhi	0	4.7446	2.40524	0.0289971	-1.97261	0.0753124	10000	99715
0	Inflammatory_mixed_cell_Mac_ITGAXhi	Mac_C1Q_NR1H3hi/ITGAXhi	1	13.1409	4.17448	0.00039996	-2.90837	0.00181131	10000	99715
0	Inflammatory_mixed_cell_Mac_ITGAXhi	Mac_C1Q_SNHG14hi	4	4.8512	2.39693	0.956704	-0.355121	1	10000	99715
0	Inflammatory_mixed_cell_Mac_ITGAXhi	Mac_HMOX1	0	8.7191	3.27942	0.00139986	-2.65873	0.00547603	10000	99715
0	Inflammatory_mixed_cell_Mac_ITGAXhi	Mac_HMOX1_CD22hi	1	18.7493	5.06869	0.00019998	-3.50175	0.000987527	10000	99715
0	Inflammatory_mixed_cell_Mac_ITGAXhi	Mac_HMOX1_FCER3Ahi	1	14.2659	4.21637	0.00019998	-3.14628	0.000987527	10000	99715
0	Inflammatory_mixed_cell_Mac_ITGAXhi	Mac_HMOX1_HSPA5hi	1	8.4207	3.20723	0.00839916	-2.31374	0.0261154	10000	99715
0	Inflammatory_mixed_cell_Mac_ITGAXhi	Mac_HMOX1_LGALS3hi	0	12.9472	4.08461	0.00019998	-3.16975	0.000987527	10000	99715
0	Inflammatory_mixed_cell_Mac_ITGAXhi	Mac_HMOX1_SPP1hi	0	9.4709	3.57015	0.00079992	-2.6528	0.00334491	10000	99715
0	Inflammatory_mixed_cell_Mac_ITGAXhi	Mac_HMOX1_ZEB2hi	0	14.472	4.29572	0.00019998	-3.36893	0.000987527	10000	99715
0	Inflammatory_mixed_cell_Mac_ITGAXhi	Mac_S100A8hi	0	8.3926	3.18362	0.00159984	-2.63618	0.00615129	10000	99715
0	Inflammatory_mixed_cell_Mac_ITGAXhi	Mac_TREM2hi	3	74.0572	13.4205	0.00019998	-5.29466	0.000987527	10000	99715
0	Inflammatory_mixed_cell_Mac_ITGAXhi	Mac_TREM2hi_G2M	2	11.9058	4.02653	0.00319968	-2.46013	0.0113118	10000	99715
0	Inflammatory_mixed_cell_Mac_ITGAXhi	Mac_TREM2hi_HSPA5hi	0	9.0597	3.44473	0.0009999	-2.63002	0.00407666	10000	99715
0	Inflammatory_mixed_cell_Mac_ITGAXhi	Mac_TREM2hi_LUMhi	0	4.7583	2.45183	0.0293971	-1.94071	0.0761688	10000	99715
0	Inflammatory_mixed_cell_Mac_ITGAXhi	Mac_TREM2hi_S100A8hi	1	13.8067	4.50164	0.00039996	-2.8449	0.00181131	10000	99715
0	Inflammatory_mixed_cell_Mac_ITGAXhi	Mac_TREM2hi_SLC11A1hi	2	21.1698	5.42055	0.00019998	-3.5365	0.000987527	10000	99715
0	Inflammatory_mixed_cell_Mac_ITGAXhi	Mast-cell	0	2.4109	1.64288	0.19998	-1.46748	0.364357	10000	99715
0	Inflammatory_mixed_cell_Mac_ITGAXhi	Neutrophil	3	16.6423	4.66594	0.00059994	-2.92381	0.00258853	10000	99715
0	Inflammatory_mixed_cell_Mac_ITGAXhi	Plasma-cell	0	4.655	2.38016	0.0305969	-1.95575	0.0787465	10000	99715
0	Inflammatory_mixed_cell_Mac_ITGAXhi	VSMC_contr	23	30.7214	6.61936	0.266973	-1.16649	0.455619	10000	99715
0	Inflammatory_mixed_cell_Mac_ITGAXhi	VSMC_contr_ATF4hi	12	13.2786	4.04413	0.893111	-0.316162	1	10000	99715
0	Inflammatory_mixed_cell_Mac_ITGAXhi	VSMC_contr_CNN1hi	12	22.3247	6.1167	0.0767923	-1.68795	0.169616	10000	99715
0	Inflammatory_mixed_cell_Mac_ITGAXhi	VSMC_contr_HSPA5hi	1	7.164	2.88567	0.0179982	-2.13607	0.0504138	10000	99715
0	Inflammatory_mixed_cell_Mac_ITGAXhi	VSMC_contr_ITGB51hi	16	18.3034	4.84359	0.753325	-0.475557	0.970489	10000	99715
0	Inflammatory_mixed_cell_Mac_ITGAXhi	VSMC_contr_MYH11hi	38	38.1984	7.48738	1	-0.0264979	1	10000	99715
0	Inflammatory_mixed_cell_Mac_ITGAXhi	VSMC_contr_PDGFDhi	9	8.8242	3.29292	1	0.0533873	1	10000	99715
0	Inflammatory_mixed_cell_Mac_ITGAXhi	VSMC_fb-like_DCNhi/LUMhi	7	41.4882	8.21927	0.00019998	-4.19602	0.000987527	10000	99715
0	Inflammatory_mixed_cell_Mac_ITGAXhi	VSMC_fb-like_HSPA5hi	13	23.6676	5.52376	0.0453955	-1.93122	0.109654	10000	99715
0	Inflammatory_mixed_cell_Mac_ITGAXhi	VSMC_fb-like_ITGBhi/ATF4hi	5	14.6813	4.31035	0.0159984	-2.24606	0.0455634	10000	99715
0	Inflammatory_mixed_cell_Mac_ITGAXhi	VSMC_fb-like_PDGFDhi	2	11.2654	3.72628	0.00459954	-2.4865	0.0155168	10000	99715
0	Inflammatory_mixed_cell_Mac_ITGAXhi	VSMC_fb-like_contr	19	29.6866	6.36176	0.0941906	-1.67982	0.199971	10000	99715
0	Inflammatory_mixed_cell_Mac_ITGAXhi	VSMC_inflamed	11	29.6753	6.35357	0.0009999	-2.93934	0.00407666	10000	99715
0	Inflammatory_mixed_cell_Mac_ITGAXhi	VSMC_inflamed_CNN1hi	11	15.2451	4.47833	0.406959	-0.947921	0.625346	10000	99715
0	Inflammatory_mixed_cell_Mac_ITGAXhi	VSMC_inflamed_ITGB5hi	5	9.0972	3.28429	0.257574	-1.24752	0.443582	10000	99715
0	Inflammatory_mixed_cell_Mac_ITGAXhi	VSMC_inflamed_PDGFDhi	5	3.4415	1.9578	0.539146	0.796047	0.768841	10000	99715
0	Inflammatory_mixed_cell_Mac_ITGAXhi	VSMC_inflamed_SNHG14hi	17	23.4809	5.52475	0.269773	-1.17307	0.459398	10000	99715
0	Inflammatory_mixed_cell_Mac_ITGAXhi	VSMC_inflamed_fb-like	14	36.4308	7.45698	0.00059994	-3.00803	0.00258853	10000	99715
0	Inflammatory_mixed_cell_Mac_ITGAXhi	VSMC_modul	1	2.3583	1.75446	0.724728	-0.774199	0.945608	10000	99715
0	Inflammatory_mixed_cell_SH3GLB1hi	Inflammatory_mixed_cell_SH3GLB1hi	0	0.9361	1.03731	0.825917	-0.902428	1	10000	99715
0	Inflammatory_mixed_cell_SH3GLB1hi	Inflammatory_mixed_cell_TUBBhi	2	3.2868	1.97255	0.763524	-0.652354	0.978534	10000	99715
0	Inflammatory_mixed_cell_SH3GLB1hi	Inflammatory_mixed_cell_VSMC_contr	1	4.38	2.29682	0.166783	-1.4716	0.315893	10000	99715
0	Inflammatory_mixed_cell_SH3GLB1hi	Inflammatory_mixed_cell_VSMC_fb-like_DCNhi/LUMhi	4	6.3088	2.84412	0.568743	-0.811779	0.798206	10000	99715
0	Inflammatory_mixed_cell_SH3GLB1hi	Mac_C1Q	1	3.5665	2.02894	0.30197	-1.26495	0.500428	10000	99715
0	Inflammatory_mixed_cell_SH3GLB1hi	Mac_C1Q_CCL3hi	0	1.6274	1.31285	0.405959	-1.2396	0.6242	10000	99715
0	Inflammatory_mixed_cell_SH3GLB1hi	Mac_C1Q_CX3CR1	0	2.1857	1.54571	0.241976	-1.41404	0.422341	10000	99715
0	Inflammatory_mixed_cell_SH3GLB1hi	Mac_C1Q_CXCL10hi	0	1.6616	1.33929	0.40316	-1.24066	0.621009	10000	99715
0	Inflammatory_mixed_cell_SH3GLB1hi	Mac_C1Q_LUMhi	2	1.926	1.44344	1	0.0512664	1	10000	99715
0	Inflammatory_mixed_cell_SH3GLB1hi	Mac_C1Q_NR1H3hi/ITGAXhi	0	4.5635	2.34375	0.0359964	-1.94709	0.0903106	10000	99715
0	Inflammatory_mixed_cell_SH3GLB1hi	Mac_C1Q_SNHG14hi	4	1.9	1.45196	0.265773	1.44632	0.454013	10000	99715
0	Inflammatory_mixed_cell_SH3GLB1hi	Mac_HMOX1	1	3.3011	1.9198	0.346765	-1.19861	0.554864	10000	99715
0	Inflammatory_mixed_cell_SH3GLB1hi	Mac_HMOX1_CD22hi	1	6.6633	2.90405	0.0363964	-1.95014	0.0911466	10000	99715
0	Inflammatory_mixed_cell_SH3GLB1hi	Mac_HMOX1_FCER3Ahi	3	6.1448	2.69775	0.324968	-1.16571	0.528517	10000	99715
0	Inflammatory_mixed_cell_SH3GLB1hi	Mac_HMOX1_HSPA5hi	0	3.205	1.8818	0.0879912	-1.70316	0.189272	10000	99715
0	Inflammatory_mixed_cell_SH3GLB1hi	Mac_HMOX1_LGALS3hi	0	4.3795	2.31877	0.0417958	-1.88872	0.102401	10000	99715
0	Inflammatory_mixed_cell_SH3GLB1hi	Mac_HMOX1_SPP1hi	0	3.3019	2.00578	0.0975902	-1.64619	0.205379	10000	99715
0	Inflammatory_mixed_cell_SH3GLB1hi	Mac_HMOX1_ZEB2hi	2	5.5227	2.5898	0.217578	-1.36022	0.388643	10000	99715
0	Inflammatory_mixed_cell_SH3GLB1hi	Mac_S100A8hi	0	3.5105	1.96883	0.0745925	-1.78304	0.16558	10000	99715
0	Inflammatory_mixed_cell_SH3GLB1hi	Mac_TREM2hi	3	25.0551	7.65098	0.00019998	-2.88265	0.000987527	10000	99715
0	Inflammatory_mixed_cell_SH3GLB1hi	Mac_TREM2hi_G2M	1	4.0576	2.2414	0.224578	-1.36415	0.398558	10000	99715
0	Inflammatory_mixed_cell_SH3GLB1hi	Mac_TREM2hi_HSPA5hi	0	2.999	1.90058	0.134987	-1.57794	0.266882	10000	99715
0	Inflammatory_mixed_cell_SH3GLB1hi	Mac_TREM2hi_LUMhi	0	1.7098	1.40178	0.40336	-1.21974	0.621161	10000	99715
0	Inflammatory_mixed_cell_SH3GLB1hi	Mac_TREM2hi_S100A8hi	0	4.5359	2.49942	0.0457954	-1.81478	0.110475	10000	99715
0	Inflammatory_mixed_cell_SH3GLB1hi	Mac_TREM2hi_SLC11A1hi	1	7.5398	3.09842	0.0185981	-2.11069	0.0518031	10000	99715
0	Inflammatory_mixed_cell_SH3GLB1hi	Mast-cell	0	0.994	1.03246	0.761324	-0.962754	0.976665	10000	99715
0	Inflammatory_mixed_cell_SH3GLB1hi	Neutrophil	1	7.3342	3.03251	0.0189981	-2.08877	0.0527537	10000	99715
0	Inflammatory_mixed_cell_SH3GLB1hi	Plasma-cell	0	1.7858	1.40375	0.369363	-1.27216	0.582155	10000	99715
0	Inflammatory_mixed_cell_SH3GLB1hi	VSMC_contr	25	13.8659	4.45777	0.0331967	2.49768	0.0843482	10000	99715
0	Inflammatory_mixed_cell_SH3GLB1hi	VSMC_contr_ATF4hi	6	6.4907	2.81892	1	-0.174074	1	10000	99715
0	Inflammatory_mixed_cell_SH3GLB1hi	VSMC_contr_CNN1hi	6	10.5966	4.37256	0.347965	-1.05124	0.556397	10000	99715
0	Inflammatory_mixed_cell_SH3GLB1hi	VSMC_contr_HSPA5hi	2	3.2026	1.91733	0.79732	-0.627226	1	10000	99715
0	Inflammatory_mixed_cell_SH3GLB1hi	VSMC_contr_ITGB51hi	11	7.5669	3.09779	0.338966	1.10824	0.54539	10000	99715
0	Inflammatory_mixed_cell_SH3GLB1hi	VSMC_contr_MYH11hi	24	17.7492	5.22449	0.273373	1.19644	0.464028	10000	99715
0	Inflammatory_mixed_cell_SH3GLB1hi	VSMC_contr_PDGFDhi	2	3.8296	2.18348	0.587941	-0.83793	0.818081	10000	99715
0	Inflammatory_mixed_cell_SH3GLB1hi	VSMC_fb-like_DCNhi/LUMhi	3	15.4351	4.85833	0.00259974	-2.55954	0.00942115	10000	99715
0	Inflammatory_mixed_cell_SH3GLB1hi	VSMC_fb-like_HSPA5hi	14	8.8923	3.30752	0.177382	1.54427	0.331657	10000	99715
0	Inflammatory_mixed_cell_SH3GLB1hi	VSMC_fb-like_ITGBhi/ATF4hi	8	4.8168	2.39091	0.265173	1.33138	0.45324	10000	99715
0	Inflammatory_mixed_cell_SH3GLB1hi	VSMC_fb-like_PDGFDhi	8	4.0137	2.17782	0.131387	1.83041	0.261081	10000	99715
0	Inflammatory_mixed_cell_SH3GLB1hi	VSMC_fb-like_contr	17	11.5641	3.87059	0.216778	1.40441	0.387665	10000	99715
0	Inflammatory_mixed_cell_SH3GLB1hi	VSMC_inflamed	20	13.2994	4.20958	0.152385	1.59175	0.293967	10000	99715
0	Inflammatory_mixed_cell_SH3GLB1hi	VSMC_inflamed_CNN1hi	8	7.4188	3.11452	0.916908	0.18661	1	10000	99715
0	Inflammatory_mixed_cell_SH3GLB1hi	VSMC_inflamed_ITGB5hi	1	3.7363	2.03233	0.253175	-1.34639	0.437415	10000	99715
0	Inflammatory_mixed_cell_SH3GLB1hi	VSMC_inflamed_PDGFDhi	8	1.832	1.4393	0.00259974	4.28543	0.00942115	10000	99715
0	Inflammatory_mixed_cell_SH3GLB1hi	VSMC_inflamed_SNHG14hi	18	10.9559	3.83426	0.106989	1.83715	0.221444	10000	99715
0	Inflammatory_mixed_cell_SH3GLB1hi	VSMC_inflamed_fb-like	15	15.9457	4.85829	0.976502	-0.194657	1	10000	99715
0	Inflammatory_mixed_cell_SH3GLB1hi	VSMC_modul	2	1.2205	1.27902	0.656934	0.609453	0.884476	10000	99715
0	Inflammatory_mixed_cell_TUBBhi	Inflammatory_mixed_cell_TUBBhi	0	2.862	1.93033	0.151385	-1.48265	0.292375	10000	99715
0	Inflammatory_mixed_cell_TUBBhi	Inflammatory_mixed_cell_VSMC_contr	8	7.37	3.0086	0.906109	0.209399	1	10000	99715
0	Inflammatory_mixed_cell_TUBBhi	Inflammatory_mixed_cell_VSMC_fb-like_DCNhi/LUMhi	2	10.5439	3.74159	0.0107989	-2.2835	0.0324946	10000	99715
0	Inflammatory_mixed_cell_TUBBhi	Mac_C1Q	0	5.338	2.50973	0.0151985	-2.12692	0.0435916	10000	99715
0	Inflammatory_mixed_cell_TUBBhi	Mac_C1Q_CCL3hi	0	2.3411	1.60821	0.216978	-1.45571	0.387872	10000	99715
0	Inflammatory_mixed_cell_TUBBhi	Mac_C1Q_CX3CR1	1	3.4236	1.95606	0.323568	-1.23902	0.526658	10000	99715
0	Inflammatory_mixed_cell_TUBBhi	Mac_C1Q_CXCL10hi	2	2.388	1.64343	1	-0.236092	1	10000	99715
0	Inflammatory_mixed_cell_TUBBhi	Mac_C1Q_LUMhi	1	2.8514	1.81282	0.490151	-1.02128	0.716514	10000	99715
0	Inflammatory_mixed_cell_TUBBhi	Mac_C1Q_NR1H3hi/ITGAXhi	0	7.6922	3.09355	0.0009999	-2.48653	0.00407666	10000	99715
0	Inflammatory_mixed_cell_TUBBhi	Mac_C1Q_SNHG14hi	0	2.9739	1.81627	0.125387	-1.63737	0.251491	10000	99715
0	Inflammatory_mixed_cell_TUBBhi	Mac_HMOX1	0	5.3456	2.47769	0.0123988	-2.15749	0.0366095	10000	99715
0	Inflammatory_mixed_cell_TUBBhi	Mac_HMOX1_CD22hi	0	11.1237	3.76985	0.00019998	-2.9507	0.000987527	10000	99715
0	Inflammatory_mixed_cell_TUBBhi	Mac_HMOX1_FCER3Ahi	2	9.1865	3.30256	0.0161984	-2.17604	0.0460263	10000	99715
0	Inflammatory_mixed_cell_TUBBhi	Mac_HMOX1_HSPA5hi	0	5.0401	2.41981	0.0187981	-2.08285	0.0523048	10000	99715
0	Inflammatory_mixed_cell_TUBBhi	Mac_HMOX1_LGALS3hi	0	7.4104	3.00556	0.00259974	-2.46557	0.00942115	10000	99715
0	Inflammatory_mixed_cell_TUBBhi	Mac_HMOX1_SPP1hi	0	5.2234	2.55892	0.019998	-2.04125	0.0550617	10000	99715
0	Inflammatory_mixed_cell_TUBBhi	Mac_HMOX1_ZEB2hi	0	8.5997	3.23772	0.00139986	-2.65609	0.00547603	10000	99715
0	Inflammatory_mixed_cell_TUBBhi	Mac_S100A8hi	0	5.3785	2.48746	0.0133987	-2.16225	0.0391481	10000	99715
0	Inflammatory_mixed_cell_TUBBhi	Mac_TREM2hi	3	39.6437	9.53592	0.00019998	-3.8427	0.000987527	10000	99715
0	Inflammatory_mixed_cell_TUBBhi	Mac_TREM2hi_G2M	0	6.3523	2.81766	0.00759924	-2.25446	0.0239554	10000	99715
0	Inflammatory_mixed_cell_TUBBhi	Mac_TREM2hi_HSPA5hi	0	4.7119	2.41104	0.0289971	-1.9543	0.0753124	10000	99715
0	Inflammatory_mixed_cell_TUBBhi	Mac_TREM2hi_LUMhi	0	2.4697	1.69484	0.20318	-1.45719	0.368838	10000	99715
0	Inflammatory_mixed_cell_TUBBhi	Mac_TREM2hi_S100A8hi	0	7.1668	3.21039	0.0039996	-2.23238	0.0137829	10000	99715
0	Inflammatory_mixed_cell_TUBBhi	Mac_TREM2hi_SLC11A1hi	0	12.1709	4.02357	0.00019998	-3.0249	0.000987527	10000	99715
0	Inflammatory_mixed_cell_TUBBhi	Mast-cell	0	1.5514	1.32256	0.466753	-1.17303	0.691189	10000	99715
0	Inflammatory_mixed_cell_TUBBhi	Neutrophil	1	10.6263	3.63547	0.00159984	-2.64788	0.00615129	10000	99715
0	Inflammatory_mixed_cell_TUBBhi	Plasma-cell	5	2.9373	1.83841	0.377562	1.122	0.59184	10000	99715
0	Inflammatory_mixed_cell_TUBBhi	VSMC_contr	17	21.923	5.5461	0.431557	-0.88765	0.653235	10000	99715
0	Inflammatory_mixed_cell_TUBBhi	VSMC_contr_ATF4hi	11	9.4519	3.35608	0.694331	0.461282	0.918196	10000	99715
0	Inflammatory_mixed_cell_TUBBhi	VSMC_contr_CNN1hi	11	16.5868	5.43469	0.354965	-1.02799	0.564748	10000	99715
0	Inflammatory_mixed_cell_TUBBhi	VSMC_contr_HSPA5hi	3	5.6492	2.5464	0.410959	-1.04037	0.629891	10000	99715
0	Inflammatory_mixed_cell_TUBBhi	VSMC_contr_ITGB51hi	9	12.375	4.02931	0.49695	-0.837611	0.72407	10000	99715
0	Inflammatory_mixed_cell_TUBBhi	VSMC_contr_MYH11hi	17	26.7793	6.31175	0.123788	-1.54938	0.248905	10000	99715
0	Inflammatory_mixed_cell_TUBBhi	VSMC_contr_PDGFDhi	4	6.5142	2.88371	0.512749	-0.871862	0.740825	10000	99715
0	Inflammatory_mixed_cell_TUBBhi	VSMC_fb-like_DCNhi/LUMhi	3	23.4055	5.91399	0.00019998	-3.45038	0.000987527	10000	99715
0	Inflammatory_mixed_cell_TUBBhi	VSMC_fb-like_HSPA5hi	9	15.9773	4.49408	0.126787	-1.55255	0.253733	10000	99715
0	Inflammatory_mixed_cell_TUBBhi	VSMC_fb-like_ITGBhi/ATF4hi	1	8.3913	3.17449	0.00759924	-2.32834	0.0239554	10000	99715
0	Inflammatory_mixed_cell_TUBBhi	VSMC_fb-like_PDGFDhi	3	6.5169	2.78096	0.261574	-1.26464	0.448459	10000	99715
0	Inflammatory_mixed_cell_TUBBhi	VSMC_fb-like_contr	20	18.615	4.92514	0.815918	0.28121	1	10000	99715
0	Inflammatory_mixed_cell_TUBBhi	VSMC_inflamed	15	20.6277	5.28398	0.326167	-1.06505	0.529977	10000	99715
0	Inflammatory_mixed_cell_TUBBhi	VSMC_inflamed_CNN1hi	8	11.0596	3.76274	0.520748	-0.81313	0.74927	10000	99715
0	Inflammatory_mixed_cell_TUBBhi	VSMC_inflamed_ITGB5hi	6	6.1662	2.64628	1	-0.0628052	1	10000	99715
0	Inflammatory_mixed_cell_TUBBhi	VSMC_inflamed_PDGFDhi	5	2.4386	1.65826	0.229177	1.54463	0.404754	10000	99715
0	Inflammatory_mixed_cell_TUBBhi	VSMC_inflamed_SNHG14hi	9	16.3574	4.59463	0.121188	-1.6013	0.244504	10000	99715
0	Inflammatory_mixed_cell_TUBBhi	VSMC_inflamed_fb-like	10	22.5824	5.64904	0.0163984	-2.22735	0.04653	10000	99715
0	Inflammatory_mixed_cell_TUBBhi	VSMC_modul	0	1.8987	1.57646	0.372563	-1.2044	0.585721	10000	99715
0	Inflammatory_mixed_cell_VSMC_contr	Inflammatory_mixed_cell_VSMC_contr	24	6.762	2.94587	0.00019998	5.85158	0.000987527	10000	99715
0	Inflammatory_mixed_cell_VSMC_contr	Inflammatory_mixed_cell_VSMC_fb-like_DCNhi/LUMhi	19	15.7081	4.55053	0.522148	0.723411	0.75064	10000	99715
0	Inflammatory_mixed_cell_VSMC_contr	Mac_C1Q	4	8.0112	3.083	0.244576	-1.30107	0.425991	10000	99715
0	Inflammatory_mixed_cell_VSMC_contr	Mac_C1Q_CCL3hi	3	4.3508	2.2257	0.768723	-0.60691	0.982943	10000	99715
0	Inflammatory_mixed_cell_VSMC_contr	Mac_C1Q_CX3CR1	9	6.7979	2.79737	0.513749	0.787205	0.741688	10000	99715
0	Inflammatory_mixed_cell_VSMC_contr	Mac_C1Q_CXCL10hi	2	3.8845	2.11428	0.550145	-0.891322	0.779462	10000	99715
0	Inflammatory_mixed_cell_VSMC_contr	Mac_C1Q_LUMhi	4	4.0919	2.19774	1	-0.0418157	1	10000	99715
0	Inflammatory_mixed_cell_VSMC_contr	Mac_C1Q_NR1H3hi/ITGAXhi	2	8.9163	3.35933	0.0273973	-2.05883	0.0718404	10000	99715
0	Inflammatory_mixed_cell_VSMC_contr	Mac_C1Q_SNHG14hi	3	4.3303	2.26716	0.779322	-0.58677	0.991578	10000	99715
0	Inflammatory_mixed_cell_VSMC_contr	Mac_HMOX1	3	7.9703	3.05572	0.110189	-1.62656	0.226616	10000	99715
0	Inflammatory_mixed_cell_VSMC_contr	Mac_HMOX1_CD22hi	3	14.6554	4.33281	0.0009999	-2.69003	0.00407666	10000	99715
0	Inflammatory_mixed_cell_VSMC_contr	Mac_HMOX1_FCER3Ahi	21	17.1171	4.63135	0.455154	0.838395	0.679058	10000	99715
0	Inflammatory_mixed_cell_VSMC_contr	Mac_HMOX1_HSPA5hi	2	7.9182	3.0557	0.0429957	-1.93677	0.104832	10000	99715
0	Inflammatory_mixed_cell_VSMC_contr	Mac_HMOX1_LGALS3hi	0	12.8324	4.03461	0.00019998	-3.18058	0.000987527	10000	99715
0	Inflammatory_mixed_cell_VSMC_contr	Mac_HMOX1_SPP1hi	3	6.3203	2.82232	0.310769	-1.17644	0.511174	10000	99715
0	Inflammatory_mixed_cell_VSMC_contr	Mac_HMOX1_ZEB2hi	6	13.1063	4.02505	0.0743926	-1.76552	0.165236	10000	99715
0	Inflammatory_mixed_cell_VSMC_contr	Mac_S100A8hi	2	7.5995	2.96906	0.0559944	-1.88595	0.130867	10000	99715
0	Inflammatory_mixed_cell_VSMC_contr	Mac_TREM2hi	8	50.7686	10.7623	0.00019998	-3.97393	0.000987527	10000	99715
0	Inflammatory_mixed_cell_VSMC_contr	Mac_TREM2hi_G2M	1	8.127	3.1525	0.0111989	-2.26074	0.0335502	10000	99715
0	Inflammatory_mixed_cell_VSMC_contr	Mac_TREM2hi_HSPA5hi	0	5.9551	2.71431	0.0069993	-2.19396	0.0223354	10000	99715
0	Inflammatory_mixed_cell_VSMC_contr	Mac_TREM2hi_LUMhi	0	3.4844	2.03016	0.0791921	-1.71632	0.173833	10000	99715
0	Inflammatory_mixed_cell_VSMC_contr	Mac_TREM2hi_S100A8hi	0	8.915	3.58335	0.0009999	-2.4879	0.00407666	10000	99715
0	Inflammatory_mixed_cell_VSMC_contr	Mac_TREM2hi_SLC11A1hi	8	15.3058	4.54036	0.110189	-1.60908	0.226616	10000	99715
0	Inflammatory_mixed_cell_VSMC_contr	Mast-cell	2	2.2811	1.58836	1	-0.176975	1	10000	99715
0	Inflammatory_mixed_cell_VSMC_contr	Neutrophil	8	17.7246	4.84477	0.0343966	-2.00724	0.0869416	10000	99715
0	Inflammatory_mixed_cell_VSMC_contr	Plasma-cell	3	4.1996	2.23221	0.828317	-0.537405	1	10000	99715
0	Inflammatory_mixed_cell_VSMC_contr	VSMC_contr	108	57.5176	9.48181	0.00019998	5.32413	0.000987527	10000	99715
0	Inflammatory_mixed_cell_VSMC_contr	VSMC_contr_ATF4hi	43	26.4583	5.80285	0.0125987	2.85062	0.0371257	10000	99715
0	Inflammatory_mixed_cell_VSMC_contr	VSMC_contr_CNN1hi	87	48.3546	9.51739	0.00079992	4.06051	0.00334491	10000	99715
0	Inflammatory_mixed_cell_VSMC_contr	VSMC_contr_HSPA5hi	27	14.9707	4.29731	0.0161984	2.79927	0.0460263	10000	99715
0	Inflammatory_mixed_cell_VSMC_contr	VSMC_contr_ITGB51hi	83	35.436	6.88493	0.00019998	6.90842	0.000987527	10000	99715
0	Inflammatory_mixed_cell_VSMC_contr	VSMC_contr_MYH11hi	126	60.1648	9.99704	0.00019998	6.58547	0.000987527	10000	99715
0	Inflammatory_mixed_cell_VSMC_contr	VSMC_contr_PDGFDhi	37	18.6043	4.8827	0.00139986	3.76753	0.00547603	10000	99715
0	Inflammatory_mixed_cell_VSMC_contr	VSMC_fb-like_DCNhi/LUMhi	24	39.3232	7.69433	0.040396	-1.99149	0.0994804	10000	99715
0	Inflammatory_mixed_cell_VSMC_contr	VSMC_fb-like_HSPA5hi	46	37.6847	7.03998	0.274973	1.18115	0.465971	10000	99715
0	Inflammatory_mixed_cell_VSMC_contr	VSMC_fb-like_ITGBhi/ATF4hi	30	24.408	5.72256	0.372163	0.977184	0.585242	10000	99715
0	Inflammatory_mixed_cell_VSMC_contr	VSMC_fb-like_PDGFDhi	33	19.6314	4.98194	0.019998	2.68341	0.0550617	10000	99715
0	Inflammatory_mixed_cell_VSMC_contr	VSMC_fb-like_contr	75	38.5395	7.22176	0.00019998	5.0487	0.000987527	10000	99715
0	Inflammatory_mixed_cell_VSMC_contr	VSMC_inflamed	73	49.5523	8.25451	0.0113989	2.84059	0.034058	10000	99715
0	Inflammatory_mixed_cell_VSMC_contr	VSMC_inflamed_CNN1hi	84	31.9739	6.48358	0.00019998	8.02429	0.000987527	10000	99715
0	Inflammatory_mixed_cell_VSMC_contr	VSMC_inflamed_ITGB5hi	24	18.3839	4.69954	0.280172	1.19503	0.472718	10000	99715
0	Inflammatory_mixed_cell_VSMC_contr	VSMC_inflamed_PDGFDhi	9	7.9851	3.04635	0.808719	0.333152	1	10000	99715
0	Inflammatory_mixed_cell_VSMC_contr	VSMC_inflamed_SNHG14hi	103	41.4811	7.46882	0.00019998	8.23677	0.000987527	10000	99715
0	Inflammatory_mixed_cell_VSMC_contr	VSMC_inflamed_fb-like	57	51.6742	8.84678	0.566343	0.602005	0.795716	10000	99715
0	Inflammatory_mixed_cell_VSMC_contr	VSMC_modul	11	4.9166	2.55211	0.0537946	2.38368	0.126463	10000	99715
0	Inflammatory_mixed_cell_VSMC_fb-like_DCNhi/LUMhi	Inflammatory_mixed_cell_VSMC_fb-like_DCNhi/LUMhi	1	10.6869	3.91802	0.00239976	-2.4724	0.00878451	10000	99715
0	Inflammatory_mixed_cell_VSMC_fb-like_DCNhi/LUMhi	Mac_C1Q	1	11.4469	3.80492	0.0009999	-2.74563	0.00407666	10000	99715
0	Inflammatory_mixed_cell_VSMC_fb-like_DCNhi/LUMhi	Mac_C1Q_CCL3hi	2	4.7232	2.37238	0.344766	-1.14788	0.552479	10000	99715
0	Inflammatory_mixed_cell_VSMC_fb-like_DCNhi/LUMhi	Mac_C1Q_CX3CR1	5	6.6895	2.8192	0.724928	-0.599283	0.945668	10000	99715
0	Inflammatory_mixed_cell_VSMC_fb-like_DCNhi/LUMhi	Mac_C1Q_CXCL10hi	0	5.1686	2.48338	0.0149985	-2.08128	0.0430985	10000	99715
0	Inflammatory_mixed_cell_VSMC_fb-like_DCNhi/LUMhi	Mac_C1Q_LUMhi	2	5.999	2.74936	0.170983	-1.45452	0.322044	10000	99715
0	Inflammatory_mixed_cell_VSMC_fb-like_DCNhi/LUMhi	Mac_C1Q_NR1H3hi/ITGAXhi	1	13.2122	4.17394	0.00059994	-2.92582	0.00258853	10000	99715
0	Inflammatory_mixed_cell_VSMC_fb-like_DCNhi/LUMhi	Mac_C1Q_SNHG14hi	1	5.5021	2.56694	0.069793	-1.75388	0.156881	10000	99715
0	Inflammatory_mixed_cell_VSMC_fb-like_DCNhi/LUMhi	Mac_HMOX1	0	10.1085	3.52263	0.00039996	-2.86959	0.00181131	10000	99715
0	Inflammatory_mixed_cell_VSMC_fb-like_DCNhi/LUMhi	Mac_HMOX1_CD22hi	2	20.1362	5.16529	0.00019998	-3.51117	0.000987527	10000	99715
0	Inflammatory_mixed_cell_VSMC_fb-like_DCNhi/LUMhi	Mac_HMOX1_FCER3Ahi	3	18.9522	4.92899	0.00019998	-3.23641	0.000987527	10000	99715
0	Inflammatory_mixed_cell_VSMC_fb-like_DCNhi/LUMhi	Mac_HMOX1_HSPA5hi	0	9.8634	3.49493	0.00019998	-2.8222	0.000987527	10000	99715
0	Inflammatory_mixed_cell_VSMC_fb-like_DCNhi/LUMhi	Mac_HMOX1_LGALS3hi	2	13.3868	4.09983	0.00219978	-2.77739	0.00813321	10000	99715
0	Inflammatory_mixed_cell_VSMC_fb-like_DCNhi/LUMhi	Mac_HMOX1_SPP1hi	0	8.7378	3.38299	0.00179982	-2.58286	0.00681923	10000	99715
0	Inflammatory_mixed_cell_VSMC_fb-like_DCNhi/LUMhi	Mac_HMOX1_ZEB2hi	2	16.855	4.64405	0.00019998	-3.19872	0.000987527	10000	99715
0	Inflammatory_mixed_cell_VSMC_fb-like_DCNhi/LUMhi	Mac_S100A8hi	1	10.4449	3.59137	0.00359964	-2.62989	0.0125643	10000	99715
0	Inflammatory_mixed_cell_VSMC_fb-like_DCNhi/LUMhi	Mac_TREM2hi	3	71.9242	12.9947	0.00019998	-5.30402	0.000987527	10000	99715
0	Inflammatory_mixed_cell_VSMC_fb-like_DCNhi/LUMhi	Mac_TREM2hi_G2M	0	11.8231	3.98924	0.00039996	-2.96375	0.00181131	10000	99715
0	Inflammatory_mixed_cell_VSMC_fb-like_DCNhi/LUMhi	Mac_TREM2hi_HSPA5hi	0	8.4524	3.3236	0.00159984	-2.54314	0.00615129	10000	99715
0	Inflammatory_mixed_cell_VSMC_fb-like_DCNhi/LUMhi	Mac_TREM2hi_LUMhi	1	5.2442	2.56779	0.0963904	-1.65286	0.203434	10000	99715
0	Inflammatory_mixed_cell_VSMC_fb-like_DCNhi/LUMhi	Mac_TREM2hi_S100A8hi	1	11.9518	4.18694	0.00119988	-2.6157	0.00477685	10000	99715
0	Inflammatory_mixed_cell_VSMC_fb-like_DCNhi/LUMhi	Mac_TREM2hi_SLC11A1hi	1	22.4266	5.50036	0.00019998	-3.89549	0.000987527	10000	99715
0	Inflammatory_mixed_cell_VSMC_fb-like_DCNhi/LUMhi	Mast-cell	2	2.8578	1.81201	0.940906	-0.473397	1	10000	99715
0	Inflammatory_mixed_cell_VSMC_fb-like_DCNhi/LUMhi	Neutrophil	3	24.2483	5.74759	0.00019998	-3.6969	0.000987527	10000	99715
0	Inflammatory_mixed_cell_VSMC_fb-like_DCNhi/LUMhi	Plasma-cell	2	5.4661	2.57306	0.224578	-1.34707	0.398558	10000	99715
0	Inflammatory_mixed_cell_VSMC_fb-like_DCNhi/LUMhi	VSMC_contr	41	45.7838	8.23718	0.621938	-0.580757	0.851125	10000	99715
0	Inflammatory_mixed_cell_VSMC_fb-like_DCNhi/LUMhi	VSMC_contr_ATF4hi	24	21.2972	5.17064	0.635736	0.522721	0.864713	10000	99715
0	Inflammatory_mixed_cell_VSMC_fb-like_DCNhi/LUMhi	VSMC_contr_CNN1hi	32	33.0928	7.35971	0.976902	-0.148484	1	10000	99715
0	Inflammatory_mixed_cell_VSMC_fb-like_DCNhi/LUMhi	VSMC_contr_HSPA5hi	13	10.4608	3.55225	0.540146	0.714815	0.769761	10000	99715
0	Inflammatory_mixed_cell_VSMC_fb-like_DCNhi/LUMhi	VSMC_contr_ITGB51hi	28	26.2315	5.83379	0.788321	0.303148	0.999098	10000	99715
0	Inflammatory_mixed_cell_VSMC_fb-like_DCNhi/LUMhi	VSMC_contr_MYH11hi	53	55.9352	9.29579	0.814919	-0.315756	1	10000	99715
0	Inflammatory_mixed_cell_VSMC_fb-like_DCNhi/LUMhi	VSMC_contr_PDGFDhi	12	12.4457	3.92564	1	-0.113536	1	10000	99715
0	Inflammatory_mixed_cell_VSMC_fb-like_DCNhi/LUMhi	VSMC_fb-like_DCNhi/LUMhi	10	52.3371	9.0885	0.00019998	-4.65831	0.000987527	10000	99715
0	Inflammatory_mixed_cell_VSMC_fb-like_DCNhi/LUMhi	VSMC_fb-like_HSPA5hi	24	31.0663	6.371	0.30077	-1.10913	0.498844	10000	99715
0	Inflammatory_mixed_cell_VSMC_fb-like_DCNhi/LUMhi	VSMC_fb-like_ITGBhi/ATF4hi	11	21.3148	5.30041	0.0445955	-1.94604	0.108182	10000	99715
0	Inflammatory_mixed_cell_VSMC_fb-like_DCNhi/LUMhi	VSMC_fb-like_PDGFDhi	15	17.142	4.68592	0.764724	-0.457114	0.979459	10000	99715
0	Inflammatory_mixed_cell_VSMC_fb-like_DCNhi/LUMhi	VSMC_fb-like_contr	27	40.6827	7.46864	0.0619938	-1.83202	0.142326	10000	99715
0	Inflammatory_mixed_cell_VSMC_fb-like_DCNhi/LUMhi	VSMC_inflamed	44	46.6553	8.16345	0.825117	-0.325267	1	10000	99715
0	Inflammatory_mixed_cell_VSMC_fb-like_DCNhi/LUMhi	VSMC_inflamed_CNN1hi	27	26.9242	6.0939	1	0.0124387	1	10000	99715
0	Inflammatory_mixed_cell_VSMC_fb-like_DCNhi/LUMhi	VSMC_inflamed_ITGB5hi	12	14.897	4.28329	0.60034	-0.676349	0.830227	10000	99715
0	Inflammatory_mixed_cell_VSMC_fb-like_DCNhi/LUMhi	VSMC_inflamed_PDGFDhi	2	7.0553	2.93183	0.0811919	-1.72428	0.177483	10000	99715
0	Inflammatory_mixed_cell_VSMC_fb-like_DCNhi/LUMhi	VSMC_inflamed_SNHG14hi	36	38.1827	7.34871	0.845515	-0.297018	1	10000	99715
0	Inflammatory_mixed_cell_VSMC_fb-like_DCNhi/LUMhi	VSMC_inflamed_fb-like	21	59.4656	9.76877	0.00019998	-3.93761	0.000987527	10000	99715
0	Inflammatory_mixed_cell_VSMC_fb-like_DCNhi/LUMhi	VSMC_modul	0	3.476	2.09371	0.0839916	-1.66021	0.182414	10000	99715
0	Mac_C1Q	Mac_C1Q	3	5.1727	2.50916	0.533347	-0.865908	0.762873	10000	99715
0	Mac_C1Q	Mac_C1Q_CCL3hi	8	5.9652	2.63032	0.50375	0.773594	0.731261	10000	99715
0	Mac_C1Q	Mac_C1Q_CX3CR1	17	8.7176	3.25245	0.030197	2.54651	0.0778421	10000	99715
0	Mac_C1Q	Mac_C1Q_CXCL10hi	7	5.2117	2.45261	0.559144	0.729142	0.788455	10000	99715
0	Mac_C1Q	Mac_C1Q_LUMhi	9	5.2519	2.4723	0.19838	1.51604	0.362015	10000	99715
0	Mac_C1Q	Mac_C1Q_NR1H3hi/ITGAXhi	2	11.7533	3.81778	0.00319968	-2.55471	0.0113118	10000	99715
0	Mac_C1Q	Mac_C1Q_SNHG14hi	8	6.6347	2.7541	0.689731	0.495734	0.91408	10000	99715
0	Mac_C1Q	Mac_HMOX1	0	9.2129	3.29022	0.00079992	-2.80008	0.00334491	10000	99715
0	Mac_C1Q	Mac_HMOX1_CD22hi	2	18.001	4.82777	0.00019998	-3.31436	0.000987527	10000	99715
0	Mac_C1Q	Mac_HMOX1_FCER3Ahi	24	20.3554	5.09078	0.509149	0.715921	0.736836	10000	99715
0	Mac_C1Q	Mac_HMOX1_HSPA5hi	4	9.5463	3.37352	0.111789	-1.64407	0.22928	10000	99715
0	Mac_C1Q	Mac_HMOX1_LGALS3hi	1	13.3737	4.17249	0.00039996	-2.96555	0.00181131	10000	99715
0	Mac_C1Q	Mac_HMOX1_SPP1hi	2	10.7148	3.72954	0.00919908	-2.3367	0.0283066	10000	99715
0	Mac_C1Q	Mac_HMOX1_ZEB2hi	14	17.9593	4.78951	0.49715	-0.82666	0.724247	10000	99715
0	Mac_C1Q	Mac_S100A8hi	5	9.3776	3.35419	0.230777	-1.30511	0.407014	10000	99715
0	Mac_C1Q	Mac_TREM2hi	3	78.2358	14.203	0.00019998	-5.29718	0.000987527	10000	99715
0	Mac_C1Q	Mac_TREM2hi_G2M	4	12.658	4.08258	0.0221978	-2.12072	0.0600248	10000	99715
0	Mac_C1Q	Mac_TREM2hi_HSPA5hi	0	9.4768	3.50423	0.00059994	-2.70438	0.00258853	10000	99715
0	Mac_C1Q	Mac_TREM2hi_LUMhi	1	5.9761	2.69235	0.0483952	-1.84824	0.115612	10000	99715
0	Mac_C1Q	Mac_TREM2hi_S100A8hi	2	16.7452	4.97378	0.00059994	-2.96459	0.00258853	10000	99715
0	Mac_C1Q	Mac_TREM2hi_SLC11A1hi	6	20.4969	5.2939	0.0019998	-2.73842	0.00746872	10000	99715
0	Mac_C1Q	Mast-cell	1	2.7466	1.75117	0.508949	-0.997392	0.736605	10000	99715
0	Mac_C1Q	Neutrophil	2	19.7767	5.17061	0.00019998	-3.43803	0.000987527	10000	99715
0	Mac_C1Q	Plasma-cell	3	4.6963	2.33295	0.665133	-0.727104	0.891446	10000	99715
0	Mac_C1Q	VSMC_contr	52	43.1896	7.8256	0.288771	1.12584	0.48384	10000	99715
0	Mac_C1Q	VSMC_contr_ATF4hi	16	22.8311	5.3786	0.232777	-1.27005	0.409874	10000	99715
0	Mac_C1Q	VSMC_contr_CNN1hi	24	48.0845	10.6718	0.00979902	-2.25683	0.0298883	10000	99715
0	Mac_C1Q	VSMC_contr_HSPA5hi	8	12.429	3.85795	0.30257	-1.14802	0.501197	10000	99715
0	Mac_C1Q	VSMC_contr_ITGB51hi	26	27.3338	6.12109	0.929507	-0.217902	1	10000	99715
0	Mac_C1Q	VSMC_contr_MYH11hi	49	46.6608	8.34194	0.79652	0.280414	1	10000	99715
0	Mac_C1Q	VSMC_contr_PDGFDhi	29	18.5177	5.03971	0.0627937	2.07994	0.143733	10000	99715
0	Mac_C1Q	VSMC_fb-like_DCNhi/LUMhi	10	48.3279	8.84504	0.00019998	-4.33326	0.000987527	10000	99715
0	Mac_C1Q	VSMC_fb-like_HSPA5hi	30	29.9515	6.21926	1	0.00779836	1	10000	99715
0	Mac_C1Q	VSMC_fb-like_ITGBhi/ATF4hi	15	14.6363	4.18698	0.979502	0.0868645	1	10000	99715
0	Mac_C1Q	VSMC_fb-like_PDGFDhi	59	15.4809	4.42947	0.00019998	9.82489	0.000987527	10000	99715
0	Mac_C1Q	VSMC_fb-like_contr	44	31.816	6.52437	0.0935906	1.86746	0.198937	10000	99715
0	Mac_C1Q	VSMC_inflamed	66	42.6282	7.83426	0.00779922	2.98328	0.0245104	10000	99715
0	Mac_C1Q	VSMC_inflamed_CNN1hi	17	27.0188	6.0455	0.10259	-1.65723	0.214056	10000	99715
0	Mac_C1Q	VSMC_inflamed_ITGB5hi	19	14.7014	4.20576	0.362964	1.02207	0.574155	10000	99715
0	Mac_C1Q	VSMC_inflamed_PDGFDhi	24	7.9219	3.02741	0.00019998	5.31085	0.000987527	10000	99715
0	Mac_C1Q	VSMC_inflamed_SNHG14hi	40	37.2267	7.1946	0.731127	0.38547	0.950694	10000	99715
0	Mac_C1Q	VSMC_inflamed_fb-like	30	51.8166	9.1637	0.00939906	-2.38076	0.0288569	10000	99715
0	Mac_C1Q	VSMC_modul	1	7.7759	3.40424	0.0211979	-1.99043	0.0578086	10000	99715
0	Mac_C1Q_CCL3hi	Mac_C1Q_CCL3hi	8	2.6786	1.74112	0.0219978	3.05631	0.0595715	10000	99715
0	Mac_C1Q_CCL3hi	Mac_C1Q_CX3CR1	18	8.7686	3.19172	0.0157984	2.8923	0.0450739	10000	99715
0	Mac_C1Q_CCL3hi	Mac_C1Q_CXCL10hi	5	3.3724	1.94024	0.511349	0.838867	0.739294	10000	99715
0	Mac_C1Q_CCL3hi	Mac_C1Q_LUMhi	4	3.2382	1.9102	0.812719	0.398807	1	10000	99715
0	Mac_C1Q_CCL3hi	Mac_C1Q_NR1H3hi/ITGAXhi	2	6.9401	2.87425	0.0793921	-1.71874	0.174158	10000	99715
0	Mac_C1Q_CCL3hi	Mac_C1Q_SNHG14hi	11	5.4708	2.49049	0.0689931	2.22012	0.155358	10000	99715
0	Mac_C1Q_CCL3hi	Mac_HMOX1	1	6.9609	2.83859	0.0211979	-2.09995	0.0578086	10000	99715
0	Mac_C1Q_CCL3hi	Mac_HMOX1_CD22hi	3	12.5485	4.0157	0.00859914	-2.37779	0.0266832	10000	99715
0	Mac_C1Q_CCL3hi	Mac_HMOX1_FCER3Ahi	31	16.176	4.44972	0.00459954	3.33144	0.0155168	10000	99715
0	Mac_C1Q_CCL3hi	Mac_HMOX1_HSPA5hi	4	7.1004	2.88786	0.377762	-1.0736	0.592078	10000	99715
0	Mac_C1Q_CCL3hi	Mac_HMOX1_LGALS3hi	3	12.3703	4.02517	0.00959904	-2.32793	0.0293706	10000	99715
0	Mac_C1Q_CCL3hi	Mac_HMOX1_SPP1hi	0	7.7966	3.16408	0.0029997	-2.46409	0.0107002	10000	99715
0	Mac_C1Q_CCL3hi	Mac_HMOX1_ZEB2hi	16	13.8249	4.197	0.642736	0.518251	0.870924	10000	99715
0	Mac_C1Q_CCL3hi	Mac_S100A8hi	4	5.6941	2.55991	0.688731	-0.661782	0.91328	10000	99715
0	Mac_C1Q_CCL3hi	Mac_TREM2hi	5	51.926	11.0149	0.00019998	-4.26022	0.000987527	10000	99715
0	Mac_C1Q_CCL3hi	Mac_TREM2hi_G2M	1	8.5507	3.2585	0.00619938	-2.31723	0.0201046	10000	99715
0	Mac_C1Q_CCL3hi	Mac_TREM2hi_HSPA5hi	0	6.4948	2.8531	0.00659934	-2.2764	0.0212281	10000	99715
0	Mac_C1Q_CCL3hi	Mac_TREM2hi_LUMhi	0	4.4569	2.27305	0.0329967	-1.96076	0.0839153	10000	99715
0	Mac_C1Q_CCL3hi	Mac_TREM2hi_S100A8hi	0	12.4568	4.1809	0.00039996	-2.97945	0.00181131	10000	99715
0	Mac_C1Q_CCL3hi	Mac_TREM2hi_SLC11A1hi	2	13.2848	4.14797	0.00079992	-2.72056	0.00334491	10000	99715
0	Mac_C1Q_CCL3hi	Mast-cell	0	1.7423	1.3759	0.374363	-1.2663	0.588074	10000	99715
0	Mac_C1Q_CCL3hi	Neutrophil	0	9.7832	3.42821	0.00059994	-2.85374	0.00258853	10000	99715
0	Mac_C1Q_CCL3hi	Plasma-cell	0	3.1785	1.8885	0.09979	-1.68308	0.209113	10000	99715
0	Mac_C1Q_CCL3hi	VSMC_contr	43	47.6536	8.53755	0.659334	-0.545074	0.886412	10000	99715
0	Mac_C1Q_CCL3hi	VSMC_contr_ATF4hi	15	25.4846	5.83369	0.0639936	-1.79725	0.145936	10000	99715
0	Mac_C1Q_CCL3hi	VSMC_contr_CNN1hi	20	67.1167	13.3257	0.00019998	-3.53577	0.000987527	10000	99715
0	Mac_C1Q_CCL3hi	VSMC_contr_HSPA5hi	16	15.0185	4.2891	0.866113	0.228836	1	10000	99715
0	Mac_C1Q_CCL3hi	VSMC_contr_ITGB51hi	11	33.0149	6.9014	0.00039996	-3.18992	0.00181131	10000	99715
0	Mac_C1Q_CCL3hi	VSMC_contr_MYH11hi	18	50.1915	9.16805	0.00019998	-3.51127	0.000987527	10000	99715
0	Mac_C1Q_CCL3hi	VSMC_contr_PDGFDhi	12	22.9733	5.74903	0.0475952	-1.90872	0.114019	10000	99715
0	Mac_C1Q_CCL3hi	VSMC_fb-like_DCNhi/LUMhi	7	31.0834	6.968	0.00019998	-3.45629	0.000987527	10000	99715
0	Mac_C1Q_CCL3hi	VSMC_fb-like_HSPA5hi	35	32.1491	6.56554	0.689331	0.434222	0.91378	10000	99715
0	Mac_C1Q_CCL3hi	VSMC_fb-like_ITGBhi/ATF4hi	10	14.1672	4.09896	0.376362	-1.01665	0.59031	10000	99715
0	Mac_C1Q_CCL3hi	VSMC_fb-like_PDGFDhi	40	14.528	4.20968	0.00019998	6.05081	0.000987527	10000	99715
0	Mac_C1Q_CCL3hi	VSMC_fb-like_contr	44	26.9344	6.04601	0.0111989	2.82262	0.0335502	10000	99715
0	Mac_C1Q_CCL3hi	VSMC_inflamed	66	39.6774	7.58477	0.00239976	3.47045	0.00878451	10000	99715
0	Mac_C1Q_CCL3hi	VSMC_inflamed_CNN1hi	9	24.5162	5.64673	0.00219978	-2.74782	0.00813321	10000	99715
0	Mac_C1Q_CCL3hi	VSMC_inflamed_ITGB5hi	13	13.9481	4.05342	0.957904	-0.233901	1	10000	99715
0	Mac_C1Q_CCL3hi	VSMC_inflamed_PDGFDhi	13	6.8917	2.78922	0.0621938	2.18996	0.142652	10000	99715
0	Mac_C1Q_CCL3hi	VSMC_inflamed_SNHG14hi	29	33.8225	6.90371	0.550345	-0.698538	0.779655	10000	99715
0	Mac_C1Q_CCL3hi	VSMC_inflamed_fb-like	18	32.8634	6.93541	0.0219978	-2.14312	0.0595715	10000	99715
0	Mac_C1Q_CCL3hi	VSMC_modul	4	11.6604	4.40451	0.0705929	-1.73922	0.158312	10000	99715
0	Mac_C1Q_CX3CR1	Mac_C1Q_CX3CR1	28	8.9332	3.34475	0.00019998	5.70052	0.000987527	10000	99715
0	Mac_C1Q_CX3CR1	Mac_C1Q_CXCL10hi	8	4.2846	2.20631	0.168383	1.68399	0.318106	10000	99715
0	Mac_C1Q_CX3CR1	Mac_C1Q_LUMhi	15	4.7166	2.30584	0.00059994	4.45973	0.00258853	10000	99715
0	Mac_C1Q_CX3CR1	Mac_C1Q_NR1H3hi/ITGAXhi	1	9.4789	3.41095	0.00279972	-2.48579	0.0100569	10000	99715
0	Mac_C1Q_CX3CR1	Mac_C1Q_SNHG14hi	44	10.0594	3.54162	0.00019998	9.58335	0.000987527	10000	99715
0	Mac_C1Q_CX3CR1	Mac_HMOX1	8	11.8731	3.77441	0.378962	-1.02615	0.593404	10000	99715
0	Mac_C1Q_CX3CR1	Mac_HMOX1_CD22hi	9	20.0412	5.16768	0.0209979	-2.13659	0.0573353	10000	99715
0	Mac_C1Q_CX3CR1	Mac_HMOX1_FCER3Ahi	66	29.6305	6.32468	0.00019998	5.75041	0.000987527	10000	99715
0	Mac_C1Q_CX3CR1	Mac_HMOX1_HSPA5hi	12	12.2229	3.9175	1	-0.0568985	1	10000	99715
0	Mac_C1Q_CX3CR1	Mac_HMOX1_LGALS3hi	2	20.8607	5.32084	0.00019998	-3.54469	0.000987527	10000	99715
0	Mac_C1Q_CX3CR1	Mac_HMOX1_SPP1hi	1	10.1454	3.56054	0.00239976	-2.56854	0.00878451	10000	99715
0	Mac_C1Q_CX3CR1	Mac_HMOX1_ZEB2hi	23	22.423	5.50927	0.948505	0.104733	1	10000	99715
0	Mac_C1Q_CX3CR1	Mac_S100A8hi	4	8.2797	3.11016	0.206979	-1.37604	0.373913	10000	99715
0	Mac_C1Q_CX3CR1	Mac_TREM2hi	16	71.4867	12.3696	0.00019998	-4.48575	0.000987527	10000	99715
0	Mac_C1Q_CX3CR1	Mac_TREM2hi_G2M	7	12.401	3.94548	0.20118	-1.36891	0.366055	10000	99715
0	Mac_C1Q_CX3CR1	Mac_TREM2hi_HSPA5hi	1	8.8392	3.30341	0.00619938	-2.37306	0.0201046	10000	99715
0	Mac_C1Q_CX3CR1	Mac_TREM2hi_LUMhi	1	6.0108	2.71538	0.0509949	-1.84534	0.121007	10000	99715
0	Mac_C1Q_CX3CR1	Mac_TREM2hi_S100A8hi	1	17.4449	4.99051	0.00019998	-3.29524	0.000987527	10000	99715
0	Mac_C1Q_CX3CR1	Mac_TREM2hi_SLC11A1hi	13	19.0127	5.04204	0.261774	-1.19251	0.448698	10000	99715
0	Mac_C1Q_CX3CR1	Mast-cell	5	2.3938	1.6379	0.211779	1.59118	0.380589	10000	99715
0	Mac_C1Q_CX3CR1	Neutrophil	4	12.4471	3.87546	0.0181982	-2.17964	0.050916	10000	99715
0	Mac_C1Q_CX3CR1	Plasma-cell	10	4.128	2.21333	0.0327967	2.65302	0.0835219	10000	99715
0	Mac_C1Q_CX3CR1	VSMC_contr	180	93.288	12.0304	0.00019998	7.20772	0.000987527	10000	99715
0	Mac_C1Q_CX3CR1	VSMC_contr_ATF4hi	42	47.9234	8.07342	0.515348	-0.733691	0.743445	10000	99715
0	Mac_C1Q_CX3CR1	VSMC_contr_CNN1hi	75	121.86	17.2777	0.00179982	-2.71215	0.00681923	10000	99715
0	Mac_C1Q_CX3CR1	VSMC_contr_HSPA5hi	30	32.0699	6.32843	0.834717	-0.32708	1	10000	99715
0	Mac_C1Q_CX3CR1	VSMC_contr_ITGB51hi	89	65.9709	9.65742	0.0269973	2.3846	0.0709733	10000	99715
0	Mac_C1Q_CX3CR1	VSMC_contr_MYH11hi	135	87.1965	12.1302	0.00119988	3.94088	0.00477685	10000	99715
0	Mac_C1Q_CX3CR1	VSMC_contr_PDGFDhi	50	45.2049	8.09791	0.578342	0.592141	0.807804	10000	99715
0	Mac_C1Q_CX3CR1	VSMC_fb-like_DCNhi/LUMhi	26	46.816	8.49054	0.00859914	-2.45167	0.0266832	10000	99715
0	Mac_C1Q_CX3CR1	VSMC_fb-like_HSPA5hi	109	68.4249	9.65354	0.00039996	4.20313	0.00181131	10000	99715
0	Mac_C1Q_CX3CR1	VSMC_fb-like_ITGBhi/ATF4hi	35	27.6371	5.84282	0.248175	1.26016	0.430816	10000	99715
0	Mac_C1Q_CX3CR1	VSMC_fb-like_PDGFDhi	62	27.2087	5.91114	0.00019998	5.88572	0.000987527	10000	99715
0	Mac_C1Q_CX3CR1	VSMC_fb-like_contr	124	47.9499	8.16081	0.00019998	9.31894	0.000987527	10000	99715
0	Mac_C1Q_CX3CR1	VSMC_inflamed	192	77.7833	10.4219	0.00019998	10.9593	0.000987527	10000	99715
0	Mac_C1Q_CX3CR1	VSMC_inflamed_CNN1hi	51	50.7687	8.15817	0.9973	0.0283519	1	10000	99715
0	Mac_C1Q_CX3CR1	VSMC_inflamed_ITGB5hi	36	30.3471	6.06874	0.392161	0.931478	0.608413	10000	99715
0	Mac_C1Q_CX3CR1	VSMC_inflamed_PDGFDhi	13	13.6643	4.0138	1	-0.165504	1	10000	99715
0	Mac_C1Q_CX3CR1	VSMC_inflamed_SNHG14hi	71	64.5836	9.50388	0.520348	0.675135	0.748811	10000	99715
0	Mac_C1Q_CX3CR1	VSMC_inflamed_fb-like	69	54.8128	8.80523	0.128987	1.61122	0.25727	10000	99715
0	Mac_C1Q_CX3CR1	VSMC_modul	9	19.0222	5.52524	0.0533947	-1.81389	0.125683	10000	99715
0	Mac_C1Q_CXCL10hi	Mac_C1Q_CXCL10hi	3	1.4485	1.26576	0.352765	1.22575	0.562462	10000	99715
0	Mac_C1Q_CXCL10hi	Mac_C1Q_LUMhi	4	2.5699	1.68503	0.522548	0.848711	0.75101	10000	99715
0	Mac_C1Q_CXCL10hi	Mac_C1Q_NR1H3hi/ITGAXhi	0	5.379	2.55389	0.0157984	-2.1062	0.0450739	10000	99715
0	Mac_C1Q_CXCL10hi	Mac_C1Q_SNHG14hi	2	3.2091	1.88207	0.777722	-0.642432	0.990363	10000	99715
0	Mac_C1Q_CXCL10hi	Mac_HMOX1	1	4.3102	2.20843	0.175182	-1.49889	0.32841	10000	99715
0	Mac_C1Q_CXCL10hi	Mac_HMOX1_CD22hi	2	8.0248	3.12886	0.0425957	-1.92556	0.104077	10000	99715
0	Mac_C1Q_CXCL10hi	Mac_HMOX1_FCER3Ahi	11	9.7691	3.41976	0.779922	0.359937	0.992136	10000	99715
0	Mac_C1Q_CXCL10hi	Mac_HMOX1_HSPA5hi	4	4.2426	2.18608	1	-0.110975	1	10000	99715
0	Mac_C1Q_CXCL10hi	Mac_HMOX1_LGALS3hi	0	5.7417	2.61591	0.0119988	-2.19492	0.0356139	10000	99715
0	Mac_C1Q_CXCL10hi	Mac_HMOX1_SPP1hi	1	4.7498	2.44369	0.138586	-1.53449	0.272538	10000	99715
0	Mac_C1Q_CXCL10hi	Mac_HMOX1_ZEB2hi	6	8.5752	3.23459	0.553145	-0.796145	0.782599	10000	99715
0	Mac_C1Q_CXCL10hi	Mac_S100A8hi	2	4.4804	2.24553	0.39836	-1.10459	0.615777	10000	99715
0	Mac_C1Q_CXCL10hi	Mac_TREM2hi	5	36.0724	9.6178	0.00019998	-3.23072	0.000987527	10000	99715
0	Mac_C1Q_CXCL10hi	Mac_TREM2hi_G2M	1	5.7155	2.67984	0.0693931	-1.75962	0.156087	10000	99715
0	Mac_C1Q_CXCL10hi	Mac_TREM2hi_HSPA5hi	0	4.2736	2.31999	0.0453955	-1.84208	0.109654	10000	99715
0	Mac_C1Q_CXCL10hi	Mac_TREM2hi_LUMhi	1	3.1886	1.94962	0.39636	-1.12258	0.613792	10000	99715
0	Mac_C1Q_CXCL10hi	Mac_TREM2hi_S100A8hi	0	7.584	3.27789	0.00519948	-2.31369	0.017269	10000	99715
0	Mac_C1Q_CXCL10hi	Mac_TREM2hi_SLC11A1hi	3	10.2957	3.67362	0.0311969	-1.98597	0.0800503	10000	99715
0	Mac_C1Q_CXCL10hi	Mast-cell	0	1.4761	1.26279	0.483152	-1.16892	0.70867	10000	99715
0	Mac_C1Q_CXCL10hi	Neutrophil	0	9.646	3.52413	0.0009999	-2.73713	0.00407666	10000	99715
0	Mac_C1Q_CXCL10hi	Plasma-cell	4	2.389	1.63868	0.452955	0.983107	0.676844	10000	99715
0	Mac_C1Q_CXCL10hi	VSMC_contr	19	25.5701	6.10632	0.323568	-1.07595	0.526658	10000	99715
0	Mac_C1Q_CXCL10hi	VSMC_contr_ATF4hi	6	14.6938	4.36738	0.0385961	-1.99062	0.095758	10000	99715
0	Mac_C1Q_CXCL10hi	VSMC_contr_CNN1hi	6	34.4454	9.53086	0.00039996	-2.98456	0.00181131	10000	99715
0	Mac_C1Q_CXCL10hi	VSMC_contr_HSPA5hi	3	6.9585	2.85933	0.207379	-1.38441	0.374434	10000	99715
0	Mac_C1Q_CXCL10hi	VSMC_contr_ITGB51hi	17	17.4449	4.95011	1	-0.0898768	1	10000	99715
0	Mac_C1Q_CXCL10hi	VSMC_contr_MYH11hi	17	29.7308	6.80535	0.0567943	-1.87071	0.132417	10000	99715
0	Mac_C1Q_CXCL10hi	VSMC_contr_PDGFDhi	4	11.5161	4.05432	0.0477952	-1.85385	0.114394	10000	99715
0	Mac_C1Q_CXCL10hi	VSMC_fb-like_DCNhi/LUMhi	5	23.6691	6.17212	0.00079992	-3.02475	0.00334491	10000	99715
0	Mac_C1Q_CXCL10hi	VSMC_fb-like_HSPA5hi	16	16.4103	4.54457	1	-0.0902835	1	10000	99715
0	Mac_C1Q_CXCL10hi	VSMC_fb-like_ITGBhi/ATF4hi	10	8.8634	3.1989	0.80012	0.35531	1	10000	99715
0	Mac_C1Q_CXCL10hi	VSMC_fb-like_PDGFDhi	16	8.6718	3.21889	0.0557944	2.27662	0.130457	10000	99715
0	Mac_C1Q_CXCL10hi	VSMC_fb-like_contr	26	17.1211	4.71596	0.0885911	1.88274	0.190374	10000	99715
0	Mac_C1Q_CXCL10hi	VSMC_inflamed	34	24.7884	5.94392	0.159784	1.54975	0.305444	10000	99715
0	Mac_C1Q_CXCL10hi	VSMC_inflamed_CNN1hi	6	14.7593	4.4298	0.0385961	-1.97736	0.095758	10000	99715
0	Mac_C1Q_CXCL10hi	VSMC_inflamed_ITGB5hi	10	8.3776	3.14039	0.673533	0.516625	0.898978	10000	99715
0	Mac_C1Q_CXCL10hi	VSMC_inflamed_PDGFDhi	7	4.4441	2.24153	0.349365	1.14025	0.558152	10000	99715
0	Mac_C1Q_CXCL10hi	VSMC_inflamed_SNHG14hi	17	21.4421	5.60004	0.49775	-0.793226	0.724864	10000	99715
0	Mac_C1Q_CXCL10hi	VSMC_inflamed_fb-like	14	27.4323	6.57463	0.030197	-2.04305	0.0778421	10000	99715
0	Mac_C1Q_CXCL10hi	VSMC_modul	2	6.2265	3.14636	0.207979	-1.3433	0.375187	10000	99715
0	Mac_C1Q_LUMhi	Mac_C1Q_LUMhi	4	1.4116	1.25642	0.127187	2.06014	0.254368	10000	99715
0	Mac_C1Q_LUMhi	Mac_C1Q_NR1H3hi/ITGAXhi	4	6.2368	2.76542	0.561744	-0.808848	0.791123	10000	99715
0	Mac_C1Q_LUMhi	Mac_C1Q_SNHG14hi	9	3.4113	1.95416	0.0235976	2.8599	0.0632858	10000	99715
0	Mac_C1Q_LUMhi	Mac_HMOX1	3	5.1441	2.43338	0.534947	-0.88112	0.764627	10000	99715
0	Mac_C1Q_LUMhi	Mac_HMOX1_CD22hi	1	9.7796	3.4934	0.00279972	-2.5132	0.0100569	10000	99715
0	Mac_C1Q_LUMhi	Mac_HMOX1_FCER3Ahi	21	10.554	3.61003	0.0137986	2.89361	0.0401481	10000	99715
0	Mac_C1Q_LUMhi	Mac_HMOX1_HSPA5hi	4	5.1624	2.46256	0.847315	-0.472028	1	10000	99715
0	Mac_C1Q_LUMhi	Mac_HMOX1_LGALS3hi	1	7.9219	3.1637	0.0153985	-2.18791	0.0441034	10000	99715
0	Mac_C1Q_LUMhi	Mac_HMOX1_SPP1hi	2	6.1806	2.82874	0.150585	-1.4779	0.29118	10000	99715
0	Mac_C1Q_LUMhi	Mac_HMOX1_ZEB2hi	11	9.5553	3.43912	0.725727	0.420078	0.94641	10000	99715
0	Mac_C1Q_LUMhi	Mac_S100A8hi	2	4.8006	2.35097	0.329567	-1.19126	0.534019	10000	99715
0	Mac_C1Q_LUMhi	Mac_TREM2hi	9	45.3172	10.5817	0.00019998	-3.43208	0.000987527	10000	99715
0	Mac_C1Q_LUMhi	Mac_TREM2hi_G2M	0	7.3943	3.04316	0.00239976	-2.42981	0.00878451	10000	99715
0	Mac_C1Q_LUMhi	Mac_TREM2hi_HSPA5hi	0	5.5446	2.67604	0.0143986	-2.07194	0.041621	10000	99715
0	Mac_C1Q_LUMhi	Mac_TREM2hi_LUMhi	0	3.6262	2.06772	0.0771923	-1.75372	0.170275	10000	99715
0	Mac_C1Q_LUMhi	Mac_TREM2hi_S100A8hi	0	9.6439	3.7167	0.00159984	-2.59474	0.00615129	10000	99715
0	Mac_C1Q_LUMhi	Mac_TREM2hi_SLC11A1hi	3	11.4986	3.85058	0.0149985	-2.20709	0.0430985	10000	99715
0	Mac_C1Q_LUMhi	Mast-cell	1	1.2085	1.12873	1	-0.184721	1	10000	99715
0	Mac_C1Q_LUMhi	Neutrophil	2	9.3034	3.4465	0.0213979	-2.11908	0.0582376	10000	99715
0	Mac_C1Q_LUMhi	Plasma-cell	5	2.3407	1.60848	0.19878	1.6533	0.362619	10000	99715
0	Mac_C1Q_LUMhi	VSMC_contr	41	23.1908	5.76878	0.00739926	3.08717	0.0234292	10000	99715
0	Mac_C1Q_LUMhi	VSMC_contr_ATF4hi	12	12.4859	3.97827	1	-0.122139	1	10000	99715
0	Mac_C1Q_LUMhi	VSMC_contr_CNN1hi	13	25.7648	7.62563	0.0783922	-1.67393	0.172467	10000	99715
0	Mac_C1Q_LUMhi	VSMC_contr_HSPA5hi	8	6.4915	2.72351	0.658334	0.55388	0.885649	10000	99715
0	Mac_C1Q_LUMhi	VSMC_contr_ITGB51hi	10	14.1918	4.32074	0.40176	-0.970157	0.619448	10000	99715
0	Mac_C1Q_LUMhi	VSMC_contr_MYH11hi	36	27.6542	6.49849	0.238376	1.28427	0.417184	10000	99715
0	Mac_C1Q_LUMhi	VSMC_contr_PDGFDhi	8	9.1206	3.4948	0.925307	-0.320647	1	10000	99715
0	Mac_C1Q_LUMhi	VSMC_fb-like_DCNhi/LUMhi	13	25.6142	6.43733	0.0405959	-1.95954	0.0998928	10000	99715
0	Mac_C1Q_LUMhi	VSMC_fb-like_HSPA5hi	27	15.2459	4.38048	0.0179982	2.68329	0.0504138	10000	99715
0	Mac_C1Q_LUMhi	VSMC_fb-like_ITGBhi/ATF4hi	16	7.4027	2.87763	0.0135986	2.98764	0.0396538	10000	99715
0	Mac_C1Q_LUMhi	VSMC_fb-like_PDGFDhi	25	7.5717	3.04369	0.00019998	5.72604	0.000987527	10000	99715
0	Mac_C1Q_LUMhi	VSMC_fb-like_contr	43	16.8381	4.68413	0.00019998	5.58522	0.000987527	10000	99715
0	Mac_C1Q_LUMhi	VSMC_inflamed	59	22.0262	5.53356	0.00019998	6.68174	0.000987527	10000	99715
0	Mac_C1Q_LUMhi	VSMC_inflamed_CNN1hi	11	13.5796	4.27847	0.659934	-0.602926	0.887122	10000	99715
0	Mac_C1Q_LUMhi	VSMC_inflamed_ITGB5hi	16	7.2905	2.90852	0.0127987	2.99447	0.0376277	10000	99715
0	Mac_C1Q_LUMhi	VSMC_inflamed_PDGFDhi	18	3.6324	2.02358	0.00019998	7.10009	0.000987527	10000	99715
0	Mac_C1Q_LUMhi	VSMC_inflamed_SNHG14hi	25	19.6525	5.27666	0.352165	1.01343	0.561724	10000	99715
0	Mac_C1Q_LUMhi	VSMC_inflamed_fb-like	37	25.7434	6.32869	0.105389	1.77866	0.218672	10000	99715
0	Mac_C1Q_LUMhi	VSMC_modul	2	3.8094	2.38371	0.648335	-0.759069	0.875776	10000	99715
0	Mac_C1Q_NR1H3hi/ITGAXhi	Mac_C1Q_NR1H3hi/ITGAXhi	0	9.4885	3.54577	0.00119988	-2.67601	0.00477685	10000	99715
0	Mac_C1Q_NR1H3hi/ITGAXhi	Mac_C1Q_SNHG14hi	4	8.3844	3.14812	0.19958	-1.39271	0.363862	10000	99715
0	Mac_C1Q_NR1H3hi/ITGAXhi	Mac_HMOX1	0	12.6798	3.95022	0.00019998	-3.20989	0.000987527	10000	99715
0	Mac_C1Q_NR1H3hi/ITGAXhi	Mac_HMOX1_CD22hi	0	27.5285	6.08367	0.00019998	-4.52499	0.000987527	10000	99715
0	Mac_C1Q_NR1H3hi/ITGAXhi	Mac_HMOX1_FCER3Ahi	5	22.9942	5.5194	0.00039996	-3.26017	0.00181131	10000	99715
0	Mac_C1Q_NR1H3hi/ITGAXhi	Mac_HMOX1_HSPA5hi	0	13.5664	4.13115	0.00019998	-3.28393	0.000987527	10000	99715
0	Mac_C1Q_NR1H3hi/ITGAXhi	Mac_HMOX1_LGALS3hi	2	23.5671	5.6802	0.00019998	-3.79689	0.000987527	10000	99715
0	Mac_C1Q_NR1H3hi/ITGAXhi	Mac_HMOX1_SPP1hi	2	19.2241	5.22805	0.00019998	-3.29456	0.000987527	10000	99715
0	Mac_C1Q_NR1H3hi/ITGAXhi	Mac_HMOX1_ZEB2hi	3	24.5307	5.72535	0.00019998	-3.76059	0.000987527	10000	99715
0	Mac_C1Q_NR1H3hi/ITGAXhi	Mac_S100A8hi	0	11.8988	3.88553	0.00039996	-3.06233	0.00181131	10000	99715
0	Mac_C1Q_NR1H3hi/ITGAXhi	Mac_TREM2hi	1	130.202	18.2692	0.00019998	-7.07215	0.000987527	10000	99715
0	Mac_C1Q_NR1H3hi/ITGAXhi	Mac_TREM2hi_G2M	0	20.1909	5.2439	0.00019998	-3.85036	0.000987527	10000	99715
0	Mac_C1Q_NR1H3hi/ITGAXhi	Mac_TREM2hi_HSPA5hi	0	16.4936	4.7363	0.00019998	-3.48238	0.000987527	10000	99715
0	Mac_C1Q_NR1H3hi/ITGAXhi	Mac_TREM2hi_LUMhi	0	8.5175	3.28014	0.00119988	-2.59669	0.00477685	10000	99715
0	Mac_C1Q_NR1H3hi/ITGAXhi	Mac_TREM2hi_S100A8hi	0	30.3287	6.81317	0.00019998	-4.45148	0.000987527	10000	99715
0	Mac_C1Q_NR1H3hi/ITGAXhi	Mac_TREM2hi_SLC11A1hi	1	30.2433	6.53563	0.00019998	-4.47444	0.000987527	10000	99715
0	Mac_C1Q_NR1H3hi/ITGAXhi	Mast-cell	0	3.1212	1.91951	0.121188	-1.62604	0.244504	10000	99715
0	Mac_C1Q_NR1H3hi/ITGAXhi	Neutrophil	1	20.1443	5.18016	0.00019998	-3.6957	0.000987527	10000	99715
0	Mac_C1Q_NR1H3hi/ITGAXhi	Plasma-cell	0	6.3292	2.7693	0.00479952	-2.28549	0.0160767	10000	99715
0	Mac_C1Q_NR1H3hi/ITGAXhi	VSMC_contr	12	33.8772	6.90176	0.00039996	-3.1698	0.00181131	10000	99715
0	Mac_C1Q_NR1H3hi/ITGAXhi	VSMC_contr_ATF4hi	6	16.9548	4.6764	0.0115988	-2.34257	0.0345743	10000	99715
0	Mac_C1Q_NR1H3hi/ITGAXhi	VSMC_contr_CNN1hi	2	33.8781	8.58441	0.00019998	-3.71349	0.000987527	10000	99715
0	Mac_C1Q_NR1H3hi/ITGAXhi	VSMC_contr_HSPA5hi	1	8.1136	3.13804	0.00979902	-2.26689	0.0298883	10000	99715
0	Mac_C1Q_NR1H3hi/ITGAXhi	VSMC_contr_ITGB51hi	4	20.9958	5.34086	0.00019998	-3.18222	0.000987527	10000	99715
0	Mac_C1Q_NR1H3hi/ITGAXhi	VSMC_contr_MYH11hi	9	44.2995	8.24942	0.00019998	-4.27903	0.000987527	10000	99715
0	Mac_C1Q_NR1H3hi/ITGAXhi	VSMC_contr_PDGFDhi	0	13.7752	4.31908	0.00019998	-3.18938	0.000987527	10000	99715
0	Mac_C1Q_NR1H3hi/ITGAXhi	VSMC_fb-like_DCNhi/LUMhi	4	60.6483	10.0524	0.00019998	-5.63529	0.000987527	10000	99715
0	Mac_C1Q_NR1H3hi/ITGAXhi	VSMC_fb-like_HSPA5hi	8	26.6113	6.01269	0.00059994	-3.09534	0.00258853	10000	99715
0	Mac_C1Q_NR1H3hi/ITGAXhi	VSMC_fb-like_ITGBhi/ATF4hi	4	14.5782	4.25729	0.00519948	-2.48473	0.017269	10000	99715
0	Mac_C1Q_NR1H3hi/ITGAXhi	VSMC_fb-like_PDGFDhi	4	14.7795	4.32586	0.0059994	-2.49187	0.0195472	10000	99715
0	Mac_C1Q_NR1H3hi/ITGAXhi	VSMC_fb-like_contr	13	34.84	6.95319	0.00059994	-3.14101	0.00258853	10000	99715
0	Mac_C1Q_NR1H3hi/ITGAXhi	VSMC_inflamed	16	29.9776	6.4167	0.0217978	-2.17831	0.0591167	10000	99715
0	Mac_C1Q_NR1H3hi/ITGAXhi	VSMC_inflamed_CNN1hi	7	16.5486	4.65034	0.0327967	-2.05331	0.0835219	10000	99715
0	Mac_C1Q_NR1H3hi/ITGAXhi	VSMC_inflamed_ITGB5hi	5	9.0871	3.33291	0.275972	-1.22628	0.467451	10000	99715
0	Mac_C1Q_NR1H3hi/ITGAXhi	VSMC_inflamed_PDGFDhi	3	4.2949	2.19917	0.793321	-0.588814	1	10000	99715
0	Mac_C1Q_NR1H3hi/ITGAXhi	VSMC_inflamed_SNHG14hi	6	27.8056	6.27141	0.00019998	-3.47698	0.000987527	10000	99715
0	Mac_C1Q_NR1H3hi/ITGAXhi	VSMC_inflamed_fb-like	11	42.5964	8.19577	0.00019998	-3.85521	0.000987527	10000	99715
0	Mac_C1Q_NR1H3hi/ITGAXhi	VSMC_modul	0	4.5994	2.59039	0.0477952	-1.77556	0.114394	10000	99715
0	Mac_C1Q_SNHG14hi	Mac_C1Q_SNHG14hi	6	3.313	1.99229	0.259574	1.3487	0.44613	10000	99715
0	Mac_C1Q_SNHG14hi	Mac_HMOX1	8	8.0197	3.07969	1	-0.00639674	1	10000	99715
0	Mac_C1Q_SNHG14hi	Mac_HMOX1_CD22hi	5	15.4712	4.40604	0.009999	-2.37656	0.0304303	10000	99715
0	Mac_C1Q_SNHG14hi	Mac_HMOX1_FCER3Ahi	35	18.3493	4.90384	0.00319968	3.39544	0.0113118	10000	99715
0	Mac_C1Q_SNHG14hi	Mac_HMOX1_HSPA5hi	8	8.5215	3.22585	1	-0.161663	1	10000	99715
0	Mac_C1Q_SNHG14hi	Mac_HMOX1_LGALS3hi	10	14.4459	4.3791	0.371363	-1.01526	0.584308	10000	99715
0	Mac_C1Q_SNHG14hi	Mac_HMOX1_SPP1hi	5	8.5078	3.28709	0.358964	-1.06715	0.569318	10000	99715
0	Mac_C1Q_SNHG14hi	Mac_HMOX1_ZEB2hi	21	16.1587	4.55488	0.337566	1.06288	0.543659	10000	99715
0	Mac_C1Q_SNHG14hi	Mac_S100A8hi	2	6.1535	2.67124	0.140386	-1.55489	0.275372	10000	99715
0	Mac_C1Q_SNHG14hi	Mac_TREM2hi	6	57.7879	11.7007	0.00019998	-4.42604	0.000987527	10000	99715
0	Mac_C1Q_SNHG14hi	Mac_TREM2hi_G2M	4	9.6561	3.51255	0.107989	-1.61025	0.223087	10000	99715
0	Mac_C1Q_SNHG14hi	Mac_TREM2hi_HSPA5hi	0	7.2387	3.02287	0.00259974	-2.39465	0.00942115	10000	99715
0	Mac_C1Q_SNHG14hi	Mac_TREM2hi_LUMhi	1	4.742	2.31137	0.118988	-1.61895	0.241029	10000	99715
0	Mac_C1Q_SNHG14hi	Mac_TREM2hi_S100A8hi	1	14.2439	4.53745	0.00039996	-2.9188	0.00181131	10000	99715
0	Mac_C1Q_SNHG14hi	Mac_TREM2hi_SLC11A1hi	1	15.0523	4.41493	0.00019998	-3.18291	0.000987527	10000	99715
0	Mac_C1Q_SNHG14hi	Mast-cell	0	1.7676	1.38996	0.373963	-1.27169	0.587571	10000	99715
0	Mac_C1Q_SNHG14hi	Neutrophil	2	10.0612	3.55888	0.0111989	-2.26509	0.0335502	10000	99715
0	Mac_C1Q_SNHG14hi	Plasma-cell	1	3.4824	2.00027	0.310169	-1.24103	0.510324	10000	99715
0	Mac_C1Q_SNHG14hi	VSMC_contr	69	41.5031	7.89046	0.00239976	3.48483	0.00878451	10000	99715
0	Mac_C1Q_SNHG14hi	VSMC_contr_ATF4hi	17	21.7834	5.40774	0.444556	-0.884546	0.667621	10000	99715
0	Mac_C1Q_SNHG14hi	VSMC_contr_CNN1hi	29	57.0789	12.3127	0.0111989	-2.28048	0.0335502	10000	99715
0	Mac_C1Q_SNHG14hi	VSMC_contr_HSPA5hi	14	12.7682	4.01717	0.808319	0.306634	1	10000	99715
0	Mac_C1Q_SNHG14hi	VSMC_contr_ITGB51hi	29	28.7236	6.4416	0.978902	0.0429086	1	10000	99715
0	Mac_C1Q_SNHG14hi	VSMC_contr_MYH11hi	59	46.123	8.63471	0.165383	1.49131	0.313886	10000	99715
0	Mac_C1Q_SNHG14hi	VSMC_contr_PDGFDhi	27	20.8149	5.53497	0.30397	1.11746	0.502748	10000	99715
0	Mac_C1Q_SNHG14hi	VSMC_fb-like_DCNhi/LUMhi	25	34.9396	7.53154	0.207779	-1.31973	0.374954	10000	99715
0	Mac_C1Q_SNHG14hi	VSMC_fb-like_HSPA5hi	58	29.4383	6.31215	0.00039996	4.52488	0.00181131	10000	99715
0	Mac_C1Q_SNHG14hi	VSMC_fb-like_ITGBhi/ATF4hi	14	12.9581	3.96078	0.850715	0.263055	1	10000	99715
0	Mac_C1Q_SNHG14hi	VSMC_fb-like_PDGFDhi	30	13.8413	4.17348	0.0019998	3.87176	0.00746872	10000	99715
0	Mac_C1Q_SNHG14hi	VSMC_fb-like_contr	70	27.9643	6.17728	0.00019998	6.80488	0.000987527	10000	99715
[truncated: 34,990 more rows]
