# Supplementary material for: Single cell spatial transcriptomics integration deciphers the morphological heterogeneity of atherosclerotic carotid arteries
Source: Nat Commun. 2025 Dec 18;16:11282. doi: 10.1038/s41467-025-67679-4 (PMC12717225; doi:10.1038/s41467-025-67679-4)
Supplement: Supplementary file 3 — Supplementary Data 1-18 [file 41467_2025_67679_MOESM3_ESM.zip › Supplementary_Data_7.xlsx]

## Sheet: Column Descriptions
Supplementary Data 7 showing the differential gene expression (DGE) results across low-level cell types of our scRNA-seq data. DGE was performed within high-level cell type clusters.The sheet names depict the DGE method.
Column	Description
Cluster name	Low-level cell type identity of cells in cluster. Differential gene expression was performed by comparing gene expression of cells of one cluster to the cells belonging to all other clusters within the indicated high-level cell type.
High-level cell type cluster	Name of high-level cell type cluster. DGE was performed within this cluster.
ENSEMBL ID	ENSEMBL ID of gene.
HGNC symbol	HGNC symbol of gene.
log2FC	log2 fold change of gene across compared clusters.
padj	Benjamini-Hochberg adjusted p-values of gene log2 fold change significance.
pvalue	Raw two-sided Wald test p-value of gene log2 fold change significance.

## Sheet: Deseq2
Cluster name	ENSEMBL ID	HGNC symbol	High-level cell type cluster	log2FC	padj	pvalue
EC_1	ENSG00000106809	OGN	Endothelial	-5.54971	8.95333e-51	8.44415e-55
EC_1	ENSG00000143869	GDF7	Endothelial	-4.4248	1.57408e-45	2.96912e-49
EC_1	ENSG00000127083	OMD	Endothelial	-5.28376	4.74411e-45	1.34229e-48
EC_1	ENSG00000182463	TSHZ2	Endothelial	4.86995	1.83293e-40	6.91474e-44
EC_1	ENSG00000151067	CACNA1C	Endothelial	4.76594	2.79888e-39	1.31985e-42
EC_1	ENSG00000091409	ITGA6	Endothelial	4.00399	4.80886e-39	2.72123e-42
EC_1	ENSG00000172572	PDE3A	Endothelial	-4.87994	1.54161e-38	1.01775e-41
EC_1	ENSG00000164035	EMCN	Endothelial	4.58996	8.15131e-38	6.15019e-41
EC_1	ENSG00000204291	COL15A1	Endothelial	5.157	6.81807e-37	5.78729e-40
EC_1	ENSG00000136141	LRCH1	Endothelial	3.55986	5.00692e-36	4.72217e-39
EC_1	ENSG00000164056	SPRY1	Endothelial	4.18274	1.57466e-33	1.63362e-36
EC_1	ENSG00000187498	COL4A1	Endothelial	4.05933	4.29808e-33	4.86438e-36
EC_1	ENSG00000289873	ENSG00000289873	Endothelial	3.58916	1.09847e-32	1.3468e-35
EC_1	ENSG00000117114	ADGRL2	Endothelial	4.06474	1.36652e-32	1.80433e-35
EC_1	ENSG00000159403	C1R	Endothelial	-2.68274	1.43777e-32	2.034e-35
EC_1	ENSG00000277443	MARCKS	Endothelial	3.25368	1.02623e-31	1.54859e-34
EC_1	ENSG00000179914	ITLN1	Endothelial	-6.77286	3.44485e-31	5.5232e-34
EC_1	ENSG00000110328	GALNT18	Endothelial	3.39102	4.35088e-31	7.38619e-34
EC_1	ENSG00000152689	RASGRP3	Endothelial	3.8719	5.79952e-31	1.03924e-33
EC_1	ENSG00000157168	NRG1	Endothelial	-4.69107	8.58642e-31	1.61962e-33
EC_1	ENSG00000197535	MYO5A	Endothelial	2.69612	2.89344e-30	5.7883e-33
EC_1	ENSG00000112541	PDE10A	Endothelial	4.11671	2.89344e-30	6.00355e-33
EC_1	ENSG00000092421	SEMA6A	Endothelial	3.25384	7.87249e-30	1.7077e-32
EC_1	ENSG00000047457	CP	Endothelial	-3.99105	9.74474e-29	2.20573e-31
EC_1	ENSG00000182871	COL18A1	Endothelial	2.71476	1.80588e-28	4.25794e-31
EC_1	ENSG00000142173	COL6A2	Endothelial	3.80105	3.83485e-28	9.40358e-31
EC_1	ENSG00000151789	ZNF385D	Endothelial	4.34931	3.92842e-28	1.00035e-30
EC_1	ENSG00000069122	ADGRF5	Endothelial	3.46497	2.46976e-27	6.52206e-30
EC_1	ENSG00000134871	COL4A2	Endothelial	3.73614	9.08845e-27	2.48576e-29
EC_1	ENSG00000158321	AUTS2	Endothelial	3.08942	9.49967e-27	2.68783e-29
EC_1	ENSG00000135636	DYSF	Endothelial	2.82347	1.03165e-26	3.01624e-29
EC_1	ENSG00000049540	ELN	Endothelial	-3.94013	2.10064e-26	6.33977e-29
EC_1	ENSG00000171316	CHD7	Endothelial	3.22401	3.98135e-26	1.23913e-28
EC_1	ENSG00000198682	PAPSS2	Endothelial	-2.58184	7.76657e-26	2.49046e-28
EC_1	ENSG00000163638	ADAMTS9	Endothelial	3.54814	1.31097e-25	4.32744e-28
EC_1	ENSG00000164176	EDIL3	Endothelial	2.85723	2.54925e-25	8.65537e-28
EC_1	ENSG00000128052	KDR	Endothelial	3.61859	2.77372e-25	9.67913e-28
EC_1	ENSG00000155011	DKK2	Endothelial	-3.78116	8.63242e-25	3.09377e-27
EC_1	ENSG00000124107	SLPI	Endothelial	-3.80329	8.64132e-25	3.17846e-27
EC_1	ENSG00000124212	PTGIS	Endothelial	-3.63098	2.01272e-24	7.593e-27
EC_1	ENSG00000011465	DCN	Endothelial	-4.00108	5.87714e-24	2.27259e-26
EC_1	ENSG00000005108	THSD7A	Endothelial	2.86495	1.01269e-23	4.01142e-26
EC_1	ENSG00000164330	EBF1	Endothelial	3.37187	1.13451e-23	4.60094e-26
EC_1	ENSG00000188783	PRELP	Endothelial	-3.53108	2.30855e-23	9.57996e-26
EC_1	ENSG00000073756	PTGS2	Endothelial	-3.20816	4.05263e-23	1.71997e-25
EC_1	ENSG00000147113	DIPK2B	Endothelial	2.87041	6.46508e-23	2.80481e-25
EC_1	ENSG00000189077	TMEM120A	Endothelial	-2.70899	8.68952e-23	3.85181e-25
EC_1	ENSG00000137573	SULF1	Endothelial	-4.5515	2.91423e-22	1.31928e-24
EC_1	ENSG00000169760	NLGN1	Endothelial	-3.06772	3.9075e-22	1.80579e-24
EC_1	ENSG00000138411	HECW2	Endothelial	2.74077	9.4165e-22	4.44049e-24
EC_1	ENSG00000156535	CD109	Endothelial	3.19913	9.88871e-22	4.80981e-24
EC_1	ENSG00000091972	CD200	Endothelial	2.75072	9.88871e-22	4.84969e-24
EC_1	ENSG00000127920	GNG11	Endothelial	3.18365	1.31128e-21	6.55454e-24
EC_1	ENSG00000146674	IGFBP3	Endothelial	-3.52737	1.3283e-21	6.76492e-24
EC_1	ENSG00000109099	PMP22	Endothelial	2.60079	3.07774e-21	1.59649e-23
EC_1	ENSG00000135048	CEMIP2	Endothelial	3.11881	5.2193e-21	2.75659e-23
EC_1	ENSG00000122870	BICC1	Endothelial	-2.67002	7.74769e-21	4.17849e-23
EC_1	ENSG00000164741	DLC1	Endothelial	2.52831	7.74769e-21	4.2381e-23
EC_1	ENSG00000130508	PXDN	Endothelial	2.61314	7.95523e-21	4.42666e-23
EC_1	ENSG00000140937	CDH11	Endothelial	-2.85706	1.20784e-20	6.83492e-23
EC_1	ENSG00000159167	STC1	Endothelial	3.42964	1.31408e-20	7.56005e-23
EC_1	ENSG00000187479	C11orf96	Endothelial	2.93296	5.9781e-20	3.49564e-22
EC_1	ENSG00000102010	BMX	Endothelial	-3.02679	9.65091e-20	5.73429e-22
EC_1	ENSG00000013588	GPRC5A	Endothelial	-2.51297	1.58719e-19	9.5803e-22
EC_1	ENSG00000118257	NRP2	Endothelial	3.3797	2.0592e-19	1.26236e-21
EC_1	ENSG00000078401	EDN1	Endothelial	-3.09646	3.56484e-19	2.21899e-21
EC_1	ENSG00000254087	LYN	Endothelial	3.05286	5.67345e-19	3.58503e-21
EC_1	ENSG00000221866	PLXNA4	Endothelial	-2.57462	5.90966e-19	3.79003e-21
EC_1	ENSG00000165246	NLGN4Y	Endothelial	3.12054	7.91336e-19	5.14969e-21
EC_1	ENSG00000144810	COL8A1	Endothelial	-3.55701	1.24707e-18	8.23306e-21
EC_1	ENSG00000147202	DIAPH2	Endothelial	2.10498	1.49978e-18	1.00429e-20
EC_1	ENSG00000151474	FRMD4A	Endothelial	2.29332	1.51321e-18	1.02755e-20
EC_1	ENSG00000198838	RYR3	Endothelial	-2.84224	1.71723e-18	1.18229e-20
EC_1	ENSG00000125810	CD93	Endothelial	2.69107	2.17038e-18	1.51474e-20
EC_1	ENSG00000170961	HAS2	Endothelial	-2.90463	2.75478e-18	1.94858e-20
EC_1	ENSG00000179403	VWA1	Endothelial	2.47296	2.77301e-18	1.98763e-20
EC_1	ENSG00000182492	BGN	Endothelial	-2.97578	3.08362e-18	2.23936e-20
EC_1	ENSG00000075391	RASAL2	Endothelial	2.77667	3.10413e-18	2.28352e-20
EC_1	ENSG00000070882	OSBPL3	Endothelial	2.21411	3.23318e-18	2.40895e-20
EC_1	ENSG00000152894	PTPRK	Endothelial	2.41509	3.89491e-18	2.93872e-20
EC_1	ENSG00000198879	SFMBT2	Endothelial	2.75824	8.19662e-18	6.26168e-20
EC_1	ENSG00000116711	PLA2G4A	Endothelial	-3.23434	9.1094e-18	7.0449e-20
EC_1	ENSG00000114423	CBLB	Endothelial	2.16589	1.19624e-17	9.36415e-20
EC_1	ENSG00000048740	CELF2	Endothelial	-2.53931	2.03344e-17	1.61095e-19
EC_1	ENSG00000128641	MYO1B	Endothelial	2.88627	2.91499e-17	2.33683e-19
EC_1	ENSG00000173320	STOX2	Endothelial	2.23667	4.50591e-17	3.6547e-19
EC_1	ENSG00000163762	TM4SF18	Endothelial	2.52265	5.50067e-17	4.51343e-19
EC_1	ENSG00000108846	ABCC3	Endothelial	-2.59632	7.55499e-17	6.27029e-19
EC_1	ENSG00000176845	METRNL	Endothelial	-2.22496	8.84596e-17	7.42516e-19
EC_1	ENSG00000198734	F5	Endothelial	-3.41882	9.50381e-17	8.06699e-19
EC_1	ENSG00000182621	PLCB1	Endothelial	3.04695	1.14066e-16	9.78973e-19
EC_1	ENSG00000151491	EPS8	Endothelial	1.93154	1.23997e-16	1.07589e-18
EC_1	ENSG00000101000	PROCR	Endothelial	-2.3671	1.332e-16	1.16831e-18
EC_1	ENSG00000157654	PALM2AKAP2	Endothelial	2.27207	1.34395e-16	1.19147e-18
EC_1	ENSG00000151090	THRB	Endothelial	-2.76753	1.50154e-16	1.34534e-18
EC_1	ENSG00000150630	VEGFC	Endothelial	2.47536	1.72391e-16	1.56084e-18
EC_1	ENSG00000070961	ATP2B1	Endothelial	2.28704	2.09606e-16	1.91755e-18
EC_1	ENSG00000102760	RGCC	Endothelial	3.24033	2.22011e-16	2.05197e-18
EC_1	ENSG00000172260	NEGR1	Endothelial	-3.0358	3.53546e-16	3.30105e-18
EC_1	ENSG00000143341	HMCN1	Endothelial	-2.66554	5.71528e-16	5.39025e-18
EC_1	ENSG00000150275	PCDH15	Endothelial	-2.66938	5.764e-16	5.49056e-18
EC_1	ENSG00000115414	FN1	Endothelial	-2.67398	6.53908e-16	6.29054e-18
EC_1	ENSG00000267107	PCAT19	Endothelial	2.22839	6.53943e-16	6.35256e-18
EC_1	ENSG00000134817	APLNR	Endothelial	2.96343	8.6468e-16	8.48125e-18
EC_1	ENSG00000150687	PRSS23	Endothelial	2.08433	9.38204e-16	9.2909e-18
EC_1	ENSG00000152217	SETBP1	Endothelial	-2.35583	1.04328e-15	1.04299e-17
EC_1	ENSG00000196782	MAML3	Endothelial	2.30397	1.17978e-15	1.19058e-17
EC_1	ENSG00000006042	TMEM98	Endothelial	-2.84305	1.33972e-15	1.36461e-17
EC_1	ENSG00000066027	PPP2R5A	Endothelial	1.70162	1.62515e-15	1.67068e-17
EC_1	ENSG00000112769	LAMA4	Endothelial	1.98729	2.19272e-15	2.27482e-17
EC_1	ENSG00000265107	GJA5	Endothelial	-2.84491	2.21318e-15	2.31692e-17
EC_1	ENSG00000276644	DACH1	Endothelial	2.4067	2.58719e-15	2.73286e-17
EC_1	ENSG00000102802	MEDAG	Endothelial	-2.25449	4.29677e-15	4.57922e-17
EC_1	ENSG00000138639	ARHGAP24	Endothelial	2.57128	5.7052e-15	6.13405e-17
EC_1	ENSG00000113532	ST8SIA4	Endothelial	2.69033	1.2028e-14	1.30455e-16
EC_1	ENSG00000143333	RGS16	Endothelial	3.2363	1.33434e-14	1.45981e-16
EC_1	ENSG00000122591	HYCC1	Endothelial	1.74728	1.34976e-14	1.48941e-16
EC_1	ENSG00000185565	LSAMP	Endothelial	-3.18064	1.55127e-14	1.7264e-16
EC_1	ENSG00000152818	UTRN	Endothelial	1.90613	1.75064e-14	1.96479e-16
EC_1	ENSG00000164687	FABP5	Endothelial	2.98639	1.78326e-14	2.01821e-16
EC_1	ENSG00000107263	RAPGEF1	Endothelial	1.92695	1.91484e-14	2.18519e-16
EC_1	ENSG00000141448	GATA6	Endothelial	-2.59392	2.31798e-14	2.66711e-16
EC_1	ENSG00000197959	DNM3	Endothelial	1.99239	3.41115e-14	3.9571e-16
EC_1	ENSG00000122574	WIPF3	Endothelial	-2.93529	3.78106e-14	4.42188e-16
EC_1	ENSG00000175130	MARCKSL1	Endothelial	2.05584	4.69558e-14	5.53567e-16
EC_1	ENSG00000150867	PIP4K2A	Endothelial	1.8636	5.9984e-14	7.12816e-16
EC_1	ENSG00000166265	CYYR1	Endothelial	1.71488	6.4067e-14	7.67378e-16
EC_1	ENSG00000206560	ANKRD28	Endothelial	1.97791	7.67065e-14	9.26006e-16
EC_1	ENSG00000186377	CYP4X1	Endothelial	-3.11207	9.73789e-14	1.18475e-15
EC_1	ENSG00000167642	SPINT2	Endothelial	-2.73532	1.01533e-13	1.24486e-15
EC_1	ENSG00000141556	TBCD	Endothelial	1.56571	1.01789e-13	1.25761e-15
EC_1	ENSG00000148841	ITPRIP	Endothelial	1.97108	1.08669e-13	1.35286e-15
EC_1	ENSG00000065809	FAM107B	Endothelial	-2.04262	1.08862e-13	1.36553e-15
EC_1	ENSG00000128512	DOCK4	Endothelial	2.27652	1.20682e-13	1.52517e-15
EC_1	ENSG00000119681	LTBP2	Endothelial	-2.65492	1.42457e-13	1.8138e-15
EC_1	ENSG00000165124	SVEP1	Endothelial	-3.04718	1.46389e-13	1.87766e-15
EC_1	ENSG00000172348	RCAN2	Endothelial	3.02076	1.48823e-13	1.92293e-15
EC_1	ENSG00000162618	ADGRL4	Endothelial	2.20732	1.56371e-13	2.0352e-15
EC_1	ENSG00000038295	TLL1	Endothelial	3.45079	1.67866e-13	2.20064e-15
EC_1	ENSG00000109436	TBC1D9	Endothelial	1.65544	1.69707e-13	2.24078e-15
EC_1	ENSG00000178031	ADAMTSL1	Endothelial	2.39763	1.9314e-13	2.5684e-15
EC_1	ENSG00000184226	PCDH9	Endothelial	-3.04663	1.97231e-13	2.64141e-15
EC_1	ENSG00000149294	NCAM1	Endothelial	-2.70995	2.19154e-13	2.95568e-15
EC_1	ENSG00000104368	PLAT	Endothelial	2.23144	2.43123e-13	3.30187e-15
EC_1	ENSG00000102290	PCDH11X	Endothelial	-3.09905	2.55845e-13	3.49878e-15
EC_1	ENSG00000003096	KLHL13	Endothelial	-2.62285	2.6705e-13	3.67719e-15
EC_1	ENSG00000169851	PCDH7	Endothelial	-2.79999	2.7546e-13	3.81898e-15
EC_1	ENSG00000186994	KANK3	Endothelial	1.7626	3.323e-13	4.63835e-15
EC_1	ENSG00000153162	BMP6	Endothelial	-2.45369	3.33372e-13	4.68476e-15
EC_1	ENSG00000166147	FBN1	Endothelial	1.56205	3.80153e-13	5.37801e-15
EC_1	ENSG00000169083	AR	Endothelial	-2.7048	4.0157e-13	5.71887e-15
EC_1	ENSG00000144283	PKP4	Endothelial	2.10637	4.03149e-13	5.77937e-15
EC_1	ENSG00000172986	GXYLT2	Endothelial	-2.77585	4.05748e-13	5.85489e-15
EC_1	ENSG00000163947	ARHGEF3	Endothelial	2.04544	4.22176e-13	6.13177e-15
EC_1	ENSG00000135547	HEY2	Endothelial	-2.36847	4.98726e-13	7.29063e-15
EC_1	ENSG00000054598	FOXC1	Endothelial	-1.78491	5.19459e-13	7.64271e-15
EC_1	ENSG00000080200	CRYBG3	Endothelial	1.8252	5.73113e-13	8.48616e-15
EC_1	ENSG00000130755	GMFG	Endothelial	2.75602	8.12593e-13	1.21088e-14
EC_1	ENSG00000125629	INSIG2	Endothelial	-2.15372	8.18583e-13	1.22753e-14
EC_1	ENSG00000104059	ENTREP2	Endothelial	-2.85023	8.2774e-13	1.24907e-14
EC_1	ENSG00000176907	TCIM	Endothelial	2.64412	8.49498e-13	1.28991e-14
EC_1	ENSG00000205038	PKHD1L1	Endothelial	-2.76546	9.07685e-13	1.38682e-14
EC_1	ENSG00000064225	ST3GAL6	Endothelial	1.98305	9.97284e-13	1.53313e-14
EC_1	ENSG00000175899	A2M	Endothelial	2.91567	1.2132e-12	1.87649e-14
EC_1	ENSG00000125378	BMP4	Endothelial	-2.82203	1.30847e-12	2.03619e-14
EC_1	ENSG00000115457	IGFBP2	Endothelial	-1.86717	1.41843e-12	2.22069e-14
EC_1	ENSG00000115896	PLCL1	Endothelial	2.82077	1.47964e-12	2.33047e-14
EC_1	ENSG00000184058	TBX1	Endothelial	-2.40395	2.38145e-12	3.7733e-14
EC_1	ENSG00000170955	CAVIN3	Endothelial	1.71788	2.49256e-12	3.97286e-14
EC_1	ENSG00000105983	LMBR1	Endothelial	1.48526	2.59116e-12	4.17889e-14
EC_1	ENSG00000170365	SMAD1	Endothelial	1.70565	2.59116e-12	4.17026e-14
EC_1	ENSG00000143924	EML4	Endothelial	1.46833	2.68662e-12	4.35818e-14
EC_1	ENSG00000259753	ENSG00000259753	Endothelial	-1.76881	3.11651e-12	5.08494e-14
EC_1	ENSG00000145431	PDGFC	Endothelial	-2.5068	3.19755e-12	5.24732e-14
EC_1	ENSG00000174640	SLCO2A1	Endothelial	2.65107	3.72572e-12	6.1492e-14
EC_1	ENSG00000153233	PTPRR	Endothelial	-2.20075	4.74799e-12	7.88122e-14
EC_1	ENSG00000027075	PRKCH	Endothelial	1.88456	5.15026e-12	8.59754e-14
EC_1	ENSG00000235770	LINC00607	Endothelial	-3.04366	5.48389e-12	9.2062e-14
EC_1	ENSG00000118515	SGK1	Endothelial	2.03097	6.36383e-12	1.07434e-13
EC_1	ENSG00000172216	CEBPB	Endothelial	-1.88137	6.65376e-12	1.14401e-13
EC_1	ENSG00000164270	HTR4	Endothelial	-3.18361	6.65376e-12	1.14839e-13
EC_1	ENSG00000223392	CLDN10-AS1	Endothelial	-2.70947	6.65376e-12	1.13822e-13
EC_1	ENSG00000160111	CPAMD8	Endothelial	-2.12668	6.65376e-12	1.14545e-13
EC_1	ENSG00000183688	RFLNB	Endothelial	2.19154	6.82364e-12	1.18415e-13
EC_1	ENSG00000171105	INSR	Endothelial	2.11823	7.03987e-12	1.22831e-13
EC_1	ENSG00000116833	NR5A2	Endothelial	2.42084	8.36765e-12	1.46787e-13
EC_1	ENSG00000113319	RASGRF2	Endothelial	1.74495	8.37186e-12	1.48479e-13
EC_1	ENSG00000111145	ELK3	Endothelial	1.77179	8.37186e-12	1.48006e-13
EC_1	ENSG00000134138	MEIS2	Endothelial	-2.30131	8.37186e-12	1.4923e-13
EC_1	ENSG00000241644	INMT	Endothelial	-2.62776	8.78378e-12	1.57401e-13
EC_1	ENSG00000100599	RIN3	Endothelial	2.09869	9.25144e-12	1.66653e-13
EC_1	ENSG00000184384	MAML2	Endothelial	1.90466	1.00829e-11	1.82583e-13
EC_1	ENSG00000049192	ADAMTS6	Endothelial	3.03383	1.03326e-11	1.88078e-13
EC_1	ENSG00000196935	SRGAP1	Endothelial	1.52474	1.06587e-11	1.9502e-13
EC_1	ENSG00000260289	ENSG00000260289	Endothelial	2.44949	1.14351e-11	2.10303e-13
EC_1	ENSG00000225792	SNX10-AS1	Endothelial	-2.67594	1.33932e-11	2.48841e-13
EC_1	ENSG00000180263	FGD6	Endothelial	1.74291	1.33932e-11	2.47645e-13
EC_1	ENSG00000081041	CXCL2	Endothelial	-2.79682	1.57459e-11	2.94039e-13
EC_1	ENSG00000121210	TMEM131L	Endothelial	1.83185	1.59613e-11	2.99567e-13
EC_1	ENSG00000182326	C1S	Endothelial	-2.11273	1.61772e-11	3.05145e-13
EC_1	ENSG00000134954	ETS1	Endothelial	1.9757	1.82906e-11	3.46734e-13
EC_1	ENSG00000138772	ANXA3	Endothelial	-2.46036	1.93365e-11	3.68383e-13
EC_1	ENSG00000170145	SIK2	Endothelial	1.62997	2.0121e-11	3.85228e-13
EC_1	ENSG00000141429	GALNT1	Endothelial	1.5761	2.18172e-11	4.1976e-13
EC_1	ENSG00000165495	PKNOX2	Endothelial	-2.37471	2.74221e-11	5.30182e-13
EC_1	ENSG00000115380	EFEMP1	Endothelial	-2.7404	2.75144e-11	5.34562e-13
EC_1	ENSG00000162687	KCNT2	Endothelial	-1.97469	3.20638e-11	6.25975e-13
EC_1	ENSG00000166086	JAM3	Endothelial	1.94812	3.32724e-11	6.52709e-13
EC_1	ENSG00000170542	SERPINB9	Endothelial	-1.56098	3.65687e-11	7.2082e-13
EC_1	ENSG00000129682	FGF13	Endothelial	2.28957	3.81919e-11	7.56418e-13
EC_1	ENSG00000162458	FBLIM1	Endothelial	-1.68352	4.09748e-11	8.154e-13
EC_1	ENSG00000120658	ENOX1	Endothelial	-2.30022	4.47268e-11	8.98502e-13
EC_1	ENSG00000131378	RFTN1	Endothelial	1.80866	4.47268e-11	8.98391e-13
EC_1	ENSG00000178878	APOLD1	Endothelial	2.06183	4.70199e-11	9.49e-13
EC_1	ENSG00000162946	DISC1	Endothelial	2.01966	4.76019e-11	9.65237e-13
EC_1	ENSG00000111341	MGP	Endothelial	-3.29132	4.96379e-11	1.0112e-12
EC_1	ENSG00000104219	ZDHHC2	Endothelial	-1.80919	5.17701e-11	1.05952e-12
EC_1	ENSG00000110852	CLEC2B	Endothelial	2.17675	5.8951e-11	1.21204e-12
EC_1	ENSG00000116962	NID1	Endothelial	1.78523	5.97411e-11	1.23392e-12
EC_1	ENSG00000085563	ABCB1	Endothelial	2.05344	6.3859e-11	1.325e-12
EC_1	ENSG00000113657	DPYSL3	Endothelial	2.09312	6.42694e-11	1.33958e-12
EC_1	ENSG00000173926	MARCHF3	Endothelial	1.7479	7.37315e-11	1.54375e-12
EC_1	ENSG00000145555	MYO10	Endothelial	1.63263	7.4353e-11	1.56378e-12
EC_1	ENSG00000109472	CPE	Endothelial	-2.85009	7.64148e-11	1.61435e-12
EC_1	ENSG00000164619	BMPER	Endothelial	-2.22454	8.62635e-11	1.83055e-12
EC_1	ENSG00000003989	SLC7A2	Endothelial	-2.41095	9.73569e-11	2.07514e-12
EC_1	ENSG00000137558	PI15	Endothelial	-2.80835	1.09372e-10	2.34154e-12
EC_1	ENSG00000127951	FGL2	Endothelial	-2.67112	1.11982e-10	2.40798e-12
EC_1	ENSG00000152127	MGAT5	Endothelial	1.67684	1.41851e-10	3.06365e-12
EC_1	ENSG00000156463	SH3RF2	Endothelial	-2.45257	1.4188e-10	3.07766e-12
EC_1	ENSG00000010810	FYN	Endothelial	1.45726	1.48928e-10	3.24458e-12
EC_1	ENSG00000101955	SRPX	Endothelial	-2.21863	1.51684e-10	3.31895e-12
EC_1	ENSG00000196569	LAMA2	Endothelial	-2.21173	1.74525e-10	3.83517e-12
EC_1	ENSG00000183018	SPNS2	Endothelial	1.71252	1.74718e-10	3.85973e-12
EC_1	ENSG00000157107	FCHO2	Endothelial	1.29309	1.74718e-10	3.87237e-12
EC_1	ENSG00000154330	PGM5	Endothelial	1.39645	1.79831e-10	4.00265e-12
EC_1	ENSG00000185305	ARL15	Endothelial	2.27383	1.95114e-10	4.36122e-12
EC_1	ENSG00000099715	PCDH11Y	Endothelial	-2.49293	2.11203e-10	4.74076e-12
EC_1	ENSG00000162496	DHRS3	Endothelial	-1.67659	2.11722e-10	4.77238e-12
EC_1	ENSG00000120278	PLEKHG1	Endothelial	1.78364	2.22655e-10	5.03981e-12
EC_1	ENSG00000182836	PLCXD3	Endothelial	-2.05103	2.46143e-10	5.59469e-12
EC_1	ENSG00000158985	CDC42SE2	Endothelial	1.31879	2.64886e-10	6.04569e-12
EC_1	ENSG00000138795	LEF1	Endothelial	2.48801	2.68238e-10	6.14748e-12
EC_1	ENSG00000136732	GYPC	Endothelial	2.03713	2.95471e-10	6.79948e-12
EC_1	ENSG00000184349	EFNA5	Endothelial	-1.8326	3.15733e-10	7.29554e-12
EC_1	ENSG00000271774	ENSG00000271774	Endothelial	2.44275	3.16918e-10	7.35281e-12
EC_1	ENSG00000156675	RAB11FIP1	Endothelial	-2.18678	3.30112e-10	7.69007e-12
EC_1	ENSG00000173517	PEAK1	Endothelial	2.04673	3.75185e-10	8.77542e-12
EC_1	ENSG00000167680	SEMA6B	Endothelial	1.59949	4.16161e-10	9.7731e-12
EC_1	ENSG00000124126	PREX1	Endothelial	2.04594	4.18782e-10	9.87414e-12
EC_1	ENSG00000103966	EHD4	Endothelial	1.58106	4.87543e-10	1.15414e-11
EC_1	ENSG00000130600	H19	Endothelial	3.0897	5.23389e-10	1.24393e-11
EC_1	ENSG00000149084	HSD17B12	Endothelial	-1.53296	5.60503e-10	1.33742e-11
EC_1	ENSG00000184232	OAF	Endothelial	2.35002	5.79702e-10	1.3887e-11
EC_1	ENSG00000184497	TMEM255B	Endothelial	1.63306	6.80706e-10	1.64007e-11
EC_1	ENSG00000102606	ARHGEF7	Endothelial	1.536	6.80706e-10	1.64351e-11
EC_1	ENSG00000116678	LEPR	Endothelial	-1.53778	7.12817e-10	1.72775e-11
EC_1	ENSG00000108001	EBF3	Endothelial	2.11331	7.80634e-10	1.8995e-11
EC_1	ENSG00000259828	ENSG00000259828	Endothelial	-2.78545	8.43218e-10	2.05973e-11
EC_1	ENSG00000164932	CTHRC1	Endothelial	2.17875	8.6943e-10	2.14016e-11
EC_1	ENSG00000174175	SELP	Endothelial	-2.36976	8.6943e-10	2.13393e-11
EC_1	ENSG00000149557	FEZ1	Endothelial	-2.21722	8.79882e-10	2.17419e-11
EC_1	ENSG00000197381	ADARB1	Endothelial	1.478	9.05904e-10	2.24703e-11
EC_1	ENSG00000182263	FIGN	Endothelial	-2.34886	9.83201e-10	2.44804e-11
EC_1	ENSG00000137509	PRCP	Endothelial	1.87769	9.85582e-10	2.46326e-11
EC_1	ENSG00000116473	RAP1A	Endothelial	1.39096	1.00144e-09	2.51234e-11
EC_1	ENSG00000176692	FOXC2	Endothelial	-2.00847	1.06302e-09	2.67685e-11
EC_1	ENSG00000005187	ACSM3	Endothelial	-2.40872	1.14105e-09	2.8841e-11
EC_1	ENSG00000138650	PCDH10	Endothelial	-2.86469	1.16165e-09	2.96904e-11
EC_1	ENSG00000197442	MAP3K5	Endothelial	-1.48803	1.16165e-09	2.96494e-11
EC_1	ENSG00000175471	MCTP1	Endothelial	2.2134	1.16165e-09	2.96738e-11
EC_1	ENSG00000090006	LTBP4	Endothelial	-1.95531	1.1994e-09	3.07683e-11
EC_1	ENSG00000078098	FAP	Endothelial	2.14078	1.27843e-09	3.29164e-11
EC_1	ENSG00000172554	SNTG2	Endothelial	2.25781	1.38807e-09	3.58701e-11
EC_1	ENSG00000165810	BTNL9	Endothelial	2.40197	1.57939e-09	4.09631e-11
EC_1	ENSG00000137834	SMAD6	Endothelial	-1.66618	1.68674e-09	4.39065e-11
EC_1	ENSG00000064651	SLC12A2	Endothelial	1.71355	1.82322e-09	4.7631e-11
EC_1	ENSG00000181104	F2R	Endothelial	1.64776	1.8343e-09	4.80935e-11
EC_1	ENSG00000058668	ATP2B4	Endothelial	1.20845	1.83851e-09	4.83773e-11
EC_1	ENSG00000196196	HRCT1	Endothelial	-2.20819	1.84245e-09	4.86548e-11
EC_1	ENSG00000038382	TRIO	Endothelial	1.50937	1.99743e-09	5.29356e-11
EC_1	ENSG00000039560	RAI14	Endothelial	1.62822	2.01551e-09	5.36051e-11
EC_1	ENSG00000138185	ENTPD1	Endothelial	1.49789	2.03915e-09	5.44262e-11
EC_1	ENSG00000170962	PDGFD	Endothelial	-1.75084	2.05185e-09	5.49586e-11
EC_1	ENSG00000164983	TMEM65	Endothelial	1.58779	2.14716e-09	5.77139e-11
EC_1	ENSG00000124749	COL21A1	Endothelial	2.07198	2.22137e-09	5.99181e-11
EC_1	ENSG00000109790	KLHL5	Endothelial	1.31297	2.2269e-09	6.02773e-11
EC_1	ENSG00000143344	RGL1	Endothelial	1.84084	2.2639e-09	6.17059e-11
EC_1	ENSG00000090530	P3H2	Endothelial	1.91051	2.2639e-09	6.15406e-11
EC_1	ENSG00000133961	NUMB	Endothelial	1.17668	2.32956e-09	6.37151e-11
EC_1	ENSG00000198108	CHSY3	Endothelial	1.85879	2.52802e-09	6.93816e-11
EC_1	ENSG00000163687	DNASE1L3	Endothelial	2.67839	2.65013e-09	7.29829e-11
EC_1	ENSG00000138685	FGF2	Endothelial	-1.8874	2.93026e-09	8.09739e-11
EC_1	ENSG00000214357	NEURL1B	Endothelial	2.36894	3.2459e-09	9.00023e-11
EC_1	ENSG00000157570	TSPAN18	Endothelial	1.36718	3.263e-09	9.07842e-11
EC_1	ENSG00000271447	MMP28	Endothelial	-1.65947	3.52842e-09	9.85015e-11
EC_1	ENSG00000153317	ASAP1	Endothelial	1.73087	3.55403e-09	9.95518e-11
EC_1	ENSG00000140526	ABHD2	Endothelial	-1.34271	3.93454e-09	1.10581e-10
EC_1	ENSG00000145860	RNF145	Endothelial	1.3054	3.93871e-09	1.1107e-10
EC_1	ENSG00000149257	SERPINH1	Endothelial	1.15586	4.01199e-09	1.13515e-10
EC_1	ENSG00000109458	GAB1	Endothelial	1.52466	4.0504e-09	1.14983e-10
EC_1	ENSG00000081913	PHLPP1	Endothelial	1.21028	4.21182e-09	1.19963e-10
EC_1	ENSG00000221869	CEBPD	Endothelial	-1.83438	4.27201e-09	1.22081e-10
EC_1	ENSG00000075618	FSCN1	Endothelial	1.42893	4.32971e-09	1.24138e-10
EC_1	ENSG00000107562	CXCL12	Endothelial	2.15273	4.47826e-09	1.28819e-10
EC_1	ENSG00000182606	TRAK1	Endothelial	1.37753	4.51741e-09	1.30371e-10
EC_1	ENSG00000198542	ITGBL1	Endothelial	-2.49027	4.63621e-09	1.34674e-10
EC_1	ENSG00000154736	ADAMTS5	Endothelial	2.27121	4.63621e-09	1.34363e-10
EC_1	ENSG00000021355	SERPINB1	Endothelial	-1.28266	4.65692e-09	1.35715e-10
EC_1	ENSG00000188404	SELL	Endothelial	-1.98541	4.94356e-09	1.44535e-10
EC_1	ENSG00000046889	PREX2	Endothelial	1.72079	5.17416e-09	1.51765e-10
EC_1	ENSG00000170323	FABP4	Endothelial	2.79223	5.20934e-09	1.53288e-10
EC_1	ENSG00000184254	ALDH1A3	Endothelial	-1.72221	5.34278e-09	1.57719e-10
EC_1	ENSG00000102780	DGKH	Endothelial	1.29168	5.6438e-09	1.67137e-10
EC_1	ENSG00000115594	IL1R1	Endothelial	-1.66747	5.7048e-09	1.69482e-10
EC_1	ENSG00000289401	ENSG00000289401	Endothelial	-2.10684	6.24848e-09	1.86223e-10
EC_1	ENSG00000229989	MIR181A1HG	Endothelial	2.1702	6.34479e-09	1.89699e-10
EC_1	ENSG00000138771	SHROOM3	Endothelial	-2.50273	6.34479e-09	1.90888e-10
EC_1	ENSG00000011028	MRC2	Endothelial	-1.69483	6.34479e-09	1.90349e-10
EC_1	ENSG00000224812	TMEM72-AS1	Endothelial	-2.46901	6.71014e-09	2.02513e-10
EC_1	ENSG00000184903	IMMP2L	Endothelial	-1.88771	6.74471e-09	2.04193e-10
EC_1	ENSG00000144229	THSD7B	Endothelial	-2.17638	7.12571e-09	2.16399e-10
EC_1	ENSG00000154217	PITPNC1	Endothelial	1.8641	7.41414e-09	2.25857e-10
EC_1	ENSG00000101974	ATP11C	Endothelial	1.209	7.75545e-09	2.36986e-10
EC_1	ENSG00000120306	CYSTM1	Endothelial	-1.09271	7.90352e-09	2.42256e-10
EC_1	ENSG00000196586	MYO6	Endothelial	1.22171	8.57154e-09	2.63541e-10
EC_1	ENSG00000119314	PTBP3	Endothelial	1.26804	8.64392e-09	2.66581e-10
EC_1	ENSG00000164236	ANKRD33B	Endothelial	-1.96081	8.72763e-09	2.69986e-10
EC_1	ENSG00000182010	RTKN2	Endothelial	-2.43285	9.32336e-09	2.89686e-10
EC_1	ENSG00000171132	PRKCE	Endothelial	1.19507	9.32336e-09	2.90173e-10
EC_1	ENSG00000285801	ENSG00000285801	Endothelial	-1.66172	9.67233e-09	3.01947e-10
EC_1	ENSG00000164283	ESM1	Endothelial	-2.44337	1.01788e-08	3.18718e-10
EC_1	ENSG00000170776	AKAP13	Endothelial	1.90262	1.02061e-08	3.20534e-10
EC_1	ENSG00000185585	OLFML2A	Endothelial	2.16319	1.04394e-08	3.28845e-10
EC_1	ENSG00000023902	PLEKHO1	Endothelial	1.51576	1.06882e-08	3.37692e-10
EC_1	ENSG00000087884	AAMDC	Endothelial	-1.23347	1.09789e-08	3.47913e-10
EC_1	ENSG00000066629	EML1	Endothelial	1.55625	1.11368e-08	3.53967e-10
EC_1	ENSG00000067082	KLF6	Endothelial	1.73592	1.13582e-08	3.63145e-10
EC_1	ENSG00000176463	SLCO3A1	Endothelial	1.41831	1.13582e-08	3.62158e-10
EC_1	ENSG00000004399	PLXND1	Endothelial	1.29065	1.24789e-08	4.00153e-10
EC_1	ENSG00000149212	SESN3	Endothelial	1.70641	1.25625e-08	4.0402e-10
EC_1	ENSG00000198815	FOXJ3	Endothelial	1.14011	1.30081e-08	4.19577e-10
EC_1	ENSG00000145246	ATP10D	Endothelial	-1.44502	1.33082e-08	4.30513e-10
EC_1	ENSG00000272168	CASC15	Endothelial	1.66508	1.33376e-08	4.32722e-10
EC_1	ENSG00000091428	RAPGEF4	Endothelial	1.67036	1.33478e-08	4.34309e-10
EC_1	ENSG00000137831	UACA	Endothelial	1.34008	1.41094e-08	4.6042e-10
EC_1	ENSG00000100034	PPM1F	Endothelial	1.53493	1.42514e-08	4.66399e-10
EC_1	ENSG00000135052	GOLM1	Endothelial	1.59245	1.50641e-08	4.94418e-10
EC_1	ENSG00000170430	MGMT	Endothelial	1.2666	1.52547e-08	5.02111e-10
EC_1	ENSG00000120885	CLU	Endothelial	-2.8182	1.53125e-08	5.05457e-10
EC_1	ENSG00000116991	SIPA1L2	Endothelial	1.35323	1.68726e-08	5.58547e-10
EC_1	ENSG00000134215	VAV3	Endothelial	2.52867	1.75959e-08	5.84151e-10
EC_1	ENSG00000260428	SCX	Endothelial	-2.36094	1.7738e-08	5.90542e-10
EC_1	ENSG00000184005	ST6GALNAC3	Endothelial	1.84956	1.80292e-08	6.01935e-10
EC_1	ENSG00000067798	NAV3	Endothelial	2.17146	1.82944e-08	6.12517e-10
EC_1	ENSG00000096060	FKBP5	Endothelial	-1.74214	2.00974e-08	6.74779e-10
EC_1	ENSG00000176597	B3GNT5	Endothelial	2.20643	2.31742e-08	7.80267e-10
EC_1	ENSG00000158683	PKD1L1	Endothelial	2.10194	2.52581e-08	8.52816e-10
EC_1	ENSG00000149573	MPZL2	Endothelial	-1.91755	2.57238e-08	8.70966e-10
EC_1	ENSG00000102452	NALCN	Endothelial	-2.3997	2.61716e-08	8.88594e-10
EC_1	ENSG00000137073	UBAP2	Endothelial	1.44945	2.65479e-08	9.03875e-10
EC_1	ENSG00000187678	SPRY4	Endothelial	1.79873	2.90287e-08	9.91077e-10
EC_1	ENSG00000136842	TMOD1	Endothelial	-1.6276	3.25944e-08	1.11589e-09
EC_1	ENSG00000128917	DLL4	Endothelial	1.65277	3.33824e-08	1.14861e-09
EC_1	ENSG00000117595	IRF6	Endothelial	-2.41142	3.33824e-08	1.14916e-09
EC_1	ENSG00000283154	IQCJ-SCHIP1	Endothelial	1.5107	3.4783e-08	1.20066e-09
EC_1	ENSG00000131389	SLC6A6	Endothelial	2.2641	3.48178e-08	1.20514e-09
EC_1	ENSG00000170456	DENND5B	Endothelial	-1.32633	3.51409e-08	1.21964e-09
EC_1	ENSG00000183696	UPP1	Endothelial	1.38471	3.90569e-08	1.35924e-09
EC_1	ENSG00000159176	CSRP1	Endothelial	-1.18678	3.91214e-08	1.36517e-09
EC_1	ENSG00000110880	CORO1C	Endothelial	1.29893	4.1667e-08	1.45793e-09
EC_1	ENSG00000135643	KCNMB4	Endothelial	-1.95591	4.39357e-08	1.5456e-09
EC_1	ENSG00000213145	CRIP1	Endothelial	1.93028	4.39357e-08	1.54504e-09
EC_1	ENSG00000266028	SRGAP2	Endothelial	1.14125	4.51791e-08	1.5936e-09
EC_1	ENSG00000139318	DUSP6	Endothelial	1.45402	4.52346e-08	1.59983e-09
EC_1	ENSG00000170017	ALCAM	Endothelial	-1.80345	4.52424e-08	1.60437e-09
EC_1	ENSG00000118473	SGIP1	Endothelial	2.21663	4.70323e-08	1.67228e-09
EC_1	ENSG00000107643	MAPK8	Endothelial	1.13234	4.7788e-08	1.70366e-09
EC_1	ENSG00000103657	HERC1	Endothelial	1.47632	4.85253e-08	1.73452e-09
EC_1	ENSG00000140092	FBLN5	Endothelial	-2.10922	5.11065e-08	1.8316e-09
EC_1	ENSG00000197321	SVIL	Endothelial	1.37349	6.50572e-08	2.33771e-09
EC_1	ENSG00000106070	GRB10	Endothelial	2.05423	6.67631e-08	2.40531e-09
EC_1	ENSG00000123066	MED13L	Endothelial	1.51215	6.86459e-08	2.47962e-09
EC_1	ENSG00000158825	CDA	Endothelial	-1.25946	7.15692e-08	2.59196e-09
EC_1	ENSG00000198626	RYR2	Endothelial	2.48156	7.32694e-08	2.66045e-09
EC_1	ENSG00000081189	MEF2C	Endothelial	1.49101	7.36765e-08	2.68218e-09
EC_1	ENSG00000054654	SYNE2	Endothelial	1.55976	7.52028e-08	2.74484e-09
EC_1	ENSG00000081803	CADPS2	Endothelial	1.53566	7.52809e-08	2.76189e-09
EC_1	ENSG00000232973	CYP1B1-AS1	Endothelial	-1.59028	7.52809e-08	2.75996e-09
EC_1	ENSG00000186591	UBE2H	Endothelial	1.30913	7.88987e-08	2.90206e-09
EC_1	ENSG00000138162	TACC2	Endothelial	1.47857	7.93813e-08	2.92729e-09
EC_1	ENSG00000150995	ITPR1	Endothelial	-1.29329	8.6404e-08	3.19441e-09
EC_1	ENSG00000146648	EGFR	Endothelial	-1.99832	9.39295e-08	3.48149e-09
EC_1	ENSG00000113594	LIFR	Endothelial	-1.46984	9.82951e-08	3.65258e-09
EC_1	ENSG00000101347	SAMHD1	Endothelial	1.65826	9.86124e-08	3.67367e-09
EC_1	ENSG00000184304	PRKD1	Endothelial	1.60491	1.00412e-07	3.75017e-09
EC_1	ENSG00000112773	TENT5A	Endothelial	-1.63248	1.02476e-07	3.83693e-09
EC_1	ENSG00000064692	SNCAIP	Endothelial	-1.72398	1.05611e-07	3.96429e-09
EC_1	ENSG00000137942	FNBP1L	Endothelial	1.20883	1.07757e-07	4.05498e-09
EC_1	ENSG00000146950	SHROOM2	Endothelial	1.90564	1.09137e-07	4.11721e-09
EC_1	ENSG00000116667	C1orf21	Endothelial	1.6729	1.11115e-07	4.20231e-09
EC_1	ENSG00000247498	GPRC5D-AS1	Endothelial	-1.68724	1.11475e-07	4.22644e-09
EC_1	ENSG00000198363	ASPH	Endothelial	1.32161	1.13093e-07	4.29846e-09
EC_1	ENSG00000185070	FLRT2	Endothelial	2.34823	1.15174e-07	4.3884e-09
EC_1	ENSG00000072210	ALDH3A2	Endothelial	-1.60855	1.18101e-07	4.51108e-09
EC_1	ENSG00000107679	PLEKHA1	Endothelial	1.26514	1.27483e-07	4.88144e-09
EC_1	ENSG00000144645	OSBPL10	Endothelial	1.38169	1.43012e-07	5.48958e-09
EC_1	ENSG00000178033	CALHM5	Endothelial	-2.01855	1.71036e-07	6.58142e-09
EC_1	ENSG00000170525	PFKFB3	Endothelial	1.58603	1.74974e-07	6.74944e-09
EC_1	ENSG00000242759	LINC00882	Endothelial	-1.94507	1.85895e-07	7.18823e-09
EC_1	ENSG00000101096	NFATC2	Endothelial	1.72767	1.86609e-07	7.23347e-09
EC_1	ENSG00000105559	PLEKHA4	Endothelial	-2.09812	1.883e-07	7.31677e-09
EC_1	ENSG00000213949	ITGA1	Endothelial	1.63034	1.89525e-07	7.38223e-09
EC_1	ENSG00000180530	NRIP1	Endothelial	1.12257	1.95313e-07	7.6261e-09
EC_1	ENSG00000109452	INPP4B	Endothelial	1.8821	1.95664e-07	7.65828e-09
EC_1	ENSG00000164040	PGRMC2	Endothelial	-1.20791	1.95991e-07	7.68956e-09
EC_1	ENSG00000091879	ANGPT2	Endothelial	1.97442	1.97747e-07	7.7771e-09
EC_1	ENSG00000198467	TPM2	Endothelial	-1.80119	2.1366e-07	8.42309e-09
EC_1	ENSG00000136261	BZW2	Endothelial	1.20632	2.27463e-07	9.01015e-09
EC_1	ENSG00000103187	COTL1	Endothelial	1.91014	2.27463e-07	8.99611e-09
EC_1	ENSG00000198947	DMD	Endothelial	-1.93018	2.31207e-07	9.18023e-09
EC_1	ENSG00000107957	SH3PXD2A	Endothelial	1.70993	2.33641e-07	9.29892e-09
EC_1	ENSG00000139679	LPAR6	Endothelial	1.23478	2.34376e-07	9.35026e-09
EC_1	ENSG00000152932	RAB3C	Endothelial	2.26988	2.43852e-07	9.75132e-09
EC_1	ENSG00000134308	YWHAQ	Endothelial	1.24832	2.4402e-07	9.78105e-09
EC_1	ENSG00000138814	PPP3CA	Endothelial	1.7262	2.67969e-07	1.07663e-08
EC_1	ENSG00000080493	SLC4A4	Endothelial	-1.98539	2.71434e-07	1.09311e-08
EC_1	ENSG00000112902	SEMA5A	Endothelial	-2.22242	2.75851e-07	1.1135e-08
EC_1	ENSG00000138698	RAP1GDS1	Endothelial	1.06149	2.88145e-07	1.16584e-08
EC_1	ENSG00000144036	EXOC6B	Endothelial	1.33854	2.89728e-07	1.17498e-08
EC_1	ENSG00000141298	SSH2	Endothelial	1.24752	2.93297e-07	1.19499e-08
EC_1	ENSG00000163083	INHBB	Endothelial	2.11717	2.93297e-07	1.1929e-08
EC_1	ENSG00000154822	PLCL2	Endothelial	1.72676	2.95292e-07	1.2059e-08
EC_1	ENSG00000068650	ATP11A	Endothelial	1.20642	3.14211e-07	1.28612e-08
EC_1	ENSG00000139146	SINHCAF	Endothelial	1.69113	3.22087e-07	1.3214e-08
EC_1	ENSG00000103034	NDRG4	Endothelial	-1.46531	3.5069e-07	1.44205e-08
EC_1	ENSG00000120156	TEK	Endothelial	1.15425	3.54879e-07	1.46262e-08
EC_1	ENSG00000135862	LAMC1	Endothelial	1.35494	3.62681e-07	1.4982e-08
EC_1	ENSG00000167644	C19orf33	Endothelial	-1.99808	3.80649e-07	1.57872e-08
EC_1	ENSG00000115461	IGFBP5	Endothelial	2.41217	3.80649e-07	1.57961e-08
EC_1	ENSG00000196369	SRGAP2B	Endothelial	1.2064	4.3128e-07	1.79378e-08
EC_1	ENSG00000156273	BACH1	Endothelial	1.13571	4.53519e-07	1.89055e-08
EC_1	ENSG00000148541	FAM13C	Endothelial	2.08111	4.67354e-07	1.95264e-08
EC_1	ENSG00000108551	RASD1	Endothelial	-1.88962	4.89801e-07	2.05104e-08
EC_1	ENSG00000144642	RBMS3	Endothelial	-1.29772	5.1905e-07	2.17841e-08
EC_1	ENSG00000196839	ADA	Endothelial	1.29881	5.23125e-07	2.20045e-08
EC_1	ENSG00000162852	CNST	Endothelial	1.37107	5.31955e-07	2.24261e-08
EC_1	ENSG00000113140	SPARC	Endothelial	1.7167	5.62134e-07	2.37514e-08
EC_1	ENSG00000237525	ENSG00000237525	Endothelial	-2.31286	5.65172e-07	2.39331e-08
EC_1	ENSG00000125827	TMX4	Endothelial	-1.07127	5.94407e-07	2.52271e-08
EC_1	ENSG00000116679	IVNS1ABP	Endothelial	1.30917	5.96257e-07	2.53619e-08
EC_1	ENSG00000127472	PLA2G5	Endothelial	-2.1406	6.18192e-07	2.63532e-08
EC_1	ENSG00000178573	MAF	Endothelial	2.11219	6.38602e-07	2.72835e-08
EC_1	ENSG00000132334	PTPRE	Endothelial	1.19887	6.6842e-07	2.86205e-08
EC_1	ENSG00000143537	ADAM15	Endothelial	1.22723	7.21492e-07	3.0961e-08
EC_1	ENSG00000006451	RALA	Endothelial	1.15137	7.87128e-07	3.38518e-08
EC_1	ENSG00000009413	REV3L	Endothelial	1.23007	7.88941e-07	3.40041e-08
EC_1	ENSG00000186642	PDE2A	Endothelial	2.01731	8.20463e-07	3.54402e-08
EC_1	ENSG00000166949	SMAD3	Endothelial	1.12924	8.77056e-07	3.79674e-08
EC_1	ENSG00000122176	FMOD	Endothelial	-2.10175	8.96502e-07	3.88938e-08
EC_1	ENSG00000168077	SCARA3	Endothelial	-1.84015	9.59879e-07	4.17339e-08
EC_1	ENSG00000164828	SUN1	Endothelial	0.976188	9.60164e-07	4.18368e-08
EC_1	ENSG00000110841	PPFIBP1	Endothelial	1.58592	9.79906e-07	4.28302e-08
EC_1	ENSG00000090975	PITPNM2	Endothelial	1.68944	9.79906e-07	4.28819e-08
EC_1	ENSG00000100644	HIF1A	Endothelial	1.35004	9.81932e-07	4.30631e-08
EC_1	ENSG00000066654	THUMPD1	Endothelial	-1.11927	1.04086e-06	4.57456e-08
EC_1	ENSG00000196159	FAT4	Endothelial	1.38918	1.11053e-06	4.89125e-08
EC_1	ENSG00000108691	CCL2	Endothelial	-1.9144	1.18157e-06	5.21525e-08
EC_1	ENSG00000169418	NPR1	Endothelial	-1.357	1.22915e-06	5.43686e-08
EC_1	ENSG00000135074	ADAM19	Endothelial	1.81757	1.36504e-06	6.0508e-08
EC_1	ENSG00000128656	CHN1	Endothelial	1.19905	1.41123e-06	6.26889e-08
EC_1	ENSG00000137713	PPP2R1B	Endothelial	1.30334	1.47226e-06	6.55385e-08
EC_1	ENSG00000166025	AMOTL1	Endothelial	1.21501	1.51367e-06	6.75249e-08
EC_1	ENSG00000196781	TLE1	Endothelial	-1.02037	1.52362e-06	6.81125e-08
EC_1	ENSG00000081923	ATP8B1	Endothelial	1.55987	1.53388e-06	6.87157e-08
EC_1	ENSG00000213316	LTC4S	Endothelial	-1.16134	1.56097e-06	7.00764e-08
EC_1	ENSG00000008441	NFIX	Endothelial	-1.37994	1.59355e-06	7.16895e-08
EC_1	ENSG00000175806	MSRA	Endothelial	0.977791	1.61982e-06	7.3024e-08
EC_1	ENSG00000075213	SEMA3A	Endothelial	1.81246	1.63025e-06	7.36479e-08
EC_1	ENSG00000133574	GIMAP4	Endothelial	1.12622	1.66157e-06	7.53765e-08
EC_1	ENSG00000171444	MCC	Endothelial	1.22541	1.66157e-06	7.52677e-08
EC_1	ENSG00000143772	ITPKB	Endothelial	1.41973	1.66405e-06	7.56457e-08
EC_1	ENSG00000178996	SNX18	Endothelial	-1.58051	1.71862e-06	7.82887e-08
EC_1	ENSG00000071967	CYBRD1	Endothelial	-1.24999	1.87001e-06	8.53611e-08
EC_1	ENSG00000102554	KLF5	Endothelial	-1.94585	1.90786e-06	8.72687e-08
EC_1	ENSG00000158528	PPP1R9A	Endothelial	-2.01837	1.93121e-06	8.86965e-08
EC_1	ENSG00000006327	TNFRSF12A	Endothelial	-1.67545	1.93121e-06	8.8701e-08
EC_1	ENSG00000163072	NOSTRIN	Endothelial	2.1685	1.93656e-06	8.91296e-08
EC_1	ENSG00000095713	CRTAC1	Endothelial	-1.60139	2.31237e-06	1.06644e-07
EC_1	ENSG00000185420	SMYD3	Endothelial	1.21462	2.35828e-06	1.08984e-07
EC_1	ENSG00000139687	RB1	Endothelial	0.983922	2.38741e-06	1.10555e-07
EC_1	ENSG00000256947	ENSG00000256947	Endothelial	-1.30786	2.39878e-06	1.11308e-07
EC_1	ENSG00000262097	LINC02185	Endothelial	-1.86655	2.42955e-06	1.12965e-07
EC_1	ENSG00000111799	COL12A1	Endothelial	1.98372	2.57552e-06	1.19995e-07
EC_1	ENSG00000157510	AFAP1L1	Endothelial	1.20718	2.58875e-06	1.20855e-07
EC_1	ENSG00000182247	UBE2E2	Endothelial	1.25057	2.80111e-06	1.31034e-07
EC_1	ENSG00000008083	JARID2	Endothelial	1.26709	2.86976e-06	1.34516e-07
EC_1	ENSG00000148488	ST8SIA6	Endothelial	-1.60925	2.91416e-06	1.36872e-07
EC_1	ENSG00000008256	CYTH3	Endothelial	1.23304	3.05677e-06	1.43858e-07
EC_1	ENSG00000102271	KLHL4	Endothelial	1.79952	3.07054e-06	1.45086e-07
EC_1	ENSG00000166446	CDYL2	Endothelial	1.33221	3.07054e-06	1.45026e-07
EC_1	ENSG00000077044	DGKD	Endothelial	1.64907	3.22925e-06	1.52889e-07
EC_1	ENSG00000185551	NR2F2	Endothelial	1.71662	3.2854e-06	1.55857e-07
EC_1	ENSG00000185432	METTL7A	Endothelial	-1.35055	3.28747e-06	1.56266e-07
EC_1	ENSG00000157110	RBPMS	Endothelial	1.25526	3.33902e-06	1.59031e-07
EC_1	ENSG00000104490	NCALD	Endothelial	1.65814	3.3641e-06	1.60543e-07
EC_1	ENSG00000213088	ACKR1	Endothelial	2.38915	3.54163e-06	1.69349e-07
EC_1	ENSG00000159023	EPB41	Endothelial	-1.40949	3.64059e-06	1.74424e-07
EC_1	ENSG00000071242	RPS6KA2	Endothelial	0.966493	3.69848e-06	1.77546e-07
EC_1	ENSG00000099282	TSPAN15	Endothelial	2.02464	3.74717e-06	1.80237e-07
EC_1	ENSG00000115935	WIPF1	Endothelial	1.30751	3.79846e-06	1.83062e-07
EC_1	ENSG00000135049	AGTPBP1	Endothelial	1.20222	3.96649e-06	1.91535e-07
EC_1	ENSG00000237742	HEY2-AS1	Endothelial	-1.87359	4.05146e-06	1.9602e-07
EC_1	ENSG00000260025	CRIM1-DT	Endothelial	-1.58716	4.53239e-06	2.19716e-07
EC_1	ENSG00000154175	ABI3BP	Endothelial	-1.88324	4.71113e-06	2.28852e-07
EC_1	ENSG00000106537	TSPAN13	Endothelial	1.87937	4.71113e-06	2.29269e-07
EC_1	ENSG00000127990	SGCE	Endothelial	-1.56025	4.73386e-06	2.30822e-07
EC_1	ENSG00000170190	SLC16A5	Endothelial	-1.57311	4.80484e-06	2.34736e-07
EC_1	ENSG00000073146	MOV10L1	Endothelial	-1.62226	4.96806e-06	2.43178e-07
EC_1	ENSG00000154447	SH3RF1	Endothelial	-1.11356	5.29563e-06	2.59712e-07
EC_1	ENSG00000142192	APP	Endothelial	1.3772	5.3078e-06	2.6081e-07
EC_1	ENSG00000011198	ABHD5	Endothelial	-1.21269	5.37662e-06	2.64698e-07
EC_1	ENSG00000001617	SEMA3F	Endothelial	-1.03521	5.49051e-06	2.70823e-07
EC_1	ENSG00000138767	CNOT6L	Endothelial	1.02222	5.53894e-06	2.73734e-07
EC_1	ENSG00000117859	OSBPL9	Endothelial	1.0395	5.76295e-06	2.85348e-07
EC_1	ENSG00000183615	FAM167B	Endothelial	1.87307	5.77051e-06	2.86267e-07
EC_1	ENSG00000070614	NDST1	Endothelial	1.35285	5.85234e-06	2.90878e-07
EC_1	ENSG00000127947	PTPN12	Endothelial	1.06115	5.9673e-06	2.97718e-07
EC_1	ENSG00000157827	FMNL2	Endothelial	1.22041	5.9673e-06	2.97504e-07
EC_1	ENSG00000259207	ITGB3	Endothelial	-1.30151	6.07177e-06	3.03503e-07
EC_1	ENSG00000131558	EXOC4	Endothelial	1.15302	6.14622e-06	3.07804e-07
EC_1	ENSG00000095637	SORBS1	Endothelial	1.31994	6.35287e-06	3.18752e-07
EC_1	ENSG00000169641	LUZP1	Endothelial	1.07519	6.40221e-06	3.21832e-07
EC_1	ENSG00000069849	ATP1B3	Endothelial	1.42575	6.5773e-06	3.31253e-07
EC_1	ENSG00000286133	ENSG00000286133	Endothelial	-1.80921	6.61401e-06	3.33726e-07
EC_1	ENSG00000107099	DOCK8	Endothelial	1.65732	6.90062e-06	3.48838e-07
EC_1	ENSG00000153310	CYRIB	Endothelial	1.11774	6.91168e-06	3.50049e-07
EC_1	ENSG00000189241	TSPYL1	Endothelial	-1.21681	7.14659e-06	3.6262e-07
EC_1	ENSG00000182287	AP1S2	Endothelial	1.09457	7.18889e-06	3.65445e-07
EC_1	ENSG00000183580	FBXL7	Endothelial	1.27209	7.3926e-06	3.76497e-07
EC_1	ENSG00000156427	FGF18	Endothelial	-1.40316	8.49542e-06	4.33464e-07
EC_1	ENSG00000152192	POU4F1	Endothelial	-2.06712	8.52338e-06	4.36499e-07
EC_1	ENSG00000204442	NALF1	Endothelial	1.91464	8.52338e-06	4.36141e-07
EC_1	ENSG00000137845	ADAM10	Endothelial	1.00802	8.53068e-06	4.37677e-07
EC_1	ENSG00000015475	BID	Endothelial	1.62767	8.65213e-06	4.44724e-07
EC_1	ENSG00000087053	MTMR2	Endothelial	1.11066	8.84032e-06	4.55231e-07
EC_1	ENSG00000100320	RBFOX2	Endothelial	1.1457	9.0095e-06	4.64793e-07
EC_1	ENSG00000094963	FMO2	Endothelial	-2.23152	9.17357e-06	4.74122e-07
EC_1	ENSG00000259040	BLOC1S5-TXNDC5	Endothelial	-1.72632	9.18378e-06	4.75516e-07
EC_1	ENSG00000109670	FBXW7	Endothelial	1.00058	9.20253e-06	4.77355e-07
EC_1	ENSG00000100234	TIMP3	Endothelial	1.74672	9.21717e-06	4.78984e-07
EC_1	ENSG00000065613	SLK	Endothelial	0.925322	9.32247e-06	4.85335e-07
EC_1	ENSG00000119630	PGF	Endothelial	1.84204	1.02595e-05	5.35086e-07
EC_1	ENSG00000197329	PELI1	Endothelial	1.30195	1.05243e-05	5.4989e-07
EC_1	ENSG00000196141	SPATS2L	Endothelial	0.932274	1.08426e-05	5.6754e-07
EC_1	ENSG00000251322	SHANK3	Endothelial	1.05109	1.08718e-05	5.70098e-07
EC_1	ENSG00000008277	ADAM22	Endothelial	1.69689	1.10349e-05	5.7969e-07
EC_1	ENSG00000134873	CLDN10	Endothelial	-1.97373	1.13626e-05	5.99046e-07
EC_1	ENSG00000149177	PTPRJ	Endothelial	-1.558	1.13626e-05	5.98334e-07
EC_1	ENSG00000179104	TMTC2	Endothelial	-1.46472	1.16704e-05	6.16377e-07
EC_1	ENSG00000034677	RNF19A	Endothelial	1.06033	1.18915e-05	6.29175e-07
EC_1	ENSG00000151276	MAGI1	Endothelial	1.57946	1.2022e-05	6.37211e-07
EC_1	ENSG00000166068	SPRED1	Endothelial	1.18506	1.20514e-05	6.39905e-07
EC_1	ENSG00000078687	TNRC6C	Endothelial	-0.82876	1.24334e-05	6.61362e-07
EC_1	ENSG00000006459	KDM7A	Endothelial	1.13095	1.24791e-05	6.64973e-07
EC_1	ENSG00000071051	NCK2	Endothelial	1.10644	1.30084e-05	6.94402e-07
EC_1	ENSG00000131370	SH3BP5	Endothelial	0.933453	1.30817e-05	7.00781e-07
EC_1	ENSG00000185650	ZFP36L1	Endothelial	1.29899	1.30817e-05	6.99578e-07
EC_1	ENSG00000198604	BAZ1A	Endothelial	1.14986	1.32111e-05	7.08959e-07
EC_1	ENSG00000126785	RHOJ	Endothelial	1.46884	1.33213e-05	7.16132e-07
EC_1	ENSG00000245534	RORA-AS1	Endothelial	1.36072	1.34629e-05	7.25015e-07
EC_1	ENSG00000185567	AHNAK2	Endothelial	-1.30539	1.40115e-05	7.55878e-07
EC_1	ENSG00000053254	FOXN3	Endothelial	0.957285	1.40762e-05	7.60699e-07
EC_1	ENSG00000095370	SH2D3C	Endothelial	1.13819	1.42251e-05	7.70082e-07
EC_1	ENSG00000105738	SIPA1L3	Endothelial	1.03272	1.43052e-05	7.75772e-07
EC_1	ENSG00000107104	KANK1	Endothelial	-1.37414	1.46463e-05	7.96261e-07
EC_1	ENSG00000224459	SLC25A34-AS1	Endothelial	-1.99365	1.46463e-05	7.97028e-07
EC_1	ENSG00000081377	CDC14B	Endothelial	1.40648	1.46527e-05	7.98762e-07
EC_1	ENSG00000133816	MICAL2	Endothelial	-1.12347	1.49107e-05	8.14232e-07
EC_1	ENSG00000134291	TMEM106C	Endothelial	-1.74282	1.50599e-05	8.23801e-07
EC_1	ENSG00000135363	LMO2	Endothelial	-1.08621	1.52993e-05	8.38336e-07
EC_1	ENSG00000197580	BCO2	Endothelial	-1.91195	1.54977e-05	8.53596e-07
EC_1	ENSG00000151292	CSNK1G3	Endothelial	1.01959	1.54977e-05	8.53583e-07
EC_1	ENSG00000170537	TMC7	Endothelial	-1.29345	1.54977e-05	8.51613e-07
EC_1	ENSG00000153046	CDYL	Endothelial	0.958829	1.63279e-05	9.0086e-07
EC_1	ENSG00000028203	VEZT	Endothelial	0.953112	1.65998e-05	9.17429e-07
EC_1	ENSG00000146535	GNA12	Endothelial	1.20895	1.68713e-05	9.34024e-07
EC_1	ENSG00000188643	S100A16	Endothelial	0.996009	1.74231e-05	9.66215e-07
EC_1	ENSG00000143641	GALNT2	Endothelial	-0.940945	1.82122e-05	1.0117e-06
EC_1	ENSG00000105854	PON2	Endothelial	0.95168	1.82229e-05	1.01518e-06
EC_1	ENSG00000073711	PPP2R3A	Endothelial	1.0484	1.82229e-05	1.01573e-06
EC_1	ENSG00000078369	GNB1	Endothelial	1.02506	1.84186e-05	1.02837e-06
EC_1	ENSG00000127946	HIP1	Endothelial	1.0352	1.87002e-05	1.04586e-06
EC_1	ENSG00000137801	THBS1	Endothelial	-1.49413	1.9578e-05	1.09679e-06
EC_1	ENSG00000143970	ASXL2	Endothelial	0.962432	1.96558e-05	1.10301e-06
EC_1	ENSG00000176014	TUBB6	Endothelial	1.15575	1.97477e-05	1.11013e-06
EC_1	ENSG00000148143	ZNF462	Endothelial	1.11181	1.97477e-05	1.11376e-06
EC_1	ENSG00000067225	PKM	Endothelial	1.06593	1.97477e-05	1.11284e-06
EC_1	ENSG00000157103	SLC6A1	Endothelial	-2.11675	1.98661e-05	1.1223e-06
EC_1	ENSG00000003147	ICA1	Endothelial	0.906156	2.00165e-05	1.13269e-06
EC_1	ENSG00000105784	RUNDC3B	Endothelial	1.2914	2.0123e-05	1.14061e-06
EC_1	ENSG00000145390	USP53	Endothelial	-1.05703	2.0205e-05	1.14717e-06
EC_1	ENSG00000148357	HMCN2	Endothelial	-1.65048	2.1091e-05	1.19946e-06
EC_1	ENSG00000168994	PXDC1	Endothelial	-0.969766	2.12177e-05	1.20866e-06
EC_1	ENSG00000197601	FAR1	Endothelial	0.953023	2.12818e-05	1.21524e-06
EC_1	ENSG00000165929	TC2N	Endothelial	-1.93936	2.12818e-05	1.21633e-06
EC_1	ENSG00000163806	SPDYA	Endothelial	-1.26475	2.22487e-05	1.27435e-06
EC_1	ENSG00000115760	BIRC6	Endothelial	1.0367	2.22487e-05	1.27789e-06
EC_1	ENSG00000134198	TSPAN2	Endothelial	-1.35592	2.22487e-05	1.27781e-06
EC_1	ENSG00000075151	EIF4G3	Endothelial	1.11433	2.2343e-05	1.28542e-06
EC_1	ENSG00000136048	DRAM1	Endothelial	-1.17559	2.23754e-05	1.28939e-06
EC_1	ENSG00000196914	ARHGEF12	Endothelial	1.22584	2.25447e-05	1.30127e-06
EC_1	ENSG00000114019	AMOTL2	Endothelial	-1.25566	2.26654e-05	1.31037e-06
EC_1	ENSG00000115091	ACTR3	Endothelial	0.994686	2.33293e-05	1.35096e-06
EC_1	ENSG00000163527	STT3B	Endothelial	1.06194	2.34392e-05	1.35953e-06
EC_1	ENSG00000119326	CTNNAL1	Endothelial	-1.0923	2.36596e-05	1.37455e-06
EC_1	ENSG00000120889	TNFRSF10B	Endothelial	1.30426	2.40197e-05	1.39773e-06
EC_1	ENSG00000087303	NID2	Endothelial	1.70451	2.46686e-05	1.43782e-06
EC_1	ENSG00000139178	C1RL	Endothelial	-1.26919	2.50889e-05	1.46468e-06
EC_1	ENSG00000163681	SLMAP	Endothelial	0.917369	2.50962e-05	1.46747e-06
EC_1	ENSG00000142599	RERE	Endothelial	1.13159	2.53307e-05	1.48358e-06
EC_1	ENSG00000142156	COL6A1	Endothelial	1.29248	2.56523e-05	1.5065e-06
EC_1	ENSG00000140718	FTO	Endothelial	0.893988	2.56523e-05	1.50725e-06
EC_1	ENSG00000163539	CLASP2	Endothelial	0.951456	2.57167e-05	1.51346e-06
EC_1	ENSG00000075223	SEMA3C	Endothelial	-2.11549	2.61156e-05	1.5394e-06
EC_1	ENSG00000180190	TDRP	Endothelial	1.16543	2.64637e-05	1.56241e-06
EC_1	ENSG00000107341	UBE2R2	Endothelial	0.94801	2.64942e-05	1.56672e-06
EC_1	ENSG00000085276	MECOM	Endothelial	-1.58532	2.68273e-05	1.58894e-06
EC_1	ENSG00000206503	HLA-A	Endothelial	1.49013	2.72227e-05	1.61493e-06
EC_1	ENSG00000022840	RNF10	Endothelial	-1.15468	2.75788e-05	1.64125e-06
EC_1	ENSG00000128567	PODXL	Endothelial	1.41246	2.75788e-05	1.63895e-06
EC_1	ENSG00000152061	RABGAP1L	Endothelial	1.27919	2.78996e-05	1.66298e-06
EC_1	ENSG00000198624	CCDC69	Endothelial	1.11404	2.83206e-05	1.69133e-06
EC_1	ENSG00000170011	MYRIP	Endothelial	1.35162	2.83206e-05	1.69341e-06
EC_1	ENSG00000150938	CRIM1	Endothelial	-1.80756	2.88395e-05	1.72716e-06
EC_1	ENSG00000036473	OTC	Endothelial	-1.87206	2.98912e-05	1.79296e-06
EC_1	ENSG00000215845	TSTD1	Endothelial	-1.93415	2.9925e-05	1.79781e-06
EC_1	ENSG00000121964	GTDC1	Endothelial	0.99884	2.9931e-05	1.801e-06
EC_1	ENSG00000239268	LINC03051	Endothelial	-2.07008	3.10893e-05	1.87389e-06
EC_1	ENSG00000140873	ADAMTS18	Endothelial	2.2055	3.10893e-05	1.87656e-06
EC_1	ENSG00000119685	TTLL5	Endothelial	1.0049	3.13879e-05	1.89754e-06
EC_1	ENSG00000148700	ADD3	Endothelial	1.2354	3.17254e-05	1.92094e-06
EC_1	ENSG00000087842	PIR	Endothelial	-1.191	3.27699e-05	1.98727e-06
EC_1	ENSG00000147421	HMBOX1	Endothelial	0.972739	3.2775e-05	1.99376e-06
EC_1	ENSG00000175274	TP53I11	Endothelial	1.548	3.2775e-05	1.99327e-06
EC_1	ENSG00000048471	SNX29	Endothelial	1.03506	3.28657e-05	2.00238e-06
EC_1	ENSG00000245293	CYP2U1-AS1	Endothelial	-1.55618	3.32256e-05	2.02744e-06
EC_1	ENSG00000139112	GABARAPL1	Endothelial	-1.14393	3.37264e-05	2.06118e-06
EC_1	ENSG00000091164	TXNL1	Endothelial	0.824532	3.39649e-05	2.08217e-06
EC_1	ENSG00000285744	ENSG00000285744	Endothelial	-1.82219	3.39649e-05	2.08162e-06
EC_1	ENSG00000088448	ANKRD10	Endothelial	0.824257	3.44083e-05	2.11259e-06
EC_1	ENSG00000082805	ERC1	Endothelial	1.02169	3.51572e-05	2.16189e-06
EC_1	ENSG00000083223	TUT7	Endothelial	1.01066	3.53105e-05	2.17464e-06
EC_1	ENSG00000130303	BST2	Endothelial	-1.08084	3.63886e-05	2.24447e-06
EC_1	ENSG00000095739	BAMBI	Endothelial	-1.91854	3.67953e-05	2.27303e-06
EC_1	ENSG00000065882	TBC1D1	Endothelial	1.02533	3.73126e-05	2.3085e-06
EC_1	ENSG00000011454	RABGAP1	Endothelial	0.830998	3.82798e-05	2.37195e-06
EC_1	ENSG00000150764	DIXDC1	Endothelial	-0.973173	3.83985e-05	2.38293e-06
EC_1	ENSG00000239264	TXNDC5	Endothelial	-1.43606	3.89749e-05	2.42238e-06
EC_1	ENSG00000168038	ULK4	Endothelial	0.984655	3.91897e-05	2.44312e-06
EC_1	ENSG00000164023	SGMS2	Endothelial	-1.63226	3.91897e-05	2.4416e-06
EC_1	ENSG00000186153	WWOX	Endothelial	1.10228	3.94411e-05	2.46251e-06
EC_1	ENSG00000086991	NOX4	Endothelial	1.56868	3.97242e-05	2.48393e-06
EC_1	ENSG00000157483	MYO1E	Endothelial	1.60251	3.99255e-05	2.50029e-06
EC_1	ENSG00000167191	GPRC5B	Endothelial	-1.07326	4.00779e-05	2.51361e-06
EC_1	ENSG00000073008	PVR	Endothelial	-1.15081	4.00833e-05	2.51773e-06
EC_1	ENSG00000164588	HCN1	Endothelial	-2.06253	4.10508e-05	2.58917e-06
EC_1	ENSG00000203506	RBMS3-AS2	Endothelial	-1.16207	4.10508e-05	2.58675e-06
EC_1	ENSG00000107736	CDH23	Endothelial	-1.34043	4.10508e-05	2.59012e-06
EC_1	ENSG00000049618	ARID1B	Endothelial	0.931705	4.11227e-05	2.60241e-06
EC_1	ENSG00000140262	TCF12	Endothelial	1.3871	4.11227e-05	2.60194e-06
EC_1	ENSG00000092969	TGFB2	Endothelial	-1.6029	4.15845e-05	2.63555e-06
EC_1	ENSG00000135250	SRPK2	Endothelial	0.836091	4.24756e-05	2.69604e-06
EC_1	ENSG00000248441	LETR1	Endothelial	1.76816	4.27384e-05	2.71675e-06
EC_1	ENSG00000011405	PIK3C2A	Endothelial	1.17224	4.30539e-05	2.74087e-06
EC_1	ENSG00000123384	LRP1	Endothelial	-1.95993	4.32851e-05	2.75967e-06
EC_1	ENSG00000092978	GPATCH2	Endothelial	0.952751	4.44983e-05	2.84541e-06
EC_1	ENSG00000086062	B4GALT1	Endothelial	-1.21851	4.44983e-05	2.8422e-06
EC_1	ENSG00000145868	FBXO38	Endothelial	-1.10205	4.45316e-05	2.85173e-06
EC_1	ENSG00000037280	FLT4	Endothelial	1.87517	4.57284e-05	2.94131e-06
EC_1	ENSG00000138756	BMP2K	Endothelial	1.28931	4.57284e-05	2.93341e-06
EC_1	ENSG00000082701	GSK3B	Endothelial	0.868438	4.57284e-05	2.94003e-06
EC_1	ENSG00000142871	CCN1	Endothelial	-1.70797	4.67276e-05	3.00999e-06
EC_1	ENSG00000271758	ENSG00000271758	Endothelial	-2.14051	4.68413e-05	3.02174e-06
EC_1	ENSG00000040933	INPP4A	Endothelial	1.04923	4.72632e-05	3.05341e-06
EC_1	ENSG00000119509	INVS	Endothelial	0.991704	4.78813e-05	3.10186e-06
EC_1	ENSG00000076356	PLXNA2	Endothelial	-1.06988	4.78813e-05	3.10237e-06
EC_1	ENSG00000286150	ENSG00000286150	Endothelial	1.82835	4.82377e-05	3.13001e-06
EC_1	ENSG00000198355	PIM3	Endothelial	1.07708	4.87712e-05	3.16923e-06
EC_1	ENSG00000141985	SH3GL1	Endothelial	1.16531	4.92191e-05	3.20298e-06
EC_1	ENSG00000204262	COL5A2	Endothelial	1.20319	4.98542e-05	3.24901e-06
EC_1	ENSG00000163995	ABLIM2	Endothelial	1.32403	5.01569e-05	3.27346e-06
EC_1	ENSG00000110917	MLEC	Endothelial	1.01535	5.13922e-05	3.35894e-06
EC_1	ENSG00000137962	ARHGAP29	Endothelial	1.05009	5.13944e-05	3.36393e-06
EC_1	ENSG00000184347	SLIT3	Endothelial	-1.84133	5.15013e-05	3.37578e-06
EC_1	ENSG00000111275	ALDH2	Endothelial	-1.13831	5.18787e-05	3.40541e-06
EC_1	ENSG00000071054	MAP4K4	Endothelial	1.07984	5.21714e-05	3.42955e-06
EC_1	ENSG00000108669	CYTH1	Endothelial	1.10553	5.23604e-05	3.4469e-06
EC_1	ENSG00000147065	MSN	Endothelial	1.14159	5.28718e-05	3.48556e-06
EC_1	ENSG00000124249	KCNK15	Endothelial	-2.0333	5.39139e-05	3.55934e-06
EC_1	ENSG00000102359	SRPX2	Endothelial	-1.76604	5.56299e-05	3.67788e-06
EC_1	ENSG00000175906	ARL4D	Endothelial	-1.4801	5.58044e-05	3.69468e-06
EC_1	ENSG00000090776	EFNB1	Endothelial	1.43734	5.70415e-05	3.78197e-06
EC_1	ENSG00000110427	KIAA1549L	Endothelial	-1.55432	5.75042e-05	3.81807e-06
EC_1	ENSG00000152520	PAN3	Endothelial	0.856855	5.82221e-05	3.87123e-06
EC_1	ENSG00000161647	MPP3	Endothelial	-1.6494	5.82942e-05	3.88151e-06
EC_1	ENSG00000130396	AFDN	Endothelial	1.04596	5.86565e-05	3.91117e-06
EC_1	ENSG00000197457	STMN3	Endothelial	-1.59493	5.90332e-05	3.94186e-06
EC_1	ENSG00000106823	ECM2	Endothelial	-1.71401	6.10149e-05	4.07993e-06
EC_1	ENSG00000181090	EHMT1	Endothelial	0.904924	6.32982e-05	4.23859e-06
EC_1	ENSG00000165424	ZCCHC24	Endothelial	-1.04289	6.68713e-05	4.48416e-06
EC_1	ENSG00000226197	ENSG00000226197	Endothelial	1.72871	6.7974e-05	4.56451e-06
EC_1	ENSG00000147872	PLIN2	Endothelial	1.40441	6.88193e-05	4.62776e-06
EC_1	ENSG00000235244	DANT2	Endothelial	-1.36787	6.92406e-05	4.66263e-06
EC_1	ENSG00000141338	ABCA8	Endothelial	-1.66462	7.01797e-05	4.7391e-06
EC_1	ENSG00000152953	STK32B	Endothelial	1.55448	7.01797e-05	4.73433e-06
EC_1	ENSG00000079335	CDC14A	Endothelial	1.13099	7.16369e-05	4.84425e-06
EC_1	ENSG00000120526	NUDCD1	Endothelial	1.23458	7.43572e-05	5.03522e-06
EC_1	ENSG00000149131	SERPING1	Endothelial	-0.994936	7.44816e-05	5.05067e-06
EC_1	ENSG00000126457	PRMT1	Endothelial	0.892674	7.49674e-05	5.09069e-06
EC_1	ENSG00000111846	GCNT2	Endothelial	1.59655	7.60416e-05	5.1708e-06
EC_1	ENSG00000102897	LYRM1	Endothelial	-1.0209	7.72887e-05	5.26289e-06
EC_1	ENSG00000131711	MAP1B	Endothelial	1.39553	7.92525e-05	5.41156e-06
EC_1	ENSG00000168056	LTBP3	Endothelial	-0.816668	7.92525e-05	5.40691e-06
EC_1	ENSG00000148090	AUH	Endothelial	1.12707	7.9612e-05	5.44362e-06
EC_1	ENSG00000074416	MGLL	Endothelial	1.19557	8.02062e-05	5.49181e-06
EC_1	ENSG00000270099	ENSG00000270099	Endothelial	1.08472	8.11038e-05	5.56092e-06
EC_1	ENSG00000111371	SLC38A1	Endothelial	1.63421	8.14207e-05	5.59033e-06
EC_1	ENSG00000115738	ID2	Endothelial	-1.25157	8.22769e-05	5.66464e-06
EC_1	ENSG00000197879	MYO1C	Endothelial	-0.911309	8.22769e-05	5.65771e-06
EC_1	ENSG00000111348	ARHGDIB	Endothelial	1.04973	8.24619e-05	5.68515e-06
EC_1	ENSG00000125772	GPCPD1	Endothelial	0.854063	8.3489e-05	5.76384e-06
EC_1	ENSG00000173334	TRIB1	Endothelial	1.26035	8.46012e-05	5.85997e-06
EC_1	ENSG00000143919	CAMKMT	Endothelial	0.809041	8.46012e-05	5.85704e-06
EC_1	ENSG00000170035	UBE2E3	Endothelial	0.837162	8.46012e-05	5.86455e-06
EC_1	ENSG00000249797	LINC02147	Endothelial	2.256	8.65612e-05	6.03308e-06
EC_1	ENSG00000153246	PLA2R1	Endothelial	-1.11677	8.65612e-05	6.03094e-06
EC_1	ENSG00000260032	NORAD	Endothelial	-0.867615	8.65612e-05	6.01689e-06
EC_1	ENSG00000134996	OSTF1	Endothelial	0.977664	8.65612e-05	6.01756e-06
EC_1	ENSG00000141027	NCOR1	Endothelial	0.745864	8.66681e-05	6.0487e-06
EC_1	ENSG00000164164	OTUD4	Endothelial	0.95998	8.86391e-05	6.19462e-06
EC_1	ENSG00000102804	TSC22D1	Endothelial	1.02726	8.90579e-05	6.23229e-06
EC_1	ENSG00000180776	ZDHHC20	Endothelial	0.823592	8.91123e-05	6.2445e-06
EC_1	ENSG00000148468	FAM171A1	Endothelial	1.10397	9.18018e-05	6.44162e-06
EC_1	ENSG00000031081	ARHGAP31	Endothelial	0.98737	9.18064e-05	6.4506e-06
EC_1	ENSG00000004864	SLC25A13	Endothelial	0.875379	9.41791e-05	6.6262e-06
EC_1	ENSG00000171388	APLN	Endothelial	1.74698	9.46352e-05	6.66722e-06
EC_1	ENSG00000184719	RNLS	Endothelial	-1.59833	9.49282e-05	6.69681e-06
EC_1	ENSG00000111961	SASH1	Endothelial	1.10085	9.49363e-05	6.70633e-06
EC_1	ENSG00000171681	ATF7IP	Endothelial	0.816315	9.58425e-05	6.77939e-06
EC_1	ENSG00000124795	DEK	Endothelial	1.01766	9.67099e-05	6.84987e-06
EC_1	ENSG00000011201	ANOS1	Endothelial	-1.66447	9.70571e-05	6.88361e-06
EC_1	ENSG00000157368	IL34	Endothelial	1.51083	9.76305e-05	6.93349e-06
EC_1	ENSG00000184905	TCEAL2	Endothelial	-1.95994	9.86301e-05	7.01378e-06
EC_1	ENSG00000166619	BLCAP	Endothelial	-1.05299	9.99422e-05	7.11651e-06
EC_1	ENSG00000180628	PCGF5	Endothelial	-0.911675	0.000101771	7.25631e-06
EC_1	ENSG00000164237	CMBL	Endothelial	-1.45377	0.000103527	7.39126e-06
EC_1	ENSG00000228065	LINC01515	Endothelial	1.62583	0.000104048	7.43829e-06
EC_1	ENSG00000112320	SOBP	Endothelial	-1.38235	0.000104396	7.47304e-06
EC_1	ENSG00000119729	RHOQ	Endothelial	-1.02353	0.000106166	7.60974e-06
EC_1	ENSG00000073417	PDE8A	Endothelial	0.95443	0.000107305	7.70151e-06
EC_1	ENSG00000163110	PDLIM5	Endothelial	1.22929	0.000107631	7.73504e-06
EC_1	ENSG00000145819	ARHGAP26	Endothelial	1.18792	0.000109392	7.8719e-06
EC_1	ENSG00000184014	DENND5A	Endothelial	0.844677	0.000112113	8.07831e-06
EC_1	ENSG00000126217	MCF2L	Endothelial	1.40404	0.000112177	8.09347e-06
EC_1	ENSG00000184178	SCFD2	Endothelial	0.848166	0.000117095	8.45937e-06
EC_1	ENSG00000115977	AAK1	Endothelial	-1.00346	0.000117405	8.49286e-06
EC_1	ENSG00000153721	CNKSR3	Endothelial	1.09185	0.000118132	8.55655e-06
EC_1	ENSG00000139874	SSTR1	Endothelial	-1.92917	0.000120841	8.76421e-06
EC_1	ENSG00000074054	CLASP1	Endothelial	0.843674	0.000121231	8.81536e-06
EC_1	ENSG00000119318	RAD23B	Endothelial	0.846426	0.000121231	8.80689e-06
EC_1	ENSG00000134986	NREP	Endothelial	1.30053	0.000122388	8.91103e-06
EC_1	ENSG00000259367	AKAP13-AS1	Endothelial	0.941319	0.000126694	9.23651e-06
EC_1	ENSG00000129467	ADCY4	Endothelial	0.970487	0.000129144	9.42725e-06
EC_1	ENSG00000179776	CDH5	Endothelial	0.951463	0.000129489	9.4647e-06
EC_1	ENSG00000165966	PDZRN4	Endothelial	-1.77021	0.000129861	9.50409e-06
EC_1	ENSG00000187942	LDLRAD2	Endothelial	-1.26432	0.000130793	9.58464e-06
EC_1	ENSG00000178177	LCORL	Endothelial	0.915624	0.000132938	9.75441e-06
EC_1	ENSG00000155903	RASA2	Endothelial	0.880621	0.000135089	9.92496e-06
EC_1	ENSG00000106069	CHN2	Endothelial	1.4864	0.000138112	1.01601e-05
EC_1	ENSG00000091137	SLC26A4	Endothelial	-1.90148	0.000138231	1.01818e-05
EC_1	ENSG00000133800	LYVE1	Endothelial	1.75527	0.000139962	1.03226e-05
EC_1	ENSG00000066427	ATXN3	Endothelial	0.979131	0.000142972	1.05581e-05
EC_1	ENSG00000154240	CEP112	Endothelial	0.88029	0.000143221	1.059e-05
EC_1	ENSG00000147642	SYBU	Endothelial	1.71811	0.000143892	1.06532e-05
EC_1	ENSG00000151151	IPMK	Endothelial	1.00863	0.00014575	1.08045e-05
EC_1	ENSG00000162444	RBP7	Endothelial	1.03227	0.000150989	1.12071e-05
EC_1	ENSG00000137710	RDX	Endothelial	1.29046	0.000156628	1.16404e-05
EC_1	ENSG00000182718	ANXA2	Endothelial	1.15377	0.000156927	1.16774e-05
EC_1	ENSG00000118777	ABCG2	Endothelial	1.53227	0.00015761	1.17431e-05
EC_1	ENSG00000111678	C12orf57	Endothelial	-0.924048	0.000159264	1.18813e-05
EC_1	ENSG00000151692	RNF144A	Endothelial	1.69067	0.000164214	1.22971e-05
EC_1	ENSG00000149591	TAGLN	Endothelial	-1.76845	0.000164214	1.22925e-05
EC_1	ENSG00000114698	PLSCR4	Endothelial	-0.951654	0.000164214	1.22795e-05
EC_1	ENSG00000102265	TIMP1	Endothelial	-1.49128	0.000169226	1.27043e-05
EC_1	ENSG00000215769	ARHGAP27P1-BPTFP1-KPNA2P3	Endothelial	1.11673	0.000169226	1.26918e-05
EC_1	ENSG00000131115	ZNF227	Endothelial	-1.19197	0.000170562	1.28207e-05
EC_1	ENSG00000100311	PDGFB	Endothelial	0.91773	0.000170652	1.28436e-05
EC_1	ENSG00000165995	CACNB2	Endothelial	-1.48078	0.00017078	1.28693e-05
EC_1	ENSG00000135540	NHSL1	Endothelial	1.02254	0.000171879	1.29683e-05
EC_1	ENSG00000182185	RAD51B	Endothelial	0.752534	0.000173733	1.31246e-05
EC_1	ENSG00000088179	PTPN4	Endothelial	0.990242	0.000174546	1.32024e-05
EC_1	ENSG00000111276	CDKN1B	Endothelial	-1.07031	0.000181225	1.37248e-05
EC_1	ENSG00000061938	TNK2	Endothelial	1.51227	0.000181732	1.37803e-05
EC_1	ENSG00000198846	TOX	Endothelial	-1.34502	0.000182892	1.38855e-05
EC_1	ENSG00000164506	STXBP5	Endothelial	0.968132	0.000185797	1.41236e-05
EC_1	ENSG00000183878	UTY	Endothelial	0.824243	0.000190905	1.45299e-05
EC_1	ENSG00000064763	FAR2	Endothelial	1.09334	0.000191008	1.45558e-05
EC_1	ENSG00000211445	GPX3	Endothelial	-1.33818	0.00019502	1.48799e-05
EC_1	ENSG00000153250	RBMS1	Endothelial	0.850497	0.000196858	1.50387e-05
EC_1	ENSG00000152291	TGOLN2	Endothelial	-0.732394	0.000198808	1.52064e-05
EC_1	ENSG00000186469	GNG2	Endothelial	1.5965	0.000203731	1.56021e-05
EC_1	ENSG00000223462	ENSG00000223462	Endothelial	-1.86297	0.000207815	1.59345e-05
EC_1	ENSG00000185008	ROBO2	Endothelial	1.98018	0.000215254	1.65252e-05
EC_1	ENSG00000122679	RAMP3	Endothelial	1.2239	0.000220384	1.69398e-05
EC_1	ENSG00000130382	MLLT1	Endothelial	-1.11771	0.000220875	1.69984e-05
EC_1	ENSG00000140465	CYP1A1	Endothelial	-1.71208	0.000221397	1.70595e-05
EC_1	ENSG00000179862	CITED4	Endothelial	-1.52426	0.000224015	1.72823e-05
EC_1	ENSG00000250891	LINC02208	Endothelial	1.85076	0.00022651	1.75126e-05
EC_1	ENSG00000197747	S100A10	Endothelial	1.45822	0.00022651	1.75175e-05
EC_1	ENSG00000080709	KCNN2	Endothelial	1.68576	0.000229435	1.77653e-05
EC_1	ENSG00000108798	ABI3	Endothelial	1.4606	0.000230075	1.78366e-05
EC_1	ENSG00000135919	SERPINE2	Endothelial	-1.65584	0.000230791	1.79139e-05
EC_1	ENSG00000243927	MRPS6	Endothelial	-1.24109	0.000235913	1.83337e-05
EC_1	ENSG00000175029	CTBP2	Endothelial	0.832048	0.000236152	1.83746e-05
EC_1	ENSG00000077549	CAPZB	Endothelial	0.830076	0.00023689	1.84544e-05
EC_1	ENSG00000026652	AGPAT4	Endothelial	1.05524	0.000240153	1.87311e-05
EC_1	ENSG00000168172	HOOK3	Endothelial	0.709843	0.000245727	1.91891e-05
EC_1	ENSG00000198752	CDC42BPB	Endothelial	0.755719	0.000246683	1.9287e-05
EC_1	ENSG00000159433	STARD9	Endothelial	1.06879	0.000247459	1.9371e-05
EC_1	ENSG00000152484	USP12	Endothelial	0.793982	0.000248541	1.94792e-05
EC_1	ENSG00000111339	ART4	Endothelial	-1.76259	0.000249767	1.95988e-05
EC_1	ENSG00000064999	ANKS1A	Endothelial	0.978213	0.000252526	1.98391e-05
EC_1	ENSG00000100697	DICER1	Endothelial	0.840847	0.000255475	2.00949e-05
EC_1	ENSG00000153558	FBXL2	Endothelial	1.2787	0.000260448	2.05106e-05
EC_1	ENSG00000089220	PEBP1	Endothelial	-0.834368	0.000260842	2.05663e-05
EC_1	ENSG00000114796	KLHL24	Endothelial	0.934839	0.000263054	2.07655e-05
EC_1	ENSG00000148180	GSN	Endothelial	1.44519	0.000263558	2.08301e-05
EC_1	ENSG00000276409	CCL14	Endothelial	1.49454	0.000263743	2.08696e-05
EC_1	ENSG00000127955	GNAI1	Endothelial	1.41596	0.000265329	2.10201e-05
EC_1	ENSG00000136404	TM6SF1	Endothelial	-1.22659	0.000269196	2.13519e-05
EC_1	ENSG00000198888	MT-ND1	Endothelial	1.34229	0.00027073	2.15196e-05
EC_1	ENSG00000169715	MT1E	Endothelial	-1.62284	0.00027073	2.15246e-05
EC_1	ENSG00000162415	ZSWIM5	Endothelial	-1.40498	0.000271113	2.15806e-05
EC_1	ENSG00000139278	GLIPR1	Endothelial	-1.42346	0.000272073	2.16827e-05
EC_1	ENSG00000134532	SOX5	Endothelial	-1.51757	0.000280106	2.23493e-05
EC_1	ENSG00000042753	AP2S1	Endothelial	0.761387	0.000281385	2.24779e-05
EC_1	ENSG00000182993	C12orf60	Endothelial	-1.66137	0.00028296	2.26571e-05
EC_1	ENSG00000108588	CCDC47	Endothelial	-0.738863	0.00028296	2.26369e-05
EC_1	ENSG00000100592	DAAM1	Endothelial	0.804645	0.000294591	2.36162e-05
EC_1	ENSG00000159200	RCAN1	Endothelial	1.13148	0.000298697	2.39735e-05
EC_1	ENSG00000148154	UGCG	Endothelial	0.925893	0.000303233	2.43662e-05
EC_1	ENSG00000156466	GDF6	Endothelial	-1.82996	0.000303372	2.44345e-05
EC_1	ENSG00000138190	EXOC6	Endothelial	-1.35038	0.000303372	2.44319e-05
EC_1	ENSG00000080503	SMARCA2	Endothelial	0.863652	0.000306409	2.47081e-05
EC_1	ENSG00000122482	ZNF644	Endothelial	0.793839	0.000306603	2.47526e-05
EC_1	ENSG00000146072	TNFRSF21	Endothelial	-1.5206	0.000314059	2.53842e-05
EC_1	ENSG00000177683	THAP5	Endothelial	-1.10599	0.000315462	2.55274e-05
EC_1	ENSG00000078403	MLLT10	Endothelial	0.712094	0.000315532	2.55628e-05
EC_1	ENSG00000224259	LINC01133	Endothelial	-1.74226	0.000315625	2.56e-05
EC_1	ENSG00000170027	YWHAG	Endothelial	0.816394	0.000321081	2.60729e-05
EC_1	ENSG00000186522	SEPTIN10	Endothelial	0.726896	0.00032305	2.62632e-05
EC_1	ENSG00000048052	HDAC9	Endothelial	1.224	0.000327339	2.66428e-05
EC_1	ENSG00000126458	RRAS	Endothelial	-0.878189	0.000332287	2.70769e-05
EC_1	ENSG00000130518	IQCN	Endothelial	-1.13958	0.000334368	2.7278e-05
EC_1	ENSG00000147010	SH3KBP1	Endothelial	0.773382	0.000335642	2.74136e-05
EC_1	ENSG00000169255	B3GALNT1	Endothelial	-1.58421	0.000336015	2.74757e-05
EC_1	ENSG00000132640	BTBD3	Endothelial	0.937234	0.00033892	2.77452e-05
EC_1	ENSG00000117569	PTBP2	Endothelial	0.791737	0.000343741	2.81723e-05
EC_1	ENSG00000171943	SRGAP2C	Endothelial	0.794008	0.000347228	2.84908e-05
EC_1	ENSG00000100097	LGALS1	Endothelial	1.29034	0.00034908	2.86757e-05
EC_1	ENSG00000102409	BEX4	Endothelial	-1.1229	0.000352865	2.90199e-05
EC_1	ENSG00000144668	ITGA9	Endothelial	1.00661	0.000361975	2.98033e-05
EC_1	ENSG00000059804	SLC2A3	Endothelial	1.61297	0.000369318	3.04427e-05
EC_1	ENSG00000101040	ZMYND8	Endothelial	-0.928002	0.000379503	3.1381e-05
EC_1	ENSG00000116005	PCYOX1	Endothelial	-1.05188	0.000379503	3.13896e-05
EC_1	ENSG00000133030	MPRIP	Endothelial	0.739455	0.000379503	3.13469e-05
EC_1	ENSG00000116698	SMG7	Endothelial	0.789154	0.00038013	3.14773e-05
EC_1	ENSG00000079156	OSBPL6	Endothelial	-1.31628	0.000389794	3.23144e-05
EC_1	ENSG00000112531	QKI	Endothelial	1.16037	0.000389859	3.23933e-05
EC_1	ENSG00000196876	SCN8A	Endothelial	-1.61545	0.000389859	3.23884e-05
EC_1	ENSG00000154864	PIEZO2	Endothelial	1.71706	0.000389872	3.24311e-05
EC_1	ENSG00000104375	STK3	Endothelial	0.8593	0.000392259	3.26667e-05
EC_1	ENSG00000251136	RIPK2-DT	Endothelial	-0.969102	0.000393495	3.28067e-05
EC_1	ENSG00000254420	ENSG00000254420	Endothelial	-1.07142	0.00039563	3.3022e-05
EC_1	ENSG00000258667	HIF1A-AS3	Endothelial	1.3115	0.000401295	3.35328e-05
EC_1	ENSG00000028116	VRK2	Endothelial	0.905823	0.000403702	3.37719e-05
EC_1	ENSG00000184916	JAG2	Endothelial	1.33334	0.000404612	3.38862e-05
EC_1	ENSG00000109113	RAB34	Endothelial	-1.40621	0.00040632	3.40676e-05
EC_1	ENSG00000145375	SPATA5	Endothelial	0.78772	0.000407274	3.4186e-05
EC_1	ENSG00000087095	NLK	Endothelial	0.747062	0.000420857	3.53658e-05
EC_1	ENSG00000170873	MTSS1	Endothelial	1.01822	0.000435412	3.66299e-05
EC_1	ENSG00000168916	ZNF608	Endothelial	1.03323	0.00043623	3.67399e-05
EC_1	ENSG00000197077	KIAA1671	Endothelial	0.923202	0.000437178	3.6861e-05
EC_1	ENSG00000127720	METTL25	Endothelial	-1.11503	0.00044113	3.72358e-05
EC_1	ENSG00000075539	FRYL	Endothelial	0.997239	0.000442355	3.7381e-05
EC_1	ENSG00000164300	SERINC5	Endothelial	1.11162	0.000445042	3.765e-05
EC_1	ENSG00000204301	NOTCH4	Endothelial	0.91903	0.000446042	3.77766e-05
EC_1	ENSG00000148925	BTBD10	Endothelial	0.925641	0.000449715	3.81302e-05
EC_1	ENSG00000170540	ARL6IP1	Endothelial	-0.923383	0.00045026	3.82225e-05
EC_1	ENSG00000136859	ANGPTL2	Endothelial	1.29357	0.00045026	3.82613e-05
EC_1	ENSG00000007908	SELE	Endothelial	1.79068	0.000450592	3.8332e-05
EC_1	ENSG00000160145	KALRN	Endothelial	0.923756	0.00045217	3.85088e-05
EC_1	ENSG00000173757	STAT5B	Endothelial	0.802719	0.000454967	3.87899e-05
EC_1	ENSG00000152492	CCDC50	Endothelial	0.887885	0.000457404	3.90409e-05
EC_1	ENSG00000114115	RBP1	Endothelial	-1.3418	0.000461421	3.94273e-05
EC_1	ENSG00000155849	ELMO1	Endothelial	1.10505	0.000461937	3.95149e-05
EC_1	ENSG00000198832	SELENOM	Endothelial	-0.994616	0.00047139	4.0368e-05
EC_1	ENSG00000047617	ANO2	Endothelial	-1.67541	0.000471693	4.04384e-05
EC_1	ENSG00000112782	CLIC5	Endothelial	1.4583	0.000475204	4.07843e-05
EC_1	ENSG00000167641	PPP1R14A	Endothelial	-1.66727	0.000479354	4.11857e-05
EC_1	ENSG00000110888	CAPRIN2	Endothelial	-0.93236	0.000480507	4.13301e-05
EC_1	ENSG00000147905	ZCCHC7	Endothelial	0.704505	0.000481697	4.15125e-05
EC_1	ENSG00000285437	POLR2J3-1	Endothelial	0.956482	0.000481697	4.15529e-05
EC_1	ENSG00000181409	AATK	Endothelial	-1.56368	0.000481697	4.15687e-05
EC_1	ENSG00000100941	PNN	Endothelial	0.698339	0.000482397	4.16746e-05
EC_1	ENSG00000116117	PARD3B	Endothelial	0.71415	0.000489272	4.23267e-05
EC_1	ENSG00000176485	PLAAT3	Endothelial	-0.858068	0.000489272	4.23608e-05
EC_1	ENSG00000175048	ZDHHC14	Endothelial	0.999384	0.000497957	4.31597e-05
EC_1	ENSG00000114439	BBX	Endothelial	0.747681	0.000500339	4.34134e-05
EC_1	ENSG00000157227	MMP14	Endothelial	1.12645	0.000500381	4.34642e-05
EC_1	ENSG00000138758	SEPTIN11	Endothelial	-0.720745	0.000505474	4.39542e-05
EC_1	ENSG00000162614	NEXN	Endothelial	-1.29726	0.00050714	4.4147e-05
EC_1	ENSG00000140563	MCTP2	Endothelial	-1.44591	0.000509409	4.43925e-05
EC_1	ENSG00000134318	ROCK2	Endothelial	0.922281	0.000514972	4.49259e-05
EC_1	ENSG00000054282	SDCCAG8	Endothelial	0.710835	0.000526345	4.59677e-05
EC_1	ENSG00000177707	NECTIN3	Endothelial	-0.897186	0.00053068	4.63963e-05
EC_1	ENSG00000229308	ENSG00000229308	Endothelial	-1.2758	0.000535855	4.69498e-05
EC_1	ENSG00000267337	LINC01478	Endothelial	-1.80841	0.000535855	4.69092e-05
EC_1	ENSG00000165209	STRBP	Endothelial	1.13313	0.000540665	4.74223e-05
EC_1	ENSG00000124782	RREB1	Endothelial	0.827599	0.000548692	4.81781e-05
EC_1	ENSG00000270547	LINC01235	Endothelial	1.67817	0.000563394	4.95221e-05
EC_1	ENSG00000127418	FGFRL1	Endothelial	-1.57086	0.00056591	4.97967e-05
EC_1	ENSG00000118971	CCND2	Endothelial	1.16799	0.000572916	5.04672e-05
EC_1	ENSG00000175556	LONRF3	Endothelial	-1.31947	0.000578257	5.09922e-05
EC_1	ENSG00000174718	RESF1	Endothelial	0.851836	0.000583136	5.14774e-05
EC_1	ENSG00000107362	ABHD17B	Endothelial	1.08417	0.000587815	5.19459e-05
EC_1	ENSG00000151240	DIP2C	Endothelial	0.86285	0.000590108	5.22043e-05
EC_1	ENSG00000231607	DLEU2	Endothelial	0.854603	0.000590476	5.22925e-05
EC_1	ENSG00000117758	STX12	Endothelial	0.849298	0.000604821	5.36316e-05
EC_1	ENSG00000084444	FAM234B	Endothelial	-1.48389	0.000604821	5.3677e-05
EC_1	ENSG00000273132	ENSG00000273132	Endothelial	-1.64096	0.000609133	5.41171e-05
EC_1	ENSG00000188352	FOCAD	Endothelial	1.00304	0.000611988	5.44285e-05
EC_1	ENSG00000112031	MTRF1L	Endothelial	-0.960925	0.000612271	5.45113e-05
EC_1	ENSG00000184500	PROS1	Endothelial	0.853262	0.000613626	5.46898e-05
EC_1	ENSG00000108582	CPD	Endothelial	0.810206	0.000635381	5.66887e-05
EC_1	ENSG00000159713	TPPP3	Endothelial	1.6361	0.000635826	5.67884e-05
EC_1	ENSG00000183378	OVCH2	Endothelial	-1.89573	0.000636785	5.69341e-05
EC_1	ENSG00000157985	AGAP1	Endothelial	0.821524	0.000639316	5.72207e-05
EC_1	ENSG00000139155	SLCO1C1	Endothelial	-1.7672	0.000639783	5.73229e-05
EC_1	ENSG00000139946	PELI2	Endothelial	-0.871824	0.000641393	5.75275e-05
EC_1	ENSG00000289404	ENSG00000289404	Endothelial	-0.900824	0.000645065	5.79177e-05
EC_1	ENSG00000257239	ENSG00000257239	Endothelial	1.35067	0.000647754	5.82203e-05
EC_1	ENSG00000242082	SLC5A4-AS1	Endothelial	1.62294	0.000650746	5.85506e-05
EC_1	ENSG00000000003	TSPAN6	Endothelial	-1.19331	0.000651007	5.86355e-05
EC_1	ENSG00000179144	GIMAP7	Endothelial	0.952778	0.00065795	5.93229e-05
EC_1	ENSG00000140443	IGF1R	Endothelial	-0.892083	0.000691513	6.24142e-05
EC_1	ENSG00000079805	DNM2	Endothelial	0.860695	0.000693768	6.26832e-05
EC_1	ENSG00000050165	DKK3	Endothelial	-0.93982	0.000699318	6.32505e-05
EC_1	ENSG00000135047	CTSL	Endothelial	0.901433	0.000701402	6.35053e-05
EC_1	ENSG00000120738	EGR1	Endothelial	-1.62291	0.000703181	6.3799e-05
EC_1	ENSG00000116729	WLS	Endothelial	-0.796785	0.000703181	6.37582e-05
EC_1	ENSG00000204161	TMEM273	Endothelial	1.32467	0.000708232	6.4324e-05
EC_1	ENSG00000170667	RASA4B	Endothelial	1.52429	0.000711366	6.46757e-05
EC_1	ENSG00000140545	MFGE8	Endothelial	-0.921081	0.000711956	6.47965e-05
EC_1	ENSG00000165102	HGSNAT	Endothelial	0.834868	0.000715782	6.52122e-05
EC_1	ENSG00000050344	NFE2L3	Endothelial	-0.87413	0.000719335	6.56038e-05
EC_1	ENSG00000123104	ITPR2	Endothelial	-0.934955	0.000721705	6.5888e-05
EC_1	ENSG00000144711	IQSEC1	Endothelial	0.745151	0.000727751	6.65086e-05
EC_1	ENSG00000104447	TRPS1	Endothelial	1.5069	0.00074738	6.83729e-05
EC_1	ENSG00000088854	DNAAF9	Endothelial	0.670495	0.000750074	6.86902e-05
EC_1	ENSG00000166741	NNMT	Endothelial	-1.06354	0.000755509	6.92592e-05
EC_1	ENSG00000181234	TMEM132C	Endothelial	-1.60741	0.000762907	7.00093e-05
EC_1	ENSG00000177283	FZD8	Endothelial	-1.17066	0.000780591	7.17057e-05
EC_1	ENSG00000088387	DOCK9	Endothelial	1.11949	0.000788125	7.24721e-05
EC_1	ENSG00000155792	DEPTOR	Endothelial	1.52342	0.00079767	7.3425e-05
EC_1	ENSG00000196405	EVL	Endothelial	0.898382	0.000800217	7.3735e-05
EC_1	ENSG00000156026	MCU	Endothelial	0.752187	0.000800511	7.38376e-05
EC_1	ENSG00000067113	PLPP1	Endothelial	1.23966	0.000801901	7.40414e-05
EC_1	ENSG00000132670	PTPRA	Endothelial	0.67582	0.000804252	7.43343e-05
EC_1	ENSG00000226965	ENSG00000226965	Endothelial	-1.6137	0.000814188	7.53295e-05
EC_1	ENSG00000101856	PGRMC1	Endothelial	-0.882586	0.00081495	7.54768e-05
EC_1	ENSG00000170390	DCLK2	Endothelial	0.869098	0.000819274	7.60318e-05
EC_1	ENSG00000120833	SOCS2	Endothelial	-0.755685	0.000819274	7.60218e-05
EC_1	ENSG00000113391	FAM172A	Endothelial	0.812939	0.000827126	7.68385e-05
EC_1	ENSG00000104517	UBR5	Endothelial	0.773427	0.000834005	7.75562e-05
EC_1	ENSG00000102595	UGGT2	Endothelial	0.847756	0.000871419	8.11177e-05
EC_1	ENSG00000153815	CMIP	Endothelial	1.02402	0.000875587	8.15882e-05
EC_1	ENSG00000109046	WSB1	Endothelial	-1.08235	0.000877524	8.18515e-05
EC_1	ENSG00000184489	PTP4A3	Endothelial	1.15671	0.000877838	8.19636e-05
EC_1	ENSG00000173273	TNKS	Endothelial	0.65565	0.000890136	8.31958e-05
EC_1	ENSG00000057663	ATG5	Endothelial	0.841122	0.000898952	8.41045e-05
EC_1	ENSG00000184205	TSPYL2	Endothelial	-1.26056	0.000909659	8.51921e-05
EC_1	ENSG00000184640	SEPTIN9	Endothelial	0.808007	0.000913571	8.56446e-05
EC_1	ENSG00000154556	SORBS2	Endothelial	1.16688	0.000919342	8.62723e-05
EC_1	ENSG00000160179	ABCG1	Endothelial	0.854204	0.00092881	8.72484e-05
EC_1	ENSG00000107719	PALD1	Endothelial	0.988855	0.000943024	8.86726e-05
EC_1	ENSG00000164451	CALHM4	Endothelial	-1.82194	0.000952472	8.96508e-05
EC_1	ENSG00000171310	CHST11	Endothelial	1.24582	0.000963762	9.08043e-05
EC_1	ENSG00000088930	XRN2	Endothelial	0.715731	0.00096755	9.12524e-05
EC_1	ENSG00000155957	TMBIM4	Endothelial	-0.685331	0.000973561	9.19112e-05
EC_1	ENSG00000196628	TCF4	Endothelial	1.45224	0.000980675	9.26753e-05
EC_1	ENSG00000086200	IPO11	Endothelial	0.781438	0.00098473	9.31514e-05
EC_1	ENSG00000257923	CUX1	Endothelial	0.811138	0.000991292	9.38657e-05
EC_1	ENSG00000182963	GJC1	Endothelial	1.49289	0.00100171	9.49461e-05
EC_1	ENSG00000138801	PAPSS1	Endothelial	-0.832043	0.00102728	9.74668e-05
EC_1	ENSG00000170836	PPM1D	Endothelial	0.779038	0.00103443	9.82427e-05
EC_1	ENSG00000122507	BBS9	Endothelial	0.751396	0.00104907	9.97322e-05
EC_1	ENSG00000100219	XBP1	Endothelial	-0.795286	0.00105409	0.00010031
EC_1	ENSG00000228253	MT-ATP8	Endothelial	1.02624	0.00107909	0.00010279
EC_1	ENSG00000177565	TBL1XR1	Endothelial	0.780517	0.00108114	0.000103087
EC_1	ENSG00000105227	PRX	Endothelial	-1.3201	0.00108891	0.00010393
EC_1	ENSG00000198929	NOS1AP	Endothelial	-1.32838	0.00108913	0.000104054
EC_1	ENSG00000087302	RTRAF	Endothelial	0.714029	0.00110167	0.000105356
EC_1	ENSG00000078018	MAP2	Endothelial	-1.05781	0.00110531	0.000105809
EC_1	ENSG00000072954	TMEM38A	Endothelial	-1.6064	0.00111589	0.000106927
EC_1	ENSG00000155366	RHOC	Endothelial	0.915226	0.00112082	0.000107504
EC_1	ENSG00000138448	ITGAV	Endothelial	0.875732	0.00112334	0.000107852
EC_1	ENSG00000166033	HTRA1	Endothelial	0.771604	0.00113939	0.000109501
EC_1	ENSG00000090339	ICAM1	Endothelial	1.18593	0.00114073	0.000109738
EC_1	ENSG00000172301	COPRS	Endothelial	-0.907931	0.00114182	0.000109983
EC_1	ENSG00000125089	SH3TC1	Endothelial	1.00632	0.00114182	0.000110058
EC_1	ENSG00000224078	SNHG14	Endothelial	-0.722197	0.0011498	0.000110935
EC_1	ENSG00000173848	NET1	Endothelial	-0.824212	0.00115669	0.000111709
EC_1	ENSG00000120063	GNA13	Endothelial	0.963759	0.00116303	0.000112431
EC_1	ENSG00000135778	NTPCR	Endothelial	-0.950179	0.00117578	0.000113775
EC_1	ENSG00000122862	SRGN	Endothelial	-1.28113	0.00118522	0.0001148
EC_1	ENSG00000158813	EDA	Endothelial	1.50223	0.00119981	0.000116326
EC_1	ENSG00000057657	PRDM1	Endothelial	1.46915	0.00123475	0.00011983
EC_1	ENSG00000132002	DNAJB1	Endothelial	-1.14914	0.00124903	0.000121333
EC_1	ENSG00000103811	CTSH	Endothelial	1.16001	0.00125284	0.000121822
EC_1	ENSG00000115295	CLIP4	Endothelial	-1.74977	0.00126069	0.000122704
EC_1	ENSG00000224743	TEX26-AS1	Endothelial	-1.50644	0.00127323	0.000124044
EC_1	ENSG00000198836	OPA1	Endothelial	0.804414	0.00127385	0.000124226
EC_1	ENSG00000106025	TSPAN12	Endothelial	1.20353	0.0013181	0.000128664
EC_1	ENSG00000169814	BTD	Endothelial	0.863786	0.00131948	0.000128924
EC_1	ENSG00000158560	DYNC1I1	Endothelial	-1.17225	0.0013301	0.000130087
EC_1	ENSG00000143387	CTSK	Endothelial	-1.20959	0.00133327	0.000130523
EC_1	ENSG00000165092	ALDH1A1	Endothelial	-1.15114	0.00134739	0.000132032
EC_1	ENSG00000078269	SYNJ2	Endothelial	-0.812841	0.00135706	0.000133108
EC_1	ENSG00000143850	PLEKHA6	Endothelial	-1.06664	0.00135948	0.000133473
EC_1	ENSG00000173801	JUP	Endothelial	0.986966	0.00135953	0.000133607
EC_1	ENSG00000115705	TPO	Endothelial	1.56914	0.00135995	0.000133905
EC_1	ENSG00000065526	SPEN	Endothelial	0.740325	0.00135995	0.000133885
EC_1	ENSG00000112186	CAP2	Endothelial	-1.57023	0.00137114	0.000135135
EC_1	ENSG00000265808	SEC22B	Endothelial	-0.822034	0.00137671	0.000135814
EC_1	ENSG00000147459	DOCK5	Endothelial	1.41384	0.00137829	0.0001361
EC_1	ENSG00000082898	XPO1	Endothelial	0.786308	0.00139356	0.00013774
EC_1	ENSG00000143878	RHOB	Endothelial	-1.34933	0.00139537	0.00013805
EC_1	ENSG00000152583	SPARCL1	Endothelial	1.39797	0.00140451	0.000139087
EC_1	ENSG00000198742	SMURF1	Endothelial	0.687247	0.00140844	0.000139703
EC_1	ENSG00000186376	ZNF75D	Endothelial	1.09685	0.00140844	0.000139741
EC_1	ENSG00000273129	PACERR	Endothelial	-1.60199	0.00144546	0.000143551
EC_1	ENSG00000206190	ATP10A	Endothelial	-1.34892	0.00145567	0.000144702
EC_1	ENSG00000171791	BCL2	Endothelial	1.46931	0.00147731	0.000146992
EC_1	ENSG00000125753	VASP	Endothelial	0.836588	0.00150542	0.000149931
EC_1	ENSG00000198502	HLA-DRB5	Endothelial	-1.159	0.00151087	0.000150616
EC_1	ENSG00000131435	PDLIM4	Endothelial	-0.888502	0.00151435	0.000151106
EC_1	ENSG00000069667	RORA	Endothelial	1.0207	0.00158116	0.000157922
EC_1	ENSG00000130513	GDF15	Endothelial	-1.38381	0.0015907	0.000159025
EC_1	ENSG00000173626	TRAPPC3L	Endothelial	-1.64244	0.00159801	0.000159916
EC_1	ENSG00000172379	ARNT2	Endothelial	-1.52546	0.00159801	0.000160057
EC_1	ENSG00000133812	SBF2	Endothelial	0.77309	0.00161218	0.000161629
EC_1	ENSG00000083642	PDS5B	Endothelial	0.661413	0.00161771	0.000162336
EC_1	ENSG00000128739	SNRPN	Endothelial	-0.780862	0.00165354	0.000166087
EC_1	ENSG00000221914	PPP2R2A	Endothelial	0.703388	0.00166417	0.000167312
EC_1	ENSG00000162409	PRKAA2	Endothelial	-1.54338	0.00167868	0.000168929
EC_1	ENSG00000153936	HS2ST1	Endothelial	0.842803	0.00170046	0.000171442
EC_1	ENSG00000133687	TMTC1	Endothelial	1.24742	0.00170046	0.000171288
EC_1	ENSG00000059758	CDK17	Endothelial	1.11014	0.001703	0.000171858
EC_1	ENSG00000176853	FAM91A1	Endothelial	0.869599	0.00171602	0.000173334
EC_1	ENSG00000184515	BEX5	Endothelial	-1.33123	0.0017218	0.00017408
EC_1	ENSG00000154262	ABCA6	Endothelial	-1.61084	0.00173707	0.000175788
EC_1	ENSG00000177425	PAWR	Endothelial	-0.931275	0.00174532	0.000176787
EC_1	ENSG00000133874	RNF122	Endothelial	1.01547	0.00175388	0.000177819
EC_1	ENSG00000167797	CDK2AP2	Endothelial	-0.910116	0.0017843	0.000181072
EC_1	ENSG00000185361	TNFAIP8L1	Endothelial	1.0462	0.00182478	0.000185352
EC_1	ENSG00000161940	BCL6B	Endothelial	0.913871	0.00184988	0.000188077
EC_1	ENSG00000138449	SLC40A1	Endothelial	-0.998701	0.00185053	0.000188317
EC_1	ENSG00000164970	FAM219A	Endothelial	0.983531	0.00186186	0.000189646
EC_1	ENSG00000139211	AMIGO2	Endothelial	-1.10112	0.00188434	0.000192113
EC_1	ENSG00000198844	ARHGEF15	Endothelial	0.882575	0.00188814	0.000192679
EC_1	ENSG00000064989	CALCRL	Endothelial	1.28521	0.00189332	0.000193386
EC_1	ENSG00000140836	ZFHX3	Endothelial	0.790106	0.00191407	0.000195685
EC_1	ENSG00000250479	CHCHD10	Endothelial	-1.10661	0.00193945	0.000198463
EC_1	ENSG00000107789	MINPP1	Endothelial	-1.11113	0.00194527	0.000199242
EC_1	ENSG00000251488	ENSG00000251488	Endothelial	-1.78499	0.0019606	0.000200997
EC_1	ENSG00000082781	ITGB5	Endothelial	-1.12028	0.00196518	0.000201652
EC_1	ENSG00000273749	CYFIP1	Endothelial	0.704568	0.00197406	0.000202749
EC_1	ENSG00000140396	NCOA2	Endothelial	0.645111	0.00198172	0.000203723
EC_1	ENSG00000112851	ERBIN	Endothelial	0.786189	0.00198597	0.000204348
EC_1	ENSG00000163565	IFI16	Endothelial	0.831618	0.00198698	0.000204638
EC_1	ENSG00000141376	BCAS3	Endothelial	0.821159	0.00198751	0.00020488
EC_1	ENSG00000145012	LPP	Endothelial	0.977952	0.00201152	0.000207545
EC_1	ENSG00000248445	SEMA6A-AS1	Endothelial	1.27535	0.00201697	0.000208297
EC_1	ENSG00000069956	MAPK6	Endothelial	0.807311	0.00201846	0.000208642
EC_1	ENSG00000262202	ENSG00000262202	Endothelial	-1.17542	0.00203834	0.000210889
EC_1	ENSG00000172340	SUCLG2	Endothelial	0.742967	0.0020446	0.000211729
EC_1	ENSG00000163697	APBB2	Endothelial	0.925628	0.00210505	0.000218585
EC_1	ENSG00000178175	ZNF366	Endothelial	1.31277	0.00210505	0.000218198
EC_1	ENSG00000134982	APC	Endothelial	0.684446	0.00210505	0.000218474
EC_1	ENSG00000198833	UBE2J1	Endothelial	0.699451	0.00210893	0.000219187
EC_1	ENSG00000169181	GSG1L	Endothelial	-1.691	0.00211718	0.000220245
EC_1	ENSG00000170293	CMTM8	Endothelial	0.852105	0.00212437	0.000221192
EC_1	ENSG00000106538	RARRES2	Endothelial	-1.57412	0.00213524	0.000222526
EC_1	ENSG00000101752	MIB1	Endothelial	0.685234	0.00215112	0.000224384
EC_1	ENSG00000250786	SNHG18	Endothelial	-1.62792	0.00215756	0.000225259
EC_1	ENSG00000197912	SPG7	Endothelial	0.874094	0.00217019	0.000226783
EC_1	ENSG00000169398	PTK2	Endothelial	0.885429	0.00217472	0.000227461
EC_1	ENSG00000175582	RAB6A	Endothelial	0.596953	0.00218473	0.000228713
EC_1	ENSG00000105401	CDC37	Endothelial	0.779906	0.0021897	0.000229441
EC_1	ENSG00000179981	TSHZ1	Endothelial	1.00425	0.00220158	0.000230893
EC_1	ENSG00000257093	DENND11	Endothelial	0.959225	0.00220438	0.000231394
EC_1	ENSG00000119787	ATL2	Endothelial	-0.710887	0.00222006	0.00023325
EC_1	ENSG00000078140	UBE2K	Endothelial	0.63859	0.00222758	0.000234624
EC_1	ENSG00000123933	MXD4	Endothelial	-0.744314	0.00222758	0.000234461
EC_1	ENSG00000112379	ARFGEF3	Endothelial	-1.09185	0.00222758	0.00023467
EC_1	ENSG00000188559	RALGAPA2	Endothelial	1.05572	0.00228974	0.000241434
EC_1	ENSG00000290878	HLA-DRB6	Endothelial	-0.904664	0.00230807	0.000243585
EC_1	ENSG00000104177	MYEF2	Endothelial	-1.21269	0.0023133	0.000244355
EC_1	ENSG00000137203	TFAP2A	Endothelial	-1.63017	0.0023308	0.000246423
EC_1	ENSG00000099860	GADD45B	Endothelial	-1.26269	0.00234153	0.000247779
EC_1	ENSG00000163513	TGFBR2	Endothelial	1.16457	0.00234617	0.000248491
EC_1	ENSG00000172985	SH3RF3	Endothelial	0.878266	0.0023567	0.000249828
EC_1	ENSG00000289312	ENSG00000289312	Endothelial	-1.36423	0.0023634	0.000250761
EC_1	ENSG00000181804	SLC9A9	Endothelial	1.06481	0.00237777	0.00025251
EC_1	ENSG00000181031	RPH3AL	Endothelial	0.962104	0.00237994	0.00025319
EC_1	ENSG00000105483	CARD8	Endothelial	0.697997	0.00237994	0.000253116
EC_1	ENSG00000065320	NTN1	Endothelial	-1.08265	0.00238053	0.000253477
EC_1	ENSG00000182022	CHST15	Endothelial	1.09591	0.00239998	0.000256224
EC_1	ENSG00000101445	PPP1R16B	Endothelial	0.906933	0.00239998	0.000256093
EC_1	ENSG00000139668	WDFY2	Endothelial	0.920487	0.00239998	0.000256227
EC_1	ENSG00000222041	CYTOR	Endothelial	0.977718	0.00241284	0.000257827
EC_1	ENSG00000147324	MFHAS1	Endothelial	0.836848	0.00243825	0.000260963
EC_1	ENSG00000147408	CSGALNACT1	Endothelial	0.954231	0.00243825	0.000261003
EC_1	ENSG00000092068	SLC7A8	Endothelial	-1.3836	0.00245716	0.000263259
EC_1	ENSG00000290720	ZNF542P	Endothelial	-1.20983	0.00247744	0.000265665
EC_1	ENSG00000004534	RBM6	Endothelial	0.703619	0.00257587	0.000276464
EC_1	ENSG00000198719	DLL1	Endothelial	1.4129	0.00259028	0.000278254
EC_1	ENSG00000005102	MEOX1	Endothelial	1.53388	0.00261291	0.000281178
EC_1	ENSG00000079102	RUNX1T1	Endothelial	-0.960366	0.00261291	0.000280991
EC_1	ENSG00000141098	GFOD2	Endothelial	0.892972	0.00261689	0.000281853
EC_1	ENSG00000187134	AKR1C1	Endothelial	-1.28093	0.00262086	0.000282667
EC_1	ENSG00000139083	ETV6	Endothelial	0.845055	0.00262086	0.000282775
EC_1	ENSG00000108106	UBE2S	Endothelial	-0.787296	0.00265567	0.000286781
EC_1	ENSG00000090376	IRAK3	Endothelial	-0.696996	0.0026984	0.000291905
EC_1	ENSG00000115290	GRB14	Endothelial	-1.55765	0.0026984	0.000291699
EC_1	ENSG00000008282	SYPL1	Endothelial	0.627206	0.0027069	0.00029308
EC_1	ENSG00000008517	IL32	Endothelial	1.42409	0.0027177	0.000294726
EC_1	ENSG00000104714	ERICH1	Endothelial	0.745373	0.0027177	0.000294761
EC_1	ENSG00000169855	ROBO1	Endothelial	1.50359	0.00278815	0.000302665
EC_1	ENSG00000130234	ACE2	Endothelial	-1.43544	0.00281391	0.000305727
EC_1	ENSG00000130309	COLGALT1	Endothelial	1.12754	0.0028625	0.000311276
EC_1	ENSG00000063127	SLC6A16	Endothelial	-1.29064	0.00290215	0.000315861
EC_1	ENSG00000286533	ENSG00000286533	Endothelial	-1.47384	0.00301264	0.000328323
EC_1	ENSG00000169504	CLIC4	Endothelial	1.02272	0.00301264	0.000328455
EC_1	ENSG00000131018	SYNE1	Endothelial	-0.831971	0.00301744	0.000329416
EC_1	ENSG00000134882	UBAC2	Endothelial	0.776186	0.00301744	0.000329548
EC_1	ENSG00000159899	NPR2	Endothelial	-1.35851	0.00302216	0.000330349
EC_1	ENSG00000155313	USP25	Endothelial	0.695479	0.00306301	0.000335102
EC_1	ENSG00000135269	TES	Endothelial	0.814641	0.00307969	0.000337217
EC_1	ENSG00000132842	AP3B1	Endothelial	0.67907	0.00308027	0.000337572
EC_1	ENSG00000198763	MT-ND2	Endothelial	1.23825	0.00312699	0.000343243
EC_1	ENSG00000198786	MT-ND5	Endothelial	1.12894	0.00312699	0.000343282
EC_1	ENSG00000143162	CREG1	Endothelial	-0.794259	0.00316149	0.000347665
EC_1	ENSG00000070087	PFN2	Endothelial	-1.30027	0.00316149	0.00034755
EC_1	ENSG00000112249	ASCC3	Endothelial	0.640067	0.00316751	0.000348627
EC_1	ENSG00000161010	MRNIP	Endothelial	-0.937384	0.00320853	0.000353444
EC_1	ENSG00000089123	TASP1	Endothelial	0.841734	0.00320879	0.000353775
EC_1	ENSG00000225484	NUTM2B-AS1	Endothelial	0.60428	0.00321726	0.000355012
EC_1	ENSG00000004799	PDK4	Endothelial	0.917326	0.00327723	0.000361939
EC_1	ENSG00000132388	UBE2G1	Endothelial	0.670404	0.00332191	0.000367187
EC_1	ENSG00000138080	EMILIN1	Endothelial	-1.59062	0.00332736	0.000368103
EC_1	ENSG00000168137	SETD5	Endothelial	0.65883	0.00333163	0.000368889
EC_1	ENSG00000054523	KIF1B	Endothelial	0.733925	0.00334476	0.000370659
EC_1	ENSG00000136813	ECPAS	Endothelial	0.807587	0.00334644	0.00037116
EC_1	ENSG00000125730	C3	Endothelial	-1.61529	0.00337363	0.000374494
EC_1	ENSG00000106003	LFNG	Endothelial	-1.05583	0.00337834	0.000375336
EC_1	ENSG00000196139	AKR1C3	Endothelial	-0.753019	0.00338516	0.000376413
EC_1	ENSG00000168679	SLC16A4	Endothelial	-1.1855	0.0034229	0.000381144
EC_1	ENSG00000152767	FARP1	Endothelial	-0.714359	0.0034229	0.000381254
EC_1	ENSG00000162980	ARL5A	Endothelial	-0.830013	0.00348756	0.000388786
EC_1	ENSG00000141447	OSBPL1A	Endothelial	0.82605	0.00349284	0.000390029
EC_1	ENSG00000136758	YME1L1	Endothelial	-0.683726	0.00349284	0.000390033
EC_1	ENSG00000151465	CDC123	Endothelial	0.795223	0.00358251	0.000400722
EC_1	ENSG00000103145	HCFC1R1	Endothelial	-0.94437	0.00358251	0.000400463
EC_1	ENSG00000109689	STIM2	Endothelial	0.619356	0.00358787	0.00040166
EC_1	ENSG00000164930	FZD6	Endothelial	0.645387	0.00362181	0.000405801
EC_1	ENSG00000070081	NUCB2	Endothelial	-0.695332	0.00363681	0.000407825
EC_1	ENSG00000164823	OSGIN2	Endothelial	-1.22659	0.0036396	0.000408481
EC_1	ENSG00000198576	ARC	Endothelial	-1.52135	0.00364578	0.000409519
EC_1	ENSG00000130449	ZSWIM6	Endothelial	1.12022	0.0036522	0.000410585
EC_1	ENSG00000111885	MAN1A1	Endothelial	0.83713	0.00368237	0.000414323
EC_1	ENSG00000142949	PTPRF	Endothelial	-1.34096	0.00369249	0.00041581
EC_1	ENSG00000122417	ODF2L	Endothelial	0.632168	0.00370059	0.000417072
EC_1	ENSG00000133302	SLF1	Endothelial	1.02109	0.0037251	0.000420185
EC_1	ENSG00000134539	KLRD1	Endothelial	-1.16775	0.00375663	0.000424096
EC_1	ENSG00000068024	HDAC4	Endothelial	0.822229	0.00377202	0.000426544
EC_1	ENSG00000237813	ENSG00000237813	Endothelial	-1.32575	0.00377202	0.00042643
EC_1	ENSG00000135503	ACVR1B	Endothelial	-1.03832	0.00379787	0.000429826
EC_1	ENSG00000168461	RAB31	Endothelial	0.890719	0.00384277	0.00043527
EC_1	ENSG00000106511	MEOX2	Endothelial	1.50528	0.00386242	0.000438224
EC_1	ENSG00000146592	CREB5	Endothelial	-1.02616	0.00386242	0.000437903
EC_1	ENSG00000166024	R3HCC1L	Endothelial	0.941296	0.00387236	0.000439717
EC_1	ENSG00000113163	CERT1	Endothelial	0.72471	0.00390514	0.000444377
EC_1	ENSG00000184867	ARMCX2	Endothelial	-1.19378	0.00390514	0.000444157
EC_1	ENSG00000247809	NR2F2-AS1	Endothelial	1.32544	0.00390514	0.000444544
EC_1	ENSG00000158352	SHROOM4	Endothelial	0.722007	0.00401901	0.000457886
EC_1	ENSG00000204764	RANBP17	Endothelial	1.24134	0.00411996	0.000469775
EC_1	ENSG00000107581	EIF3A	Endothelial	0.60796	0.00412137	0.000470325
EC_1	ENSG00000226272	ARHGAP26-AS1	Endothelial	1.25482	0.00415294	0.000474319
EC_1	ENSG00000162591	MEGF6	Endothelial	-1.27383	0.00417887	0.00047793
EC_1	ENSG00000156052	GNAQ	Endothelial	0.892715	0.00417887	0.00047807
EC_1	ENSG00000133321	PLAAT4	Endothelial	-1.06635	0.00424134	0.000485616
EC_1	ENSG00000183963	SMTN	Endothelial	1.24497	0.0042835	0.000490847
EC_1	ENSG00000085491	SLC25A24	Endothelial	0.756156	0.00429276	0.000492313
EC_1	ENSG00000146143	PRIM2	Endothelial	0.852794	0.0043045	0.000494065
EC_1	ENSG00000144677	CTDSPL	Endothelial	-0.970025	0.00430672	0.000494727
EC_1	ENSG00000170271	FAXDC2	Endothelial	-1.00427	0.00431085	0.000495608
EC_1	ENSG00000099250	NRP1	Endothelial	0.89059	0.00431909	0.000496962
EC_1	ENSG00000112335	SNX3	Endothelial	0.773669	0.00433175	0.000498827
EC_1	ENSG00000128590	DNAJB9	Endothelial	-0.879906	0.0043507	0.000501548
EC_1	ENSG00000166839	ANKDD1A	Endothelial	1.05138	0.0043507	0.00050183
EC_1	ENSG00000178104	PDE4DIP	Endothelial	-1.22591	0.00437262	0.000504771
EC_1	ENSG00000126524	SBDS	Endothelial	-0.684027	0.00440219	0.0005086
EC_1	ENSG00000173482	PTPRM	Endothelial	1.01285	0.00440261	0.000509064
EC_1	ENSG00000104783	KCNN4	Endothelial	-1.25735	0.0044048	0.000510128
EC_1	ENSG00000066084	DIP2B	Endothelial	0.601236	0.0044048	0.000510147
EC_1	ENSG00000143127	ITGA10	Endothelial	-0.786937	0.00448277	0.000519601
EC_1	ENSG00000101493	ZNF516	Endothelial	0.947021	0.00454896	0.000527701
EC_1	ENSG00000162604	TM2D1	Endothelial	-0.704898	0.00455173	0.000528453
EC_1	ENSG00000235109	ZSCAN31	Endothelial	-1.45991	0.00458388	0.000532618
EC_1	ENSG00000100154	TTC28	Endothelial	0.831156	0.00459499	0.000534342
EC_1	ENSG00000168769	TET2	Endothelial	0.744174	0.00459582	0.000534871
EC_1	ENSG00000127311	HELB	Endothelial	-0.952906	0.00459641	0.000535374
EC_1	ENSG00000102572	STK24	Endothelial	0.64828	0.00460345	0.000536628
EC_1	ENSG00000110955	ATP5F1B	Endothelial	0.590287	0.00461668	0.000538606
EC_1	ENSG00000119421	NDUFA8	Endothelial	0.89187	0.00466242	0.000544382
EC_1	ENSG00000185104	FAF1	Endothelial	0.693979	0.004673	0.000546057
EC_1	ENSG00000140455	USP3	Endothelial	0.613595	0.00467723	0.000546993
EC_1	ENSG00000212907	MT-ND4L	Endothelial	0.821728	0.00470974	0.000551239
EC_1	ENSG00000142168	SOD1	Endothelial	-0.6782	0.0047596	0.000557524
EC_1	ENSG00000133858	ZFC3H1	Endothelial	-0.578952	0.00478613	0.000561535
EC_1	ENSG00000130202	NECTIN2	Endothelial	0.718994	0.00478613	0.000561177
EC_1	ENSG00000085832	EPS15	Endothelial	0.61675	0.00479025	0.000562469
EC_1	ENSG00000138802	SEC24B	Endothelial	0.620275	0.00481171	0.000565897
EC_1	ENSG00000133119	RFC3	Endothelial	0.901357	0.00481171	0.000565625
EC_1	ENSG00000140859	KIFC3	Endothelial	0.733705	0.00481379	0.000566595
EC_1	ENSG00000168497	CAVIN2	Endothelial	-0.915278	0.0048371	0.000569795
EC_1	ENSG00000264825	ENSG00000264825	Endothelial	-1.4456	0.00484494	0.000571175
EC_1	ENSG00000132561	MATN2	Endothelial	0.880897	0.00484901	0.000572113
EC_1	ENSG00000169991	IFFO2	Endothelial	1.0533	0.00493849	0.000583136
EC_1	ENSG00000241684	ADAMTS9-AS2	Endothelial	0.639128	0.00494464	0.000584329
EC_1	ENSG00000132170	PPARG	Endothelial	0.905381	0.00494518	0.000584859
EC_1	ENSG00000148634	HERC4	Endothelial	0.61668	0.00495154	0.000586078
EC_1	ENSG00000185728	YTHDF3	Endothelial	0.641521	0.00496635	0.0005883
EC_1	ENSG00000033867	SLC4A7	Endothelial	0.655175	0.0050345	0.000596847
EC_1	ENSG00000099864	PALM	Endothelial	1.29082	0.0050531	0.000599528
EC_1	ENSG00000153179	RASSF3	Endothelial	0.683059	0.0050665	0.000601596
EC_1	ENSG00000167552	TUBA1A	Endothelial	0.995694	0.00507668	0.000603283
EC_1	ENSG00000103264	FBXO31	Endothelial	1.04212	0.00513438	0.000610624
EC_1	ENSG00000103855	CD276	Endothelial	1.1549	0.00518971	0.000617695
EC_1	ENSG00000197943	PLCG2	Endothelial	1.02311	0.00520683	0.000620224
EC_1	ENSG00000164867	NOS3	Endothelial	-0.741992	0.00521555	0.000621754
EC_1	ENSG00000140853	NLRC5	Endothelial	0.924475	0.0052231	0.000623146
EC_1	ENSG00000090013	BLVRB	Endothelial	-0.870758	0.00523877	0.000626004
EC_1	ENSG00000143416	SELENBP1	Endothelial	-1.46722	0.00523877	0.000625952
EC_1	ENSG00000135018	UBQLN1	Endothelial	0.686613	0.00524524	0.000627272
EC_1	ENSG00000130300	PLVAP	Endothelial	1.24486	0.00525608	0.000629064
EC_1	ENSG00000134644	PUM1	Endothelial	0.552005	0.00528848	0.000633441
EC_1	ENSG00000135837	CEP350	Endothelial	0.568094	0.00534554	0.000641283
EC_1	ENSG00000229807	XIST	Endothelial	-1.34019	0.00534554	0.000641006
EC_1	ENSG00000132589	FLOT2	Endothelial	-0.845325	0.00535359	0.000642754
EC_1	ENSG00000138623	SEMA7A	Endothelial	-1.37629	0.00538422	0.000646939
EC_1	ENSG00000066056	TIE1	Endothelial	0.656432	0.00538894	0.000648015
EC_1	ENSG00000167037	SGSM1	Endothelial	-0.956047	0.00539186	0.000648874
EC_1	ENSG00000005339	CREBBP	Endothelial	0.578345	0.0054213	0.000652928
EC_1	ENSG00000118900	UBN1	Endothelial	0.741344	0.00543996	0.000655969
EC_1	ENSG00000286862	ENSG00000286862	Endothelial	-1.18689	0.00543996	0.000656202
EC_1	ENSG00000129968	ABHD17A	Endothelial	0.650745	0.00549283	0.000663097
EC_1	ENSG00000065883	CDK13	Endothelial	0.591713	0.00550124	0.000664631
EC_1	ENSG00000102024	PLS3	Endothelial	0.832517	0.00552899	0.000668506
EC_1	ENSG00000152270	PDE3B	Endothelial	-1.33426	0.005542	0.000670601
EC_1	ENSG00000182389	CACNB4	Endothelial	-1.35879	0.00555211	0.000672348
EC_1	ENSG00000119138	KLF9	Endothelial	0.595996	0.00562834	0.000682111
EC_1	ENSG00000163739	CXCL1	Endothelial	-1.36134	0.00563917	0.000683955
EC_1	ENSG00000147050	KDM6A	Endothelial	0.667471	0.00569951	0.000691811
EC_1	ENSG00000197119	SLC25A29	Endothelial	-0.988846	0.00572984	0.000696716
EC_1	ENSG00000100196	KDELR3	Endothelial	-1.24188	0.00572984	0.000696259
EC_1	ENSG00000053524	MCF2L2	Endothelial	1.25512	0.00572984	0.000697113
EC_1	ENSG00000112137	PHACTR1	Endothelial	0.789061	0.00578775	0.000704705
EC_1	ENSG00000154134	ROBO3	Endothelial	-1.09382	0.0058647	0.000714978
EC_1	ENSG00000125354	SEPTIN6	Endothelial	0.868282	0.0058647	0.000715181
EC_1	ENSG00000215421	ZNF407	Endothelial	0.640658	0.00588412	0.000718104
EC_1	ENSG00000092148	HECTD1	Endothelial	0.614152	0.00591437	0.000722353
EC_1	ENSG00000164683	HEY1	Endothelial	1.23956	0.00598141	0.000731105
EC_1	ENSG00000115756	HPCAL1	Endothelial	0.71854	0.00598637	0.000732275
EC_1	ENSG00000078124	ACER3	Endothelial	0.744318	0.0059954	0.000733946
EC_1	ENSG00000100600	LGMN	Endothelial	0.865971	0.00611791	0.00074952
EC_1	ENSG00000286619	ENSG00000286619	Endothelial	0.948804	0.00611926	0.000750263
EC_1	ENSG00000178695	KCTD12	Endothelial	-0.939145	0.0061354	0.00075282
EC_1	ENSG00000104695	PPP2CB	Endothelial	-0.609537	0.00614455	0.000754522
EC_1	ENSG00000032219	ARID4A	Endothelial	0.657511	0.00621179	0.000763365
EC_1	ENSG00000078114	NEBL	Endothelial	1.02864	0.00621503	0.000764349
EC_1	ENSG00000152348	ATG10	Endothelial	0.713046	0.00622445	0.000766096
EC_1	ENSG00000108219	TSPAN14	Endothelial	0.6332	0.00624722	0.000769487
EC_1	ENSG00000160180	TFF3	Endothelial	1.39039	0.00625243	0.000770718
EC_1	ENSG00000104388	RAB2A	Endothelial	0.649958	0.0063411	0.000782246
EC_1	ENSG00000163872	YEATS2	Endothelial	0.774856	0.00635385	0.000784418
EC_1	ENSG00000138166	DUSP5	Endothelial	-0.633434	0.00636205	0.000786031
EC_1	ENSG00000172965	MIR4435-2HG	Endothelial	0.874474	0.00638855	0.00079051
EC_1	ENSG00000115183	TANC1	Endothelial	0.723905	0.00638855	0.000790342
EC_1	ENSG00000124570	SERPINB6	Endothelial	0.552767	0.00643746	0.00079717
EC_1	ENSG00000109381	ELF2	Endothelial	0.786971	0.00650792	0.000806508
EC_1	ENSG00000065534	MYLK	Endothelial	1.23723	0.00663126	0.000822418
EC_1	ENSG00000162512	SDC3	Endothelial	-1.13679	0.00664771	0.000825086
EC_1	ENSG00000250241	PCDH10-DT	Endothelial	-1.51133	0.00673848	0.000836988
EC_1	ENSG00000129534	MIS18BP1	Endothelial	0.739581	0.00679964	0.000845226
EC_1	ENSG00000198743	SLC5A3	Endothelial	-1.1126	0.00682739	0.000849319
EC_1	ENSG00000161791	FMNL3	Endothelial	0.772785	0.00684305	0.000851912
EC_1	ENSG00000111913	RIPOR2	Endothelial	-1.35479	0.00687631	0.000856701
EC_1	ENSG00000174804	FZD4	Endothelial	0.768733	0.00689336	0.000859475
EC_1	ENSG00000105426	PTPRS	Endothelial	-1.13196	0.00690043	0.000861009
EC_1	ENSG00000188215	DCUN1D3	Endothelial	-1.03067	0.00693536	0.000866021
EC_1	ENSG00000033327	GAB2	Endothelial	-0.711079	0.0069543	0.000869042
EC_1	ENSG00000291293	ENSG00000291293	Endothelial	-1.60373	0.00697829	0.000872697
EC_1	ENSG00000176171	BNIP3	Endothelial	-0.876089	0.00699707	0.000875706
EC_1	ENSG00000146242	TPBG	Endothelial	-1.07718	0.0070034	0.000877159
EC_1	ENSG00000144357	UBR3	Endothelial	0.584953	0.00700531	0.000878059
EC_1	ENSG00000156011	PSD3	Endothelial	1.14869	0.00700701	0.000878933
EC_1	ENSG00000166532	RIMKLB	Endothelial	-1.03997	0.00701455	0.00088054
EC_1	ENSG00000068383	INPP5A	Endothelial	0.695368	0.00703296	0.000883514
EC_1	ENSG00000008311	AASS	Endothelial	-0.666419	0.00713442	0.000896933
EC_1	ENSG00000235848	RMDN2-AS1	Endothelial	-1.08601	0.00713933	0.000898224
EC_1	ENSG00000259616	ENSG00000259616	Endothelial	-1.45488	0.00715494	0.000900862
EC_1	ENSG00000124225	PMEPA1	Endothelial	-0.707741	0.00721723	0.000909386
EC_1	ENSG00000125835	SNRPB	Endothelial	0.588768	0.00726205	0.000916404
EC_1	ENSG00000112343	TRIM38	Endothelial	-0.691907	0.00726205	0.000916368
EC_1	ENSG00000119632	IFI27L2	Endothelial	-0.975437	0.00741736	0.000936701
EC_1	ENSG00000289901	ENSG00000289901	Endothelial	1.18476	0.00750081	0.000947947
EC_1	ENSG00000148484	RSU1	Endothelial	0.566013	0.00750156	0.00094875
EC_1	ENSG00000113555	PCDH12	Endothelial	1.17895	0.00750487	0.000949876
EC_1	ENSG00000131374	TBC1D5	Endothelial	0.765849	0.00751589	0.000951979
EC_1	ENSG00000187391	MAGI2	Endothelial	-0.750114	0.00753206	0.000954738
EC_1	ENSG00000087365	SF3B2	Endothelial	0.623241	0.00754894	0.00095759
EC_1	ENSG00000154978	VOPP1	Endothelial	0.557999	0.0075846	0.000962829
EC_1	ENSG00000143702	CEP170	Endothelial	0.655818	0.00763323	0.000969722
EC_1	ENSG00000107929	LARP4B	Endothelial	0.594013	0.00765349	0.000973018
EC_1	ENSG00000287226	ENSG00000287226	Endothelial	-1.12338	0.00768505	0.000977755
EC_1	ENSG00000146776	ATXN7L1	Endothelial	0.831105	0.00775587	0.000987497
EC_1	ENSG00000240175	MAGI1-AS1	Endothelial	1.12553	0.0077888	0.000992423
EC_1	ENSG00000135829	DHX9	Endothelial	0.640542	0.00780803	0.00099561
EC_1	ENSG00000181555	SETD2	Endothelial	0.55031	0.00782676	0.000998737
EC_1	ENSG00000153214	TMEM87B	Endothelial	-0.632172	0.00787185	0.00100523
EC_1	ENSG00000143324	XPR1	Endothelial	0.654572	0.00789105	0.00100901
EC_1	ENSG00000240583	AQP1	Endothelial	1.1299	0.00789105	0.00100917
EC_1	ENSG00000131471	AOC3	Endothelial	1.36312	0.00790283	0.00101142
EC_1	ENSG00000183722	LHFPL6	Endothelial	0.654402	0.00794037	0.00101698
EC_1	ENSG00000112378	PERP	Endothelial	-1.19002	0.00794555	0.00101839
EC_1	ENSG00000074590	NUAK1	Endothelial	0.733298	0.0080002	0.00102615
EC_1	ENSG00000099875	MKNK2	Endothelial	-0.647835	0.00813764	0.00104455
EC_1	ENSG00000188649	CC2D2B	Endothelial	0.916912	0.00818808	0.00105179
EC_1	ENSG00000125844	RRBP1	Endothelial	0.700916	0.00819788	0.00105382
EC_1	ENSG00000166439	RNF169	Endothelial	0.679851	0.00833804	0.00107263
EC_1	ENSG00000092841	MYL6	Endothelial	1.03806	0.00833993	0.00107366
EC_1	ENSG00000288066	ENSG00000288066	Endothelial	-1.24613	0.0083443	0.00107501
EC_1	ENSG00000231246	LINC02884	Endothelial	-1.52889	0.00837507	0.00107976
EC_1	ENSG00000285774	SAMD4A-AS1	Endothelial	-1.14196	0.00840118	0.00108392
EC_1	ENSG00000170677	SOCS6	Endothelial	0.928259	0.00844136	0.0010899
EC_1	ENSG00000160932	LY6E	Endothelial	-0.69101	0.00845194	0.00109206
EC_1	ENSG00000144837	PLA1A	Endothelial	-1.12342	0.00849988	0.00109906
EC_1	ENSG00000250320	EDIL3-DT	Endothelial	1.18744	0.00872088	0.00112846
EC_1	ENSG00000174891	RSRC1	Endothelial	0.570458	0.00874291	0.00113213
EC_1	ENSG00000165434	PGM2L1	Endothelial	0.625927	0.00877872	0.0011376
EC_1	ENSG00000102038	SMARCA1	Endothelial	-0.746166	0.00880812	0.00114224
EC_1	ENSG00000115306	SPTBN1	Endothelial	1.01056	0.00880971	0.00114328
EC_1	ENSG00000157837	SPPL3	Endothelial	0.617592	0.00883463	0.00114734
EC_1	ENSG00000197353	LYPD2	Endothelial	-1.50912	0.00886248	0.0011518
EC_1	ENSG00000196411	EPHB4	Endothelial	0.703316	0.00890451	0.0011581
EC_1	ENSG00000105699	LSR	Endothelial	-1.07169	0.00904165	0.00117679
EC_1	ENSG00000149564	ESAM	Endothelial	0.730882	0.00904648	0.00117827
EC_1	ENSG00000236256	DIAPH2-AS1	Endothelial	1.04806	0.00904952	0.00117952
EC_1	ENSG00000115484	CCT4	Endothelial	0.548319	0.00908375	0.00118569
EC_1	ENSG00000150760	DOCK1	Endothelial	0.572938	0.00908375	0.0011849
EC_1	ENSG00000124766	SOX4	Endothelial	0.776474	0.00915761	0.00119706
EC_1	ENSG00000224577	LINC01117	Endothelial	1.06507	0.00915761	0.00119671
EC_1	ENSG00000130702	LAMA5	Endothelial	0.722234	0.00916349	0.00119869
EC_1	ENSG00000176956	LY6H	Endothelial	1.45831	0.00920254	0.00120467
EC_1	ENSG00000013441	CLK1	Endothelial	-0.550942	0.00925122	0.00121192
EC_1	ENSG00000089902	RCOR1	Endothelial	0.6614	0.00932154	0.00122289
EC_1	ENSG00000122545	SEPTIN7	Endothelial	0.721613	0.00932154	0.00122271
EC_1	ENSG00000136280	CCM2	Endothelial	0.725888	0.00936272	0.00122917
EC_1	ENSG00000161281	COX7A1	Endothelial	-0.640641	0.00940971	0.00123623
EC_1	ENSG00000118762	PKD2	Endothelial	-0.675864	0.00943352	0.00124025
EC_1	ENSG00000167772	ANGPTL4	Endothelial	-0.970848	0.00946758	0.00124562
EC_1	ENSG00000184260	H2AC20	Endothelial	-0.858371	0.00947827	0.00124792
EC_1	ENSG00000110075	PPP6R3	Endothelial	0.546149	0.00948904	0.00125023
EC_1	ENSG00000213639	PPP1CB	Endothelial	-0.676856	0.00949152	0.00125145
EC_1	ENSG00000164733	CTSB	Endothelial	0.639095	0.0095237	0.00125659
EC_1	ENSG00000198373	WWP2	Endothelial	0.639567	0.00961054	0.00126896
EC_1	ENSG00000118263	KLF7	Endothelial	0.585378	0.00963124	0.0012726
EC_1	ENSG00000103044	HAS3	Endothelial	-1.40264	0.00967766	0.00128183
EC_1	ENSG00000103888	CEMIP	Endothelial	-0.856878	0.00967766	0.00128162
EC_1	ENSG00000058063	ATP11B	Endothelial	0.581727	0.00967766	0.00128176
EC_1	ENSG00000129824	RPS4Y1	Endothelial	0.846851	0.00967766	0.00128238
EC_1	ENSG00000152931	PART1	Endothelial	-1.39181	0.00970396	0.00128678
EC_1	ENSG00000049323	LTBP1	Endothelial	1.04052	0.00971178	0.00128874
EC_1	ENSG00000164830	OXR1	Endothelial	0.531895	0.00992178	0.00131754
EC_1	ENSG00000082212	ME2	Endothelial	0.947201	0.009924	0.00131877
EC_1	ENSG00000125845	BMP2	Endothelial	-0.952755	0.0100161	0.00133195
EC_1	ENSG00000128833	MYO5C	Endothelial	0.956577	0.0100925	0.00134355
EC_1	ENSG00000136830	NIBAN2	Endothelial	0.701109	0.0100925	0.00134402
EC_1	ENSG00000182551	ADI1	Endothelial	-0.778955	0.0101104	0.00134735
EC_1	ENSG00000177885	GRB2	Endothelial	0.580004	0.0102186	0.00136314
EC_1	ENSG00000137331	IER3	Endothelial	-1.15421	0.0102186	0.0013637
EC_1	ENSG00000158470	B4GALT5	Endothelial	0.62109	0.0102267	0.00136767
EC_1	ENSG00000153208	MERTK	Endothelial	-0.788436	0.0102267	0.00136756
EC_1	ENSG00000011114	BTBD7	Endothelial	0.737742	0.0102267	0.00136705
EC_1	ENSG00000151882	CCL28	Endothelial	-1.39046	0.010285	0.00137644
EC_1	ENSG00000229983	ENSG00000229983	Endothelial	1.30885	0.0103006	0.0013795
EC_1	ENSG00000077157	PPP1R12B	Endothelial	0.685196	0.0103115	0.00138193
EC_1	ENSG00000006831	ADIPOR2	Endothelial	0.755538	0.0103828	0.00139247
EC_1	ENSG00000169967	MAP3K2	Endothelial	0.529234	0.0104068	0.00139667
EC_1	ENSG00000136160	EDNRB	Endothelial	1.41304	0.0105294	0.00141412
EC_1	ENSG00000198589	LRBA	Endothelial	0.561185	0.010543	0.00141694
EC_1	ENSG00000196937	FAM3C	Endothelial	0.633201	0.0105987	0.00142542
EC_1	ENSG00000138061	CYP1B1	Endothelial	-0.982476	0.0106685	0.00143582
EC_1	ENSG00000170275	CRTAP	Endothelial	-0.608793	0.0106906	0.00144081
EC_1	ENSG00000131504	DIAPH1	Endothelial	0.681867	0.0106906	0.00144079
EC_1	ENSG00000177570	SAMD12	Endothelial	-0.769607	0.0107047	0.0014451
EC_1	ENSG00000141627	DYM	Endothelial	0.510585	0.0107047	0.00144574
EC_1	ENSG00000166226	CCT2	Endothelial	0.621155	0.0107047	0.00144518
EC_1	ENSG00000183087	GAS6	Endothelial	-0.764871	0.0108176	0.001462
EC_1	ENSG00000148187	MRRF	Endothelial	0.985266	0.010869	0.00146998
EC_1	ENSG00000165949	IFI27	Endothelial	1.11824	0.0108839	0.00147302
EC_1	ENSG00000139505	MTMR6	Endothelial	0.75198	0.0109522	0.00148329
EC_1	ENSG00000186480	INSIG1	Endothelial	-0.965096	0.0111175	0.00150672
EC_1	ENSG00000198887	SMC5	Endothelial	0.603505	0.0111316	0.00150969
EC_1	ENSG00000083535	PIBF1	Endothelial	0.557678	0.0112096	0.00152133
EC_1	ENSG00000107821	KAZALD1	Endothelial	-1.44814	0.0112947	0.00153394
EC_1	ENSG00000285565	ENSG00000285565	Endothelial	0.953993	0.0113392	0.00154105
EC_1	ENSG00000257859	CASC18	Endothelial	-1.30283	0.0114059	0.00155171
EC_1	ENSG00000213719	CLIC1	Endothelial	0.727156	0.0114059	0.00155335
EC_1	ENSG00000132970	WASF3	Endothelial	0.941281	0.0114059	0.00155264
EC_1	ENSG00000124216	SNAI1	Endothelial	1.01991	0.0114112	0.00155515
EC_1	ENSG00000287555	ENSG00000287555	Endothelial	0.782645	0.0114332	0.00155922
EC_1	ENSG00000085733	CTTN	Endothelial	0.626077	0.0114883	0.00156782
EC_1	ENSG00000166401	SERPINB8	Endothelial	-1.25646	0.0115188	0.00157307
EC_1	ENSG00000120533	ENY2	Endothelial	0.596089	0.0115208	0.00157442
EC_1	ENSG00000102934	PLLP	Endothelial	-1.04982	0.011521	0.00157555
EC_1	ENSG00000124145	SDC4	Endothelial	-1.12777	0.0115803	0.00158475
EC_1	ENSG00000153207	AHCTF1	Endothelial	0.589843	0.0116092	0.0015898
EC_1	ENSG00000111057	KRT18	Endothelial	1.13493	0.0116119	0.00159125
EC_1	ENSG00000166165	CKB	Endothelial	-1.45058	0.0116639	0.00159948
EC_1	ENSG00000104218	CSPP1	Endothelial	0.613686	0.0118335	0.00162386
EC_1	ENSG00000104432	IL7	Endothelial	-1.0107	0.0118741	0.00163054
EC_1	ENSG00000137033	IL33	Endothelial	-0.92852	0.011915	0.00163729
EC_1	ENSG00000267299	ENSG00000267299	Endothelial	-1.26442	0.0119906	0.0016488
EC_1	ENSG00000128881	TTBK2	Endothelial	-0.744303	0.0120289	0.00165634
EC_1	ENSG00000100266	PACSIN2	Endothelial	0.635104	0.0120289	0.00165557
EC_1	ENSG00000206573	THUMPD3-AS1	Endothelial	-0.711857	0.012126	0.00167085
EC_1	ENSG00000144063	MALL	Endothelial	0.730135	0.012172	0.00167834
EC_1	ENSG00000075711	DLG1	Endothelial	0.582122	0.0122384	0.00168865
EC_1	ENSG00000145743	FBXL17	Endothelial	0.600506	0.0123762	0.00170883
EC_1	ENSG00000145685	LHFPL2	Endothelial	0.723063	0.0124287	0.00171725
EC_1	ENSG00000133110	POSTN	Endothelial	1.35503	0.0125373	0.00173344
EC_1	ENSG00000076344	RGS11	Endothelial	-1.33759	0.0125776	0.0017402
EC_1	ENSG00000130844	ZNF331	Endothelial	-0.906629	0.0126029	0.00174489
EC_1	ENSG00000044115	CTNNA1	Endothelial	0.737581	0.0126872	0.00175776
EC_1	ENSG00000160211	G6PD	Endothelial	-1.14543	0.0127754	0.00177118
EC_1	ENSG00000158747	NBL1	Endothelial	0.891314	0.0127776	0.00177269
EC_1	ENSG00000267787	ENSG00000267787	Endothelial	0.795519	0.0127785	0.00177402
EC_1	ENSG00000124496	TRERF1	Endothelial	0.991666	0.0128389	0.00178362
EC_1	ENSG00000227486	ENSG00000227486	Endothelial	0.890281	0.0129247	0.00179676
EC_1	ENSG00000145734	BDP1	Endothelial	0.555622	0.0129953	0.00180861
EC_1	ENSG00000167815	PRDX2	Endothelial	-0.638607	0.0129953	0.00180902
EC_1	ENSG00000162441	LZIC	Endothelial	-0.814924	0.0130428	0.00181687
EC_1	ENSG00000188042	ARL4C	Endothelial	1.09122	0.0131037	0.00182658
EC_1	ENSG00000172059	KLF11	Endothelial	0.825651	0.0131978	0.00184095
EC_1	ENSG00000143207	COP1	Endothelial	0.608569	0.0132002	0.00184252
EC_1	ENSG00000185737	NRG3	Endothelial	1.47553	0.0133411	0.00186344
EC_1	ENSG00000135677	GNS	Endothelial	0.644607	0.0133599	0.0018686
EC_1	ENSG00000185010	F8	Endothelial	1.21302	0.0133599	0.00186779
EC_1	ENSG00000130193	THEM6	Endothelial	-1.00718	0.0134228	0.00187866
EC_1	ENSG00000047188	YTHDC2	Endothelial	0.740477	0.0135242	0.00189413
EC_1	ENSG00000291237	SOD2	Endothelial	-0.966782	0.013576	0.00190341
EC_1	ENSG00000171206	TRIM8	Endothelial	-0.703889	0.013576	0.00190395
EC_1	ENSG00000236283	ENSG00000236283	Endothelial	-1.40029	0.0136099	0.00191127
EC_1	ENSG00000235531	MSC-AS1	Endothelial	-1.10543	0.0136099	0.00191088
EC_1	ENSG00000109466	KLHL2	Endothelial	0.684912	0.0136163	0.00191345
EC_1	ENSG00000138071	ACTR2	Endothelial	0.488796	0.0136305	0.00191672
EC_1	ENSG00000107077	KDM4C	Endothelial	0.586881	0.0136765	0.00192449
EC_1	ENSG00000119711	ALDH6A1	Endothelial	-1.00171	0.0136988	0.00192892
EC_1	ENSG00000068305	MEF2A	Endothelial	0.752335	0.0137371	0.0019369
EC_1	ENSG00000168807	SNTB2	Endothelial	0.863415	0.0137371	0.00193633
EC_1	ENSG00000221968	FADS3	Endothelial	-0.746561	0.0137742	0.00194343
EC_1	ENSG00000150907	FOXO1	Endothelial	0.791573	0.0137801	0.00194556
EC_1	ENSG00000154589	LY96	Endothelial	0.744974	0.0138	0.00194967
EC_1	ENSG00000168477	TNXB	Endothelial	0.771906	0.0138218	0.00195405
EC_1	ENSG00000120693	SMAD9	Endothelial	0.815625	0.0138404	0.00195799
EC_1	ENSG00000183726	TMEM50A	Endothelial	0.537927	0.0138891	0.0019662
EC_1	ENSG00000167491	GATAD2A	Endothelial	0.583393	0.0139544	0.00197675
EC_1	ENSG00000140374	ETFA	Endothelial	0.623968	0.0140546	0.00199227
EC_1	ENSG00000102805	CLN5	Endothelial	-0.897873	0.0140801	0.00199722
EC_1	ENSG00000189079	ARID2	Endothelial	0.572316	0.0140981	0.0020011
EC_1	ENSG00000291063	ENSG00000291063	Endothelial	-0.86889	0.0142986	0.00203091
EC_1	ENSG00000137880	GCHFR	Endothelial	-1.22081	0.0143339	0.00203727
EC_1	ENSG00000163001	CFAP36	Endothelial	-0.642698	0.0143744	0.00204438
EC_1	ENSG00000100796	PPP4R3A	Endothelial	0.618903	0.0144873	0.00206292
EC_1	ENSG00000118292	C1orf54	Endothelial	0.680065	0.0144873	0.00206317
EC_1	ENSG00000127948	POR	Endothelial	-0.660926	0.0146148	0.00208271
EC_1	ENSG00000286757	ENSG00000286757	Endothelial	-1.29429	0.0146679	0.00209166
EC_1	ENSG00000092096	SLC22A17	Endothelial	-0.952843	0.014706	0.00209847
EC_1	ENSG00000102699	PARP4	Endothelial	0.723762	0.0147276	0.00210295
EC_1	ENSG00000270571	ENSG00000270571	Endothelial	1.05049	0.014922	0.00213211
EC_1	ENSG00000010626	LRRC23	Endothelial	-0.75555	0.0149356	0.00213547
EC_1	ENSG00000167632	TRAPPC9	Endothelial	0.541325	0.0151112	0.002162
EC_1	ENSG00000095303	PTGS1	Endothelial	-1.30644	0.0151455	0.00216833
EC_1	ENSG00000166398	GARRE1	Endothelial	0.60951	0.0151856	0.00217693
EC_1	ENSG00000008513	ST3GAL1	Endothelial	-0.576565	0.0151856	0.00217602
EC_1	ENSG00000231312	MAP4K3-DT	Endothelial	-0.730892	0.0151872	0.0021786
EC_1	ENSG00000052126	PLEKHA5	Endothelial	-0.677966	0.0151909	0.00218056
EC_1	ENSG00000167468	GPX4	Endothelial	-0.69353	0.0151946	0.00218253
EC_1	ENSG00000169871	TRIM56	Endothelial	-0.590263	0.0152216	0.00218903
EC_1	ENSG00000143575	HAX1	Endothelial	-0.692628	0.0152216	0.00218928
EC_1	ENSG00000100330	MTMR3	Endothelial	0.656157	0.0152795	0.00219905
EC_1	ENSG00000061676	NCKAP1	Endothelial	0.568748	0.0153392	0.00220909
EC_1	ENSG00000176124	DLEU1	Endothelial	0.760313	0.0154711	0.00222954
EC_1	ENSG00000104691	UBXN8	Endothelial	-0.931739	0.015587	0.00224771
EC_1	ENSG00000117868	ESYT2	Endothelial	0.623748	0.0155965	0.00225056
EC_1	ENSG00000137502	RAB30	Endothelial	-0.901452	0.0156314	0.00225707
EC_1	ENSG00000289130	ENSG00000289130	Endothelial	-1.30883	0.0156494	0.00226115
EC_1	ENSG00000141380	SS18	Endothelial	0.68413	0.0157003	0.00226997
EC_1	ENSG00000185658	BRWD1	Endothelial	0.556687	0.0157021	0.00227319
EC_1	ENSG00000105287	PRKD2	Endothelial	0.65674	0.0157021	0.00227242
EC_1	ENSG00000185261	KIAA0825	Endothelial	0.704734	0.0157327	0.00227911
EC_1	ENSG00000154133	ROBO4	Endothelial	0.628716	0.0159117	0.00230654
EC_1	ENSG00000250349	ENSG00000250349	Endothelial	-0.723554	0.0160471	0.00232768
EC_1	ENSG00000142552	RCN3	Endothelial	-0.94765	0.0161037	0.00233894
EC_1	ENSG00000137449	CPEB2	Endothelial	0.657465	0.0161037	0.00233778
EC_1	ENSG00000246985	SOCS2-AS1	Endothelial	-1.00687	0.0161131	0.00234334
EC_1	ENSG00000160691	SHC1	Endothelial	0.523074	0.0161131	0.00234215
EC_1	ENSG00000196535	MYO18A	Endothelial	0.963206	0.0161325	0.00234768
EC_1	ENSG00000173064	HECTD4	Endothelial	0.655071	0.0162083	0.00236056
EC_1	ENSG00000166130	IKBIP	Endothelial	0.67425	0.0162083	0.00236177
EC_1	ENSG00000255248	MIR100HG	Endothelial	-1.23831	0.0162721	0.0023726
EC_1	ENSG00000288891	ENSG00000288891	Endothelial	-0.730066	0.0163346	0.00238325
EC_1	ENSG00000198959	TGM2	Endothelial	-0.88641	0.0163654	0.00239223
EC_1	ENSG00000104341	LAPTM4B	Endothelial	0.774019	0.0163654	0.00239042
EC_1	ENSG00000162733	DDR2	Endothelial	-0.863093	0.0163654	0.00239237
EC_1	ENSG00000107372	ZFAND5	Endothelial	0.583365	0.016368	0.00239431
EC_1	ENSG00000243156	MICAL3	Endothelial	0.631244	0.0164304	0.00240498
EC_1	ENSG00000029363	BCLAF1	Endothelial	0.638241	0.0166324	0.00243611
EC_1	ENSG00000165886	UBTD1	Endothelial	0.839104	0.0166894	0.00244603
EC_1	ENSG00000130956	HABP4	Endothelial	0.796581	0.0167728	0.00245984
EC_1	ENSG00000136478	TEX2	Endothelial	-0.909947	0.0168106	0.00246697
EC_1	ENSG00000125734	GPR108	Endothelial	-0.705487	0.0168581	0.00247553
EC_1	ENSG00000104324	CPQ	Endothelial	-0.565424	0.016864	0.00247799
EC_1	ENSG00000172733	PURG	Endothelial	-1.30503	0.0169186	0.00248761
EC_1	ENSG00000157450	RNF111	Endothelial	0.574061	0.0169705	0.00249684
EC_1	ENSG00000049130	KITLG	Endothelial	0.869711	0.0170747	0.00251377
EC_1	ENSG00000154783	FGD5	Endothelial	0.597674	0.0171419	0.0025253
EC_1	ENSG00000145476	CYP4V2	Endothelial	-1.12092	0.0172027	0.00253587
EC_1	ENSG00000184203	PPP1R2	Endothelial	0.567295	0.017223	0.00254048
EC_1	ENSG00000137166	FOXP4	Endothelial	-1.21934	0.0173016	0.00255698
EC_1	ENSG00000235016	SEMA3F-AS1	Endothelial	-1.2648	0.0173016	0.0025559
EC_1	ENSG00000133789	SWAP70	Endothelial	0.571345	0.0173016	0.00255482
EC_1	ENSG00000162645	GBP2	Endothelial	0.685797	0.0173207	0.00256144
EC_1	ENSG00000126214	KLC1	Endothelial	0.663616	0.0173767	0.00257136
EC_1	ENSG00000147684	NDUFB9	Endothelial	-0.528753	0.0173776	0.00257313
EC_1	ENSG00000108175	ZMIZ1	Endothelial	0.514124	0.0174578	0.00258664
EC_1	ENSG00000155254	MARVELD1	Endothelial	-0.996421	0.0174871	0.00259264
EC_1	ENSG00000176046	NUPR1	Endothelial	-1.34569	0.0175048	0.0025969
EC_1	ENSG00000167460	TPM4	Endothelial	0.84513	0.017518	0.00260052
EC_1	ENSG00000226688	ENTPD1-AS1	Endothelial	0.631829	0.0175468	0.00260646
EC_1	ENSG00000047346	ATOSA	Endothelial	0.681694	0.0175608	0.00261018
EC_1	ENSG00000275342	PRAG1	Endothelial	1.23826	0.0176452	0.00262439
EC_1	ENSG00000111605	CPSF6	Endothelial	0.665816	0.0176694	0.00262966
EC_1	ENSG00000122550	KLHL7	Endothelial	0.831318	0.0178062	0.0026517
EC_1	ENSG00000176170	SPHK1	Endothelial	1.12685	0.0178569	0.00266094
EC_1	ENSG00000115415	STAT1	Endothelial	-0.591965	0.0178966	0.00266854
EC_1	ENSG00000135063	ENTREP1	Endothelial	-0.968608	0.0181928	0.00271442
EC_1	ENSG00000121892	PDS5A	Endothelial	0.543503	0.0182089	0.00271854
EC_1	ENSG00000144369	FAM171B	Endothelial	0.686605	0.0182867	0.00273188
EC_1	ENSG00000144426	NBEAL1	Endothelial	0.514358	0.0183483	0.00274282
EC_1	ENSG00000165714	BORCS5	Endothelial	-0.842466	0.0184186	0.00275505
EC_1	ENSG00000169926	KLF13	Endothelial	0.619109	0.0184602	0.00276302
EC_1	ENSG00000034713	GABARAPL2	Endothelial	-0.659195	0.0184675	0.00276586
EC_1	ENSG00000180155	LYNX1	Endothelial	-1.34169	0.018481	0.00276963
EC_1	ENSG00000138468	SENP7	Endothelial	0.624129	0.0184853	0.00277201
EC_1	ENSG00000241399	CD302	Endothelial	-0.91199	0.0185011	0.00277613
EC_1	ENSG00000170558	CDH2	Endothelial	1.264	0.0186146	0.00279492
EC_1	ENSG00000171408	PDE7B	Endothelial	0.849295	0.0186732	0.00280606
EC_1	ENSG00000198900	TOP1	Endothelial	0.678009	0.0186732	0.00280723
EC_1	ENSG00000185532	PRKG1	Endothelial	-1.15363	0.018976	0.00285454
EC_1	ENSG00000172139	SLC9C1	Endothelial	1.15183	0.0189825	0.00285731
EC_1	ENSG00000100209	HSCB	Endothelial	-0.7518	0.0190421	0.00286808
EC_1	ENSG00000104763	ASAH1	Endothelial	-0.741631	0.0190924	0.00287746
EC_1	ENSG00000100191	SLC5A4	Endothelial	1.29164	0.0191576	0.00288909
EC_1	ENSG00000226330	PPP1R15B-AS1	Endothelial	-0.822631	0.0193827	0.00292486
EC_1	ENSG00000176105	YES1	Endothelial	0.575131	0.019595	0.00295874
EC_1	ENSG00000144560	VGLL4	Endothelial	0.585847	0.0196661	0.00297134
EC_1	ENSG00000066322	ELOVL1	Endothelial	0.739263	0.0197484	0.00298563
EC_1	ENSG00000196284	SUPT3H	Endothelial	0.655409	0.0197643	0.0029899
EC_1	ENSG00000119922	IFIT2	Endothelial	-1.21506	0.0197819	0.00299444
EC_1	ENSG00000266010	GATA6-AS1	Endothelial	-1.31226	0.0197982	0.00299877
EC_1	ENSG00000163815	CLEC3B	Endothelial	0.714025	0.0199048	0.0030168
EC_1	ENSG00000091986	CCDC80	Endothelial	-0.708781	0.0199788	0.00302989
EC_1	ENSG00000186654	PRR5	Endothelial	1.06597	0.0199941	0.00303409
EC_1	ENSG00000170310	STX8	Endothelial	0.557301	0.0200026	0.00303839
EC_1	ENSG00000156515	HK1	Endothelial	0.58209	0.0200026	0.00303915
EC_1	ENSG00000163531	NFASC	Endothelial	1.26674	0.0200131	0.00304264
EC_1	ENSG00000181222	POLR2A	Endothelial	0.552206	0.0200846	0.0030554
EC_1	ENSG00000162390	ACOT11	Endothelial	-1.26253	0.0201487	0.00306706
EC_1	ENSG00000106366	SERPINE1	Endothelial	-1.00414	0.0201954	0.00307608
EC_1	ENSG00000112414	ADGRG6	Endothelial	1.18275	0.0202449	0.00308551
EC_1	ENSG00000173120	KDM2A	Endothelial	0.558727	0.0204318	0.00311593
EC_1	ENSG00000139793	MBNL2	Endothelial	0.713095	0.0204727	0.00312411
EC_1	ENSG00000137507	LRRC32	Endothelial	-0.807048	0.0204852	0.00312794
EC_1	ENSG00000291033	TXLNGY	Endothelial	0.794966	0.0207355	0.00316811
EC_1	ENSG00000159086	PAXBP1	Endothelial	0.677851	0.0207492	0.00317217
EC_1	ENSG00000111252	SH2B3	Endothelial	0.564495	0.0208099	0.0031834
EC_1	ENSG00000138670	RASGEF1B	Endothelial	-0.822432	0.0211696	0.00324043
EC_1	ENSG00000269893	SNHG8	Endothelial	-0.583758	0.0212201	0.00325016
EC_1	ENSG00000117226	GBP3	Endothelial	-0.847805	0.0213231	0.00326996
EC_1	ENSG00000156261	CCT8	Endothelial	0.586117	0.0213231	0.00326982
EC_1	ENSG00000106804	C5	Endothelial	-1.17262	0.0213485	0.00327587
EC_1	ENSG00000172757	CFL1	Endothelial	0.86746	0.0213492	0.00327932
EC_1	ENSG00000064601	CTSA	Endothelial	0.763873	0.0213492	0.00327999
EC_1	ENSG00000130164	LDLR	Endothelial	0.632568	0.0213573	0.00328326
EC_1	ENSG00000118961	LDAH	Endothelial	-0.786876	0.0214472	0.0032991
EC_1	ENSG00000144868	TMEM108	Endothelial	-1.21199	0.0215635	0.00331903
EC_1	ENSG00000164442	CITED2	Endothelial	-0.628334	0.0215832	0.0033241
EC_1	ENSG00000243819	RN7SL832P	Endothelial	-1.19439	0.0217731	0.00335814
EC_1	ENSG00000069702	TGFBR3	Endothelial	0.947375	0.0217731	0.0033595
EC_1	ENSG00000187730	GABRD	Endothelial	1.23826	0.0217731	0.00335646
EC_1	ENSG00000062194	GPBP1	Endothelial	0.58872	0.0218242	0.00336945
EC_1	ENSG00000132294	EFR3A	Endothelial	0.640086	0.0218265	0.00337391
EC_1	ENSG00000186594	MIR22HG	Endothelial	-0.695758	0.0218265	0.00337354
EC_1	ENSG00000213203	GIMAP1	Endothelial	0.572037	0.0218444	0.00337875
EC_1	ENSG00000163848	ZNF148	Endothelial	0.502964	0.0218823	0.00338667
EC_1	ENSG00000124193	SRSF6	Endothelial	-0.548576	0.0219371	0.00339721
EC_1	ENSG00000148908	RGS10	Endothelial	-1.17109	0.0219427	0.00340015
EC_1	ENSG00000206337	HCP5	Endothelial	0.928215	0.022035	0.00341654
EC_1	ENSG00000183354	KIAA2026	Endothelial	0.489545	0.0220883	0.00342688
EC_1	ENSG00000112312	GMNN	Endothelial	1.05811	0.0222181	0.00344911
EC_1	ENSG00000172748	ZNF596	Endothelial	-1.11107	0.0222348	0.00345381
EC_1	ENSG00000188290	HES4	Endothelial	1.08246	0.0223312	0.00347299
EC_1	ENSG00000104067	TJP1	Endothelial	0.641147	0.0223312	0.00347118
EC_1	ENSG00000037749	MFAP3	Endothelial	0.733066	0.0223413	0.00347667
EC_1	ENSG00000049449	RCN1	Endothelial	0.556524	0.0223724	0.00348363
EC_1	ENSG00000105568	PPP2R1A	Endothelial	0.604809	0.0227211	0.00354007
EC_1	ENSG00000183111	ARHGEF37	Endothelial	-0.994522	0.0227616	0.00354852
EC_1	ENSG00000100030	MAPK1	Endothelial	0.527424	0.0227841	0.00355417
EC_1	ENSG00000159314	ARHGAP27	Endothelial	0.92273	0.0228619	0.00356847
EC_1	ENSG00000075413	MARK3	Endothelial	0.497299	0.0228999	0.00357656
EC_1	ENSG00000205981	DNAJC19	Endothelial	-0.602556	0.0230423	0.00360234
EC_1	ENSG00000144136	SLC20A1	Endothelial	-0.584861	0.0230423	0.00360531
EC_1	ENSG00000162851	TFB2M	Endothelial	0.975786	0.0230423	0.00360505
EC_1	ENSG00000287263	ENSG00000287263	Endothelial	-0.791134	0.0230559	0.00360962
EC_1	ENSG00000180398	MCFD2	Endothelial	-0.559633	0.023074	0.00361649
EC_1	ENSG00000106852	LHX6	Endothelial	1.24992	0.023074	0.00361681
EC_1	ENSG00000090581	GNPTG	Endothelial	-0.766955	0.0231414	0.00362956
EC_1	ENSG00000095015	MAP3K1	Endothelial	0.719051	0.0231803	0.00363784
EC_1	ENSG00000129235	TXNDC17	Endothelial	0.625436	0.0232298	0.0036478
EC_1	ENSG00000065243	PKN2	Endothelial	0.491193	0.023353	0.00366935
EC_1	ENSG00000103194	USP10	Endothelial	0.633115	0.0234851	0.00369231
EC_1	ENSG00000108010	GLRX3	Endothelial	0.675857	0.0235034	0.00369741
EC_1	ENSG00000119669	IRF2BPL	Endothelial	0.704493	0.0236807	0.00372753
EC_1	ENSG00000163191	S100A11	Endothelial	0.802699	0.0237141	0.00373503
EC_1	ENSG00000087245	MMP2	Endothelial	0.609122	0.0237168	0.00373769
EC_1	ENSG00000114450	GNB4	Endothelial	0.570715	0.0237458	0.00374674
EC_1	ENSG00000099783	HNRNPM	Endothelial	0.658541	0.0237458	0.00374618
EC_1	ENSG00000162191	UBXN1	Endothelial	0.536282	0.0238017	0.00375781
EC_1	ENSG00000140511	HAPLN3	Endothelial	-0.758212	0.023835	0.00376531
EC_1	ENSG00000204406	MBD5	Endothelial	0.609966	0.0238555	0.00377081
EC_1	ENSG00000054611	TBC1D22A	Endothelial	0.567229	0.0238779	0.0037766
EC_1	ENSG00000153944	MSI2	Endothelial	-0.675206	0.0239528	0.0037907
EC_1	ENSG00000144749	LRIG1	Endothelial	-0.613526	0.0240228	0.00380404
EC_1	ENSG00000166734	GOLM2	Endothelial	-0.524234	0.0240575	0.00381181
EC_1	ENSG00000172954	LCLAT1	Endothelial	0.669855	0.0242171	0.00383938
EC_1	ENSG00000146416	AIG1	Endothelial	-0.666055	0.0242817	0.0038519
EC_1	ENSG00000175602	CCDC85B	Endothelial	0.634122	0.0242869	0.00385503
EC_1	ENSG00000078043	PIAS2	Endothelial	0.598009	0.0243945	0.0038744
EC_1	ENSG00000189337	KAZN	Endothelial	0.694093	0.0244764	0.00388972
EC_1	ENSG00000135932	CAB39	Endothelial	0.656347	0.0246011	0.00391187
EC_1	ENSG00000082258	CCNT2	Endothelial	0.719812	0.0246696	0.00392508
EC_1	ENSG00000125676	THOC2	Endothelial	0.502349	0.0247317	0.00393729
EC_1	ENSG00000197872	CYRIA	Endothelial	1.1262	0.0247452	0.00394177
EC_1	ENSG00000185842	DNAH14	Endothelial	1.17116	0.0248013	0.0039549
EC_1	ENSG00000156304	SCAF4	Endothelial	0.749346	0.0248013	0.00395539
EC_1	ENSG00000273204	ENSG00000273204	Endothelial	-0.938259	0.0248285	0.00396207
EC_1	ENSG00000178209	PLEC	Endothelial	0.555897	0.0249847	0.00398935
EC_1	ENSG00000135926	TMBIM1	Endothelial	-0.667467	0.0250062	0.00399514
EC_1	ENSG00000169062	UPF3A	Endothelial	0.550285	0.025043	0.00400338
EC_1	ENSG00000164168	TMEM184C	Endothelial	-0.942084	0.0251018	0.00401647
EC_1	ENSG00000120071	KANSL1	Endothelial	0.649535	0.0251018	0.00401752
EC_1	ENSG00000120616	EPC1	Endothelial	0.539133	0.0251625	0.00402961
EC_1	ENSG00000151461	UPF2	Endothelial	0.515516	0.0253233	0.00405774
EC_1	ENSG00000126878	AIF1L	Endothelial	-0.800922	0.0253268	0.00406069
EC_1	ENSG00000186908	ZDHHC17	Endothelial	0.610858	0.0255455	0.00409818
EC_1	ENSG00000145284	SCD5	Endothelial	0.761825	0.0258133	0.00414356
EC_1	ENSG00000158019	BABAM2	Endothelial	0.559161	0.0258795	0.00415664
EC_1	ENSG00000291152	SBDSP1	Endothelial	-0.757039	0.0259125	0.00416437
EC_1	ENSG00000154001	PPP2R5E	Endothelial	0.485514	0.0259173	0.0041676
EC_1	ENSG00000101134	DOK5	Endothelial	-0.617034	0.0259644	0.00417762
EC_1	ENSG00000185989	RASA3	Endothelial	0.867245	0.0259837	0.00418316
EC_1	ENSG00000147854	UHRF2	Endothelial	0.669344	0.0260014	0.00418847
EC_1	ENSG00000125449	ARMC7	Endothelial	-1.08101	0.0261662	0.00421981
EC_1	ENSG00000117020	AKT3	Endothelial	0.773171	0.0261662	0.00421996
EC_1	ENSG00000102189	EEA1	Endothelial	0.506746	0.0262453	0.00423519
EC_1	ENSG00000149091	DGKZ	Endothelial	0.719774	0.0263002	0.00424652
EC_1	ENSG00000143951	WDPCP	Endothelial	0.597891	0.0263366	0.00425489
EC_1	ENSG00000163584	RPL22L1	Endothelial	0.556467	0.0263465	0.00425897
EC_1	ENSG00000115841	RMDN2	Endothelial	-0.859115	0.0263603	0.0042637
EC_1	ENSG00000010278	CD9	Endothelial	0.955163	0.0264126	0.00427525
EC_1	ENSG00000105866	SP4	Endothelial	-0.687279	0.0264126	0.00427714
EC_1	ENSG00000104419	NDRG1	Endothelial	0.784291	0.0264792	0.00429042
EC_1	ENSG00000183826	BTBD9	Endothelial	0.575741	0.0265285	0.00430373
EC_1	ENSG00000140403	DNAJA4	Endothelial	-1.06986	0.0265285	0.0043059
EC_1	ENSG00000145982	FARS2	Endothelial	0.512727	0.0265285	0.00430453
EC_1	ENSG00000102935	ZNF423	Endothelial	0.57998	0.0265685	0.00431491
EC_1	ENSG00000108021	TASOR2	Endothelial	0.495416	0.0265893	0.00432079
EC_1	ENSG00000131979	GCH1	Endothelial	0.659291	0.0265924	0.00432381
EC_1	ENSG00000066739	ATG2B	Endothelial	0.73724	0.0266246	0.00433155
EC_1	ENSG00000242021	ENSG00000242021	Endothelial	1.29987	0.026761	0.00435626
EC_1	ENSG00000173598	NUDT4	Endothelial	-0.519282	0.0270379	0.00440389
EC_1	ENSG00000134758	RNF138	Endothelial	0.755345	0.0271214	0.00442006
EC_1	ENSG00000014914	MTMR11	Endothelial	-1.13024	0.0271224	0.00442278
EC_1	ENSG00000103550	KNOP1	Endothelial	0.723066	0.0271829	0.0044352
EC_1	ENSG00000145781	COMMD10	Endothelial	0.529153	0.0272926	0.00445568
EC_1	ENSG00000102755	FLT1	Endothelial	0.992526	0.0273324	0.00446474
EC_1	ENSG00000166377	ATP9B	Endothelial	0.499479	0.027341	0.00446874
EC_1	ENSG00000153147	SMARCA5	Endothelial	0.46729	0.0273873	0.00447889
EC_1	ENSG00000157216	SSBP3	Endothelial	0.705705	0.0274017	0.00448382
EC_1	ENSG00000110799	VWF	Endothelial	-1.34187	0.0274271	0.00449262
EC_1	ENSG00000172201	ID4	Endothelial	-1.22312	0.0274271	0.00449314
EC_1	ENSG00000075426	FOSL2	Endothelial	0.593107	0.0274721	0.00450483
EC_1	ENSG00000035681	NSMAF	Endothelial	0.706188	0.0274721	0.0045057
EC_1	ENSG00000171148	TADA3	Endothelial	-0.857723	0.0274723	0.00450833
EC_1	ENSG00000111450	STX2	Endothelial	0.686554	0.0276218	0.00453547
EC_1	ENSG00000167244	IGF2	Endothelial	1.13232	0.0276552	0.00454356
EC_1	ENSG00000147862	NFIB	Endothelial	0.846675	0.0276665	0.00454802
EC_1	ENSG00000171621	SPSB1	Endothelial	0.789077	0.027702	0.00455648
EC_1	ENSG00000205683	DPF3	Endothelial	1.21256	0.0277987	0.00458024
EC_1	ENSG00000136052	SLC41A2	Endothelial	-1.07902	0.0277987	0.00457822
EC_1	ENSG00000145780	FEM1C	Endothelial	0.665159	0.0277987	0.00457862
EC_1	ENSG00000159884	CCDC107	Endothelial	-0.825056	0.0278182	0.00458871
EC_1	ENSG00000170464	DNAJC18	Endothelial	-0.70261	0.0278182	0.00458697
EC_1	ENSG00000153814	JAZF1	Endothelial	0.565187	0.0278185	0.00459137
EC_1	ENSG00000140931	CMTM3	Endothelial	1.03865	0.0279819	0.00462363
EC_1	ENSG00000204832	ST8SIA6-AS1	Endothelial	-1.15705	0.0279819	0.00462186
EC_1	ENSG00000115310	RTN4	Endothelial	0.639353	0.028016	0.0046319
EC_1	ENSG00000214944	ARHGEF28	Endothelial	0.639303	0.0280887	0.00464707
EC_1	ENSG00000166902	MRPL16	Endothelial	-0.751446	0.0280887	0.00464921
EC_1	ENSG00000174282	ZBTB4	Endothelial	-0.648639	0.0281573	0.00466323
EC_1	ENSG00000157445	CACNA2D3	Endothelial	1.24893	0.028191	0.00467147
EC_1	ENSG00000147162	OGT	Endothelial	0.526635	0.0282099	0.00467934
EC_1	ENSG00000197312	DDI2	Endothelial	0.760155	0.0282099	0.00467993
EC_1	ENSG00000136378	ADAMTS7	Endothelial	1.16379	0.0283557	0.00470946
EC_1	ENSG00000176834	VSIG10	Endothelial	-0.86831	0.0283557	0.0047087
EC_1	ENSG00000052795	FNIP2	Endothelial	-0.741373	0.0285613	0.0047463
EC_1	ENSG00000266903	CEACAM16-AS1	Endothelial	-0.741004	0.0286222	0.00475911
EC_1	ENSG00000151632	AKR1C2	Endothelial	-1.10921	0.0289369	0.00481418
EC_1	ENSG00000089060	SLC8B1	Endothelial	0.932699	0.0289765	0.0048235
EC_1	ENSG00000257261	SLC38A4-AS1	Endothelial	0.901866	0.0289768	0.00482628
EC_1	ENSG00000143545	RAB13	Endothelial	0.624383	0.0289984	0.00483261
EC_1	ENSG00000089280	FUS	Endothelial	0.552544	0.0290384	0.00484216
EC_1	ENSG00000174306	ZHX3	Endothelial	0.56684	0.0290384	0.00484475
EC_1	ENSG00000101236	RNF24	Endothelial	-0.786086	0.0290431	0.00484828
EC_1	ENSG00000166073	GPR176	Endothelial	-1.18123	0.0291168	0.00486332
EC_1	ENSG00000123700	KCNJ2	Endothelial	1.00669	0.0292322	0.00488536
EC_1	ENSG00000180488	MIGA1	Endothelial	-0.617049	0.0292588	0.00489256
EC_1	ENSG00000246250	ENSG00000246250	Endothelial	-1.04724	0.0293068	0.00490336
EC_1	ENSG00000243176	ENSG00000243176	Endothelial	-0.988022	0.0293415	0.00491193
EC_1	ENSG00000175344	CHRNA7	Endothelial	1.06132	0.0293685	0.00491922
EC_1	ENSG00000178922	HYI	Endothelial	-0.977533	0.0296091	0.00496231
EC_1	ENSG00000290418	TPTEP1	Endothelial	-0.998346	0.029689	0.00497851
EC_1	ENSG00000118596	SLC16A7	Endothelial	0.762207	0.0298152	0.00500248
EC_1	ENSG00000182809	CRIP2	Endothelial	0.770024	0.0300563	0.00505112
EC_1	ENSG00000156256	USP16	Endothelial	-0.597699	0.0300563	0.00504679
EC_1	ENSG00000163132	MSX1	Endothelial	0.892836	0.0300563	0.00505143
EC_1	ENSG00000130340	SNX9	Endothelial	0.54296	0.0300793	0.00505814
EC_1	ENSG00000030582	GRN	Endothelial	0.493725	0.0302029	0.00508197
EC_1	ENSG00000124380	SNRNP27	Endothelial	-0.709378	0.0302029	0.00508461
EC_1	ENSG00000186566	GPATCH8	Endothelial	0.628766	0.0302784	0.00510017
EC_1	ENSG00000214960	CRPPA	Endothelial	0.923231	0.0304373	0.00512982
EC_1	ENSG00000109861	CTSC	Endothelial	0.92164	0.0306355	0.00516611
EC_1	ENSG00000215277	RNF212B	Endothelial	-1.27842	0.0306631	0.00517367
EC_1	ENSG00000114209	PDCD10	Endothelial	0.536574	0.0308061	0.0052065
EC_1	ENSG00000159069	FBXW5	Endothelial	0.724332	0.0308061	0.00520496
EC_1	ENSG00000071189	SNX13	Endothelial	0.54496	0.0308061	0.00520247
EC_1	ENSG00000117519	CNN3	Endothelial	0.561058	0.0308625	0.00521895
EC_1	ENSG00000255968	ENSG00000255968	Endothelial	-1.13515	0.0309792	0.0052416
EC_1	ENSG00000163382	NAXE	Endothelial	-0.75917	0.0310369	0.00525721
EC_1	ENSG00000137145	DENND4C	Endothelial	0.520858	0.0310369	0.0052548
EC_1	ENSG00000118523	CCN2	Endothelial	-1.12256	0.031172	0.00528303
EC_1	ENSG00000074800	ENO1	Endothelial	0.544655	0.031196	0.00529298
EC_1	ENSG00000137075	RNF38	Endothelial	0.574135	0.031196	0.00529227
EC_1	ENSG00000115392	FANCL	Endothelial	0.744635	0.0312029	0.0052971
EC_1	ENSG00000164111	ANXA5	Endothelial	0.534122	0.0312313	0.00530487
EC_1	ENSG00000100368	CSF2RB	Endothelial	-0.870815	0.0313223	0.00532328
EC_1	ENSG00000122642	FKBP9	Endothelial	0.564261	0.0314129	0.00534164
EC_1	ENSG00000174010	KLHL15	Endothelial	0.841884	0.0314287	0.0053473
EC_1	ENSG00000104361	NIPAL2	Endothelial	0.780436	0.0316681	0.00539355
EC_1	ENSG00000117899	MESD	Endothelial	-0.522296	0.0316681	0.00539399
EC_1	ENSG00000137198	GMPR	Endothelial	-0.910153	0.0316769	0.00539848
EC_1	ENSG00000166833	NAV2	Endothelial	-0.676676	0.0317868	0.00542021
EC_1	ENSG00000106443	PHF14	Endothelial	0.484254	0.0317946	0.00542454
EC_1	ENSG00000119778	ATAD2B	Endothelial	0.534407	0.0319409	0.00545251
EC_1	ENSG00000137764	MAP2K5	Endothelial	0.556445	0.0320216	0.00546932
EC_1	ENSG00000152661	GJA1	Endothelial	-0.672052	0.0321308	0.00549397
EC_1	ENSG00000181652	ATG9B	Endothelial	-0.993585	0.0321308	0.00549403
EC_1	ENSG00000066422	ZBTB11	Endothelial	0.666966	0.0321393	0.00549851
EC_1	ENSG00000180773	SLC36A4	Endothelial	0.695241	0.0322011	0.00551212
EC_1	ENSG00000075568	TMEM131	Endothelial	0.492952	0.0322104	0.00551698
EC_1	ENSG00000163785	RYK	Endothelial	0.537239	0.0322104	0.00551979
EC_1	ENSG00000165914	TTC7B	Endothelial	0.741084	0.0323932	0.00555416
EC_1	ENSG00000132481	TRIM47	Endothelial	0.663582	0.0324021	0.0055618
EC_1	ENSG00000170545	SMAGP	Endothelial	0.964343	0.0324021	0.00555926
EC_1	ENSG00000177556	ATOX1	Endothelial	0.504944	0.0324477	0.00557528
EC_1	ENSG00000131477	RAMP2	Endothelial	0.863258	0.0324477	0.00557974
EC_1	ENSG00000021762	OSBPL5	Endothelial	-0.747851	0.0324477	0.00557903
EC_1	ENSG00000110756	HPS5	Endothelial	-0.77967	0.0324477	0.00558187
EC_1	ENSG00000245694	CRNDE	Endothelial	0.881682	0.0325392	0.00560069
EC_1	ENSG00000149187	CELF1	Endothelial	0.530914	0.0325452	0.0056077
EC_1	ENSG00000174738	NR1D2	Endothelial	0.595526	0.0325452	0.00560786
EC_1	ENSG00000107290	SETX	Endothelial	0.507843	0.0325563	0.00561284
EC_1	ENSG00000109846	CRYAB	Endothelial	-1.18315	0.0325753	0.00561918
EC_1	ENSG00000140939	NOL3	Endothelial	-1.01892	0.0326121	0.00562861
EC_1	ENSG00000074755	ZZEF1	Endothelial	0.615334	0.0327795	0.00566059
EC_1	ENSG00000188906	LRRK2	Endothelial	-0.947584	0.0331753	0.00573207
EC_1	ENSG00000102781	KATNAL1	Endothelial	0.813817	0.0332583	0.00574956
EC_1	ENSG00000047056	WDR37	Endothelial	0.590793	0.0332664	0.00575555
EC_1	ENSG00000161203	AP2M1	Endothelial	0.52073	0.0332664	0.00575723
EC_1	ENSG00000111906	HDDC2	Endothelial	-1.05159	0.0334144	0.00578598
EC_1	ENSG00000172354	GNB2	Endothelial	0.521682	0.0340101	0.00589235
EC_1	ENSG00000044459	CNTLN	Endothelial	0.530847	0.0340394	0.00590063
EC_1	ENSG00000111261	MANSC1	Endothelial	-0.709617	0.0340486	0.00590544
EC_1	ENSG00000213853	EMP2	Endothelial	-0.570661	0.0340834	0.00591469
EC_1	ENSG00000154310	TNIK	Endothelial	-1.0563	0.0341297	0.00592916
EC_1	ENSG00000123240	OPTN	Endothelial	0.567735	0.0341297	0.0059281
EC_1	ENSG00000101187	SLCO4A1	Endothelial	-1.10842	0.0341878	0.00594248
EC_1	ENSG00000235904	RBMS3-AS3	Endothelial	-0.859754	0.0342419	0.00595511
EC_1	ENSG00000109079	TNFAIP1	Endothelial	0.554829	0.0343227	0.00597241
EC_1	ENSG00000164081	TEX264	Endothelial	0.704257	0.0343414	0.00597889
EC_1	ENSG00000205502	C2CD4B	Endothelial	0.989575	0.0343892	0.00599046
EC_1	ENSG00000151422	FER	Endothelial	0.517138	0.0348151	0.00606793
EC_1	ENSG00000141582	CBX4	Endothelial	0.747646	0.0348728	0.00608129
EC_1	ENSG00000137871	ZNF280D	Endothelial	0.633329	0.0350272	0.00611151
EC_1	ENSG00000187800	PEAR1	Endothelial	-0.603375	0.0350576	0.00612012
EC_1	ENSG00000156639	ZFAND3	Endothelial	0.688654	0.03514	0.00613782
EC_1	ENSG00000112699	GMDS	Endothelial	-0.761803	0.0352506	0.00616046
EC_1	ENSG00000121064	SCPEP1	Endothelial	-0.770211	0.0353435	0.00618002
EC_1	ENSG00000149380	P4HA3	Endothelial	1.01931	0.035426	0.00619779
EC_1	ENSG00000138594	TMOD3	Endothelial	0.600726	0.0354321	0.0062022
EC_1	ENSG00000174579	MSL2	Endothelial	0.685166	0.0354553	0.00620961
EC_1	ENSG00000144535	DIS3L2	Endothelial	0.589301	0.0354658	0.0062148
EC_1	ENSG00000196739	COL27A1	Endothelial	1.07436	0.0355679	0.00623605
EC_1	ENSG00000169252	ADRB2	Endothelial	-0.925696	0.0356364	0.00625141
EC_1	ENSG00000127481	UBR4	Endothelial	0.584925	0.035916	0.00630385
EC_1	ENSG00000179399	GPC5	Endothelial	1.12514	0.0361617	0.00635037
EC_1	ENSG00000169432	SCN9A	Endothelial	1.21123	0.0361819	0.00635734
EC_1	ENSG00000237187	NR2F1-AS1	Endothelial	0.85867	0.0362574	0.00637402
EC_1	ENSG00000121989	ACVR2A	Endothelial	0.647905	0.036467	0.00641431
EC_1	ENSG00000138755	CXCL9	Endothelial	1.33115	0.0366023	0.00644502
EC_1	ENSG00000160447	PKN3	Endothelial	0.649856	0.0366023	0.00644178
EC_1	ENSG00000180353	HCLS1	Endothelial	1.00661	0.0367795	0.00647968
EC_1	ENSG00000144741	SLC25A26	Endothelial	0.671844	0.036846	0.00649488
EC_1	ENSG00000110713	NUP98	Endothelial	-0.541089	0.0368763	0.00650369
EC_1	ENSG00000205213	LGR4	Endothelial	-1.10983	0.0373736	0.00659493
EC_1	ENSG00000132256	TRIM5	Endothelial	-0.708057	0.0375023	0.00662117
EC_1	ENSG00000196262	PPIA	Endothelial	0.714847	0.0375719	0.00663701
EC_1	ENSG00000167323	STIM1	Endothelial	0.550209	0.0375913	0.00664399
EC_1	ENSG00000116016	EPAS1	Endothelial	0.815357	0.0376367	0.00665556
EC_1	ENSG00000180957	PITPNB	Endothelial	0.430964	0.0376492	0.00666131
EC_1	ENSG00000185345	PRKN	Endothelial	0.519954	0.0377414	0.00668119
EC_1	ENSG00000174684	B4GAT1	Endothelial	-0.952448	0.037822	0.00669901
EC_1	ENSG00000157764	BRAF	Endothelial	0.490168	0.037931	0.00672191
EC_1	ENSG00000060339	CCAR1	Endothelial	0.531126	0.0381569	0.00676553
EC_1	ENSG00000168036	CTNNB1	Endothelial	0.777436	0.0382613	0.00678766
EC_1	ENSG00000241343	RPL36A	Endothelial	0.841318	0.0383769	0.00681178
EC_1	ENSG00000249240	ENSG00000249240	Endothelial	0.706127	0.0384057	0.00682276
EC_1	ENSG00000151366	NDUFC2	Endothelial	-0.519815	0.0384057	0.00682777
EC_1	ENSG00000070761	CFAP20	Endothelial	0.622334	0.0384057	0.00682469
EC_1	ENSG00000055609	KMT2C	Endothelial	0.514765	0.0385732	0.00686118
EC_1	ENSG00000182158	CREB3L2	Endothelial	-0.482307	0.0387077	0.00688875
EC_1	ENSG00000112977	DAP	Endothelial	-0.49762	0.0390542	0.00695409
EC_1	ENSG00000198931	APRT	Endothelial	0.457042	0.0390943	0.00696494
EC_1	ENSG00000075651	PLD1	Endothelial	-0.550249	0.0393061	0.00700637
EC_1	ENSG00000203727	SAMD5	Endothelial	1.12184	0.0393979	0.00702644
EC_1	ENSG00000247287	PRKCH-AS1	Endothelial	0.827117	0.0395149	0.00705104
EC_1	ENSG00000135390	ATP5MC2	Endothelial	0.59182	0.0395236	0.00705633
EC_1	ENSG00000159840	ZYX	Endothelial	-0.532392	0.0395614	0.00706681
EC_1	ENSG00000129292	PHF20L1	Endothelial	0.508936	0.039651	0.00708654
EC_1	ENSG00000171680	PLEKHG5	Endothelial	1.02044	0.0396785	0.00709521
EC_1	ENSG00000188191	PRKAR1B	Endothelial	0.708549	0.0400478	0.00716502
EC_1	ENSG00000141503	MINK1	Endothelial	0.773928	0.0400609	0.00717114
EC_1	ENSG00000133424	LARGE1	Endothelial	0.605567	0.0402307	0.00720533
EC_1	ENSG00000162434	JAK1	Endothelial	0.600842	0.0402488	0.00721236
EC_1	ENSG00000106723	SPIN1	Endothelial	0.656317	0.0406534	0.0072887
EC_1	ENSG00000165632	TAF3	Endothelial	0.547613	0.0408939	0.00733568
EC_1	ENSG00000078618	NRDC	Endothelial	0.511056	0.0409292	0.00734587
EC_1	ENSG00000225518	LINC01703	Endothelial	1.00172	0.0410773	0.00737633
EC_1	ENSG00000106554	CHCHD3	Endothelial	0.599833	0.0411882	0.00740013
EC_1	ENSG00000286145	ENSG00000286145	Endothelial	0.818777	0.0413629	0.00743794
EC_1	ENSG00000076554	TPD52	Endothelial	-1.04755	0.0413629	0.00743932
EC_1	ENSG00000145632	PLK2	Endothelial	0.624515	0.0414312	0.00745551
EC_1	ENSG00000148400	NOTCH1	Endothelial	0.55527	0.0415279	0.00747682
EC_1	ENSG00000162337	LRP5	Endothelial	0.666922	0.041655	0.00750364
EC_1	ENSG00000160991	ORAI2	Endothelial	0.786934	0.0419251	0.00755624
EC_1	ENSG00000165030	NFIL3	Endothelial	0.679344	0.0419519	0.00756503
EC_1	ENSG00000158859	ADAMTS4	Endothelial	0.933017	0.0419588	0.00757023
EC_1	ENSG00000101367	MAPRE1	Endothelial	0.56042	0.0420402	0.00759285
EC_1	ENSG00000126773	PCNX4	Endothelial	0.519534	0.0420402	0.00758898
EC_1	ENSG00000116191	RALGPS2	Endothelial	1.03207	0.0423105	0.00764566
EC_1	ENSG00000139926	FRMD6	Endothelial	0.713022	0.0424065	0.007667
EC_1	ENSG00000169129	AFAP1L2	Endothelial	-0.977241	0.0425747	0.00770544
EC_1	ENSG00000263293	EFCAB13-DT	Endothelial	-0.951539	0.0425747	0.0077046
EC_1	ENSG00000142046	TMEM91	Endothelial	-0.96969	0.0425887	0.00771199
EC_1	ENSG00000253710	ALG11	Endothelial	-0.954906	0.0426962	0.00773548
EC_1	ENSG00000114030	KPNA1	Endothelial	0.507257	0.0427228	0.00774434
EC_1	ENSG00000132549	VPS13B	Endothelial	0.503527	0.0427572	0.00776267
EC_1	ENSG00000137409	MTCH1	Endothelial	0.532849	0.0427572	0.0077593
EC_1	ENSG00000137393	RNF144B	Endothelial	-0.73644	0.0427572	0.00775551
EC_1	ENSG00000172331	BPGM	Endothelial	-0.797276	0.0429309	0.00779825
EC_1	ENSG00000110497	AMBRA1	Endothelial	0.523696	0.0431364	0.00783966
EC_1	ENSG00000119335	SET	Endothelial	0.628266	0.0434489	0.00790054
EC_1	ENSG00000105971	CAV2	Endothelial	-0.503321	0.043537	0.00792068
EC_1	ENSG00000198795	ZNF521	Endothelial	0.66871	0.0436805	0.0079509
EC_1	ENSG00000114023	FAM162A	Endothelial	-0.602798	0.0438461	0.00798517
EC_1	ENSG00000182481	KPNA2	Endothelial	0.871948	0.0442629	0.00807499
EC_1	ENSG00000148120	AOPEP	Endothelial	0.824009	0.0442629	0.00807778
EC_1	ENSG00000013583	HEBP1	Endothelial	-0.504642	0.0442629	0.00806958
EC_1	ENSG00000105438	KDELR1	Endothelial	-0.420217	0.0442629	0.00806732
EC_1	ENSG00000272636	DOC2B	Endothelial	0.807998	0.0442656	0.00808245
EC_1	ENSG00000196792	STRN3	Endothelial	0.446777	0.0442779	0.00808887
EC_1	ENSG00000156531	PHF6	Endothelial	0.782988	0.0447089	0.00817183
EC_1	ENSG00000050405	LIMA1	Endothelial	-0.659374	0.0447597	0.00818955
EC_1	ENSG00000185338	SOCS1	Endothelial	-1.00046	0.0447597	0.0081894
EC_1	ENSG00000187742	SECISBP2	Endothelial	0.578861	0.0448213	0.00820506
EC_1	ENSG00000198380	GFPT1	Endothelial	-0.652246	0.0448719	0.00821855
EC_1	ENSG00000108557	RAI1	Endothelial	0.682297	0.0450587	0.008257
EC_1	ENSG00000007237	GAS7	Endothelial	1.1462	0.0451846	0.00828434
EC_1	ENSG00000114520	SNX4	Endothelial	0.59891	0.0452011	0.00829163
EC_1	ENSG00000122008	POLK	Endothelial	0.466897	0.0452939	0.00831292
EC_1	ENSG00000198873	GRK5	Endothelial	0.522434	0.0453556	0.00832853
EC_1	ENSG00000166750	SLFN5	Endothelial	0.526503	0.0454083	0.00834248
EC_1	ENSG00000136643	RPS6KC1	Endothelial	0.551987	0.0454319	0.0083511
EC_1	ENSG00000174953	DHX36	Endothelial	0.465901	0.0454924	0.00837081
EC_1	ENSG00000169499	PLEKHA2	Endothelial	-0.918667	0.0454924	0.00836656
EC_1	ENSG00000179262	RAD23A	Endothelial	-0.493861	0.045644	0.00840301
EC_1	ENSG00000197147	LRRC8B	Endothelial	0.703215	0.0457717	0.00843515
EC_1	ENSG00000229236	TTTY10	Endothelial	-0.888273	0.0457717	0.00843102
EC_1	ENSG00000164916	FOXK1	Endothelial	0.518794	0.045858	0.00845537
EC_1	ENSG00000141736	ERBB2	Endothelial	-1.07575	0.0459634	0.00847914
EC_1	ENSG00000124181	PLCG1	Endothelial	0.723694	0.0460266	0.00849595
EC_1	ENSG00000166780	BMERB1	Endothelial	0.553689	0.0460266	0.00849949
EC_1	ENSG00000124788	ATXN1	Endothelial	0.602367	0.0461244	0.0085219
EC_1	ENSG00000117143	UAP1	Endothelial	-0.486375	0.0461257	0.00852649
EC_1	ENSG00000106400	ZNHIT1	Endothelial	0.452549	0.0463149	0.00856583
EC_1	ENSG00000187147	RNF220	Endothelial	0.741276	0.0464166	0.00858902
EC_1	ENSG00000219626	FAM228B	Endothelial	-0.713791	0.0464669	0.0086027
EC_1	ENSG00000142655	PEX14	Endothelial	0.696748	0.0465328	0.00861931
EC_1	ENSG00000160396	HIPK4	Endothelial	-1.11185	0.0466865	0.00865217
EC_1	ENSG00000172037	LAMB2	Endothelial	0.559446	0.0467262	0.00866393
EC_1	ENSG00000107669	ATE1	Endothelial	0.524265	0.0469642	0.00871693
EC_1	ENSG00000129515	SNX6	Endothelial	0.453064	0.0469642	0.00871678
EC_1	ENSG00000180881	CAPS2	Endothelial	-0.945035	0.0470347	0.00873444
EC_1	ENSG00000110090	CPT1A	Endothelial	-0.444594	0.0472593	0.00878061
EC_1	ENSG00000254363	ENSG00000254363	Endothelial	-1.20842	0.0475091	0.00883151
EC_1	ENSG00000125648	SLC25A23	Endothelial	-1.03275	0.0476543	0.00886749
EC_1	ENSG00000079308	TNS1	Endothelial	-0.491403	0.0476543	0.00886722
EC_1	ENSG00000127463	EMC1	Endothelial	-0.850045	0.0476567	0.00887242
EC_1	ENSG00000177697	CD151	Endothelial	-0.594771	0.0477148	0.00888774
EC_1	ENSG00000197061	H4C3	Endothelial	-0.517242	0.0478502	0.00892124
EC_1	ENSG00000119917	IFIT3	Endothelial	-0.761753	0.0478502	0.00892199
EC_1	ENSG00000092964	DPYSL2	Endothelial	0.511831	0.047875	0.00893114
EC_1	ENSG00000176438	SYNE3	Endothelial	0.664084	0.0480381	0.00896608
EC_1	ENSG00000265590	CFAP298-TCP10L	Endothelial	-0.649324	0.0481388	0.00898941
EC_1	ENSG00000188938	FAM120AOS	Endothelial	-0.601771	0.0481635	0.00899858
EC_1	ENSG00000081026	MAGI3	Endothelial	0.467023	0.0481807	0.00900633
EC_1	ENSG00000224420	ADM5	Endothelial	1.07338	0.0482549	0.00902476
EC_1	ENSG00000165650	PDZD8	Endothelial	0.518895	0.0483326	0.00905297
EC_1	ENSG00000152242	C18orf25	Endothelial	0.690174	0.0483326	0.00905112
EC_1	ENSG00000081154	PCNP	Endothelial	-0.474604	0.0483326	0.00904791
EC_1	ENSG00000115866	DARS1	Endothelial	0.625769	0.0484396	0.00907758
EC_1	ENSG00000134480	CCNH	Endothelial	-0.636457	0.0484799	0.00908969
EC_1	ENSG00000149489	ROM1	Endothelial	-0.954025	0.0488052	0.00915529
EC_1	ENSG00000064932	SBNO2	Endothelial	0.635389	0.0489362	0.00918448
EC_1	ENSG00000170579	DLGAP1	Endothelial	-0.839023	0.0489582	0.00919323
EC_1	ENSG00000006210	CX3CL1	Endothelial	-0.861198	0.0491081	0.009226
EC_1	ENSG00000168743	NPNT	Endothelial	1.04021	0.0491808	0.0092443
EC_1	ENSG00000128849	CGNL1	Endothelial	-0.973293	0.049297	0.00927079
EC_1	ENSG00000008086	CDKL5	Endothelial	-0.617799	0.0495216	0.00931771
EC_1	ENSG00000106100	NOD1	Endothelial	0.576787	0.0497941	0.00937367
EC_1	ENSG00000278311	GGNBP2	Endothelial	0.496167	0.0499463	0.00940703
EC_2	ENSG00000106809	OGN	Endothelial	5.54971	8.95322e-51	8.44404e-55
EC_2	ENSG00000143869	GDF7	Endothelial	4.4248	1.57408e-45	2.96912e-49
[truncated: 56,840 more rows]
