# Supplementary material for: Single cell spatial transcriptomics integration deciphers the morphological heterogeneity of atherosclerotic carotid arteries
Source: Nat Commun. 2025 Dec 18;16:11282. doi: 10.1038/s41467-025-67679-4 (PMC12717225; doi:10.1038/s41467-025-67679-4)
Supplement: Supplementary file 3 — Supplementary Data 1-18 [file 41467_2025_67679_MOESM3_ESM.zip › Supplementary_Data_2.xlsx]

## Sheet: Column Descriptions
Supplementary Data 2 showing the differential gene expression (DGE) results across conditions levels with Xenium Panel 1 genes. DGE was performed within low-level cell type clusters. The sheet names depict the DGE method used and condition whose levels were compared.
Column	Description
Contrast	Differential gene expression was performed by comparing gene expression of cells of one condition level to the cells belonging to all other levels within the indicated low-level cell type. If condition had only two levels, they are specifically indicated, if it had more than 2, the level compared to all other levels is indicated.
Low-level cell type cluster	Name of low-level cell type of cells the DGE was performed within.
ENSEMBL ID	ENSEMBL ID of gene.
HGNC symbol	HGNC symbol of gene.
log2FC	log2 fold change of gene across compared clusters.
padj	Benjamini-Hochberg adjusted p-values of gene log2 fold change significance.
pvalue	Raw two-sided Wald test p-value of gene log2 fold change significance.

## Sheet: Deseq2 - Condition
Contrast	ENSEMBL ID	HGNC symbol	Low-level cell type cluster	log2FC	padj	pvalue
Plaque_vs_Control	ENSG00000162711	NLRP3	VSMC_contr	2.1278	0.0242354	7.76775e-05
Plaque_vs_Control	ENSG00000109846	CRYAB	VSMC_fb-like	-1.4436	0.00209529	6.6729e-06
Plaque_vs_Control	ENSG00000167641	PPP1R14A	VSMC_fb-like	-2.22366	0.00423751	2.69905e-05
Plaque_vs_Control	ENSG00000127083	OMD	VSMC_fb-like	-1.65684	0.0175206	0.000167395
Plaque_vs_Control	ENSG00000179914	ITLN1	EC_1	-3.8786	0.00761691	2.42577e-05
Plaque_vs_Control	ENSG00000123384	LRP1	EC_1	-2.52905	0.0333428	0.000212375
Plaque_vs_Control	ENSG00000100985	MMP9	Mac_TREM2hi	7.43622	1.53351e-05	4.88378e-08
Plaque_vs_Control	ENSG00000143248	RGS5	Mac_TREM2hi	-4.69554	2.90201e-05	1.84842e-07
Plaque_vs_Control	ENSG00000127083	OMD	Mac_TREM2hi	-3.69824	0.000892561	8.52765e-06
Plaque_vs_Control	ENSG00000107796	ACTA2	Mac_TREM2hi	-3.38346	0.00219044	2.79037e-05
Plaque_vs_Control	ENSG00000019169	MARCO	Mac_TREM2hi	3.67354	0.00889171	0.000169905
Plaque_vs_Control	ENSG00000262406	MMP12	Mac_TREM2hi	4.24308	0.00889171	0.000166601
Plaque_vs_Control	ENSG00000109846	CRYAB	Mac_TREM2hi	-2.81425	0.0288495	0.000643142
Plaque_vs_Control	ENSG00000070961	ATP2B1	Inflammatory_mixed_cell	4.03551	0.0338167	0.000240926
Plaque_vs_Control	ENSG00000196588	MRTFA	Inflammatory_mixed_cell	2.49119	0.0338167	0.000115365
Plaque_vs_Control	ENSG00000162711	NLRP3	Inflammatory_mixed_cell	2.42411	0.0338167	0.000323089

## Sheet: Deseq2 - Symptomatic
Contrast	ENSEMBL ID	HGNC symbol	Low-level cell type cluster	log2FC	padj	pvalue
asympt._vs_sympt.	ENSG00000139329	LUM	VSMC_contr	-2.83493	0.000213749	6.80729e-07
asympt._vs_sympt.	ENSG00000139329	LUM	VSMC_inflamed	-1.91351	0.00713643	2.27275e-05
asympt._vs_sympt.	ENSG00000049540	ELN	VSMC_inflamed	2.83524	0.0208568	0.000132846
asympt._vs_sympt.	ENSG00000275385	CCL18	Mac_C1Q	-2.79988	0.00547258	1.74843e-05
asympt._vs_sympt.	ENSG00000090382	LYZ	Mac_C1Q	-2.33003	0.016285	0.000104057
asympt._vs_sympt.	ENSG00000130203	APOE	Mac_TREM2hi	-3.0821	0.0105115	3.3583e-05
asympt._vs_sympt.	ENSG00000275385	CCL18	Mac_TREM2hi	-4.44136	0.0238592	0.000192588
asympt._vs_sympt.	ENSG00000090382	LYZ	Mac_TREM2hi	-2.12359	0.0238592	0.000228682
asympt._vs_sympt.	ENSG00000134853	PDGFRA	Mac_TREM2hi	2.73124	0.0459796	0.000587598
asympt._vs_sympt.	ENSG00000106018	VIPR2	Mac_HMOX1	5.75063	7.04437e-05	4.09556e-07
asympt._vs_sympt.	ENSG00000156738	MS4A1	Mac_HMOX1	5.13651	0.000255781	2.9742e-06
asympt._vs_sympt.	ENSG00000162723	SLAMF9	Mac_HMOX1	5.86193	0.00327226	5.70743e-05
asympt._vs_sympt.	ENSG00000148773	MKI67	Mac_HMOX1	5.92668	0.0124238	0.000361156
asympt._vs_sympt.	ENSG00000183091	NEB	Mac_HMOX1	5.04226	0.0124238	0.000306331
asympt._vs_sympt.	ENSG00000175595	ERCC4	Mac_HMOX1	4.92627	0.0179669	0.000730308
asympt._vs_sympt.	ENSG00000111404	RERGL	Mac_HMOX1	5.0885	0.0179669	0.000731211
asympt._vs_sympt.	ENSG00000111537	IFNG	Mac_HMOX1	5.03249	0.0180298	0.000838593
asympt._vs_sympt.	ENSG00000249669	CARMN	Mac_HMOX1	4.32793	0.0228086	0.0015913
asympt._vs_sympt.	ENSG00000048052	HDAC9	Mac_HMOX1	3.77529	0.0228086	0.00143128
asympt._vs_sympt.	ENSG00000150045	KLRF1	Mac_HMOX1	5.60563	0.0228086	0.00152012
asympt._vs_sympt.	ENSG00000271447	MMP28	Mac_HMOX1	4.55487	0.0228086	0.0015299
asympt._vs_sympt.	ENSG00000165949	IFI27	Mac_HMOX1	3.47023	0.0247548	0.001871
asympt._vs_sympt.	ENSG00000131828	PDHA1	Mac_HMOX1	3.41879	0.0284642	0.00248234
asympt._vs_sympt.	ENSG00000143184	XCL1	Mac_HMOX1	4.3641	0.0284642	0.00236859
asympt._vs_sympt.	ENSG00000186377	CYP4X1	Mac_HMOX1	4.37445	0.029999	0.00279061
asympt._vs_sympt.	ENSG00000087586	AURKA	Mac_HMOX1	4.27878	0.0304687	0.00301144
asympt._vs_sympt.	ENSG00000172572	PDE3A	Mac_HMOX1	3.53092	0.0319131	0.00333974
asympt._vs_sympt.	ENSG00000224259	LINC01133	Mac_HMOX1	4.52296	0.032342	0.00357266
asympt._vs_sympt.	ENSG00000163568	AIM2	Mac_HMOX1	4.19818	0.0338365	0.0039987
asympt._vs_sympt.	ENSG00000115523	GNLY	Mac_HMOX1	4.4078	0.0338365	0.00432792
asympt._vs_sympt.	ENSG00000140287	HDC	Mac_HMOX1	3.29468	0.0338365	0.00424459
asympt._vs_sympt.	ENSG00000213809	KLRK1	Mac_HMOX1	3.79872	0.0352468	0.0048
asympt._vs_sympt.	ENSG00000076242	MLH1	Mac_HMOX1	3.35971	0.0352468	0.00491816
asympt._vs_sympt.	ENSG00000174059	CD34	Mac_HMOX1	4.33839	0.0360709	0.00524287
asympt._vs_sympt.	ENSG00000133800	LYVE1	Mac_HMOX1	3.66683	0.0430629	0.00650951
asympt._vs_sympt.	ENSG00000162692	VCAM1	Mac_HMOX1	3.48257	0.0454727	0.00713815
asympt._vs_sympt.	ENSG00000183765	CHEK2	Mac_HMOX1	3.03597	0.0460891	0.00755102
asympt._vs_sympt.	ENSG00000115414	FN1	Mac_HMOX1	2.74676	0.0460891	0.00777084
asympt._vs_sympt.	ENSG00000164104	HMGB2	Mac_HMOX1	2.89839	0.0478212	0.00834091

## Sheet: Deseq2 - Smoking_ever
Contrast	ENSEMBL ID	HGNC symbol	Low-level cell type cluster	log2FC	padj	pvalue
yes_vs_no	ENSG00000122786	CALD1	VSMC_contr	1.14709	0.00106685	2.37834e-05
yes_vs_no	ENSG00000164687	FABP5	VSMC_contr	-1.68959	0.00106685	1.30992e-05
yes_vs_no	ENSG00000115523	GNLY	VSMC_contr	-3.8191	0.00106685	8.79392e-06
yes_vs_no	ENSG00000019169	MARCO	VSMC_contr	-2.38842	0.00106685	1.48408e-05
yes_vs_no	ENSG00000183091	NEB	VSMC_contr	-2.0545	0.00106685	2.2802e-05
yes_vs_no	ENSG00000113721	PDGFRB	VSMC_contr	0.839707	0.00106685	2.29588e-05
yes_vs_no	ENSG00000167641	PPP1R14A	VSMC_contr	1.79647	0.00106685	4.83571e-06
yes_vs_no	ENSG00000122025	FLT3	VSMC_contr	-3.04051	0.00168894	4.30302e-05
yes_vs_no	ENSG00000048052	HDAC9	VSMC_contr	0.791068	0.00190627	5.46382e-05
yes_vs_no	ENSG00000164867	NOS3	VSMC_contr	-2.70033	0.00214466	6.83012e-05
yes_vs_no	ENSG00000113810	SMC4	VSMC_contr	0.944965	0.00344452	0.000120668
yes_vs_no	ENSG00000081237	PTPRC	VSMC_contr	-1.43056	0.00456823	0.000174582
yes_vs_no	ENSG00000123485	HJURP	VSMC_contr	-2.38716	0.00673648	0.000278899
yes_vs_no	ENSG00000175445	LPL	VSMC_contr	-2.2627	0.00758923	0.000386713
yes_vs_no	ENSG00000120156	TEK	VSMC_contr	-2.37782	0.00758923	0.000348248
yes_vs_no	ENSG00000110799	VWF	VSMC_contr	-2.13671	0.00758923	0.000367046
yes_vs_no	ENSG00000109684	CLNK	VSMC_contr	-2.31771	0.00768272	0.000424957
yes_vs_no	ENSG00000121966	CXCR4	VSMC_contr	-1.82	0.00768272	0.000440411
yes_vs_no	ENSG00000080854	IGSF9B	VSMC_contr	1.38743	0.00816067	0.000519788
yes_vs_no	ENSG00000225783	MIAT	VSMC_contr	-2.03408	0.00816067	0.000516658
yes_vs_no	ENSG00000089685	BIRC5	VSMC_contr	-2.11863	0.00917752	0.000613783
yes_vs_no	ENSG00000134539	KLRD1	VSMC_contr	-2.1209	0.0095358	0.000698482
yes_vs_no	ENSG00000122691	TWIST1	VSMC_contr	1.07855	0.0095358	0.000681522
yes_vs_no	ENSG00000090382	LYZ	VSMC_contr	-1.53908	0.00980401	0.000761223
yes_vs_no	ENSG00000095970	TREM2	VSMC_contr	-2.15787	0.00980401	0.000780574
yes_vs_no	ENSG00000069122	ADGRF5	VSMC_contr	-1.64751	0.0100704	0.000833859
yes_vs_no	ENSG00000275385	CCL18	VSMC_contr	-1.84008	0.0106319	0.0010835
yes_vs_no	ENSG00000163751	CPA3	VSMC_contr	-2.41019	0.0106319	0.0010832
yes_vs_no	ENSG00000163106	HPGDS	VSMC_contr	-2.26134	0.0106319	0.0010163
yes_vs_no	ENSG00000135443	KRT85	VSMC_contr	-2.33289	0.0106319	0.000988884
yes_vs_no	ENSG00000131981	LGALS3	VSMC_contr	0.76862	0.0106319	0.000982757
yes_vs_no	ENSG00000169783	LINGO1	VSMC_contr	-2.73973	0.0106319	0.00100804
yes_vs_no	ENSG00000136634	IL10	VSMC_contr	-2.17722	0.0109475	0.00115053
yes_vs_no	ENSG00000164104	HMGB2	VSMC_contr	0.880375	0.0114482	0.00123961
yes_vs_no	ENSG00000051180	RAD51	VSMC_contr	-1.88213	0.0125299	0.00143655
yes_vs_no	ENSG00000149591	TAGLN	VSMC_contr	0.827587	0.0125299	0.00142314
yes_vs_no	ENSG00000180644	PRF1	VSMC_contr	-2.60436	0.0125425	0.00147794
yes_vs_no	ENSG00000109846	CRYAB	VSMC_contr	0.872456	0.0138004	0.00167011
yes_vs_no	ENSG00000182871	COL18A1	VSMC_contr	1.14016	0.0167231	0.00213033
yes_vs_no	ENSG00000161011	SQSTM1	VSMC_contr	0.817284	0.0167231	0.00210335
yes_vs_no	ENSG00000150337	FCGR1A	VSMC_contr	-1.38128	0.0167401	0.00218582
yes_vs_no	ENSG00000137441	FGFBP2	VSMC_contr	-2.43113	0.0173866	0.00238478
yes_vs_no	ENSG00000168056	LTBP3	VSMC_contr	0.617224	0.0173866	0.00252045
yes_vs_no	ENSG00000149534	MS4A2	VSMC_contr	-2.46833	0.0173866	0.00254709
yes_vs_no	ENSG00000133392	MYH11	VSMC_contr	0.891154	0.0173866	0.0024583
yes_vs_no	ENSG00000067225	PKM	VSMC_contr	0.578935	0.0173866	0.00251458
yes_vs_no	ENSG00000183963	SMTN	VSMC_contr	1.13301	0.0183371	0.00274473
yes_vs_no	ENSG00000160789	LMNA	VSMC_contr	0.719493	0.0188656	0.00288392
yes_vs_no	ENSG00000100985	MMP9	VSMC_contr	-2.41951	0.0203938	0.00324742
yes_vs_no	ENSG00000172572	PDE3A	VSMC_contr	0.631235	0.0203938	0.00321528
yes_vs_no	ENSG00000113088	GZMK	VSMC_contr	-2.4987	0.0217684	0.00353563
yes_vs_no	ENSG00000012779	ALOX5	VSMC_contr	-1.56199	0.0224233	0.00374044
yes_vs_no	ENSG00000140932	CMTM2	VSMC_contr	-2.56776	0.0224233	0.00397981
yes_vs_no	ENSG00000125868	DSTN	VSMC_contr	0.670078	0.0224233	0.0042133
yes_vs_no	ENSG00000259207	ITGB3	VSMC_contr	0.847529	0.0224233	0.00397086
yes_vs_no	ENSG00000088247	KHSRP	VSMC_contr	0.760124	0.0224233	0.00415383
yes_vs_no	ENSG00000198670	LPA	VSMC_contr	-1.87761	0.0224233	0.00401053
yes_vs_no	ENSG00000106366	SERPINE1	VSMC_contr	1.22447	0.0224233	0.00378507
yes_vs_no	ENSG00000140416	TPM1	VSMC_contr	0.690606	0.0224233	0.00418495
yes_vs_no	ENSG00000101335	MYL9	VSMC_contr	0.74931	0.02555	0.00488217
yes_vs_no	ENSG00000076242	MLH1	VSMC_contr	0.740084	0.026816	0.00521153
yes_vs_no	ENSG00000026025	VIM	VSMC_contr	0.548173	0.026816	0.00529488
yes_vs_no	ENSG00000131828	PDHA1	VSMC_contr	0.756098	0.0270314	0.0054235
yes_vs_no	ENSG00000213809	KLRK1	VSMC_contr	-1.66529	0.0286591	0.00584135
yes_vs_no	ENSG00000130176	CNN1	VSMC_contr	1.15553	0.0286846	0.0059379
yes_vs_no	ENSG00000135046	ANXA1	VSMC_contr	0.667023	0.0287054	0.00603361
yes_vs_no	ENSG00000167286	CD3D	VSMC_contr	-2.13554	0.0312911	0.00667676
yes_vs_no	ENSG00000100393	EP300	VSMC_contr	0.880438	0.0342985	0.00748565
yes_vs_no	ENSG00000229619	MBNL1-AS1	VSMC_contr	1.25382	0.0342985	0.00753693
yes_vs_no	ENSG00000012124	CD22	VSMC_contr	-2.3074	0.0349756	0.00790849
yes_vs_no	ENSG00000196776	CD47	VSMC_contr	0.545293	0.0349756	0.00787939
yes_vs_no	ENSG00000117984	CTSD	VSMC_contr	0.751657	0.0381897	0.00875686
yes_vs_no	ENSG00000018280	SLC11A1	VSMC_contr	-2.38566	0.0395857	0.00920304
yes_vs_no	ENSG00000143248	RGS5	VSMC_contr	0.931464	0.0396471	0.00946986
yes_vs_no	ENSG00000105329	TGFB1	VSMC_contr	0.605179	0.0396471	0.00937379
yes_vs_no	ENSG00000174175	SELP	VSMC_contr	-1.64137	0.0433614	0.0104951
yes_vs_no	ENSG00000183765	CHEK2	VSMC_contr	-1.22152	0.0464752	0.0115303
yes_vs_no	ENSG00000277734	TRAC	VSMC_contr	-1.17628	0.0464752	0.0115448
yes_vs_no	ENSG00000138795	LEF1	VSMC_fb-like	-2.45217	1.1365e-05	3.61943e-08
yes_vs_no	ENSG00000129173	E2F8	VSMC_fb-like	-2.90932	2.28157e-05	1.45323e-07
yes_vs_no	ENSG00000109846	CRYAB	VSMC_fb-like	1.13323	0.00010652	1.0177e-06
yes_vs_no	ENSG00000123485	HJURP	VSMC_fb-like	-2.71636	0.000137819	2.19457e-06
yes_vs_no	ENSG00000136634	IL10	VSMC_fb-like	-3.17306	0.000137819	1.9772e-06
yes_vs_no	ENSG00000121807	CCR2	VSMC_fb-like	-3.06068	0.000178156	3.40425e-06
yes_vs_no	ENSG00000198178	CLEC4C	VSMC_fb-like	-3.48795	0.000191558	4.27041e-06
yes_vs_no	ENSG00000183484	GPR132	VSMC_fb-like	-3.41702	0.000203206	5.82438e-06
yes_vs_no	ENSG00000176083	ZNF683	VSMC_fb-like	-4.48632	0.000203206	5.44298e-06
yes_vs_no	ENSG00000126787	DLGAP5	VSMC_fb-like	-2.45829	0.000222058	7.0719e-06
yes_vs_no	ENSG00000117519	CNN3	VSMC_fb-like	0.975304	0.000285923	1.00164e-05
yes_vs_no	ENSG00000140932	CMTM2	VSMC_fb-like	-3.00543	0.000368387	1.40785e-05
yes_vs_no	ENSG00000116824	CD2	VSMC_fb-like	-1.91609	0.000464919	1.9606e-05
yes_vs_no	ENSG00000115523	GNLY	VSMC_fb-like	-4.49576	0.000464919	2.07289e-05
yes_vs_no	ENSG00000136826	KLF4	VSMC_fb-like	1.36802	0.00054246	2.59137e-05
yes_vs_no	ENSG00000180644	PRF1	VSMC_fb-like	-3.14601	0.000544318	2.77359e-05
yes_vs_no	ENSG00000087586	AURKA	VSMC_fb-like	-1.64297	0.000579313	3.13641e-05
yes_vs_no	ENSG00000105369	CD79A	VSMC_fb-like	-3.45717	0.000591031	3.38807e-05
yes_vs_no	ENSG00000175164	ABO	VSMC_fb-like	-4.09398	0.000599465	3.76356e-05
yes_vs_no	ENSG00000160789	LMNA	VSMC_fb-like	1.11843	0.000599465	3.81825e-05
yes_vs_no	ENSG00000128052	KDR	VSMC_fb-like	-2.9732	0.000653706	4.43311e-05
yes_vs_no	ENSG00000183091	NEB	VSMC_fb-like	-2.11006	0.000653706	4.58011e-05
yes_vs_no	ENSG00000127083	OMD	VSMC_fb-like	1.18401	0.000749299	5.4885e-05
yes_vs_no	ENSG00000137752	CASP1	VSMC_fb-like	-1.15243	0.000792951	6.06077e-05
yes_vs_no	ENSG00000135046	ANXA1	VSMC_fb-like	1.12837	0.000892594	7.10664e-05
yes_vs_no	ENSG00000213809	KLRK1	VSMC_fb-like	-2.25841	0.000895921	7.41845e-05
yes_vs_no	ENSG00000253729	PRKDC	VSMC_fb-like	1.06282	0.00118283	0.000101708
yes_vs_no	ENSG00000167286	CD3D	VSMC_fb-like	-3.49299	0.00118628	0.000105782
yes_vs_no	ENSG00000157404	KIT	VSMC_fb-like	-2.33774	0.00123108	0.000113699
yes_vs_no	ENSG00000101335	MYL9	VSMC_fb-like	0.883976	0.00142523	0.000136169
yes_vs_no	ENSG00000135218	CD36	VSMC_fb-like	-2.14463	0.00169807	0.000167644
yes_vs_no	ENSG00000162407	PLPP3	VSMC_fb-like	1.24941	0.00184574	0.000188101
yes_vs_no	ENSG00000122786	CALD1	VSMC_fb-like	0.847724	0.00205075	0.000221896
yes_vs_no	ENSG00000117707	PROX1	VSMC_fb-like	-2.61444	0.00205075	0.000222056
yes_vs_no	ENSG00000150337	FCGR1A	VSMC_fb-like	-1.35841	0.00223315	0.000248918
yes_vs_no	ENSG00000168056	LTBP3	VSMC_fb-like	0.932884	0.0022339	0.00026323
yes_vs_no	ENSG00000113721	PDGFRB	VSMC_fb-like	0.788486	0.0022339	0.000262818
yes_vs_no	ENSG00000167641	PPP1R14A	VSMC_fb-like	1.56058	0.00240349	0.000290869
yes_vs_no	ENSG00000156738	MS4A1	VSMC_fb-like	-2.3479	0.00263038	0.000326703
yes_vs_no	ENSG00000109684	CLNK	VSMC_fb-like	-2.42995	0.00264421	0.000345263
yes_vs_no	ENSG00000198670	LPA	VSMC_fb-like	-2.08518	0.00264421	0.000345222
yes_vs_no	ENSG00000204217	BMPR2	VSMC_fb-like	0.761165	0.00309467	0.000413937
yes_vs_no	ENSG00000081479	LRP2	VSMC_fb-like	-2.38692	0.00313476	0.000429283
yes_vs_no	ENSG00000125868	DSTN	VSMC_fb-like	0.755522	0.00370437	0.000542679
yes_vs_no	ENSG00000122025	FLT3	VSMC_fb-like	-2.88243	0.00370437	0.000542667
yes_vs_no	ENSG00000110799	VWF	VSMC_fb-like	-1.712	0.00370437	0.000529259
yes_vs_no	ENSG00000123384	LRP1	VSMC_fb-like	0.920891	0.00388931	0.000589471
yes_vs_no	ENSG00000051180	RAD51	VSMC_fb-like	-1.90489	0.00388931	0.000594544
yes_vs_no	ENSG00000152402	GUCY1A2	VSMC_fb-like	-1.93313	0.00404805	0.000631702
yes_vs_no	ENSG00000113088	GZMK	VSMC_fb-like	-2.12926	0.00430905	0.000699878
yes_vs_no	ENSG00000196419	XRCC6	VSMC_fb-like	0.605121	0.00430905	0.000694691
yes_vs_no	ENSG00000115457	IGFBP2	VSMC_fb-like	0.838028	0.00445788	0.000752445
yes_vs_no	ENSG00000198218	QRICH1	VSMC_fb-like	0.584565	0.00445788	0.000747124
yes_vs_no	ENSG00000162711	NLRP3	VSMC_fb-like	-1.88525	0.00455028	0.000782533
yes_vs_no	ENSG00000164104	HMGB2	VSMC_fb-like	0.961053	0.00472474	0.000827695
yes_vs_no	ENSG00000149591	TAGLN	VSMC_fb-like	0.780566	0.00472474	0.000842628
yes_vs_no	ENSG00000026025	VIM	VSMC_fb-like	0.932916	0.00555545	0.00100847
yes_vs_no	ENSG00000131477	RAMP2	VSMC_fb-like	-2.06841	0.00590339	0.00109043
yes_vs_no	ENSG00000131981	LGALS3	VSMC_fb-like	0.991289	0.006389	0.00120048
yes_vs_no	ENSG00000153563	CD8A	VSMC_fb-like	-2.11088	0.00715905	0.00136797
yes_vs_no	ENSG00000106991	ENG	VSMC_fb-like	1.07341	0.0083727	0.00162654
yes_vs_no	ENSG00000148773	MKI67	VSMC_fb-like	-2.41694	0.00905917	0.0018176
yes_vs_no	ENSG00000172236	TPSAB1	VSMC_fb-like	-3.54178	0.00905917	0.00181061
yes_vs_no	ENSG00000089685	BIRC5	VSMC_fb-like	-2.1228	0.00969417	0.00203763
yes_vs_no	ENSG00000115607	IL18RAP	VSMC_fb-like	-2.69349	0.00969417	0.00202468
yes_vs_no	ENSG00000134539	KLRD1	VSMC_fb-like	-1.69126	0.00969417	0.00199588
yes_vs_no	ENSG00000183765	CHEK2	VSMC_fb-like	-1.25106	0.00997759	0.00212898
yes_vs_no	ENSG00000178999	AURKB	VSMC_fb-like	-2.29083	0.010752	0.00253306
yes_vs_no	ENSG00000196776	CD47	VSMC_fb-like	0.70027	0.010752	0.00240728
yes_vs_no	ENSG00000117399	CDC20	VSMC_fb-like	-1.8431	0.010752	0.00260241
yes_vs_no	ENSG00000111537	IFNG	VSMC_fb-like	-2.03609	0.010752	0.00239369
yes_vs_no	ENSG00000248323	LUCAT1	VSMC_fb-like	-1.36418	0.010752	0.00256565
yes_vs_no	ENSG00000137745	MMP13	VSMC_fb-like	-2.59857	0.010752	0.00237886
yes_vs_no	ENSG00000081237	PTPRC	VSMC_fb-like	-1.10739	0.010752	0.00254966
yes_vs_no	ENSG00000161011	SQSTM1	VSMC_fb-like	0.75548	0.010752	0.00257433
yes_vs_no	ENSG00000105329	TGFB1	VSMC_fb-like	0.775906	0.010752	0.00256182
yes_vs_no	ENSG00000117984	CTSD	VSMC_fb-like	1.0979	0.011873	0.00291153
yes_vs_no	ENSG00000133246	PRAM1	VSMC_fb-like	-2.43843	0.0119627	0.00297163
yes_vs_no	ENSG00000079246	XRCC5	VSMC_fb-like	0.676751	0.0119883	0.00301617
yes_vs_no	ENSG00000160712	IL6R	VSMC_fb-like	-1.32319	0.0137215	0.00349593
yes_vs_no	ENSG00000126215	XRCC3	VSMC_fb-like	-1.52324	0.0145566	0.00375504
yes_vs_no	ENSG00000131747	TOP2A	VSMC_fb-like	-1.61484	0.014911	0.00389394
yes_vs_no	ENSG00000163464	CXCR1	VSMC_fb-like	-2.42281	0.0153763	0.00406443
yes_vs_no	ENSG00000088247	KHSRP	VSMC_fb-like	0.56894	0.0163256	0.00436736
yes_vs_no	ENSG00000163072	NOSTRIN	VSMC_fb-like	-2.28986	0.0168603	0.0045641
yes_vs_no	ENSG00000104435	STMN2	VSMC_fb-like	-1.86345	0.0184659	0.00505754
yes_vs_no	ENSG00000143184	XCL1	VSMC_fb-like	-1.65114	0.0198081	0.00548824
yes_vs_no	ENSG00000150045	KLRF1	VSMC_fb-like	-1.93622	0.0203664	0.00570777
yes_vs_no	ENSG00000113810	SMC4	VSMC_fb-like	0.597558	0.0204102	0.00578507
yes_vs_no	ENSG00000067225	PKM	VSMC_fb-like	0.81386	0.0211359	0.00605807
yes_vs_no	ENSG00000175445	LPL	VSMC_fb-like	-1.8089	0.021952	0.0064318
yes_vs_no	ENSG00000171236	LRG1	VSMC_fb-like	-2.97311	0.021952	0.00639878
yes_vs_no	ENSG00000129038	LOXL1	VSMC_fb-like	0.773308	0.0222148	0.00665029
yes_vs_no	ENSG00000225783	MIAT	VSMC_fb-like	-1.1769	0.0222148	0.00661454
yes_vs_no	ENSG00000134853	PDGFRA	VSMC_fb-like	0.667311	0.0223646	0.00676636
yes_vs_no	ENSG00000166033	HTRA1	VSMC_fb-like	1.14851	0.0225914	0.00690691
yes_vs_no	ENSG00000139618	BRCA2	VSMC_fb-like	-1.38082	0.0231269	0.00714429
yes_vs_no	ENSG00000196371	FUT4	VSMC_fb-like	0.777998	0.024165	0.00754193
yes_vs_no	ENSG00000143546	S100A8	VSMC_fb-like	-1.71523	0.0244549	0.00771032
yes_vs_no	ENSG00000012048	BRCA1	VSMC_fb-like	-1.04222	0.0257983	0.00821601
yes_vs_no	ENSG00000174175	SELP	VSMC_fb-like	-1.18685	0.0261638	0.00841574
yes_vs_no	ENSG00000037280	FLT4	VSMC_fb-like	-2.13616	0.0275113	0.00893679
yes_vs_no	ENSG00000119535	CSF3R	VSMC_fb-like	-1.3623	0.0305664	0.0100266
yes_vs_no	ENSG00000268257	AIRN	VSMC_fb-like	-1.87803	0.0323742	0.0107227
yes_vs_no	ENSG00000130176	CNN1	VSMC_fb-like	0.990153	0.0330203	0.0110418
yes_vs_no	ENSG00000140937	CDH11	VSMC_fb-like	0.721556	0.0355465	0.012113
yes_vs_no	ENSG00000149534	MS4A2	VSMC_fb-like	-1.83056	0.0355465	0.0120695
yes_vs_no	ENSG00000141682	PMAIP1	VSMC_fb-like	-1.52763	0.0355689	0.0122339
yes_vs_no	ENSG00000147113	DIPK2B	VSMC_fb-like	-1.83378	0.0358504	0.0124449
yes_vs_no	ENSG00000140678	ITGAX	VSMC_fb-like	-1.18734	0.0370475	0.0129901
yes_vs_no	ENSG00000018280	SLC11A1	VSMC_fb-like	-1.59403	0.0370475	0.0130964
yes_vs_no	ENSG00000197253	TPSB2	VSMC_fb-like	-2.73618	0.0374839	0.01337
yes_vs_no	ENSG00000106366	SERPINE1	VSMC_fb-like	1.11942	0.0376333	0.0135432
yes_vs_no	ENSG00000164687	FABP5	VSMC_fb-like	-0.769687	0.0417079	0.015408
yes_vs_no	ENSG00000140287	HDC	VSMC_fb-like	-0.825491	0.0417079	0.0153005
yes_vs_no	ENSG00000095970	TREM2	VSMC_fb-like	-1.25018	0.0417079	0.0152073
yes_vs_no	ENSG00000121966	CXCR4	VSMC_fb-like	-1.01809	0.0420194	0.0156569
yes_vs_no	ENSG00000140416	TPM1	VSMC_fb-like	0.518675	0.0433067	0.0162745
yes_vs_no	ENSG00000162723	SLAMF9	VSMC_fb-like	-2.06824	0.0433674	0.0164354
yes_vs_no	ENSG00000167483	NIBAN3	VSMC_fb-like	-1.73475	0.0439628	0.0168011
yes_vs_no	ENSG00000144218	AFF3	VSMC_fb-like	-0.876674	0.0450357	0.0181803
yes_vs_no	ENSG00000161905	ALOX15	VSMC_fb-like	-2.00696	0.0450357	0.0179388
yes_vs_no	ENSG00000117281	CD160	VSMC_fb-like	-1.76098	0.0450357	0.0175899
yes_vs_no	ENSG00000012124	CD22	VSMC_fb-like	-1.94703	0.0450357	0.0182151
yes_vs_no	ENSG00000010610	CD4	VSMC_fb-like	-0.978028	0.0450357	0.017506
yes_vs_no	ENSG00000137441	FGFBP2	VSMC_fb-like	-1.372	0.0450357	0.0180704
yes_vs_no	ENSG00000184292	TACSTD2	VSMC_fb-like	-1.38795	0.0450357	0.0180895
yes_vs_no	ENSG00000259207	ITGB3	VSMC_fb-like	0.726088	0.0458607	0.0186948
yes_vs_no	ENSG00000101162	TUBB1	VSMC_fb-like	-1.52923	0.0477654	0.0196234
yes_vs_no	ENSG00000182871	COL18A1	VSMC_fb-like	0.767356	0.0480331	0.0198863
yes_vs_no	ENSG00000166033	HTRA1	Mac_ITGAXhi	1.52105	2.13961e-05	6.81405e-08
yes_vs_no	ENSG00000271447	MMP28	Mac_ITGAXhi	-2.8687	0.000798941	5.08879e-06
yes_vs_no	ENSG00000129173	E2F8	Mac_ITGAXhi	-3.71137	0.00135208	1.2918e-05
yes_vs_no	ENSG00000203747	FCGR3A	Mac_ITGAXhi	1.80197	0.0017306	2.20458e-05
yes_vs_no	ENSG00000069431	ABCC9	Mac_ITGAXhi	-2.15063	0.00186212	3.24162e-05
yes_vs_no	ENSG00000162723	SLAMF9	Mac_ITGAXhi	-3.60267	0.00186212	3.55819e-05
yes_vs_no	ENSG00000225746	MEG8	Mac_ITGAXhi	-2.02172	0.00238892	5.32562e-05
yes_vs_no	ENSG00000109684	CLNK	Mac_ITGAXhi	-2.5111	0.00337102	0.000107357
yes_vs_no	ENSG00000111537	IFNG	Mac_ITGAXhi	-2.67704	0.00337102	9.15378e-05
yes_vs_no	ENSG00000184292	TACSTD2	Mac_ITGAXhi	-3.09367	0.00337102	9.79937e-05
yes_vs_no	ENSG00000164867	NOS3	Mac_ITGAXhi	-2.51854	0.0046562	0.000163115
yes_vs_no	ENSG00000204323	SMIM5	Mac_ITGAXhi	-2.51193	0.0050368	0.000192489
yes_vs_no	ENSG00000115590	IL1R2	Mac_ITGAXhi	-2.31454	0.0063265	0.000282073
yes_vs_no	ENSG00000128052	KDR	Mac_ITGAXhi	-3.1306	0.0063265	0.000268045
yes_vs_no	ENSG00000164362	TERT	Mac_ITGAXhi	-3.06393	0.00649996	0.000310508
yes_vs_no	ENSG00000123999	INHA	Mac_ITGAXhi	-3.1067	0.00717526	0.000388469
yes_vs_no	ENSG00000253729	PRKDC	Mac_ITGAXhi	1.10118	0.00717526	0.000376295
yes_vs_no	ENSG00000051180	RAD51	Mac_ITGAXhi	-2.21734	0.00867743	0.000497432
yes_vs_no	ENSG00000172572	PDE3A	Mac_ITGAXhi	-2.12709	0.0088824	0.000565758
yes_vs_no	ENSG00000137462	TLR2	Mac_ITGAXhi	1.19971	0.0088824	0.000543667
yes_vs_no	ENSG00000079246	XRCC5	Mac_ITGAXhi	0.871574	0.00980522	0.000655763
yes_vs_no	ENSG00000187720	THSD4	Mac_ITGAXhi	-2.44857	0.00991766	0.000694868
yes_vs_no	ENSG00000149294	NCAM1	Mac_ITGAXhi	-2.38142	0.0159862	0.00117096
yes_vs_no	ENSG00000110799	VWF	Mac_ITGAXhi	-2.33461	0.0160131	0.00122393
yes_vs_no	ENSG00000161905	ALOX15	Mac_ITGAXhi	-2.41604	0.0179599	0.00154432
yes_vs_no	ENSG00000134539	KLRD1	Mac_ITGAXhi	-2.1984	0.0179599	0.00147569
yes_vs_no	ENSG00000248323	LUCAT1	Mac_ITGAXhi	-1.18944	0.0179599	0.00152273
yes_vs_no	ENSG00000177455	CD19	Mac_ITGAXhi	-2.38626	0.019849	0.00186802
yes_vs_no	ENSG00000167286	CD3D	Mac_ITGAXhi	-2.39317	0.019849	0.00200147
yes_vs_no	ENSG00000011465	DCN	Mac_ITGAXhi	-1.79304	0.019849	0.00192048
yes_vs_no	ENSG00000131477	RAMP2	Mac_ITGAXhi	-2.88064	0.019849	0.00202283
yes_vs_no	ENSG00000183963	SMTN	Mac_ITGAXhi	-1.8913	0.019849	0.00198139
yes_vs_no	ENSG00000069122	ADGRF5	Mac_ITGAXhi	-2.11652	0.0201891	0.00212178
yes_vs_no	ENSG00000123384	LRP1	Mac_ITGAXhi	1.21968	0.0232754	0.00252027
yes_vs_no	ENSG00000078401	EDN1	Mac_ITGAXhi	-2.01525	0.0257388	0.00293593
yes_vs_no	ENSG00000166147	FBN1	Mac_ITGAXhi	-1.53953	0.0257388	0.00302364
yes_vs_no	ENSG00000061656	SPAG4	Mac_ITGAXhi	-2.05893	0.0257388	0.00305253
yes_vs_no	ENSG00000139874	SSTR1	Mac_ITGAXhi	-2.33714	0.0257388	0.00311489
yes_vs_no	ENSG00000147113	DIPK2B	Mac_ITGAXhi	-2.34107	0.0261684	0.00325021
yes_vs_no	ENSG00000156738	MS4A1	Mac_ITGAXhi	-1.64042	0.0269131	0.00342842
yes_vs_no	ENSG00000102755	FLT1	Mac_ITGAXhi	-1.04426	0.0270031	0.00352588
yes_vs_no	ENSG00000037280	FLT4	Mac_ITGAXhi	-2.3048	0.0326146	0.00453521
yes_vs_no	ENSG00000196549	MME	Mac_ITGAXhi	-1.45634	0.0326146	0.00465479
yes_vs_no	ENSG00000113721	PDGFRB	Mac_ITGAXhi	-2.3252	0.0326146	0.00456614
yes_vs_no	ENSG00000174175	SELP	Mac_ITGAXhi	-2.00466	0.0326146	0.00467406
yes_vs_no	ENSG00000178999	AURKB	Mac_ITGAXhi	-2.11745	0.0330586	0.00484298
yes_vs_no	ENSG00000152402	GUCY1A2	Mac_ITGAXhi	-1.63131	0.0351738	0.00530467
yes_vs_no	ENSG00000106799	TGFBR1	Mac_ITGAXhi	0.981074	0.0351738	0.00537688
yes_vs_no	ENSG00000010610	CD4	Mac_ITGAXhi	0.959743	0.0351808	0.00549
yes_vs_no	ENSG00000120156	TEK	Mac_ITGAXhi	-2.47318	0.0363673	0.00579097
yes_vs_no	ENSG00000171236	LRG1	Mac_ITGAXhi	-3.14851	0.0378808	0.00615262
yes_vs_no	ENSG00000134817	APLNR	Mac_ITGAXhi	-2.51212	0.0384209	0.00669181
yes_vs_no	ENSG00000121966	CXCR4	Mac_ITGAXhi	1.49383	0.0384209	0.00672977
yes_vs_no	ENSG00000137745	MMP13	Mac_ITGAXhi	-2.29032	0.0384209	0.00662475
yes_vs_no	ENSG00000124067	SLC12A4	Mac_ITGAXhi	-1.08094	0.0384209	0.00670632
yes_vs_no	ENSG00000196776	CD47	Mac_ITGAXhi	0.566366	0.0385103	0.00694879
yes_vs_no	ENSG00000250722	SELENOP	Mac_ITGAXhi	1.38591	0.0385103	0.00699073
yes_vs_no	ENSG00000166535	A2ML1	Mac_ITGAXhi	-1.91469	0.0388287	0.00718518
yes_vs_no	ENSG00000131203	IDO1	Mac_ITGAXhi	-1.62037	0.0388287	0.00729583
yes_vs_no	ENSG00000080854	IGSF9B	Mac_ITGAXhi	-2.37623	0.0393579	0.00752062
yes_vs_no	ENSG00000167483	NIBAN3	Mac_ITGAXhi	-1.97501	0.0401247	0.00783413
yes_vs_no	ENSG00000101162	TUBB1	Mac_ITGAXhi	-2.0971	0.0401247	0.00792271
yes_vs_no	ENSG00000122691	TWIST1	Mac_ITGAXhi	-1.91087	0.0437318	0.00877422
yes_vs_no	ENSG00000171611	PTCRA	Mac_ITGAXhi	-3.00101	0.0447701	0.00912512
yes_vs_no	ENSG00000113361	CDH6	Mac_ITGAXhi	-2.62277	0.0472686	0.00978491
yes_vs_no	ENSG00000180644	PRF1	VSMC_inflamed	-3.9844	0.000232697	7.41072e-07
yes_vs_no	ENSG00000012779	ALOX5	VSMC_inflamed	-2.83315	0.000964089	1.09499e-05
yes_vs_no	ENSG00000115523	GNLY	VSMC_inflamed	-3.9604	0.000964089	8.84924e-06
yes_vs_no	ENSG00000088247	KHSRP	VSMC_inflamed	1.17531	0.000964089	1.22814e-05
yes_vs_no	ENSG00000037280	FLT4	VSMC_inflamed	-3.5471	0.00101941	1.62327e-05
yes_vs_no	ENSG00000148773	MKI67	VSMC_inflamed	-3.66898	0.00111913	2.46062e-05
yes_vs_no	ENSG00000167641	PPP1R14A	VSMC_inflamed	1.99078	0.00111913	2.49488e-05
yes_vs_no	ENSG00000122786	CALD1	VSMC_inflamed	1.27776	0.00130289	3.36146e-05
yes_vs_no	ENSG00000248323	LUCAT1	VSMC_inflamed	-1.96698	0.00130289	3.73441e-05
yes_vs_no	ENSG00000135046	ANXA1	VSMC_inflamed	1.2788	0.00245563	9.47777e-05
yes_vs_no	ENSG00000129173	E2F8	VSMC_inflamed	-3.15141	0.00245563	0.000119088
yes_vs_no	ENSG00000198670	LPA	VSMC_inflamed	-2.27444	0.00245563	9.07082e-05
yes_vs_no	ENSG00000100985	MMP9	VSMC_inflamed	-3.34668	0.00245563	0.000125128
yes_vs_no	ENSG00000141682	PMAIP1	VSMC_inflamed	-2.57089	0.00245563	0.000118953
yes_vs_no	ENSG00000081237	PTPRC	VSMC_inflamed	-1.91412	0.00245563	8.56668e-05
yes_vs_no	ENSG00000149591	TAGLN	VSMC_inflamed	1.29101	0.00245563	0.000118717
yes_vs_no	ENSG00000134817	APLNR	VSMC_inflamed	-3.01064	0.00291245	0.000185507
yes_vs_no	ENSG00000105369	CD79A	VSMC_inflamed	-3.09577	0.00291245	0.000164508
yes_vs_no	ENSG00000140932	CMTM2	VSMC_inflamed	-2.76906	0.00291245	0.000174753
yes_vs_no	ENSG00000011465	DCN	VSMC_inflamed	-1.52289	0.00291245	0.000185237
yes_vs_no	ENSG00000119535	CSF3R	VSMC_inflamed	-2.66394	0.00317873	0.00021259
yes_vs_no	ENSG00000198178	CLEC4C	VSMC_inflamed	-2.98819	0.00323021	0.000227102
yes_vs_no	ENSG00000197992	CLEC9A	VSMC_inflamed	-2.60436	0.00323021	0.000245312
yes_vs_no	ENSG00000133392	MYH11	VSMC_inflamed	1.41028	0.00323021	0.000248211
yes_vs_no	ENSG00000101335	MYL9	VSMC_inflamed	1.14227	0.00323021	0.000257182
yes_vs_no	ENSG00000125868	DSTN	VSMC_inflamed	1.2377	0.00339441	0.000287819
yes_vs_no	ENSG00000115590	IL1R2	VSMC_inflamed	-2.6611	0.00339441	0.000291876
yes_vs_no	ENSG00000137752	CASP1	VSMC_inflamed	-1.67093	0.00365779	0.000380235
yes_vs_no	ENSG00000109846	CRYAB	VSMC_inflamed	1.16771	0.00365779	0.000347465
yes_vs_no	ENSG00000163600	ICOS	VSMC_inflamed	-2.2862	0.00365779	0.000363958
yes_vs_no	ENSG00000137745	MMP13	VSMC_inflamed	-2.97705	0.00365779	0.000338931
yes_vs_no	ENSG00000067225	PKM	VSMC_inflamed	0.778622	0.00365779	0.000384418
yes_vs_no	ENSG00000143184	XCL1	VSMC_inflamed	-2.10917	0.00365779	0.000352273
yes_vs_no	ENSG00000138795	LEF1	VSMC_inflamed	-2.64183	0.00401629	0.000434885
yes_vs_no	ENSG00000179776	CDH5	VSMC_inflamed	-2.13961	0.00415839	0.000463515
yes_vs_no	ENSG00000080854	IGSF9B	VSMC_inflamed	1.39402	0.00477071	0.00054696
yes_vs_no	ENSG00000167286	CD3D	VSMC_inflamed	-3.715	0.0052552	0.00063598
yes_vs_no	ENSG00000026025	VIM	VSMC_inflamed	1.23244	0.0052552	0.000628333
yes_vs_no	ENSG00000153208	MERTK	VSMC_inflamed	1.3659	0.00543572	0.000675137
yes_vs_no	ENSG00000170312	CDK1	VSMC_inflamed	-2.19736	0.00571852	0.000728474
yes_vs_no	ENSG00000164867	NOS3	VSMC_inflamed	-2.4209	0.0064338	0.000840082
yes_vs_no	ENSG00000257335	MGAM	VSMC_inflamed	-2.0538	0.00676165	0.000913666
yes_vs_no	ENSG00000143248	RGS5	VSMC_inflamed	1.39537	0.00676165	0.000925959
yes_vs_no	ENSG00000178999	AURKB	VSMC_inflamed	-2.82862	0.00696697	0.000998451
yes_vs_no	ENSG00000130176	CNN1	VSMC_inflamed	1.64702	0.00696697	0.000995297
yes_vs_no	ENSG00000131981	LGALS3	VSMC_inflamed	0.9591	0.00697291	0.00102151
yes_vs_no	ENSG00000164125	GASK1B	VSMC_inflamed	0.902309	0.00727457	0.00108887
yes_vs_no	ENSG00000126215	XRCC3	VSMC_inflamed	-1.89525	0.00741803	0.00113397
yes_vs_no	ENSG00000010610	CD4	VSMC_inflamed	-1.90448	0.00754612	0.0011964
yes_vs_no	ENSG00000117707	PROX1	VSMC_inflamed	-2.60694	0.00754612	0.00120161
yes_vs_no	ENSG00000259207	ITGB3	VSMC_inflamed	0.922752	0.00775028	0.0012588
yes_vs_no	ENSG00000129038	LOXL1	VSMC_inflamed	1.03055	0.00827557	0.00137048
yes_vs_no	ENSG00000183091	NEB	VSMC_inflamed	-2.03692	0.00833544	0.00140694
yes_vs_no	ENSG00000117984	CTSD	VSMC_inflamed	0.981904	0.00834994	0.00143598
yes_vs_no	ENSG00000171051	FPR1	VSMC_inflamed	-2.10666	0.0112665	0.00197344
yes_vs_no	ENSG00000225556	C2CD4D	VSMC_inflamed	-3.49776	0.0114398	0.00204022
yes_vs_no	ENSG00000123485	HJURP	VSMC_inflamed	-2.14391	0.0123499	0.00224186
yes_vs_no	ENSG00000012124	CD22	VSMC_inflamed	-2.42609	0.0128068	0.00240027
yes_vs_no	ENSG00000160789	LMNA	VSMC_inflamed	0.935413	0.0128068	0.00240637
yes_vs_no	ENSG00000140678	ITGAX	VSMC_inflamed	-1.96987	0.0130683	0.00249713
yes_vs_no	ENSG00000109684	CLNK	VSMC_inflamed	-1.80068	0.0132148	0.00265139
yes_vs_no	ENSG00000253729	PRKDC	VSMC_inflamed	1.14529	0.0132148	0.00259993
yes_vs_no	ENSG00000079246	XRCC5	VSMC_inflamed	0.966821	0.0132148	0.00264405
yes_vs_no	ENSG00000232810	TNF	VSMC_inflamed	-2.70502	0.0133044	0.00271173
yes_vs_no	ENSG00000183963	SMTN	VSMC_inflamed	1.20291	0.013402	0.00277429
yes_vs_no	ENSG00000140416	TPM1	VSMC_inflamed	0.746357	0.0138583	0.00291289
yes_vs_no	ENSG00000183765	CHEK2	VSMC_inflamed	-1.63923	0.0138595	0.00295729
yes_vs_no	ENSG00000135443	KRT85	VSMC_inflamed	-2.34306	0.0139604	0.00302327
yes_vs_no	ENSG00000153563	CD8A	VSMC_inflamed	-2.08934	0.0140411	0.00308546
yes_vs_no	ENSG00000277632	CCL3	VSMC_inflamed	-2.26493	0.0141609	0.00316053
yes_vs_no	ENSG00000081479	LRP2	VSMC_inflamed	-2.43099	0.0141609	0.00320198
yes_vs_no	ENSG00000130203	APOE	VSMC_inflamed	-1.84267	0.0143358	0.00329237
yes_vs_no	ENSG00000198218	QRICH1	VSMC_inflamed	0.829568	0.0143358	0.00333284
yes_vs_no	ENSG00000163751	CPA3	VSMC_inflamed	-2.40162	0.0151354	0.00364599
yes_vs_no	ENSG00000180871	CXCR2	VSMC_inflamed	-2.41555	0.0151354	0.00358904
yes_vs_no	ENSG00000115607	IL18RAP	VSMC_inflamed	-2.49152	0.0151354	0.00366335
yes_vs_no	ENSG00000061656	SPAG4	VSMC_inflamed	-1.94025	0.0155101	0.00380343
yes_vs_no	ENSG00000169783	LINGO1	VSMC_inflamed	-2.06081	0.0164338	0.00408228
yes_vs_no	ENSG00000156738	MS4A1	VSMC_inflamed	-2.03405	0.0166672	0.00419335
yes_vs_no	ENSG00000069122	ADGRF5	VSMC_inflamed	-1.67496	0.0172418	0.00439282
yes_vs_no	ENSG00000213088	ACKR1	VSMC_inflamed	-2.96671	0.0182885	0.00477132
yes_vs_no	ENSG00000225783	MIAT	VSMC_inflamed	-1.91252	0.0182885	0.00477597
yes_vs_no	ENSG00000113088	GZMK	VSMC_inflamed	-2.603	0.0188136	0.00497302
yes_vs_no	ENSG00000048052	HDAC9	VSMC_inflamed	0.725918	0.0202986	0.00544222
yes_vs_no	ENSG00000184292	TACSTD2	VSMC_inflamed	-1.46518	0.0202986	0.00549485
yes_vs_no	ENSG00000012048	BRCA1	VSMC_inflamed	-1.33111	0.0206697	0.00572696
yes_vs_no	ENSG00000019169	MARCO	VSMC_inflamed	-1.94538	0.0206697	0.00567747
yes_vs_no	ENSG00000134539	KLRD1	VSMC_inflamed	-2.27346	0.0209675	0.00587624
yes_vs_no	ENSG00000139874	SSTR1	VSMC_inflamed	-2.05618	0.0212639	0.00602704
yes_vs_no	ENSG00000204323	SMIM5	VSMC_inflamed	-1.89978	0.0214844	0.00615794
yes_vs_no	ENSG00000150636	CCDC102B	VSMC_inflamed	-1.01488	0.0223086	0.00651975
yes_vs_no	ENSG00000100453	GZMB	VSMC_inflamed	-2.20692	0.0223086	0.00660731
yes_vs_no	ENSG00000104435	STMN2	VSMC_inflamed	-2.39755	0.0223086	0.00659117
yes_vs_no	ENSG00000204217	BMPR2	VSMC_inflamed	0.78348	0.0224272	0.00671386
yes_vs_no	ENSG00000131477	RAMP2	VSMC_inflamed	-2.11404	0.0228898	0.00692525
yes_vs_no	ENSG00000118785	SPP1	VSMC_inflamed	-1.79963	0.0236725	0.00723745
yes_vs_no	ENSG00000179914	ITLN1	VSMC_inflamed	-3.03954	0.0237231	0.00732848
yes_vs_no	ENSG00000161011	SQSTM1	VSMC_inflamed	0.840119	0.0246037	0.00767885
yes_vs_no	ENSG00000277734	TRAC	VSMC_inflamed	-1.8823	0.025358	0.00799503
yes_vs_no	ENSG00000107796	ACTA2	VSMC_inflamed	0.999851	0.0269464	0.00858167
yes_vs_no	ENSG00000089685	BIRC5	VSMC_inflamed	-1.98877	0.0272516	0.00876563
yes_vs_no	ENSG00000131203	IDO1	VSMC_inflamed	-2.00071	0.0274114	0.00890435
yes_vs_no	ENSG00000105329	TGFB1	VSMC_inflamed	0.610495	0.0279818	0.00917875
yes_vs_no	ENSG00000143546	S100A8	VSMC_inflamed	-2.2765	0.0282977	0.00937248
yes_vs_no	ENSG00000275385	CCL18	VSMC_inflamed	-1.71083	0.029514	0.010003
yes_vs_no	ENSG00000175445	LPL	VSMC_inflamed	-1.63343	0.029514	0.0100573
yes_vs_no	ENSG00000110799	VWF	VSMC_inflamed	-1.65066	0.029514	0.0100356
yes_vs_no	ENSG00000168056	LTBP3	VSMC_inflamed	0.663018	0.0311446	0.0107122
yes_vs_no	ENSG00000135218	CD36	VSMC_inflamed	-1.90299	0.0316003	0.0109695
yes_vs_no	ENSG00000006377	DLX6	VSMC_inflamed	-1.65867	0.0321296	0.0112556
yes_vs_no	ENSG00000170442	KRT86	VSMC_inflamed	0.760199	0.0330616	0.0116874
yes_vs_no	ENSG00000176083	ZNF683	VSMC_inflamed	-2.6054	0.0338223	0.012064
yes_vs_no	ENSG00000177455	CD19	VSMC_inflamed	-2.13732	0.0342708	0.0124067
yes_vs_no	ENSG00000122025	FLT3	VSMC_inflamed	-2.00368	0.0342708	0.0124423
yes_vs_no	ENSG00000163464	CXCR1	VSMC_inflamed	-2.11183	0.0350637	0.0128418
yes_vs_no	ENSG00000090382	LYZ	VSMC_inflamed	-1.46163	0.0352375	0.0130177
yes_vs_no	ENSG00000166535	A2ML1	VSMC_inflamed	-1.92859	0.0362995	0.0135256
yes_vs_no	ENSG00000186377	CYP4X1	VSMC_inflamed	0.706628	0.0363142	0.0136467
yes_vs_no	ENSG00000030110	BAK1	VSMC_inflamed	-0.810533	0.0364457	0.0141299
yes_vs_no	ENSG00000177575	CD163	VSMC_inflamed	-1.69453	0.0364457	0.0138822
yes_vs_no	ENSG00000116824	CD2	VSMC_inflamed	-1.77567	0.0364457	0.0143926
yes_vs_no	ENSG00000203747	FCGR3A	VSMC_inflamed	-1.20928	0.0364457	0.014362
yes_vs_no	ENSG00000152402	GUCY1A2	VSMC_inflamed	-1.73899	0.0364457	0.0143014
yes_vs_no	ENSG00000136244	IL6	VSMC_inflamed	-1.5354	0.0364457	0.0140532
yes_vs_no	ENSG00000170458	CD14	VSMC_inflamed	-1.22084	0.03787	0.0150803
yes_vs_no	ENSG00000164362	TERT	VSMC_inflamed	-2.12056	0.03787	0.0151963
yes_vs_no	ENSG00000104320	NBN	VSMC_inflamed	0.808003	0.0384468	0.0155501
yes_vs_no	ENSG00000166033	HTRA1	VSMC_inflamed	0.682722	0.0405301	0.0166509
yes_vs_no	ENSG00000261371	PECAM1	VSMC_inflamed	-1.54253	0.0405301	0.0165986
yes_vs_no	ENSG00000229619	MBNL1-AS1	VSMC_inflamed	1.29576	0.0412637	0.0172151
yes_vs_no	ENSG00000162711	NLRP3	VSMC_inflamed	-1.50445	0.0412637	0.0170965
yes_vs_no	ENSG00000101162	TUBB1	VSMC_inflamed	-1.91733	0.0417696	0.0175592
yes_vs_no	ENSG00000149451	ADAM33	VSMC_inflamed	1.34536	0.0430887	0.0182509
yes_vs_no	ENSG00000115457	IGFBP2	VSMC_inflamed	0.616477	0.0435773	0.0185967
yes_vs_no	ENSG00000076242	MLH1	VSMC_inflamed	0.718915	0.043859	0.0188566
yes_vs_no	ENSG00000196776	CD47	VSMC_inflamed	0.653046	0.043883	0.0190067
yes_vs_no	ENSG00000268257	AIRN	VSMC_inflamed	-1.50085	0.0438871	0.0192343
yes_vs_no	ENSG00000131747	TOP2A	VSMC_inflamed	-1.76796	0.0438871	0.019288
yes_vs_no	ENSG00000100393	EP300	VSMC_inflamed	0.749111	0.0443659	0.0196397
yes_vs_no	ENSG00000196083	IL1RAP	VSMC_inflamed	-1.00393	0.045364	0.0203323
yes_vs_no	ENSG00000167548	KMT2D	VSMC_inflamed	0.881734	0.045364	0.0203705
yes_vs_no	ENSG00000163687	DNASE1L3	VSMC_inflamed	-1.68712	0.0478501	0.0216392
yes_vs_no	ENSG00000162407	PLPP3	VSMC_inflamed	0.779549	0.0490392	0.0223331
yes_vs_no	ENSG00000137441	FGFBP2	VSMC_inflamed	-1.62818	0.0497514	0.0228159
yes_vs_no	ENSG00000225746	MEG8	EC_1	-2.13416	0.034442	0.000109688
yes_vs_no	ENSG00000140932	CMTM2	EC_1	-3.25667	0.0350214	0.000446132
yes_vs_no	ENSG00000111404	RERGL	EC_1	-2.37136	0.0350214	0.000321449
yes_vs_no	ENSG00000166402	TUB	EC_1	-2.12558	0.0350214	0.000366315
yes_vs_no	ENSG00000249669	CARMN	EC_1	-1.87763	0.0417268	0.00066444
yes_vs_no	ENSG00000166535	A2ML1	EC_1	-3.00053	0.0471528	0.000901009
yes_vs_no	ENSG00000161905	ALOX15	Mac_C1Q	-4.63424	1.19309e-10	3.8118e-13
yes_vs_no	ENSG00000051180	RAD51	Mac_C1Q	-3.10358	1.66988e-09	1.06701e-11
yes_vs_no	ENSG00000106018	VIPR2	Mac_C1Q	-3.55929	2.63245e-09	2.52311e-11
yes_vs_no	ENSG00000198178	CLEC4C	Mac_C1Q	-4.66497	7.88966e-07	1.00826e-08
yes_vs_no	ENSG00000123485	HJURP	Mac_C1Q	-3.11719	1.61549e-06	2.58065e-08
yes_vs_no	ENSG00000271447	MMP28	Mac_C1Q	-3.26505	2.81428e-06	6.45856e-08
yes_vs_no	ENSG00000120156	TEK	Mac_C1Q	-3.25421	2.81428e-06	7.19305e-08
yes_vs_no	ENSG00000197385	ZNF860	Mac_C1Q	-3.50947	2.81428e-06	6.59341e-08
yes_vs_no	ENSG00000101162	TUBB1	Mac_C1Q	-3.84081	6.09081e-06	1.75135e-07
yes_vs_no	ENSG00000157404	KIT	Mac_C1Q	-2.9015	6.87426e-06	2.19625e-07
yes_vs_no	ENSG00000109684	CLNK	Mac_C1Q	-2.74026	7.98701e-06	2.80693e-07
yes_vs_no	ENSG00000152402	GUCY1A2	Mac_C1Q	-3.91541	1.05491e-05	4.04437e-07
yes_vs_no	ENSG00000268257	AIRN	Mac_C1Q	-3.28073	1.21558e-05	5.08821e-07
yes_vs_no	ENSG00000166402	TUB	Mac_C1Q	-3.47796	1.21558e-05	5.43711e-07
yes_vs_no	ENSG00000179776	CDH5	Mac_C1Q	-3.06053	1.5275e-05	8.29631e-07
yes_vs_no	ENSG00000183963	SMTN	Mac_C1Q	-2.09908	1.5275e-05	8.17288e-07
yes_vs_no	ENSG00000139874	SSTR1	Mac_C1Q	-4.41914	1.5275e-05	7.96717e-07
yes_vs_no	ENSG00000115590	IL1R2	Mac_C1Q	-2.75457	1.84065e-05	1.05852e-06
yes_vs_no	ENSG00000139618	BRCA2	Mac_C1Q	-1.98848	2.12154e-05	1.28783e-06
yes_vs_no	ENSG00000138795	LEF1	Mac_C1Q	-2.74047	4.11353e-05	2.62846e-06
yes_vs_no	ENSG00000249669	CARMN	Mac_C1Q	-2.93583	4.21688e-05	3.09867e-06
yes_vs_no	ENSG00000105880	DLX5	Mac_C1Q	-2.91921	4.21688e-05	2.86664e-06
yes_vs_no	ENSG00000165124	SVEP1	Mac_C1Q	-2.57901	4.21688e-05	3.06465e-06
yes_vs_no	ENSG00000069431	ABCC9	Mac_C1Q	-3.1613	4.99463e-05	3.87108e-06
yes_vs_no	ENSG00000180644	PRF1	Mac_C1Q	-3.13218	4.99463e-05	3.98932e-06
yes_vs_no	ENSG00000006377	DLX6	Mac_C1Q	-3.74838	5.41177e-05	4.4954e-06
yes_vs_no	ENSG00000137745	MMP13	Mac_C1Q	-3.17771	6.64202e-05	5.72954e-06
yes_vs_no	ENSG00000151617	EDNRA	Mac_C1Q	-3.96151	8.02423e-05	7.17822e-06
yes_vs_no	ENSG00000149294	NCAM1	Mac_C1Q	-2.66094	8.54893e-05	7.92073e-06
yes_vs_no	ENSG00000137462	TLR2	Mac_C1Q	1.09053	0.000125389	1.20182e-05
yes_vs_no	ENSG00000177455	CD19	Mac_C1Q	-2.97389	0.000158466	1.6201e-05
yes_vs_no	ENSG00000167483	NIBAN3	Mac_C1Q	-4.3011	0.000158466	1.59187e-05
yes_vs_no	ENSG00000149534	MS4A2	Mac_C1Q	-3.06436	0.000164543	1.7348e-05
yes_vs_no	ENSG00000167286	CD3D	Mac_C1Q	-2.53628	0.000191298	2.078e-05
yes_vs_no	ENSG00000141052	MYOCD	Mac_C1Q	-3.5556	0.000230667	2.57934e-05
yes_vs_no	ENSG00000126787	DLGAP5	Mac_C1Q	-2.82051	0.00024622	2.83192e-05
yes_vs_no	ENSG00000117281	CD160	Mac_C1Q	-2.88927	0.000270713	3.20012e-05
yes_vs_no	ENSG00000080854	IGSF9B	Mac_C1Q	-3.76384	0.00031568	3.83254e-05
yes_vs_no	ENSG00000131747	TOP2A	Mac_C1Q	-2.37143	0.000323372	4.02924e-05
yes_vs_no	ENSG00000122691	TWIST1	Mac_C1Q	-2.9364	0.000378112	4.8321e-05
yes_vs_no	ENSG00000147113	DIPK2B	Mac_C1Q	-3.21067	0.000462012	6.05191e-05
yes_vs_no	ENSG00000166033	HTRA1	Mac_C1Q	1.4181	0.000485709	6.5175e-05
yes_vs_no	ENSG00000115884	SDC1	Mac_C1Q	-2.82175	0.000507614	6.97361e-05
yes_vs_no	ENSG00000102755	FLT1	Mac_C1Q	-1.949	0.000530302	7.74767e-05
yes_vs_no	ENSG00000163600	ICOS	Mac_C1Q	-2.90449	0.000530302	7.60648e-05
yes_vs_no	ENSG00000123999	INHA	Mac_C1Q	-3.35267	0.000530302	7.79358e-05
yes_vs_no	ENSG00000081479	LRP2	Mac_C1Q	-3.52739	0.000626023	9.5663e-05
yes_vs_no	ENSG00000131477	RAMP2	Mac_C1Q	-2.83277	0.000626023	9.60035e-05
yes_vs_no	ENSG00000109846	CRYAB	Mac_C1Q	-1.58014	0.000696144	0.000111205
yes_vs_no	ENSG00000164362	TERT	Mac_C1Q	-3.45816	0.000696144	0.000110623
yes_vs_no	ENSG00000187720	THSD4	Mac_C1Q	-2.39628	0.000728163	0.000118646
yes_vs_no	ENSG00000166147	FBN1	Mac_C1Q	-2.01931	0.000749261	0.000124478
yes_vs_no	ENSG00000135443	KRT85	Mac_C1Q	-3.28376	0.00075333	0.000127561
yes_vs_no	ENSG00000077522	ACTN2	Mac_C1Q	-2.92437	0.000787386	0.000135843
yes_vs_no	ENSG00000104435	STMN2	Mac_C1Q	-2.61424	0.000884948	0.000155502
yes_vs_no	ENSG00000115718	PROC	Mac_C1Q	-4.30537	0.00120695	0.00021594
yes_vs_no	ENSG00000102174	PHEX	Mac_C1Q	-2.90256	0.00143726	0.000261737
yes_vs_no	ENSG00000128052	KDR	Mac_C1Q	-2.56456	0.00148833	0.000275793
yes_vs_no	ENSG00000144218	AFF3	Mac_C1Q	-2.0891	0.00152989	0.000288671
yes_vs_no	ENSG00000100453	GZMB	Mac_C1Q	-2.70103	0.00152989	0.00029327
yes_vs_no	ENSG00000121807	CCR2	Mac_C1Q	-1.89098	0.00154841	0.000301767
yes_vs_no	ENSG00000170442	KRT86	Mac_C1Q	-1.14433	0.0015977	0.000316478
yes_vs_no	ENSG00000180871	CXCR2	Mac_C1Q	-2.47932	0.00186253	0.000386786
yes_vs_no	ENSG00000198670	LPA	Mac_C1Q	-2.7275	0.00186253	0.000376096
yes_vs_no	ENSG00000156738	MS4A1	Mac_C1Q	-2.47844	0.00186253	0.00038109
yes_vs_no	ENSG00000162723	SLAMF9	Mac_C1Q	-3.11433	0.001897	0.000400007
yes_vs_no	ENSG00000126215	XRCC3	Mac_C1Q	-1.98055	0.00196859	0.000421391
yes_vs_no	ENSG00000225783	MIAT	Mac_C1Q	-2.11752	0.00226704	0.00049252
yes_vs_no	ENSG00000079246	XRCC5	Mac_C1Q	0.7044	0.00228292	0.000503263
yes_vs_no	ENSG00000203747	FCGR3A	Mac_C1Q	1.28144	0.00270847	0.000605728
yes_vs_no	ENSG00000061656	SPAG4	Mac_C1Q	-2.83714	0.00293571	0.000665927
yes_vs_no	ENSG00000162771	FAM71A	Mac_C1Q	-1.92782	0.00293865	0.000675983
yes_vs_no	ENSG00000118785	SPP1	Mac_C1Q	1.90777	0.00327698	0.000764279
yes_vs_no	ENSG00000170312	CDK1	Mac_C1Q	-1.83414	0.00329327	0.000778601
yes_vs_no	ENSG00000136244	IL6	Mac_C1Q	-2.26363	0.00339197	0.000812772
yes_vs_no	ENSG00000204323	SMIM5	Mac_C1Q	-2.65234	0.0035956	0.000873053
yes_vs_no	ENSG00000149591	TAGLN	Mac_C1Q	0.818881	0.00359876	0.000885319
yes_vs_no	ENSG00000235244	DANT2	Mac_C1Q	-2.03073	0.00366744	0.00091393
yes_vs_no	ENSG00000183091	NEB	Mac_C1Q	-1.70781	0.00376146	0.000949378
yes_vs_no	ENSG00000149451	ADAM33	Mac_C1Q	-2.85473	0.00378721	0.000967977
yes_vs_no	ENSG00000166535	A2ML1	Mac_C1Q	-3.19951	0.00381541	0.000987376
yes_vs_no	ENSG00000137441	FGFBP2	Mac_C1Q	-3.2282	0.00384146	0.00100639
yes_vs_no	ENSG00000213088	ACKR1	Mac_C1Q	-2.86538	0.00391819	0.00103901
yes_vs_no	ENSG00000225746	MEG8	Mac_C1Q	-2.55618	0.00482017	0.00129359
yes_vs_no	ENSG00000175164	ABO	Mac_C1Q	-3.57513	0.00483063	0.00131183
yes_vs_no	ENSG00000129173	E2F8	Mac_C1Q	-2.53775	0.00484317	0.00133071
yes_vs_no	ENSG00000140287	HDC	Mac_C1Q	-1.20717	0.00487531	0.00135512
yes_vs_no	ENSG00000131203	IDO1	Mac_C1Q	-2.32458	0.00516139	0.00146759
yes_vs_no	ENSG00000110799	VWF	Mac_C1Q	-2.05623	0.00516139	0.00146762
yes_vs_no	ENSG00000243716	NPIPB5	Mac_C1Q	-0.68381	0.00519232	0.001493
yes_vs_no	ENSG00000164867	NOS3	Mac_C1Q	-2.55041	0.00525926	0.00152905
yes_vs_no	ENSG00000169783	LINGO1	Mac_C1Q	-2.81972	0.00594755	0.00174816
yes_vs_no	ENSG00000111252	SH2B3	Mac_C1Q	0.752828	0.00647207	0.00192301
yes_vs_no	ENSG00000197253	TPSB2	Mac_C1Q	-2.53184	0.00683212	0.00205182
yes_vs_no	ENSG00000196549	MME	Mac_C1Q	-2.74273	0.00722108	0.0021917
yes_vs_no	ENSG00000089685	BIRC5	Mac_C1Q	-2.21371	0.00788805	0.00241934
yes_vs_no	ENSG00000150636	CCDC102B	Mac_C1Q	-1.64276	0.00806972	0.00252662
yes_vs_no	ENSG00000248323	LUCAT1	Mac_C1Q	-1.8727	0.00806972	0.00251176
yes_vs_no	ENSG00000164171	ITGA2	Mac_C1Q	-1.99305	0.00827645	0.00261779
yes_vs_no	ENSG00000277632	CCL3	Mac_C1Q	1.2639	0.00916146	0.00292698
yes_vs_no	ENSG00000133392	MYH11	Mac_C1Q	1.05673	0.00999285	0.00322453
yes_vs_no	ENSG00000012048	BRCA1	Mac_C1Q	-1.70142	0.0103203	0.00336316
yes_vs_no	ENSG00000115523	GNLY	Mac_C1Q	-2.41492	0.0113911	0.00374852
yes_vs_no	ENSG00000081237	PTPRC	Mac_C1Q	0.637354	0.011763	0.00390848
yes_vs_no	ENSG00000203883	SOX18	Mac_C1Q	-3.11351	0.0123715	0.0041502
yes_vs_no	ENSG00000113088	GZMK	Mac_C1Q	-1.77452	0.012443	0.00421393
yes_vs_no	ENSG00000088247	KHSRP	Mac_C1Q	0.547387	0.0135777	0.00464158
yes_vs_no	ENSG00000113361	CDH6	Mac_C1Q	-2.37537	0.0136921	0.00481193
yes_vs_no	ENSG00000197992	CLEC9A	Mac_C1Q	-2.01399	0.0136921	0.00472505
yes_vs_no	ENSG00000123384	LRP1	Mac_C1Q	0.823723	0.0136921	0.00479002
yes_vs_no	ENSG00000030110	BAK1	Mac_C1Q	-0.924288	0.0139657	0.00498141
yes_vs_no	ENSG00000165757	JCAD	Mac_C1Q	-1.2683	0.0139657	0.00499731
yes_vs_no	ENSG00000163464	CXCR1	Mac_C1Q	-3.14812	0.0142471	0.00514665
yes_vs_no	ENSG00000018280	SLC11A1	Mac_C1Q	1.11818	0.0142471	0.00518906
yes_vs_no	ENSG00000186377	CYP4X1	Mac_C1Q	-1.89882	0.014256	0.00523781
yes_vs_no	ENSG00000099974	DDTL	Mac_C1Q	-1.59408	0.0145261	0.00538346
yes_vs_no	ENSG00000139329	LUM	Mac_C1Q	-1.30616	0.0147963	0.00553089
yes_vs_no	ENSG00000140932	CMTM2	Mac_C1Q	-2.12803	0.0156359	0.0059946
yes_vs_no	ENSG00000100297	MCM5	Mac_C1Q	0.803881	0.0156359	0.00589534
yes_vs_no	ENSG00000111404	RERGL	Mac_C1Q	-2.16552	0.0156359	0.00597408
yes_vs_no	ENSG00000122025	FLT3	Mac_C1Q	-2.24193	0.0160006	0.00618555
yes_vs_no	ENSG00000113721	PDGFRB	Mac_C1Q	-1.58859	0.0163708	0.00638093
yes_vs_no	ENSG00000126581	BECN1	Mac_C1Q	0.636679	0.0170442	0.00669787
yes_vs_no	ENSG00000149311	ATM	Mac_C1Q	0.709094	0.0179438	0.00716606
yes_vs_no	ENSG00000011465	DCN	Mac_C1Q	-1.59821	0.0179438	0.00711846
yes_vs_no	ENSG00000134539	KLRD1	Mac_C1Q	-2.07404	0.0187637	0.00755343
yes_vs_no	ENSG00000134817	APLNR	Mac_C1Q	-2.40713	0.0197527	0.00807779
yes_vs_no	ENSG00000198830	HMGN2	Mac_C1Q	-0.65415	0.0197527	0.00801489
yes_vs_no	ENSG00000174059	CD34	Mac_C1Q	-2.05215	0.0201206	0.00829251
yes_vs_no	ENSG00000140937	CDH11	Mac_C1Q	-1.1217	0.0212148	0.00887904
yes_vs_no	ENSG00000162692	VCAM1	Mac_C1Q	-1.13733	0.0212148	0.0088609
yes_vs_no	ENSG00000225556	C2CD4D	Mac_C1Q	-2.7205	0.0214314	0.00911202
yes_vs_no	ENSG00000117399	CDC20	Mac_C1Q	-2.72839	0.0214314	0.00917262
yes_vs_no	ENSG00000163072	NOSTRIN	Mac_C1Q	-2.02897	0.0214314	0.00917512
yes_vs_no	ENSG00000140398	NEIL1	Mac_C1Q	-2.03115	0.0225604	0.00973054
yes_vs_no	ENSG00000106991	ENG	Mac_C1Q	0.735895	0.0227548	0.00988709
yes_vs_no	ENSG00000143184	XCL1	Mac_C1Q	-1.9384	0.0277891	0.0121633
yes_vs_no	ENSG00000012061	ERCC1	Mac_C1Q	-0.824872	0.0290341	0.012801
yes_vs_no	ENSG00000253729	PRKDC	Mac_C1Q	0.942177	0.0299463	0.0132988
yes_vs_no	ENSG00000171611	PTCRA	Mac_C1Q	-3.47093	0.034417	0.0153942
yes_vs_no	ENSG00000183765	CHEK2	Mac_C1Q	-1.38726	0.0345874	0.0155809
yes_vs_no	ENSG00000163751	CPA3	Mac_C1Q	-1.9406	0.041394	0.0187794
yes_vs_no	ENSG00000250722	SELENOP	Mac_C1Q	0.572435	0.0450608	0.0205869
yes_vs_no	ENSG00000134853	PDGFRA	Mac_C1Q	-1.62758	0.0459452	0.0211377
yes_vs_no	ENSG00000069122	ADGRF5	Mac_C1Q	-1.83284	0.0473473	0.0220853
yes_vs_no	ENSG00000106799	TGFBR1	Mac_C1Q	0.778618	0.0473473	0.0219924
yes_vs_no	ENSG00000127083	OMD	Mac_C1Q	-1.06947	0.0477237	0.0224134
yes_vs_no	ENSG00000164867	NOS3	Mac_TREM2hi	-3.47717	0.000283613	1.19558e-06
yes_vs_no	ENSG00000174175	SELP	Mac_TREM2hi	-3.41558	0.000283613	1.80645e-06
yes_vs_no	ENSG00000166535	A2ML1	Mac_TREM2hi	-3.49608	0.00101344	9.68255e-06
yes_vs_no	ENSG00000110799	VWF	Mac_TREM2hi	-3.03242	0.00108262	1.37913e-05
yes_vs_no	ENSG00000155011	DKK2	Mac_TREM2hi	-2.78419	0.0016578	2.63982e-05
yes_vs_no	ENSG00000137441	FGFBP2	Mac_TREM2hi	-3.42477	0.00224357	4.28707e-05
yes_vs_no	ENSG00000164362	TERT	Mac_TREM2hi	-3.32795	0.0025272	5.63389e-05
yes_vs_no	ENSG00000006377	DLX6	Mac_TREM2hi	-3.58475	0.0044099	0.000112354
yes_vs_no	ENSG00000149311	ATM	Mac_TREM2hi	0.966773	0.00446184	0.000162272
yes_vs_no	ENSG00000100453	GZMB	Mac_TREM2hi	-3.04288	0.00446184	0.000131148
yes_vs_no	ENSG00000169783	LINGO1	Mac_TREM2hi	-3.68014	0.00446184	0.000187411
yes_vs_no	ENSG00000081479	LRP2	Mac_TREM2hi	-3.45357	0.00446184	0.000184083
yes_vs_no	ENSG00000111404	RERGL	Mac_TREM2hi	-3.19792	0.00446184	0.000198936
yes_vs_no	ENSG00000166402	TUB	Mac_TREM2hi	-2.63755	0.00446184	0.000188333
yes_vs_no	ENSG00000115718	PROC	Mac_TREM2hi	-3.427	0.00601663	0.000287418
yes_vs_no	ENSG00000126215	XRCC3	Mac_TREM2hi	-2.04446	0.00659773	0.00033619
yes_vs_no	ENSG00000149534	MS4A2	Mac_TREM2hi	-3.36252	0.0071292	0.000385976
yes_vs_no	ENSG00000140932	CMTM2	Mac_TREM2hi	-3.04253	0.00803767	0.000460758
yes_vs_no	ENSG00000156738	MS4A1	Mac_TREM2hi	-2.78834	0.00822293	0.000497566
yes_vs_no	ENSG00000152402	GUCY1A2	Mac_TREM2hi	-2.45083	0.00905944	0.000634738
yes_vs_no	ENSG00000100985	MMP9	Mac_TREM2hi	-2.528	0.00905944	0.000606014
yes_vs_no	ENSG00000184292	TACSTD2	Mac_TREM2hi	-2.96732	0.00905944	0.000578019
yes_vs_no	ENSG00000117281	CD160	Mac_TREM2hi	-2.5413	0.0117422	0.000897492
yes_vs_no	ENSG00000151617	EDNRA	Mac_TREM2hi	-3.42027	0.0117422	0.00087672
yes_vs_no	ENSG00000163687	DNASE1L3	Mac_TREM2hi	-2.58262	0.0129935	0.00114373
yes_vs_no	ENSG00000271447	MMP28	Mac_TREM2hi	-2.86508	0.0129935	0.00111469
yes_vs_no	ENSG00000167483	NIBAN3	Mac_TREM2hi	-2.94608	0.0129935	0.00110783
yes_vs_no	ENSG00000122691	TWIST1	Mac_TREM2hi	-2.78182	0.0129935	0.00115866
yes_vs_no	ENSG00000177455	CD19	Mac_TREM2hi	-2.80461	0.0130795	0.00129129
yes_vs_no	ENSG00000198178	CLEC4C	Mac_TREM2hi	-3.21489	0.0130795	0.0012686
yes_vs_no	ENSG00000138795	LEF1	Mac_TREM2hi	-2.39882	0.0130795	0.00121833
yes_vs_no	ENSG00000203747	FCGR3A	Mac_TREM2hi	1.12527	0.0154969	0.0015793
yes_vs_no	ENSG00000111537	IFNG	Mac_TREM2hi	-2.22442	0.0178223	0.00187304
yes_vs_no	ENSG00000121807	CCR2	Mac_TREM2hi	-2.00096	0.0187498	0.00214387
yes_vs_no	ENSG00000174059	CD34	Mac_TREM2hi	-2.9739	0.0187498	0.00214966
yes_vs_no	ENSG00000163751	CPA3	Mac_TREM2hi	-2.76373	0.0187498	0.00203184
yes_vs_no	ENSG00000011465	DCN	Mac_TREM2hi	-1.71964	0.0192764	0.00227142
yes_vs_no	ENSG00000147113	DIPK2B	Mac_TREM2hi	-2.77273	0.0216906	0.00262497
yes_vs_no	ENSG00000109684	CLNK	Mac_TREM2hi	-2.61816	0.0245069	0.00304385
yes_vs_no	ENSG00000102174	PHEX	Mac_TREM2hi	-2.38789	0.0247878	0.00315769
yes_vs_no	ENSG00000127083	OMD	Mac_TREM2hi	-1.87281	0.0291786	0.00380995
yes_vs_no	ENSG00000101162	TUBB1	Mac_TREM2hi	-3.494	0.0298894	0.00399794
yes_vs_no	ENSG00000134817	APLNR	Mac_TREM2hi	-2.44884	0.0358569	0.00491034
yes_vs_no	ENSG00000115594	IL1R1	Mac_TREM2hi	-1.28537	0.0431602	0.00604793
yes_vs_no	ENSG00000100985	MMP9	Mac_HMOX1	-3.3814	0.000192479	6.1495e-07
yes_vs_no	ENSG00000262406	MMP12	Mac_HMOX1	-3.32153	0.00626662	4.00423e-05
yes_vs_no	ENSG00000196549	MME	Mac_HMOX1	-2.95752	0.0295742	0.000283459
yes_vs_no	ENSG00000149311	ATM	Inflammatory_mixed_cell	1.19327	0.0410254	0.000192354
yes_vs_no	ENSG00000231764	DLX6-AS1	Inflammatory_mixed_cell	1.60627	0.0410254	0.000261309
yes_vs_no	ENSG00000069122	ADGRF5	CD8_Teff-cell	-3.30092	2.56488e-08	8.19451e-11
yes_vs_no	ENSG00000106018	VIPR2	CD8_Teff-cell	-3.12833	4.63458e-05	2.96139e-07
yes_vs_no	ENSG00000179776	CDH5	CD8_Teff-cell	-2.54978	5.42686e-05	5.20147e-07
yes_vs_no	ENSG00000163464	CXCR1	CD8_Teff-cell	-4.07877	0.000124262	1.58801e-06
yes_vs_no	ENSG00000152402	GUCY1A2	CD8_Teff-cell	-3.60574	0.000197735	4.0607e-06
yes_vs_no	ENSG00000271447	MMP28	CD8_Teff-cell	-2.64968	0.000197735	3.91275e-06
yes_vs_no	ENSG00000162723	SLAMF9	CD8_Teff-cell	-3.64687	0.000197735	4.42219e-06
yes_vs_no	ENSG00000122025	FLT3	CD8_Teff-cell	-3.90475	0.000313368	8.00941e-06
yes_vs_no	ENSG00000139618	BRCA2	CD8_Teff-cell	-2.86412	0.000374385	1.07651e-05
yes_vs_no	ENSG00000164104	HMGB2	CD8_Teff-cell	1.22738	0.000470537	1.63349e-05
yes_vs_no	ENSG00000100985	MMP9	CD8_Teff-cell	-3.81119	0.000470537	1.65364e-05
yes_vs_no	ENSG00000213088	ACKR1	CD8_Teff-cell	-3.69097	0.000660794	2.85447e-05
yes_vs_no	ENSG00000177455	CD19	CD8_Teff-cell	-2.96219	0.000660794	2.95563e-05
yes_vs_no	ENSG00000183963	SMTN	CD8_Teff-cell	-2.57975	0.000660794	2.5601e-05
yes_vs_no	ENSG00000174059	CD34	CD8_Teff-cell	-2.60231	0.000926516	4.73618e-05
yes_vs_no	ENSG00000110799	VWF	CD8_Teff-cell	-2.56581	0.000926516	4.64588e-05
yes_vs_no	ENSG00000081479	LRP2	CD8_Teff-cell	-3.80638	0.00100234	5.44401e-05
yes_vs_no	ENSG00000011465	DCN	CD8_Teff-cell	-2.19513	0.00105227	6.38755e-05
yes_vs_no	ENSG00000225783	MIAT	CD8_Teff-cell	1.51859	0.00105227	6.17385e-05
yes_vs_no	ENSG00000198670	LPA	CD8_Teff-cell	-2.34286	0.00184378	0.000117814
yes_vs_no	ENSG00000164867	NOS3	CD8_Teff-cell	-2.72471	0.00247611	0.000166129
yes_vs_no	ENSG00000167483	NIBAN3	CD8_Teff-cell	-3.05601	0.00260248	0.000191237
yes_vs_no	ENSG00000101000	PROCR	CD8_Teff-cell	-2.38757	0.00260248	0.000185326
yes_vs_no	ENSG00000139329	LUM	CD8_Teff-cell	-2.1529	0.0030016	0.000230155
yes_vs_no	ENSG00000019169	MARCO	CD8_Teff-cell	-2.92111	0.00347295	0.000277392
yes_vs_no	ENSG00000170442	KRT86	CD8_Teff-cell	-1.50737	0.00477925	0.000412268
yes_vs_no	ENSG00000169783	LINGO1	CD8_Teff-cell	-3.72705	0.00477925	0.00040577
yes_vs_no	ENSG00000171051	FPR1	CD8_Teff-cell	-2.3078	0.00504421	0.00045124
yes_vs_no	ENSG00000102755	FLT1	CD8_Teff-cell	-1.82148	0.00581935	0.000563449
yes_vs_no	ENSG00000135443	KRT85	CD8_Teff-cell	-2.42303	0.00581935	0.000576357
yes_vs_no	ENSG00000204323	SMIM5	CD8_Teff-cell	-2.73624	0.00581935	0.000573337
yes_vs_no	ENSG00000105880	DLX5	CD8_Teff-cell	-2.60719	0.00663532	0.000682394
yes_vs_no	ENSG00000150337	FCGR1A	CD8_Teff-cell	-1.88275	0.00663532	0.00072077
yes_vs_no	ENSG00000175445	LPL	CD8_Teff-cell	-2.31188	0.00663532	0.000700843
yes_vs_no	ENSG00000196549	MME	CD8_Teff-cell	-2.5045	0.0067961	0.000759947
yes_vs_no	ENSG00000123999	INHA	CD8_Teff-cell	-2.98376	0.00682878	0.000785419
yes_vs_no	ENSG00000253729	PRKDC	CD8_Teff-cell	1.45624	0.0070337	0.00083146
yes_vs_no	ENSG00000163072	NOSTRIN	CD8_Teff-cell	-2.75082	0.00732123	0.00088884
yes_vs_no	ENSG00000197385	ZNF860	CD8_Teff-cell	-2.28429	0.008055	0.00100366
yes_vs_no	ENSG00000224259	LINC01133	CD8_Teff-cell	-2.25927	0.00812242	0.00103801
yes_vs_no	ENSG00000186377	CYP4X1	CD8_Teff-cell	-2.31137	0.00949795	0.00126456
yes_vs_no	ENSG00000187720	THSD4	CD8_Teff-cell	-1.76868	0.00949795	0.00127449
yes_vs_no	ENSG00000180875	GREM2	CD8_Teff-cell	-2.8359	0.0107462	0.00154498
yes_vs_no	ENSG00000248323	LUCAT1	CD8_Teff-cell	-1.55735	0.0107462	0.00150702
yes_vs_no	ENSG00000111404	RERGL	CD8_Teff-cell	-2.30897	0.0107462	0.00151102
yes_vs_no	ENSG00000141052	MYOCD	CD8_Teff-cell	-2.39053	0.011	0.00161661
yes_vs_no	ENSG00000184292	TACSTD2	CD8_Teff-cell	-2.5242	0.0114923	0.00172568
yes_vs_no	ENSG00000100393	EP300	CD8_Teff-cell	1.46742	0.0116088	0.00178026
yes_vs_no	ENSG00000099974	DDTL	CD8_Teff-cell	-1.82627	0.0128417	0.00201036
yes_vs_no	ENSG00000105329	TGFB1	CD8_Teff-cell	1.13266	0.0133205	0.00212788
yes_vs_no	ENSG00000115718	PROC	CD8_Teff-cell	-2.71215	0.0138559	0.00225766
yes_vs_no	ENSG00000135046	ANXA1	CD8_Teff-cell	0.848485	0.0153539	0.00259986
yes_vs_no	ENSG00000163687	DNASE1L3	CD8_Teff-cell	-2.17314	0.0153539	0.00256289
yes_vs_no	ENSG00000231721	LINC-PINT	CD8_Teff-cell	1.16738	0.0157597	0.00271893
yes_vs_no	ENSG00000225746	MEG8	CD8_Teff-cell	-1.88157	0.0161838	0.00290626
yes_vs_no	ENSG00000131828	PDHA1	CD8_Teff-cell	1.23667	0.0161838	0.00294721
yes_vs_no	ENSG00000079246	XRCC5	CD8_Teff-cell	1.046	0.0161838	0.00285018
yes_vs_no	ENSG00000166147	FBN1	CD8_Teff-cell	-1.93264	0.0168838	0.00312982
yes_vs_no	ENSG00000139874	SSTR1	CD8_Teff-cell	-3.38987	0.0168838	0.00318257
yes_vs_no	ENSG00000143546	S100A8	CD8_Teff-cell	-2.37218	0.0188107	0.00360588
yes_vs_no	ENSG00000268257	AIRN	CD8_Teff-cell	-1.92927	0.0192064	0.00376931
yes_vs_no	ENSG00000030110	BAK1	CD8_Teff-cell	-1.35031	0.0192064	0.00384452
yes_vs_no	ENSG00000196776	CD47	CD8_Teff-cell	0.968197	0.0192064	0.00386582
yes_vs_no	ENSG00000129226	CD68	CD8_Teff-cell	-1.07254	0.0204514	0.00418176
yes_vs_no	ENSG00000149311	ATM	CD8_Teff-cell	1.23062	0.0204735	0.00444792
yes_vs_no	ENSG00000128052	KDR	CD8_Teff-cell	-2.20348	0.0204735	0.00440338
yes_vs_no	ENSG00000101162	TUBB1	CD8_Teff-cell	-2.17668	0.0204735	0.00430114
yes_vs_no	ENSG00000126215	XRCC3	CD8_Teff-cell	-1.69069	0.0204735	0.00435969
yes_vs_no	ENSG00000137441	FGFBP2	CD8_Teff-cell	-2.41208	0.0206654	0.00455563
yes_vs_no	ENSG00000171634	BPTF	CD8_Teff-cell	1.20928	0.0208162	0.00465537
yes_vs_no	ENSG00000166402	TUB	CD8_Teff-cell	-2.05727	0.0208409	0.00472749
yes_vs_no	ENSG00000163751	CPA3	CD8_Teff-cell	-2.26508	0.0214153	0.00492621
yes_vs_no	ENSG00000161905	ALOX15	CD8_Teff-cell	-1.92996	0.0226493	0.00535479
yes_vs_no	ENSG00000006377	DLX6	CD8_Teff-cell	-2.21726	0.0226493	0.0052896
yes_vs_no	ENSG00000090382	LYZ	CD8_Teff-cell	-1.25217	0.0228987	0.00548692
yes_vs_no	ENSG00000130203	APOE	CD8_Teff-cell	-1.69685	0.0237462	0.00576584
yes_vs_no	ENSG00000154783	FGD5	CD8_Teff-cell	-2.0851	0.0249581	0.00613984
yes_vs_no	ENSG00000198218	QRICH1	CD8_Teff-cell	1.24758	0.0253076	0.00630668
yes_vs_no	ENSG00000134817	APLNR	CD8_Teff-cell	-2.73542	0.0255068	0.00643783
yes_vs_no	ENSG00000147113	DIPK2B	CD8_Teff-cell	-2.41452	0.0256314	0.00655116
yes_vs_no	ENSG00000162771	FAM71A	CD8_Teff-cell	-2.24385	0.0277302	0.00717618
yes_vs_no	ENSG00000180871	CXCR2	CD8_Teff-cell	-2.1573	0.0289755	0.00759102
yes_vs_no	ENSG00000167548	KMT2D	CD8_Teff-cell	1.51227	0.0294001	0.0077962
yes_vs_no	ENSG00000166535	A2ML1	CD8_Teff-cell	-2.18755	0.0297797	0.007992
yes_vs_no	ENSG00000151617	EDNRA	CD8_Teff-cell	-1.99241	0.0317267	0.00861588
yes_vs_no	ENSG00000249669	CARMN	CD8_Teff-cell	-2.25204	0.0333538	0.00948399
yes_vs_no	ENSG00000081237	PTPRC	CD8_Teff-cell	1.16923	0.0333538	0.00945472
yes_vs_no	ENSG00000104435	STMN2	CD8_Teff-cell	-1.97277	0.0333538	0.00946802
yes_vs_no	ENSG00000197253	TPSB2	CD8_Teff-cell	-2.48434	0.0333538	0.00937644
yes_vs_no	ENSG00000135218	CD36	CD8_Teff-cell	-1.88825	0.0335687	0.00965235
yes_vs_no	ENSG00000157404	KIT	CD8_Teff-cell	-1.83599	0.0342104	0.00994614
yes_vs_no	ENSG00000137745	MMP13	CD8_Teff-cell	-2.27479	0.0357027	0.0104941
yes_vs_no	ENSG00000153563	CD8A	CD8_Teff-cell	1.16825	0.0376954	0.0112002
yes_vs_no	ENSG00000198053	SIRPA	CD8_Teff-cell	-1.28306	0.0387198	0.0116283
yes_vs_no	ENSG00000116824	CD2	CD8_Teff-cell	0.900411	0.0392856	0.0119237
yes_vs_no	ENSG00000113721	PDGFRB	CD8_Teff-cell	-2.48338	0.0403819	0.0123855
yes_vs_no	ENSG00000164171	ITGA2	CD8_Teff-cell	-1.6773	0.0418406	0.0129666
yes_vs_no	ENSG00000183765	CHEK2	CD8_Teff-cell	-1.4365	0.042442	0.0132886
yes_vs_no	ENSG00000136826	KLF4	CD8_Teff-cell	-1.60043	0.0446415	0.0141198
yes_vs_no	ENSG00000140678	ITGAX	CD8_Teff-cell	-1.26965	0.0451321	0.0144949
yes_vs_no	ENSG00000131477	RAMP2	CD8_Teff-cell	-2.25129	0.0451321	0.0145634
yes_vs_no	ENSG00000163513	TGFBR2	CD8_Teff-cell	0.92713	0.0457655	0.014914
yes_vs_no	ENSG00000262406	MMP12	CD8_Teff-cell	-1.85558	0.047701	0.0156971
yes_vs_no	ENSG00000173535	TNFRSF10C	CD8_Teff-cell	-2.01732	0.0477356	0.015861
yes_vs_no	ENSG00000012048	BRCA1	Mac_S100A8hi	-2.68742	0.0021365	2.09653e-05
yes_vs_no	ENSG00000011465	DCN	Mac_S100A8hi	-2.41264	0.0021365	2.1294e-05
yes_vs_no	ENSG00000134539	KLRD1	Mac_S100A8hi	-3.83959	0.0021365	1.09911e-05
yes_vs_no	ENSG00000225746	MEG8	Mac_S100A8hi	-3.10744	0.00513371	8.52775e-05
yes_vs_no	ENSG00000100985	MMP9	Mac_S100A8hi	-2.07188	0.00513371	8.286e-05
yes_vs_no	ENSG00000110799	VWF	Mac_S100A8hi	-2.86037	0.00550866	0.000109807
yes_vs_no	ENSG00000069122	ADGRF5	Mac_S100A8hi	-2.80393	0.0075376	0.000200335
yes_vs_no	ENSG00000137441	FGFBP2	Mac_S100A8hi	-4.0777	0.0075376	0.000186727
yes_vs_no	ENSG00000167483	NIBAN3	Mac_S100A8hi	-3.17394	0.0116049	0.000346991
yes_vs_no	ENSG00000268257	AIRN	Mac_S100A8hi	-3.58176	0.0145069	0.000626543
yes_vs_no	ENSG00000249669	CARMN	Mac_S100A8hi	-2.84459	0.0145069	0.000491836
yes_vs_no	ENSG00000179776	CDH5	Mac_S100A8hi	-2.51535	0.0145069	0.00061876
yes_vs_no	ENSG00000106018	VIPR2	Mac_S100A8hi	-3.24572	0.0145069	0.000553585
yes_vs_no	ENSG00000089685	BIRC5	Mac_S100A8hi	-2.93192	0.0149561	0.000695633
yes_vs_no	ENSG00000100453	GZMB	Mac_S100A8hi	-3.22811	0.0175091	0.000872545
yes_vs_no	ENSG00000131477	RAMP2	Mac_S100A8hi	-3.32145	0.0189001	0.00100465
yes_vs_no	ENSG00000164171	ITGA2	Mac_S100A8hi	-3.06075	0.0195884	0.00112775
yes_vs_no	ENSG00000197385	ZNF860	Mac_S100A8hi	-3.59382	0.0195884	0.0011714
yes_vs_no	ENSG00000101000	PROCR	Mac_S100A8hi	-2.1954	0.0196093	0.00124827
yes_vs_no	ENSG00000101162	TUBB1	Mac_S100A8hi	-2.7192	0.0196093	0.00130294
yes_vs_no	ENSG00000105880	DLX5	Mac_S100A8hi	-3.17864	0.0203846	0.00142832
yes_vs_no	ENSG00000140287	HDC	Mac_S100A8hi	-1.75212	0.0203846	0.00155763
yes_vs_no	ENSG00000204323	SMIM5	Mac_S100A8hi	-3.37378	0.0203846	0.00151697
yes_vs_no	ENSG00000166402	TUB	Mac_S100A8hi	-3.00789	0.0208989	0.00166636
yes_vs_no	ENSG00000030110	BAK1	Mac_S100A8hi	-1.52448	0.02175	0.00180648
yes_vs_no	ENSG00000148773	MKI67	Mac_S100A8hi	-2.74514	0.0243923	0.00210698
yes_vs_no	ENSG00000135443	KRT85	Mac_S100A8hi	-3.62272	0.0272079	0.00244058
yes_vs_no	ENSG00000166535	A2ML1	Mac_S100A8hi	-3.23047	0.0289539	0.00269339
yes_vs_no	ENSG00000235244	DANT2	Mac_S100A8hi	-2.81628	0.0294017	0.0029304
yes_vs_no	ENSG00000187720	THSD4	Mac_S100A8hi	-2.57266	0.0294017	0.00292426
yes_vs_no	ENSG00000115884	SDC1	Mac_S100A8hi	-3.06447	0.0296593	0.00305461
yes_vs_no	ENSG00000128052	KDR	Mac_S100A8hi	-3.20731	0.0351482	0.00397023
yes_vs_no	ENSG00000170442	KRT86	Mac_S100A8hi	-1.52167	0.0351482	0.00395978
yes_vs_no	ENSG00000095002	MSH2	Mac_S100A8hi	-1.76135	0.0351482	0.00383322
yes_vs_no	ENSG00000149294	NCAM1	Mac_S100A8hi	-2.86783	0.0384967	0.00447636
yes_vs_no	ENSG00000156738	MS4A1	Mac_S100A8hi	-1.86999	0.0446885	0.0053448
yes_vs_no	ENSG00000006377	DLX6	Mac_S100A8hi	-2.43222	0.0494663	0.00608057
yes_vs_no	ENSG00000198670	LPA	Plasma-cell	-4.9371	0.0120331	0.00020395
yes_vs_no	ENSG00000164733	CTSB	Plasma-cell	-3.04679	0.0195642	0.000717111
yes_vs_no	ENSG00000140941	MAP1LC3B	Plasma-cell	-3.69462	0.0195642	0.00132639
yes_vs_no	ENSG00000243716	NPIPB5	Plasma-cell	-2.33207	0.0195642	0.00127721

## Sheet: Deseq2 - Hypertension
Contrast	ENSEMBL ID	HGNC symbol	Low-level cell type cluster	log2FC	padj	pvalue
yes_vs_no	ENSG00000106366	SERPINE1	VSMC_contr	2.09412	0.000349308	1.11245e-06
yes_vs_no	ENSG00000133392	MYH11	VSMC_fb-like	1.70407	1.5069e-05	4.79904e-08
yes_vs_no	ENSG00000143248	RGS5	VSMC_fb-like	1.87416	0.00982983	6.26104e-05
yes_vs_no	ENSG00000164692	COL1A2	EC_2	2.64264	0.00351265	1.12225e-05

## Sheet: Deseq2 - Diabetes
Contrast	ENSEMBL ID	HGNC symbol	Low-level cell type cluster	log2FC	padj	pvalue
yes_vs_no	ENSG00000130203	APOE	Mac_ITGAXhi	-3.28595	0.00243059	8.68068e-05
yes_vs_no	ENSG00000090382	LYZ	Mac_ITGAXhi	-2.1942	0.0296644	0.00211889
yes_vs_no	ENSG00000130203	APOE	Mac_C1Q	-3.45546	0.0037984	9.49601e-05
yes_vs_no	ENSG00000117984	CTSD	Mac_C1Q	-1.65585	0.0128508	0.00064254
yes_vs_no	ENSG00000010610	CD4	Mac_C1Q	-1.268	0.0161404	0.00150974
yes_vs_no	ENSG00000140678	ITGAX	Mac_C1Q	-1.8052	0.0161404	0.0016747
yes_vs_no	ENSG00000090382	LYZ	Mac_C1Q	-1.67292	0.0161404	0.00201755
yes_vs_no	ENSG00000164733	CTSB	Mac_C1Q	-1.25492	0.0173566	0.00260349
yes_vs_no	ENSG00000130203	APOE	Mac_TREM2hi	-3.68032	0.000206151	8.55399e-07
yes_vs_no	ENSG00000090382	LYZ	Mac_TREM2hi	-2.36265	0.0251372	0.000208607
yes_vs_no	ENSG00000090382	LYZ	Mac_HMOX1	-2.77739	0.0229876	7.32088e-05
yes_vs_no	ENSG00000164733	CTSB	Mac_HMOX1	-1.89893	0.0345142	0.000219835
yes_vs_no	ENSG00000156738	MS4A1	Mac_HMOX1	4.50704	0.0379511	0.00036259
yes_vs_no	ENSG00000070961	ATP2B1	Inflammatory_mixed_cell	3.6443	9.87223e-09	3.14402e-11
yes_vs_no	ENSG00000163568	AIM2	Inflammatory_mixed_cell	3.19929	2.18577e-05	1.39221e-07
yes_vs_no	ENSG00000173327	MAP3K11	Inflammatory_mixed_cell	3.21064	0.0020802	1.98745e-05

## Sheet: Deseq2 - Dyslipidemia
Contrast	ENSEMBL ID	HGNC symbol	Low-level cell type cluster	log2FC	padj	pvalue
yes_vs_no	ENSG00000108691	CCL2	Mac_C1Q	1.77932	7.19915e-05	1.79979e-06

## Sheet: Deseq2 - Pad
Contrast	ENSEMBL ID	HGNC symbol	Low-level cell type cluster	log2FC	padj	pvalue
yes_vs_no	ENSG00000108691	CCL2	VSMC_fb-like	-1.62528	0.0355158	0.000113108
yes_vs_no	ENSG00000225783	MIAT	EC_1	2.38697	0.0356394	0.000113501

## Sheet: Deseq2 - Sample_region
Contrast	ENSEMBL ID	HGNC symbol	Low-level cell type cluster	log2FC	padj	pvalue
FC_vs_all	ENSG00000137801	THBS1	VSMC_contr	2.79334	7.32207e-18	3.58925e-20
FC_vs_all	ENSG00000133392	MYH11	VSMC_contr	-0.943078	4.3837e-08	4.29774e-10
FC_vs_all	ENSG00000168542	COL3A1	VSMC_contr	1.35972	1.33215e-05	2.17237e-07
FC_vs_all	ENSG00000123384	LRP1	VSMC_contr	-1.03805	1.33215e-05	2.61205e-07
FC_vs_all	ENSG00000069431	ABCC9	VSMC_contr	-2.29125	2.17916e-05	5.34108e-07
FC_vs_all	ENSG00000100644	HIF1A	VSMC_contr	1.08407	0.000375079	1.10317e-05
FC_vs_all	ENSG00000183963	SMTN	VSMC_contr	-1.45131	0.000745139	2.55685e-05
FC_vs_all	ENSG00000164125	GASK1B	VSMC_contr	-0.838581	0.00176652	6.92751e-05
FC_vs_all	ENSG00000196776	CD47	VSMC_contr	-0.76994	0.00215892	0.000101596
FC_vs_all	ENSG00000186377	CYP4X1	VSMC_contr	-1.50184	0.00215892	0.000120702
FC_vs_all	ENSG00000168056	LTBP3	VSMC_contr	-0.995524	0.00215892	0.000126995
FC_vs_all	ENSG00000111404	RERGL	VSMC_contr	-2.52069	0.00215892	0.000106531
FC_vs_all	ENSG00000026025	VIM	VSMC_contr	-0.473079	0.0028976	0.000184651
FC_vs_all	ENSG00000172572	PDE3A	VSMC_contr	-0.560153	0.00800757	0.000549539
FC_vs_all	ENSG00000139329	LUM	VSMC_contr	1.6269	0.00864156	0.000635409
FC_vs_all	ENSG00000135046	ANXA1	VSMC_contr	-0.413383	0.0151334	0.00118693
FC_vs_all	ENSG00000171634	BPTF	VSMC_contr	-0.895674	0.0172588	0.00143824
FC_vs_all	ENSG00000134853	PDGFRA	VSMC_contr	-1.03637	0.0199693	0.001762
FC_vs_all	ENSG00000164104	HMGB2	VSMC_contr	-0.845288	0.0272737	0.00294129
FC_vs_all	ENSG00000088247	KHSRP	VSMC_contr	-0.810587	0.0272737	0.00283329
FC_vs_all	ENSG00000128585	MKLN1	VSMC_contr	-0.825293	0.0272737	0.00265482
FC_vs_all	ENSG00000140416	TPM1	VSMC_contr	0.340263	0.0272737	0.00272933
FC_vs_all	ENSG00000107796	ACTA2	VSMC_contr	0.453446	0.0284842	0.00321145
FC_vs_all	ENSG00000101335	MYL9	VSMC_contr	0.352359	0.0287219	0.00362604
FC_vs_all	ENSG00000143799	PARP1	VSMC_contr	-1.15469	0.0287219	0.00340545
FC_vs_all	ENSG00000163513	TGFBR2	VSMC_contr	-0.867654	0.0287219	0.00366064
FC_vs_all	ENSG00000165757	JCAD	VSMC_contr	0.993676	0.0317453	0.00443219
FC_vs_all	ENSG00000261371	PECAM1	VSMC_contr	2.01886	0.0317453	0.00451281
FC_vs_all	ENSG00000106366	SERPINE1	VSMC_contr	0.995537	0.0317453	0.0043202
FC_vs_all	ENSG00000249669	CARMN	VSMC_contr	-0.776812	0.0337117	0.00495761
FC_vs_all	ENSG00000129226	CD68	VSMC_contr	1.30619	0.037778	0.00574077
FC_vs_all	ENSG00000010610	CD4	VSMC_contr	1.97281	0.0403309	0.00632642
FC_vs_all	ENSG00000124067	SLC12A4	VSMC_contr	-0.922834	0.0452362	0.00731762
FC_vs_all	ENSG00000161011	SQSTM1	VSMC_contr	-0.616432	0.0483594	0.0080599
FC_vs_all	ENSG00000162407	PLPP3	VSMC_contr	-0.829758	0.0484239	0.00830802
FC_vs_all	ENSG00000117519	CNN3	VSMC_contr	0.434947	0.0495328	0.00874109
Media_vs_all	ENSG00000137801	THBS1	VSMC_contr	-2.56201	2.13866e-09	9.6336e-12
Media_vs_all	ENSG00000123384	LRP1	VSMC_contr	0.479952	0.00271775	2.44843e-05
Media_vs_all	ENSG00000026025	VIM	VSMC_contr	0.414997	0.0138799	0.000187566
Media_vs_all	ENSG00000164125	GASK1B	VSMC_contr	0.484049	0.0144521	0.000325497
Media_vs_all	ENSG00000100644	HIF1A	VSMC_contr	-0.845337	0.0144521	0.000279821
Media_vs_all	ENSG00000129226	CD68	VSMC_contr	-1.29356	0.0227949	0.000616078
Media_vs_all	ENSG00000106366	SERPINE1	VSMC_contr	-1.09984	0.0326979	0.00103101
Media_vs_all	ENSG00000165949	IFI27	VSMC_contr	-1.96016	0.0356703	0.00128542
Media_vs_all	ENSG00000117519	CNN3	VSMC_contr	-0.435666	0.0452103	0.0020365
Media_vs_all	ENSG00000168542	COL3A1	VSMC_contr	-0.847323	0.0452103	0.00194269
FC_vs_all	ENSG00000137801	THBS1	VSMC_fb-like	1.04924	0.00712578	2.26936e-05
Media_vs_all	ENSG00000137801	THBS1	VSMC_fb-like	-1.60497	3.80449e-10	3.04359e-12
Media_vs_all	ENSG00000164171	ITGA2	VSMC_fb-like	-1.43034	0.000619538	9.91261e-06
Media_vs_all	ENSG00000100644	HIF1A	VSMC_fb-like	-0.927231	0.0106386	0.000255327
Media_vs_all	ENSG00000102265	TIMP1	VSMC_fb-like	-1.45762	0.0212945	0.000681423
Media_vs_all	ENSG00000133392	MYH11	VSMC_fb-like	0.946828	0.0249977	0.00107642
Media_vs_all	ENSG00000106366	SERPINE1	VSMC_fb-like	-1.04898	0.0249977	0.00119989
Media_vs_all	ENSG00000135218	CD36	Mac_ITGAXhi	-2.55805	0.00477754	1.52151e-05
FC_vs_all	ENSG00000137801	THBS1	VSMC_inflamed	2.26666	6.58899e-10	4.57569e-12
FC_vs_all	ENSG00000168542	COL3A1	VSMC_inflamed	1.47097	2.94538e-05	4.54877e-07
FC_vs_all	ENSG00000106366	SERPINE1	VSMC_inflamed	1.34981	2.94538e-05	6.1362e-07
FC_vs_all	ENSG00000115414	FN1	VSMC_inflamed	0.854194	0.000308468	9.89058e-06
FC_vs_all	ENSG00000133392	MYH11	VSMC_inflamed	-0.962509	0.000308468	1.07107e-05
FC_vs_all	ENSG00000111404	RERGL	VSMC_inflamed	-2.33613	0.0010574	4.40582e-05
FC_vs_all	ENSG00000161011	SQSTM1	VSMC_inflamed	-1.15768	0.00124028	6.02911e-05
FC_vs_all	ENSG00000204262	COL5A2	VSMC_inflamed	1.25136	0.00151616	8.42313e-05
FC_vs_all	ENSG00000164692	COL1A2	VSMC_inflamed	0.946721	0.00236409	0.000147756
FC_vs_all	ENSG00000166147	FBN1	VSMC_inflamed	0.891648	0.00271672	0.000188661
FC_vs_all	ENSG00000100644	HIF1A	VSMC_inflamed	0.98304	0.00552953	0.000460794
FC_vs_all	ENSG00000139329	LUM	VSMC_inflamed	1.59753	0.00552953	0.000458223
FC_vs_all	ENSG00000149591	TAGLN	VSMC_inflamed	-0.656687	0.00752539	0.000679375
FC_vs_all	ENSG00000106991	ENG	VSMC_inflamed	0.872801	0.0152828	0.00148582
FC_vs_all	ENSG00000088247	KHSRP	VSMC_inflamed	-0.885305	0.0303336	0.00332223
FC_vs_all	ENSG00000143248	RGS5	VSMC_inflamed	-0.839776	0.0303336	0.0033704
FC_vs_all	ENSG00000140937	CDH11	VSMC_inflamed	0.633167	0.0330972	0.0043585
FC_vs_all	ENSG00000026025	VIM	VSMC_inflamed	-0.593349	0.0330972	0.00412867
FC_vs_all	ENSG00000196419	XRCC6	VSMC_inflamed	-0.826872	0.0330972	0.00436699
FC_vs_all	ENSG00000069431	ABCC9	VSMC_inflamed	-1.53567	0.0369813	0.00513628
FC_vs_all	ENSG00000101335	MYL9	VSMC_inflamed	-0.490516	0.0398381	0.00580972
FC_vs_all	ENSG00000186377	CYP4X1	VSMC_inflamed	-1.05071	0.0437622	0.00668589
Media_vs_all	ENSG00000137801	THBS1	VSMC_inflamed	-2.55966	2.6745e-09	2.49953e-11
Media_vs_all	ENSG00000168542	COL3A1	VSMC_inflamed	-1.25386	0.00170545	4.78163e-05
Media_vs_all	ENSG00000106366	SERPINE1	VSMC_inflamed	-1.1542	0.00170545	3.33347e-05
Media_vs_all	ENSG00000166147	FBN1	VSMC_inflamed	-0.724313	0.0094308	0.000352553
Media_vs_all	ENSG00000164692	COL1A2	VSMC_inflamed	-0.849079	0.0110144	0.000614384
Media_vs_all	ENSG00000115414	FN1	VSMC_inflamed	-0.792316	0.0110144	0.00061763
Media_vs_all	ENSG00000139329	LUM	VSMC_inflamed	-1.77607	0.0200701	0.00131299
Media_vs_all	ENSG00000161011	SQSTM1	VSMC_inflamed	0.53499	0.0289464	0.00216422
Media_vs_all	ENSG00000204262	COL5A2	VSMC_inflamed	-0.862268	0.0408394	0.00343509
Media_vs_all	ENSG00000111404	RERGL	VSMC_inflamed	1.24029	0.0460248	0.00430139
NC_vs_all	ENSG00000026025	VIM	VSMC_inflamed	-0.795733	0.00340586	1.95739e-05
NC_vs_all	ENSG00000125868	DSTN	VSMC_inflamed	-0.805611	0.00789403	9.5293e-05
NC_vs_all	ENSG00000164125	GASK1B	VSMC_inflamed	-0.850958	0.00789403	0.000136104
NC_vs_all	ENSG00000133392	MYH11	VSMC_inflamed	-0.836686	0.0123574	0.000326737
NC_vs_all	ENSG00000143248	RGS5	VSMC_inflamed	-1.17601	0.0123574	0.000355097
NC_vs_all	ENSG00000137801	THBS1	VSMC_inflamed	1.44241	0.0137368	0.000473682
NC_vs_all	ENSG00000130176	CNN1	VSMC_inflamed	-1.10001	0.0269577	0.00108451
NC_vs_all	ENSG00000261371	PECAM1	VSMC_inflamed	1.86218	0.0289881	0.00149938
NC_vs_all	ENSG00000149591	TAGLN	VSMC_inflamed	-0.634541	0.0289881	0.00138231
NC_vs_all	ENSG00000106366	SERPINE1	VSMC_inflamed	0.915299	0.0354102	0.00203507
Media_vs_all	ENSG00000078401	EDN1	EC_1	-2.1602	0.000548935	1.7482e-06
Media_vs_all	ENSG00000155011	DKK2	EC_1	-2.71223	0.0203169	0.000175997
Media_vs_all	ENSG00000110799	VWF	EC_1	-1.33811	0.0203169	0.00019411
Media_vs_all	ENSG00000137801	THBS1	EC_1	-1.5768	0.0210074	0.000267611
Media_vs_all	ENSG00000275385	CCL18	Mac_C1Q	-3.26304	0.00186209	1.19373e-05
Media_vs_all	ENSG00000129226	CD68	Mac_C1Q	-0.656167	0.00186209	1.22714e-05
Media_vs_all	ENSG00000250722	SELENOP	Mac_C1Q	-0.824432	0.00186209	1.77906e-05
Media_vs_all	ENSG00000163220	S100A9	Mac_C1Q	-1.37447	0.00266294	3.39229e-05
Media_vs_all	ENSG00000133392	MYH11	Mac_C1Q	1.29878	0.00691294	0.000110079
Media_vs_all	ENSG00000143248	RGS5	Mac_TREM2hi	3.16739	0.000109498	4.93235e-07
Media_vs_all	ENSG00000107796	ACTA2	Mac_TREM2hi	2.55452	0.00420023	3.78399e-05
Media_vs_all	ENSG00000197903	HIST1H2BK	Mac_TREM2hi	1.51409	0.0224276	0.000368063
Media_vs_all	ENSG00000164104	HMGB2	Mac_TREM2hi	2.01409	0.0224276	0.000404101
Media_vs_all	ENSG00000109846	CRYAB	Mac_TREM2hi	2.03056	0.0472529	0.00121838
Media_vs_all	ENSG00000133392	MYH11	Mac_TREM2hi	2.10273	0.0472529	0.00127711
Media_vs_all	ENSG00000148773	MKI67	Mac_TREM2hi	2.12578	0.0478694	0.0015094
Media_vs_all	ENSG00000163568	AIM2	Inflammatory_mixed_cell	-2.3782	0.0255542	0.000287126
Media_vs_all	ENSG00000164733	CTSB	Inflammatory_mixed_cell	-1.03062	0.0431427	0.00145425
Media_vs_all	ENSG00000170476	MZB1	Inflammatory_mixed_cell	-1.56249	0.0431427	0.00112904
Media_vs_all	ENSG00000070961	ATP2B1	Inflammatory_mixed_cell	-1.92368	0.0483757	0.00434838
Media_vs_all	ENSG00000121966	CXCR4	Inflammatory_mixed_cell	-1.08559	0.0483757	0.00221407
Media_vs_all	ENSG00000162711	NLRP3	Inflammatory_mixed_cell	-1.38568	0.0483757	0.00389784
Media_vs_all	ENSG00000261371	PECAM1	Inflammatory_mixed_cell	-0.804793	0.0483757	0.00370803
Media_vs_all	ENSG00000081237	PTPRC	Inflammatory_mixed_cell	-0.736863	0.0483757	0.00278276
NC_vs_all	ENSG00000133392	MYH11	Inflammatory_mixed_cell	-1.89198	0.000195583	3.69025e-06
NC_vs_all	ENSG00000149591	TAGLN	Inflammatory_mixed_cell	-1.68857	0.00103254	3.89638e-05
NC_vs_all	ENSG00000125868	DSTN	Inflammatory_mixed_cell	-1.07352	0.0026197	0.000148285
NC_vs_all	ENSG00000164692	COL1A2	Inflammatory_mixed_cell	-1.15115	0.0432822	0.00326658
FC_vs_all	ENSG00000133392	MYH11	EC_2	-2.68401	0.00433304	3.46643e-05
FC_vs_all	ENSG00000107796	ACTA2	EC_2	-2.51934	0.00780872	0.00012494
FC_vs_all	ENSG00000149591	TAGLN	EC_2	-1.5713	0.0179717	0.000431321
FC_vs_all	ENSG00000123384	LRP1	EC_2	-1.88496	0.0307197	0.000983031
FC_vs_all	ENSG00000249669	CARMN	EC_2	-2.68375	0.0488336	0.00232334
FC_vs_all	ENSG00000078401	EDN1	EC_2	1.2223	0.0488336	0.00253806
FC_vs_all	ENSG00000143248	RGS5	EC_2	-1.9482	0.0488336	0.00273468
Media_vs_all	ENSG00000078401	EDN1	EC_2	-2.69535	8.47184e-05	6.18383e-07
Media_vs_all	ENSG00000106991	ENG	EC_2	-1.32411	0.00196664	2.87101e-05
Media_vs_all	ENSG00000102010	BMX	EC_2	-2.83215	0.00248331	5.43791e-05
Media_vs_all	ENSG00000174175	SELP	EC_2	-1.85629	0.00262659	7.66886e-05
Media_vs_all	ENSG00000115594	IL1R1	EC_2	-1.81496	0.00480903	0.000175512
Media_vs_all	ENSG00000137801	THBS1	EC_2	-2.15606	0.00907346	0.000397378
Media_vs_all	ENSG00000064989	CALCRL	EC_2	-1.63029	0.0198522	0.00101435
Media_vs_all	ENSG00000259207	ITGB3	EC_2	-2.09316	0.0221218	0.00129178
Media_vs_all	ENSG00000179914	ITLN1	EC_2	-3.82416	0.0242206	0.00159113
Media_vs_all	ENSG00000110799	VWF	EC_2	-1.90984	0.0459549	0.00335438
Intima_vs_all	ENSG00000164104	HMGB2	Mac_S100A8hi	1.65444	0.00598992	1.90762e-05
NC_vs_all	ENSG00000137801	THBS1	Mac_S100A8hi	3.57194	0.00460375	1.46616e-05
FC_vs_all	ENSG00000026025	VIM	VSMC_modul	-4.1406	0.00239948	4.20961e-05
FC_vs_all	ENSG00000164692	COL1A2	VSMC_modul	-3.0811	0.0159692	0.00132274
FC_vs_all	ENSG00000133392	MYH11	VSMC_modul	-2.89065	0.0159692	0.00153344
FC_vs_all	ENSG00000101335	MYL9	VSMC_modul	-2.97102	0.0159692	0.00108661
FC_vs_all	ENSG00000149591	TAGLN	VSMC_modul	-2.73172	0.0159692	0.00196112
FC_vs_all	ENSG00000187720	THSD4	VSMC_modul	-3.33563	0.0159692	0.0018317
FC_vs_all	ENSG00000140416	TPM1	VSMC_modul	-2.51818	0.0159692	0.00169322
FC_vs_all	ENSG00000123384	LRP1	VSMC_modul	-3.07182	0.0209624	0.0029421
FC_vs_all	ENSG00000135046	ANXA1	VSMC_modul	-3.0366	0.0301978	0.00476808
FC_vs_all	ENSG00000107796	ACTA2	VSMC_modul	-2.16844	0.031698	0.00697483
FC_vs_all	ENSG00000125868	DSTN	VSMC_modul	-2.15932	0.031698	0.00715697
FC_vs_all	ENSG00000115414	FN1	VSMC_modul	-2.52703	0.031698	0.00722936
FC_vs_all	ENSG00000250722	SELENOP	VSMC_modul	-2.62179	0.031698	0.00615039
FC_vs_all	ENSG00000198830	HMGN2	VSMC_modul	-2.43318	0.0456602	0.0119893
FC_vs_all	ENSG00000172572	PDE3A	VSMC_modul	-2.30868	0.0456602	0.0120158
Media_vs_all	ENSG00000249669	CARMN	VSMC_modul	-2.69492	0.0140721	4.58374e-05
FC_vs_all	ENSG00000243716	NPIPB5	Neutrophil	-1.58135	0.0200439	0.000756375
FC_vs_all	ENSG00000026025	VIM	Neutrophil	-1.79857	0.0200439	0.000554816
