# Supplementary material for: Single cell spatial transcriptomics integration deciphers the morphological heterogeneity of atherosclerotic carotid arteries
Source: Nat Commun. 2025 Dec 18;16:11282. doi: 10.1038/s41467-025-67679-4 (PMC12717225; doi:10.1038/s41467-025-67679-4)
Supplement: Supplementary file 3 — Supplementary Data 1-18 [file 41467_2025_67679_MOESM3_ESM.zip › Supplementary_Data_5.xlsx]

## Sheet: Column Descriptions
Supplementary Data 5 showing the differential gene expression (DGE) results across 'Smoking ever'conditions levels of bulk RNA-seq data, with overlapping genes of the same comparison in Xenium. DGE was performed within plaque samples. The sheet names depict the DGE method used and condition whose levels were compared.
Column	Description
baseMean	Mean of normalized counts for all samples.
log2FoldChange	log2 fold change of gene across compared clusters.
lfcSE	Standard error of the log2 fold change estimate.
stat	Wald test statistic for the log2 fold change
pvalue	Raw two-sided Wald test p-value of gene log2 fold change significance.
padj	Benjamini-Hochberg adjusted p-values of gene log2 fold change significance.
HGNC symbol	HGNC symbol of gene.
ENSEMBL ID	ENSEMBL ID of gene.
Contrast	Differential gene expression was performed by comparing gene expression of plaque samples with 'Yes' as Smoking_ever level to the plaque samples with 'No'.
Diff. expressed in Xenium	Indicates of gene was differentially expressed in Xenium.
log2FoldChange concordance with Xenium	Indicates if log2FoldChange of gene is concordant or discrodant across bulk and Xenium datasets.

## Sheet: Deseq2 - Smoking_ever
Diff. expressed in Xenium	HGNC symbol	baseMean	lfcSE	log2FoldChange	log2FoldChange concordance with Xenium	padj	pvalue	stat
no	FIRRM	124.311	0.26117	0.808306	nan	0.0209393	0.00196853	3.09494
no	GCLC	683.103	0.306461	1.06884	nan	0.00849363	0.000487199	3.4877
no	ENPP4	803.015	0.336673	1.2751	nan	0.00414891	0.000152255	3.78736
no	SEMA3F	1508.22	0.36563	-1.04882	nan	0.0339541	0.00412382	-2.86853
no	ANKIB1	1350.71	0.295364	1.03018	nan	0.00849363	0.000486977	3.48782
no	RECQL	1322.15	0.39381	1.33326	nan	0.010701	0.000710363	3.38555
no	VPS50	677.825	0.18097	0.712621	nan	0.00294178	8.22393e-05	3.93778
no	CDC27	1724.41	0.194884	0.786305	nan	0.00233405	5.46659e-05	4.03473
no	SLC4A1	65.1956	0.962981	3.10151	nan	0.0155137	0.00127861	3.22074
no	SKAP2	1145.99	0.402524	1.11087	nan	0.0423611	0.00578452	2.75975
no	RPAP3	557.816	0.161777	0.5561	nan	0.00952344	0.000587229	3.43745
no	ACSM3	102.737	0.313945	0.902707	nan	0.0334079	0.00403563	2.87536
no	SPPL2B	1148.36	0.209411	-0.563485	nan	0.0488051	0.00712781	-2.69081
no	PRKAR2B	205.656	0.361714	1.37275	nan	0.00407292	0.000147564	3.79513
no	TSPOAP1	1098.39	0.320673	-0.871649	nan	0.0460221	0.00656403	-2.71819
no	GCFC2	318.487	0.23347	0.703913	nan	0.0249751	0.00256978	3.015
no	IBTK	1385.96	0.208583	1.03762	nan	0.000297532	6.53732e-07	4.97463
no	FBXL3	1815.19	0.351311	1.21512	nan	0.0090535	0.000542592	3.4588
no	LAMP2	5164.8	0.270546	0.982443	nan	0.00608007	0.000281961	3.63133
no	ETV1	322.28	0.349524	1.10784	nan	0.0175667	0.00152665	3.16957
no	PHTF2	1558.25	0.337695	1.31403	nan	0.00329327	9.97633e-05	3.89117
no	DBF4	130.529	0.274298	0.840736	nan	0.0223327	0.00217636	3.06505
no	PAF1	1738.32	0.188119	-0.66971	nan	0.00719134	0.000370812	-3.56003
no	SCIN	391.276	0.420859	1.18752	nan	0.037354	0.00477773	2.82165
no	NOS2	53.959	0.469009	-1.2949	nan	0.0422509	0.00576355	-2.76094
no	RHBDF1	2174.03	0.295307	-0.86613	nan	0.029467	0.00335725	-2.93298
no	CDK11A	73.7393	0.279555	-0.857645	nan	0.0221928	0.00215576	-3.06789
no	SYPL1	2022.49	0.2156	0.919446	nan	0.00136453	2.0026e-05	4.2646
no	SPAG9	3493.31	0.21483	0.763487	nan	0.00729482	0.000379558	3.5539
no	REV3L	772.45	0.300678	1.1593	nan	0.00359978	0.000115444	3.85561
no	SPRTN	236.613	0.174506	0.517116	nan	0.0277694	0.00304344	2.96332
no	NISCH	4978.96	0.15382	-0.572266	nan	0.0048968	0.00019893	-3.72037
no	MRC2	10219	0.20245	-0.559303	nan	0.0420839	0.0057329	-2.76268
no	BTBD7	1135.18	0.225276	0.834142	nan	0.00509725	0.000213269	3.70276
no	ANOS1	1084.33	0.351913	0.974456	nan	0.0415435	0.00562238	2.76903
no	MBTD1	437.127	0.272357	0.851962	nan	0.0193557	0.00175937	3.12811
no	PIK3C2A	1637.42	0.369552	1.58205	nan	0.00132561	1.8605e-05	4.28101
no	CEP68	1045.68	0.183678	0.526674	nan	0.0340251	0.00413881	2.86738
no	MAP4K3	763.877	0.318267	1.30904	nan	0.00194717	3.90507e-05	4.11303
no	MBTPS2	525.873	0.25122	0.928379	nan	0.00518863	0.000219477	3.69547
no	ELOVL5	1906.47	0.211659	0.692485	nan	0.0139136	0.00106902	3.2717
no	MAP4K5	1329.1	0.268869	1.01763	nan	0.0041646	0.000153804	3.78484
no	RNF14	1581.34	0.143094	0.511866	nan	0.00694493	0.000347392	3.57713
no	UFL1	1016.16	0.334372	1.41757	nan	0.00144338	2.24021e-05	4.2395
no	SLC30A9	1413.75	0.178807	0.737879	nan	0.00187899	3.68051e-05	4.12667
no	YAF2	351.518	0.218601	0.718636	nan	0.0134383	0.00101106	3.28743
no	MATR3	84.6074	0.533951	2.12366	nan	0.00267726	6.97132e-05	3.97726
no	ATP2C1	2362.37	0.196391	0.666814	nan	0.010493	0.000685435	3.39534
no	IGF1	248.813	0.765537	2.30416	nan	0.0252718	0.00261372	3.00986
no	AGPS	1397.27	0.221944	0.917671	nan	0.00184072	3.55413e-05	4.1347
no	PHLDB1	5234.51	0.262863	-0.808377	nan	0.0218166	0.00210303	-3.07528
no	HGF	1195.93	0.32912	1.03866	nan	0.0181403	0.00160024	3.15586
no	SPAST	430.344	0.287151	1.35188	nan	0.000540811	2.50293e-06	4.70789
no	RB1CC1	1309.84	0.286437	1.35521	nan	0.000513179	2.23111e-06	4.73128
no	AKAP11	1435.24	0.375843	1.89006	nan	0.000290338	4.93448e-07	5.02884
no	BCLAF1	2743.02	0.227272	0.773506	nan	0.0102942	0.000665443	3.40343
no	RABEP1	1809.35	0.251447	0.704074	nan	0.0389769	0.0051088	2.80009
no	IKZF2	176.738	0.369904	1.85682	nan	0.000290338	5.17435e-07	5.01973
no	FAM13B	1873.68	0.313741	1.07368	nan	0.00991678	0.000621219	3.42218
no	ARID4A	821.475	0.260013	0.773177	nan	0.0272434	0.00294327	2.9736
no	ABCF2	437.361	0.192941	-0.570405	nan	0.0281667	0.00311281	-2.95637
no	UBA6	1168.19	0.276355	1.39867	nan	0.000290338	4.16723e-07	5.06116
no	PIAS1	1458.79	0.206488	0.811051	nan	0.00300697	8.57136e-05	3.92784
no	SLC4A7	1125.68	0.401252	1.99801	nan	0.000297532	6.37706e-07	4.97943
no	RNF19A	1506.39	0.286179	1.19543	nan	0.00167364	2.95106e-05	4.17721
no	ADSS2	1015.62	0.213044	0.579046	nan	0.0460221	0.00656843	2.71797
no	TBC1D23	939.795	0.218779	0.919214	nan	0.00157249	2.65084e-05	4.20156
no	ZZZ3	958.617	0.201459	0.868397	nan	0.00125759	1.6285e-05	4.31055
no	MFAP3	913.691	0.203355	0.660182	nan	0.0146179	0.00116856	3.24645
no	PI4K2B	455.4	0.28105	1.20047	nan	0.00135012	1.94255e-05	4.27139
no	MAT2B	1911.73	0.177813	0.571914	nan	0.0156628	0.00129821	3.21637
no	MTREX	1468.97	0.189483	0.55417	nan	0.0299618	0.00344846	2.92465
no	ZFYVE16	1084.63	0.417749	1.90221	nan	0.000735312	5.2767e-06	4.55347
no	SPDL1	210.532	0.175926	0.601638	nan	0.00995802	0.000626595	3.41983
no	STAU2	637.175	0.16003	0.585511	nan	0.0056887	0.00025344	3.65876
no	INPP4A	1470.39	0.178212	0.532731	nan	0.0263595	0.00279602	2.98932
no	RAB27B	40.4368	0.697629	3.23613	nan	0.000651991	3.50516e-06	4.63875
no	DCUN1D1	806.585	0.223363	0.900221	nan	0.00234558	5.57036e-05	4.03031
no	CNTLN	360.883	0.187323	0.638557	nan	0.0101858	0.000652355	3.40886
no	GEMIN8	548.033	0.175813	-0.526967	nan	0.0259059	0.00272369	-2.99732
no	YTHDC2	1028.33	0.262856	0.927422	nan	0.00772064	0.000418317	3.52825
no	ATOSA	773.839	0.284789	0.949604	nan	0.0120218	0.000854808	3.33441
no	ARAP2	324.239	0.433635	1.3595	nan	0.0190797	0.00171789	3.13511
no	C12orf4	722.419	0.185388	0.531679	nan	0.0339928	0.00413171	2.86793
no	GOPC	986.102	0.253205	0.846479	nan	0.0118245	0.000828598	3.34306
no	RRM2B	1510.04	0.287078	1.35464	nan	0.000530772	2.37364e-06	4.71869
no	CELF2	3095.37	0.20498	0.779729	nan	0.0039992	0.000142416	3.80393
no	FAM120A	4079.86	0.191925	0.576853	nan	0.025515	0.00265038	3.00562
no	KITLG	411.296	0.443348	1.51139	nan	0.0101858	0.000651943	3.40903
no	ERCC8	296.971	0.155083	0.894262	nan	8.66403e-05	8.10063e-09	5.76635
no	PTCD2	269.149	0.14275	0.659684	nan	0.00065637	3.8141e-06	4.62126
no	JKAMP	1236.78	0.170271	0.5552	nan	0.0142261	0.00111143	3.26069
no	PIK3CB	975.851	0.228883	0.71505	nan	0.0194957	0.0017836	3.12408
no	SIKE1	755.996	0.183914	0.578297	nan	0.0187244	0.00166435	3.14439
no	FNIP2	2627.72	0.333642	1.40364	nan	0.00156354	2.58751e-05	4.20703
no	AP5M1	862.063	0.207656	1.04776	nan	0.000290338	4.51945e-07	5.04567
no	ARID4B	1156.4	0.251948	0.88841	nan	0.00774928	0.000421613	3.52617
no	OPN3	310.709	0.722571	2.50358	nan	0.00890172	0.000530583	3.46482
no	KIF1B	2312.16	0.231156	0.721179	nan	0.0197137	0.00180925	3.11988
no	GALC	1591.73	0.332025	1.03319	nan	0.0200902	0.00185959	3.11179
no	TAB2	2900.76	0.203423	0.619013	nan	0.0233813	0.0023424	3.04299
no	KMT2C	2592.6	0.309462	0.834993	nan	0.0480263	0.00697134	2.69821
no	PUM2	3053.24	0.208461	0.856681	nan	0.00195124	3.96433e-05	4.10955
no	ZFR	2346.81	0.242315	0.974428	nan	0.00240374	5.78712e-05	4.02133
no	ZNF280C	97.379	0.348037	1.16516	nan	0.0116779	0.000814524	3.34781
no	RC3H2	1474.22	0.191137	0.628652	nan	0.0133826	0.00100537	3.28902
no	SOAT1	2146.95	0.366511	1.07902	nan	0.0288677	0.00323961	2.94404
no	ATP11B	1420.12	0.242403	0.860713	nan	0.00734992	0.000384143	3.55074
no	CDK14	553.747	0.237265	0.894483	nan	0.00433831	0.000163262	3.76998
no	PPP1R12A	3041.37	0.368415	1.16294	nan	0.018104	0.00159619	3.1566
no	CROCC	1326.59	0.211349	-0.732489	nan	0.00889085	0.000528688	-3.46578
no	CDK17	685.928	0.316017	1.11319	nan	0.00780012	0.000427364	3.52258
no	PTPRU	949.817	0.22048	-0.634417	nan	0.0333051	0.0040092	-2.87744
no	QSER1	666.46	0.284232	1.25664	nan	0.000941673	9.81689e-06	4.42117
no	BCAT1	3569.98	0.464337	1.45894	nan	0.0187931	0.00167803	3.14199
no	HDAC7	4265.41	0.157178	-0.566549	nan	0.00649872	0.000312753	-3.6045
no	TNK2	2973.26	0.187732	-0.572773	nan	0.0230009	0.00228063	-3.05102
no	MON2	1566.44	0.25504	0.831763	nan	0.0142136	0.001109	3.26131
no	WAPL	1528.1	0.194155	0.812474	nan	0.00165105	2.85582e-05	4.18467
no	VMP1	5559.44	0.209754	0.610021	nan	0.0311217	0.00363433	2.90827
no	APPBP2	1016.04	0.211528	0.804373	nan	0.0040076	0.000143135	3.80269
no	BICRA	579.916	0.197262	-0.793558	nan	0.00239264	5.74921e-05	-4.02287
no	ST3GAL6	694.962	0.263358	0.897537	nan	0.0102021	0.000654292	3.40805
no	TAF2	720.245	0.277251	0.744271	nan	0.0493481	0.0072646	2.68446
no	SLC12A2	358.421	0.307287	1.19979	nan	0.00317609	9.4432e-05	3.90447
no	BTBD1	1857.76	0.196407	0.724731	nan	0.00525513	0.000224297	3.68995
no	CHI3L2	641.479	0.827574	-2.46035	nan	0.0272652	0.00294932	-2.97297
no	PMS1	399.955	0.174257	0.524473	nan	0.0252718	0.00261449	3.00977
no	CALCRL	2312.91	0.407075	1.30343	nan	0.016286	0.00136509	3.20193
no	BLTP3A	1004.26	0.310426	0.921181	nan	0.0275761	0.00300257	2.96747
no	GNAI3	2281.81	0.166592	0.663841	nan	0.00262644	6.75303e-05	3.98482
no	WDR3	564.065	0.140513	0.507521	nan	0.00639357	0.000303939	3.61192
no	PKN2	975.479	0.32842	1.62135	nan	0.000314218	7.9413e-07	4.9368
no	DGKA	1916.67	0.142036	-0.500526	nan	0.00777401	0.000425206	-3.52392
no	ANKRD44	1258.71	0.287427	1.17285	nan	0.00208499	4.4934e-05	4.08053
no	SLK	2330.48	0.251364	0.759901	nan	0.0245951	0.00250194	3.02311
no	CYB5R4	879.916	0.309589	1.09101	nan	0.00777401	0.000424996	3.52406
no	FAM107B	2790.85	0.229371	0.655428	nan	0.0347028	0.00426991	2.8575
no	SLC9A7	591.439	0.3179	0.932929	nan	0.0293576	0.00333912	2.93466
no	ZBTB11	620.314	0.307141	1.33947	nan	0.0011139	1.29418e-05	4.36109
no	LRRC40	321.473	0.337801	1.32725	nan	0.00300697	8.52639e-05	3.9291
no	THUMPD1	1473.2	0.237205	0.847022	nan	0.00705449	0.000355841	3.57084
no	KIF26A	240.789	0.553793	-1.48608	nan	0.0494642	0.00728633	-2.68347
no	ARFGEF1	1341.16	0.215175	0.901122	nan	0.00164582	2.816e-05	4.18786
no	MYO9A	1310.03	0.289126	0.890488	nan	0.0216044	0.0020705	3.07993
no	TRAM1	5032.35	0.282769	1.38338	nan	0.000327263	9.96835e-07	4.89226
no	CACNB1	706.406	0.201022	-0.787135	nan	0.00310046	9.01542e-05	-3.91567
no	IDH3G	2329	0.234675	-0.629013	nan	0.0497521	0.00735426	-2.68036
no	ROCK1	3622.79	0.299533	0.956632	nan	0.0166501	0.00140443	3.19374
no	CBFB	1164.28	0.270628	0.980071	nan	0.00625376	0.000292939	3.62147
no	PLEKHH3	1221.28	0.290944	-0.864964	nan	0.0272652	0.00294945	-2.97296
no	MEF2A	5040.14	0.350533	1.13098	nan	0.0153208	0.0012534	3.22644
no	ACSL4	1906.94	0.29272	1.19915	nan	0.00199771	4.19323e-05	4.09657
no	GPKOW	812.117	0.182687	-0.540794	nan	0.0279478	0.00307424	-2.96022
no	KIF2A	807.127	0.206778	0.665162	nan	0.0156488	0.00129633	3.21679
no	PPP2R5B	1492.18	0.183165	-0.61041	nan	0.0120701	0.000860495	-3.33256
no	VPS35	3101.08	0.117287	0.557874	nan	0.000463101	1.97009e-06	4.75647
no	GAL	145.477	1.08374	4.04765	nan	0.00471498	0.000187797	3.73489
no	RORA	633.26	0.377208	1.31648	nan	0.00845993	0.000482894	3.49007
no	MAPK6	853.638	0.259244	1.20383	nan	0.000646845	3.42344e-06	4.64363
no	RAB27A	1286.05	0.186352	0.643454	nan	0.00916504	0.000554594	3.4529
no	EXOC5	1428.01	0.26784	1.18897	nan	0.000920179	9.03359e-06	4.4391
no	JMJD6	997.159	0.185655	-0.760142	nan	0.00200333	4.23311e-05	-4.09437
no	GBA2	2341.93	0.152175	-0.613367	nan	0.00234558	5.56173e-05	-4.03067
no	RAD18	239.665	0.131249	0.505746	nan	0.00361237	0.000116523	3.85333
no	ATP2B1	1444.16	0.310491	1.19075	nan	0.00373003	0.000125534	3.83506
no	MGAT4A	2111.95	0.340161	1.05142	nan	0.021139	0.00199522	3.09094
no	SNX13	1009	0.28156	1.46267	nan	0.000175288	2.04862e-07	5.19487
no	SEL1L	4481.47	0.278284	1.35036	nan	0.000352509	1.21947e-06	4.85245
no	HLTF	608.485	0.556277	2.09612	nan	0.0043446	0.000164475	3.76813
no	TFRC	3402.77	0.472751	1.39382	nan	0.0286095	0.00319518	2.94831
no	AFF4	2870.35	0.325596	1.1747	nan	0.00644988	0.000308759	3.60784
no	UBE2D1	436.957	0.352331	1.60637	nan	0.00072443	5.13331e-06	4.55926
no	PALS1	638.517	0.222883	0.921481	nan	0.00184072	3.55925e-05	4.13437
no	TRHDE	23.9182	0.969928	4.39313	nan	0.000771751	5.91684e-06	4.52934
no	TRNT1	346.984	0.172562	0.728529	nan	0.0015111	2.42302e-05	4.22185
no	PICALM	8975.04	0.184948	0.696068	nan	0.00438011	0.000167497	3.76358
no	EED	452.009	0.132804	0.572782	nan	0.00125279	1.61058e-05	4.313
no	ATP2A3	3399.51	0.227793	-0.730169	nan	0.0161447	0.00134873	-3.2054
no	DPP8	1323.7	0.218803	0.954112	nan	0.0011139	1.29706e-05	4.3606
no	LMAN1	2749.7	0.247159	1.01718	nan	0.00194415	3.86344e-05	4.1155
no	ACTR6	377.643	0.240763	0.847902	nan	0.00781194	0.000428742	3.52173
no	SEMA3C	1652.55	0.401301	1.80285	nan	0.000838565	7.03917e-06	4.4925
no	SLC25A40	344.196	0.326984	1.56718	nan	0.000418749	1.64438e-06	4.79284
yes	FNDC3B	3387.61	0.288226	1.13691	concordant	0.00289552	7.99694e-05	3.94449
no	FRYL	1958.3	0.273262	0.873931	nan	0.0164555	0.00138315	3.19814
no	PLD1	954.616	0.182519	0.529697	nan	0.0314228	0.00370621	2.90214
no	DLG1	1384.49	0.217268	0.770451	nan	0.00741461	0.00039099	3.54609
no	RBM7	445.392	0.223745	0.647498	nan	0.0320672	0.0038047	2.89392
no	TPD52	233.563	0.375536	1.3083	nan	0.00856835	0.00049432	3.48382
no	TRAF4	351.634	0.21879	-0.919142	nan	0.00157249	2.65701e-05	-4.20103
no	NT5C2	1783.16	0.489172	1.49239	nan	0.0230033	0.00228194	3.05085
no	MBNL3	370.538	0.395961	1.44655	nan	0.00576016	0.000258916	3.65328
no	TM9SF3	4890.62	0.21279	0.753583	nan	0.0075002	0.000397958	3.54143
no	DNAJC10	4003.61	0.19508	0.562746	nan	0.0327256	0.00391802	2.88469
no	USP33	1452.89	0.228146	0.825785	nan	0.00626898	0.000295118	3.61955
no	FAM76B	353.999	0.298425	1.10436	nan	0.00512667	0.00021506	3.70064
no	PIAS2	619.526	0.142409	0.549073	nan	0.00359978	0.000115441	3.85561
no	NEBL	35.0319	0.507109	1.62166	nan	0.0164634	0.00138459	3.19784
no	ACER3	1188.54	0.307312	1.20343	nan	0.00310046	9.00339e-05	3.91599
no	N4BP2	192.502	0.347463	1.6447	nan	0.000513179	2.20731e-06	4.73345
no	TIGAR	243.005	0.2612	0.816971	nan	0.0193557	0.00176145	3.12776
no	ZCWPW1	213.788	0.196126	-0.560657	nan	0.0346234	0.00425429	-2.85866
no	ITCH	1744.05	0.22654	0.985164	nan	0.00113518	1.36916e-05	4.34875
no	SLC1A3	2448.12	0.507947	1.59102	nan	0.0191774	0.00173472	3.13225
no	CDC14A	163.989	0.314634	0.935622	nan	0.0272434	0.00294251	2.97368
no	SENP1	444.552	0.177367	0.584855	nan	0.0131354	0.000975741	3.29743
no	CIC	4292.44	0.192764	-0.556214	nan	0.0326576	0.00390835	-2.88547
no	STX7	3521.35	0.160254	0.649853	nan	0.0022088	5.01047e-05	4.05514
no	CRYBG3	591.802	0.518536	2.11452	nan	0.00209356	4.54491e-05	4.07788
no	RFX3	216.239	0.278461	1.09215	nan	0.0030487	8.77821e-05	3.9221
no	RIF1	1092.59	0.252904	1.12363	nan	0.000908381	8.8753e-06	4.4429
no	SLC4A4	98.8036	0.391393	1.11454	nan	0.0353169	0.00440491	2.84761
no	SESN1	1183.31	0.181703	0.627393	nan	0.00916504	0.000554702	3.45285
no	COL5A3	726.581	0.38529	-1.47496	nan	0.00380353	0.00012909	-3.82819
no	CPOX	363.489	0.195753	0.611683	nan	0.0194703	0.00177946	3.12477
no	MOK	290.967	0.188538	-0.685129	nan	0.00605043	0.000279172	-3.6339
no	RBL1	222.714	0.232887	0.822744	nan	0.00762184	0.000411176	3.5328
no	RSBN1	526.233	0.289467	0.957417	nan	0.0128412	0.000941283	3.30751
no	OSTM1	1474.33	0.235103	1.14437	nan	0.000344025	1.13003e-06	4.86753
no	PCNP	3059.82	0.267599	0.799767	nan	0.0263912	0.00280186	2.98868
no	ZNF510	443.807	0.145952	0.545912	nan	0.00462519	0.000183772	3.74034
no	ZNF506	573.486	0.171842	0.696731	nan	0.0022088	5.02466e-05	4.05448
no	FYB1	2195.16	0.441461	1.18514	nan	0.0493481	0.00726216	2.68458
no	STRADB	455.989	0.168669	0.640518	nan	0.00403976	0.000146172	3.79748
no	BZW1	3482.38	0.185575	0.634391	nan	0.00998934	0.000629612	3.41853
no	ME2	2191.69	0.35301	0.979859	nan	0.0409523	0.00550791	2.77572
no	C5orf22	424.585	0.200739	0.763876	nan	0.0039914	0.000141624	3.80532
no	CCNT2	1092.02	0.255313	1.03242	nan	0.00227328	5.2605e-05	4.04374
no	FAM135A	327.226	0.336377	1.57241	nan	0.000591487	2.94585e-06	4.67456
no	GSK3B	1450.11	0.171434	0.736434	nan	0.00128606	1.74115e-05	4.29574
no	XPO1	3467.59	0.242325	0.904897	nan	0.00471622	0.000188287	3.73423
no	RNF13	3002.24	0.278387	0.93125	nan	0.011774	0.000822326	3.34517
no	DOP1A	802.733	0.292076	0.784242	nan	0.0493067	0.00725159	2.68506
no	TUT7	983.838	0.228317	0.745541	nan	0.0141128	0.00109322	3.26537
no	TNPO1	2404.7	0.276182	1.3758	nan	0.000297532	6.30981e-07	4.98149
no	DIS3	1123.57	0.212131	1.01542	nan	0.000426587	1.6951e-06	4.78674
no	PDS5B	862.796	0.229885	0.734021	nan	0.0166591	0.00140805	3.193
no	ZNF264	891.808	0.190135	0.521487	nan	0.0437819	0.00609316	2.74273
no	CHMP2B	1278.45	0.213674	0.59901	nan	0.0387142	0.00505695	2.80338
no	ZMPSTE24	1824.84	0.265665	0.815209	nan	0.0221738	0.00215094	3.06856
no	REST	849.282	0.295268	1.32262	nan	0.000856309	7.48545e-06	4.4794
no	RAB10	3742.86	0.2253	1.09517	nan	0.000344025	1.16836e-06	4.86093
no	ATRX	1884.52	0.314662	1.40307	nan	0.000876385	8.23493e-06	4.45898
no	MYNN	372.893	0.243816	0.778659	nan	0.0166501	0.00140496	3.19363
no	SCAMP1	1193.09	0.293723	1.34957	nan	0.000686739	4.33406e-06	4.59468
no	HACE1	368.248	0.298443	0.857155	nan	0.0336647	0.00407767	2.87209
no	SEH1L	655.838	0.171638	0.64935	nan	0.00418608	0.000154794	3.78325
no	WDFY1	1235.83	0.256316	1.28214	nan	0.000295746	5.66855e-07	5.00218
no	SLC25A24	1066.64	0.395574	1.76928	nan	0.000865067	7.72417e-06	4.47269
no	CPNE3	2567.93	0.265563	0.915599	nan	0.00925831	0.000565254	3.44776
no	EPS15	2935.79	0.195339	0.840523	nan	0.00127882	1.68588e-05	4.30289
no	MAST2	2549.83	0.171513	-0.503175	nan	0.0294321	0.00334897	-2.93375
no	SNX10	647.443	0.570092	1.83992	nan	0.0152861	0.00124913	3.22742
no	ERO1B	503.29	0.200076	0.763409	nan	0.00392193	0.000135858	3.81559
no	ZFAND6	1480.64	0.154152	0.657828	nan	0.00136023	1.97762e-05	4.2674
no	MTMR2	1474.47	0.191975	0.562982	nan	0.029467	0.00336163	2.93258
no	PPP1R15A	6349.36	0.283851	-1.47648	nan	0.000175288	1.97568e-07	-5.20161
no	SRRT	3386.44	0.17701	-0.610504	nan	0.00924516	0.000562722	-3.44897
no	NLK	457.418	0.193109	0.748253	nan	0.0034383	0.000106729	3.87476
no	LPCAT2	1474.59	0.282419	1.00211	nan	0.00737251	0.00038773	3.5483
no	SF3B2	7226.81	0.148246	-0.51908	nan	0.00821336	0.000462676	-3.50148
no	DNM1L	1757.83	0.163961	0.659616	nan	0.00239264	5.74605e-05	4.023
no	RFX2	787.055	0.286632	-0.945661	nan	0.013093	0.000969533	-3.29922
no	ALG6	192.013	0.267488	1.11071	nan	0.00178199	3.29058e-05	4.15236
no	CNOT3	1422.66	0.133878	-0.51281	nan	0.00377453	0.000127922	-3.83042
no	PTPN4	416.152	0.212256	0.667208	nan	0.0187314	0.0016699	3.14341
no	TGDS	263.007	0.193318	0.739584	nan	0.00382049	0.00013038	3.82574
no	PPP1R13B	578.653	0.195021	-0.639197	nan	0.0137228	0.00104703	-3.27757
no	P2RX7	990.338	0.556163	1.69273	nan	0.0233459	0.00233775	3.04359
no	ESF1	434.794	0.2419	0.713207	nan	0.0286095	0.0031947	2.94835
no	RBBP9	736.914	0.184174	0.788861	nan	0.00132212	1.84186e-05	4.28325
no	ZNF302	945.749	0.206565	0.708393	nan	0.0097369	0.000604943	3.42939
no	RBM41	492.353	0.199918	0.78906	nan	0.00288473	7.9161e-05	3.94693
no	LAG3	139.73	0.374378	-1.21218	nan	0.0149431	0.00120433	-3.23785
no	DDX24	6324.31	0.162432	-0.501296	nan	0.0213396	0.00202744	-3.08618
no	ZBTB25	520.486	0.190834	0.628416	nan	0.0132604	0.000991226	3.29301
no	RCOR1	733.467	0.230673	0.677334	nan	0.0292951	0.00332105	2.93634
no	GPATCH2L	1402.83	0.189541	0.731876	nan	0.00353738	0.000112781	3.86131
no	SPTLC1	1664.25	0.176618	0.571716	nan	0.0149776	0.00120781	3.23703
no	PAPOLA	3767.65	0.178315	0.73912	nan	0.00180869	3.39782e-05	4.14502
no	IRAK3	1306.14	0.271121	0.818595	nan	0.0247801	0.00253363	3.0193
no	THPO	19.5971	0.35413	-0.968858	nan	0.0443257	0.00622136	-2.73588
no	RAB11FIP3	2541.51	0.215543	-0.626096	nan	0.0313595	0.00367555	-2.90474
no	PLEKHG2	3054.81	0.216177	-0.7366	nan	0.0102036	0.000655883	-3.40739
no	EXOC1	1156.23	0.209443	0.829162	nan	0.00279743	7.53015e-05	3.95888
no	OSBPL8	2096.05	0.396067	2.15957	nan	0.000143491	4.96559e-08	5.45254
no	NRCAM	100.948	0.493464	1.73414	nan	0.00794505	0.000441056	3.51422
no	WDR7	769.627	0.201324	0.618628	nan	0.0219674	0.00212065	3.07279
no	CMTM6	2378.73	0.301805	0.966966	nan	0.0162178	0.00135559	3.20394
no	MYO15A	108.606	0.263616	-0.721429	nan	0.0442844	0.00620656	-2.73666
no	G2E3	297.792	0.314842	1.27051	nan	0.00233206	5.45104e-05	4.0354
no	HECTD1	2867.51	0.196264	0.630207	nan	0.0159215	0.00132263	3.21102
no	TRPM7	1361.85	0.25144	1.00685	nan	0.00249154	6.21918e-05	4.00434
no	SNAP23	1409.07	0.529676	1.76693	nan	0.0119891	0.000850355	3.33586
no	GPATCH2	341.527	0.170406	0.523321	nan	0.0220554	0.00213326	3.07102
no	NUP50	1283.38	0.1928	0.589752	nan	0.0225887	0.00222172	3.05887
no	ECHDC1	1158.02	0.152393	0.53088	nan	0.00856835	0.00049469	3.48362
no	FMO2	7306.29	0.377497	1.15564	nan	0.0224779	0.00220355	3.06133
no	SUCO	707.156	0.229494	0.910496	nan	0.00275083	7.26575e-05	3.96741
no	MAP3K1	791.715	0.385681	1.61212	nan	0.0016721	2.91593e-05	4.17993
no	TMEM38B	236.578	0.275327	0.945785	nan	0.0095904	0.000592255	3.43514
no	PSMD5	1027.63	0.142457	0.592184	nan	0.00176464	3.22553e-05	4.15693
no	CRAT	1866.28	0.182532	-0.514557	nan	0.0375545	0.00481743	-2.81899
no	BTAF1	1689.2	0.268312	1.06765	nan	0.00266111	6.91681e-05	3.97913
no	IKZF5	513.091	0.277972	0.864106	nan	0.0202561	0.00187969	3.10861
no	SRPK1	570.559	0.327596	1.18398	nan	0.00637615	0.000301355	3.61413
no	HSP90AB1	30214.8	0.179406	-0.642142	nan	0.00691385	0.000344545	-3.57928
no	ZNF184	195.534	0.189842	0.611445	nan	0.0155137	0.00127831	3.22081
no	SIRT1	679.722	0.309468	0.903085	nan	0.0304048	0.00352076	2.91818
yes	SH3GLB1	4274.85	0.139124	0.611503	concordant	0.00103917	1.10587e-05	4.39536
no	SCD	7978.53	0.636377	2.12453	nan	0.0119415	0.000842397	3.33847
no	ERMP1	659.287	0.216504	0.641169	nan	0.027873	0.00306176	2.96147
no	RAB18	2108.21	0.239446	1.15817	nan	0.000359637	1.31899e-06	4.83687
no	FBXL19	601.833	0.162535	-0.5477	nan	0.0110842	0.000752386	-3.36974
no	CEP170B	1870.42	0.235877	-0.656493	nan	0.040273	0.00538266	-2.78319
no	IZUMO4	71.4299	0.293907	-0.832066	nan	0.0366669	0.00463952	-2.83105
no	ZDHHC8	1638.56	0.161476	-0.535181	nan	0.0126703	0.000918689	-3.31431
no	CABIN1	3788.82	0.174972	-0.510651	nan	0.0303881	0.00351741	-2.91848
no	TBC1D10A	632.998	0.193819	-0.541909	nan	0.0392842	0.00517471	-2.79595
no	RNF215	462.581	0.145492	-0.536871	nan	0.00525513	0.000224226	-3.69003
no	YPEL1	202.389	0.404792	1.13699	nan	0.0383274	0.00497212	2.80883
no	MAPK1	4748.14	0.191849	0.550327	nan	0.0339541	0.0041237	2.86854
no	TOP3B	200.991	1.45717	5.73305	nan	0.00296895	8.34154e-05	3.93437
no	ANKRD54	618.739	0.181886	-0.556556	nan	0.0225519	0.00221397	-3.05992
no	CHKB	49.9371	0.265204	-0.738343	nan	0.0401796	0.00536831	-2.78406
no	THOC5	1191.57	0.189814	-0.563222	nan	0.0275761	0.003005	-2.96723
no	CHADL	47.0699	0.297022	-0.811745	nan	0.0445276	0.00627709	-2.73294
no	2 SOS	1307.79	0.24564	0.834136	nan	0.0104868	0.00068438	3.39576
no	NIN	1773.45	0.220824	0.774237	nan	0.0081222	0.000454684	3.50612
no	TRIM9	29.2155	0.562686	1.54101	nan	0.0441636	0.00616899	2.73866
no	GNPNAT1	482.368	0.434836	1.33596	nan	0.0219913	0.00212398	3.07233
no	DDHD1	834.153	0.287944	1.05526	nan	0.00559697	0.000247522	3.66481
no	CNIH1	2066.72	0.174011	0.670064	nan	0.00363394	0.000117784	3.85069
no	TMED8	687.006	0.25409	0.869226	nan	0.00993775	0.000624048	3.42094
no	PPM1A	1766.44	0.198475	0.617077	nan	0.0202333	0.00187662	3.10909
no	GALNT16	442.751	0.503219	-1.57752	nan	0.0190854	0.00171943	-3.13485
no	HIF1A	5710	0.410178	1.11734	nan	0.0454035	0.00644892	2.72404
no	DICER1	1813.5	0.276756	1.30646	nan	0.000530772	2.35148e-06	4.7206
no	PCNX1	1750.94	0.194136	0.743017	nan	0.00380963	0.000129555	3.8273
no	GSKIP	439.791	0.242081	0.858651	nan	0.00740349	0.000389712	3.54695
no	RPS6KA5	165.824	0.277228	0.919768	nan	0.0125974	0.00090751	3.31773
no	ARHGAP5	986.69	0.549811	2.74503	nan	0.000297532	5.95465e-07	4.99268
no	REC8	284.796	0.296219	-0.930029	nan	0.0189165	0.0016914	-3.13967
no	SEC23A	2831.45	0.317883	1.08719	nan	0.00995629	0.000626021	3.42008
no	NFATC4	1438.01	0.314704	-0.988099	nan	0.0189165	0.00169079	-3.13977
yes	MMP9	23491	0.917327	2.50695	discordant	0.0445276	0.00627812	2.73289
no	PABPC1L	736.068	0.226213	-0.668897	nan	0.0281397	0.0031072	-2.95693
no	STK4	1897.28	0.262081	0.914983	nan	0.00843042	0.000480815	3.49122
no	NELFCD	473.652	1.86425	8.25423	nan	0.000937453	9.52662e-06	4.42765
no	PRELID3B	986.214	0.182442	0.62609	nan	0.00966832	0.000599778	3.43171
no	USP14	1726.53	0.158066	0.534604	nan	0.0107545	0.000719201	3.38215
no	METTL4	250.498	0.156054	0.56958	nan	0.00577958	0.000262352	3.64989
no	SMCHD1	1596.44	0.268106	1.02874	nan	0.00373003	0.000124505	3.83708
no	ANKRD12	1372.41	0.244425	1.1486	nan	0.000558643	2.61158e-06	4.69922
no	POLI	671.145	0.231444	0.649328	nan	0.038553	0.00502301	2.80555
no	MIB1	1384.99	0.397723	1.50864	nan	0.00408378	0.00014872	3.7932
no	RIOK3	1883.64	0.170183	0.576446	nan	0.0106878	0.000706058	3.38722
no	NXT2	219.853	0.286755	1.41075	nan	0.000314218	8.66667e-07	4.91972
no	PRPS2	618.133	0.192308	0.60812	nan	0.0178721	0.00156572	3.16222
no	MOSPD1	289.419	0.191364	0.877243	nan	0.000706553	4.55819e-06	4.58416
no	AMMECR1	176.188	0.223134	0.634591	nan	0.035573	0.00445515	2.844
no	STAG2	2060.68	0.281475	1.23379	nan	0.00105204	1.16901e-05	4.38329
no	ATP11C	803.253	0.257518	0.910989	nan	0.00755126	0.000403809	3.53758
no	FMR1	1049.25	0.266667	0.862537	nan	0.0150394	0.00121852	3.23451
no	EMD	1930.31	0.201757	-0.591508	nan	0.0294977	0.00337021	-2.93178
no	MAGT1	2590.88	0.216892	0.826246	nan	0.00396143	0.000139264	3.80947
no	EEA1	1019.36	0.380201	1.80971	nan	0.000460416	1.93714e-06	4.75987
no	RP2	629.72	0.325476	0.893417	nan	0.0436178	0.00605197	2.74495
no	USP11	3077.73	0.21144	-0.624186	nan	0.0284215	0.00315647	-2.95207
no	ARMCX3	1997.44	0.191137	0.586894	nan	0.0220803	0.00213671	3.07054
no	NDFIP2	315.733	0.256441	0.834528	nan	0.0144121	0.00113685	3.25427
no	FNDC3A	2418.48	0.329423	1.52689	nan	0.000652465	3.56872e-06	4.63504
no	KPNA3	1231.36	0.253021	1.01866	nan	0.00237032	5.67344e-05	4.026
no	VWA8	602.754	0.23894	0.792561	nan	0.0126148	0.000909946	3.31698
no	DGKH	773.875	0.311339	1.32221	nan	0.00141383	2.1679e-05	4.24686
no	KATNAL1	670.94	0.230539	0.828795	nan	0.00663322	0.000324359	3.59503
no	INTS6	658.359	0.204248	0.599443	nan	0.0293486	0.00333673	2.93488
no	CENPT	1573.26	0.210083	-0.594058	nan	0.0368842	0.00468797	-2.82773
no	TSNAXIP1	54.3954	0.262853	-1.00088	nan	0.00397241	0.00014024	-3.80774
no	NFAT5	1313.15	0.487062	1.80016	nan	0.00518863	0.00021907	3.69595
no	ARL2BP	780.576	1.29436	5.4783	nan	0.00147102	2.31181e-05	4.23243
no	CRISPLD2	425.22	0.572138	-1.72583	nan	0.0249002	0.00255742	-3.01646
no	TSC2	3240.24	0.17486	-0.548551	nan	0.0190103	0.00170632	-3.13709
no	RBL2	2912.77	0.346629	1.02478	nan	0.0281667	0.00311239	2.95641
no	CCP110	553.369	0.300205	1.15984	nan	0.00351917	0.000111778	3.86349
no	CORO2B	162.496	0.336988	-1.07119	nan	0.0172437	0.00147925	-3.17872
no	GABPB1	366.033	0.177607	0.622293	nan	0.00816496	0.000458732	3.50376
no	DMXL2	1703.48	0.474595	1.84503	nan	0.00331651	0.000101243	3.88759
no	SLC30A4	392.917	0.245587	0.755538	nan	0.0217731	0.00209476	3.07646
no	BLOC1S6	1904.57	0.191076	0.686168	nan	0.006696	0.000329307	3.59108
no	PDGFRL	500.253	0.327923	-1.123	nan	0.00985087	0.000615708	-3.4246
no	ZDHHC2	867.466	0.245333	0.880621	nan	0.00669889	0.000331328	3.58949
yes	NBN	1150.6	0.236002	0.829403	concordant	0.00794505	0.000440771	3.51439
no	UBE2W	794.449	0.273766	1.03978	nan	0.0040354	0.000145826	3.79807
no	GDAP1	161.727	0.189532	0.647283	nan	0.0100485	0.000637455	3.41516
no	RAB2A	3241.24	0.172736	0.593992	nan	0.00948557	0.00058445	3.43873
no	ARMC1	769.887	0.249145	0.944756	nan	0.00409837	0.000149443	3.79199
no	TRPS1	1055.52	0.221326	0.717539	nan	0.0147872	0.00118693	3.242
no	SNX16	203.273	0.335033	1.21797	nan	0.00602166	0.000277563	3.63539
no	UBR5	2628.51	0.249886	0.72432	nan	0.0317161	0.00374823	2.89861
no	ERI1	417.483	0.191475	0.566307	nan	0.0281021	0.00310041	2.9576
no	MTMR9	611.265	0.230091	0.738349	nan	0.015983	0.00133223	3.20895
no	BNIP3L	4197.77	0.199593	0.920577	nan	0.00065637	3.983e-06	4.61227
no	TULP2	17.1954	0.584206	-1.78217	nan	0.0230116	0.00228391	-3.05059
no	CLASRP	1791.04	0.234353	-0.699055	nan	0.0267168	0.00285515	-2.98292
no	AMH	11.8258	0.447446	-1.27669	nan	0.0349815	0.00432711	-2.85328
no	TIMM44	811.14	0.139763	-0.581419	nan	0.00175864	3.18208e-05	-4.16003
no	NUMBL	1699.94	0.2407	-0.923808	nan	0.00373003	0.00012404	-3.838
no	PRKD2	1255.49	0.170828	-0.552462	nan	0.0150404	0.00122061	-3.23402
no	CACTIN	711.826	0.145217	-0.524413	nan	0.00639726	0.000304745	-3.61123
no	CCDC9	1053.53	0.192788	-0.881516	nan	0.00072443	4.81993e-06	-4.57248
no	PTPRS	1705.13	0.28425	-0.762406	nan	0.0496091	0.00731462	-2.68217
no	CYTH2	2137.2	0.187768	-0.793153	nan	0.00150472	2.39872e-05	-4.22412
no	ZNF175	404.748	0.156488	0.590609	nan	0.00427712	0.00016056	3.77414
no	PLPPR2	1530.69	0.20193	-0.648217	nan	0.0159452	0.00132684	-3.21011
no	PLEKHA4	3356.2	0.265368	-0.787016	nan	0.0276256	0.00301943	-2.96575
no	RAB3A	87.3318	0.235868	-0.898063	nan	0.00397241	0.000140393	-3.80748
no	ERF	1794.38	0.193726	-1.07182	nan	0.000143491	3.15429e-08	-5.53265
no	ZNF85	123.327	0.254625	1.04581	nan	0.00195532	4.00369e-05	4.10727
no	AVL9	892.105	0.217097	0.734236	nan	0.0107545	0.000719446	3.38206
no	RUNDC3B	38.711	0.478888	1.41296	nan	0.0284781	0.00317252	2.95051
no	CDK6	1411.95	0.203814	0.692974	nan	0.0103912	0.000673769	3.40004
no	BET1	437.402	0.161667	0.569658	nan	0.00777565	0.00042566	3.52364
no	POLR1F	490.261	0.205158	0.670404	nan	0.014029	0.0010841	3.26774
no	ITGB8	255.207	0.495117	2.01627	nan	0.00211855	4.65485e-05	4.07231
no	HBP1	1654.4	0.318359	0.93365	nan	0.029467	0.00336037	2.93269
no	DUS4L	67.4939	0.225219	0.63348	nan	0.0380723	0.00491232	2.81273
no	SP4	202.172	0.381642	1.69214	nan	0.000933323	9.25648e-06	4.43385
no	CBLL1	630.053	0.198436	0.628431	nan	0.017661	0.00154062	3.16692
no	MTPN	4575.42	0.234623	1.17794	nan	0.000290338	5.15227e-07	5.02055
no	TFEC	743.503	0.532637	1.5387	nan	0.0324102	0.00386662	2.88884
no	LMBR1	691.358	0.208693	0.78577	nan	0.00436267	0.000166422	3.76519
no	CPED1	2997.54	0.507054	1.43488	nan	0.0367197	0.00465712	2.82984
no	PLEKHA8	354.343	0.20797	0.815648	nan	0.0030487	8.78328e-05	3.92196
no	PDAP1	3506.59	0.181389	-0.512871	nan	0.0368842	0.00469178	-2.82747
no	FSCN3	7.87027	0.385131	-1.11012	nan	0.0329098	0.00394604	-2.88244
no	C1GALT1	721.178	0.357286	0.985557	nan	0.042464	0.0058076	2.75845
no	CLDN15	379.315	0.237137	-0.668822	nan	0.0374379	0.00479636	-2.8204
no	GLCCI1	353.059	0.34482	1.25068	nan	0.00615693	0.000286677	3.62705
no	TMEM106B	1196.97	0.343129	1.51464	nan	0.000968143	1.01381e-05	4.41421
yes	TSPAN13	331.192	0.640389	1.90066	discordant	0.0275678	0.00299765	2.96798
no	FKTN	582.16	0.238895	0.896959	nan	0.00451226	0.000173605	3.75462
no	FSD1L	131.98	0.37006	1.47591	nan	0.00260415	6.65448e-05	3.98831
no	SPIN1	2984.44	0.278472	0.831968	nan	0.0264482	0.00281161	2.98762
no	TMEM245	2543.39	0.279797	0.826038	nan	0.0284215	0.00315442	2.95228
no	MEGF9	1428.49	0.284685	0.771224	nan	0.0469104	0.00674784	2.70904
yes	TGFBR1	4243.65	0.286473	0.848887	concordant	0.0277694	0.00304424	2.96324
no	AK1	348.812	0.288764	-0.779225	nan	0.0480091	0.00696566	-2.69848
no	RIC1	1140.27	0.269257	0.814718	nan	0.0244334	0.00247978	3.0258
no	NPDC1	1696.89	0.29041	-0.853102	nan	0.029252	0.00330786	-2.93758
no	SHB	471.828	0.213944	-0.65565	nan	0.0223327	0.00217974	-3.06458
no	DVL1	1606.33	0.17227	-0.559355	nan	0.014608	0.0011664	-3.24697
no	CCNJ	273.781	0.223404	0.744	nan	0.0121534	0.000867575	3.33028
no	TRDMT1	298.209	0.213814	0.629464	nan	0.0288677	0.00324021	2.94398
no	ATE1	718.174	0.230849	0.984933	nan	0.00136093	1.985e-05	4.26657
yes	PLEKHA1	1306.65	0.293318	0.863888	concordant	0.0288114	0.00322716	2.94523
no	CCSER2	1908.3	0.257213	0.812462	nan	0.018031	0.0015847	3.15871
no	MINPP1	331.126	0.227212	0.685535	nan	0.0248539	0.00255151	3.01717
no	LIPA	13190.8	0.533461	1.72191	nan	0.0152823	0.00124739	3.22782
no	FBXW4	1951.33	0.235834	-0.665928	nan	0.0371687	0.00474709	-2.82371
no	TNKS2	2079.82	0.310913	1.28871	nan	0.00180869	3.39906e-05	4.14494
no	CPEB3	224.444	0.336401	1.04764	nan	0.0199746	0.0018441	3.11426
no	ANKRD26	213.247	0.229638	0.630858	nan	0.043465	0.00601085	2.74719
no	ACBD5	858.659	0.22188	0.704061	nan	0.0174344	0.00150791	3.17316
no	EDRF1	399.332	0.211122	0.617262	nan	0.0300266	0.00345872	2.92372
no	MTPAP	402.758	0.17012	0.630418	nan	0.00508804	0.000210781	3.70573
no	1,00 DKK	53.3373	0.56627	1.70349	nan	0.0253391	0.00262737	3.00827
no	TASOR2	1273.69	0.306784	0.876219	nan	0.0348255	0.00428827	2.85614
no	SHOC2	1383.73	0.221699	1.10293	nan	0.000297532	6.52758e-07	4.97492
no	TFAM	537.828	0.21844	1.00224	nan	0.000703249	4.47113e-06	4.58819
no	TBC1D12	656.176	0.265	1.03171	nan	0.00328021	9.89078e-05	3.89326
no	KRT23	20.2369	0.948142	2.59566	nan	0.0442283	0.00618837	2.73763
no	NUFIP2	2326.6	0.242322	0.910913	nan	0.00444313	0.00017053	3.75909
no	UBTF	3989.91	0.126217	-0.545381	nan	0.00124381	1.55343e-05	-4.32097
no	RAPGEFL1	184.79	0.213167	-0.601825	nan	0.0372089	0.00475396	-2.82325
no	RPS6KB1	841.656	0.200238	0.769977	nan	0.00366318	0.000120405	3.8453
no	INTS2	380.021	0.270554	0.852531	nan	0.0183831	0.00162681	3.15106
no	MED13	1835.35	0.302091	1.21846	nan	0.00234095	5.49682e-05	4.03343
no	RASD1	95.8524	0.559191	-1.67577	nan	0.0259408	0.00272856	-2.99677
no	CPD	1737.64	0.25498	1.175	nan	0.000658274	4.06209e-06	4.60818
no	MED31	102.95	0.283131	0.928759	nan	0.0136579	0.00103691	3.28032
no	LGALS3BP	12537.6	0.272169	-1.04445	nan	0.00373003	0.000124294	-3.8375
no	ASIC2	21.78	0.539411	-2.415	nan	0.000856309	7.56591e-06	-4.47711
no	DHX58	882.72	0.198085	-0.644562	nan	0.0144121	0.00113806	-3.25396
no	PRKAR1A	6372.91	0.243127	0.943194	nan	0.00338838	0.000104704	3.87942
no	MMD	694.862	0.367933	1.28118	nan	0.00860733	0.000497501	3.4821
no	MYH3	217.823	0.242553	-0.662689	nan	0.0445991	0.00629236	-2.73214
no	NAT9	998.489	0.185554	-0.624216	nan	0.0112449	0.000768021	-3.36407
no	CDR2L	944.958	0.168927	-0.552106	nan	0.0140094	0.00108193	-3.26831
no	TMEM33	1142.05	0.232861	1.08517	nan	0.000614416	3.15954e-06	4.66017
no	SLAIN2	1915.94	0.237626	0.670675	nan	0.0372942	0.0047666	2.8224
no	DCUN1D4	1062.95	0.270892	0.825038	nan	0.0232416	0.00232188	3.04564
no	USP46	531.336	0.253462	0.71574	nan	0.0371659	0.00474499	2.82385
no	UBE2D3	6161.37	0.159095	0.528872	nan	0.0123627	0.00088656	3.32425
no	CLCN3	1177.05	0.237807	0.894922	nan	0.00438097	0.000167735	3.76323
no	GALNT7	679.416	0.359395	1.74665	nan	0.000344025	1.17404e-06	4.85997
no	SEPSECS	370.578	0.248915	1.09311	nan	0.00104554	1.12561e-05	4.39152
no	TBC1D19	149.82	0.225761	0.951491	nan	0.0015417	2.50226e-05	4.2146
no	KLF3	2068.1	0.240691	0.879121	nan	0.00576315	0.00025972	3.65248
no	KLHL5	1471.53	0.181158	0.744345	nan	0.00195124	3.97709e-05	4.10881
yes	CRYAB	8827.76	0.434036	-1.1976	discordant	0.0424161	0.00579402	-2.75922
no	SC5D	887.042	0.292134	0.799016	nan	0.0443626	0.00623619	2.7351
no	ATG2A	1071.84	0.160662	-0.527442	nan	0.0135735	0.00102732	-3.28294
no	HPX	55.1971	0.266709	-0.76666	nan	0.0334711	0.00404639	-2.87452
no	TRIM3	1176.81	0.170222	-0.546464	nan	0.0159438	0.00132598	-3.2103
no	CEP164	1473.4	0.154187	-0.622325	nan	0.0023291	5.43321e-05	-4.03616
no	RNF141	2030.43	0.226227	0.65525	nan	0.0318618	0.00377438	2.89643
no	EIF4G2	25349.2	0.162114	0.585629	nan	0.00639357	0.000303325	3.61244
no	BIRC2	1376.13	0.174808	0.601782	nan	0.00938181	0.000576303	3.44253
no	UBE4A	1200.54	0.455332	1.63849	nan	0.0065844	0.000320124	3.59845
no	HIPK3	2935.59	0.349435	1.87258	nan	0.000143491	8.37421e-08	5.35887
no	SLC11A2	2274.77	0.22429	0.6147	nan	0.0439847	0.00613166	2.74066
no	PTGES3	5282.47	0.186864	0.532428	nan	0.0351962	0.00438188	2.84928
no	PPM1H	456.433	0.218538	0.669775	nan	0.0223327	0.00217814	3.0648
no	PARP11	318.774	0.21814	0.692558	nan	0.0173542	0.00149925	3.17483
no	RAD51AP1	94.2324	0.447525	1.2217	nan	0.0448003	0.00633542	2.7299
no	CREBL2	3455.87	0.195484	0.624092	nan	0.0166665	0.00141024	3.19255
no	NAA25	570.353	0.205299	0.690028	nan	0.0113052	0.000776369	3.36108
no	SLC38A1	956.01	0.295136	0.825289	nan	0.0392661	0.00516915	2.7963
no	FZD10	22.0561	0.66156	-1.82918	nan	0.041851	0.00569301	-2.76496
no	CAND1	2069.03	0.165304	0.687848	nan	0.00175864	3.16701e-05	4.16111
yes	IFNG	12.0668	0.5363	-1.70619	concordant	0.0171411	0.00146562	-3.18141
no	KRR1	698.883	0.256961	0.756126	nan	0.0289274	0.00325503	2.94257
no	BLTP3B	759.794	0.250563	0.880835	nan	0.00793882	0.000439046	3.51543
no	GNPTAB	2190.39	0.29436	1.04447	nan	0.00737251	0.000387737	3.54829
no	ATN1	8189.7	0.238412	-0.740453	nan	0.0203658	0.00189782	-3.10577
no	GOLT1B	968.306	0.282624	1.24035	nan	0.00104682	1.14024e-05	4.38871
no	HCFC2	641.885	0.259352	0.849025	nan	0.0138396	0.0010617	3.27364
no	C2CD5	1415.41	0.202545	0.946239	nan	0.000591487	2.98633e-06	4.67176
no	FGFR1OP2	1526.56	0.195283	0.644484	nan	0.0130699	0.000965992	3.30025
no	CEP85L	278.09	0.31498	1.537	nan	0.000337868	1.06264e-06	4.87967
no	ASF1A	387.944	0.168279	0.502881	nan	0.0264065	0.00280471	2.98837
no	MCM9	302.661	0.226585	0.849968	nan	0.00452678	0.000175989	3.7512
no	RNGTT	460.18	0.186629	0.799419	nan	0.00132212	1.84004e-05	4.28347
no	MAN1A1	2501.19	0.38192	1.57489	nan	0.00189958	3.72971e-05	4.12362
no	FBXO5	115.041	0.238513	0.697887	nan	0.0298939	0.00343365	2.92599
no	CILK1	1161.42	0.291626	0.852513	nan	0.03005	0.00346336	2.92331
no	ZNF451	931.754	0.191194	0.574244	nan	0.0256392	0.00266928	3.00346
no	FBXL4	522.378	0.211044	0.679606	nan	0.0155335	0.00128096	3.22021
no	CCNC	763.201	0.22023	0.815502	nan	0.00509725	0.000213105	3.70295
no	ASCC3	1185.69	0.210871	0.642859	nan	0.0231004	0.00229913	3.0486
no	MED23	930.979	0.27544	0.975726	nan	0.00748359	0.000396467	3.54242
no	SMAP1	537.953	0.540192	1.73853	nan	0.0156064	0.00128925	3.21836
no	C6orf62	3640.23	0.263059	0.817255	nan	0.0203443	0.00189167	3.10673
no	HECA	1721.02	0.240645	0.762804	nan	0.0175667	0.00152525	3.16984
no	PHACTR2	1627.6	0.277453	0.829478	nan	0.0263507	0.00279329	2.98961
no	PHF1	3411.41	0.218771	-0.802492	nan	0.00555907	0.000244286	-3.66818
no	QKI	4356.84	0.275467	1.12927	nan	0.00199146	4.14091e-05	4.09947
no	GUCA1B	84.4246	0.235218	-0.719571	nan	0.0225871	0.00221954	-3.05917
no	PRPF4B	1771.29	0.230239	0.935622	nan	0.00216148	4.83001e-05	4.0637
no	FBRSL1	1480.07	0.188465	-0.56044	nan	0.0272434	0.00294224	-2.97371
no	ERBIN	1663.26	0.247527	1.01383	nan	0.00199936	4.20604e-05	4.09586
no	NUDT12	241.733	0.249956	0.731332	nan	0.0298953	0.00343521	2.92585
no	MAN2A1	1815.27	0.330171	1.33932	nan	0.0022088	4.9824e-05	4.05645
no	NNT	1244.45	0.222795	0.801127	nan	0.00662623	0.000323397	3.5958
no	HBEGF	1019.78	0.514011	-1.42868	nan	0.0406115	0.00544475	-2.77947
no	LOX	1784.68	0.334136	0.939372	nan	0.0381802	0.00493351	2.81134
no	IK	3524.42	0.187331	-0.522049	nan	0.0400398	0.0053236	-2.78677
no	CERT1	1418.85	0.245724	1.07894	nan	0.00104554	1.12907e-05	4.39085
no	CLK4	847.072	0.192412	0.52214	nan	0.0464884	0.00665454	2.71365
no	CLINT1	1880.53	0.250761	0.715675	nan	0.0349725	0.00431707	2.85401
no	CNOT6	700.134	0.197477	0.627227	nan	0.0173191	0.00149217	3.1762
no	CCNG1	1917.66	0.251941	0.948628	nan	0.00436267	0.000166367	3.76527
no	FAM172A	642.429	0.233666	0.83513	nan	0.00699507	0.000351536	3.57402
no	LNPEP	2324.63	0.272244	0.915119	nan	0.0113052	0.000775493	3.3614
no	NUP155	598.125	0.153039	0.571272	nan	0.00472556	0.000189323	3.73285
no	NR3C1	2963.62	0.221825	0.668944	nan	0.0249341	0.0025644	3.01564
no	LIFR	811.255	0.383071	1.29796	nan	0.0106669	0.000703265	3.3883
no	TRIM23	415.507	0.312431	1.30322	nan	0.00169645	3.02951e-05	4.17124
no	TRAPPC13	433.399	0.169576	0.543236	nan	0.0162342	0.00135772	3.20349
no	SEC24A	807.607	0.34185	1.54491	nan	0.000790209	6.20612e-06	4.51924
no	TTC33	493.551	0.262157	0.936009	nan	0.00705599	0.00035641	3.57042
no	TCERG1	1187.15	0.191834	0.572857	nan	0.0265262	0.00282457	2.98621
no	SMAD5	1280.86	0.314258	1.30064	nan	0.0018218	3.49183e-05	4.13876
no	CPEB4	1438.12	0.384349	1.68427	nan	0.00105204	1.17516e-05	4.38215
no	DBN1	2762.84	0.270509	-0.754743	nan	0.0396899	0.00526947	-2.79008
no	EHHADH	179.728	0.218184	0.731287	nan	0.0115771	0.00080316	3.3517
yes	SMC4	846.227	0.406554	1.42461	concordant	0.00816496	0.000458142	3.50411
no	CRBN	1016.17	0.19311	0.627038	nan	0.014608	0.00116608	3.24705
no	6,00 ARL	212.369	0.314741	1.12942	nan	0.00671998	0.000332685	3.58842
no	KPNA1	1408.16	0.243091	0.810226	nan	0.0120585	0.000859104	3.33301
no	UBE3A	1668.43	0.235163	1.06238	nan	0.000790889	6.25399e-06	4.51762
no	SLC25A36	1303.1	0.280115	1.21244	nan	0.0012125	1.50209e-05	4.32838
no	XRN1	1046.67	0.291297	1.17417	nan	0.00234558	5.55768e-05	4.03084
no	KAT2B	1364.14	0.295865	0.926824	nan	0.0191774	0.00173271	3.13259
no	PDCD10	863.403	0.171406	0.563294	nan	0.0134621	0.00101508	3.28631
no	WNT5A	64.5632	0.605026	2.11478	nan	0.00834186	0.000473424	3.49536
no	PRKAR2A	1798.25	0.171583	0.50759	nan	0.028066	0.00309366	2.95827
no	ACAP2	1324.41	0.340286	1.77668	nan	0.000165392	1.77832e-07	5.22113
no	ECT2	216.697	0.380038	1.10399	nan	0.031353	0.00367307	2.90495
no	GNB4	2453.79	0.39909	1.74934	nan	0.00105204	1.16883e-05	4.38332
no	SNX4	749.357	0.160082	0.729849	nan	0.00072443	5.13472e-06	4.55921
no	FRMD4B	2893.21	0.240085	0.742106	nan	0.021139	0.00199478	3.09101
no	ATP6V1A	2178.24	0.346096	1.25394	nan	0.00623341	0.000291112	3.62308
no	NEK11	172.423	0.169846	-0.653624	nan	0.00363939	0.000118926	-3.84833
no	PLSCR4	2338.33	0.473864	1.31588	nan	0.0408426	0.00548768	2.77692
no	ACVR2B	239.004	0.218527	0.810576	nan	0.00503534	0.000207854	3.70927
no	COMMD2	913.36	0.143539	0.601739	nan	0.00162382	2.76318e-05	4.19215
no	KLHL24	1062.24	0.244042	0.96901	nan	0.00271832	7.16719e-05	3.97067
no	SSR3	4369.32	0.135522	0.610241	nan	0.000810087	6.70307e-06	4.50291
no	CLCN2	148.495	0.245264	-0.684236	nan	0.039712	0.00527427	-2.78979
no	MOB1A	4169.21	0.207352	0.777439	nan	0.00453617	0.000177282	3.74937
no	RTKN	463.579	0.211888	-0.73002	nan	0.0093284	0.000570405	-3.44531
no	PIKFYVE	1156.83	0.33405	1.45085	nan	0.00114775	1.40416e-05	4.34321
no	SLC35F5	2792.03	0.259868	0.877894	nan	0.0108373	0.000729545	3.37823
no	ACTR3	7624.55	0.193157	0.72489	nan	0.00452254	0.00017483	3.75286
no	GPD2	699.399	0.302983	1.18482	nan	0.00313689	9.20933e-05	3.91053
no	ITGA4	1403.98	0.517754	1.54569	nan	0.0265733	0.00283237	2.98537
no	GCA	942.379	0.252175	0.971313	nan	0.00362528	0.000117278	3.85175
no	CLIP4	1084.44	0.323609	1.25566	nan	0.00338838	0.000104386	3.88016
no	CCDC88A	2407.48	0.314244	1.30728	nan	0.00175864	3.18134e-05	4.16008
no	MRPL19	572.161	0.16047	0.650359	nan	0.00221337	5.05979e-05	4.05285
no	LANCL1	1487.36	0.315658	1.05596	nan	0.011774	0.000822011	3.34527
no	FANCL	286.876	0.261119	0.773201	nan	0.0278885	0.00306532	2.96111
no	GLS	5063.32	0.363657	1.09017	nan	0.0258985	0.00271928	2.99781
no	PAPOLG	575.173	0.21953	0.858861	nan	0.00312315	9.14289e-05	3.91228
no	USP34	2192.75	0.424436	1.82737	nan	0.00127066	1.66686e-05	4.3054
no	TAF1B	236.119	0.212159	0.761555	nan	0.00669889	0.000331251	3.58955
no	BIRC6	2446.26	0.242319	0.736548	nan	0.0235598	0.00236908	3.03958
no	STRN	1050.29	0.247262	0.954552	nan	0.00354419	0.000113164	3.86048
no	CEBPZ	681.003	0.296494	0.827339	nan	0.0396774	0.00526412	2.79041
no	PRKD3	1471.45	0.24388	0.882575	nan	0.00627252	0.000295871	3.61889
no	DCAF17	522.897	0.260705	0.864794	nan	0.0126148	0.000909457	3.31714
no	1 SOS	2099.72	0.231575	0.659056	nan	0.0354379	0.00442753	2.84598
no	ORC4	587.321	0.183786	0.525344	nan	0.034624	0.00425699	2.85846
no	ATF2	1198.07	0.25698	1.15312	nan	0.000844603	7.21664e-06	4.4872
no	TIA1	1714.71	0.23111	0.878083	nan	0.00402706	0.000145042	3.79941
no	PLEKHA3	718.954	0.234342	0.71183	nan	0.0236954	0.00238493	3.03757
no	DNAJC16	554.093	0.197546	0.697676	nan	0.00764645	0.000412868	3.53172
no	PAPPA2	41.2216	0.758263	2.59049	nan	0.0100341	0.000634663	3.41635
yes	RALGPS2	179.734	0.546034	1.97745	discordant	0.00625376	0.000292925	3.62148
no	STXBP3	1246.21	0.225187	0.660004	nan	0.029556	0.00337965	2.93092
no	EDEM3	1267.9	0.346472	1.52327	nan	0.00103917	1.09996e-05	4.39653
no	CAPZA1	4194.34	0.260702	0.99906	nan	0.0037628	0.000127004	3.8322
no	MEF2D	4789.22	0.164628	-0.516869	nan	0.0189165	0.0016917	-3.13961
no	RO60	828.87	0.359198	1.5296	nan	0.00138164	2.05903e-05	4.25839
no	UCHL5	562.844	0.185307	0.711418	nan	0.003725	0.000123464	3.83914
no	SRSF11	4061.23	0.240113	0.713082	nan	0.0274309	0.0029802	2.96977
no	OLFML3	1252.3	0.334917	-0.903753	nan	0.0480091	0.00696649	-2.69844
no	CD58	884.414	0.225332	0.843416	nan	0.00460241	0.000181837	3.743
no	TFAP2E	67.8937	0.251431	-0.679514	nan	0.0475761	0.00688023	-2.70259
no	MAP7D1	6249.07	0.184104	-0.503337	nan	0.0444386	0.00625727	-2.73399
no	OSCP1	155.845	0.223284	-0.785378	nan	0.00792705	0.000435801	-3.5174
no	EXOC8	496.021	0.262862	0.957803	nan	0.00587082	0.000268689	3.64376
no	TSNAX	624.271	0.192705	0.545889	nan	0.0365413	0.00461451	2.83278
no	LGALS8	1974.06	0.233318	0.659733	nan	0.0368842	0.00468967	2.82761
no	KMO	208.681	0.635134	1.91028	nan	0.0253697	0.00263255	3.00767
no	ZNF684	128.515	0.190889	0.618141	nan	0.0149322	0.00120275	3.23823
no	CTBS	560.599	0.380978	1.24304	nan	0.0141925	0.00110336	3.26275
no	PLA2G2D	474.111	0.809491	2.20773	nan	0.0450796	0.00638545	2.7273
no	ECE1	6512.23	0.229782	-0.861921	nan	0.00452678	0.000176108	-3.75103
no	CD46	5460.07	0.264436	0.952172	nan	0.00655123	0.000317286	3.60076
no	P3H1	1701.5	0.175266	-0.566877	nan	0.0150394	0.00121905	-3.23438
no	PTCH2	362.116	0.226527	-0.623019	nan	0.0432223	0.00595387	-2.75031
no	BLZF1	711.014	0.19261	0.603779	nan	0.0190854	0.0017202	3.13472
no	TMED5	1717.8	0.319672	1.25999	nan	0.00292574	8.09703e-05	3.94151
no	DR1	1666.5	0.166763	0.708658	nan	0.00140603	2.14269e-05	4.24948
no	ABCD3	781.208	0.2614	1.05515	nan	0.0023291	5.42494e-05	4.03652
no	PTBP2	537.102	0.312953	0.88094	nan	0.0379089	0.00487884	2.81493
no	TNFSF4	115.883	0.298919	0.928542	nan	0.0203616	0.00189424	3.10633
no	SLC35A3	558.866	0.299254	1.40482	nan	0.000560757	2.67389e-06	4.6944
no	RCOR3	1051.68	0.194771	0.604041	nan	0.020557	0.00192686	3.10128
no	STAG1	1049.68	0.351023	1.13397	nan	0.0151908	0.00123582	3.23048
no	MMP8	322.679	1.04928	4.13878	nan	0.00289552	7.99987e-05	3.9444
no	ZNF541	12.8872	0.327861	-1.04253	nan	0.0171996	0.00147384	-3.17979
no	CAMSAP2	1552.25	0.319998	1.14593	nan	0.00688645	0.000342214	3.58105
no	MREG	304.104	0.61059	2.16672	nan	0.00737251	0.000387325	3.54857
no	CREB1	1441.33	0.20248	0.645121	nan	0.0169573	0.00144209	3.18609
no	B4GALT6	64.1694	0.406929	1.53745	nan	0.00422965	0.000157986	3.77817
no	USP35	871.925	0.236571	-0.792771	nan	0.011595	0.000804944	-3.35109
no	CASP8AP2	510.557	0.316756	0.953138	nan	0.0253099	0.00262055	3.00906
no	ANKRD13C	592.087	0.200646	0.696701	nan	0.00880289	0.00051605	3.47228
no	FBXO30	581.856	0.338824	1.38477	nan	0.00204403	4.37008e-05	4.08699
no	AKAP7	165.049	0.218029	0.812676	nan	0.00481267	0.000193488	3.72737
no	FBXL5	2775.8	0.177023	0.752251	nan	0.00140603	2.14279e-05	4.24947
no	SLC16A7	342.75	0.416455	1.77847	nan	0.00135012	1.95029e-05	4.27051
no	ZNF430	253.834	0.251856	0.929955	nan	0.00523903	0.00022214	3.69241
no	FOXO3	2106.62	0.213374	0.619644	nan	0.0313808	0.00368388	2.90403
no	RAB3GAP2	1358.84	0.205858	0.809476	nan	0.0029858	8.4168e-05	3.93221
no	PPL	755.957	0.489346	-1.61751	nan	0.0129118	0.000948237	-3.30545
no	ELL2	2379.56	0.288096	0.836681	nan	0.0313808	0.00368223	2.90417
no	PTBP3	2126.16	0.3084	1.22023	nan	0.00280827	7.60127e-05	3.95664
no	RAB14	3269.6	0.144767	0.575194	nan	0.00270832	7.09017e-05	3.97324
no	PHF19	2137.66	0.142346	-0.505939	nan	0.00729057	0.000378997	-3.55429
no	VPS4B	1521.01	0.207968	0.784933	nan	0.00427712	0.000160466	3.77429
no	BBOF1	157.454	0.257303	0.91786	nan	0.00708645	0.000360776	3.56723
no	TGFB3	1285.33	0.284599	-0.842048	nan	0.0280479	0.00308919	-2.95872
no	RBM25	3457.28	0.210926	0.592078	nan	0.0384577	0.00499981	2.80705
no	RHOQ	3364.32	0.269793	0.837639	nan	0.0203996	0.00190445	3.10474
no	ATAD2B	371.002	0.237221	0.70776	nan	0.0267002	0.00284926	2.98355
no	YIPF4	1494.9	0.15975	0.589498	nan	0.00525513	0.000224131	3.69014
no	AFTPH	1248.25	0.157167	0.604959	nan	0.00363752	0.000118524	3.84916
no	OGFRL1	2036.22	0.328259	1.12727	nan	0.00960544	0.00059453	3.4341
no	SLF2	1150.92	0.17144	0.665378	nan	0.00338532	0.000103976	3.88112
no	IDE	1017.62	0.154797	0.567519	nan	0.00557243	0.000246176	3.66621
no	GPAM	363.704	0.260384	0.91558	nan	0.00793439	0.000437655	3.51627
no	C10orf88	216.859	0.142846	0.515195	nan	0.00647326	0.000310181	3.60665
no	HELLS	123.821	0.329054	0.981757	nan	0.0267002	0.00284905	2.98357
no	WDR11	2510.72	0.241184	0.714306	nan	0.027873	0.00305975	2.96167
no	GNA13	2590.52	0.333303	1.50455	nan	0.000790889	6.35935e-06	4.51408
no	DUSP1	18570.5	0.355294	-1.05987	nan	0.0267168	0.00285376	-2.98307
no	PANK3	1134.07	0.304107	1.60734	nan	0.00015449	1.25393e-07	5.28545
no	CAAP1	315.259	0.242215	0.803187	nan	0.0126261	0.000913124	3.31601
no	CENPL	108.949	0.205036	0.844655	nan	0.00192429	3.79623e-05	4.11954
no	GORAB	461.604	0.217401	0.675095	nan	0.0203715	0.00190087	3.1053
no	SLC10A7	235.154	0.235029	0.848986	nan	0.00639357	0.000303543	3.61226
no	NUDCD1	328.493	0.16644	0.564848	nan	0.0105208	0.000689552	3.3937
no	PLXDC2	10857.9	0.233042	0.681482	nan	0.0299836	0.00345237	2.9243
no	UFM1	1842.7	0.181309	0.510019	nan	0.0380701	0.00490848	2.81298
no	KBTBD7	267.8	0.294997	1.07171	nan	0.00605465	0.000280216	3.63293
no	EGR1	20117.4	0.500196	-1.5647	nan	0.0193557	0.00175891	-3.12818
no	PLS1	47.9615	0.438171	1.41661	nan	0.0150768	0.00122498	3.233
no	NR2C1	679.274	0.188377	0.570523	nan	0.0242513	0.00245676	3.02862
no	TMPO	1126.11	0.247266	0.75373	nan	0.0231157	0.00230174	3.04826
no	MTERF2	259.081	0.216666	0.581637	nan	0.0493481	0.00726421	2.68448
no	SORBS3	7748.54	0.228526	-0.633177	nan	0.041402	0.00559355	-2.7707
no	LYPLA1	920.962	0.363923	1.61143	nan	0.000937453	9.51325e-06	4.42795
no	TBX2	1826.17	0.406903	-1.13825	nan	0.0392365	0.00515256	-2.79734
no	TENT4B	485.416	0.30874	1.09821	nan	0.00724671	0.000375023	3.55706
no	PYROXD1	352.994	0.269873	1.02895	nan	0.00393606	0.000137452	3.81271
no	RNF2	385.971	0.230535	0.894422	nan	0.00338838	0.000104554	3.87977
no	TRMT1L	544.382	0.224798	0.945046	nan	0.00157249	2.62253e-05	4.20399
no	NAA50	2429.57	0.200984	0.8603	nan	0.00132561	1.86531e-05	4.28043
no	KIF18A	23.0724	0.482409	1.45768	nan	0.0246704	0.00251389	3.02166
no	MAPK8IP1	215.339	0.231093	-0.899928	nan	0.00327212	9.85107e-05	-3.89423
no	ZMYM2	1684.06	0.213855	0.876143	nan	0.00199771	4.18723e-05	4.0969
no	TMEM39B	600.511	0.171018	-0.550373	nan	0.0156064	0.00128989	-3.21822
no	PIK3CA	950.263	0.325372	1.22646	nan	0.0043428	0.000163634	3.76941
no	PDS5A	2322.66	0.169445	0.713355	nan	0.00155152	2.55425e-05	4.20995
no	LRIF1	218.65	0.290437	1.07107	nan	0.00528253	0.000226207	3.68779
no	GTDC1	892.922	0.0973964	0.522095	nan	0.000143491	8.29839e-08	5.36052
no	POLK	750.476	0.339026	1.68988	nan	0.000297532	6.21132e-07	4.98453
no	UBL3	1480.52	0.255578	1.14011	nan	0.000876024	8.16053e-06	4.46093
no	FYTTD1	1893.26	0.199699	0.706801	nan	0.00754434	0.000401156	3.53932
no	SERAC1	498.716	0.245152	0.690776	nan	0.037646	0.0048362	2.81775
no	TRMT13	285.719	0.276793	1.0042	nan	0.00614063	0.000285631	3.628
no	RWDD3	80.1041	0.22126	0.836289	nan	0.00422558	0.000157044	3.77966
no	ZNF644	690.568	0.302557	1.38359	nan	0.00072443	4.80824e-06	4.57299
no	CCDC18	101.417	0.309938	0.985908	nan	0.017157	0.00146778	3.18098
no	SEPTIN7	7147.38	0.217551	0.646087	nan	0.0274309	0.0029798	2.96981
no	WIPF3	411.891	0.376264	-1.02876	nan	0.0444337	0.00625449	-2.73413
no	HYCC1	1270.05	0.272714	0.905639	nan	0.0124907	0.000897492	3.32083
no	NT5C3A	347.958	0.22051	0.806472	nan	0.00571052	0.00025488	3.65731
no	DCAF10	760.309	0.191865	0.690123	nan	0.00661697	0.000322017	3.59691
no	TRIM24	514.551	0.164178	0.635092	nan	0.00348849	0.000109591	3.86831
no	EGR2	986.065	0.466858	-1.46474	nan	0.0190042	0.00170426	-3.13745
no	P4HA1	2461.16	0.270138	0.804073	nan	0.0271257	0.00291533	2.97653
no	VPS26A	1656.85	0.159859	0.604549	nan	0.00420145	0.000155721	3.78176
no	MED13L	3093.02	0.362125	1.04089	nan	0.0334722	0.00404809	2.87439
no	RNF11	3712.01	0.346342	1.07033	nan	0.0211468	0.00199891	3.09039
no	BHLHE41	1068.05	0.310838	0.838643	nan	0.0480263	0.00697572	2.698
no	CCDC91	581.415	0.195112	0.708881	nan	0.00605437	0.00027992	3.63321
no	WWP1	1335.43	0.272654	0.958287	nan	0.00794505	0.000440311	3.51466
no	NLN	798.109	0.311818	0.844651	nan	0.046929	0.00675272	2.7088
no	NR4A1	5938.94	0.610395	-2.62191	nan	0.00128606	1.74352e-05	-4.29543
no	1,00 AMD	2058.81	0.201246	0.799388	nan	0.0027131	7.1215e-05	3.97219
no	USP45	230.045	0.278945	0.892549	nan	0.0163927	0.00137557	3.19973
no	FAM199X	972.678	0.31852	1.36041	nan	0.00135012	1.94569e-05	4.27103
no	METTL8	436.873	0.153388	0.570216	nan	0.0049306	0.000201225	3.71747
no	BAZ2B	947.802	0.256628	0.960303	nan	0.00460509	0.000182559	3.742
no	LPGAT1	1885.36	0.185204	0.649078	nan	0.00815675	0.000457199	3.50466
no	RAP2C	708.373	0.312183	1.17084	nan	0.00452678	0.000176492	3.75049
no	PFKFB2	621.876	0.239377	0.652407	nan	0.0452752	0.00642163	2.72544
no	ZNF137P	81.4024	0.377369	1.3334	nan	0.00762096	0.00041023	3.53341
no	AGO2	1699.75	0.2427	0.723956	nan	0.0267168	0.00285511	2.98292
no	ACSL3	1843.49	0.191213	0.623458	nan	0.0142261	0.00111197	3.26055
no	NCOA3	2120.76	0.27932	0.911115	nan	0.014209	0.00110665	3.26191
no	ARFGEF2	1616.87	0.294109	1.10157	nan	0.00458744	0.00018007	3.74545
no	FASTKD3	150.451	0.211858	0.892512	nan	0.00154607	2.52246e-05	4.21278
no	ATP8A1	370.332	0.328059	1.38361	nan	0.00153573	2.4697e-05	4.21755
no	MRS2	633.717	0.157193	0.598672	nan	0.00397049	0.000139808	3.80851
yes	CDKN1A	9512.49	0.248048	-0.76508	discordant	0.0214355	0.00203966	-3.0844
no	SOX4	838.809	0.19762	0.66931	nan	0.0106882	0.000707016	3.38684
no	SSR1	4180.98	0.157914	0.687184	nan	0.00112473	1.3513e-05	4.35163
no	ATXN1	2107.64	0.186912	0.548855	nan	0.0292951	0.00332005	2.93644
no	DEK	2593.77	0.230343	0.887264	nan	0.00362528	0.000117191	3.85193
no	CNOT1	3579.81	0.300941	0.834538	nan	0.041156	0.00555263	2.77309
no	TMTC4	251.074	0.209711	0.790206	nan	0.0043446	0.000164514	3.76807
no	RAP2A	2417.29	0.285951	1.16613	nan	0.00209356	4.54092e-05	4.07808
no	ABCC4	347.424	0.268195	0.828629	nan	0.0211685	0.00200394	3.08965
no	TM9SF2	5584.68	0.181149	0.78672	nan	0.00114775	1.40578e-05	4.34296
no	GTF3C4	687.64	0.171507	0.525361	nan	0.0223626	0.00218984	3.0632
no	OPRL1	59.7054	0.793234	2.37676	nan	0.0259502	0.00273284	2.99629
no	PSPN	101.814	0.207419	-0.628303	nan	0.0242304	0.00245238	-3.02916
no	ATG4C	429.09	0.228658	1.02043	nan	0.000874311	8.09282e-06	4.46271
no	TRIP10	3446.21	0.190977	-0.524617	nan	0.043465	0.00601401	-2.74702
no	FOSB	19007.3	0.726844	-2.79868	nan	0.00363394	0.000117898	-3.85046
no	EML2	1259.76	0.163713	-0.536359	nan	0.0137578	0.00105206	-3.27622
no	GPCPD1	2018.29	0.201881	0.578758	nan	0.0340717	0.00414607	2.86683
no	RBCK1	2687.56	0.172975	-0.630385	nan	0.00587082	0.000268047	-3.64437
no	RRBP1	9736.07	0.187653	-0.611958	nan	0.0142148	0.00110975	-3.26111
no	BMP2	262.418	0.374188	-1.00843	nan	0.0483692	0.00703951	-2.69497
no	NECAB3	321.78	0.214535	-0.655802	nan	0.0226973	0.00223669	-3.05686
no	AGO3	942.691	0.201504	0.706016	nan	0.00816496	0.000458804	3.50372
no	LRFN3	426.877	0.254546	-0.751362	nan	0.0284215	0.00315956	-2.95177
no	SCAF1	2361.54	0.21971	-0.603541	nan	0.043465	0.00601451	-2.74699
no	GLIS2	2349.3	0.252952	-0.738351	nan	0.0303666	0.00351233	-2.91893
no	IFI6	2854.08	0.420636	-1.72846	nan	0.00195124	3.971e-05	-4.10916
no	PCNX4	1198.42	0.195719	0.725993	nan	0.00503534	0.000207781	3.70936
no	ATG14	799.246	0.224292	0.640474	nan	0.0348653	0.00429643	2.85554
no	ZBTB1	1274.65	0.243016	0.93951	nan	0.00350859	0.000110615	3.86604
no	SGPP1	701.436	0.371064	1.55022	nan	0.00167364	2.94368e-05	4.17778
no	RHOT1	1127.12	0.194377	0.790952	nan	0.00213386	4.7184e-05	4.06915
no	CANX	17326.7	0.16861	0.689974	nan	0.00201824	4.27406e-05	4.09214
no	INTS11	2997.93	0.199832	-0.607841	nan	0.0234448	0.00235204	-3.04175
no	RGS13	33.215	0.677834	1.87086	nan	0.0423355	0.00577904	2.76006
no	ZNF484	130.137	0.219219	0.833698	nan	0.00400703	0.000142927	3.80305
no	RAP1B	2694.21	0.242075	1.08579	nan	0.000846384	7.28038e-06	4.48532
no	DYRK2	1050.93	0.212014	0.85837	nan	0.00224418	5.1512e-05	4.04866
no	YEATS4	218.351	0.23692	0.96335	nan	0.00215247	4.77969e-05	4.06615
no	TAS2R4	21.7903	0.496566	2.08678	nan	0.00157249	2.64071e-05	4.20243
no	TAS2R5	20.4811	0.475881	1.37169	nan	0.0329098	0.00394623	2.88243
no	IDUA	717.841	0.232966	-0.639643	nan	0.0435542	0.00603907	-2.74565
no	KLF2	3654.59	0.352042	-1.65352	nan	0.000559333	2.64095e-06	-4.69693
no	WFIKKN1	23.7556	0.448102	-1.35641	nan	0.0243549	0.00246982	-3.02701
no	TICAM1	1037.19	0.178592	-0.572576	nan	0.0161171	0.00134567	-3.20606
no	AAMP	2543.11	0.1631	-0.529922	nan	0.0145781	0.00115787	-3.24906
no	RNF6	940.355	0.233665	0.770686	nan	0.0131132	0.000972871	3.29826
no	PTPN12	2798.3	0.226513	0.694914	nan	0.0221928	0.00215589	3.06787
no	MTERF1	202.606	0.138494	0.563281	nan	0.00214748	4.75858e-05	4.06718
no	CASD1	490.62	0.363985	1.73266	nan	0.000460416	1.93348e-06	4.76026
no	ZNF780B	383.223	0.2448	1.07367	nan	0.00105204	1.15511e-05	4.38589
no	ZFP36	14643.1	0.404371	-1.49635	nan	0.00512667	0.000215219	-3.70045
no	SRD5A3	100.435	0.227421	0.853328	nan	0.00452678	0.000175295	3.75219
no	PPAT	164.96	0.229924	0.890115	nan	0.0034625	0.00010824	3.87134
yes	ATF4	12200.4	0.213041	-0.608651	discordant	0.0347483	0.00427714	-2.85696
no	A4GALT	1416.07	0.243835	-0.750831	nan	0.0216201	0.00207517	-3.07926
no	LIF	253.92	0.59358	-3.14197	nan	0.00015449	1.20162e-07	-5.29325
no	DOCK4	1077.06	0.419922	1.19014	nan	0.0364343	0.00459406	2.8342
no	POT1	495.109	0.187623	0.837806	nan	0.000872362	7.99322e-06	4.46537
no	PRKRIP1	1008.97	0.185435	-0.551023	nan	0.0273398	0.00296337	-2.97151
no	MKLN1	1176.01	0.312074	1.11354	nan	0.00707336	0.000359438	3.5682
no	DNAJB9	1041.27	0.242052	0.86213	nan	0.00716629	0.00036838	3.56176
no	NDUFA5	1308.78	0.21264	0.621594	nan	0.03005	0.00346423	2.92323
no	ORMDL1	1294.18	0.161341	0.570796	nan	0.00755126	0.000403452	3.53782
no	TWSG1	2940.06	0.409684	1.23654	nan	0.0248006	0.00254205	3.01829
no	TMOD2	905.56	0.233449	0.751315	nan	0.0156064	0.00128938	3.21833
no	ICE2	835.994	0.163204	0.565576	nan	0.00889519	0.000529361	3.46544
no	MINDY2	1071.9	0.323987	1.34149	nan	0.00182111	3.4644e-05	4.14057
no	ARPP19	4026.62	0.196411	0.668781	nan	0.0102704	0.000661617	3.40501
no	VPS13C	2291.47	0.273259	1.13008	nan	0.00184072	3.54091e-05	4.13556
no	ISLR	7487.14	0.323629	-0.908494	nan	0.038452	0.00499726	-2.80721
no	MBD4	1005.94	0.141199	0.534509	nan	0.00416204	0.000153407	3.78549
no	USP6	56.7133	0.714532	1.93848	nan	0.0465243	0.00666907	2.71293
no	FXR2	1376.77	0.115418	-0.539394	nan	0.000591487	2.96244e-06	-4.67341
no	PHF20L1	1076.46	0.238736	0.847271	nan	0.00737251	0.000386722	3.54898
no	CCNT1	845.838	0.19813	0.823028	nan	0.00177677	3.26735e-05	4.15398
no	PUS7L	421.212	0.280217	1.16442	nan	0.00177193	3.24714e-05	4.1554
no	KRI1	985.869	0.126807	-0.564796	nan	0.000888298	8.42993e-06	-4.45396
no	NGDN	714.98	0.182127	-0.569389	nan	0.0193985	0.00176999	-3.12634
no	DTD2	116.561	0.565525	1.88242	nan	0.0122104	0.000872784	3.32862
no	HEATR5A	654.513	0.256642	1.07397	nan	0.00165105	2.85563e-05	4.18468
no	SNX6	2509.01	0.215448	0.762431	nan	0.00754846	0.000401931	3.53881
no	MIS18BP1	534.872	0.341413	1.26746	nan	0.00499649	0.000205316	3.71238
no	ITFG1	1867.82	0.207319	0.614146	nan	0.0278287	0.00305324	2.96233
no	GALNT8	49.4989	0.579102	-1.66267	nan	0.033743	0.0040903	-2.87111
no	MOSPD2	705.948	0.289902	1.21026	nan	0.00167958	2.98369e-05	4.17471
no	GADD45G	239.055	0.38994	-1.13774	nan	0.0304291	0.00352584	-2.91773
no	SAFB2	1854.44	0.144743	-0.568513	nan	0.00300697	8.57487e-05	-3.92774
no	ACSBG2	13.0476	0.578961	-1.94978	nan	0.011143	0.000757941	-3.36771
no	MLLT1	2809.51	0.143367	-0.506613	nan	0.00762096	0.000409798	-3.53369
no	IQCN	409.4	0.325733	-1.05588	nan	0.0148024	0.00118884	-3.24154
no	JUND	7560.59	0.329745	-1.29746	nan	0.00296895	8.32896e-05	-3.93473
no	HELZ2	1170.86	0.294864	-1.47571	nan	0.000295746	5.59404e-07	-5.00473
no	PAK4	552.601	0.177999	-0.575883	nan	0.0150327	0.00121507	-3.23532
no	ASS1	1831.91	0.325968	-0.89504	nan	0.0435542	0.00603651	-2.74579
no	ATG4D	341.767	0.19018	-0.531867	nan	0.0392384	0.00516367	-2.79664
no	MAP3K10	553.341	0.179901	-0.696223	nan	0.00346912	0.000108821	-3.87003
no	CLIP1	3281.05	0.256811	0.72082	nan	0.0384713	0.00500337	2.80682
no	LATS1	1001.09	0.336868	1.11834	nan	0.0125198	0.000900753	3.31982
no	GGT7	1166.88	0.207257	-0.644773	nan	0.0201342	0.00186461	-3.11099
no	ZNF227	280.16	0.149175	0.50657	nan	0.0104868	0.000684227	3.39582
no	ZNF141	415.298	0.224537	0.926827	nan	0.00187491	3.66375e-05	4.12772
no	SH3BGRL	7651.86	0.241	1.0472	nan	0.00114478	1.39145e-05	4.34521
no	NFATC1	1213.7	0.232923	-0.737994	nan	0.0176274	0.00153275	-3.16841
no	CAPN7	1042.88	0.250653	0.727741	nan	0.0313981	0.00369157	2.90338
no	ACAP3	1535.54	0.20431	-0.555313	nan	0.0460221	0.00656797	-2.71799
no	THOC6	710.567	0.23438	-0.796293	nan	0.0104673	0.00068017	-3.39745
no	NPHP4	451.768	0.173699	-0.511935	nan	0.0286944	0.003206	-2.94726
no	WDR44	730.256	0.292521	1.00673	nan	0.00940795	0.000578349	3.44157
no	RARA	1891	0.24247	-0.715474	nan	0.0284658	0.00316981	-2.95077
no	PRKAB2	1153.58	0.250487	0.957923	nan	0.00383689	0.000131179	3.82423
no	THAP1	232.078	0.216245	0.726234	nan	0.0113854	0.000784006	3.35838
no	ARFIP2	1205.15	0.143386	-0.553672	nan	0.00353738	0.000112731	-3.86142
no	EFR3A	2335.9	0.289775	1.28463	nan	0.000933323	9.28391e-06	4.43321
no	PRKAA1	1872.35	0.30889	1.19614	nan	0.00346153	0.000107773	3.87239
no	INPP5K	1443.95	0.171549	-0.50288	nan	0.0295211	0.00337427	-2.93141
no	UBE2G1	962.992	0.168329	0.529199	nan	0.0187279	0.00166749	3.14384
no	FIGNL1	182.548	0.27432	1.50222	nan	0.000143491	4.3466e-08	5.47616
no	ANKRD17	2379.06	0.243771	0.809538	nan	0.0124907	0.000897298	3.32089
no	ZRANB2	1983.73	0.31823	1.22325	nan	0.00367392	0.000121084	3.84392
no	GPS2	57.6192	0.221653	-0.644174	nan	0.0312505	0.00365814	-2.90623
no	NXT1	430.202	0.241372	-0.66143	nan	0.0440193	0.00613854	-2.74029
no	TOE1	307.321	0.133673	-0.595052	nan	0.000889641	8.52584e-06	-4.45154
no	PPP1R3D	286.21	0.164484	0.630743	nan	0.00373003	0.000125724	3.83469
no	FBXO44	888.857	0.239131	-0.653276	nan	0.0446199	0.00629739	-2.73188
no	DCTN4	1895.19	0.16145	0.790847	nan	0.000323757	9.66168e-07	4.89841
no	XPO4	708.975	0.218533	0.858349	nan	0.00300697	8.57367e-05	3.92777
no	CHI3L1	6103.46	0.814673	2.39155	nan	0.0293022	0.00332911	2.93559
no	GPALPP1	555.635	0.202093	0.678754	nan	0.011383	0.000783307	3.35863
no	RFC3	137.544	0.215451	0.908177	nan	0.0015417	2.49508e-05	4.21524
no	RNF128	20.6409	0.837947	2.26521	nan	0.0475289	0.00686571	2.70329
no	TBC1D8B	288.554	0.348265	1.06679	nan	0.0223626	0.00219016	3.06316
no	FAM104A	589.836	0.312815	0.881899	nan	0.03754	0.00481382	2.81924
no	SLF1	136.98	0.253702	1.16314	nan	0.000706553	4.54744e-06	4.58465
no	KRBA1	498.442	0.164748	-0.555486	nan	0.0110223	0.000746971	-3.37173
no	ATP13A3	3598.06	0.36425	1.75955	nan	0.000359637	1.36124e-06	4.8306
no	KRAS	904.997	0.24689	0.820906	nan	0.0123461	0.000884211	3.32499
no	IPO8	1800.41	0.162485	0.552998	nan	0.0102942	0.000665556	3.40339
no	IMPA1	454.752	0.270546	1.09679	nan	0.0022088	5.03546e-05	4.05398
no	CA1	16.1588	1.60101	4.73031	nan	0.028289	0.003131	2.95458
yes	SBF2	1304.18	0.276684	0.8264	concordant	0.0265072	0.00281913	2.9868
no	ZFC3H1	1445.21	0.236085	0.855217	nan	0.00624129	0.000291772	3.6225
no	RNF122	295.738	0.334707	-0.977652	nan	0.0302002	0.00349002	-2.92092
no	PEBP4	78.7665	0.52892	-1.63928	nan	0.0206643	0.00193979	-3.0993
no	IER3IP1	484.245	0.341679	1.08599	nan	0.0172448	0.00148093	3.17839
no	ARL8B	2638.34	0.210872	0.97679	nan	0.000652712	3.61886e-06	4.63215
no	DPH6	159.686	0.177542	0.55273	nan	0.0200133	0.00185053	3.11323
no	KATNBL1	686.041	0.253956	0.878643	nan	0.00904012	0.000540522	3.45983
no	CEPT1	807.336	0.330362	1.38546	nan	0.00161671	2.74351e-05	4.19377
no	SLC38A2	9467.48	0.260149	0.936857	nan	0.0065458	0.000316718	3.60123
no	IL6ST	6832.07	0.359498	1.4291	nan	0.00269511	7.03039e-05	3.97525
no	CDC73	1011.43	0.255335	0.957646	nan	0.00452678	0.000176447	3.75055
no	RELCH	902.405	0.193767	0.549614	nan	0.0362466	0.00456153	2.83647
no	IL15RA	585.145	0.222742	-0.629708	nan	0.0369156	0.0046975	-2.82708
yes	KLRD1	168.938	0.397183	1.49583	discordant	0.00436267	0.00016582	3.7661
no	STK26	212.552	0.353931	1.09386	nan	0.0211428	0.00199755	3.0906
no	AGO4	1935.06	0.194158	0.569978	nan	0.0293022	0.00332854	2.93565
no	HOOK1	17.6025	0.714025	2.42022	nan	0.0106434	0.000700075	3.38955
no	BTF3L4	1145.18	0.148303	0.64017	nan	0.00124381	1.58422e-05	4.31664
no	DSC2	740.463	0.476683	1.43975	nan	0.0247231	0.00252477	3.02036
no	RNF138	336.366	0.365095	1.52664	nan	0.00166525	2.89594e-05	4.1815
no	CLOCK	855.116	0.240015	1.09415	nan	0.00072443	5.14765e-06	4.55868
no	ERCC5	124.965	0.273142	0.773457	nan	0.0366235	0.00463014	2.8317
no	TPP2	1498.49	0.195757	0.744668	nan	0.0039992	0.000142349	3.80405
no	KLB	18.929	0.754808	2.46752	nan	0.0139805	0.00107905	3.26906
no	TMED7	1717.21	0.428219	1.89486	nan	0.000937453	9.64563e-06	4.42497
no	APC	1093.48	0.272464	0.953635	nan	0.00824429	0.000465189	3.50004
no	NREP	568.734	0.715139	2.55826	nan	0.00694493	0.000347166	3.5773
no	WDR36	610.517	0.235804	1.06496	nan	0.000790889	6.29351e-06	4.51628
no	RFK	482.549	0.244489	0.763757	nan	0.0194984	0.00178476	3.12389
no	UBQLN1	3075.9	0.169641	0.540287	nan	0.017001	0.00144808	3.18489
no	AGTPBP1	772.68	0.183951	0.786091	nan	0.00134939	1.92536e-05	4.27338
no	PSAT1	121.68	0.391039	1.08688	nan	0.0406115	0.00544499	2.77946
no	CCDC146	438.774	0.435069	-1.29464	nan	0.0271591	0.0029231	-2.97571
yes	CD36	6173.32	0.758198	2.88097	discordant	0.00402706	0.000144838	3.79976
no	PNPLA8	906.644	0.19167	0.569986	nan	0.0272434	0.00294153	2.97378
no	RINT1	354.435	0.256256	0.93981	nan	0.0055627	0.000244966	3.66747
no	SRPK2	895.527	0.229804	0.683377	nan	0.0272434	0.00294197	2.97374
no	MDFIC	1434.67	0.307229	1.29057	nan	0.00157249	2.66112e-05	4.20068
no	SYNCRIP	1914.29	0.235316	0.707711	nan	0.0253697	0.0026341	3.0075
no	SNX14	405.68	0.266869	0.91164	nan	0.0100374	0.000635347	3.41606
no	MAP3K7	1280.45	0.168995	0.587301	nan	0.00874042	0.000510341	3.47527
no	CAPRIN1	5138.55	0.170537	0.661886	nan	0.00338532	0.000103944	3.8812
no	KCNH3	29.8877	0.349025	-1.32563	nan	0.0040354	0.000145816	-3.79809
no	MAP7	217.427	0.264905	0.918549	nan	0.00887726	0.00052539	3.46747
no	CD164	8060	0.302894	1.59718	nan	0.00015449	1.34157e-07	5.27307
no	AFG1L	104.558	0.184365	0.672541	nan	0.00581535	0.000264422	3.64787
no	USP15	1655.4	0.182136	0.750648	nan	0.00191371	3.76641e-05	4.12136
no	MDM2	2007.93	0.270356	1.00887	nan	0.00474273	0.000190233	3.73165
no	CCDC102A	735.142	0.301294	-0.86258	nan	0.0343232	0.00419754	-2.86292
no	ABCB10	567.149	0.272433	1.18734	nan	0.00111553	1.31087e-05	4.35828
no	CEP350	1307.81	0.24498	1.05338	nan	0.00128075	1.70905e-05	4.29986
no	RC3H1	962.765	0.252802	0.985515	nan	0.00322679	9.68444e-05	3.89836
no	USP37	216.43	0.553556	2.3387	nan	0.00150414	2.39077e-05	4.22487
no	CAB39	3906.27	0.175381	0.566614	nan	0.0151865	0.0012346	3.23076
no	GCC2	987.009	0.251085	0.822956	nan	0.0137228	0.00104693	3.2776
no	EPC2	886.804	0.225614	0.618532	nan	0.043907	0.00611487	2.74156
no	USP44	18.1801	0.56153	1.77361	nan	0.018032	0.00158563	3.15854
no	SCYL2	1203.68	0.282535	1.39184	nan	0.000314218	8.38217e-07	4.92625
no	WASHC4	1835.21	0.344209	1.64043	nan	0.000460416	1.88106e-06	4.7658
no	SLC41A2	808.321	0.287492	0.857456	nan	0.0267379	0.00285866	2.98254
no	VPS36	1467.33	0.190147	0.694244	nan	0.00576618	0.000261129	3.65109
no	RNASEH2B	824.692	0.177284	0.547752	nan	0.0211685	0.0020037	3.08968
no	CKAP2	352.591	0.32752	0.880671	nan	0.0489763	0.00716867	2.68891
no	BORA	92.7971	0.325865	0.946248	nan	0.0313808	0.00368659	2.9038
no	RCBTB1	921.101	0.236273	0.742874	nan	0.0187244	0.00166577	3.14414
no	MED4	830.345	0.22735	0.690021	nan	0.0238423	0.00240486	3.03506
no	ITM2B	22370.6	0.20763	0.56553	nan	0.0454188	0.00645474	2.72374
no	RCBTB2	1349.02	0.17285	0.56205	nan	0.0144875	0.00114729	3.25167
no	SETDB2	769.434	0.212151	0.71884	nan	0.0106669	0.000703178	3.38834
no	IGF2BP3	42.6159	0.741266	2.01599	nan	0.0459083	0.00653505	2.71965
no	NUP42	399.593	0.277143	1.0366	nan	0.00462519	0.000183788	3.74032
yes	IL6	498.209	0.838235	-2.77772	concordant	0.0126784	0.000920462	-3.31377
no	CIDEB	248.725	2.89429	8.32147	nan	0.0334197	0.00403861	2.87513
yes	ADAMTS7	1731.43	0.295886	-1.08479	concordant	0.00557243	0.000246158	-3.66622
no	IREB2	1169.45	0.269847	1.14708	nan	0.00140603	2.12972e-05	4.25084
no	SRSF1	1020.13	0.283307	0.987482	nan	0.00854089	0.000491108	3.48556
no	BRIP1	33.7213	0.447076	1.22407	nan	0.0442126	0.00618245	2.73794
no	MARCHF7	1833.21	0.257226	1.16006	nan	0.000792741	6.48542e-06	4.50991
no	GALNT5	889.588	0.298709	1.09304	nan	0.00568439	0.000252982	3.65922
no	STAM	641.687	0.195936	0.57141	nan	0.0305384	0.00354195	2.91631
no	ABI1	2418.66	0.211172	0.756475	nan	0.00686075	0.000340616	3.58227
no	NIPSNAP3A	831.931	0.197155	0.63546	nan	0.0154178	0.00126789	3.22315
no	SMC2	526.079	0.220877	0.806427	nan	0.00576618	0.000261205	3.65102
yes	KLF4	3316.99	0.422036	-1.75154	discordant	0.00179416	3.32144e-05	-4.15023
no	SLC31A2	522.148	0.863893	3.3255	nan	0.00363752	0.000118391	3.84943
no	SLC31A1	1868.27	0.314756	0.848265	nan	0.0483692	0.00703897	2.69499
no	TLR4	3420.76	0.240199	0.880717	nan	0.00557243	0.000245784	3.66661
no	STX17	924.601	0.19755	0.607205	nan	0.0219134	0.0021144	3.07367
no	ANP32B	3725.9	0.172732	-0.518631	nan	0.0256725	0.00267754	-3.00252
no	PDCL	667.669	0.153205	0.573435	nan	0.00460241	0.000181887	3.74293
no	IL33	2015.36	0.327379	0.879489	nan	0.0491771	0.00722149	2.68645
no	RANBP6	661.892	0.234705	1.17792	nan	0.000290338	5.20159e-07	5.01872
no	RNF38	1541.92	0.283943	0.870935	nan	0.0222251	0.00216007	3.06729
no	DENND4C	1633	0.31053	1.67898	nan	0.000143491	6.41494e-08	5.40683
no	FOXP4	2115.78	0.253855	-0.882998	nan	0.00867795	0.000504495	-3.47836
no	FAM8A1	1416.55	0.285249	0.801693	nan	0.038212	0.00494643	2.8105
no	CPEB2	862.271	0.412713	1.35294	nan	0.0137228	0.00104489	3.27815
no	THAP12	1284.33	0.179465	0.685771	nan	0.00386002	0.000132812	3.82119
no	CCDC90B	1027.4	0.170123	0.526088	nan	0.0210666	0.00198543	3.0924
no	RAB30	585.936	0.298476	1.18817	nan	0.00266111	6.86864e-05	3.98079
no	CREBZF	1795.31	0.275997	0.756542	nan	0.0439367	0.00612292	2.74112
no	GGH	200.007	0.297886	1.04517	nan	0.00808307	0.000450424	3.50863
no	SDCBP	9105.06	0.34344	1.15486	nan	0.0112956	0.000772014	3.36264
no	NEK1	526.341	0.256676	0.794898	nan	0.0208224	0.0019556	3.09689
no	SORL1	2755.75	0.284888	0.830504	nan	0.0306231	0.00355463	2.9152
no	MMP7	2228.24	1.00949	3.08789	nan	0.0225887	0.00222181	3.05886
no	TRIM29	23.0209	0.679148	-3.09823	nan	0.00072443	5.0683e-06	-4.56194
no	RDX	1876.38	0.257801	0.888059	nan	0.00933337	0.000571582	3.44475
yes	MMP13	150.622	1.17528	3.38616	discordant	0.0330174	0.00396221	2.88115
no	ALKBH8	307.507	0.22105	0.607807	nan	0.0432613	0.0059661	2.74964
no	CTDSPL2	666.335	0.261644	1.17403	nan	0.000844603	7.21855e-06	4.48714
no	KNL1	61.211	0.543863	1.85415	nan	0.0101858	0.000651497	3.40922
no	PAQR5	241.531	0.570976	2.09634	nan	0.00551058	0.000241125	3.67151
no	ADAM10	2798.02	0.304201	1.24734	nan	0.00199146	4.12503e-05	4.10036
no	ZNF280D	615.961	0.256953	0.710788	nan	0.0417587	0.00567103	2.76622
no	GCOM1	29.2883	0.481586	1.86089	nan	0.00351795	0.000111503	3.86409
no	GCHFR	156.582	0.849622	2.50379	nan	0.0287	0.00320931	2.94694
no	FNBP1L	528.923	0.296932	0.904652	nan	0.023184	0.00231396	3.04666
no	CLCA2	8.85343	0.713968	1.9451	nan	0.0453796	0.00644279	2.72435
no	DBT	647.616	0.210151	0.597551	nan	0.0356225	0.00446301	2.84343
no	IFT172	1042.86	0.173029	-0.519359	nan	0.0257288	0.00268582	-3.00158
no	SELENOI	431.829	0.209345	0.583248	nan	0.0400883	0.00533534	2.78606
no	ACTR2	8113.97	0.265466	1.02891	nan	0.00342809	0.000106251	3.87585
no	PREPL	1820.19	0.390186	1.28553	nan	0.0132154	0.000985395	3.29466
no	EMILIN1	7020.07	0.27279	-0.746491	nan	0.0442909	0.00620955	-2.73651
no	FBXO11	1294.83	0.431515	1.21304	nan	0.0381802	0.00493696	2.81112
no	ATAD1	1356.61	0.204738	0.609813	nan	0.0269864	0.00289658	2.97851
no	KIF20B	189.302	0.267731	0.929454	nan	0.00881853	0.000517379	3.47159
no	EXOC6	408.473	0.197024	0.813325	nan	0.00187491	3.65868e-05	4.12804
no	FAM149B1	620.59	0.183978	0.540258	nan	0.0292951	0.00331892	2.93654
no	DNA2	66.0517	0.366229	1.54161	nan	0.00155152	2.56035e-05	4.20941
no	BARD1	199.208	0.344069	1.1915	nan	0.00895585	0.000534228	3.46298
no	NAB1	1363.31	0.398634	1.34798	nan	0.0107694	0.000720945	3.38149
no	FAM117B	236.005	0.271034	0.767814	nan	0.0365413	0.0046126	2.83291
no	ITGAV	6907.44	0.346093	1.53243	nan	0.000937453	9.51964e-06	4.42781
no	SLC35A5	1070.21	0.187139	0.718646	nan	0.00371479	0.000122952	3.84016
no	SENP7	679.039	0.346043	1.38881	nan	0.00245729	5.98498e-05	4.0134
no	USP8	1277.21	0.251516	1.05109	nan	0.0016721	2.92785e-05	4.17901
no	SECISBP2L	2141.66	0.337477	1.28295	nan	0.00401457	0.000143759	3.80161
no	TMOD3	1952.51	0.247125	0.671607	nan	0.0460466	0.00657409	2.71768
no	SPPL2A	2265.33	0.22601	0.799202	nan	0.00757706	0.000406017	3.53614
no	GLCE	618.379	0.204034	0.750155	nan	0.00544109	0.000236345	3.67662
no	APH1B	878.862	0.140275	0.544428	nan	0.00338532	0.000103971	3.88113
no	HERC6	609.789	0.278654	-0.943331	nan	0.0107025	0.000710966	-3.38532
no	AP1AR	450.273	0.284741	1.16042	nan	0.0021045	4.59446e-05	4.07535
no	NUP54	770.961	0.170662	0.520458	nan	0.0230528	0.00229117	3.04964
no	BMP2K	1583.31	0.623668	2.22434	nan	0.00709192	0.000361708	3.56655
no	G3BP2	2987.79	0.227686	0.8395	nan	0.00528791	0.00022683	3.68709
no	CCNG2	1178.74	0.260332	0.93109	nan	0.00695285	0.000348158	3.57655
no	CNOT6L	926.214	0.231385	1.02367	nan	0.000937453	9.68524e-06	4.42408
no	GSTCD	187.371	0.285553	0.929037	nan	0.014413	0.00114005	3.25347
no	SEC24B	1293.9	0.20657	0.795008	nan	0.00363939	0.000118792	3.84861
no	PPP3CA	1278.77	0.244604	0.902089	nan	0.00528253	0.000226064	3.68795
no	SLC39A8	904.772	0.515924	1.40864	nan	0.0447672	0.00632721	2.73032
no	RGS3	3598.41	0.209091	-0.751211	nan	0.006666	0.000327207	-3.59275
no	B4GALNT3	799.125	0.376263	-1.02054	nan	0.0465716	0.0066817	-2.71231
no	CPNE8	521.725	0.270707	0.996957	nan	0.00535235	0.000230698	3.68279
no	FGD4	950.698	0.245212	0.8677	nan	0.0075487	0.000402296	3.53857
no	ALG10	49.4344	0.39421	1.44172	nan	0.00571052	0.000254946	3.65724
no	SINHCAF	363.904	0.345953	1.07738	nan	0.0199746	0.00184423	3.11423
no	ETNK1	1129.76	0.31638	1.24253	nan	0.00300701	8.58903e-05	3.92734
no	CLSTN3	1411.91	0.223386	-0.70241	nan	0.0187244	0.00166439	-3.14438
no	SCAF11	3147.73	0.216788	0.891848	nan	0.00194415	3.88994e-05	4.11392
no	TMEM19	789.779	0.164198	0.608378	nan	0.00508941	0.000211276	3.70514
no	POC1B	430.997	0.213109	1.04205	nan	0.000327263	1.00974e-06	4.88973
no	TMTC3	548.853	0.28995	1.07025	nan	0.00525324	0.000223234	3.69116
no	NEDD1	437.684	0.276366	1.13038	nan	0.00202856	4.31094e-05	4.09015
no	GAS2L3	346.033	0.485633	1.71293	nan	0.00774442	0.000419968	3.52721
no	GIT2	1641.68	0.461483	1.31631	nan	0.0350435	0.00433968	2.85235
no	NUP58	1036.64	0.281652	1.0994	nan	0.00318504	9.48469e-05	3.90341
no	MTMR6	1196.05	0.277137	1.45173	nan	0.000165053	1.62036e-07	5.23833
no	SLC46A3	1090.69	0.242464	0.770926	nan	0.0172045	0.00147506	3.17955
no	LNX2	326.781	0.288842	0.923758	nan	0.0164555	0.00138316	3.19814
no	LMBR1L	1504.45	0.157924	-0.576071	nan	0.00581535	0.000264519	-3.64778
no	LPAR6	1761.06	0.313123	0.947795	nan	0.0243549	0.00247067	3.02691
no	RB1	1639.26	0.354179	1.39231	nan	0.00299085	8.4559e-05	3.9311
no	SBNO1	1362.68	0.155494	0.573496	nan	0.00528253	0.000225835	3.68821
no	VPS37B	1120.96	0.188971	-0.524239	nan	0.0410504	0.00553422	-2.77417
no	RBM26	1399.73	0.200765	0.595088	nan	0.0277569	0.00303574	2.9641
no	MBNL2	2049.81	0.352374	1.33875	nan	0.00402706	0.000145148	3.79923
no	ABHD13	502.243	0.261119	1.06588	nan	0.00207666	4.46572e-05	4.08196
no	FITM1	16.7442	0.341771	-0.915696	nan	0.0498674	0.00737835	-2.67927
no	TMX1	1090.02	0.244789	0.947371	nan	0.00346912	0.000108768	3.87015
no	PELI2	617.766	0.286745	0.786853	nan	0.0436895	0.00606805	2.74408
no	NAA30	584.059	0.243599	0.852378	nan	0.00825962	0.000466826	3.4991
no	WDR89	231.361	0.188221	0.559346	nan	0.0273398	0.00296112	2.97175
no	NIPA2	910.412	0.305824	1.00639	nan	0.0133271	0.000999182	3.29076
no	SLC12A6	2393.57	0.290322	1.08	nan	0.00489817	0.000199215	3.72001
no	TCF12	2202.96	0.257937	0.884379	nan	0.00975552	0.000606556	3.42867
no	BNIP2	2710.46	0.212393	0.802606	nan	0.00422955	0.000157536	3.77888
no	UBE2Q2	1475.68	0.231611	0.836456	nan	0.00639726	0.000304464	3.61147
no	NCOA2	1052.87	0.359793	1.6262	nan	0.000790209	6.18897e-06	4.51983
yes	NEIL1	607.896	0.238576	-0.656495	concordant	0.043083	0.00592822	-2.75173
no	MAN2C1	3634.33	0.176769	-0.520208	nan	0.0289116	0.00325189	-2.94287
no	ARRDC4	1604.15	0.36008	0.980428	nan	0.0455186	0.00647306	2.7228
no	PML	3280.34	0.165262	-0.577568	nan	0.00834392	0.000474321	-3.49485
no	DET1	53.3652	0.293162	0.871119	nan	0.0273398	0.00296391	2.97146
no	IQGAP1	15366.3	0.171772	0.64125	nan	0.00472556	0.000189101	3.73315
no	ARMC5	458.971	0.215598	-0.85276	nan	0.00281396	7.64299e-05	-3.95533
no	GCSH	13.9442	0.479519	1.85637	nan	0.0034625	0.000108246	3.87132
no	TIGD7	110.63	0.720568	2.35089	nan	0.0141942	0.00110416	3.26255
no	CLTC	11345.3	0.157696	0.592465	nan	0.00447484	0.000171956	3.75701
no	SLC39A6	1777.81	0.198717	0.659443	nan	0.0125712	0.000905035	3.3185
no	GALNT1	2666.6	0.252265	0.858505	nan	0.0102944	0.000666052	3.40318
no	ESCO1	471.411	0.206807	0.903045	nan	0.00110625	1.26187e-05	4.36662
no	PELP1	1756.94	0.220609	-0.620176	nan	0.0381802	0.00493577	-2.8112
no	P3H4	994.101	0.231814	-0.64339	nan	0.0409711	0.00551235	-2.77546
no	FKBP10	8004.4	0.210212	-0.654755	nan	0.0199709	0.00184108	-3.11474
no	ZFP14	361.07	0.209437	0.60087	nan	0.0339323	0.004118	2.86898
no	IFITM3	27350.7	0.321746	-1.01654	nan	0.0179957	0.00158075	-3.15944
no	COL6A1	38763.9	0.256861	-0.714517	nan	0.0404265	0.00540695	-2.78173
no	IFNAR1	2828.33	0.18844	0.636734	nan	0.0108344	0.000727542	3.37898
no	NTN5	35.2521	0.312736	-1.12774	nan	0.006477	0.000310913	-3.60603
no	ADAMTS10	2435.41	0.297907	-0.96848	nan	0.0145155	0.00115019	-3.25095
no	ZNF614	304.129	0.222975	0.725651	nan	0.0144121	0.0011363	3.25441
no	EPHA2	1285.1	0.243923	-0.740374	nan	0.0238423	0.00240314	-3.03528
no	IL22RA1	32.2833	0.393849	-1.15218	nan	0.0298983	0.00343975	-2.92544
no	EVA1B	283.606	3.67915	10.9853	nan	0.0265455	0.00282816	2.98582
no	MAP3K6	2294.25	0.204314	-0.567638	nan	0.0407316	0.00546491	-2.77827
no	ITGB3BP	241.582	0.259473	0.826627	nan	0.0169573	0.00144356	3.1858
no	CCN1	30123.9	0.396755	-1.36269	nan	0.00959952	0.000593462	-3.43459
no	PRKACB	1687.95	0.276489	1.25315	nan	0.000765436	5.83264e-06	4.53237
no	PIGK	1318.36	0.232034	0.864503	nan	0.00483238	0.000194732	3.72575
no	BEST4	29.2874	0.292078	-1.01339	nan	0.00884984	0.000521284	-3.46957
no	MTF2	454.408	0.200422	0.914188	nan	0.00072443	5.08365e-06	4.56131
no	ZNF697	169.399	0.35993	1.07857	nan	0.0259417	0.00272988	2.99662
no	CTTNBP2NL	1510.68	0.199994	0.684256	nan	0.00993104	0.000623025	3.42139
no	TIPRL	1039.87	0.165046	0.73976	nan	0.00085448	7.38996e-06	4.48214
no	DPT	1719.85	0.47042	-1.59286	nan	0.0106969	0.000709091	-3.38604
no	PIGM	498.355	0.151337	0.662884	nan	0.00105692	1.18583e-05	4.38018
no	XPR1	996.96	0.218852	0.881236	nan	0.00237032	5.65809e-05	4.02663
no	LYPLAL1	469.86	0.233194	0.874898	nan	0.00452678	0.000175571	3.7518
no	SELENBP1	1219.65	0.328244	-0.901809	nan	0.043465	0.00600752	-2.74737
no	SEMA6C	321.879	0.214126	-0.900639	nan	0.00156543	2.59795e-05	-4.20612
no	HORMAD1	7.55529	1.0528	3.00991	nan	0.0346234	0.00425054	2.85894
no	GOLPH3L	774.95	0.143647	0.608331	nan	0.00146011	2.28664e-05	4.23489
no	HHIPL2	7.38973	0.383029	-1.60299	nan	0.00165105	2.85119e-05	-4.18504
no	SLC27A3	1826.44	0.227114	-0.740734	nan	0.0142122	0.00110822	-3.26151
no	INTS3	4041.65	0.19239	-0.529741	nan	0.0429907	0.00589662	-2.75348
no	LYST	1285.95	0.247644	0.936094	nan	0.00422519	0.000156832	3.77999
no	MAP3K21	54.8373	0.40504	1.48848	nan	0.00546125	0.000237945	3.6749
no	CEP170	1155.02	0.351145	1.53585	nan	0.00108361	1.22084e-05	4.37383
no	SRP9	2533.89	0.252507	0.897928	nan	0.00726423	0.00037646	3.55606
no	FBXO28	895.758	0.250583	1.15204	nan	0.000682745	4.27693e-06	4.59745
no	PSEN2	49.7171	0.308568	0.951682	nan	0.0214355	0.00204109	3.08419
no	LBR	1005.58	0.273324	1.03708	nan	0.00407292	0.000148036	3.79434
no	EML4	2172.7	0.235639	0.944026	nan	0.00248997	6.16934e-05	4.00624
no	VPS54	866.244	0.142668	0.520959	nan	0.00576618	0.000260672	3.65154
no	ASXL2	1283.21	0.321997	1.17645	nan	0.00576016	0.000258579	3.65361
no	ETAA1	483.793	0.270879	1.15269	nan	0.00139339	2.08708e-05	4.25536
no	UBXN4	2961.73	0.238066	1.02731	nan	0.00124472	1.59438e-05	4.31523
no	SPOPL	795.77	0.315615	1.27944	nan	0.0022088	5.039e-05	4.05381
no	SCN1A	12.4803	1.02978	2.76044	nan	0.0497454	0.00734867	2.68062
no	SCRN3	410.386	0.208374	0.631736	nan	0.0240686	0.00243151	3.03174
no	LNPK	1128.04	0.225074	0.890983	nan	0.00279743	7.53827e-05	3.95862
no	UBR3	1058.73	0.287087	1.2407	nan	0.00124381	1.54841e-05	4.32169
no	FAM171B	152.524	0.383104	1.34924	nan	0.00781194	0.00042853	3.52186
no	NBEAL1	1162.69	0.471188	1.74546	nan	0.00509673	0.000211903	3.70439
no	RAB5A	1902.69	0.204735	0.594264	nan	0.0314134	0.0037007	2.90261
no	CSRNP1	1988.22	0.463012	-1.98004	nan	0.00134515	1.8991e-05	-4.27644
no	PTPRG	2525.26	0.398307	1.12724	nan	0.0367167	0.00465371	2.83008
no	UBA3	1178.88	0.222346	0.763275	nan	0.00963579	0.00059731	3.43283
no	ARL6IP5	8043.71	0.162935	0.511452	nan	0.018927	0.0016953	3.13899
no	TMF1	1185.53	0.269878	0.870351	nan	0.0153644	0.00125983	3.22498
no	PHLDB2	2514.55	0.349405	0.96585	nan	0.0419224	0.00570503	2.76427
no	RABL3	650.233	0.125741	0.548642	nan	0.0011139	1.28126e-05	4.36328
no	BOC	440.704	0.372474	-1.00463	nan	0.0481291	0.00699291	-2.69718
no	OSBPL11	839.524	0.321355	1.05917	nan	0.0131796	0.000980876	3.29596
no	NCEH1	1112.01	0.449252	1.28695	nan	0.0342149	0.00417469	2.86465
no	TM4SF19	161.17	0.910004	2.59356	nan	0.0351655	0.00437123	2.85005
no	VWA5B2	10.0516	0.491658	-1.37947	nan	0.038544	0.00502003	-2.80575
no	DGKQ	873.136	0.182759	-0.614421	nan	0.0113052	0.000774022	-3.36192
no	TRMT10A	90.9223	0.225017	0.673571	nan	0.0261165	0.00275865	2.99342
no	KLHL8	388.385	0.20743	0.649393	nan	0.0192415	0.00174415	3.13066
no	CAMK2D	1397.28	0.199834	0.63174	nan	0.0179142	0.00157056	3.16132
no	TIFA	360.428	0.181488	0.674544	nan	0.0049393	0.000201811	3.71674
no	USP53	1848.47	0.401539	1.29502	nan	0.0153644	0.00125916	3.22513
no	MARCHF1	1390.8	0.466993	1.33567	nan	0.0345465	0.00423454	2.86014
no	PDGFC	1998.74	0.275871	0.757758	nan	0.0434776	0.00601829	2.74678
no	CBR4	440.11	0.153862	0.74472	nan	0.000359637	1.29719e-06	4.84018
no	MARCHF6	3116.4	0.201005	0.643656	nan	0.0162808	0.0013639	3.20218
no	SKP2	370.273	0.209782	0.677656	nan	0.0151908	0.00123668	3.23028
no	PIK3R1	2892	0.266079	0.89553	nan	0.0111957	0.000763619	3.36566
no	RASA1	1255.99	0.310451	1.0612	nan	0.00998934	0.00063024	3.41826
no	PPIP5K2	1286.1	0.286354	1.20579	nan	0.00155044	2.54408e-05	4.21085
no	BDP1	811.565	0.328103	1.31308	nan	0.00249237	6.28015e-05	4.00203
no	GTF2H2	88.0623	0.451523	2.08461	nan	0.00065637	3.89627e-06	4.61684
no	SLC30A5	952.239	0.250928	0.930206	nan	0.00506813	0.000209681	3.70706
no	FBXL17	687.587	0.30342	1.12995	nan	0.00484318	0.000196061	3.72404
no	TNFAIP8	1059.85	0.252419	0.768932	nan	0.0232051	0.00231715	3.04625
no	FEM1C	685.507	0.305267	1.3006	nan	0.00137613	2.03932e-05	4.26054
no	COMMD10	356.322	0.24955	0.929665	nan	0.00483432	0.000195036	3.72536
no	YIPF5	1601.24	0.18005	0.648419	nan	0.0065458	0.000316605	3.60132
no	GABRB2	70.0662	0.655882	1.76665	nan	0.0485011	0.00706963	2.69355
no	G3BP1	3422.98	0.158485	0.618187	nan	0.00320208	9.59505e-05	3.90061
no	DCDC2	8.92077	0.971981	2.82096	nan	0.0314209	0.00370453	2.90228
no	FAM193B	2887.82	0.207153	-0.578353	nan	0.0395708	0.00523981	-2.79191
no	PHIP	1208.37	0.315638	1.35225	nan	0.00132212	1.83422e-05	4.28417
no	MMS22L	153.341	0.269455	1.10064	nan	0.00205692	4.41367e-05	4.08468
no	RNF217	960.463	0.2965	0.797761	nan	0.0488066	0.00713242	2.6906
no	ARHGAP18	2203.87	0.312504	0.954413	nan	0.0228431	0.00225751	3.05408
no	SHPRH	322.161	0.457672	1.74433	nan	0.0039526	0.000138234	3.81131
no	TMEM181	1538.61	0.19735	0.745731	nan	0.00422955	0.000157632	3.77873
no	ARMT1	550.739	0.238872	0.981593	nan	0.00195124	3.96887e-05	4.10928
no	RBAK	454.478	0.207588	0.910018	nan	0.00105204	1.16639e-05	4.38378
no	PURB	1453.95	0.183644	0.503737	nan	0.0437728	0.0060878	2.74301
no	NIPSNAP2	1337.85	0.145407	0.649669	nan	0.000870809	7.89758e-06	4.46794
no	ZNF92	175.892	0.383463	2.04361	nan	0.000143491	9.85601e-08	5.32936
no	TMEM168	829.728	0.225676	0.922465	nan	0.00204403	4.3594e-05	4.08756
no	TMEM209	354.343	0.304609	1.23392	nan	0.00222793	5.10348e-05	4.05084
no	LANCL3	30.8814	0.436993	1.46728	nan	0.0114062	0.000785973	3.35769
no	ZNF41	422.332	0.207486	0.581737	nan	0.0387011	0.00505135	2.80374
no	CCDC120	284.006	0.199279	-0.680474	nan	0.0100588	0.000638577	-3.41468
no	DOCK11	1641.14	0.221952	0.874608	nan	0.00293028	8.13004e-05	3.94053
no	MFHAS1	1224.71	0.203727	0.568458	nan	0.0396774	0.00526597	2.7903
no	GOLGA7	876.611	0.537404	1.44096	nan	0.0496716	0.00733312	2.68133
no	NSD3	1908.84	0.173702	0.546355	nan	0.0186855	0.00165882	3.14536
no	LACTB2	170.313	0.290827	1.03269	nan	0.00734992	0.000383942	3.55088
no	MTDH	3799.18	0.200159	0.70681	nan	0.00765375	0.00041362	3.53124
no	LRP12	658.734	0.327984	1.33129	nan	0.00219609	4.92789e-05	4.05902
no	UTP23	407.333	0.233529	0.92455	nan	0.00279743	7.52504e-05	3.95904
no	ARHGAP39	84.3211	0.205037	-0.584595	nan	0.0351057	0.00435587	-2.85117
no	VLDLR	552.053	0.356895	1.15665	nan	0.0148202	0.00119166	3.24087
no	AK3	1709.04	0.186724	0.575605	nan	0.0215028	0.00205161	3.08266
no	HAUS6	410.43	0.231127	0.801627	nan	0.00887376	0.000523694	3.46834
no	CDKN2B	272.984	0.250491	0.797448	nan	0.0170432	0.00145486	3.18354
no	C9orf72	636.598	0.332294	1.05986	nan	0.0167901	0.00142508	3.18952
no	MFSD14B	1983.55	0.187854	0.599755	nan	0.0166665	0.00140964	3.19267
no	SNX30	1161.91	0.271958	0.74675	nan	0.0435542	0.00603575	2.74583
no	GSN	56346.6	0.251669	-1.07533	nan	0.00134939	1.93023e-05	-4.27281
no	SLC25A25	862.458	0.289764	-1.12336	nan	0.00342003	0.000105842	-3.87679
no	SH3GLB2	3107.39	0.205387	-0.606182	nan	0.0284428	0.00316327	-2.95141
no	MIGA2	903.412	0.154254	-0.555948	nan	0.00649872	0.000313224	-3.60411
no	INPP5E	750.072	0.138184	-0.587839	nan	0.00139475	2.09953e-05	-4.25403
no	DPH7	825.346	0.175119	-0.536353	nan	0.0223785	0.00219276	-3.0628
no	NOTCH1	2356.87	0.246935	-0.664636	nan	0.0487152	0.00711222	-2.69154
no	USP6NL	445.624	0.254122	0.696105	nan	0.0440983	0.0061578	2.73926
no	MINDY3	718.592	0.199996	0.617467	nan	0.0212974	0.00201912	3.0874
no	HERC4	1252.3	0.174588	0.606932	nan	0.00872564	0.000508258	3.47637
no	ADIRF	3358.74	3.2749	11.9098	nan	0.00599735	0.000276163	3.63669
no	INA	12.3412	0.817351	2.94394	nan	0.0065458	0.000316014	3.60181
no	PPRC1	1319.62	0.177116	-0.547055	nan	0.0212265	0.00201043	-3.08869
no	ZNF214	45.8997	0.36763	1.08021	nan	0.0292224	0.00330006	2.93831
no	HSD17B12	1599.96	0.373128	1.11029	nan	0.0271591	0.00292401	2.97562
no	PAMR1	356.6	0.59854	-1.84086	nan	0.0218092	0.00210093	-3.07558
no	TNKS1BP1	4177.92	0.216467	-0.752306	nan	0.00874042	0.00051012	-3.47539
no	SERPING1	28188.1	0.219889	-0.650298	nan	0.02811	0.0031026	-2.95739
no	SESN3	2201.82	0.27977	1.12199	nan	0.00247083	6.06181e-05	4.01039
no	CCDC82	958.71	0.272569	0.925606	nan	0.0104868	0.000684119	3.39587
no	KLHL35	139.02	0.28591	-0.818406	nan	0.0343468	0.00420364	-2.86246
yes	SERPINH1	7910.36	0.194818	-0.713086	concordant	0.00566705	0.000251946	-3.66027
no	ZC3H12C	432.381	0.328981	1.34789	nan	0.00199771	4.18246e-05	4.09716
no	TTC12	303.741	0.198676	-0.60904	nan	0.0223267	0.00217307	-3.0655
no	NPAT	473.854	0.266175	1.0954	nan	0.00194415	3.86636e-05	4.11532
yes	ATM	2057.85	0.256562	1.11758	concordant	0.00111553	1.3246e-05	4.356
no	AASDHPPT	575.276	0.246243	1.1326	nan	0.000681111	4.23485e-06	4.59951
no	SLX4IP	339.927	0.206643	0.590858	nan	0.0345958	0.00424543	2.85933
no	MTA2	2647.33	0.143402	-0.520458	nan	0.00612026	0.000284111	-3.62937
no	EML3	2806.61	0.161219	-0.597188	nan	0.00509673	0.000212056	-3.7042
no	FRG1BP	210.896	0.292752	0.846083	nan	0.0323315	0.00385118	2.8901
no	CCDC15	37.9423	0.326126	0.881456	nan	0.0475666	0.0068756	2.70281
no	KIAA1755	604.618	0.251522	-1.16169	nan	0.00065637	3.86239e-06	-4.61865
no	TRPT1	603.693	0.218618	-0.586296	nan	0.0496287	0.00732215	-2.68183
no	HIRIP3	759.785	0.201333	-0.63526	nan	0.0181675	0.00160349	-3.15527
no	HMGA2	17.0327	0.735711	2.45836	nan	0.0118448	0.00083336	3.34147
yes	KLRF1	37.5155	0.522866	2.0053	discordant	0.00373003	0.000125461	3.8352
no	FAM124A	224.962	0.17894	-0.639747	nan	0.00697286	0.000349966	-3.5752
no	HNMT	2013.25	0.200377	0.546738	nan	0.04495	0.00636149	2.72854
no	CD226	194.404	0.451544	1.50686	nan	0.0119758	0.000846496	3.33713
no	RGS18	186.753	0.481821	1.40443	nan	0.0306343	0.0035588	2.91483
no	ABCB9	163.891	0.190746	-0.540596	nan	0.0364343	0.00459538	-2.83411
no	UBC	35917.1	0.20603	-0.563873	nan	0.0442768	0.00620303	-2.73685
no	UEVLD	683.865	0.202588	0.890186	nan	0.00103917	1.11248e-05	4.39407
no	TMEM263	1398.28	0.29814	0.854429	nan	0.0341496	0.00415875	2.86586
no	IPMK	235.904	0.429733	1.36353	nan	0.0174344	0.00150884	3.17298
no	RAD9B	30.9961	0.335203	1.0215	nan	0.0231544	0.0023081	3.04743
no	SLC2A13	213.941	0.409101	1.96809	nan	0.000392206	1.50348e-06	4.81077
no	GXYLT1	427.823	0.21542	0.816008	nan	0.00414367	0.000151869	3.78799
no	TWF1	1261.07	0.276884	1.25016	nan	0.000790889	6.32805e-06	4.51512
no	EIF4E	899.758	0.177182	0.736982	nan	0.00175864	3.18991e-05	4.15947
no	CSNK1G3	617.052	0.249966	0.904602	nan	0.00627252	0.000295851	3.61891
no	SRFBP1	195.027	0.272991	0.780642	nan	0.0345806	0.00424195	2.85959
no	ME3	759.533	0.206744	-0.573515	nan	0.0410504	0.00553646	-2.77404
no	NEK7	2629.16	0.380665	1.6086	nan	0.00150256	2.38122e-05	4.22577
no	ANKRD50	1007.88	0.345908	1.32541	nan	0.00376567	0.000127277	3.83167
no	FHIP2A	1050.41	0.287656	1.13313	nan	0.00293741	8.1764e-05	3.93917
no	AKR1C2	1608.21	0.418905	-1.44689	nan	0.0091543	0.000552358	-3.45399
no	PIGF	168.537	0.42483	1.23095	nan	0.0317764	0.00376129	2.89752
no	INPP1	687.558	0.169108	-0.725856	nan	0.00129298	1.76858e-05	-4.29227
no	ADAM17	1144.17	0.333172	0.965592	nan	0.0317342	0.00375334	2.89818
no	GUF1	501.501	0.184769	0.797573	nan	0.00124381	1.58463e-05	4.31658
no	SACS	1336.65	0.403613	1.16161	nan	0.0332815	0.00400169	2.87803
no	TMEM267	202.12	0.248134	1.22219	nan	0.000314218	8.41346e-07	4.92552
no	PARP8	1139.84	0.203605	0.608323	nan	0.0264472	0.00281027	2.98776
no	CACUL1	1775.34	0.166202	0.596638	nan	0.00669889	0.000330873	3.58985
no	CCDC74B	61.9288	0.302833	-1.01804	nan	0.0113052	0.000774543	-3.36174
no	SMPD4BP	886.705	0.186707	-0.547552	nan	0.029467	0.00336049	-2.93268
no	GPATCH11	509.759	0.153868	0.601514	nan	0.00313819	9.25715e-05	3.90928
no	OBI1	246.234	0.306404	1.04885	nan	0.0098904	0.000619103	3.4231
no	ARK2N	638.323	0.190783	0.650894	nan	0.0101496	0.00064561	3.41169
no	PDK1	603.194	0.313955	1.34748	nan	0.00129298	1.77104e-05	4.29196
no	UHMK1	1687.16	0.356112	1.91498	nan	0.000143491	7.55388e-08	5.37747
no	TADA1	251.128	0.184752	0.558209	nan	0.0246775	0.00251608	3.0214
yes	GUCY1A2	94.2109	0.548344	1.90745	discordant	0.00867795	0.000504111	3.47856
no	JMY	686.457	0.321352	1.06099	nan	0.0130129	0.000961173	3.30165
no	XRCC4	305.107	0.251358	0.711421	nan	0.0367167	0.00465026	2.83031
no	ZNF776	360.765	0.256531	1.02711	nan	0.00249154	6.23217e-05	4.00384
no	SUV39H2	92.2337	0.172871	0.629979	nan	0.00587082	0.000268221	3.6442
no	PAN3	999.035	0.253938	1.03365	nan	0.0021263	4.69175e-05	4.07047
no	TMEM123	4195.39	0.291497	1.13462	nan	0.00328322	9.92572e-05	3.8924
no	MBNL1	11748.6	0.320791	0.967488	nan	0.0249202	0.0025618	3.01594
no	CCNO	118.909	0.306133	-0.87495	nan	0.0346537	0.00426225	-2.85807
no	SLC30A6	683.153	0.172225	0.691888	nan	0.00242587	5.88577e-05	4.01734
no	GPR180	391.821	0.26604	1.26636	nan	0.000460416	1.93555e-06	4.76004
no	UTRN	4701.85	0.319567	0.908314	nan	0.0357198	0.00447854	2.84233
no	ZNF117	841.593	0.368241	1.73557	nan	0.000532433	2.43927e-06	4.71314
no	PLOD2	2273.77	0.312696	0.909894	nan	0.0310092	0.00361614	2.90984
no	CAST	6525.6	0.183199	0.514473	nan	0.0383793	0.00498065	2.80828
no	SCOC	1150.27	0.287214	1.11274	nan	0.00344003	0.000106943	3.87427
no	SMARCA5	2411.03	0.18312	0.506937	nan	0.0415609	0.00563446	2.76833
no	RGPD3	16.4956	0.443227	1.30489	nan	0.0288677	0.00323936	2.94406
no	RANBP2	3237.87	0.194269	0.680341	nan	0.00820284	0.0004617	3.50205
no	AHCTF1	1305.9	0.218759	0.597025	nan	0.0448874	0.00634983	2.72915
no	TMEM87B	1284.98	0.244411	0.963061	nan	0.00293028	8.13699e-05	3.94033
no	RBMS1	3300.52	0.187527	0.578077	nan	0.0215028	0.00205179	3.08263
no	ASAP1	2663.24	0.309616	0.977461	nan	0.0180884	0.00159398	3.15701
no	TRAPPC8	949.109	0.293566	1.13123	nan	0.00361237	0.000116493	3.85339
no	UBP1	2334.66	0.211306	0.615293	nan	0.0308538	0.00359295	2.91185
no	GTF2E1	343.379	0.189583	0.53468	nan	0.0374379	0.00479795	2.8203
no	JAZF1	914.234	0.276564	0.803117	nan	0.0313808	0.00368528	2.90392
no	SREK1	1494.13	0.229984	0.743968	nan	0.0150394	0.001217	3.23487
no	CHD1	901.484	0.268026	0.971544	nan	0.00619798	0.000289168	3.62482
no	HS2ST1	694.124	0.286096	1.13857	nan	0.00266111	6.90095e-05	3.97968
no	CACNA2D1	868.434	0.417698	1.92593	nan	0.00065637	4.01085e-06	4.61082
no	NUS1	909.097	0.228075	0.902299	nan	0.00280922	7.61697e-05	3.95614
no	PPP2R5E	1162.63	0.203602	0.786573	nan	0.00351917	0.000111871	3.86329
no	IMPACT	953.561	0.222311	0.752222	nan	0.0107381	0.000715316	3.38364
no	TBCEL	494.718	0.193512	0.678854	nan	0.00809335	0.000451375	3.50807
no	UBASH3B	572.623	0.500557	1.34552	nan	0.0490701	0.00718698	2.68805
no	RETREG1	251.506	0.410815	1.14555	nan	0.0398586	0.0052956	2.78848
no	ABCA5	310.003	0.294278	0.921662	nan	0.0191774	0.00173655	3.13194
no	TNIK	415.521	0.230653	0.879485	nan	0.00393606	0.000137274	3.81303
no	CCSAP	440.465	0.291742	1.16833	nan	0.00249154	6.21009e-05	4.00468
no	DIPK1A	437.694	0.24956	0.849617	nan	0.0102834	0.000662934	3.40447
no	CXADR	87.5442	0.709215	2.61104	nan	0.00536585	0.000231782	3.68159
no	C21orf91	275.656	0.312959	1.08504	nan	0.00887792	0.000526237	3.46703
no	NCAM2	26.3888	0.589286	1.58686	nan	0.04857	0.00708422	2.69286
no	GABPA	762.306	0.344259	1.51099	nan	0.00104682	1.1381e-05	4.38912
no	APCDD1	412.776	0.411178	-1.25628	nan	0.02277	0.00224815	-3.05533
no	APOOL	719.356	0.402033	1.27352	nan	0.0176402	0.00153649	3.1677
no	AZIN1	2866.39	0.210055	0.738154	nan	0.00794505	0.000441247	3.5141
no	ATP6V1C1	1903.85	0.215706	0.791121	nan	0.0055627	0.000244852	3.66759
no	PIP4P2	542.161	0.274569	0.865926	nan	0.0182522	0.00161182	3.15376
no	OTUD6B	227.691	0.315986	1.54124	nan	0.000337868	1.07405e-06	4.87756
no	CDK19	806.133	0.200392	0.720028	nan	0.00666324	0.000326761	3.59311
no	AGPAT5	429.793	0.229499	1.02975	nan	0.000844603	7.22558e-06	4.48693
no	SLC25A28	1435.85	0.184391	-0.609283	nan	0.0129483	0.000952159	-3.30429
no	HSPA13	923.012	0.313057	1.34104	nan	0.00132212	1.83807e-05	4.2837
no	USP25	1161.09	0.197162	0.580909	nan	0.0287423	0.00321539	2.94636
no	ZCCHC10	395.053	0.19433	0.632653	nan	0.0143926	0.0011317	3.25556
no	SLC16A1	690.607	0.231658	0.752975	nan	0.0145276	0.00115251	3.25038
no	LRGUK	16.9547	0.485308	1.30308	nan	0.0493067	0.00725159	2.68506
no	MIER3	459.174	0.338721	1.35798	nan	0.00247362	6.09414e-05	4.00914
no	HYCC2	465.148	0.326597	1.50888	nan	0.00065637	3.83726e-06	4.62001
no	FMN2	7.68853	1.28061	3.5244	nan	0.0430772	0.00592089	2.75213
no	SLC26A2	862.208	0.275639	0.812301	nan	0.0287	0.00320902	2.94697
no	11,00 LSM	271.936	0.218401	0.620178	nan	0.0359558	0.00451654	2.83963
no	RASA2	696.07	0.325232	1.39723	nan	0.00128606	1.73835e-05	4.29609
no	MICU3	170.2	0.557718	1.67075	nan	0.025986	0.00273818	2.9957
no	VPS37A	864.727	0.197963	0.715022	nan	0.00639357	0.000303972	3.61189
no	CARNMT1	221.484	0.301187	1.27726	nan	0.00143972	2.2278e-05	4.24074
no	GNAQ	3664.62	0.240499	0.86832	nan	0.00640289	0.000305612	3.6105
no	DCK	533.681	0.341952	1.35822	nan	0.0027131	7.12806e-05	3.97197
no	ADAMTS3	187.677	0.375207	1.0841	nan	0.0323856	0.00386048	2.88934
no	DPY19L4	558.7	0.392678	1.596	nan	0.00216148	4.8157e-05	4.0644
no	DRAM2	1730.13	0.278228	0.880664	nan	0.0177431	0.00154944	3.16526
no	USP16	1479.14	0.219133	0.613814	nan	0.0388939	0.00509288	2.8011
no	BACH1	1651.3	0.314473	1.30772	nan	0.001762	3.20424e-05	4.15844
no	PABIR2	884.878	0.226662	0.695696	nan	0.0221385	0.00214557	3.06931
no	PHF6	466.378	0.329328	1.44315	nan	0.00105204	1.17544e-05	4.38209
no	CD109	2690.18	0.342873	1.40556	nan	0.00199146	4.14286e-05	4.09936
no	SAMD8	1169.26	0.22348	0.726482	nan	0.0145163	0.00115093	3.25077
no	BAG4	466.509	0.21759	0.891589	nan	0.00199771	4.17506e-05	4.09757
no	PRR14	1606.21	0.174719	-0.54559	nan	0.0195502	0.00179225	-3.12266
no	FBRS	3019.5	0.158999	-0.549586	nan	0.00911564	0.000547169	-3.45653
no	SASS6	91.1337	0.310746	1.21563	nan	0.00312315	9.1544e-05	3.91198
no	SMG1	2755.11	0.291969	1.18965	nan	0.00210517	4.60951e-05	4.07459
no	FCHO2	1649.61	0.408826	1.76458	nan	0.00124381	1.58739e-05	4.3162
no	CLDN12	562.575	0.308549	1.23373	nan	0.00251579	6.37444e-05	3.9985
no	FCSK	681.542	0.149838	-0.527375	nan	0.00786755	0.000432162	-3.51962
no	RNF111	963.006	0.288863	1.09351	nan	0.00416204	0.000153362	3.78556
no	APPL1	1399.04	0.245731	0.996431	nan	0.0022088	5.01423e-05	4.05496
yes	DYRK1A	1716.95	0.1975	0.606707	concordant	0.0220093	0.00212674	3.07194
no	MX1	3678.11	0.346588	-1.08354	nan	0.0193985	0.00177018	-3.1263
no	TAB3	762.181	0.27922	1.11976	nan	0.00247083	6.06417e-05	4.0103
no	SLC38A10	4490.06	0.167275	-0.525688	nan	0.0187604	0.00167423	-3.14265
no	UBN2	835.113	0.237712	0.806954	nan	0.0105063	0.000687123	3.39467
no	BRAF	841.517	0.215388	0.675941	nan	0.0189656	0.00169964	3.13824
no	FMNL2	2630.2	0.369008	1.32461	nan	0.00669889	0.000331114	3.58966
no	RADIL	90.1071	0.290832	-1.32158	nan	0.000747159	5.51569e-06	-4.54415
no	NCK1	743.473	0.220403	0.906838	nan	0.00194415	3.88098e-05	4.11445
no	DZIP1L	368.81	0.16583	-0.501257	nan	0.0246153	0.00250515	-3.02272
no	CUL4B	2032.53	0.210653	0.790544	nan	0.00452254	0.000174846	3.75283
no	RIBC1	31.9949	0.265471	-1.02121	nan	0.00365726	0.00011968	-3.84678
no	TSR2	2135.75	0.181684	-0.558775	nan	0.0218092	0.0021013	-3.07553
no	GDPD5	1368.52	0.236534	-0.805735	nan	0.0102323	0.000658205	-3.40642
no	ALAS2	117.428	0.965136	3.7898	nan	0.00301012	8.612e-05	3.9267
no	ZSCAN12	306.952	0.213958	0.644521	nan	0.0251144	0.00259212	3.01238
no	ELK4	1313.96	0.237858	0.8659	nan	0.00592949	0.000272206	3.64041
no	B4GALT3	962.132	0.136988	-0.508938	nan	0.00495827	0.00020305	-3.71519
no	FHIP2B	3063.02	0.174756	-0.579113	nan	0.0126784	0.000920285	-3.31383
no	CDC42SE2	1598.62	0.232727	0.818181	nan	0.00793882	0.000438719	3.51563
no	RAPGEF6	255.857	0.298482	0.91865	nan	0.0217005	0.00208575	3.07774
no	SYNJ1	746.102	0.299917	0.959464	nan	0.0164191	0.00137855	3.1991
no	PAXBP1	695.441	0.244336	0.898276	nan	0.00544109	0.000236558	3.67639
no	MORC3	1183.76	0.295367	1.19058	nan	0.00234558	5.5575e-05	4.03085
no	BTG2	6640.76	0.29898	-0.863232	nan	0.0325236	0.00388623	-2.88725
no	C1R	25430.7	0.312796	-1.05623	nan	0.0108807	0.000733482	-3.37675
no	UBR1	1064.07	0.237426	0.785573	nan	0.0128301	0.000937293	3.3087
no	ZDHHC1	536.049	0.263103	-0.873779	nan	0.0124907	0.000896783	-3.32105
no	FAM131B	120.531	0.299852	0.839546	nan	0.0389769	0.00511235	2.79987
no	ANKLE1	43.6442	0.24849	-0.880438	nan	0.00747126	0.000395375	-3.54315
no	FAM86C2P	67.9671	0.194059	-0.553787	nan	0.0349725	0.00432122	-2.85371
no	ZNF66	25.5142	0.414031	1.43003	nan	0.0091543	0.000552485	3.45393
no	LSS	2827.11	0.177118	-0.533725	nan	0.0250654	0.00258349	-3.01339
no	ZNF714	134.186	0.332729	1.41215	nan	0.00142677	2.19441e-05	4.24413
no	GPSM1	872.585	0.236385	-0.837335	nan	0.00748359	0.000396727	-3.54225
no	TAOK1	2251.24	0.27433	1.03258	nan	0.00437778	0.000167203	3.76402
no	RUSC1	1670.86	0.194581	-0.650318	nan	0.0118374	0.000831344	-3.34214
yes	LMNA	23845.2	0.265961	-1.25448	discordant	0.000530772	2.39596e-06	-4.71679
no	GPATCH4	195.477	2.28516	7.92127	nan	0.00888435	0.000527471	3.4664
no	FCRL3	61.2527	0.636565	1.84622	nan	0.0315843	0.00372821	2.90029
no	FGFR4	11.4263	0.366477	-1.27946	nan	0.00843042	0.00048079	-3.49124
no	IER2	3512.64	0.384982	-1.21017	nan	0.0187314	0.00166965	-3.14346
no	LY6E	4929.45	0.370448	-1.3189	nan	0.00719134	0.00037045	-3.56029
no	LRWD1	423.512	0.177616	-0.510723	nan	0.0334079	0.00403476	-2.87543
no	U2AF1L4	188.952	0.27015	-0.805995	nan	0.0267002	0.00284964	-2.98351
no	12,00 LSM	308.666	0.186694	0.523533	nan	0.0386703	0.00504372	2.80423
no	PLCD3	2530.12	0.307809	-0.909426	nan	0.028289	0.00313162	-2.95451
no	LARP4	973.567	0.246914	1.12934	nan	0.00072443	4.78939e-06	4.57381
no	TAMALIN	783.088	0.400774	-1.39271	nan	0.00874042	0.000510753	-3.47505
no	ZNF653	153.439	0.275888	-0.774579	nan	0.0384458	0.00499143	-2.80759
no	WDR90	592.047	0.209723	-0.710621	nan	0.0106669	0.000703063	-3.38838
no	SPSB3	414.465	1.42635	5.97236	nan	0.00164638	2.82466e-05	4.18716
no	ZNF75A	413.494	0.13643	0.519847	nan	0.0039526	0.000138769	3.81035
no	CMPK1	4673.08	0.229435	0.630269	nan	0.043465	0.00601337	2.74705
no	ZYG11B	1161.72	0.255864	1.05778	nan	0.00184072	3.56252e-05	4.13416
no	TSSK3	10.5288	0.661878	1.93432	nan	0.0301111	0.00347267	2.92247
no	SCNN1D	186.266	0.252145	-0.822787	nan	0.0141853	0.0011018	-3.26315
no	MXRA8	7648.3	0.307121	-0.869747	nan	0.0366147	0.00462669	-2.83194
no	OMA1	200.136	0.187102	0.554475	nan	0.0277694	0.00304167	2.96349
no	MYSM1	840.454	0.354324	1.10058	nan	0.0203637	0.00189538	3.10615
no	USP1	850.325	0.251209	0.889143	nan	0.00754434	0.000400953	3.53946
no	LRRIQ3	9.38217	0.833061	3.01659	nan	0.0062564	0.000293356	3.6211
no	EEIG2	1140.46	0.251994	0.841177	nan	0.0119488	0.000843592	3.33808
no	ATXN7L2	205.813	0.182818	-0.668257	nan	0.00574142	0.000256862	-3.65532
no	HFM1	6.52783	1.63138	4.57262	nan	0.0387442	0.00506422	2.80292
no	AGL	624.864	0.330613	1.46996	nan	0.000903384	8.74202e-06	4.44616
no	EXTL2	617.92	0.259779	0.853429	nan	0.0134812	0.00101908	3.28521
no	SLC30A7	804.097	0.296462	1.354	nan	0.00072443	4.94312e-06	4.56719
no	ZNF281	467.198	0.304927	1.32048	nan	0.0012056	1.48791e-05	4.33047
no	IGSF8	1730.64	0.215187	-0.626415	nan	0.0309131	0.0036024	-2.91103
no	FLVCR1	247.856	0.206661	0.900286	nan	0.00111553	1.32249e-05	4.35635
yes	ATF3	3920.35	0.536576	-1.76726	discordant	0.0132492	0.00098915	-3.29359
no	IER5	1679.38	0.189569	-0.923691	nan	0.000341492	1.10154e-06	-4.87257
no	BROX	1146.06	0.251615	1.01414	nan	0.00234558	5.56517e-05	4.03053
no	WDR26	3489.1	0.200966	0.704675	nan	0.0081222	0.000454149	3.50644
no	PUS10	169.964	0.194651	0.699981	nan	0.00662623	0.000323043	3.59608
no	SANBR	270.879	0.201344	0.628144	nan	0.0197137	0.00181	3.11976
no	ARL5A	777.357	0.346667	1.47265	nan	0.00141077	2.15661e-05	4.24803
no	WDCP	274.864	0.143334	0.556108	nan	0.00338838	0.000104535	3.87982
no	SMC6	699.524	0.206648	0.722567	nan	0.0083167	0.000471219	3.49661
no	COQ8A	23.3603	0.309948	-0.953822	nan	0.021718	0.00208845	-3.07736
no	SMARCAD1	733.055	0.283653	1.23471	nan	0.00112269	1.3436e-05	4.35288
no	MSX1	247.225	0.333069	-1.35609	nan	0.00212145	4.67115e-05	-4.0715
no	DCAF16	830.674	0.206518	0.619404	nan	0.0258206	0.00270627	2.99927
no	GNPDA2	439.959	0.248226	0.723844	nan	0.0305499	0.00354471	2.91607
no	PAQR3	276.75	0.356534	1.39529	nan	0.0031137	9.09758e-05	3.91348
no	CGGBP1	2209.11	0.238633	0.917562	nan	0.00366318	0.000120515	3.84508
no	GPR155	866.878	0.201669	0.666189	nan	0.0129657	0.00095526	3.30338
no	KBTBD8	158.601	0.432388	1.4327	nan	0.0126846	0.000921505	3.31346
no	POGLUT1	654.391	0.153687	0.564002	nan	0.00553564	0.000242739	3.6698
no	SLC22A15	308.155	0.316136	0.896258	nan	0.0363821	0.00458199	2.83504
no	SLC15A2	187.041	0.254086	0.785315	nan	0.0211426	0.00199654	3.09075
no	LRRC58	1170.16	0.234022	1.08162	nan	0.00065637	3.80312e-06	4.62186
no	ELF3	15.4712	0.390876	-1.59254	nan	0.00210517	4.6156e-05	-4.07428
no	RNF25	779.107	0.216464	-0.614436	nan	0.0360683	0.00453236	-2.83852
no	CIP2A	96.2656	0.303996	1.01793	nan	0.0116693	0.000812483	3.34851
no	STT3B	4485.51	0.218284	0.970234	nan	0.000904644	8.7965e-06	4.44482
no	SGO2	89.3615	0.372153	1.09619	nan	0.0287952	0.003224	2.94553
no	CLASP2	1871.12	0.285645	0.85646	nan	0.025869	0.00271456	2.99834
no	PRKCI	834.115	0.250564	0.858835	nan	0.00976411	0.000608916	3.42761
no	PPM1L	766.534	0.254147	0.845109	nan	0.0123415	0.000883306	3.32528
no	PPP4R2	1029.27	0.261046	0.908512	nan	0.0086481	0.000500912	3.48027
no	GTPBP8	199.391	0.195039	0.675195	nan	0.00898654	0.000536479	3.46185
yes	WDFY3	2644.84	0.29577	0.898609	concordant	0.0236565	0.00237992	3.0382
no	COX18	416.634	0.155027	0.701557	nan	0.000779612	6.02885e-06	4.52538
no	U2SURP	1915.92	0.198787	0.649427	nan	0.0140516	0.00108716	3.26694
no	TTC14	1129.28	0.305333	1.02074	nan	0.0118245	0.000828615	3.34305
no	PPBP	22.9343	1.17376	3.38704	nan	0.0326526	0.00390623	2.88564
no	MTHFD2L	132.639	0.249324	0.785653	nan	0.0183831	0.00162638	3.15113
no	RCHY1	442.994	0.272864	1.16192	nan	0.00138164	2.06042e-05	4.25824
no	HPS3	814.569	0.317609	0.994592	nan	0.0191966	0.00173919	3.1315
no	LZTFL1	409.966	0.244161	0.835912	nan	0.00987935	0.00061795	3.42361
no	ZNF148	1171.15	0.274446	0.96769	nan	0.00774928	0.000421919	3.52598
no	ZMYM6	449.507	0.195444	0.573106	nan	0.029467	0.00336434	2.93233
no	ZC3H12A	790.847	0.277445	-1.17535	nan	0.00145511	2.27201e-05	-4.23633
no	PBRM1	1639.58	0.223278	0.776359	nan	0.00870887	0.000506874	3.4771
no	TASOR	1820.94	0.175347	0.726184	nan	0.00182111	3.45167e-05	4.14142
no	UBXN7	1198.38	0.229327	0.621928	nan	0.0465726	0.00668837	2.71197
no	C1orf50	122.332	0.260583	0.713818	nan	0.0440983	0.00615685	2.73931
no	SGMS2	682.404	0.414812	2.04688	nan	0.000314218	8.0361e-07	4.93449
no	DNAJB14	1021.29	0.345803	1.63076	nan	0.000530772	2.40685e-06	4.71587
no	SHISA5	6124.83	0.192269	-0.630154	nan	0.0137228	0.00104745	-3.27746
no	MFSD8	496.896	0.218411	0.716717	nan	0.0136169	0.00103252	3.28151
no	GRM2	32.4147	0.387037	-1.34215	nan	0.00887437	0.000524804	-3.46777
no	MAD2L1	82.649	0.310746	1.1917	nan	0.00373003	0.000125576	3.83498
no	MAP9	435.814	0.429376	1.24905	nan	0.0310747	0.00362594	2.90899
no	CEP44	386.56	0.249551	0.986787	nan	0.00282177	7.6774e-05	3.95425
no	HPGD	246.897	0.599064	1.7355	nan	0.0318139	0.00376722	2.89702
no	TMEM144	548.164	0.245758	0.793543	nan	0.0152375	0.0012424	3.22896
yes	GASK1B	6099.13	0.328803	1.2341	concordant	0.00452254	0.000174516	3.75331
no	NAA15	817.815	0.19937	0.852127	nan	0.00134939	1.91909e-05	4.2741
no	ARFIP1	894.576	0.192821	0.742246	nan	0.00363752	0.000118409	3.8494
no	ABCE1	1065.38	0.260273	1.13494	nan	0.0011139	1.29733e-05	4.36056
no	OTUD4	1165.14	0.302895	1.24461	nan	0.00195124	3.97321e-05	4.10903
no	TMEM184C	935.396	0.184433	0.635082	nan	0.00936501	0.000574395	3.44343
yes	ITGA2	473.468	0.398606	1.31899	discordant	0.0128301	0.000936312	3.309
no	EDIL3	9709.95	0.434431	1.41758	nan	0.0141853	0.00110214	3.26307
no	TMEM161B	332.774	0.26196	1.28947	nan	0.000314218	8.5504e-07	4.92237
no	LMBRD2	492.132	0.337294	1.60606	nan	0.000460416	1.92049e-06	4.76162
no	NIPBL	1896.82	0.176333	0.566431	nan	0.0158699	0.00131687	3.21228
no	SLC25A46	1059.6	0.304787	1.56523	nan	0.000222951	2.81412e-07	5.13549
no	STARD4	309.008	0.409142	1.45477	nan	0.00726423	0.000377043	3.55565
no	PGGT1B	584.892	0.221147	1.08883	nan	0.000314218	8.49804e-07	4.92357
no	PRRC1	1470.63	0.209608	0.801376	nan	0.00383873	0.00013172	3.82322
no	GRPEL2	363.054	0.222723	0.632132	nan	0.0360903	0.00453681	2.8382
no	ARSK	249.157	0.261501	0.881716	nan	0.0110223	0.000746933	3.37175
no	RHOBTB3	461.586	0.344308	1.26718	nan	0.00538167	0.000232889	3.68038
no	PRIMPOL	278.131	0.286712	0.798232	nan	0.0401796	0.00536788	2.78409
no	CFAP97	1286.23	0.329789	1.23629	nan	0.00454255	0.000177744	3.74871
no	RICTOR	815.007	0.328897	1.32425	nan	0.00237032	5.66483e-05	4.02635
no	TENT2	1643.54	0.27779	1.15145	nan	0.00180869	3.39739e-05	4.14505
no	UBLCP1	856.538	0.213569	0.986578	nan	0.00065637	3.84699e-06	4.61948
no	UTP15	301.09	0.13982	0.560649	nan	0.0024715	6.07736e-05	4.00979
no	CREBRF	1297.24	0.290101	1.16627	nan	0.00241049	5.81465e-05	4.02021
no	STXBP5	706.438	0.241983	0.897492	nan	0.0050369	0.000208154	3.70891
no	COG5	1148.75	0.219903	0.814394	nan	0.00509725	0.000212703	3.70343
no	BMT2	293.763	0.276847	0.960684	nan	0.00884984	0.000520283	3.47009
no	KCNK5	44.132	0.523104	-1.64075	nan	0.0190344	0.00170937	-3.13657
no	ZNF12	694.898	0.222672	0.818839	nan	0.00543287	0.000235693	3.67732
no	USP49	143.996	0.190867	0.617186	nan	0.0150538	0.00122241	3.2336
no	INTS4P1	14.6554	0.652073	2.44035	nan	0.00460241	0.000182238	3.74245
yes	FABP5	1897.65	0.722528	2.09377	discordant	0.0317563	0.00375743	2.89784
no	RAD21	2736.53	0.250075	0.838784	nan	0.011507	0.000796145	3.35413
no	OSGIN2	960.889	0.250885	0.731332	nan	0.0306294	0.0035568	2.91501
no	MICALL2	1870.84	0.248313	-0.839892	nan	0.0107545	0.000718565	-3.3824
no	OSR2	156.9	0.46633	-1.40005	nan	0.0256814	0.00267968	-3.00228
no	YWHAZ	13737.1	0.154805	0.538705	nan	0.00865344	0.000501625	3.47989
no	SLC25A32	14.1552	1.56039	4.60882	nan	0.028322	0.00314056	2.95363
no	TP53INP1	1595.29	0.3111	1.18048	nan	0.00407292	0.000147914	3.79455
no	INTS8	678.608	0.180809	0.515478	nan	0.0351057	0.00435888	2.85095
no	PDP1	1332.17	0.276394	0.967014	nan	0.00826608	0.000467578	3.49867
no	SNAPC3	950.165	0.229662	0.634321	nan	0.0421604	0.00574529	2.76197
no	TMEM65	662.358	0.247572	0.880656	nan	0.00724671	0.000374874	3.55717
no	ABCA1	3403.62	0.595867	2.46939	nan	0.00181002	3.41003e-05	4.1442
no	LETM2	94.3994	0.222234	-0.730279	nan	0.0134628	0.00101593	-3.28608
no	KDM1B	670.25	0.257094	0.719889	nan	0.0389769	0.00510863	2.8001
no	KIF27	100.118	0.29849	1.02771	nan	0.00937205	0.000575265	3.44302
no	ZHX1	1036.21	0.241932	0.887987	nan	0.00552859	0.000242171	3.6704
no	DYNLT3	1572.81	0.276851	0.899157	nan	0.0146054	0.00116303	3.24779
no	PIGA	303.617	0.271057	0.909844	nan	0.0114299	0.000788943	3.35665
no	VEGFD	29.1681	0.369632	-1.05192	nan	0.0354379	0.00442906	-2.84587
no	STRBP	224.124	0.213215	0.590279	nan	0.0415571	0.005632	2.76847
no	ATP7A	534.444	0.313244	1.33744	nan	0.00135101	1.9579e-05	4.26964
no	ZNF367	98.4831	0.364497	1.08328	nan	0.0273398	0.00295889	2.97198
no	BRWD3	601.536	0.321457	1.44986	nan	0.000792741	6.47422e-06	4.51028
no	ARHGAP12	954.412	0.249835	1.045	nan	0.00166051	2.87994e-05	4.18276
no	HECTD2	669.004	0.362274	1.18323	nan	0.0140838	0.00109031	3.26612
no	WRN	528.807	0.226662	0.625062	nan	0.042529	0.00582137	2.75768
no	GTF2A1	1072.98	0.319183	1.32392	nan	0.00180839	3.35623e-05	4.14784
no	PGM2L1	896.114	0.270722	0.95774	nan	0.00755126	0.000403583	3.53773
no	REEP3	1886.35	0.298181	1.03826	nan	0.00860733	0.000497745	3.48197
no	MICU2	697.144	0.168996	0.500122	nan	0.0280005	0.00308266	2.95937
no	EML5	14.9514	1.04437	3.32548	nan	0.0170137	0.00145155	3.1842
no	AKR1E2	80.4558	0.208591	-0.629546	nan	0.0248006	0.00254371	-3.01809
no	KBTBD6	273.795	0.267858	0.862221	nan	0.0155932	0.00128662	3.21895
no	PDZD8	830.876	0.31162	0.913743	nan	0.029467	0.00336534	2.93223
no	ABRAXAS2	616.015	0.127635	0.578906	nan	0.000763001	5.74275e-06	4.53565
no	PRDX3	2614.81	0.185907	0.691276	nan	0.00491823	0.000200491	3.7184
no	HPRT1	583.13	0.212811	0.660553	nan	0.0204243	0.0019096	3.10394
no	DDX21	1918	0.28468	0.84453	nan	0.0275984	0.00301118	2.96659
no	CCDC186	594.563	0.314931	0.846351	nan	0.049132	0.00720063	2.68742
no	TRUB1	311.901	0.323697	1.11901	nan	0.00910784	0.000546274	3.45698
no	PTER	294.287	0.2529	1.1211	nan	0.000933323	9.29352e-06	4.43299
no	C1QL3	11.7399	1.02346	2.99464	nan	0.0298939	0.00343361	2.92599
no	ARL5B	443.323	0.341859	0.974912	nan	0.0350787	0.00434732	2.85179
no	CEP295	301.683	0.446706	1.56904	nan	0.00797422	0.000443986	3.51246
no	CEP57	685.614	0.214869	0.890721	nan	0.00180869	3.39193e-05	4.14542
no	SPRED1	1843.35	0.325556	1.35486	nan	0.00175864	3.15919e-05	4.16168
no	ADAMTS15	351.3	0.292211	-0.980752	nan	0.0114309	0.000789899	-3.35631
no	RAB8B	1473.5	0.312867	1.36404	nan	0.0011139	1.30183e-05	4.3598
no	IKBIP	713.053	0.215021	0.636087	nan	0.028066	0.0030938	2.95826
no	LARP6	957.393	0.287043	-0.847899	nan	0.0283208	0.00313779	-2.95391
no	API5	2269.68	0.146827	0.609864	nan	0.00177677	3.27263e-05	4.15362
no	COPS2	1680.95	0.221852	0.855977	nan	0.00357041	0.000114168	3.85832
no	FRS2	730.792	0.312508	1.39833	nan	0.000862084	7.65724e-06	4.47455
no	ARIH1	2189.49	0.167493	0.527888	nan	0.0183623	0.00162326	3.15169
no	COX11	865.511	0.182997	0.650643	nan	0.00726423	0.000377288	3.55548
no	CUL5	755.63	0.310013	1.38546	nan	0.000870801	7.85679e-06	4.46905
no	ILK	3923.5	1.17235	4.64296	nan	0.00279666	7.48327e-05	3.96037
no	MSS51	121.776	0.185571	0.678186	nan	0.00575165	0.000257589	3.65459
no	ZMAT1	752.655	0.304557	0.91085	nan	0.0262836	0.00278306	2.99074
no	RNF169	521.276	0.438984	1.43771	nan	0.0137902	0.00105631	3.27508
no	CDYL2	373.042	0.273925	0.906041	nan	0.0128412	0.000940917	3.30762
no	TMX3	1444.47	0.269654	1.20186	nan	0.000879988	8.30993e-06	4.45704
no	TMEM135	675.54	0.255807	0.727603	nan	0.0355478	0.00445032	2.84434
no	NDEL1	2640.06	0.16585	-0.561176	nan	0.0107381	0.000715336	-3.38363
no	GOLM2	3392.22	0.301062	0.908875	nan	0.0247801	0.00253698	3.0189
no	AP1G1	2290.56	0.157854	0.603287	nan	0.00385553	0.000132477	3.82181
no	C18orf54	101.096	0.323717	0.954528	nan	0.0286043	0.00319171	2.94864
no	NEMP1	625.378	0.215683	0.737934	nan	0.00993104	0.000623041	3.42138
no	NAB2	1539.88	0.165532	-0.620699	nan	0.00453497	0.000177023	-3.74973
no	MTMR10	1205.09	0.196464	0.704929	nan	0.00672227	0.000333112	3.58809
no	MS4A6E	83.7926	0.921813	2.60791	nan	0.0367765	0.00466777	2.82911
no	MAP1A	2144.44	0.236938	-0.686739	nan	0.0317251	0.00375077	-2.8984
no	CNPY4	697.331	0.182371	-0.516969	nan	0.0363921	0.00458665	-2.83472
no	NUDT21	596.035	0.266041	1.05525	nan	0.0027565	7.29362e-05	3.9665
no	NKX3-1	52.2163	0.294378	-0.792775	nan	0.0485579	0.00708018	-2.69305
no	ISLR2	51.4318	0.541256	-1.55914	nan	0.0330629	0.00396922	-2.8806
no	FBXO22	568.195	0.137399	0.537178	nan	0.00313819	9.2437e-05	3.90963
no	HDHD2	92.8907	0.613264	1.72374	nan	0.0381942	0.00494234	2.81077
no	ZNF91	491.202	0.232469	0.885797	nan	0.0039526	0.00013875	3.81039
no	IGF2	205.495	1.09843	3.54143	nan	0.015403	0.00126372	3.22409
no	CDK12	1338.61	0.222828	0.623302	nan	0.0392365	0.00515426	2.79723
no	LPO	18.1251	1.08818	3.4247	nan	0.0185887	0.00164849	3.14719
no	MIDN	2729.7	0.275163	-1.00151	nan	0.00593348	0.000272944	-3.63971
no	KLHL26	428.785	0.172293	-0.645495	nan	0.00457742	0.000179322	-3.7465
no	CACNB3	820.194	0.200725	-0.546535	nan	0.0455186	0.00647317	-2.7228
no	TUBA1A	11083.2	0.188352	-0.517766	nan	0.0433401	0.00597899	-2.74893
no	SERTAD3	908.788	0.203021	-0.619036	nan	0.0230701	0.00229504	-3.04913
no	NXN	510.507	0.339114	-0.98804	nan	0.0307189	0.00357294	-2.91359
no	SPRYD3	4523.21	0.234294	-0.680541	nan	0.0313595	0.00367676	-2.90464
no	TMEM68	288.15	0.147101	0.665579	nan	0.000779612	6.05e-06	4.52463
no	E4F1	922.239	0.174034	-0.500662	nan	0.0333327	0.0040172	-2.87681
no	SPINDOC	758.904	0.148677	-0.588777	nan	0.00279666	7.4914e-05	-3.96011
no	TTC21A	245.955	0.200266	-0.645554	nan	0.0154098	0.00126644	-3.22348
no	ANKS3	744.051	0.226003	-0.714234	nan	0.0179627	0.00157618	-3.16028
no	KIAA1586	160.353	0.277066	1.13853	nan	0.00195124	3.96946e-05	4.10925
no	HOOK3	1713.5	0.227596	0.956255	nan	0.00157249	2.65086e-05	4.20156
no	RBPJ	3539.64	0.234956	0.731957	nan	0.0199432	0.00183759	3.1153
no	LMBRD1	1835.57	0.188438	0.671879	nan	0.00711361	0.000363146	3.56551
no	PTGDR	54.9929	0.446345	1.28346	nan	0.0334079	0.00403412	2.87548
no	MGAT2	423.075	1.13037	4.182	nan	0.00513669	0.00021588	3.69967
no	BMI1	901.871	0.363986	1.45112	nan	0.00261472	6.69845e-05	3.98675
no	PCMTD1	1685.02	0.232096	0.785963	nan	0.0106913	0.000708223	3.38638
no	TNXB	3529.27	0.408198	-1.55452	nan	0.00397049	0.000139954	-3.80825
no	BMP1	2106.95	0.181156	-0.750155	nan	0.00182111	3.45903e-05	-4.14093
no	PHYHIP	98.6456	0.36451	-1.18601	nan	0.0144121	0.00113907	-3.25371
no	TRAPPC11	1142.77	0.181926	0.579291	nan	0.0170137	0.0014515	3.18421
no	CDKN2AIP	602.694	0.18509	0.711668	nan	0.00366318	0.000120559	3.84499
no	ADAM9	6283.8	0.337123	1.33182	nan	0.00284634	7.79748e-05	3.95054
no	SEMA4C	1993.52	0.206815	-0.794694	nan	0.00368699	0.000121773	-3.84253
no	TET2	833.843	0.309406	1.06738	nan	0.00923195	0.000561055	3.44977
no	SNTB2	1112.97	0.249806	0.7541	nan	0.0247819	0.00253831	3.01874
no	GFM1	1002.55	0.161435	0.569308	nan	0.00774928	0.000421024	3.52654
no	ANKRD49	403.558	0.161805	0.663401	nan	0.00199146	4.13123e-05	4.10002
no	CEP120	977.606	0.229269	0.794833	nan	0.00887792	0.000526674	3.46681
no	CPLX1	122.917	0.485105	-1.42902	nan	0.0287833	0.00322132	-2.94579
no	FEM1B	2338.13	0.183919	0.743595	nan	0.00227531	5.27583e-05	4.04306
no	COMMD8	389.571	0.260487	1.11086	nan	0.00136453	2.003e-05	4.26456
no	ZNF354A	291.755	0.167678	0.574528	nan	0.00980103	0.000611676	3.42638
no	ZBTB43	564.125	0.234339	0.705118	nan	0.0253099	0.00262139	3.00896
no	CCDC126	198.429	0.280325	0.782317	nan	0.0396644	0.00525867	2.79075
no	ZRSR2	895.708	0.223936	-0.702077	nan	0.0190797	0.00171754	-3.13517
no	NMD3	1286.97	0.188472	0.721167	nan	0.0038156	0.000130035	3.82639
no	B3GALNT1	750.096	0.215548	0.716598	nan	0.0123581	0.000885651	3.32454
no	PGM2	923.984	0.175156	0.511675	nan	0.0301963	0.00348628	2.92125
no	P2RY12	84.8332	0.490086	1.82509	nan	0.00484318	0.000196073	3.72402
no	MINAR1	43.2413	0.337614	0.98015	nan	0.0313996	0.00369409	2.90317
no	ARL13B	337.719	0.348562	0.968695	nan	0.0406395	0.00545065	2.77912
no	SCN9A	127.133	0.442673	1.41799	nan	0.0162392	0.00135889	3.20324
no	PLEKHA2	1995.26	0.277724	0.912969	nan	0.0134383	0.00101144	3.28733
no	CLIC4	17207.5	0.391671	1.3889	nan	0.00741461	0.000390989	3.54609
no	ZEB2	5090.47	0.28316	0.959076	nan	0.0106878	0.000706494	3.38705
no	DTWD2	212.131	0.236513	0.985223	nan	0.00173425	3.10513e-05	4.16562
no	LIMS1	3017.11	0.22075	0.708835	nan	0.0159215	0.00132257	3.21104
no	CSGALNACT2	1999.24	0.270842	0.965243	nan	0.00713889	0.000365438	3.56386
no	P2RY1	171.066	0.489812	1.59514	nan	0.014355	0.00112741	3.25664
no	AHSP	15.8344	1.17265	3.16017	nan	0.0483692	0.00704136	2.69488
no	MAP3K2	1797.58	0.245718	1.10376	nan	0.000838565	7.05632e-06	4.49198
no	NLGN2	1784.09	0.250414	-0.729318	nan	0.0308087	0.00358609	-2.91245
no	YWHAG	5534.16	0.201031	0.597972	nan	0.0272434	0.00293435	2.97453
no	NIPA1	648.248	0.183346	0.584125	nan	0.0169573	0.00144295	3.18592
no	RNF150	1039.81	0.300404	1.22466	nan	0.00209665	4.56752e-05	4.07672
no	CCDC144A	27.336	0.934413	2.81419	nan	0.0251425	0.00259775	3.01172
no	USP38	612.443	0.241214	0.944262	nan	0.00310599	9.0548e-05	3.91462
no	NANP	217.725	0.181165	0.691308	nan	0.00392193	0.000135683	3.81591
no	PWWP2A	556.439	0.181471	0.566797	nan	0.0195197	0.00178807	3.12335
no	PDCD6IP	4721.3	0.155556	0.522867	nan	0.0113052	0.000775818	3.36128
no	GABARAP	106.851	0.767402	2.23659	nan	0.0306555	0.00356269	2.91449
no	PRDM10	311.598	0.276875	0.918169	nan	0.0126261	0.000912554	3.31618
no	B3GNT2	1332.52	0.330431	1.22774	nan	0.00495641	0.000202742	3.71557
no	FOS	37197.3	0.473349	-1.61455	nan	0.0101687	0.000647458	-3.41091
no	SLC30A1	983.377	0.330902	1.33923	nan	0.00225352	5.18316e-05	4.04721
no	TMEM182	71.8821	0.245194	0.673687	nan	0.043465	0.00600388	2.74757
no	NFXL1	235.473	0.24113	0.733022	nan	0.0235419	0.00236619	3.03995
no	ARL6IP1	2234.04	0.243466	0.812133	nan	0.0119891	0.000850803	3.33572
no	EMB	1522	0.344879	0.992446	nan	0.0332943	0.00400633	2.87766
no	STAT2	5323.49	0.157995	-0.527499	nan	0.0119415	0.000841725	-3.3387
no	IRF2BP1	729.602	0.243853	-0.696283	nan	0.0348742	0.00429916	-2.85533
no	DPY19L2P2	29.1199	0.424414	1.84756	nan	0.00112269	1.34167e-05	4.3532
no	SOCS6	867.442	0.287828	1.06655	nan	0.00508804	0.000210981	3.70549
no	KIF5B	6209.37	0.295452	0.96147	nan	0.0144121	0.001137	3.25423
no	FOXN2	629.966	0.339782	1.46061	nan	0.00128075	1.71836e-05	4.29866
no	USP32	1339.69	0.183106	0.502678	nan	0.0435879	0.00604578	2.74529
no	CEL	27.8767	0.328083	-0.882276	nan	0.0489574	0.00716271	-2.68918
no	MTSS1	1671.34	0.473269	1.37571	nan	0.0312216	0.00365114	2.90683
no	RNF139	850.143	0.180249	0.603696	nan	0.0116647	0.000810328	3.34924
no	MSANTD4	494.744	0.211817	0.754482	nan	0.00716629	0.000368113	3.56195
no	DNAJC24	464.189	0.233384	0.860403	nan	0.00528791	0.000227236	3.68664
no	PKIA	39.0331	0.468076	1.71909	nan	0.00549148	0.000240033	3.67267
no	FEZ2	1870.61	0.142003	0.562674	nan	0.00279414	7.41935e-05	3.96242
no	ALK	72.3518	0.835847	2.30039	nan	0.0430772	0.00592022	2.75217
no	SOCS5	868.466	0.269514	1.05272	nan	0.00317108	9.38382e-05	3.906
no	ZNF692	852.452	0.237929	-0.698447	nan	0.0293022	0.00332985	-2.93552
no	TMEM126B	833.181	0.18824	0.693941	nan	0.00528791	0.000227395	3.68646
no	TRIM8	4482.64	0.141415	-0.577915	nan	0.00204403	4.37644e-05	-4.08665
no	JUNB	14406.7	0.381017	-1.48705	nan	0.00318736	9.50649e-05	-3.90285
no	NPTX1	12.9973	0.860584	2.34253	nan	0.0456095	0.00648823	2.72203
no	ZNF440	314.068	0.170859	0.54259	nan	0.0173401	0.00149498	3.17566
no	NAT1	139.694	0.225	0.732804	nan	0.0143501	0.00112635	3.2569
no	ZBTB26	271.877	0.309529	1.40796	nan	0.000744825	5.39703e-06	4.54873
no	ZNF562	441.785	0.518797	1.50086	nan	0.032128	0.0038164	2.89295
no	LRRC8C	761.156	0.295619	0.823571	nan	0.0400902	0.00533765	2.78592
no	RXFP1	139.615	0.475452	1.45688	nan	0.0223479	0.00218245	3.06421
no	GPR34	1334.68	0.394346	1.42471	nan	0.00639357	0.00030285	3.61285
no	ATF7IP	1883.33	0.206822	0.698785	nan	0.0108344	0.000728339	3.37868
no	LRRC34	64.7467	0.284925	1.13541	nan	0.00262644	6.75021e-05	3.98492
no	GATM	1097.35	0.378846	1.2299	nan	0.0146179	0.00116855	3.24645
no	METTL18	166.845	0.204426	0.551874	nan	0.0478982	0.0069418	2.69962
no	ANGPTL7	131.639	0.947798	-2.85053	nan	0.0253697	0.00263383	-3.00753
no	PTEN	3395.99	0.196512	0.717526	nan	0.00576618	0.000260899	3.65132
no	SRGAP2C	394.147	0.239404	0.681597	nan	0.0353476	0.00441251	2.84706
no	ZNF57	29.3836	0.988747	3.5398	nan	0.0068989	0.000343477	3.58009
no	JMJD1C	1696.86	0.296064	0.938408	nan	0.0175667	0.00152641	3.16962
no	RAB33B	532.678	0.357704	1.15262	nan	0.015449	0.00127183	3.22226
no	EIF2AK3	662.929	0.266317	0.777968	nan	0.0301963	0.00348674	2.92121
no	CYCS	1664.33	0.176003	0.568365	nan	0.0152298	0.00124096	3.22929
no	SLFN12	303.96	0.228793	0.63437	nan	0.0411944	0.00555973	2.77268
no	SNTB1	943.093	0.309055	0.949118	nan	0.0220554	0.00213321	3.07103
no	TEFM	143.64	0.248489	0.823722	nan	0.0126506	0.000916671	3.31493
no	C5orf34	40.5411	0.294048	1.30794	nan	0.000899812	8.66539e-06	4.44805
no	CERS6	703.438	0.525715	2.05553	nan	0.00313819	9.23059e-05	3.90997
no	SPTLC3	211.771	0.186043	0.510353	nan	0.0437728	0.00608433	2.7432
no	CFAP53	21.4918	0.2224	-0.751583	nan	0.0108282	0.000726402	-3.37942
no	ZNF24	1955.84	0.168123	0.591235	nan	0.00793439	0.000436985	3.51668
no	MANEA	438.461	0.355279	1.42563	nan	0.00245974	6.00245e-05	4.01271
no	AFF1	2739.78	0.28042	0.9916	nan	0.00757706	0.000406039	3.53613
no	RASGRP1	177.49	0.465077	1.4852	nan	0.0166511	0.00140582	3.19345
no	SMPDL3A	612.868	0.573826	1.9851	nan	0.00904204	0.000541364	3.45941
no	RAD9A	522.498	0.167564	-0.554519	nan	0.0128301	0.00093528	-3.3093
no	ZMAT3	2641.27	0.241069	0.764879	nan	0.0174344	0.00150944	3.17286
no	ZFAND4	176.714	0.188782	0.530659	nan	0.0381842	0.00493925	2.81097
no	ZNF738	160.43	0.200252	0.690601	nan	0.00924893	0.000563385	3.44866
no	NAA16	388.55	0.253831	0.859632	nan	0.010689	0.000707572	3.38663
no	DCP2	909.424	0.264223	1.11586	nan	0.00150659	2.40874e-05	4.22319
no	SNX32	44.9283	0.275767	-1.20131	nan	0.00111553	1.32305e-05	-4.35626
no	RARG	1407.09	0.203748	-0.770517	nan	0.00420145	0.000155755	-3.78171
no	SP3	2154.81	0.265195	1.06956	nan	0.00234095	5.50463e-05	4.0331
no	DMXL1	1119.08	0.275719	1.38933	nan	0.000290338	4.68173e-07	5.03892
no	LCLAT1	320.094	0.237728	0.655368	nan	0.0426145	0.00583705	2.7568
no	RELA	3378.8	0.129744	-0.558034	nan	0.00128053	1.70011e-05	-4.30102
no	EVC2	357.777	0.236962	-0.654445	nan	0.0421671	0.00574818	-2.76181
no	ZNF680	253.251	0.336336	1.32958	nan	0.00283014	7.71339e-05	3.95313
no	NOC3L	388.047	0.167898	0.507325	nan	0.0246704	0.00251421	3.02163
no	RAPH1	1354.39	0.867316	2.7327	nan	0.0183924	0.0016285	3.15075
no	ABCD2	25.1061	0.544615	1.60765	nan	0.0284215	0.00315816	2.95191
no	TNKS	1062.8	0.222597	0.758931	nan	0.0101858	0.000650977	3.40943
no	ZNF449	453.03	0.216791	0.895771	nan	0.00185407	3.59703e-05	4.13195
no	KCNK7	17.9572	0.447102	-1.29886	nan	0.031353	0.00367175	-2.90507
no	EHBP1L1	10880.9	0.171315	-0.56246	nan	0.0135694	0.00102638	-3.28319
no	THAP2	121.228	0.237832	0.705464	nan	0.0276093	0.00301481	2.96622
no	MOB1B	1011.43	0.283108	1.02862	nan	0.00605437	0.000279805	3.63331
no	SULT1B1	149.876	0.5248	2.06299	nan	0.00299085	8.45899e-05	3.93101
no	SCAI	175.389	0.276583	1.34524	nan	0.000344025	1.15176e-06	4.86376
no	AGFG1	1932.39	0.212797	0.78648	nan	0.00518863	0.000219093	3.69592
no	EIF1	18221.9	0.175661	-0.549415	nan	0.0193557	0.00176174	-3.12771
no	PLK3	1718.62	0.202124	-1.07643	nan	0.000143491	1.0062e-07	-5.3256
no	PHC3	1714.93	0.291863	1.10647	nan	0.0041086	0.000150008	3.79106
no	GPR160	132.186	0.4869	1.4575	nan	0.0261165	0.00275853	2.99344
no	SLCO4C1	11.3427	0.810648	2.4977	nan	0.0215689	0.00206225	3.08112
no	LRRC63	29.4587	0.522189	1.65386	nan	0.0176559	0.00153935	3.16716
no	KLHL15	206.134	0.343795	1.25486	nan	0.00577958	0.000262233	3.65001
no	SLC25A30	957.479	0.204627	0.704789	nan	0.00934346	0.000572637	3.44425
no	LEMD3	704.605	0.274981	0.925728	nan	0.0111764	0.000761257	3.36651
no	TLR1	1105.75	0.395914	1.08948	nan	0.043083	0.00592662	2.75181
no	FAM53A	30.3569	0.219282	-0.667003	nan	0.0234448	0.00235204	-3.04175
no	KICS2	132.224	0.193415	0.739578	nan	0.00383689	0.000131421	3.82378
no	TNK1	147.337	0.276655	-0.761551	nan	0.0430471	0.0059104	-2.75271
no	RALGAPA1	810.592	0.260463	0.761992	nan	0.0298983	0.00343872	2.92553
no	LIG4	418.491	0.317615	1.22737	nan	0.00351795	0.000111387	3.86435
no	CNTNAP2	9.2522	1.76843	5.34116	nan	0.0247231	0.00252536	3.02029
no	DENND4A	796.692	0.188632	0.755012	nan	0.00249154	6.26615e-05	4.00256
no	ZNF497	12.0008	0.330361	-1.05153	nan	0.0170674	0.00145772	-3.18297
no	ANGEL2	714.44	0.199559	0.624478	nan	0.0193114	0.0017523	3.12929
no	TMEM167A	2702.58	0.188215	0.74097	nan	0.00294843	8.25633e-05	3.93683
no	RESF1	1870.82	0.295176	1.16919	nan	0.00279666	7.46391e-05	3.96099
no	NR1D2	1871.55	0.377096	1.26448	nan	0.0115306	0.000798855	3.35319
no	FAM241A	309.76	0.301748	0.943172	nan	0.0194188	0.00177385	3.1257
no	SRP72	2464.55	0.137161	0.545847	nan	0.00266111	6.90315e-05	3.9796
no	CEP135	349.192	0.25421	0.782969	nan	0.0216044	0.00206993	3.08001
no	DENND6A	853.99	0.221516	0.809229	nan	0.00576016	0.000259047	3.65315
no	PDE12	634.228	0.208718	0.671506	nan	0.0156398	0.00129412	3.21728
no	RSRC1	505.076	0.205721	0.606912	nan	0.0284868	0.00317601	2.95017
no	GPR171	67.2558	0.508903	1.41709	nan	0.0401562	0.00535954	2.78459
no	DHX36	1170.28	0.245237	0.786748	nan	0.0160111	0.00133607	3.20812
no	KLC2	1160.46	0.233508	-0.71543	nan	0.022353	0.0021852	-3.06383
no	ATR	725.914	0.196108	0.538878	nan	0.0434512	0.00599838	2.74787
no	VCPIP1	789.65	0.239503	0.820559	nan	0.00980415	0.00061233	3.42609
no	PDIK1L	242.009	0.248611	1.34454	nan	0.000143491	6.36657e-08	5.40819
no	ZNF654	423.365	0.322031	1.37307	nan	0.00136494	2.00999e-05	4.26378
no	FAM131A	943.315	0.184675	-0.656169	nan	0.0073031	0.00038071	-3.55311
no	10,00 ARL	649.61	0.2697	0.821827	nan	0.0231544	0.00230992	3.04719
yes	LPL	1475.22	0.651891	2.32394	discordant	0.00712307	0.000363962	3.56492
no	CCDC14	1431.01	0.230326	0.723833	nan	0.0187604	0.00167424	3.14265
no	SART1	2619.84	0.224706	-0.606017	nan	0.0481503	0.00699824	-2.69693
no	CLCF1	265.653	0.285704	-1.33558	nan	0.000591487	2.94377e-06	-4.6747
no	UBQLNL	31.3251	0.343887	-1.05924	nan	0.0216044	0.00206859	-3.0802
no	ALG10B	170.161	0.336958	1.17299	nan	0.00862783	0.000499334	3.48111
no	UCP3	92.8142	0.19798	-0.7762	nan	0.00305253	8.83322e-05	-3.92059
no	RAB6A	4362.77	0.193298	0.589025	nan	0.0231544	0.00230954	3.04724
no	FOSL1	333.79	0.515191	-1.59007	nan	0.0213396	0.00202621	-3.08636
no	ERCC4	300.398	0.27516	0.865042	nan	0.0187279	0.00166784	3.14378
no	TMEM70	614.734	0.270068	0.745836	nan	0.0421728	0.00575093	2.76165
no	RWDD4P2	41.7798	0.240984	0.658618	nan	0.0445276	0.00627523	2.73304
no	ZNF169	147.946	0.248963	0.819082	nan	0.0133459	0.00100199	3.28997
no	ETV4	88.8791	0.307331	-0.853549	nan	0.0408252	0.00548128	-2.7773
no	ZDHHC21	605.446	0.295553	1.31821	nan	0.000876024	8.19059e-06	4.46014
no	PLEKHF2	641.091	0.256968	0.973519	nan	0.00414367	0.000151571	3.78848
no	LYSMD3	556.052	0.374221	1.61268	nan	0.00125931	1.63662e-05	4.30945
no	MBLAC2	148.392	0.323336	1.02834	nan	0.0171809	0.00147063	3.18042
no	YES1	536.766	0.297711	0.874028	nan	0.0293022	0.00332658	2.93583
no	DLEU1	67.0609	0.278326	0.824751	nan	0.0277694	0.00304401	2.96326
no	MYPOP	303.616	0.187523	-0.742212	nan	0.00279743	7.55886e-05	-3.95797
no	ANAPC2	1490.18	0.17409	-0.528294	nan	0.0238628	0.00240848	-3.03461
no	CRLF3	576.815	0.270697	0.759372	nan	0.0385756	0.00502776	2.80525
no	PHLDB3	250.354	0.217497	-0.792516	nan	0.00587082	0.000268646	-3.6438
no	USF3	607.964	0.304744	1.23276	nan	0.00226356	5.22742e-05	4.04522
no	B3GNT5	432.566	0.521704	1.54219	nan	0.0281827	0.00311589	2.95607
no	MEX3C	756.982	0.278476	0.80729	nan	0.0316938	0.00374411	2.89895
no	FAM91A1	1486.53	0.324505	1.39913	nan	0.00125621	1.62084e-05	4.31159
no	MTX3	588.024	0.268618	0.78884	nan	0.0292951	0.00331765	2.93666
no	SLC38A9	374.564	0.188068	0.636125	nan	0.0107545	0.0007185	3.38242
no	POLE	941.246	0.168854	-0.546798	nan	0.0149322	0.00120252	-3.23828
no	ZBTB34	539.967	0.251746	0.911376	nan	0.00626457	0.000294346	3.62023
no	FAM210A	311.104	0.209985	0.577808	nan	0.043083	0.00592943	2.75166
no	ULK1	2132.16	0.184441	-0.541862	nan	0.0292489	0.00330488	-2.93786
no	RPS6KA3	1920.01	0.277231	1.21217	nan	0.00108621	1.22885e-05	4.37241
no	CHD9	1304.05	0.294714	1.31638	nan	0.000871609	7.94557e-06	4.46665
no	CASKIN2	1378.11	0.259121	-0.882927	nan	0.0102036	0.00065586	-3.4074
no	ZBTB38	3192.81	0.319105	1.05789	nan	0.0126471	0.000915825	3.31518
no	HIC1	311.193	0.365874	-1.30604	nan	0.00706397	0.000357454	-3.56965
no	NR2C2	1495.76	0.335223	1.02504	nan	0.0226589	0.00222977	3.05779
no	GPR4	280.3	0.370411	-1.22713	nan	0.0127019	0.000923351	-3.3129
no	RBM44	44.0917	0.38914	1.81465	nan	0.000610922	3.11302e-06	4.66322
no	ZBTB33	525.863	0.308869	1.61994	nan	0.000165053	1.56483e-07	5.24476
no	TBL1XR1	3302.35	0.289871	0.937903	nan	0.0150306	0.00121394	3.23558
no	PIDD1	709.489	0.225022	-0.686397	nan	0.0230116	0.00228576	-3.05035
no	JUN	12459.1	0.358704	-1.76248	nan	0.000317578	8.94818e-07	-4.91346
no	C12orf54	8.87743	0.440914	-1.27509	nan	0.0321826	0.00382894	-2.89192
no	SRRM3	112.317	0.349733	-1.11051	nan	0.0173417	0.00149676	-3.17531
no	THAP5	529.864	0.282445	1.16273	nan	0.00194399	3.84417e-05	4.11665
no	DNAJC28	46.2345	0.20596	0.641178	nan	0.0200133	0.00185121	3.11312
no	ZNF518A	686.627	0.329703	1.52005	nan	0.00065637	4.01966e-06	4.61036
no	CCDC184	115.179	0.329405	-1.09708	nan	0.012153	0.000866973	-3.33048
no	ZBTB41	426.005	0.417501	1.9354	nan	0.000652465	3.5579e-06	4.63567
no	UBE2N	1912.93	0.141107	0.500022	nan	0.00747126	0.000394739	3.54358
no	ARL6IP6	390.732	0.256297	0.690101	nan	0.0485944	0.00709004	2.69259
no	ZNF354C	248.022	0.354864	1.03998	nan	0.0295693	0.00338254	2.93065
no	C2orf69	295.868	0.314969	1.30401	nan	0.00182111	3.47107e-05	4.14013
no	ZNF518B	424.763	0.198507	0.696212	nan	0.0081115	0.000452767	3.50725
no	LCORL	193.499	0.401563	2.07205	nan	0.000203221	2.47008e-07	5.15996
no	PLEC	25401	0.230039	-0.677007	nan	0.0289099	0.00325035	-2.94301
no	WDR6	3975.5	0.153517	-0.54249	nan	0.00762096	0.000409715	-3.53375
no	ZNF354B	292.675	0.185638	0.640143	nan	0.00925283	0.000564054	3.44833
no	ZNF223	22.8715	0.360322	1.35929	nan	0.00430135	0.00016167	3.77242
no	P4HTM	1249.53	0.156953	-0.556469	nan	0.00742642	0.00039196	-3.54544
no	KLHL11	91.6148	0.50928	1.78126	nan	0.00829275	0.000469474	3.49759
no	CTXN1	33.7175	0.419862	-1.14402	nan	0.0453404	0.00643471	-2.72477
no	EPM2AIP1	957.591	0.25957	0.963273	nan	0.00501754	0.000206415	3.71103
no	ARMC10P1	7.17207	0.72619	2.39273	nan	0.013212	0.00098452	3.29491
no	CSRNP3	123.328	0.50057	1.35164	nan	0.0478493	0.00692989	2.70019
no	PARP10	2077.11	0.243024	-0.792025	nan	0.014287	0.00111791	-3.25904
no	SUZ12	664.192	0.296144	1.35258	nan	0.00072443	4.94071e-06	4.56729
no	NSUN3	422.884	0.129248	0.530877	nan	0.00195532	4.0007e-05	4.10744
no	KCTD12	6583.23	0.363607	1.49235	nan	0.00197461	4.05543e-05	4.1043
no	EFCAB13	117.427	0.291305	0.834438	nan	0.0342202	0.00417695	2.86448
no	HYI	391.244	2.98904	9.24561	nan	0.021044	0.00198034	3.09316
no	RMI1	140.433	0.363033	1.23988	nan	0.0100485	0.000637041	3.41533
no	SNX18	3975.79	0.318079	0.958044	nan	0.0251347	0.0025956	3.01197
no	C3orf38	522.391	0.1757	0.823852	nan	0.000570251	2.74582e-06	4.68897
no	PER1	4980.23	0.358982	-1.15717	nan	0.0154098	0.0012664	-3.22349
no	TCAIM	671.105	0.139401	0.620638	nan	0.000889641	8.49988e-06	4.45219
no	MAGED1	4477.23	0.179391	-0.503973	nan	0.0383076	0.00496417	-2.80935
no	SMCO3	21.5883	1.22787	3.85224	nan	0.0190042	0.00170488	3.13734
no	RAB39A	73.1351	0.640762	1.93992	nan	0.0243281	0.00246568	3.02752
no	GATA2	701.959	0.319179	-1.07504	nan	0.0111336	0.000756777	-3.36814
no	ELMOD2	717.646	0.192488	0.718139	nan	0.00475265	0.000190853	3.73083
no	EGR3	1438.14	0.592516	-1.87696	nan	0.0176402	0.00153608	-3.16778
no	KLHL28	366.868	0.363045	1.80137	nan	0.000303027	6.98275e-07	4.96184
no	ZBTB18	531.706	0.215371	0.7203	nan	0.0117882	0.000824419	3.34446
no	LACC1	584.632	0.321013	1.36492	nan	0.00140372	2.11958e-05	4.25191
no	WDR97	67.7419	0.284288	-0.806024	nan	0.0363733	0.00457918	-2.83524
no	BBS10	394.314	0.361974	1.64211	nan	0.000763001	5.71851e-06	4.53654
no	SOCS4	641.116	0.298915	1.03065	nan	0.00925831	0.000564827	3.44797
no	ZNF816	181.088	0.163468	0.503645	nan	0.0215689	0.00206301	3.08101
no	FGD6	581.982	0.347387	1.1316	nan	0.0143302	0.00112412	3.25747
no	PAK2	3083.21	0.212255	0.68922	nan	0.014608	0.00116576	3.24713
no	EMC3-AS1	44.0733	0.364983	1.22233	nan	0.0116671	0.000811043	3.349
no	C11orf71	118.941	0.286311	1.12621	nan	0.00297462	8.37138e-05	3.93351
no	MIGA1	541.192	0.301031	0.984278	nan	0.013958	0.00107665	3.26969
no	NRIP1	722.509	0.415398	1.82559	nan	0.00103917	1.10876e-05	4.3948
no	H2BC4	28.4021	0.374834	1.10374	nan	0.028857	0.00323362	2.94461
no	ZNF594	179.691	0.277158	0.789673	nan	0.0351962	0.00438328	2.84917
no	YOD1	245.623	0.31506	1.43968	nan	0.00072443	4.88807e-06	4.56954
no	EXOC5P1	8.46529	1.11603	3.69228	nan	0.0128301	0.000938245	3.30842
no	TMEM64	317.86	0.279959	0.903188	nan	0.0153282	0.00125472	3.22614
no	SLC36A4	340.959	0.267516	0.885692	nan	0.0127894	0.000930314	3.31079
no	ZDHHC20	1690.9	0.316394	1.41657	nan	0.000856309	7.56171e-06	4.47723
no	ZNF443	79.9907	0.191957	0.626778	nan	0.0141128	0.00109387	3.2652
no	SCRIB	1541.66	0.188514	-0.648723	nan	0.00941176	0.000579023	-3.44125
no	OXTR	312.933	0.577564	1.62893	nan	0.0374379	0.0047972	2.82035
no	CMTR2	572.227	0.297311	1.21231	nan	0.00209356	4.551e-05	4.07756
no	ZNF572	49.8098	0.273468	0.944263	nan	0.00916504	0.000554548	3.45292
no	GPR137C	27.0344	0.45557	2.20111	nan	0.000359637	1.35469e-06	4.83156
no	AEN	1061.47	0.139203	-0.510781	nan	0.0055399	0.000243185	-3.66933
no	FKRP	696.455	0.149016	-0.59325	nan	0.00266111	6.85953e-05	-3.98111
no	MAPK15	23.2373	0.568526	-2.07041	nan	0.00591157	0.000270831	-3.64171
no	HLA-V	17.8757	0.831204	2.27524	nan	0.0442602	0.0061949	2.73728
no	PENK	143.572	0.836637	-2.29945	nan	0.0433897	0.00598786	-2.74845
no	ZNF322	197.824	0.314398	1.12302	nan	0.00703719	0.00035431	3.57197
no	SYNE4	28.2918	0.30565	-0.905788	nan	0.0277694	0.0030418	-2.96348
no	ZNF678	141.588	0.242368	1.02161	nan	0.0015417	2.49647e-05	4.21512
no	PLAG1	65.1616	0.378864	1.60259	nan	0.00147899	2.33696e-05	4.23
no	DIPK2A	848.331	0.384468	1.11627	nan	0.0313981	0.00369104	2.90343
no	MACIR	192.317	0.204643	0.634919	nan	0.0204821	0.00191845	3.10258
no	RFX7	636.408	0.302454	1.36332	nan	0.000797107	6.55841e-06	4.50754
no	C5orf24	1517.97	0.378003	1.75538	nan	0.000646845	3.42038e-06	4.64381
no	ADO	744.2	0.194756	0.630742	nan	0.0149284	0.00120105	3.23863
no	TNRC18	5349.59	0.229493	-0.647224	nan	0.0374379	0.00479897	-2.82023
no	ZNF708	215.833	0.278585	1.19524	nan	0.00129767	1.78353e-05	4.2904
no	UBA7	3160.6	0.162563	-0.5843	nan	0.00663924	0.000325274	-3.59429
no	ATP6AP2	7241.53	0.189382	0.752542	nan	0.0027082	7.0772e-05	3.97368
no	AP1S2	1532.37	0.380643	1.48248	nan	0.00327108	9.83265e-05	3.89468
no	SPACA6	327.707	0.292034	-1.1063	nan	0.00414367	0.000151709	-3.78826
yes	C1S	23511.7	0.231319	-0.772283	discordant	0.0119415	0.000842003	-3.3386
no	TRAPPC6B	460.764	0.631648	2.10702	nan	0.0119891	0.000850689	3.33575
no	PGBD4	112.633	0.184278	0.626799	nan	0.0103478	0.000670471	3.40138
no	RWDD4	414.883	0.17861	0.529861	nan	0.0275984	0.0030113	2.96658
no	EPHB3	180.901	0.272683	-0.778095	nan	0.0349725	0.00432436	-2.85348
no	CCNYL2	11.5195	0.778897	2.23694	nan	0.0336684	0.00407968	2.87193
no	TTC3	4923.26	0.170856	0.509254	nan	0.0268683	0.00287673	2.98061
no	ACBD3	1267.8	0.254707	0.924085	nan	0.00614063	0.00028559	3.62803
no	HAPSTR1	1546.02	0.189039	0.697563	nan	0.00525513	0.000224219	3.69004
no	RBM10	1808.28	0.164519	-0.524725	nan	0.0167901	0.0014254	-3.18946
no	CIMAP1C	16.8894	0.440614	-1.54775	nan	0.0079735	0.000443573	-3.5127
no	HMGN4	1622.8	0.138565	0.501602	nan	0.00626457	0.000294617	3.61999
no	MTA1	1522.88	0.141039	-0.5253	nan	0.00484318	0.000195707	-3.72449
no	CADM1	825.327	0.440924	1.26716	nan	0.0335078	0.00405474	2.87387
no	SLC8A1	931.011	0.307333	1.10595	nan	0.0065844	0.000319988	3.59856
no	CEP57L1	353.721	0.168692	0.605525	nan	0.00669889	0.000331283	3.58952
no	FANCF	197.78	0.18345	0.73	nan	0.00266111	6.91191e-05	3.9793
no	CCBE1	85.3966	0.439406	1.25046	nan	0.0354379	0.00442995	2.8458
no	JRKL	470.023	0.273378	0.910049	nan	0.0122057	0.000871873	3.32891
no	KIAA2026	909.472	0.257109	0.886793	nan	0.00924516	0.000562462	3.4491
no	PI4KAP2	310.799	0.218153	-0.719803	nan	0.013093	0.000968455	-3.29953
no	SFXN4	392.542	0.187777	-0.539933	nan	0.0334079	0.00403529	-2.87539
no	HMCES	1040.54	0.167036	-0.544225	nan	0.0143055	0.00112152	-3.25812
no	NOG	48.9942	0.65249	-1.82166	nan	0.0395708	0.00524071	-2.79185
no	TRIM52	539.002	0.324287	1.22437	nan	0.00426846	0.000159636	3.77558
no	TBK1	883.347	0.177492	0.551578	nan	0.0203118	0.00188602	3.10762
no	MACC1	198.709	0.512816	1.79091	nan	0.00840987	0.000478857	3.49231
no	RBM12B	353.207	0.375265	1.31389	nan	0.0082141	0.000463102	3.50124
no	TBX1	313.658	0.478859	-1.58754	nan	0.0126471	0.000915589	-3.31526
no	KCNQ3	335.419	0.426167	1.30631	nan	0.0223327	0.00217491	3.06525
[truncated: 696 more rows]
