# Supplementary material for: Single cell spatial transcriptomics integration deciphers the morphological heterogeneity of atherosclerotic carotid arteries
Source: Nat Commun. 2025 Dec 18;16:11282. doi: 10.1038/s41467-025-67679-4 (PMC12717225; doi:10.1038/s41467-025-67679-4)
Supplement: Supplementary file 3 — Supplementary Data 1-18 [file 41467_2025_67679_MOESM3_ESM.zip › Supplementary_Data_12.xlsx]

## Sheet: Column Descriptions
Supplementary Data 12 showing the differential gene expression (DGE) results across low-level cell types of Xenium Panel 2. DGE was performed within high-level cell type clusters.The sheet names depict the DGE method and Baysor scale parameter used for segmentation.
Column	Description
Cluster name	Low-level cell type identity of cells in cluster. Differential gene expression was performed by comparing gene expression of cells of one cluster to the cells belonging to all other clusters within the indicated high-level cell type.
High-level cell type cluster	Name of high-level cell type cluster. DGE was performed within this cluster.
ENSEMBL ID	ENSEMBL ID of gene.
HGNC symbol	HGNC symbol of gene.
log2FC	log2 fold change of gene across compared clusters.
padj	Benjamini-Hochberg adjusted p-values of gene log2 fold change significance.
pvalue	Raw two-sided Wald test p-value of gene log2 fold change significance.

## Sheet: Deseq2 - Scale 5
Cluster name	ENSEMBL ID	HGNC symbol	High-level cell type cluster	log2FC	padj	pvalue
Mac_C1Q/Mac_S100A8hi	ENSG00000118785	SPP1	Macrophage	-4.00932	1.08651e-58	3.15846e-61
Mac_C1Q/Mac_S100A8hi	ENSG00000100985	MMP9	Macrophage	-4.26235	6.34816e-37	3.69079e-39
Mac_C1Q/Mac_S100A8hi	ENSG00000204397	CARD16	Macrophage	0.987708	3.81418e-34	3.32632e-36
Mac_C1Q/Mac_S100A8hi	ENSG00000044574	HSPA5	Macrophage	-1.51895	2.37251e-33	2.75873e-35
Mac_C1Q/Mac_S100A8hi	ENSG00000277632	CCL3	Macrophage	-2.09646	9.00177e-33	1.3084e-34
Mac_C1Q/Mac_S100A8hi	ENSG00000141458	NPC1	Macrophage	-1.17725	1.54761e-31	2.69931e-33
Mac_C1Q/Mac_S100A8hi	ENSG00000175445	LPL	Macrophage	-2.31687	7.81754e-31	1.59078e-32
Mac_C1Q/Mac_S100A8hi	ENSG00000276085	CCL3L1	Macrophage	-1.86194	5.12389e-29	1.1916e-30
Mac_C1Q/Mac_S100A8hi	ENSG00000140678	ITGAX	Macrophage	-1.26464	5.39047e-27	1.4103e-28
Mac_C1Q/Mac_S100A8hi	ENSG00000018280	SLC11A1	Macrophage	-1.48554	9.46206e-24	2.7506e-25
Mac_C1Q/Mac_S100A8hi	ENSG00000162772	ATF3	Macrophage	-1.37271	3.73225e-18	1.19345e-19
Mac_C1Q/Mac_S100A8hi	ENSG00000181631	P2RY13	Macrophage	1.26182	3.97763e-18	1.38754e-19
Mac_C1Q/Mac_S100A8hi	ENSG00000025434	NR1H3	Macrophage	-1.71016	2.30884e-17	8.72526e-19
Mac_C1Q/Mac_S100A8hi	ENSG00000179639	FCER1A	Macrophage	2.15343	1.2953e-14	5.27157e-16
Mac_C1Q/Mac_S100A8hi	ENSG00000162493	PDPN	Macrophage	-1.03997	3.42486e-13	1.4934e-14
Mac_C1Q/Mac_S100A8hi	ENSG00000165029	ABCA1	Macrophage	-0.984959	5.48794e-13	2.65097e-14
Mac_C1Q/Mac_S100A8hi	ENSG00000168329	CX3CR1	Macrophage	1.75394	5.48794e-13	2.71206e-14
Mac_C1Q/Mac_S100A8hi	ENSG00000082781	ITGB5	Macrophage	-0.985586	1.3796e-11	7.21882e-13
Mac_C1Q/Mac_S100A8hi	ENSG00000147614	ATP6V0D2	Macrophage	-1.38426	3.12644e-11	1.72681e-12
Mac_C1Q/Mac_S100A8hi	ENSG00000075420	FNDC3B	Macrophage	-0.714385	8.34597e-11	4.85231e-12
Mac_C1Q/Mac_S100A8hi	ENSG00000121807	CCR2	Macrophage	1.85561	1.05421e-10	6.43558e-12
Mac_C1Q/Mac_S100A8hi	ENSG00000143546	S100A8	Macrophage	2.38769	1.53222e-10	9.79907e-12
Mac_C1Q/Mac_S100A8hi	ENSG00000261371	PECAM1	Macrophage	0.641844	3.48726e-10	2.3316e-11
Mac_C1Q/Mac_S100A8hi	ENSG00000081237	PTPRC	Macrophage	0.44467	4.72638e-10	3.29748e-11
Mac_C1Q/Mac_S100A8hi	ENSG00000010278	CD9	Macrophage	-0.757726	8.28984e-10	6.02459e-11
Mac_C1Q/Mac_S100A8hi	ENSG00000072952	MRVI1	Macrophage	1.20083	1.03007e-09	7.78543e-11
Mac_C1Q/Mac_S100A8hi	ENSG00000133392	MYH11	Macrophage	1.28621	2.35448e-09	1.848e-10
Mac_C1Q/Mac_S100A8hi	ENSG00000034510	TMSB10	Macrophage	0.799698	1.14513e-08	9.32085e-10
Mac_C1Q/Mac_S100A8hi	ENSG00000170458	CD14	Macrophage	0.587225	3.00016e-08	2.52921e-09
Mac_C1Q/Mac_S100A8hi	ENSG00000157933	SKI	Macrophage	0.788332	4.19899e-08	3.66191e-09
Mac_C1Q/Mac_S100A8hi	ENSG00000099331	MYO9B	Macrophage	-0.596369	8.01102e-08	7.21923e-09
Mac_C1Q/Mac_S100A8hi	ENSG00000179914	ITLN1	Macrophage	1.37983	9.2021e-08	8.5601e-09
Mac_C1Q/Mac_S100A8hi	ENSG00000184584	TMEM173	Macrophage	0.698294	3.57412e-07	3.42866e-08
Mac_C1Q/Mac_S100A8hi	ENSG00000178573	MAF	Macrophage	0.485852	4.80282e-07	4.74697e-08
Mac_C1Q/Mac_S100A8hi	ENSG00000121797	CCRL2	Macrophage	-0.574709	7.19922e-07	7.32478e-08
Mac_C1Q/Mac_S100A8hi	ENSG00000175197	DDIT3	Macrophage	-0.739273	8.51931e-07	8.91556e-08
Mac_C1Q/Mac_S100A8hi	ENSG00000081041	CXCL2	Macrophage	-0.846073	1.07188e-06	1.15289e-07
Mac_C1Q/Mac_S100A8hi	ENSG00000224078	SNHG14	Macrophage	-0.65553	1.07784e-06	1.19064e-07
Mac_C1Q/Mac_S100A8hi	ENSG00000027697	IFNGR1	Macrophage	0.624161	1.59217e-06	1.80507e-07
Mac_C1Q/Mac_S100A8hi	ENSG00000124212	PTGIS	Macrophage	0.685746	3.71436e-06	4.31902e-07
Mac_C1Q/Mac_S100A8hi	ENSG00000059377	TBXAS1	Macrophage	0.509293	3.76427e-06	4.48649e-07
Mac_C1Q/Mac_S100A8hi	ENSG00000117632	STMN1	Macrophage	0.858794	4.86948e-06	5.9453e-07
Mac_C1Q/Mac_S100A8hi	ENSG00000162390	ACOT11	Macrophage	-0.861518	6.51395e-06	8.14243e-07
Mac_C1Q/Mac_S100A8hi	ENSG00000105639	JAK3	Macrophage	0.795867	1.62811e-05	2.10863e-06
Mac_C1Q/Mac_S100A8hi	ENSG00000196549	MME	Macrophage	-1.56874	1.62811e-05	2.12979e-06
Mac_C1Q/Mac_S100A8hi	ENSG00000163734	CXCL3	Macrophage	-0.809716	1.68731e-05	2.25629e-06
Mac_C1Q/Mac_S100A8hi	ENSG00000197992	CLEC9A	Macrophage	0.837443	1.80732e-05	2.4693e-06
Mac_C1Q/Mac_S100A8hi	ENSG00000163220	S100A9	Macrophage	0.951414	1.95552e-05	2.72864e-06
Mac_C1Q/Mac_S100A8hi	ENSG00000163751	CPA3	Macrophage	0.764631	9.15003e-05	1.30335e-05
Mac_C1Q/Mac_S100A8hi	ENSG00000117525	F3	Macrophage	-1.23403	9.40113e-05	1.36644e-05
Mac_C1Q/Mac_S100A8hi	ENSG00000117394	SLC2A1	Macrophage	-1.85996	9.44204e-05	1.39984e-05
Mac_C1Q/Mac_S100A8hi	ENSG00000118640	VAMP8	Macrophage	0.333132	0.000104271	1.57618e-05
Mac_C1Q/Mac_S100A8hi	ENSG00000136997	MYC	Macrophage	-0.53526	0.000148061	2.28117e-05
Mac_C1Q/Mac_S100A8hi	ENSG00000101079	NDRG3	Macrophage	0.492417	0.000198691	3.11899e-05
Mac_C1Q/Mac_S100A8hi	ENSG00000134107	BHLHE40	Macrophage	-0.650987	0.000218456	3.49276e-05
Mac_C1Q/Mac_S100A8hi	ENSG00000172037	LAMB2	Macrophage	-0.482353	0.000248337	4.04269e-05
Mac_C1Q/Mac_S100A8hi	ENSG00000110799	VWF	Macrophage	1.10577	0.000327855	5.43247e-05
Mac_C1Q/Mac_S100A8hi	ENSG00000174175	SELP	Macrophage	0.888229	0.000338423	5.70597e-05
Mac_C1Q/Mac_S100A8hi	ENSG00000182511	FES	Macrophage	0.619959	0.000397491	6.81744e-05
Mac_C1Q/Mac_S100A8hi	ENSG00000203747	FCGR3A	Macrophage	0.631689	0.000434424	7.64948e-05
Mac_C1Q/Mac_S100A8hi	ENSG00000169554	ZEB2	Macrophage	0.298186	0.000434424	7.70344e-05
Mac_C1Q/Mac_S100A8hi	ENSG00000158234	FAIM	Macrophage	-0.866115	0.000459788	8.28688e-05
Mac_C1Q/Mac_S100A8hi	ENSG00000124762	CDKN1A	Macrophage	-0.396656	0.000595248	0.000109013
Mac_C1Q/Mac_S100A8hi	ENSG00000082014	SMARCD3	Macrophage	0.556084	0.000608772	0.00011326
Mac_C1Q/Mac_S100A8hi	ENSG00000115523	GNLY	Macrophage	0.949153	0.00075294	0.000142271
Mac_C1Q/Mac_S100A8hi	ENSG00000144218	AFF3	Macrophage	0.597415	0.000794359	0.000152406
Mac_C1Q/Mac_S100A8hi	ENSG00000174059	CD34	Macrophage	0.728894	0.000901205	0.000175525
Mac_C1Q/Mac_S100A8hi	ENSG00000107798	LIPA	Macrophage	-0.551684	0.000955078	0.000188795
Mac_C1Q/Mac_S100A8hi	ENSG00000128272	ATF4	Macrophage	-0.276891	0.000977315	0.000196031
Mac_C1Q/Mac_S100A8hi	ENSG00000184292	TACSTD2	Macrophage	0.741432	0.00110468	0.00022479
Mac_C1Q/Mac_S100A8hi	ENSG00000167851	CD300A	Macrophage	-0.46947	0.00127355	0.000262855
Mac_C1Q/Mac_S100A8hi	ENSG00000135480	KRT7	Macrophage	0.681861	0.00141013	0.000295143
Mac_C1Q/Mac_S100A8hi	ENSG00000277734	TRAC	Macrophage	0.479193	0.00160299	0.00034017
Mac_C1Q/Mac_S100A8hi	ENSG00000131389	SLC6A6	Macrophage	-0.422458	0.00162733	0.000353805
Mac_C1Q/Mac_S100A8hi	ENSG00000137693	YAP1	Macrophage	0.704517	0.00162733	0.000354795
Mac_C1Q/Mac_S100A8hi	ENSG00000198901	PRC1	Macrophage	0.716822	0.0017774	0.00039268
Mac_C1Q/Mac_S100A8hi	ENSG00000038945	MSR1	Macrophage	-0.298155	0.00178078	0.000398606
Mac_C1Q/Mac_S100A8hi	ENSG00000213809	KLRK1	Macrophage	0.571263	0.00249097	0.000564812
Mac_C1Q/Mac_S100A8hi	ENSG00000160179	ABCG1	Macrophage	-0.509098	0.00251661	0.000577942
Mac_C1Q/Mac_S100A8hi	ENSG00000135077	HAVCR2	Macrophage	-0.243018	0.00261633	0.00060845
Mac_C1Q/Mac_S100A8hi	ENSG00000170525	PFKFB3	Macrophage	-0.403456	0.00267527	0.000635907
Mac_C1Q/Mac_S100A8hi	ENSG00000136869	TLR4	Macrophage	0.242345	0.00267527	0.000637711
Mac_C1Q/Mac_S100A8hi	ENSG00000205339	IPO7	Macrophage	0.272627	0.00282501	0.000681617
Mac_C1Q/Mac_S100A8hi	ENSG00000160201	U2AF1	Macrophage	0.261731	0.00302003	0.000737449
Mac_C1Q/Mac_S100A8hi	ENSG00000106804	C5	Macrophage	0.557198	0.00318796	0.000793783
Mac_C1Q/Mac_S100A8hi	ENSG00000249751	ECSCR	Macrophage	0.799315	0.00318796	0.000800625
Mac_C1Q/Mac_S100A8hi	ENSG00000172071	EIF2AK3	Macrophage	-0.493032	0.00318796	0.000815774
Mac_C1Q/Mac_S100A8hi	ENSG00000122986	HVCN1	Macrophage	0.312056	0.00318796	0.000824792
Mac_C1Q/Mac_S100A8hi	ENSG00000196396	PTPN1	Macrophage	-0.336231	0.00318796	0.000813278
Mac_C1Q/Mac_S100A8hi	ENSG00000162723	SLAMF9	Macrophage	-1.09815	0.00360063	0.000942026
Mac_C1Q/Mac_S100A8hi	ENSG00000135218	CD36	Macrophage	-1.6792	0.00364438	0.000964066
Mac_C1Q/Mac_S100A8hi	ENSG00000095970	TREM2	Macrophage	-0.327944	0.00403348	0.00107872
Mac_C1Q/Mac_S100A8hi	ENSG00000178404	CEP295NL	Macrophage	-0.583889	0.00420434	0.00116108
Mac_C1Q/Mac_S100A8hi	ENSG00000019169	MARCO	Macrophage	-1.12316	0.00420434	0.00115341
Mac_C1Q/Mac_S100A8hi	ENSG00000173391	OLR1	Macrophage	-0.672393	0.00420434	0.00113904
Mac_C1Q/Mac_S100A8hi	ENSG00000169604	ANTXR1	Macrophage	0.448897	0.00489927	0.00136724
Mac_C1Q/Mac_S100A8hi	ENSG00000073060	SCARB1	Macrophage	-0.46974	0.00508262	0.00143318
Mac_C1Q/Mac_S100A8hi	ENSG00000187446	CHP1	Macrophage	0.309695	0.00549816	0.00156633
Mac_C1Q/Mac_S100A8hi	ENSG00000150093	ITGB1	Macrophage	-0.386938	0.00646801	0.00186143
Mac_C1Q/Mac_S100A8hi	ENSG00000123836	PFKFB2	Macrophage	0.455407	0.00650834	0.00189196
Mac_C1Q/Mac_S100A8hi	ENSG00000102010	BMX	Macrophage	0.761727	0.00677415	0.00200861
Mac_C1Q/Mac_S100A8hi	ENSG00000148773	MKI67	Macrophage	1.2964	0.00677415	0.00199331
Mac_C1Q/Mac_S100A8hi	ENSG00000122679	RAMP3	Macrophage	0.693106	0.00696855	0.00208651
Mac_C1Q/Mac_S100A8hi	ENSG00000133246	PRAM1	Macrophage	0.616992	0.00813334	0.00245892
Mac_C1Q/Mac_S100A8hi	ENSG00000168610	STAT3	Macrophage	0.19415	0.0091164	0.00278262
Mac_C1Q/Mac_S100A8hi	ENSG00000103490	PYCARD	Macrophage	0.456145	0.00939898	0.0028962
Mac_C1Q/Mac_S100A8hi	ENSG00000166825	ANPEP	Macrophage	-1.11203	0.00947112	0.00294596
Mac_C1Q/Mac_S100A8hi	ENSG00000134326	CMPK2	Macrophage	0.589309	0.00948159	0.00300096
Mac_C1Q/Mac_S100A8hi	ENSG00000155011	DKK2	Macrophage	0.607828	0.00948159	0.00300434
Mac_C1Q/Mac_S100A8hi	ENSG00000169245	CXCL10	Macrophage	-0.817183	0.010309	0.00329649
Mac_C1Q/Mac_S100A8hi	ENSG00000170323	FABP4	Macrophage	-1.44187	0.0106718	0.00344352
Mac_C1Q/Mac_S100A8hi	ENSG00000061656	SPAG4	Macrophage	-0.65844	0.0123778	0.00402997
Mac_C1Q/Mac_S100A8hi	ENSG00000164077	MON1A	Macrophage	0.438286	0.0125522	0.00412324
Mac_C1Q/Mac_S100A8hi	ENSG00000089127	OAS1	Macrophage	0.306413	0.012713	0.00421304
Mac_C1Q/Mac_S100A8hi	ENSG00000150337	FCGR1A	Macrophage	0.39328	0.0151964	0.00508021
Mac_C1Q/Mac_S100A8hi	ENSG00000183049	CAMK1D	Macrophage	0.386332	0.0157727	0.0053187
Mac_C1Q/Mac_S100A8hi	ENSG00000131981	LGALS3	Macrophage	-0.414087	0.0193506	0.00658146
Mac_C1Q/Mac_S100A8hi	ENSG00000149534	MS4A2	Macrophage	0.492441	0.0196306	0.00673376
Mac_C1Q/Mac_S100A8hi	ENSG00000178607	ERN1	Macrophage	-0.30263	0.0198871	0.00687954
Mac_C1Q/Mac_S100A8hi	ENSG00000143799	PARP1	Macrophage	0.286123	0.0199612	0.00707925
Mac_C1Q/Mac_S100A8hi	ENSG00000224982	TMEM233	Macrophage	0.537639	0.0199612	0.00704084
Mac_C1Q/Mac_S100A8hi	ENSG00000197253	TPSB2	Macrophage	0.801887	0.0199612	0.00700389
Mac_C1Q/Mac_S100A8hi	ENSG00000012124	CD22	Macrophage	-0.474124	0.0200301	0.00716191
Mac_C1Q/Mac_S100A8hi	ENSG00000196547	MAN2A2	Macrophage	-0.32831	0.0208654	0.00752124
Mac_C1Q/Mac_S100A8hi	ENSG00000113578	FGF1	Macrophage	0.567664	0.0226736	0.00830487
Mac_C1Q/Mac_S100A8hi	ENSG00000170962	PDGFD	Macrophage	0.485114	0.0226736	0.00826767
Mac_C1Q/Mac_S100A8hi	ENSG00000166851	PLK1	Macrophage	0.516132	0.0241463	0.00891447
Mac_C1Q/Mac_S100A8hi	ENSG00000188486	H2AFX	Macrophage	0.63868	0.02707	0.0101512
Mac_C1Q/Mac_S100A8hi	ENSG00000223501	VPS52	Macrophage	0.290593	0.02707	0.0100869
Mac_C1Q/Mac_S100A8hi	ENSG00000230590	FTX	Macrophage	-0.296138	0.0280671	0.0106068
Mac_C1Q/Mac_S100A8hi	ENSG00000117448	AKR1A1	Macrophage	0.131995	0.0283648	0.0108017
Mac_C1Q/Mac_S100A8hi	ENSG00000196230	TUBB	Macrophage	0.3062	0.0297941	0.0114326
Mac_C1Q/Mac_S100A8hi	ENSG00000137288	UQCC2	Macrophage	0.279351	0.030007	0.0116015
Mac_C1Q/Mac_S100A8hi	ENSG00000137441	FGFBP2	Macrophage	0.592761	0.0302091	0.0117675
Mac_C1Q/Mac_S100A8hi	ENSG00000106537	TSPAN13	Macrophage	-0.664116	0.0305853	0.012003
Mac_C1Q/Mac_S100A8hi	ENSG00000062485	CS	Macrophage	0.230346	0.0307134	0.0121425
Mac_C1Q/Mac_S100A8hi	ENSG00000096433	ITPR3	Macrophage	-0.399222	0.0314198	0.0125131
Mac_C1Q/Mac_S100A8hi	ENSG00000196975	ANXA4	Macrophage	-0.233224	0.033541	0.0134593
Mac_C1Q/Mac_S100A8hi	ENSG00000146648	EGFR	Macrophage	0.464793	0.033541	0.0135596
Mac_C1Q/Mac_S100A8hi	ENSG00000107679	PLEKHA1	Macrophage	-0.268726	0.033541	0.0136504
Mac_C1Q/Mac_S100A8hi	ENSG00000084093	REST	Macrophage	0.312729	0.035146	0.0144058
Mac_C1Q/Mac_S100A8hi	ENSG00000106333	PCOLCE	Macrophage	0.466295	0.0352827	0.0145644
Mac_C1Q/Mac_S100A8hi	ENSG00000130477	UNC13A	Macrophage	0.690236	0.0353395	0.0146905
Mac_C1Q/Mac_S100A8hi	ENSG00000080854	IGSF9B	Macrophage	0.60486	0.0358883	0.015023
Mac_C1Q/Mac_S100A8hi	ENSG00000108700	CCL8	Macrophage	-0.364508	0.0393809	0.0165995
Mac_C1Q/Mac_S100A8hi	ENSG00000131203	IDO1	Macrophage	0.637013	0.0410994	0.0174434
Mac_C1Q/Mac_S100A8hi	ENSG00000064652	SNX24	Macrophage	-0.238556	0.0494964	0.0211511
Mac_ITGAXhi	ENSG00000044574	HSPA5	Macrophage	1.52543	2.52351e-43	7.3358e-46
Mac_ITGAXhi	ENSG00000277632	CCL3	Macrophage	1.55052	2.56278e-33	1.48999e-35
Mac_ITGAXhi	ENSG00000034510	TMSB10	Macrophage	-1.19388	9.00581e-29	7.8539e-31
Mac_ITGAXhi	ENSG00000134333	LDHA	Macrophage	-1.35645	1.59124e-25	1.85028e-27
Mac_ITGAXhi	ENSG00000073060	SCARB1	Macrophage	1.24918	2.64584e-25	3.84569e-27
Mac_ITGAXhi	ENSG00000276085	CCL3L1	Macrophage	1.57093	8.5108e-25	1.48444e-26
Mac_ITGAXhi	ENSG00000081041	CXCL2	Macrophage	1.53643	1.0844e-20	2.20662e-22
Mac_ITGAXhi	ENSG00000118785	SPP1	Macrophage	-2.18652	3.38696e-19	7.87666e-21
Mac_ITGAXhi	ENSG00000118640	VAMP8	Macrophage	-0.843192	5.87672e-19	1.53751e-20
Mac_ITGAXhi	ENSG00000170525	PFKFB3	Macrophage	0.810067	2.25017e-16	6.54118e-18
Mac_ITGAXhi	ENSG00000012124	CD22	Macrophage	1.44016	6.49566e-16	2.0771e-17
Mac_ITGAXhi	ENSG00000160255	ITGB2	Macrophage	-0.848141	7.6782e-16	2.67844e-17
Mac_ITGAXhi	ENSG00000163734	CXCL3	Macrophage	1.26809	9.24013e-16	3.49191e-17
Mac_ITGAXhi	ENSG00000178404	CEP295NL	Macrophage	1.16339	3.27257e-13	1.33186e-14
Mac_ITGAXhi	ENSG00000121797	CCRL2	Macrophage	0.884671	9.50513e-13	4.14468e-14
Mac_ITGAXhi	ENSG00000150093	ITGB1	Macrophage	-0.729304	2.45016e-12	1.19785e-13
Mac_ITGAXhi	ENSG00000196230	TUBB	Macrophage	-0.880142	2.45016e-12	1.21083e-13
Mac_ITGAXhi	ENSG00000163191	S100A11	Macrophage	-0.838653	1.10478e-11	5.7808e-13
Mac_ITGAXhi	ENSG00000105329	TGFB1	Macrophage	-0.697435	2.1646e-11	1.19556e-12
Mac_ITGAXhi	ENSG00000224078	SNHG14	Macrophage	0.881964	4.58283e-11	2.66444e-12
Mac_ITGAXhi	ENSG00000203747	FCGR3A	Macrophage	-0.910127	8.8438e-11	5.39883e-12
Mac_ITGAXhi	ENSG00000148773	MKI67	Macrophage	-1.96488	2.25624e-10	1.44294e-11
Mac_ITGAXhi	ENSG00000186074	CD300LF	Macrophage	0.960422	3.99705e-10	2.67245e-11
Mac_ITGAXhi	ENSG00000107796	ACTA2	Macrophage	-1.01888	6.46314e-10	4.50916e-11
Mac_ITGAXhi	ENSG00000097033	SH3GLB1	Macrophage	-0.556203	1.00879e-09	7.33134e-11
Mac_ITGAXhi	ENSG00000107679	PLEKHA1	Macrophage	0.739283	1.04272e-09	7.88104e-11
Mac_ITGAXhi	ENSG00000230590	FTX	Macrophage	0.692047	1.79616e-09	1.46199e-10
Mac_ITGAXhi	ENSG00000169554	ZEB2	Macrophage	-0.438038	1.79616e-09	1.42176e-10
Mac_ITGAXhi	ENSG00000205339	IPO7	Macrophage	-0.498117	5.6784e-09	4.78702e-10
Mac_ITGAXhi	ENSG00000108700	CCL8	Macrophage	1.04453	9.14218e-08	7.97284e-09
Mac_ITGAXhi	ENSG00000163220	S100A9	Macrophage	-1.20597	1.19017e-07	1.07253e-08
Mac_ITGAXhi	ENSG00000175197	DDIT3	Macrophage	0.745471	1.50322e-07	1.39835e-08
Mac_ITGAXhi	ENSG00000129595	EPB41L4A	Macrophage	1.10622	1.74728e-07	1.67617e-08
Mac_ITGAXhi	ENSG00000147113	DIPK2B	Macrophage	1.19301	4.39862e-07	4.35174e-08
Mac_ITGAXhi	ENSG00000136826	KLF4	Macrophage	0.928032	4.39862e-07	4.47534e-08
Mac_ITGAXhi	ENSG00000178607	ERN1	Macrophage	0.773215	7.16286e-07	7.49602e-08
Mac_ITGAXhi	ENSG00000204323	SMIM5	Macrophage	1.07564	1.21715e-06	1.30914e-07
Mac_ITGAXhi	ENSG00000141458	NPC1	Macrophage	0.653385	1.34452e-06	1.48523e-07
Mac_ITGAXhi	ENSG00000142166	IFNAR1	Macrophage	-0.429323	2.21934e-06	2.51611e-07
Mac_ITGAXhi	ENSG00000099331	MYO9B	Macrophage	0.559153	2.57767e-06	2.99729e-07
Mac_ITGAXhi	ENSG00000162771	FAM71A	Macrophage	1.1568	2.9805e-06	3.55235e-07
Mac_ITGAXhi	ENSG00000168329	CX3CR1	Macrophage	-1.29847	3.3958e-06	4.14603e-07
Mac_ITGAXhi	ENSG00000187446	CHP1	Macrophage	-0.583036	5.71439e-06	7.14299e-07
Mac_ITGAXhi	ENSG00000117632	STMN1	Macrophage	-0.697541	7.41958e-06	9.49017e-07
Mac_ITGAXhi	ENSG00000082781	ITGB5	Macrophage	-0.669344	8.0879e-06	1.05801e-06
Mac_ITGAXhi	ENSG00000051523	CYBA	Macrophage	0.842839	1.0968e-05	1.46665e-06
Mac_ITGAXhi	ENSG00000155366	RHOC	Macrophage	-0.724004	1.13481e-05	1.55046e-06
Mac_ITGAXhi	ENSG00000143546	S100A8	Macrophage	-1.71793	2.91282e-05	4.0644e-06
Mac_ITGAXhi	ENSG00000166825	ANPEP	Macrophage	-1.52489	3.15487e-05	4.49385e-06
Mac_ITGAXhi	ENSG00000143799	PARP1	Macrophage	-0.464934	3.48081e-05	5.05932e-06
Mac_ITGAXhi	ENSG00000225746	MEG8	Macrophage	0.738602	4.1403e-05	6.13824e-06
Mac_ITGAXhi	ENSG00000173402	DAG1	Macrophage	0.728378	4.7003e-05	7.1051e-06
Mac_ITGAXhi	ENSG00000134539	KLRD1	Macrophage	0.95545	4.9683e-05	7.79908e-06
Mac_ITGAXhi	ENSG00000172936	MYD88	Macrophage	-0.515237	4.9683e-05	7.79447e-06
Mac_ITGAXhi	ENSG00000133392	MYH11	Macrophage	-0.969279	7.21522e-05	1.1536e-05
Mac_ITGAXhi	ENSG00000147316	MCPH1	Macrophage	0.549449	0.000103101	1.67839e-05
Mac_ITGAXhi	ENSG00000037280	FLT4	Macrophage	0.9224	0.000104769	1.73601e-05
Mac_ITGAXhi	ENSG00000125966	MMP24	Macrophage	0.874574	0.000186323	3.1415e-05
Mac_ITGAXhi	ENSG00000169783	LINGO1	Macrophage	0.818036	0.000237214	4.0685e-05
Mac_ITGAXhi	ENSG00000179776	CDH5	Macrophage	0.838485	0.000260404	4.68792e-05
Mac_ITGAXhi	ENSG00000096433	ITPR3	Macrophage	0.65774	0.000260404	4.69437e-05
Mac_ITGAXhi	ENSG00000101079	NDRG3	Macrophage	-0.549929	0.000260404	4.84473e-05
Mac_ITGAXhi	ENSG00000239672	NME1	Macrophage	-0.594869	0.000260404	4.58863e-05
Mac_ITGAXhi	ENSG00000064652	SNX24	Macrophage	0.456661	0.000260404	4.79186e-05
Mac_ITGAXhi	ENSG00000111981	ULBP1	Macrophage	0.732104	0.00030234	5.71281e-05
Mac_ITGAXhi	ENSG00000169245	CXCL10	Macrophage	1.66005	0.000308964	5.92779e-05
Mac_ITGAXhi	ENSG00000235244	DANT2	Macrophage	0.907119	0.000426106	8.41218e-05
Mac_ITGAXhi	ENSG00000105650	PDE4C	Macrophage	0.869492	0.000426106	8.42302e-05
Mac_ITGAXhi	ENSG00000117281	CD160	Macrophage	0.759141	0.000479638	9.75083e-05
Mac_ITGAXhi	ENSG00000103811	CTSH	Macrophage	-0.280191	0.000479638	9.76007e-05
Mac_ITGAXhi	ENSG00000196547	MAN2A2	Macrophage	0.598744	0.000538767	0.000111254
Mac_ITGAXhi	ENSG00000026751	SLAMF7	Macrophage	0.680493	0.000538767	0.000112765
Mac_ITGAXhi	ENSG00000163739	CXCL1	Macrophage	0.738428	0.000655842	0.000139176
Mac_ITGAXhi	ENSG00000140287	HDC	Macrophage	0.694882	0.00069054	0.000148546
Mac_ITGAXhi	ENSG00000168610	STAT3	Macrophage	-0.353547	0.000708095	0.000154381
Mac_ITGAXhi	ENSG00000128271	ADORA2A	Macrophage	0.817197	0.000723043	0.000159742
Mac_ITGAXhi	ENSG00000128052	KDR	Macrophage	0.827594	0.000793388	0.00017759
Mac_ITGAXhi	ENSG00000025423	HSD17B6	Macrophage	0.808654	0.000823348	0.000186689
Mac_ITGAXhi	ENSG00000140932	CMTM2	Macrophage	0.85042	0.00105209	0.000241614
Mac_ITGAXhi	ENSG00000169604	ANTXR1	Macrophage	-0.647152	0.00110308	0.000259737
Mac_ITGAXhi	ENSG00000162493	PDPN	Macrophage	-0.648657	0.00110308	0.000259257
Mac_ITGAXhi	ENSG00000114270	COL7A1	Macrophage	0.809053	0.00124162	0.000295967
Mac_ITGAXhi	ENSG00000100219	XBP1	Macrophage	0.524836	0.00125748	0.000303403
Mac_ITGAXhi	ENSG00000198901	PRC1	Macrophage	-0.804376	0.00178902	0.000436853
Mac_ITGAXhi	ENSG00000162772	ATF3	Macrophage	0.729301	0.00195617	0.000483355
Mac_ITGAXhi	ENSG00000205108	FAM205A	Macrophage	0.705983	0.00195781	0.000490853
Mac_ITGAXhi	ENSG00000100985	MMP9	Macrophage	-1.64517	0.00195781	0.000495143
Mac_ITGAXhi	ENSG00000042493	CAPG	Macrophage	-0.399465	0.0020239	0.000517743
Mac_ITGAXhi	ENSG00000095970	TREM2	Macrophage	-0.430306	0.00209515	0.00054206
Mac_ITGAXhi	ENSG00000203811	HIST2H3C	Macrophage	0.689043	0.00221965	0.000580721
Mac_ITGAXhi	ENSG00000196975	ANXA4	Macrophage	-0.431636	0.00234331	0.000619886
Mac_ITGAXhi	ENSG00000106541	AGR2	Macrophage	0.679597	0.00235144	0.000628873
Mac_ITGAXhi	ENSG00000102010	BMX	Macrophage	0.816847	0.00237981	0.000643378
Mac_ITGAXhi	ENSG00000147614	ATP6V0D2	Macrophage	0.784617	0.00248666	0.000679496
Mac_ITGAXhi	ENSG00000145016	RUBCN	Macrophage	0.494837	0.00250402	0.000691517
Mac_ITGAXhi	ENSG00000179639	FCER1A	Macrophage	-1.02896	0.0026762	0.000746848
Mac_ITGAXhi	ENSG00000183091	NEB	Macrophage	0.672852	0.00275901	0.000777977
Mac_ITGAXhi	ENSG00000197632	SERPINB2	Macrophage	0.839466	0.00276546	0.000787834
Mac_ITGAXhi	ENSG00000069431	ABCC9	Macrophage	0.735127	0.0029146	0.000838793
Mac_ITGAXhi	ENSG00000185666	SYN3	Macrophage	0.843189	0.00318762	0.000926633
Mac_ITGAXhi	ENSG00000161921	CXCL16	Macrophage	-0.340232	0.00321554	0.000944098
Mac_ITGAXhi	ENSG00000164867	NOS3	Macrophage	0.702629	0.00329841	0.000978016
Mac_ITGAXhi	ENSG00000134376	CRB1	Macrophage	0.821484	0.00355375	0.00106406
Mac_ITGAXhi	ENSG00000165899	OTOGL	Macrophage	0.760005	0.00379459	0.00115823
Mac_ITGAXhi	ENSG00000117450	PRDX1	Macrophage	-0.308633	0.00379459	0.00114915
Mac_ITGAXhi	ENSG00000164692	COL1A2	Macrophage	-0.504656	0.00391597	0.00122943
Mac_ITGAXhi	ENSG00000186810	CXCR3	Macrophage	0.88172	0.00391597	0.00122506
Mac_ITGAXhi	ENSG00000019169	MARCO	Macrophage	-1.03104	0.00391597	0.00122723
Mac_ITGAXhi	ENSG00000177455	CD19	Macrophage	0.751893	0.00404371	0.00128129
Mac_ITGAXhi	ENSG00000172071	EIF2AK3	Macrophage	0.503823	0.00411835	0.00131692
Mac_ITGAXhi	ENSG00000143153	ATP1B1	Macrophage	0.448953	0.00415285	0.00134002
Mac_ITGAXhi	ENSG00000149201	CCDC81	Macrophage	0.679184	0.00430013	0.00140004
Mac_ITGAXhi	ENSG00000170476	MZB1	Macrophage	0.639106	0.00446151	0.00147852
Mac_ITGAXhi	ENSG00000224982	TMEM233	Macrophage	0.741612	0.00446151	0.00147261
Mac_ITGAXhi	ENSG00000165029	ABCA1	Macrophage	0.41634	0.00450432	0.00153245
Mac_ITGAXhi	ENSG00000139219	COL2A1	Macrophage	0.711215	0.00450432	0.00151371
Mac_ITGAXhi	ENSG00000140678	ITGAX	Macrophage	0.397568	0.00450432	0.00154509
Mac_ITGAXhi	ENSG00000061656	SPAG4	Macrophage	0.648093	0.00450432	0.00151956
Mac_ITGAXhi	ENSG00000108219	TSPAN14	Macrophage	0.351709	0.00453603	0.00156915
Mac_ITGAXhi	ENSG00000136378	ADAMTS7	Macrophage	0.62851	0.00466583	0.00162761
Mac_ITGAXhi	ENSG00000116191	RALGPS2	Macrophage	0.640497	0.00469156	0.00165023
Mac_ITGAXhi	ENSG00000106804	C5	Macrophage	0.523724	0.00477287	0.0016927
Mac_ITGAXhi	ENSG00000136160	EDNRB	Macrophage	0.654638	0.00491692	0.00175809
Mac_ITGAXhi	ENSG00000196821	ILRUN	Macrophage	-0.30439	0.00513895	0.00185241
Mac_ITGAXhi	ENSG00000105664	COMP	Macrophage	0.74764	0.00642802	0.00233576
Mac_ITGAXhi	ENSG00000134817	APLNR	Macrophage	0.780898	0.00709746	0.00259965
Mac_ITGAXhi	ENSG00000198829	SUCNR1	Macrophage	0.484493	0.00796612	0.00294098
Mac_ITGAXhi	ENSG00000162390	ACOT11	Macrophage	0.50025	0.00852803	0.00317322
Mac_ITGAXhi	ENSG00000197919	IFNA1	Macrophage	0.622973	0.00899867	0.0033745
Mac_ITGAXhi	ENSG00000081237	PTPRC	Macrophage	-0.321652	0.00912758	0.00344938
Mac_ITGAXhi	ENSG00000178752	ERFE	Macrophage	0.796448	0.00926365	0.00352773
Mac_ITGAXhi	ENSG00000123836	PFKFB2	Macrophage	0.455791	0.00929471	0.00356657
Mac_ITGAXhi	ENSG00000188486	H2AFX	Macrophage	-0.668643	0.0100074	0.00386916
Mac_ITGAXhi	ENSG00000068650	ATP11A	Macrophage	0.355671	0.0102152	0.00397919
Mac_ITGAXhi	ENSG00000104635	SLC39A14	Macrophage	0.547585	0.0105994	0.00415965
Mac_ITGAXhi	ENSG00000129226	CD68	Macrophage	-0.289126	0.0132414	0.00531196
Mac_ITGAXhi	ENSG00000062485	CS	Macrophage	-0.318405	0.0132414	0.00531011
Mac_ITGAXhi	ENSG00000115008	IL1A	Macrophage	0.56837	0.0132414	0.00530436
Mac_ITGAXhi	ENSG00000091972	CD200	Macrophage	0.642151	0.0132596	0.00535778
Mac_ITGAXhi	ENSG00000103490	PYCARD	Macrophage	-0.532197	0.0133744	0.00544305
Mac_ITGAXhi	ENSG00000170458	CD14	Macrophage	-0.252886	0.0149442	0.0061254
Mac_ITGAXhi	ENSG00000197385	ZNF860	Macrophage	0.557397	0.015069	0.00622035
Mac_ITGAXhi	ENSG00000172399	MYOZ2	Macrophage	-0.668976	0.0155413	0.00646046
Mac_ITGAXhi	ENSG00000146648	EGFR	Macrophage	0.507128	0.0159849	0.00673385
Mac_ITGAXhi	ENSG00000162723	SLAMF9	Macrophage	-0.839698	0.0159849	0.00673783
Mac_ITGAXhi	ENSG00000150636	CCDC102B	Macrophage	0.491808	0.0174586	0.00740976
Mac_ITGAXhi	ENSG00000156738	MS4A1	Macrophage	0.599104	0.0205784	0.00879366
Mac_ITGAXhi	ENSG00000115977	AAK1	Macrophage	0.300605	0.0245613	0.0105671
Mac_ITGAXhi	ENSG00000105989	WNT2	Macrophage	0.617496	0.025013	0.0108341
Mac_ITGAXhi	ENSG00000121807	CCR2	Macrophage	-0.677281	0.0260625	0.0113645
Mac_ITGAXhi	ENSG00000118526	TCF21	Macrophage	0.578026	0.0268861	0.0118017
Mac_ITGAXhi	ENSG00000257335	MGAM	Macrophage	0.570881	0.0292871	0.0129408
Mac_ITGAXhi	ENSG00000073756	PTGS2	Macrophage	0.517986	0.0293205	0.0130408
Mac_ITGAXhi	ENSG00000163600	ICOS	Macrophage	0.55658	0.0297464	0.0133167
Mac_ITGAXhi	ENSG00000122679	RAMP3	Macrophage	0.588236	0.0298328	0.0134421
Mac_ITGAXhi	ENSG00000204397	CARD16	Macrophage	-0.343272	0.0313447	0.0142144
Mac_ITGAXhi	ENSG00000144218	AFF3	Macrophage	0.490297	0.0336839	0.0153732
Mac_ITGAXhi	ENSG00000115718	PROC	Macrophage	0.593559	0.0366538	0.0168352
Mac_ITGAXhi	ENSG00000249669	CARMN	Macrophage	0.395039	0.0370047	0.0171039
Mac_ITGAXhi	ENSG00000260325	HSPB9	Macrophage	0.849128	0.0387182	0.0180084
Mac_ITGAXhi	ENSG00000160179	ABCG1	Macrophage	0.352388	0.0391392	0.018318
Mac_ITGAXhi	ENSG00000167851	CD300A	Macrophage	-0.21217	0.0424221	0.0199778
Mac_ITGAXhi	ENSG00000173991	TCAP	Macrophage	0.693539	0.0431392	0.0204409
Mac_ITGAXhi	ENSG00000174059	CD34	Macrophage	0.556045	0.0432609	0.0206244
Mac_ITGAXhi	ENSG00000255221	CARD17	Macrophage	0.519255	0.0458282	0.0219816
Mac_TREM2hi	ENSG00000118785	SPP1	Macrophage	3.98615	8.51167e-54	2.47432e-56
Mac_TREM2hi	ENSG00000100985	MMP9	Macrophage	3.61958	4.30728e-37	2.50424e-39
Mac_TREM2hi	ENSG00000181631	P2RY13	Macrophage	-2.34974	1.0534e-20	9.18662e-23
Mac_TREM2hi	ENSG00000018280	SLC11A1	Macrophage	1.22079	2.47181e-15	2.8742e-17
Mac_TREM2hi	ENSG00000261371	PECAM1	Macrophage	-1.04709	4.93909e-13	7.17891e-15
Mac_TREM2hi	ENSG00000134333	LDHA	Macrophage	0.999781	9.85489e-13	1.71888e-14
Mac_TREM2hi	ENSG00000162493	PDPN	Macrophage	1.11833	3.536e-12	7.19534e-14
Mac_TREM2hi	ENSG00000186074	CD300LF	Macrophage	-1.294	4.13438e-12	9.61484e-14
Mac_TREM2hi	ENSG00000123836	PFKFB2	Macrophage	-1.04288	5.87506e-11	1.53708e-12
Mac_TREM2hi	ENSG00000204397	CARD16	Macrophage	-0.999364	6.84332e-11	2.18827e-12
Mac_TREM2hi	ENSG00000121807	CCR2	Macrophage	-1.79696	6.84332e-11	2.01415e-12
Mac_TREM2hi	ENSG00000082781	ITGB5	Macrophage	1.16768	2.21434e-10	7.72444e-12
Mac_TREM2hi	ENSG00000179639	FCER1A	Macrophage	-2.10186	1.1894e-09	4.63871e-11
Mac_TREM2hi	ENSG00000163191	S100A11	Macrophage	0.617784	1.1894e-09	4.84058e-11
Mac_TREM2hi	ENSG00000059377	TBXAS1	Macrophage	-0.85321	2.16211e-09	9.42779e-11
Mac_TREM2hi	ENSG00000136869	TLR4	Macrophage	-0.605006	2.60244e-09	1.21044e-10
Mac_TREM2hi	ENSG00000175445	LPL	Macrophage	1.74158	9.80819e-09	4.84707e-10
Mac_TREM2hi	ENSG00000150093	ITGB1	Macrophage	0.676296	1.01828e-08	5.32824e-10
Mac_TREM2hi	ENSG00000106804	C5	Macrophage	-1.14252	1.6605e-08	9.17137e-10
Mac_TREM2hi	ENSG00000160255	ITGB2	Macrophage	0.615162	6.4706e-08	3.76197e-09
Mac_TREM2hi	ENSG00000277734	TRAC	Macrophage	-1.00756	1.01884e-07	6.21967e-09
Mac_TREM2hi	ENSG00000102010	BMX	Macrophage	-1.69721	1.07851e-07	6.89746e-09
Mac_TREM2hi	ENSG00000136826	KLF4	Macrophage	-1.12226	1.36583e-07	9.13199e-09
Mac_TREM2hi	ENSG00000100219	XBP1	Macrophage	-0.846019	1.91974e-07	1.33935e-08
Mac_TREM2hi	ENSG00000160201	U2AF1	Macrophage	-0.5828	3.31873e-07	2.41187e-08
Mac_TREM2hi	ENSG00000174059	CD34	Macrophage	-1.46135	8.93034e-07	6.74968e-08
Mac_TREM2hi	ENSG00000179776	CDH5	Macrophage	-1.43141	1.01213e-06	7.94405e-08
Mac_TREM2hi	ENSG00000166825	ANPEP	Macrophage	1.57464	1.0673e-06	8.68733e-08
Mac_TREM2hi	ENSG00000010278	CD9	Macrophage	0.581937	1.11353e-06	9.71098e-08
Mac_TREM2hi	ENSG00000173402	DAG1	Macrophage	-0.959782	1.11353e-06	9.41202e-08
Mac_TREM2hi	ENSG00000143546	S100A8	Macrophage	-2.01799	1.26484e-06	1.13983e-07
Mac_TREM2hi	ENSG00000178573	MAF	Macrophage	-0.581749	1.92109e-06	1.84172e-07
Mac_TREM2hi	ENSG00000157933	SKI	Macrophage	-0.77762	1.92109e-06	1.84291e-07
Mac_TREM2hi	ENSG00000225746	MEG8	Macrophage	-0.791356	1.9981e-06	1.97487e-07
Mac_TREM2hi	ENSG00000129595	EPB41L4A	Macrophage	-1.32639	3.11288e-06	3.16717e-07
Mac_TREM2hi	ENSG00000136160	EDNRB	Macrophage	-1.41319	3.53514e-06	3.69956e-07
Mac_TREM2hi	ENSG00000147113	DIPK2B	Macrophage	-1.50489	6.77352e-06	7.28548e-07
Mac_TREM2hi	ENSG00000027697	IFNGR1	Macrophage	-0.638263	6.95155e-06	7.67904e-07
Mac_TREM2hi	ENSG00000072952	MRVI1	Macrophage	-1.2677	7.0409e-06	7.98242e-07
Mac_TREM2hi	ENSG00000197992	CLEC9A	Macrophage	-1.18304	7.15083e-06	8.31492e-07
Mac_TREM2hi	ENSG00000170458	CD14	Macrophage	-0.585857	1.00694e-05	1.2294e-06
Mac_TREM2hi	ENSG00000140678	ITGAX	Macrophage	0.549916	1.00694e-05	1.20841e-06
Mac_TREM2hi	ENSG00000105639	JAK3	Macrophage	-1.03402	1.0615e-05	1.34845e-06
Mac_TREM2hi	ENSG00000170476	MZB1	Macrophage	-1.31787	1.0615e-05	1.35773e-06
Mac_TREM2hi	ENSG00000081041	CXCL2	Macrophage	-0.973615	1.27767e-05	1.67137e-06
Mac_TREM2hi	ENSG00000107679	PLEKHA1	Macrophage	-0.583724	1.3308e-05	1.77956e-06
Mac_TREM2hi	ENSG00000082014	SMARCD3	Macrophage	-0.922796	2.19684e-05	3.0015e-06
Mac_TREM2hi	ENSG00000044574	HSPA5	Macrophage	-0.479103	3.37177e-05	4.7048e-06
Mac_TREM2hi	ENSG00000145016	RUBCN	Macrophage	-0.566504	5.76385e-05	8.21014e-06
Mac_TREM2hi	ENSG00000073060	SCARB1	Macrophage	-0.842605	9.20655e-05	1.33816e-05
Mac_TREM2hi	ENSG00000128052	KDR	Macrophage	-1.20497	9.25413e-05	1.37198e-05
Mac_TREM2hi	ENSG00000169245	CXCL10	Macrophage	-1.61453	9.38902e-05	1.41927e-05
Mac_TREM2hi	ENSG00000163751	CPA3	Macrophage	-0.987321	9.86694e-05	1.5451e-05
Mac_TREM2hi	ENSG00000081237	PTPRC	Macrophage	-0.411712	9.86694e-05	1.54888e-05
Mac_TREM2hi	ENSG00000133246	PRAM1	Macrophage	-1.09423	0.00010492	1.67751e-05
Mac_TREM2hi	ENSG00000106546	AHR	Macrophage	-1.01218	0.000140301	2.28398e-05
Mac_TREM2hi	ENSG00000117281	CD160	Macrophage	-0.845162	0.000145297	2.44707e-05
Mac_TREM2hi	ENSG00000168329	CX3CR1	Macrophage	-1.23087	0.000145297	2.44978e-05
Mac_TREM2hi	ENSG00000108700	CCL8	Macrophage	-0.891867	0.000204878	3.51389e-05
Mac_TREM2hi	ENSG00000170525	PFKFB3	Macrophage	-0.529936	0.000248416	4.33284e-05
Mac_TREM2hi	ENSG00000179914	ITLN1	Macrophage	-1.24706	0.000270562	4.79776e-05
Mac_TREM2hi	ENSG00000117448	AKR1A1	Macrophage	-0.364059	0.000285717	5.2892e-05
Mac_TREM2hi	ENSG00000249751	ECSCR	Macrophage	-1.24047	0.000285717	5.31567e-05
Mac_TREM2hi	ENSG00000122025	FLT3	Macrophage	-1.13823	0.000285717	5.24119e-05
Mac_TREM2hi	ENSG00000134376	CRB1	Macrophage	-1.15786	0.000347308	6.5625e-05
Mac_TREM2hi	ENSG00000106541	AGR2	Macrophage	-0.886122	0.000373787	7.71479e-05
Mac_TREM2hi	ENSG00000150636	CCDC102B	Macrophage	-0.89404	0.000373787	7.65363e-05
Mac_TREM2hi	ENSG00000140932	CMTM2	Macrophage	-1.20138	0.000373787	7.48436e-05
Mac_TREM2hi	ENSG00000025423	HSD17B6	Macrophage	-1.00385	0.000373787	7.57183e-05
Mac_TREM2hi	ENSG00000134539	KLRD1	Macrophage	-1.21855	0.000373787	7.38158e-05
Mac_TREM2hi	ENSG00000135480	KRT7	Macrophage	-1.04568	0.000373787	7.21812e-05
Mac_TREM2hi	ENSG00000131203	IDO1	Macrophage	-1.02502	0.000397651	8.32292e-05
Mac_TREM2hi	ENSG00000122679	RAMP3	Macrophage	-1.11819	0.000430662	9.13905e-05
Mac_TREM2hi	ENSG00000182511	FES	Macrophage	-0.912739	0.00044851	9.64818e-05
Mac_TREM2hi	ENSG00000117394	SLC2A1	Macrophage	1.34183	0.000526931	0.000114883
Mac_TREM2hi	ENSG00000204323	SMIM5	Macrophage	-0.947599	0.000643012	0.000142061
Mac_TREM2hi	ENSG00000178404	CEP295NL	Macrophage	-0.724975	0.000692252	0.000154952
Mac_TREM2hi	ENSG00000164430	CGAS	Macrophage	-0.651753	0.000714928	0.000162106
Mac_TREM2hi	ENSG00000019169	MARCO	Macrophage	1.22938	0.000806181	0.00018514
Mac_TREM2hi	ENSG00000137693	YAP1	Macrophage	-0.898648	0.000846742	0.000196917
Mac_TREM2hi	ENSG00000184292	TACSTD2	Macrophage	-0.956055	0.000958195	0.000225621
Mac_TREM2hi	ENSG00000073756	PTGS2	Macrophage	-0.735574	0.00101282	0.000241427
Mac_TREM2hi	ENSG00000100014	SPECC1L	Macrophage	-0.451595	0.00115464	0.00027859
Mac_TREM2hi	ENSG00000146648	EGFR	Macrophage	-0.952989	0.00118766	0.000293464
Mac_TREM2hi	ENSG00000147316	MCPH1	Macrophage	-0.580525	0.00118766	0.000292027
Mac_TREM2hi	ENSG00000133812	SBF2	Macrophage	-0.437659	0.00132125	0.000334154
Mac_TREM2hi	ENSG00000110799	VWF	Macrophage	-1.45072	0.00132125	0.000332953
Mac_TREM2hi	ENSG00000104518	GSDMD	Macrophage	-0.519933	0.00135576	0.000346823
Mac_TREM2hi	ENSG00000213809	KLRK1	Macrophage	-0.829305	0.00164243	0.000424932
Mac_TREM2hi	ENSG00000149201	CCDC81	Macrophage	-0.865385	0.00172245	0.000460655
Mac_TREM2hi	ENSG00000205108	FAM205A	Macrophage	-0.811125	0.00172245	0.000456935
Mac_TREM2hi	ENSG00000163625	WDFY3	Macrophage	-0.514006	0.00172245	0.000452264
Mac_TREM2hi	ENSG00000156738	MS4A1	Macrophage	-0.862884	0.00175451	0.000474329
Mac_TREM2hi	ENSG00000118217	ATF6	Macrophage	-0.382929	0.00182447	0.000498546
Mac_TREM2hi	ENSG00000169783	LINGO1	Macrophage	-0.835578	0.00182584	0.000504229
Mac_TREM2hi	ENSG00000068650	ATP11A	Macrophage	-0.443247	0.00191219	0.000533634
Mac_TREM2hi	ENSG00000116191	RALGPS2	Macrophage	-0.866171	0.00214503	0.000604849
Mac_TREM2hi	ENSG00000150045	KLRF1	Macrophage	-0.931104	0.00215245	0.000619456
Mac_TREM2hi	ENSG00000133392	MYH11	Macrophage	-0.891251	0.00215245	0.000616803
Mac_TREM2hi	ENSG00000140577	CRTC3	Macrophage	-0.443485	0.00216314	0.000628819
Mac_TREM2hi	ENSG00000095970	TREM2	Macrophage	0.562128	0.00222783	0.000654102
Mac_TREM2hi	ENSG00000149534	MS4A2	Macrophage	-0.758736	0.00226394	0.000671283
Mac_TREM2hi	ENSG00000108219	TSPAN14	Macrophage	-0.384374	0.00240424	0.000719874
Mac_TREM2hi	ENSG00000121797	CCRL2	Macrophage	-0.456104	0.00246532	0.000763014
Mac_TREM2hi	ENSG00000169508	GPR183	Macrophage	-0.755763	0.00246532	0.000763261
Mac_TREM2hi	ENSG00000097033	SH3GLB1	Macrophage	0.360019	0.00246532	0.000758767
Mac_TREM2hi	ENSG00000224982	TMEM233	Macrophage	-1.13429	0.00246532	0.00076683
Mac_TREM2hi	ENSG00000140945	CDH13	Macrophage	-0.57254	0.00286128	0.000898307
Mac_TREM2hi	ENSG00000162723	SLAMF9	Macrophage	1.14876	0.00306544	0.000971315
Mac_TREM2hi	ENSG00000223501	VPS52	Macrophage	-0.492145	0.00313568	0.00100269
Mac_TREM2hi	ENSG00000163734	CXCL3	Macrophage	-0.63915	0.00322098	0.00103933
Mac_TREM2hi	ENSG00000197632	SERPINB2	Macrophage	-0.812407	0.00322442	0.00104981
Mac_TREM2hi	ENSG00000051523	CYBA	Macrophage	-0.694973	0.0032294	0.00106082
Mac_TREM2hi	ENSG00000135218	CD36	Macrophage	1.6949	0.00326924	0.00108341
Mac_TREM2hi	ENSG00000255221	CARD17	Macrophage	-1.01867	0.00328863	0.0010994
Mac_TREM2hi	ENSG00000163600	ICOS	Macrophage	-0.813086	0.00332824	0.00112231
Mac_TREM2hi	ENSG00000117525	F3	Macrophage	0.933735	0.00346611	0.00117888
Mac_TREM2hi	ENSG00000075420	FNDC3B	Macrophage	0.449341	0.00351238	0.00120483
Mac_TREM2hi	ENSG00000038945	MSR1	Macrophage	0.310189	0.0035596	0.00124172
Mac_TREM2hi	ENSG00000130477	UNC13A	Macrophage	-1.10564	0.0035596	0.00123187
Mac_TREM2hi	ENSG00000152942	RAD17	Macrophage	-0.554496	0.00360486	0.00126799
Mac_TREM2hi	ENSG00000128271	ADORA2A	Macrophage	-0.8091	0.00366135	0.00131979
Mac_TREM2hi	ENSG00000012124	CD22	Macrophage	-0.836129	0.00366135	0.00130884
Mac_TREM2hi	ENSG00000184584	TMEM173	Macrophage	-0.595517	0.00366135	0.00131941
Mac_TREM2hi	ENSG00000089127	OAS1	Macrophage	-0.492118	0.00386736	0.00141116
Mac_TREM2hi	ENSG00000174175	SELP	Macrophage	-1.01122	0.00386736	0.00141653
Mac_TREM2hi	ENSG00000196975	ANXA4	Macrophage	0.366621	0.003952	0.00145902
Mac_TREM2hi	ENSG00000185745	IFIT1	Macrophage	-0.943705	0.00414631	0.00154281
Mac_TREM2hi	ENSG00000178607	ERN1	Macrophage	-0.558162	0.00424588	0.00159902
Mac_TREM2hi	ENSG00000102174	PHEX	Macrophage	-0.916895	0.00424588	0.00160455
Mac_TREM2hi	ENSG00000119772	DNMT3A	Macrophage	-0.635714	0.00432886	0.00164849
Mac_TREM2hi	ENSG00000170323	FABP4	Macrophage	1.42257	0.00435118	0.00166964
Mac_TREM2hi	ENSG00000106333	PCOLCE	Macrophage	-0.747623	0.00447568	0.00173042
Mac_TREM2hi	ENSG00000114491	UMPS	Macrophage	-0.430767	0.00525651	0.00204759
Mac_TREM2hi	ENSG00000183091	NEB	Macrophage	-0.735582	0.00539198	0.00211604
Mac_TREM2hi	ENSG00000133275	CSNK1G2	Macrophage	-0.524129	0.00539986	0.00213483
Mac_TREM2hi	ENSG00000124212	PTGIS	Macrophage	-0.655825	0.00598842	0.00238492
Mac_TREM2hi	ENSG00000144218	AFF3	Macrophage	-1.13561	0.00642909	0.00257911
Mac_TREM2hi	ENSG00000165899	OTOGL	Macrophage	-0.912718	0.00656499	0.00265271
Mac_TREM2hi	ENSG00000142166	IFNAR1	Macrophage	0.273617	0.00660642	0.00268866
Mac_TREM2hi	ENSG00000197919	IFNA1	Macrophage	-0.785126	0.0066286	0.00271696
Mac_TREM2hi	ENSG00000112062	MAPK14	Macrophage	-0.298748	0.00740495	0.00305669
Mac_TREM2hi	ENSG00000182218	HHIPL1	Macrophage	-0.811516	0.00756585	0.0031451
Mac_TREM2hi	ENSG00000113361	CDH6	Macrophage	-0.897951	0.0080628	0.00337512
Mac_TREM2hi	ENSG00000025434	NR1H3	Macrophage	0.694361	0.00834459	0.00351734
Mac_TREM2hi	ENSG00000096717	SIRT1	Macrophage	-0.481696	0.00844118	0.00358259
Mac_TREM2hi	ENSG00000084093	REST	Macrophage	-0.417917	0.0088651	0.00378828
Mac_TREM2hi	ENSG00000159251	ACTC1	Macrophage	-0.501133	0.00973512	0.00418837
Mac_TREM2hi	ENSG00000230590	FTX	Macrophage	-0.414434	0.0102259	0.00442925
Mac_TREM2hi	ENSG00000170962	PDGFD	Macrophage	-0.658591	0.0131695	0.00574253
Mac_TREM2hi	ENSG00000136378	ADAMTS7	Macrophage	-0.664159	0.0135249	0.00593681
Mac_TREM2hi	ENSG00000155366	RHOC	Macrophage	0.444986	0.013841	0.00612136
Mac_TREM2hi	ENSG00000105329	TGFB1	Macrophage	0.313305	0.013841	0.00615604
Mac_TREM2hi	ENSG00000183049	CAMK1D	Macrophage	-0.494456	0.0143802	0.00643767
Mac_TREM2hi	ENSG00000204345	CD300LD	Macrophage	-0.55462	0.0151728	0.00693938
Mac_TREM2hi	ENSG00000162771	FAM71A	Macrophage	-0.811681	0.0151728	0.00693783
Mac_TREM2hi	ENSG00000104635	SLC39A14	Macrophage	-0.631721	0.0151728	0.00695031
Mac_TREM2hi	ENSG00000117632	STMN1	Macrophage	-0.532412	0.0151728	0.00696892
Mac_TREM2hi	ENSG00000172613	RAD9A	Macrophage	-0.561394	0.017411	0.00804751
Mac_TREM2hi	ENSG00000184731	FAM110C	Macrophage	-0.913689	0.0175237	0.00815054
Mac_TREM2hi	ENSG00000140287	HDC	Macrophage	-0.593387	0.017524	0.00820166
Mac_TREM2hi	ENSG00000115008	IL1A	Macrophage	-0.574435	0.0181128	0.00852986
Mac_TREM2hi	ENSG00000155011	DKK2	Macrophage	-0.699315	0.0185791	0.00880347
Mac_TREM2hi	ENSG00000158234	FAIM	Macrophage	0.543004	0.0186397	0.00888638
Mac_TREM2hi	ENSG00000115523	GNLY	Macrophage	-0.978045	0.0190993	0.00916102
Mac_TREM2hi	ENSG00000137441	FGFBP2	Macrophage	-0.734295	0.0199347	0.00961966
Mac_TREM2hi	ENSG00000235244	DANT2	Macrophage	-0.795915	0.020343	0.00987583
Mac_TREM2hi	ENSG00000167851	CD300A	Macrophage	0.32182	0.0208623	0.0101886
Mac_TREM2hi	ENSG00000166851	PLK1	Macrophage	-0.525022	0.0226394	0.0111222
Mac_TREM2hi	ENSG00000122986	HVCN1	Macrophage	-0.360882	0.0241915	0.0119551
Mac_TREM2hi	ENSG00000173391	OLR1	Macrophage	0.687454	0.0264539	0.0131501
Mac_TREM2hi	ENSG00000170776	AKAP13	Macrophage	-0.258736	0.0293495	0.0147132
Mac_TREM2hi	ENSG00000134326	CMPK2	Macrophage	-0.618913	0.0293495	0.0147601
Mac_TREM2hi	ENSG00000026751	SLAMF7	Macrophage	-0.486754	0.0299005	0.0151241
Mac_TREM2hi	ENSG00000037280	FLT4	Macrophage	-0.6604	0.0301243	0.0153248
Mac_TREM2hi	ENSG00000092009	CMA1	Macrophage	-0.802476	0.0321149	0.0164418
Mac_TREM2hi	ENSG00000111981	ULBP1	Macrophage	-0.583604	0.0321149	0.0166039
Mac_TREM2hi	ENSG00000128815	WDFY4	Macrophage	-0.298573	0.0321149	0.0166176
Mac_TREM2hi	ENSG00000091972	CD200	Macrophage	-0.719369	0.0331517	0.0172504
Mac_TREM2hi	ENSG00000163739	CXCL1	Macrophage	-0.519371	0.0363871	0.0190397
Mac_TREM2hi	ENSG00000177455	CD19	Macrophage	-0.781665	0.0365916	0.0192531
Mac_TREM2hi	ENSG00000105650	PDE4C	Macrophage	-0.611957	0.0395104	0.0209038
Mac_TREM2hi	ENSG00000134321	RSAD2	Macrophage	-0.723915	0.0399917	0.0212747
Mac_TREM2hi	ENSG00000008300	CELSR3	Macrophage	-0.553516	0.0454465	0.0243086
Mac_TREM2hi	ENSG00000124762	CDKN1A	Macrophage	0.228491	0.0461731	0.0248315
Mac_TREM2hi	ENSG00000196547	MAN2A2	Macrophage	-0.352787	0.0461806	0.0249697
Mac_TREM2hi	ENSG00000139219	COL2A1	Macrophage	-0.668108	0.0463157	0.0251774
Mac_TREM2hi	ENSG00000107863	ARHGAP21	Macrophage	-0.351654	0.0469036	0.0256334
Mac_TREM2hi	ENSG00000198178	CLEC4C	Macrophage	-0.531723	0.0476694	0.0261904
VSMC_contr	ENSG00000164692	COL1A2	VSMC	2.08239	2.89151e-107	8.40554e-110
VSMC_contr	ENSG00000139329	LUM	VSMC	4.55478	9.14176e-92	5.31498e-94
VSMC_contr	ENSG00000130176	CNN1	VSMC	-2.3726	2.88289e-30	3.3522e-32
VSMC_contr	ENSG00000154096	THY1	VSMC	2.51814	2.88289e-30	2.69959e-32
VSMC_contr	ENSG00000249669	CARMN	VSMC	-1.74267	2.92131e-30	4.2461e-32
VSMC_contr	ENSG00000105664	COMP	VSMC	3.79549	1.60163e-28	2.79354e-30
VSMC_contr	ENSG00000106333	PCOLCE	VSMC	1.51877	4.03231e-27	8.20527e-29
VSMC_contr	ENSG00000011465	DCN	VSMC	3.10513	4.64222e-25	1.07958e-26
VSMC_contr	ENSG00000133392	MYH11	VSMC	-2.26931	9.0495e-24	2.3676e-25
VSMC_contr	ENSG00000159251	ACTC1	VSMC	-1.98387	2.3802e-22	6.91919e-24
VSMC_contr	ENSG00000224078	SNHG14	VSMC	-1.00704	8.12837e-22	2.59919e-23
VSMC_contr	ENSG00000129038	LOXL1	VSMC	0.937727	2.91851e-20	1.01808e-21
VSMC_contr	ENSG00000072952	MRVI1	VSMC	-1.33994	2.96496e-20	1.12048e-21
VSMC_contr	ENSG00000129226	CD68	VSMC	1.53584	4.66871e-20	1.90005e-21
VSMC_contr	ENSG00000205339	IPO7	VSMC	-0.823032	1.8401e-19	8.0237e-21
VSMC_contr	ENSG00000197614	MFAP5	VSMC	1.74586	1.53592e-17	7.14383e-19
VSMC_contr	ENSG00000107796	ACTA2	VSMC	-1.32295	1.57626e-16	7.78967e-18
VSMC_contr	ENSG00000096433	ITPR3	VSMC	1.9173	5.39004e-15	2.82037e-16
VSMC_contr	ENSG00000111404	RERGL	VSMC	-2.24557	5.5624e-15	3.07226e-16
VSMC_contr	ENSG00000137693	YAP1	VSMC	-0.966539	8.52175e-15	4.9545e-16
VSMC_contr	ENSG00000080854	IGSF9B	VSMC	-2.05862	1.44357e-14	8.81247e-16
VSMC_contr	ENSG00000166825	ANPEP	VSMC	2.67385	6.6403e-14	4.2467e-15
VSMC_contr	ENSG00000034510	TMSB10	VSMC	1.02898	1.6091e-13	1.07585e-14
VSMC_contr	ENSG00000164764	SBSPON	VSMC	-1.85347	1.86718e-13	1.30268e-14
VSMC_contr	ENSG00000100014	SPECC1L	VSMC	-0.544505	2.00857e-12	1.45972e-13
VSMC_contr	ENSG00000100219	XBP1	VSMC	0.601315	2.78267e-12	2.10318e-13
VSMC_contr	ENSG00000216490	IFI30	VSMC	1.42193	1.40273e-11	1.10098e-12
VSMC_contr	ENSG00000139219	COL2A1	VSMC	1.62173	2.09066e-11	1.7017e-12
VSMC_contr	ENSG00000149451	ADAM33	VSMC	-1.53971	1.51545e-10	1.27756e-11
VSMC_contr	ENSG00000124762	CDKN1A	VSMC	0.592327	1.59381e-10	1.38995e-11
VSMC_contr	ENSG00000007866	TEAD3	VSMC	-1.06397	1.14989e-09	1.03623e-10
VSMC_contr	ENSG00000182326	C1S	VSMC	0.804783	2.0266e-09	1.88521e-10
VSMC_contr	ENSG00000136826	KLF4	VSMC	0.937136	5.07589e-09	4.86931e-10
VSMC_contr	ENSG00000101079	NDRG3	VSMC	-0.70496	1.68893e-08	1.66929e-09
VSMC_contr	ENSG00000106546	AHR	VSMC	0.681221	1.90593e-08	1.93917e-09
VSMC_contr	ENSG00000165029	ABCA1	VSMC	0.972822	2.0755e-08	2.17203e-09
VSMC_contr	ENSG00000173757	STAT5B	VSMC	-0.621693	2.43276e-08	2.61663e-09
VSMC_contr	ENSG00000010278	CD9	VSMC	0.69293	2.57391e-08	2.84327e-09
VSMC_contr	ENSG00000118785	SPP1	VSMC	1.78535	3.58803e-08	4.06782e-09
VSMC_contr	ENSG00000172037	LAMB2	VSMC	0.580002	4.13218e-08	4.80486e-09
VSMC_contr	ENSG00000107798	LIPA	VSMC	0.624924	5.49222e-08	6.54595e-09
VSMC_contr	ENSG00000082014	SMARCD3	VSMC	-0.697139	8.44807e-08	1.03145e-08
VSMC_contr	ENSG00000185745	IFIT1	VSMC	1.02464	1.35751e-07	1.69689e-08
VSMC_contr	ENSG00000134107	BHLHE40	VSMC	0.848855	2.68879e-07	3.43915e-08
VSMC_contr	ENSG00000169554	ZEB2	VSMC	-0.584068	2.9218e-07	3.82213e-08
VSMC_contr	ENSG00000183160	TMEM119	VSMC	1.70828	4.24956e-07	5.68255e-08
VSMC_contr	ENSG00000027697	IFNGR1	VSMC	0.468273	4.73934e-07	6.47527e-08
VSMC_contr	ENSG00000139613	SMARCC2	VSMC	-0.673675	5.11628e-07	7.13899e-08
VSMC_contr	ENSG00000196821	ILRUN	VSMC	-0.48609	5.18002e-07	7.37851e-08
VSMC_contr	ENSG00000170458	CD14	VSMC	1.18357	5.8832e-07	8.55116e-08
VSMC_contr	ENSG00000044574	HSPA5	VSMC	0.671161	6.93132e-07	1.02761e-07
VSMC_contr	ENSG00000082781	ITGB5	VSMC	0.565644	1.62713e-06	2.45962e-07
VSMC_contr	ENSG00000136869	TLR4	VSMC	0.486519	1.80485e-06	2.78073e-07
VSMC_contr	ENSG00000124813	RUNX2	VSMC	0.721608	2.02671e-06	3.18146e-07
VSMC_contr	ENSG00000160201	U2AF1	VSMC	-0.441353	3.65519e-06	5.84405e-07
VSMC_contr	ENSG00000164171	ITGA2	VSMC	1.26257	3.81184e-06	6.20531e-07
VSMC_contr	ENSG00000134109	EDEM1	VSMC	0.498775	3.86837e-06	6.4098e-07
VSMC_contr	ENSG00000136378	ADAMTS7	VSMC	0.709577	5.68513e-06	9.75066e-07
VSMC_contr	ENSG00000160255	ITGB2	VSMC	1.02197	5.68513e-06	9.74331e-07
VSMC_contr	ENSG00000140577	CRTC3	VSMC	-0.474194	8.64074e-06	1.50711e-06
VSMC_contr	ENSG00000061455	PRDM6	VSMC	-0.801983	1.10243e-05	1.95489e-06
VSMC_contr	ENSG00000149257	SERPINH1	VSMC	0.709993	1.16058e-05	2.09174e-06
VSMC_contr	ENSG00000069431	ABCC9	VSMC	-0.957204	1.55109e-05	2.84067e-06
VSMC_contr	ENSG00000230590	FTX	VSMC	-0.501887	2.4851e-05	4.62343e-06
VSMC_contr	ENSG00000128272	ATF4	VSMC	-0.352664	2.74541e-05	5.18755e-06
VSMC_contr	ENSG00000113361	CDH6	VSMC	-0.881205	2.82115e-05	5.41267e-06
VSMC_contr	ENSG00000169604	ANTXR1	VSMC	-0.460338	3.2299e-05	6.412e-06
VSMC_contr	ENSG00000038945	MSR1	VSMC	0.99877	3.2299e-05	6.47858e-06
VSMC_contr	ENSG00000172936	MYD88	VSMC	0.531543	3.2299e-05	6.45257e-06
VSMC_contr	ENSG00000196371	FUT4	VSMC	0.515273	3.44231e-05	7.00471e-06
VSMC_contr	ENSG00000091972	CD200	VSMC	0.416525	3.73336e-05	7.70549e-06
VSMC_contr	ENSG00000162772	ATF3	VSMC	-0.899942	4.08043e-05	8.54044e-06
VSMC_contr	ENSG00000119772	DNMT3A	VSMC	-0.665616	4.95924e-05	1.0524e-05
VSMC_contr	ENSG00000099331	MYO9B	VSMC	-0.404502	0.000113206	2.43525e-05
VSMC_contr	ENSG00000203811	HIST2H3C	VSMC	-0.704593	0.000123398	2.69036e-05
VSMC_contr	ENSG00000042493	CAPG	VSMC	1.03348	0.000128754	2.84457e-05
VSMC_contr	ENSG00000140287	HDC	VSMC	-0.581954	0.00013778	3.08403e-05
VSMC_contr	ENSG00000198901	PRC1	VSMC	-0.733349	0.000137815	3.12488e-05
VSMC_contr	ENSG00000186847	KRT14	VSMC	0.910666	0.000180396	4.14282e-05
VSMC_contr	ENSG00000133812	SBF2	VSMC	-0.414559	0.000209658	4.87576e-05
VSMC_contr	ENSG00000117525	F3	VSMC	0.720329	0.000245735	5.78619e-05
VSMC_contr	ENSG00000184584	TMEM173	VSMC	0.31186	0.000262915	6.26715e-05
VSMC_contr	ENSG00000157540	DYRK1A	VSMC	-0.330653	0.000437438	0.000105545
VSMC_contr	ENSG00000261371	PECAM1	VSMC	0.930262	0.000448306	0.00010947
VSMC_contr	ENSG00000168259	DNAJC7	VSMC	-0.345108	0.0005276	0.000130366
VSMC_contr	ENSG00000163625	WDFY3	VSMC	-0.496797	0.000674473	0.000168618
VSMC_contr	ENSG00000117632	STMN1	VSMC	-0.489493	0.000945209	0.00023905
VSMC_contr	ENSG00000261609	GAN	VSMC	-0.718364	0.0010452	0.000270415
VSMC_contr	ENSG00000104635	SLC39A14	VSMC	0.514391	0.0010452	0.00026989
VSMC_contr	ENSG00000131389	SLC6A6	VSMC	0.633356	0.0010885	0.000284782
VSMC_contr	ENSG00000163191	S100A11	VSMC	0.417812	0.00111972	0.000296204
VSMC_contr	ENSG00000144218	AFF3	VSMC	-0.538382	0.00125358	0.000338904
VSMC_contr	ENSG00000051180	RAD51	VSMC	-0.813118	0.00125358	0.000337107
VSMC_contr	ENSG00000096717	SIRT1	VSMC	-0.503265	0.00128775	0.000351885
VSMC_contr	ENSG00000146648	EGFR	VSMC	-0.434374	0.0013686	0.000377956
VSMC_contr	ENSG00000136997	MYC	VSMC	0.503833	0.00138004	0.000385126
VSMC_contr	ENSG00000105329	TGFB1	VSMC	0.392042	0.00155509	0.0004385
VSMC_contr	ENSG00000117281	CD160	VSMC	-0.524985	0.00162877	0.000464011
VSMC_contr	ENSG00000140945	CDH13	VSMC	0.567778	0.00172931	0.000497679
VSMC_contr	ENSG00000162493	PDPN	VSMC	0.948526	0.00211706	0.000615423
VSMC_contr	ENSG00000008300	CELSR3	VSMC	-0.59361	0.0021226	0.000623205
VSMC_contr	ENSG00000180773	SLC36A4	VSMC	-0.65821	0.00245892	0.000729098
VSMC_contr	ENSG00000145016	RUBCN	VSMC	-0.417831	0.00284827	0.000852826
VSMC_contr	ENSG00000012124	CD22	VSMC	-0.740213	0.00316691	0.000957437
VSMC_contr	ENSG00000186074	CD300LF	VSMC	-0.642614	0.00317133	0.000977212
VSMC_contr	ENSG00000105650	PDE4C	VSMC	-0.774333	0.00317133	0.000975083
VSMC_contr	ENSG00000124212	PTGIS	VSMC	0.524132	0.00337093	0.00104852
VSMC_contr	ENSG00000167483	NIBAN3	VSMC	-0.534457	0.00383314	0.00120343
VSMC_contr	ENSG00000128052	KDR	VSMC	-0.782633	0.0039092	0.00125003
VSMC_contr	ENSG00000197385	ZNF860	VSMC	-0.538912	0.0039092	0.00124179
VSMC_contr	ENSG00000235244	DANT2	VSMC	-0.499928	0.00399174	0.00128803
VSMC_contr	ENSG00000185666	SYN3	VSMC	-0.840738	0.00417357	0.00135884
VSMC_contr	ENSG00000137959	IFI44L	VSMC	0.734042	0.00525368	0.00172577
VSMC_contr	ENSG00000073050	XRCC1	VSMC	-0.580626	0.00532563	0.00176489
VSMC_contr	ENSG00000115596	WNT6	VSMC	-1.41548	0.00540587	0.00180719
VSMC_contr	ENSG00000170962	PDGFD	VSMC	0.431675	0.00550485	0.00185629
VSMC_contr	ENSG00000170776	AKAP13	VSMC	-0.234424	0.00681904	0.00231927
VSMC_contr	ENSG00000147316	MCPH1	VSMC	-0.332899	0.00728919	0.00250036
VSMC_contr	ENSG00000112033	PPARD	VSMC	-0.338112	0.00733544	0.00255887
VSMC_contr	ENSG00000143184	XCL1	VSMC	-0.607645	0.00733544	0.00254019
VSMC_contr	ENSG00000204345	CD300LD	VSMC	-0.513438	0.00944979	0.00332391
VSMC_contr	ENSG00000115718	PROC	VSMC	-0.615126	0.010565	0.00374688
VSMC_contr	ENSG00000156738	MS4A1	VSMC	-0.596185	0.0106427	0.00380538
VSMC_contr	ENSG00000172977	KAT5	VSMC	-0.279051	0.0108878	0.00392468
VSMC_contr	ENSG00000177455	CD19	VSMC	-0.629335	0.0111489	0.00405119
VSMC_contr	ENSG00000116717	GADD45A	VSMC	-0.368838	0.0115918	0.00424584
VSMC_contr	ENSG00000239672	NME1	VSMC	0.349476	0.0116323	0.00429447
VSMC_contr	ENSG00000167851	CD300A	VSMC	-0.668073	0.014151	0.00526547
VSMC_contr	ENSG00000110799	VWF	VSMC	0.821564	0.0141788	0.00531707
VSMC_contr	ENSG00000142166	IFNAR1	VSMC	0.228232	0.0159759	0.00603739
VSMC_contr	ENSG00000204323	SMIM5	VSMC	-0.634432	0.0165829	0.00631502
VSMC_contr	ENSG00000173991	TCAP	VSMC	-1.01357	0.0180622	0.00693084
VSMC_contr	ENSG00000163220	S100A9	VSMC	0.802642	0.0181395	0.00701325
VSMC_contr	ENSG00000140932	CMTM2	VSMC	-0.58592	0.018539	0.00722158
VSMC_contr	ENSG00000197919	IFNA1	VSMC	-0.528041	0.0199852	0.00784303
VSMC_contr	ENSG00000140545	MFGE8	VSMC	0.445746	0.0215837	0.00853309
VSMC_contr	ENSG00000115884	SDC1	VSMC	-0.535546	0.02161	0.00860631
VSMC_contr	ENSG00000198829	SUCNR1	VSMC	0.898599	0.0216908	0.00870153
VSMC_contr	ENSG00000225746	MEG8	VSMC	0.357522	0.021747	0.00878731
VSMC_contr	ENSG00000106541	AGR2	VSMC	-0.523307	0.0242851	0.00989227
VSMC_contr	ENSG00000135480	KRT7	VSMC	0.446483	0.0242851	0.00995408
VSMC_contr	ENSG00000178607	ERN1	VSMC	-0.329097	0.0258834	0.0106844
VSMC_contr	ENSG00000150093	ITGB1	VSMC	0.310109	0.027671	0.0115028
VSMC_contr	ENSG00000131981	LGALS3	VSMC	0.360698	0.0301032	0.0126014
VSMC_contr	ENSG00000111981	ULBP1	VSMC	-0.360419	0.0306933	0.0129376
VSMC_contr	ENSG00000152942	RAD17	VSMC	-0.360099	0.0309167	0.0131216
VSMC_contr	ENSG00000196547	MAN2A2	VSMC	-0.303733	0.0312287	0.0133448
VSMC_contr	ENSG00000143153	ATP1B1	VSMC	0.347993	0.0345572	0.0149681
VSMC_contr	ENSG00000026751	SLAMF7	VSMC	-0.570926	0.0345572	0.0149082
VSMC_contr	ENSG00000129595	EPB41L4A	VSMC	0.294571	0.0391564	0.017074
VSMC_contr	ENSG00000196549	MME	VSMC	0.756244	0.0393153	0.0172576
VSMC_contr	ENSG00000120278	PLEKHG1	VSMC	0.380325	0.0403441	0.0178265
VSMC_contr	ENSG00000121797	CCRL2	VSMC	-0.434651	0.0404092	0.0179727
VSMC_contr	ENSG00000205108	FAM205A	VSMC	-0.531132	0.0439314	0.0197579
VSMC_contr	ENSG00000064652	SNX24	VSMC	0.21461	0.0439314	0.0197947
VSMC_contr	ENSG00000257335	MGAM	VSMC	-0.512809	0.0450166	0.0204145
VSMC_contr	ENSG00000122025	FLT3	VSMC	-0.492209	0.045873	0.0209362
VSMC_contr	ENSG00000164045	CDC25A	VSMC	-0.504506	0.0459895	0.0211231
VSMC_contr	ENSG00000196230	TUBB	VSMC	0.160918	0.047793	0.0220903
VSMC_contr	ENSG00000150636	CCDC102B	VSMC	0.426125	0.0484142	0.0225182
VSMC_contr	ENSG00000182218	HHIPL1	VSMC	0.639878	0.0485589	0.0227267
VSMC_fb-like	ENSG00000249669	CARMN	VSMC	1.92005	7.54409e-74	2.19305e-76
VSMC_fb-like	ENSG00000139329	LUM	VSMC	-4.05269	1.50518e-56	8.75102e-59
VSMC_fb-like	ENSG00000224078	SNHG14	VSMC	1.58435	1.19778e-54	1.04457e-56
VSMC_fb-like	ENSG00000164692	COL1A2	VSMC	-1.4756	4.52238e-32	6.57322e-34
VSMC_fb-like	ENSG00000034510	TMSB10	VSMC	-1.70331	4.52238e-32	5.55866e-34
VSMC_fb-like	ENSG00000080854	IGSF9B	VSMC	2.00916	1.96527e-31	3.4278e-33
VSMC_fb-like	ENSG00000154096	THY1	VSMC	-2.31581	1.8506e-22	3.76576e-24
VSMC_fb-like	ENSG00000149451	ADAM33	VSMC	1.83822	9.51246e-21	2.2122e-22
VSMC_fb-like	ENSG00000134333	LDHA	VSMC	-1.01256	1.39379e-19	3.64654e-21
VSMC_fb-like	ENSG00000106333	PCOLCE	VSMC	-1.44733	4.55716e-19	1.32476e-20
VSMC_fb-like	ENSG00000196230	TUBB	VSMC	-0.689795	9.64962e-16	3.08563e-17
VSMC_fb-like	ENSG00000230590	FTX	VSMC	0.975345	5.50807e-15	1.92142e-16
VSMC_fb-like	ENSG00000105329	TGFB1	VSMC	-0.933928	9.74187e-15	3.68152e-16
VSMC_fb-like	ENSG00000105664	COMP	VSMC	-3.18731	1.12141e-14	4.56893e-16
VSMC_fb-like	ENSG00000011465	DCN	VSMC	-2.59332	1.12141e-14	5.21586e-16
VSMC_fb-like	ENSG00000163191	S100A11	VSMC	-1.02354	1.12141e-14	4.89568e-16
VSMC_fb-like	ENSG00000129038	LOXL1	VSMC	-0.964359	1.34255e-14	6.63469e-16
VSMC_fb-like	ENSG00000129226	CD68	VSMC	-1.36715	4.88186e-13	2.55446e-14
VSMC_fb-like	ENSG00000010278	CD9	VSMC	-0.870187	1.38842e-12	7.66862e-14
VSMC_fb-like	ENSG00000140287	HDC	VSMC	1.0548	2.3935e-12	1.39157e-13
VSMC_fb-like	ENSG00000124212	PTGIS	VSMC	-1.07875	3.81977e-12	2.33183e-13
VSMC_fb-like	ENSG00000170962	PDGFD	VSMC	-0.989999	4.21083e-12	2.69297e-13
VSMC_fb-like	ENSG00000117450	PRDX1	VSMC	-0.674094	1.33426e-11	8.92096e-13
VSMC_fb-like	ENSG00000166825	ANPEP	VSMC	-2.15955	3.2287e-10	2.29757e-11
VSMC_fb-like	ENSG00000097033	SH3GLB1	VSMC	-0.63576	3.2287e-10	2.34644e-11
VSMC_fb-like	ENSG00000182326	C1S	VSMC	-0.920665	6.61111e-10	4.99677e-11
VSMC_fb-like	ENSG00000131981	LGALS3	VSMC	-0.923357	1.31966e-09	1.03578e-10
VSMC_fb-like	ENSG00000203811	HIST2H3C	VSMC	1.06144	5.93181e-09	4.82822e-10
VSMC_fb-like	ENSG00000134109	EDEM1	VSMC	-0.741665	6.65123e-09	5.60716e-10
VSMC_fb-like	ENSG00000105639	JAK3	VSMC	-0.643701	6.65123e-09	5.80049e-10
VSMC_fb-like	ENSG00000027697	IFNGR1	VSMC	-0.631384	1.08321e-08	9.76147e-10
VSMC_fb-like	ENSG00000186074	CD300LF	VSMC	1.03887	1.8533e-08	1.724e-09
VSMC_fb-like	ENSG00000196975	ANXA4	VSMC	-0.582233	3.02133e-08	2.89837e-09
VSMC_fb-like	ENSG00000178404	CEP295NL	VSMC	1.06981	3.59051e-08	3.54876e-09
VSMC_fb-like	ENSG00000082781	ITGB5	VSMC	-0.671066	5.06904e-08	5.15746e-09
VSMC_fb-like	ENSG00000235244	DANT2	VSMC	0.88792	5.21976e-08	5.46254e-09
VSMC_fb-like	ENSG00000216490	IFI30	VSMC	-1.29132	7.00492e-08	7.53436e-09
VSMC_fb-like	ENSG00000167483	NIBAN3	VSMC	0.946198	1.27253e-07	1.4057e-08
VSMC_fb-like	ENSG00000117281	CD160	VSMC	0.842611	1.33887e-07	1.51791e-08
VSMC_fb-like	ENSG00000197614	MFAP5	VSMC	-1.27473	1.52368e-07	1.77172e-08
VSMC_fb-like	ENSG00000106546	AHR	VSMC	-0.67426	2.09337e-07	2.49501e-08
VSMC_fb-like	ENSG00000096433	ITPR3	VSMC	-1.21262	4.66105e-07	5.69081e-08
VSMC_fb-like	ENSG00000204323	SMIM5	VSMC	1.10127	5.9554e-07	7.44426e-08
VSMC_fb-like	ENSG00000061656	SPAG4	VSMC	1.11931	6.24107e-07	7.98276e-08
VSMC_fb-like	ENSG00000150093	ITGB1	VSMC	-0.685011	7.00739e-07	9.16665e-08
VSMC_fb-like	ENSG00000185745	IFIT1	VSMC	-0.852357	7.76572e-07	1.03844e-07
VSMC_fb-like	ENSG00000185666	SYN3	VSMC	1.22462	9.27501e-07	1.26723e-07
VSMC_fb-like	ENSG00000177455	CD19	VSMC	1.02101	9.40013e-07	1.31165e-07
VSMC_fb-like	ENSG00000111404	RERGL	VSMC	0.887198	1.49655e-06	2.13171e-07
VSMC_fb-like	ENSG00000111981	ULBP1	VSMC	0.721617	1.96273e-06	2.85281e-07
VSMC_fb-like	ENSG00000100219	XBP1	VSMC	-0.51469	2.98847e-06	4.43058e-07
VSMC_fb-like	ENSG00000162390	ACOT11	VSMC	0.902291	3.36093e-06	5.08048e-07
VSMC_fb-like	ENSG00000007866	TEAD3	VSMC	0.837512	3.51774e-06	5.41977e-07
VSMC_fb-like	ENSG00000239672	NME1	VSMC	-0.587008	6.29706e-06	9.88492e-07
VSMC_fb-like	ENSG00000204345	CD300LD	VSMC	0.846222	6.39205e-06	1.02199e-06
VSMC_fb-like	ENSG00000051180	RAD51	VSMC	0.874061	6.75638e-06	1.09988e-06
VSMC_fb-like	ENSG00000106804	C5	VSMC	0.617653	8.62546e-06	1.45429e-06
VSMC_fb-like	ENSG00000167851	CD300A	VSMC	0.995599	8.62546e-06	1.44395e-06
VSMC_fb-like	ENSG00000140545	MFGE8	VSMC	-0.763341	1.53858e-05	2.63885e-06
VSMC_fb-like	ENSG00000139219	COL2A1	VSMC	-0.92659	1.75097e-05	3.05402e-06
VSMC_fb-like	ENSG00000140932	CMTM2	VSMC	0.917517	3.01137e-05	5.33994e-06
VSMC_fb-like	ENSG00000118785	SPP1	VSMC	-1.32279	3.42054e-05	6.16492e-06
VSMC_fb-like	ENSG00000257335	MGAM	VSMC	0.829372	3.95506e-05	7.24329e-06
VSMC_fb-like	ENSG00000124762	CDKN1A	VSMC	-0.476137	3.97983e-05	7.40434e-06
VSMC_fb-like	ENSG00000008300	CELSR3	VSMC	0.710034	4.00941e-05	7.69246e-06
VSMC_fb-like	ENSG00000197385	ZNF860	VSMC	0.729753	4.00941e-05	7.60221e-06
VSMC_fb-like	ENSG00000114270	COL7A1	VSMC	0.864651	4.39718e-05	8.56428e-06
VSMC_fb-like	ENSG00000044574	HSPA5	VSMC	-0.49597	4.89675e-05	9.67961e-06
VSMC_fb-like	ENSG00000143184	XCL1	VSMC	0.85126	4.97173e-05	9.97237e-06
VSMC_fb-like	ENSG00000134107	BHLHE40	VSMC	-0.71014	5.8092e-05	1.18357e-05
VSMC_fb-like	ENSG00000178607	ERN1	VSMC	0.552698	5.8092e-05	1.19899e-05
VSMC_fb-like	ENSG00000136869	TLR4	VSMC	-0.391515	5.90212e-05	1.23533e-05
VSMC_fb-like	ENSG00000198901	PRC1	VSMC	0.710612	6.0951e-05	1.29344e-05
VSMC_fb-like	ENSG00000168610	STAT3	VSMC	-0.4718	7.96027e-05	1.71238e-05
VSMC_fb-like	ENSG00000051523	CYBA	VSMC	1.03676	9.1356e-05	1.99177e-05
VSMC_fb-like	ENSG00000155366	RHOC	VSMC	-0.563017	0.000109434	2.41773e-05
VSMC_fb-like	ENSG00000117394	SLC2A1	VSMC	0.495823	0.000117212	2.62364e-05
VSMC_fb-like	ENSG00000171611	PTCRA	VSMC	1.10105	0.000124645	2.82626e-05
VSMC_fb-like	ENSG00000142166	IFNAR1	VSMC	-0.370896	0.000128185	2.94378e-05
VSMC_fb-like	ENSG00000205108	FAM205A	VSMC	0.983383	0.000137939	3.20788e-05
VSMC_fb-like	ENSG00000131389	SLC6A6	VSMC	-0.621366	0.000140965	3.31924e-05
VSMC_fb-like	ENSG00000012124	CD22	VSMC	0.844754	0.00015728	3.74911e-05
VSMC_fb-like	ENSG00000197919	IFNA1	VSMC	0.697045	0.00018867	4.56985e-05
VSMC_fb-like	ENSG00000169554	ZEB2	VSMC	-0.402235	0.00018867	4.60706e-05
VSMC_fb-like	ENSG00000255221	CARD17	VSMC	1.02762	0.000220525	5.44901e-05
VSMC_fb-like	ENSG00000121797	CCRL2	VSMC	0.756963	0.000228065	5.70163e-05
VSMC_fb-like	ENSG00000072952	MRVI1	VSMC	0.574189	0.000281991	7.13176e-05
VSMC_fb-like	ENSG00000140678	ITGAX	VSMC	0.71929	0.000291274	7.45121e-05
VSMC_fb-like	ENSG00000128271	ADORA2A	VSMC	0.804943	0.000295445	7.72968e-05
VSMC_fb-like	ENSG00000107863	ARHGAP21	VSMC	-0.369946	0.000295445	7.68615e-05
VSMC_fb-like	ENSG00000130176	CNN1	VSMC	0.726662	0.000326104	8.62658e-05
VSMC_fb-like	ENSG00000157933	SKI	VSMC	-0.489348	0.00034302	9.17379e-05
VSMC_fb-like	ENSG00000145016	RUBCN	VSMC	0.487129	0.000345398	9.3378e-05
VSMC_fb-like	ENSG00000163600	ICOS	VSMC	0.732849	0.000363777	9.94042e-05
VSMC_fb-like	ENSG00000106541	AGR2	VSMC	0.760829	0.000389061	0.000107444
VSMC_fb-like	ENSG00000119772	DNMT3A	VSMC	0.589519	0.00039384	0.000109909
VSMC_fb-like	ENSG00000187446	CHP1	VSMC	-0.446792	0.000431322	0.000121623
VSMC_fb-like	ENSG00000170458	CD14	VSMC	-0.793879	0.00045944	0.000130887
VSMC_fb-like	ENSG00000140945	CDH13	VSMC	-0.554502	0.00048017	0.000138188
VSMC_fb-like	ENSG00000183160	TMEM119	VSMC	-1.35519	0.000500921	0.000145617
VSMC_fb-like	ENSG00000172936	MYD88	VSMC	-0.51483	0.000613991	0.000180271
VSMC_fb-like	ENSG00000162723	SLAMF9	VSMC	0.724426	0.000648967	0.000192426
VSMC_fb-like	ENSG00000165029	ABCA1	VSMC	-0.526014	0.000670296	0.000201919
VSMC_fb-like	ENSG00000179776	CDH5	VSMC	0.623475	0.000670296	0.000202648
VSMC_fb-like	ENSG00000112033	PPARD	VSMC	0.421535	0.000793219	0.000242116
VSMC_fb-like	ENSG00000169604	ANTXR1	VSMC	-0.464398	0.000840442	0.000258973
VSMC_fb-like	ENSG00000107798	LIPA	VSMC	-0.394373	0.000935296	0.000290921
VSMC_fb-like	ENSG00000198829	SUCNR1	VSMC	-1.05532	0.000939419	0.000294934
VSMC_fb-like	ENSG00000042493	CAPG	VSMC	-0.976089	0.000986404	0.000312553
VSMC_fb-like	ENSG00000163734	CXCL3	VSMC	0.696452	0.00105167	0.00033629
VSMC_fb-like	ENSG00000162772	ATF3	VSMC	0.680388	0.00109237	0.000352478
VSMC_fb-like	ENSG00000115596	WNT6	VSMC	1.53571	0.00110418	0.000359499
VSMC_fb-like	ENSG00000123836	PFKFB2	VSMC	0.496829	0.00114583	0.000376392
VSMC_fb-like	ENSG00000138617	PARP16	VSMC	0.405996	0.00117081	0.000388001
VSMC_fb-like	ENSG00000156738	MS4A1	VSMC	0.696295	0.00135077	0.000451566
VSMC_fb-like	ENSG00000225746	MEG8	VSMC	0.426236	0.00138177	0.000465945
VSMC_fb-like	ENSG00000100014	SPECC1L	VSMC	0.332737	0.00153061	0.000520585
VSMC_fb-like	ENSG00000105650	PDE4C	VSMC	0.807997	0.00154211	0.000529879
VSMC_fb-like	ENSG00000073050	XRCC1	VSMC	0.614138	0.00154211	0.000533461
VSMC_fb-like	ENSG00000159251	ACTC1	VSMC	0.743419	0.00161028	0.000566408
VSMC_fb-like	ENSG00000261609	GAN	VSMC	0.588223	0.00161028	0.000561959
VSMC_fb-like	ENSG00000122025	FLT3	VSMC	0.708621	0.00193755	0.000687154
VSMC_fb-like	ENSG00000172037	LAMB2	VSMC	-0.33016	0.0019455	0.000697704
VSMC_fb-like	ENSG00000180773	SLC36A4	VSMC	0.570879	0.0019455	0.000701286
VSMC_fb-like	ENSG00000069431	ABCC9	VSMC	0.490226	0.00199701	0.000725658
VSMC_fb-like	ENSG00000147316	MCPH1	VSMC	0.407852	0.00260205	0.000953075
VSMC_fb-like	ENSG00000102174	PHEX	VSMC	0.660801	0.00278987	0.00102998
VSMC_fb-like	ENSG00000104635	SLC39A14	VSMC	-0.437371	0.00306149	0.00113916
VSMC_fb-like	ENSG00000104518	GSDMD	VSMC	0.432971	0.00313003	0.00117376
VSMC_fb-like	ENSG00000164045	CDC25A	VSMC	0.642725	0.00319427	0.00120714
VSMC_fb-like	ENSG00000026751	SLAMF7	VSMC	0.629024	0.0032969	0.00125551
VSMC_fb-like	ENSG00000099331	MYO9B	VSMC	0.328192	0.00350181	0.00134372
VSMC_fb-like	ENSG00000144218	AFF3	VSMC	0.422125	0.00418186	0.00161682
VSMC_fb-like	ENSG00000175197	DDIT3	VSMC	0.377469	0.00420816	0.00163922
VSMC_fb-like	ENSG00000172977	KAT5	VSMC	-0.402915	0.00431789	0.00169452
VSMC_fb-like	ENSG00000149968	MMP3	VSMC	0.572574	0.00455463	0.00180067
VSMC_fb-like	ENSG00000164430	CGAS	VSMC	0.443276	0.00478116	0.00190413
VSMC_fb-like	ENSG00000160255	ITGB2	VSMC	-0.647619	0.00485969	0.00194953
VSMC_fb-like	ENSG00000261371	PECAM1	VSMC	-0.655886	0.00523781	0.00211644
VSMC_fb-like	ENSG00000134376	CRB1	VSMC	0.69071	0.00560486	0.00228105
VSMC_fb-like	ENSG00000183091	NEB	VSMC	0.734655	0.00564527	0.0023139
VSMC_fb-like	ENSG00000205339	IPO7	VSMC	-0.353155	0.00579746	0.00239314
VSMC_fb-like	ENSG00000115718	PROC	VSMC	0.623928	0.00580678	0.00241386
VSMC_fb-like	ENSG00000170248	PDCD6IP	VSMC	0.379122	0.00598057	0.0025035
VSMC_fb-like	ENSG00000025423	HSD17B6	VSMC	0.534483	0.00605983	0.00255429
VSMC_fb-like	ENSG00000149534	MS4A2	VSMC	0.644561	0.006214	0.00264649
VSMC_fb-like	ENSG00000018280	SLC11A1	VSMC	0.591616	0.006214	0.0026554
VSMC_fb-like	ENSG00000198178	CLEC4C	VSMC	0.573149	0.00631432	0.00271662
VSMC_fb-like	ENSG00000173991	TCAP	VSMC	0.834264	0.00660981	0.00286297
VSMC_fb-like	ENSG00000164171	ITGA2	VSMC	-0.676435	0.0069245	0.0030194
VSMC_fb-like	ENSG00000184584	TMEM173	VSMC	-0.296543	0.00716341	0.00314441
VSMC_fb-like	ENSG00000133275	CSNK1G2	VSMC	0.423579	0.00723886	0.00319856
VSMC_fb-like	ENSG00000025434	NR1H3	VSMC	0.403201	0.0075004	0.00333593
VSMC_fb-like	ENSG00000115884	SDC1	VSMC	0.548071	0.00783626	0.00350809
VSMC_fb-like	ENSG00000150045	KLRF1	VSMC	0.591194	0.00808385	0.00364243
VSMC_fb-like	ENSG00000149201	CCDC81	VSMC	0.447228	0.00827698	0.00375351
VSMC_fb-like	ENSG00000118520	ARG1	VSMC	0.62196	0.00846563	0.00386367
VSMC_fb-like	ENSG00000152942	RAD17	VSMC	0.364223	0.00851543	0.00391116
VSMC_fb-like	ENSG00000136160	EDNRB	VSMC	0.529133	0.00934654	0.00434723
VSMC_fb-like	ENSG00000166851	PLK1	VSMC	0.602377	0.00934654	0.00432577
VSMC_fb-like	ENSG00000038945	MSR1	VSMC	-0.609426	0.0102144	0.00478058
VSMC_fb-like	ENSG00000134817	APLNR	VSMC	0.624695	0.0118669	0.00562299
VSMC_fb-like	ENSG00000213809	KLRK1	VSMC	0.603672	0.0118669	0.00560326
VSMC_fb-like	ENSG00000224982	TMEM233	VSMC	0.596159	0.0127692	0.00610824
VSMC_fb-like	ENSG00000109072	VTN	VSMC	0.684431	0.0127692	0.00612477
VSMC_fb-like	ENSG00000120278	PLEKHG1	VSMC	-0.436875	0.0134113	0.00647175
VSMC_fb-like	ENSG00000149257	SERPINH1	VSMC	-0.386015	0.0134866	0.00654725
VSMC_fb-like	ENSG00000162771	FAM71A	VSMC	0.545394	0.0139439	0.00680983
VSMC_fb-like	ENSG00000128272	ATF4	VSMC	-0.284085	0.0142566	0.00700396
VSMC_fb-like	ENSG00000143546	S100A8	VSMC	0.939919	0.0147509	0.00728968
VSMC_fb-like	ENSG00000173402	DAG1	VSMC	-0.380881	0.0159105	0.00795527
VSMC_fb-like	ENSG00000184292	TACSTD2	VSMC	0.429061	0.0159105	0.00794205
VSMC_fb-like	ENSG00000115977	AAK1	VSMC	0.323998	0.0161755	0.00813479
VSMC_fb-like	ENSG00000182511	FES	VSMC	0.485788	0.0161968	0.00823962
VSMC_fb-like	ENSG00000170442	KRT86	VSMC	0.465624	0.0161968	0.00823966
VSMC_fb-like	ENSG00000164764	SBSPON	VSMC	0.489119	0.0162607	0.00831944
VSMC_fb-like	ENSG00000116191	RALGPS2	VSMC	0.560422	0.0186474	0.00959472
VSMC_fb-like	ENSG00000197992	CLEC9A	VSMC	0.488273	0.0187115	0.00968212
VSMC_fb-like	ENSG00000182218	HHIPL1	VSMC	-0.582236	0.019753	0.0102785
VSMC_fb-like	ENSG00000186847	KRT14	VSMC	-0.631813	0.0223328	0.0116858
VSMC_fb-like	ENSG00000091972	CD200	VSMC	-0.289979	0.0277939	0.0146241
VSMC_fb-like	ENSG00000152402	GUCY1A2	VSMC	0.495268	0.0300614	0.0159046
VSMC_fb-like	ENSG00000143153	ATP1B1	VSMC	-0.270057	0.0304199	0.0161827
VSMC_fb-like	ENSG00000172613	RAD9A	VSMC	0.452081	0.0308384	0.016495
VSMC_fb-like	ENSG00000133246	PRAM1	VSMC	0.73109	0.0313367	0.016936
VSMC_fb-like	ENSG00000163877	SNIP1	VSMC	0.345195	0.0313367	0.0169437
VSMC_fb-like	ENSG00000141458	NPC1	VSMC	0.249161	0.036241	0.0197008
VSMC_fb-like	ENSG00000170323	FABP4	VSMC	0.430412	0.0381101	0.0208276
VSMC_fb-like	ENSG00000196547	MAN2A2	VSMC	0.296216	0.0408037	0.0224183
VSMC_fb-like	ENSG00000147614	ATP6V0D2	VSMC	0.465988	0.0408958	0.0225878
VSMC_fb-like	ENSG00000170476	MZB1	VSMC	0.416748	0.0443631	0.0246318
VSMC_fb-like	ENSG00000176083	ZNF683	VSMC	0.733488	0.0464652	0.0259341
VSMC_fb-like	ENSG00000163751	CPA3	VSMC	0.375002	0.0468663	0.0262942
VSMC_fb-like	ENSG00000174059	CD34	VSMC	-0.355827	0.0469441	0.0264743
VSMC_inflamed	ENSG00000164692	COL1A2	VSMC	-1.59536	1.48572e-41	7.18201e-44
VSMC_inflamed	ENSG00000139329	LUM	VSMC	-3.59955	1.48572e-41	9.00434e-44
VSMC_inflamed	ENSG00000224078	SNHG14	VSMC	-1.27764	9.5861e-33	8.71464e-35
VSMC_inflamed	ENSG00000205339	IPO7	VSMC	1.23814	9.60452e-33	1.16418e-34
VSMC_inflamed	ENSG00000169554	ZEB2	VSMC	1.06823	2.52369e-31	3.82377e-33
VSMC_inflamed	ENSG00000225746	MEG8	VSMC	-1.46336	9.64469e-24	1.75358e-25
VSMC_inflamed	ENSG00000101079	NDRG3	VSMC	0.910217	1.36309e-23	2.89139e-25
VSMC_inflamed	ENSG00000136378	ADAMTS7	VSMC	-1.45887	2.02999e-23	4.92118e-25
VSMC_inflamed	ENSG00000133392	MYH11	VSMC	1.82177	2.56097e-22	6.98447e-24
VSMC_inflamed	ENSG00000230590	FTX	VSMC	-0.929682	2.72938e-22	8.27086e-24
VSMC_inflamed	ENSG00000117450	PRDX1	VSMC	0.84185	4.33195e-22	1.44398e-23
VSMC_inflamed	ENSG00000169604	ANTXR1	VSMC	1.0313	2.29562e-21	8.3477e-23
VSMC_inflamed	ENSG00000137693	YAP1	VSMC	1.01444	1.75831e-20	6.92669e-22
VSMC_inflamed	ENSG00000128272	ATF4	VSMC	0.729261	5.43015e-18	2.3037e-19
VSMC_inflamed	ENSG00000134333	LDHA	VSMC	0.85146	6.29236e-17	2.86016e-18
VSMC_inflamed	ENSG00000173757	STAT5B	VSMC	0.797523	4.86603e-16	2.35929e-17
VSMC_inflamed	ENSG00000196821	ILRUN	VSMC	0.79163	7.12487e-16	3.67039e-17
VSMC_inflamed	ENSG00000196975	ANXA4	VSMC	0.717702	2.62384e-14	1.43118e-15
VSMC_inflamed	ENSG00000168610	STAT3	VSMC	0.655644	6.42192e-14	3.69747e-15
VSMC_inflamed	ENSG00000178404	CEP295NL	VSMC	-1.51806	8.5565e-14	5.18576e-15
VSMC_inflamed	ENSG00000061455	PRDM6	VSMC	0.880711	1.1318e-13	7.20235e-15
VSMC_inflamed	ENSG00000136826	KLF4	VSMC	-1.20478	1.12846e-12	7.52309e-14
VSMC_inflamed	ENSG00000107796	ACTA2	VSMC	1.06562	2.3548e-12	1.64867e-13
VSMC_inflamed	ENSG00000105664	COMP	VSMC	-3.06894	2.3548e-12	1.71258e-13
VSMC_inflamed	ENSG00000011465	DCN	VSMC	-2.36029	1.67196e-11	1.26664e-12
VSMC_inflamed	ENSG00000130176	CNN1	VSMC	1.12568	2.20887e-11	1.74033e-12
VSMC_inflamed	ENSG00000196230	TUBB	VSMC	0.618541	2.26227e-11	1.85095e-12
VSMC_inflamed	ENSG00000172977	KAT5	VSMC	0.792966	2.48234e-11	2.10623e-12
VSMC_inflamed	ENSG00000096433	ITPR3	VSMC	-1.88847	3.29137e-11	2.89241e-12
VSMC_inflamed	ENSG00000139219	COL2A1	VSMC	-1.57832	1.39376e-10	1.26705e-11
VSMC_inflamed	ENSG00000197614	MFAP5	VSMC	-1.32455	1.50099e-10	1.41002e-11
VSMC_inflamed	ENSG00000249669	CARMN	VSMC	-0.83223	1.88309e-10	1.82603e-11
VSMC_inflamed	ENSG00000196371	FUT4	VSMC	-0.95791	4.76594e-10	4.76594e-11
VSMC_inflamed	ENSG00000105639	JAK3	VSMC	0.597566	7.16901e-10	7.38625e-11
VSMC_inflamed	ENSG00000154096	THY1	VSMC	-1.54192	1.32547e-09	1.4058e-10
VSMC_inflamed	ENSG00000164764	SBSPON	VSMC	0.990422	4.02653e-09	4.39258e-10
VSMC_inflamed	ENSG00000097033	SH3GLB1	VSMC	0.538621	1.19134e-08	1.33574e-09
VSMC_inflamed	ENSG00000105329	TGFB1	VSMC	0.59537	1.31099e-08	1.50963e-09
VSMC_inflamed	ENSG00000116717	GADD45A	VSMC	0.702529	1.66189e-08	2.01441e-09
VSMC_inflamed	ENSG00000139613	SMARCC2	VSMC	0.708855	1.66189e-08	1.99167e-09
VSMC_inflamed	ENSG00000187446	CHP1	VSMC	0.663989	6.17188e-08	7.83984e-09
VSMC_inflamed	ENSG00000170962	PDGFD	VSMC	0.581647	6.17188e-08	7.89445e-09
VSMC_inflamed	ENSG00000112210	RAB23	VSMC	0.530852	6.17188e-08	8.04215e-09
VSMC_inflamed	ENSG00000165029	ABCA1	VSMC	-1.03993	9.02682e-08	1.20358e-08
VSMC_inflamed	ENSG00000140678	ITGAX	VSMC	-1.14823	2.08629e-07	2.84495e-08
VSMC_inflamed	ENSG00000118785	SPP1	VSMC	-1.57485	4.25519e-07	5.93148e-08
VSMC_inflamed	ENSG00000149451	ADAM33	VSMC	-1.08164	4.92714e-07	7.01744e-08
VSMC_inflamed	ENSG00000072952	MRVI1	VSMC	0.692326	6.91095e-07	1.00523e-07
VSMC_inflamed	ENSG00000164171	ITGA2	VSMC	-1.36302	8.34368e-07	1.23891e-07
VSMC_inflamed	ENSG00000155366	RHOC	VSMC	0.602826	9.68601e-07	1.46758e-07
VSMC_inflamed	ENSG00000082014	SMARCD3	VSMC	0.613541	1.29211e-06	1.9969e-07
VSMC_inflamed	ENSG00000166825	ANPEP	VSMC	-2.25286	1.37921e-06	2.1733e-07
VSMC_inflamed	ENSG00000114270	COL7A1	VSMC	-1.23648	1.69185e-06	2.71721e-07
VSMC_inflamed	ENSG00000080854	IGSF9B	VSMC	-0.810006	5.89386e-06	9.6445e-07
VSMC_inflamed	ENSG00000162493	PDPN	VSMC	-1.33007	6.40826e-06	1.06804e-06
VSMC_inflamed	ENSG00000170458	CD14	VSMC	-1.08441	9.0501e-06	1.53577e-06
VSMC_inflamed	ENSG00000117394	SLC2A1	VSMC	-0.703847	1.61866e-05	2.79588e-06
VSMC_inflamed	ENSG00000157933	SKI	VSMC	0.456823	1.75767e-05	3.08924e-06
VSMC_inflamed	ENSG00000113361	CDH6	VSMC	0.715647	1.88823e-05	3.37592e-06
VSMC_inflamed	ENSG00000183160	TMEM119	VSMC	-1.39039	2.09096e-05	3.80174e-06
VSMC_inflamed	ENSG00000129226	CD68	VSMC	-0.81535	2.23587e-05	4.13297e-06
VSMC_inflamed	ENSG00000162390	ACOT11	VSMC	-0.953356	3.17852e-05	5.97176e-06
VSMC_inflamed	ENSG00000163191	S100A11	VSMC	0.584017	5.54469e-05	1.05853e-05
VSMC_inflamed	ENSG00000038945	MSR1	VSMC	-0.968717	6.57482e-05	1.27512e-05
VSMC_inflamed	ENSG00000159251	ACTC1	VSMC	0.864665	7.5342e-05	1.48401e-05
VSMC_inflamed	ENSG00000111404	RERGL	VSMC	0.764911	9.70342e-05	1.94068e-05
VSMC_inflamed	ENSG00000235244	DANT2	VSMC	-0.703403	0.000124959	2.53705e-05
VSMC_inflamed	ENSG00000051523	CYBA	VSMC	-1.27753	0.000125785	2.59194e-05
VSMC_inflamed	ENSG00000160255	ITGB2	VSMC	-0.880643	0.000130671	2.7322e-05
VSMC_inflamed	ENSG00000140287	HDC	VSMC	-0.88641	0.000142046	3.0131e-05
VSMC_inflamed	ENSG00000129595	EPB41L4A	VSMC	-0.652058	0.000150571	3.23956e-05
VSMC_inflamed	ENSG00000062485	CS	VSMC	0.427503	0.000155804	3.40194e-05
VSMC_inflamed	ENSG00000160201	U2AF1	VSMC	0.394751	0.000155804	3.44657e-05
VSMC_inflamed	ENSG00000096717	SIRT1	VSMC	0.581765	0.000172749	3.87376e-05
VSMC_inflamed	ENSG00000149257	SERPINH1	VSMC	-0.547615	0.000178752	4.06254e-05
VSMC_inflamed	ENSG00000140577	CRTC3	VSMC	0.380314	0.000185115	4.26326e-05
VSMC_inflamed	ENSG00000124212	PTGIS	VSMC	0.557094	0.00018561	4.33091e-05
VSMC_inflamed	ENSG00000061656	SPAG4	VSMC	-1.22424	0.000207991	4.91616e-05
VSMC_inflamed	ENSG00000186074	CD300LF	VSMC	-0.885463	0.000229528	5.49475e-05
VSMC_inflamed	ENSG00000150093	ITGB1	VSMC	0.418339	0.000242466	5.87797e-05
VSMC_inflamed	ENSG00000073060	SCARB1	VSMC	-0.8978	0.000302508	7.4252e-05
VSMC_inflamed	ENSG00000172037	LAMB2	VSMC	-0.350519	0.000347033	8.62326e-05
VSMC_inflamed	ENSG00000131981	LGALS3	VSMC	0.540183	0.00035786	9.00071e-05
VSMC_inflamed	ENSG00000117525	F3	VSMC	-0.640432	0.000444759	0.000113211
VSMC_inflamed	ENSG00000018280	SLC11A1	VSMC	-0.897268	0.000520026	0.000133946
VSMC_inflamed	ENSG00000167483	NIBAN3	VSMC	-0.855841	0.000555146	0.000144674
VSMC_inflamed	ENSG00000150337	FCGR1A	VSMC	-0.679982	0.000620265	0.000163524
VSMC_inflamed	ENSG00000138617	PARP16	VSMC	-0.51724	0.0014439	0.00038504
VSMC_inflamed	ENSG00000216490	IFI30	VSMC	-0.702653	0.00146829	0.000395992
VSMC_inflamed	ENSG00000141458	NPC1	VSMC	-0.504993	0.00147354	0.000401874
VSMC_inflamed	ENSG00000204323	SMIM5	VSMC	-0.951371	0.00148998	0.000410872
VSMC_inflamed	ENSG00000117281	CD160	VSMC	-0.643233	0.00162804	0.000453878
VSMC_inflamed	ENSG00000177455	CD19	VSMC	-0.853834	0.00204823	0.00057723
VSMC_inflamed	ENSG00000135218	CD36	VSMC	-0.997852	0.00209577	0.000596978
VSMC_inflamed	ENSG00000100985	MMP9	VSMC	-1.11529	0.0022102	0.000636268
VSMC_inflamed	ENSG00000186847	KRT14	VSMC	-0.770509	0.00221234	0.00064359
VSMC_inflamed	ENSG00000160179	ABCG1	VSMC	-0.795218	0.0030175	0.000901513
VSMC_inflamed	ENSG00000161921	CXCL16	VSMC	-0.701845	0.0030175	0.000892637
VSMC_inflamed	ENSG00000149534	MS4A2	VSMC	-0.77239	0.0030175	0.000905249
VSMC_inflamed	ENSG00000106804	C5	VSMC	-0.517674	0.00373398	0.00113151
VSMC_inflamed	ENSG00000157540	DYRK1A	VSMC	0.320285	0.0039273	0.00120199
VSMC_inflamed	ENSG00000068650	ATP11A	VSMC	-0.541107	0.0039408	0.00121806
VSMC_inflamed	ENSG00000205108	FAM205A	VSMC	-0.898122	0.00395973	0.00123591
VSMC_inflamed	ENSG00000261371	PECAM1	VSMC	-0.725833	0.00407464	0.00128413
VSMC_inflamed	ENSG00000124813	RUNX2	VSMC	-0.657208	0.00418087	0.00133028
VSMC_inflamed	ENSG00000149294	NCAM1	VSMC	0.570474	0.00426465	0.00137141
VSMC_inflamed	ENSG00000089127	OAS1	VSMC	-0.818673	0.00426465	0.00138278
VSMC_inflamed	ENSG00000179776	CDH5	VSMC	-0.661917	0.00427743	0.00139989
VSMC_inflamed	ENSG00000146648	EGFR	VSMC	0.285437	0.00501226	0.00165557
VSMC_inflamed	ENSG00000064652	SNX24	VSMC	-0.374175	0.00564512	0.00188171
VSMC_inflamed	ENSG00000106333	PCOLCE	VSMC	-0.514758	0.00597028	0.00200818
VSMC_inflamed	ENSG00000121797	CCRL2	VSMC	-0.664652	0.00711456	0.00241464
VSMC_inflamed	ENSG00000196549	MME	VSMC	-0.978073	0.00720833	0.00246831
VSMC_inflamed	ENSG00000203811	HIST2H3C	VSMC	-0.687305	0.00759425	0.00262347
VSMC_inflamed	ENSG00000166851	PLK1	VSMC	-0.669994	0.00798037	0.00278104
VSMC_inflamed	ENSG00000167851	CD300A	VSMC	-0.721878	0.00818248	0.00287626
VSMC_inflamed	ENSG00000185666	SYN3	VSMC	-0.962613	0.00844011	0.0029924
VSMC_inflamed	ENSG00000133812	SBF2	VSMC	0.288768	0.00869124	0.00310778
VSMC_inflamed	ENSG00000147113	DIPK2B	VSMC	-0.659061	0.00876257	0.0031691
VSMC_inflamed	ENSG00000100014	SPECC1L	VSMC	0.2536	0.00876257	0.00318639
VSMC_inflamed	ENSG00000204345	CD300LD	VSMC	-0.705601	0.00903281	0.00331203
VSMC_inflamed	ENSG00000137959	IFI44L	VSMC	-0.703137	0.0091627	0.00338742
VSMC_inflamed	ENSG00000168259	DNAJC7	VSMC	0.27986	0.00942641	0.00351348
VSMC_inflamed	ENSG00000123836	PFKFB2	VSMC	-0.608918	0.0101839	0.00382667
VSMC_inflamed	ENSG00000107863	ARHGAP21	VSMC	0.28686	0.0118594	0.00449219
VSMC_inflamed	ENSG00000111981	ULBP1	VSMC	-0.594055	0.0120321	0.00459409
VSMC_inflamed	ENSG00000174059	CD34	VSMC	0.511818	0.0123928	0.00476936
VSMC_inflamed	ENSG00000162723	SLAMF9	VSMC	-0.711513	0.0125412	0.00486448
VSMC_inflamed	ENSG00000163600	ICOS	VSMC	-0.677279	0.0129748	0.00507197
VSMC_inflamed	ENSG00000128271	ADORA2A	VSMC	-0.738384	0.013107	0.00516336
VSMC_inflamed	ENSG00000107798	LIPA	VSMC	-0.412341	0.0132182	0.00524723
VSMC_inflamed	ENSG00000276085	CCL3L1	VSMC	-0.652403	0.0151306	0.00605225
VSMC_inflamed	ENSG00000188428	BLOC1S5	VSMC	0.343577	0.015241	0.00614259
VSMC_inflamed	ENSG00000255221	CARD17	VSMC	-0.946148	0.0161362	0.00655229
VSMC_inflamed	ENSG00000116690	PRG4	VSMC	-0.86598	0.016302	0.00666902
VSMC_inflamed	ENSG00000128815	WDFY4	VSMC	-0.613122	0.0165086	0.00680353
VSMC_inflamed	ENSG00000178607	ERN1	VSMC	-0.352523	0.0181472	0.00753385
VSMC_inflamed	ENSG00000170442	KRT86	VSMC	-0.677164	0.0189907	0.00794156
VSMC_inflamed	ENSG00000171611	PTCRA	VSMC	-0.985241	0.0191675	0.00807358
VSMC_inflamed	ENSG00000182511	FES	VSMC	-0.635846	0.0212401	0.00901095
VSMC_inflamed	ENSG00000025423	HSD17B6	VSMC	-0.601262	0.0219119	0.00936236
VSMC_inflamed	ENSG00000163734	CXCL3	VSMC	-0.78991	0.0222748	0.00958492
VSMC_inflamed	ENSG00000257335	MGAM	VSMC	-0.649962	0.0240965	0.0104418
VSMC_inflamed	ENSG00000081237	PTPRC	VSMC	-0.444831	0.0248844	0.0108586
VSMC_inflamed	ENSG00000185963	BICD2	VSMC	-0.293824	0.025996	0.0115013
VSMC_inflamed	ENSG00000136997	MYC	VSMC	-0.339262	0.025996	0.0114735
VSMC_inflamed	ENSG00000118520	ARG1	VSMC	-0.611441	0.0269258	0.0120249
VSMC_inflamed	ENSG00000158234	FAIM	VSMC	0.372106	0.0269258	0.0120758
VSMC_inflamed	ENSG00000140932	CMTM2	VSMC	-0.650963	0.0276888	0.0125019
VSMC_inflamed	ENSG00000170776	AKAP13	VSMC	0.216859	0.0282531	0.0129154
VSMC_inflamed	ENSG00000034510	TMSB10	VSMC	0.395942	0.0282531	0.0129279
VSMC_inflamed	ENSG00000163739	CXCL1	VSMC	-0.6417	0.029217	0.0134575
VSMC_inflamed	ENSG00000178752	ERFE	VSMC	-0.823787	0.0292779	0.013663
VSMC_inflamed	ENSG00000044574	HSPA5	VSMC	-0.287966	0.0292779	0.0136147
VSMC_inflamed	ENSG00000143799	PARP1	VSMC	0.270208	0.0293912	0.0138049
VSMC_inflamed	ENSG00000108700	CCL8	VSMC	-0.553822	0.0300457	0.0142034
VSMC_inflamed	ENSG00000277734	TRAC	VSMC	-0.578061	0.034362	0.016348
VSMC_inflamed	ENSG00000117632	STMN1	VSMC	0.31086	0.0347675	0.0166462
VSMC_inflamed	ENSG00000091409	ITGA6	VSMC	-0.541196	0.0393837	0.0190971
VSMC_inflamed	ENSG00000175445	LPL	VSMC	-0.680286	0.0393837	0.0190362
VSMC_inflamed	ENSG00000073756	PTGS2	VSMC	-0.441704	0.0393837	0.0192144
VSMC_inflamed	ENSG00000019169	MARCO	VSMC	-0.764408	0.0394708	0.0193766
VSMC_inflamed	ENSG00000110799	VWF	VSMC	-0.754779	0.044234	0.0218489
VSMC_inflamed	ENSG00000105989	WNT2	VSMC	-0.839458	0.0447098	0.0222194
VSMC_inflamed	ENSG00000134817	APLNR	VSMC	-0.643309	0.0451482	0.0225741
VSMC_inflamed	ENSG00000069431	ABCC9	VSMC	0.411546	0.0456235	0.02295
VSMC_inflamed	ENSG00000106541	AGR2	VSMC	-0.522581	0.0457196	0.0232754
VSMC_inflamed	ENSG00000213809	KLRK1	VSMC	-0.61644	0.0457196	0.0231508
VSMC_inflamed	ENSG00000197385	ZNF860	VSMC	-0.468841	0.0489199	0.0250529
EC_1	ENSG00000124212	PTGIS	Endothelial	-2.93504	1.07051e-36	3.11196e-39
EC_1	ENSG00000147113	DIPK2B	Endothelial	3.12017	7.44111e-17	4.32623e-19
EC_1	ENSG00000128052	KDR	Endothelial	3.5566	1.20546e-15	1.05127e-17
EC_1	ENSG00000230590	FTX	Endothelial	1.30899	1.36268e-12	1.58451e-14
EC_1	ENSG00000155011	DKK2	Endothelial	-1.5957	9.24283e-12	1.34343e-13
EC_1	ENSG00000136378	ADAMTS7	Endothelial	2.43537	2.68518e-11	4.68346e-13
EC_1	ENSG00000037280	FLT4	Endothelial	3.83545	5.1687e-11	1.05177e-12
EC_1	ENSG00000107679	PLEKHA1	Endothelial	1.34511	5.38189e-11	1.2516e-12
EC_1	ENSG00000091409	ITGA6	Endothelial	2.30835	1.33855e-10	3.50202e-12
EC_1	ENSG00000106537	TSPAN13	Endothelial	2.52566	3.49248e-10	1.01525e-11
EC_1	ENSG00000174175	SELP	Endothelial	-1.30124	1.20446e-09	3.85149e-11
EC_1	ENSG00000134817	APLNR	Endothelial	2.91641	3.21668e-09	1.1221e-10
EC_1	ENSG00000163072	NOSTRIN	Endothelial	2.35742	1.91884e-08	7.25143e-10
EC_1	ENSG00000140678	ITGAX	Endothelial	2.27087	3.35404e-08	1.44851e-09
EC_1	ENSG00000081237	PTPRC	Endothelial	1.56774	3.35404e-08	1.46252e-09
EC_1	ENSG00000224078	SNHG14	Endothelial	0.899254	4.80483e-08	2.2348e-09
EC_1	ENSG00000149257	SERPINH1	Endothelial	1.13855	9.7411e-08	4.81392e-09
EC_1	ENSG00000157404	KIT	Endothelial	1.94501	4.10529e-07	2.14811e-08
EC_1	ENSG00000186074	CD300LF	Endothelial	2.39414	4.85352e-07	2.68072e-08
EC_1	ENSG00000107796	ACTA2	Endothelial	-0.973573	5.8312e-07	3.39023e-08
EC_1	ENSG00000135218	CD36	Endothelial	2.51572	5.87259e-07	3.58501e-08
EC_1	ENSG00000128272	ATF4	Endothelial	0.707428	6.04728e-07	3.86745e-08
EC_1	ENSG00000178573	MAF	Endothelial	1.63936	8.01895e-07	5.36151e-08
EC_1	ENSG00000075420	FNDC3B	Endothelial	0.728834	1.1036e-06	7.69953e-08
EC_1	ENSG00000073060	SCARB1	Endothelial	2.39289	1.32517e-06	9.63057e-08
EC_1	ENSG00000107798	LIPA	Endothelial	1.17121	1.7315e-06	1.31707e-07
EC_1	ENSG00000110799	VWF	Endothelial	-0.604905	1.7315e-06	1.35903e-07
EC_1	ENSG00000178404	CEP295NL	Endothelial	1.99979	2.70441e-06	2.27988e-07
EC_1	ENSG00000108219	TSPAN14	Endothelial	0.788691	2.70441e-06	2.26857e-07
EC_1	ENSG00000157540	DYRK1A	Endothelial	1.0207	4.43158e-06	3.86475e-07
EC_1	ENSG00000157933	SKI	Endothelial	-0.694609	7.11648e-06	6.4131e-07
EC_1	ENSG00000165029	ABCA1	Endothelial	1.04609	8.00842e-06	7.44969e-07
EC_1	ENSG00000179776	CDH5	Endothelial	0.672974	8.16423e-06	7.83197e-07
EC_1	ENSG00000044574	HSPA5	Endothelial	0.813608	9.09164e-06	8.98593e-07
EC_1	ENSG00000182326	C1S	Endothelial	-1.25652	1.02931e-05	1.04727e-06
EC_1	ENSG00000143546	S100A8	Endothelial	2.70453	1.50645e-05	1.57652e-06
EC_1	ENSG00000091972	CD200	Endothelial	1.32289	1.67019e-05	1.84497e-06
EC_1	ENSG00000136160	EDNRB	Endothelial	2.12207	1.67019e-05	1.80117e-06
EC_1	ENSG00000184292	TACSTD2	Endothelial	1.79705	1.91272e-05	2.16849e-06
EC_1	ENSG00000120278	PLEKHG1	Endothelial	1.1777	1.93006e-05	2.24426e-06
EC_1	ENSG00000175445	LPL	Endothelial	2.2479	2.02329e-05	2.41148e-06
EC_1	ENSG00000172037	LAMB2	Endothelial	0.735491	2.40432e-05	2.93551e-06
EC_1	ENSG00000133392	MYH11	Endothelial	-1.19028	3.24046e-05	4.05057e-06
EC_1	ENSG00000102010	BMX	Endothelial	-1.20537	3.28517e-05	4.20197e-06
EC_1	ENSG00000130202	NECTIN2	Endothelial	1.10818	3.33149e-05	4.35805e-06
EC_1	ENSG00000145016	RUBCN	Endothelial	1.39859	3.49097e-05	4.66815e-06
EC_1	ENSG00000080854	IGSF9B	Endothelial	2.62263	5.42201e-05	7.40797e-06
EC_1	ENSG00000261609	GAN	Endothelial	2.29473	5.42963e-05	7.57623e-06
EC_1	ENSG00000169783	LINGO1	Endothelial	1.74861	7.74788e-05	1.10362e-05
EC_1	ENSG00000099331	MYO9B	Endothelial	0.937263	7.87824e-05	1.14509e-05
EC_1	ENSG00000225746	MEG8	Endothelial	1.22044	8.0916e-05	1.22315e-05
EC_1	ENSG00000197385	ZNF860	Endothelial	1.85922	8.0916e-05	1.20338e-05
EC_1	ENSG00000154096	THY1	Endothelial	1.52188	9.86008e-05	1.51914e-05
EC_1	ENSG00000164171	ITGA2	Endothelial	1.42597	0.000105905	1.66246e-05
EC_1	ENSG00000162772	ATF3	Endothelial	1.34326	0.000198766	3.17795e-05
EC_1	ENSG00000160179	ABCG1	Endothelial	1.07879	0.000203804	3.33264e-05
EC_1	ENSG00000197919	IFNA1	Endothelial	1.57052	0.000203804	3.37699e-05
EC_1	ENSG00000068650	ATP11A	Endothelial	0.919434	0.000263758	4.60042e-05
EC_1	ENSG00000140577	CRTC3	Endothelial	1.02575	0.000263758	4.52382e-05
EC_1	ENSG00000115008	IL1A	Endothelial	1.58887	0.000263758	4.52427e-05
EC_1	ENSG00000170776	AKAP13	Endothelial	0.85404	0.000297012	5.26678e-05
EC_1	ENSG00000104518	GSDMD	Endothelial	1.04138	0.000303428	5.46877e-05
EC_1	ENSG00000059377	TBXAS1	Endothelial	1.52581	0.000329498	6.03441e-05
EC_1	ENSG00000177455	CD19	Endothelial	2.1047	0.000340322	6.42931e-05
EC_1	ENSG00000078401	EDN1	Endothelial	-0.973142	0.000340322	6.43051e-05
EC_1	ENSG00000241852	C8orf58	Endothelial	1.92956	0.000403074	7.73339e-05
EC_1	ENSG00000130176	CNN1	Endothelial	1.50327	0.000414559	8.07425e-05
EC_1	ENSG00000235244	DANT2	Endothelial	1.62454	0.000447681	8.84951e-05
EC_1	ENSG00000111404	RERGL	Endothelial	1.64489	0.000455591	9.13831e-05
EC_1	ENSG00000179914	ITLN1	Endothelial	-2.37659	0.000472993	9.62485e-05
EC_1	ENSG00000143153	ATP1B1	Endothelial	1.4076	0.000552378	0.000114803
EC_1	ENSG00000183049	CAMK1D	Endothelial	1.11431	0.000552378	0.000115614
EC_1	ENSG00000069431	ABCC9	Endothelial	1.53817	0.000640955	0.00013788
EC_1	ENSG00000167851	CD300A	Endothelial	1.51135	0.000640955	0.000136468
EC_1	ENSG00000198178	CLEC4C	Endothelial	1.73725	0.000659586	0.000145041
EC_1	ENSG00000216490	IFI30	Endothelial	0.961698	0.000659586	0.000145722
EC_1	ENSG00000181631	P2RY13	Endothelial	1.23773	0.000690497	0.000154559
EC_1	ENSG00000111981	ULBP1	Endothelial	1.17209	0.000701921	0.000159157
EC_1	ENSG00000129226	CD68	Endothelial	0.85729	0.000755477	0.000173496
EC_1	ENSG00000103811	CTSH	Endothelial	1.1842	0.000795775	0.000185064
EC_1	ENSG00000100985	MMP9	Endothelial	2.45602	0.000808421	0.000190355
EC_1	ENSG00000172613	RAD9A	Endothelial	1.63838	0.000872153	0.000207897
EC_1	ENSG00000025434	NR1H3	Endothelial	1.22007	0.000889357	0.000214583
EC_1	ENSG00000158234	FAIM	Endothelial	1.59269	0.000908795	0.000224036
EC_1	ENSG00000116191	RALGPS2	Endothelial	1.50324	0.000908795	0.000224557
EC_1	ENSG00000150045	KLRF1	Endothelial	1.87488	0.000911413	0.000227853
EC_1	ENSG00000121797	CCRL2	Endothelial	1.28887	0.0010081	0.000257887
EC_1	ENSG00000170525	PFKFB3	Endothelial	1.21481	0.0010081	0.000257644
EC_1	ENSG00000140287	HDC	Endothelial	1.68228	0.00102285	0.000264632
EC_1	ENSG00000128815	WDFY4	Endothelial	1.46955	0.00102406	0.000267923
EC_1	ENSG00000119772	DNMT3A	Endothelial	1.38968	0.00135292	0.000357895
EC_1	ENSG00000240849	TMEM189	Endothelial	0.883904	0.00142128	0.00038011
EC_1	ENSG00000152942	RAD17	Endothelial	1.12184	0.00145611	0.000393657
EC_1	ENSG00000170323	FABP4	Endothelial	2.05365	0.00148384	0.000405468
EC_1	ENSG00000164692	COL1A2	Endothelial	-0.722474	0.00156145	0.000431213
EC_1	ENSG00000182511	FES	Endothelial	1.45151	0.00157755	0.000440247
EC_1	ENSG00000064652	SNX24	Endothelial	1.02836	0.00161213	0.000454583
EC_1	ENSG00000117448	AKR1A1	Endothelial	0.654388	0.00162711	0.000468108
EC_1	ENSG00000162723	SLAMF9	Endothelial	1.59449	0.00162711	0.000468268
EC_1	ENSG00000100014	SPECC1L	Endothelial	0.731397	0.00166485	0.000483969
EC_1	ENSG00000152402	GUCY1A2	Endothelial	1.43453	0.00167221	0.000495831
EC_1	ENSG00000143184	XCL1	Endothelial	1.47204	0.00167221	0.000493224
EC_1	ENSG00000012124	CD22	Endothelial	2.05585	0.00179885	0.00053861
EC_1	ENSG00000109819	PPARGC1A	Endothelial	1.27745	0.00182804	0.000552665
EC_1	ENSG00000117281	CD160	Endothelial	1.1476	0.00191227	0.000584898
EC_1	ENSG00000172071	EIF2AK3	Endothelial	1.132	0.00191227	0.000589246
EC_1	ENSG00000196549	MME	Endothelial	1.67438	0.00194827	0.000606004
EC_1	ENSG00000136997	MYC	Endothelial	0.747399	0.00202354	0.000635298
EC_1	ENSG00000196396	PTPN1	Endothelial	0.857497	0.00206981	0.00065584
EC_1	ENSG00000116717	GADD45A	Endothelial	0.804329	0.00212482	0.00067945
EC_1	ENSG00000138617	PARP16	Endothelial	1.20773	0.00222836	0.000719033
EC_1	ENSG00000205108	FAM205A	Endothelial	1.44295	0.00231469	0.000753619
EC_1	ENSG00000169508	GPR183	Endothelial	1.39684	0.00282417	0.00093326
EC_1	ENSG00000131203	IDO1	Endothelial	1.56919	0.00282417	0.000935916
EC_1	ENSG00000160255	ITGB2	Endothelial	1.09845	0.00289003	0.000974546
EC_1	ENSG00000141458	NPC1	Endothelial	1.00515	0.00289003	0.000970558
EC_1	ENSG00000051523	CYBA	Endothelial	1.70757	0.00292296	0.000994147
EC_1	ENSG00000249669	CARMN	Endothelial	0.973071	0.00295773	0.00101561
EC_1	ENSG00000096433	ITPR3	Endothelial	0.596657	0.00295773	0.00102317
EC_1	ENSG00000170962	PDGFD	Endothelial	-0.643241	0.00303824	0.00106508
EC_1	ENSG00000173757	STAT5B	Endothelial	0.630707	0.00303824	0.00106868
EC_1	ENSG00000170458	CD14	Endothelial	0.864993	0.00324347	0.00115074
EC_1	ENSG00000239672	NME1	Endothelial	0.713847	0.00324347	0.00116916
EC_1	ENSG00000112033	PPARD	Endothelial	0.878379	0.00324347	0.00116228
EC_1	ENSG00000185963	BICD2	Endothelial	0.880049	0.0032672	0.00118721
EC_1	ENSG00000149451	ADAM33	Endothelial	1.66312	0.00337738	0.00123706
EC_1	ENSG00000134109	EDEM1	Endothelial	0.903184	0.00339487	0.00126321
EC_1	ENSG00000105650	PDE4C	Endothelial	1.49322	0.00339487	0.00125815
EC_1	ENSG00000117525	F3	Endothelial	1.34115	0.00344094	0.00129035
EC_1	ENSG00000144218	AFF3	Endothelial	1.22646	0.00366412	0.00139535
EC_1	ENSG00000038945	MSR1	Endothelial	1.0377	0.00366412	0.00139196
EC_1	ENSG00000102174	PHEX	Endothelial	1.62999	0.0038832	0.00149859
EC_1	ENSG00000133812	SBF2	Endothelial	0.671985	0.0038832	0.00150135
EC_1	ENSG00000164077	MON1A	Endothelial	1.20665	0.00417684	0.00162703
EC_1	ENSG00000117450	PRDX1	Endothelial	-0.478996	0.00418339	0.00164174
EC_1	ENSG00000026751	SLAMF7	Endothelial	1.51043	0.00419818	0.00165975
EC_1	ENSG00000204345	CD300LD	Endothelial	1.36775	0.00431321	0.0017303
EC_1	ENSG00000147316	MCPH1	Endothelial	1.00948	0.00431321	0.00172277
EC_1	ENSG00000147614	ATP6V0D2	Endothelial	1.48198	0.00473952	0.0019151
EC_1	ENSG00000112062	MAPK14	Endothelial	0.728869	0.00504283	0.00205231
EC_1	ENSG00000018280	SLC11A1	Endothelial	1.32267	0.0050543	0.00207168
EC_1	ENSG00000025423	HSD17B6	Endothelial	1.54007	0.00537963	0.00222066
EC_1	ENSG00000118785	SPP1	Endothelial	1.29826	0.00553661	0.00230156
EC_1	ENSG00000178607	ERN1	Endothelial	0.91515	0.00650637	0.00275292
EC_1	ENSG00000170442	KRT86	Endothelial	1.46024	0.00650637	0.00273424
EC_1	ENSG00000073756	PTGS2	Endothelial	-0.931241	0.00650637	0.00276142
EC_1	ENSG00000174059	CD34	Endothelial	0.496778	0.00673568	0.00289962
EC_1	ENSG00000257335	MGAM	Endothelial	1.9684	0.00673568	0.00293707
EC_1	ENSG00000124813	RUNX2	Endothelial	1.21694	0.00673568	0.00292896
EC_1	ENSG00000163220	S100A9	Endothelial	1.33347	0.00673568	0.00289959
EC_1	ENSG00000203811	HIST2H3C	Endothelial	1.30957	0.00688443	0.00302194
EC_1	ENSG00000162493	PDPN	Endothelial	1.25827	0.00723063	0.00321595
EC_1	ENSG00000169554	ZEB2	Endothelial	0.485249	0.00723063	0.00319848
EC_1	ENSG00000149968	MMP3	Endothelial	1.2658	0.00729006	0.00326825
EC_1	ENSG00000165899	OTOGL	Endothelial	1.36061	0.00729006	0.00328477
EC_1	ENSG00000115523	GNLY	Endothelial	1.95629	0.00732016	0.00332397
EC_1	ENSG00000122986	HVCN1	Endothelial	0.935312	0.00732016	0.00334089
EC_1	ENSG00000163600	ICOS	Endothelial	1.61678	0.00779339	0.00357952
EC_1	ENSG00000164764	SBSPON	Endothelial	1.2645	0.00797623	0.00368669
EC_1	ENSG00000183160	TMEM119	Endothelial	1.28769	0.0080034	0.00372251
EC_1	ENSG00000180773	SLC36A4	Endothelial	1.26568	0.00819958	0.0038376
EC_1	ENSG00000167483	NIBAN3	Endothelial	1.26085	0.00823644	0.00387879
EC_1	ENSG00000161921	CXCL16	Endothelial	1.09458	0.0089051	0.00424545
EC_1	ENSG00000223501	VPS52	Endothelial	0.783377	0.0089051	0.00424389
EC_1	ENSG00000155366	RHOC	Endothelial	0.513328	0.00919911	0.00441236
EC_1	ENSG00000166851	PLK1	Endothelial	1.3355	0.00950549	0.00458695
EC_1	ENSG00000084093	REST	Endothelial	0.892265	0.0098155	0.00476508
EC_1	ENSG00000134539	KLRD1	Endothelial	1.31457	0.0102818	0.00502135
EC_1	ENSG00000186810	CXCR3	Endothelial	1.69322	0.0104409	0.0051294
EC_1	ENSG00000095970	TREM2	Endothelial	1.33852	0.0106819	0.00527885
EC_1	ENSG00000205339	IPO7	Endothelial	0.398654	0.010845	0.00539097
EC_1	ENSG00000051180	RAD51	Endothelial	1.10557	0.0109756	0.00548782
EC_1	ENSG00000156738	MS4A1	Endothelial	1.3635	0.0111195	0.00559209
EC_1	ENSG00000140932	CMTM2	Endothelial	1.40966	0.0111979	0.00566405
EC_1	ENSG00000117394	SLC2A1	Endothelial	0.923166	0.0121526	0.00618229
EC_1	ENSG00000107863	ARHGAP21	Endothelial	0.641704	0.012162	0.00622244
EC_1	ENSG00000162390	ACOT11	Endothelial	1.5706	0.0122214	0.00628836
EC_1	ENSG00000197632	SERPINB2	Endothelial	1.28595	0.0134656	0.00696766
EC_1	ENSG00000089127	OAS1	Endothelial	0.90951	0.0138822	0.00722357
EC_1	ENSG00000104635	SLC39A14	Endothelial	0.777993	0.0156142	0.00817022
EC_1	ENSG00000148773	MKI67	Endothelial	1.22527	0.0157709	0.00829808
EC_1	ENSG00000105989	WNT2	Endothelial	1.60893	0.0168033	0.00889013
EC_1	ENSG00000135077	HAVCR2	Endothelial	1.3257	0.0169209	0.0090015
EC_1	ENSG00000149534	MS4A2	Endothelial	1.16543	0.0188052	0.0100586
EC_1	ENSG00000149201	CCDC81	Endothelial	1.16754	0.0194128	0.01044
EC_1	ENSG00000073050	XRCC1	Endothelial	1.15361	0.0198492	0.0107324
EC_1	ENSG00000112210	RAB23	Endothelial	0.732815	0.0205161	0.0111526
EC_1	ENSG00000185666	SYN3	Endothelial	1.53707	0.0208028	0.0114294
EC_1	ENSG00000224982	TMEM233	Endothelial	1.1514	0.0208028	0.0113986
EC_1	ENSG00000150636	CCDC102B	Endothelial	0.804606	0.0223748	0.0124232
EC_1	ENSG00000109072	VTN	Endothelial	1.72076	0.0223748	0.0123859
EC_1	ENSG00000105664	COMP	Endothelial	2.06577	0.0226066	0.0128704
EC_1	ENSG00000133275	CSNK1G2	Endothelial	0.907961	0.0226066	0.0128805
EC_1	ENSG00000203747	FCGR3A	Endothelial	0.722651	0.0226066	0.0127711
EC_1	ENSG00000019169	MARCO	Endothelial	1.40271	0.0226066	0.0128475
EC_1	ENSG00000160201	U2AF1	Endothelial	0.409357	0.0226066	0.0127878
EC_1	ENSG00000196547	MAN2A2	Endothelial	0.7148	0.0245921	0.0140833
EC_1	ENSG00000123836	PFKFB2	Endothelial	1.1041	0.0258167	0.0148596
EC_1	ENSG00000204397	CARD16	Endothelial	0.512089	0.0280999	0.0162555
EC_1	ENSG00000175197	DDIT3	Endothelial	0.947756	0.0295448	0.0171772
EC_1	ENSG00000113361	CDH6	Endothelial	1.33372	0.0297042	0.0173562
EC_1	ENSG00000196371	FUT4	Endothelial	0.93549	0.0307287	0.0180442
EC_1	ENSG00000166825	ANPEP	Endothelial	1.11943	0.0318071	0.0187699
EC_1	ENSG00000255221	CARD17	Endothelial	1.34758	0.0318231	0.0188718
EC_1	ENSG00000213809	KLRK1	Endothelial	0.929826	0.0320656	0.0191088
EC_1	ENSG00000137441	FGFBP2	Endothelial	1.46011	0.0323002	0.0193425
EC_1	ENSG00000163877	SNIP1	Endothelial	0.865456	0.0325179	0.0195675
EC_1	ENSG00000204323	SMIM5	Endothelial	0.963008	0.0328593	0.0198684
EC_1	ENSG00000008300	CELSR3	Endothelial	1.16739	0.0333053	0.0202349
EC_1	ENSG00000115884	SDC1	Endothelial	1.15918	0.0341758	0.0208631
EC_1	ENSG00000168259	DNAJC7	Endothelial	0.495149	0.035042	0.0214938
EC_1	ENSG00000159251	ACTC1	Endothelial	0.750277	0.035411	0.0218231
EC_1	ENSG00000197992	CLEC9A	Endothelial	1.1375	0.0359577	0.0222645
EC_1	ENSG00000118520	ARG1	Endothelial	1.10309	0.0400349	0.0250218
EC_1	ENSG00000182218	HHIPL1	Endothelial	1.05371	0.0400349	0.0249963
EC_1	ENSG00000113578	FGF1	Endothelial	0.728828	0.040285	0.0252953
EC_1	ENSG00000162771	FAM71A	Endothelial	0.965979	0.040605	0.0256142
EC_1	ENSG00000122025	FLT3	Endothelial	1.01787	0.0456157	0.0289077
EC_1	ENSG00000128271	ADORA2A	Endothelial	0.969796	0.0495221	0.0315271
EC_2	ENSG00000124212	PTGIS	Endothelial	2.93504	1.07042e-36	3.11169e-39
EC_2	ENSG00000147113	DIPK2B	Endothelial	-3.12017	7.44111e-17	4.32623e-19
EC_2	ENSG00000128052	KDR	Endothelial	-3.5566	1.20545e-15	1.05126e-17
EC_2	ENSG00000230590	FTX	Endothelial	-1.30899	1.36268e-12	1.58452e-14
EC_2	ENSG00000155011	DKK2	Endothelial	1.5957	9.24258e-12	1.3434e-13
EC_2	ENSG00000136378	ADAMTS7	Endothelial	-2.43537	2.68519e-11	4.68347e-13
EC_2	ENSG00000037280	FLT4	Endothelial	-3.83545	5.16867e-11	1.05176e-12
EC_2	ENSG00000107679	PLEKHA1	Endothelial	-1.34511	5.38194e-11	1.25161e-12
EC_2	ENSG00000091409	ITGA6	Endothelial	-2.30835	1.33855e-10	3.50202e-12
EC_2	ENSG00000106537	TSPAN13	Endothelial	-2.52566	3.49248e-10	1.01526e-11
EC_2	ENSG00000174175	SELP	Endothelial	1.30124	1.20445e-09	3.85145e-11
EC_2	ENSG00000134817	APLNR	Endothelial	-2.91641	3.21668e-09	1.1221e-10
EC_2	ENSG00000163072	NOSTRIN	Endothelial	-2.35742	1.91884e-08	7.25141e-10
EC_2	ENSG00000140678	ITGAX	Endothelial	-2.27087	3.35406e-08	1.44852e-09
EC_2	ENSG00000081237	PTPRC	Endothelial	-1.56774	3.35406e-08	1.46252e-09
EC_2	ENSG00000224078	SNHG14	Endothelial	-0.899254	4.80485e-08	2.23481e-09
EC_2	ENSG00000149257	SERPINH1	Endothelial	-1.13855	9.74115e-08	4.81394e-09
EC_2	ENSG00000157404	KIT	Endothelial	-1.94501	4.10529e-07	2.14812e-08
EC_2	ENSG00000186074	CD300LF	Endothelial	-2.39414	4.85354e-07	2.68073e-08
EC_2	ENSG00000107796	ACTA2	Endothelial	0.973573	5.83117e-07	3.39021e-08
EC_2	ENSG00000135218	CD36	Endothelial	-2.51572	5.8726e-07	3.58501e-08
EC_2	ENSG00000128272	ATF4	Endothelial	-0.707427	6.04733e-07	3.86748e-08
EC_2	ENSG00000178573	MAF	Endothelial	-1.63935	8.01898e-07	5.36153e-08
EC_2	ENSG00000075420	FNDC3B	Endothelial	-0.728834	1.10361e-06	7.69959e-08
EC_2	ENSG00000073060	SCARB1	Endothelial	-2.39289	1.32517e-06	9.63059e-08
EC_2	ENSG00000107798	LIPA	Endothelial	-1.17121	1.7315e-06	1.31708e-07
EC_2	ENSG00000110799	VWF	Endothelial	0.604905	1.7315e-06	1.35903e-07
EC_2	ENSG00000178404	CEP295NL	Endothelial	-1.99978	2.70441e-06	2.27988e-07
EC_2	ENSG00000108219	TSPAN14	Endothelial	-0.788691	2.70441e-06	2.26858e-07
EC_2	ENSG00000157540	DYRK1A	Endothelial	-1.0207	4.43161e-06	3.86478e-07
EC_2	ENSG00000157933	SKI	Endothelial	0.694609	7.11648e-06	6.41311e-07
EC_2	ENSG00000165029	ABCA1	Endothelial	-1.04609	8.00847e-06	7.44974e-07
EC_2	ENSG00000179776	CDH5	Endothelial	-0.672974	8.16428e-06	7.83201e-07
EC_2	ENSG00000044574	HSPA5	Endothelial	-0.813608	9.0917e-06	8.98598e-07
EC_2	ENSG00000182326	C1S	Endothelial	1.25652	1.0293e-05	1.04725e-06
EC_2	ENSG00000143546	S100A8	Endothelial	-2.70453	1.50645e-05	1.57652e-06
EC_2	ENSG00000091972	CD200	Endothelial	-1.32289	1.67019e-05	1.84498e-06
EC_2	ENSG00000136160	EDNRB	Endothelial	-2.12207	1.67019e-05	1.80117e-06
EC_2	ENSG00000184292	TACSTD2	Endothelial	-1.79705	1.91272e-05	2.16849e-06
EC_2	ENSG00000120278	PLEKHG1	Endothelial	-1.1777	1.93007e-05	2.24427e-06
EC_2	ENSG00000175445	LPL	Endothelial	-2.2479	2.0233e-05	2.41149e-06
EC_2	ENSG00000172037	LAMB2	Endothelial	-0.735491	2.40433e-05	2.93552e-06
EC_2	ENSG00000133392	MYH11	Endothelial	1.19029	3.24045e-05	4.05056e-06
EC_2	ENSG00000102010	BMX	Endothelial	1.20537	3.28515e-05	4.20193e-06
EC_2	ENSG00000130202	NECTIN2	Endothelial	-1.10818	3.3315e-05	4.35807e-06
EC_2	ENSG00000145016	RUBCN	Endothelial	-1.39859	3.49098e-05	4.66817e-06
EC_2	ENSG00000080854	IGSF9B	Endothelial	-2.62263	5.42198e-05	7.40793e-06
EC_2	ENSG00000261609	GAN	Endothelial	-2.29473	5.42965e-05	7.57626e-06
EC_2	ENSG00000169783	LINGO1	Endothelial	-1.74861	7.74789e-05	1.10362e-05
EC_2	ENSG00000099331	MYO9B	Endothelial	-0.937263	7.87825e-05	1.14509e-05
EC_2	ENSG00000225746	MEG8	Endothelial	-1.22044	8.09163e-05	1.22315e-05
EC_2	ENSG00000197385	ZNF860	Endothelial	-1.85922	8.09163e-05	1.20338e-05
EC_2	ENSG00000154096	THY1	Endothelial	-1.52188	9.86009e-05	1.51914e-05
EC_2	ENSG00000164171	ITGA2	Endothelial	-1.42597	0.000105905	1.66246e-05
EC_2	ENSG00000162772	ATF3	Endothelial	-1.34326	0.000198766	3.17795e-05
EC_2	ENSG00000160179	ABCG1	Endothelial	-1.07879	0.000203805	3.33265e-05
EC_2	ENSG00000197919	IFNA1	Endothelial	-1.57052	0.000203805	3.37699e-05
EC_2	ENSG00000068650	ATP11A	Endothelial	-0.919434	0.000263758	4.60043e-05
EC_2	ENSG00000140577	CRTC3	Endothelial	-1.02575	0.000263758	4.52384e-05
EC_2	ENSG00000115008	IL1A	Endothelial	-1.58887	0.000263758	4.52427e-05
EC_2	ENSG00000170776	AKAP13	Endothelial	-0.85404	0.000297013	5.26681e-05
EC_2	ENSG00000104518	GSDMD	Endothelial	-1.04138	0.00030343	5.46879e-05
EC_2	ENSG00000059377	TBXAS1	Endothelial	-1.52581	0.000329498	6.03442e-05
EC_2	ENSG00000177455	CD19	Endothelial	-2.1047	0.00034032	6.4293e-05
EC_2	ENSG00000078401	EDN1	Endothelial	0.973142	0.00034032	6.43046e-05
EC_2	ENSG00000241852	C8orf58	Endothelial	-1.92956	0.000403075	7.73341e-05
EC_2	ENSG00000130176	CNN1	Endothelial	-1.50327	0.000414559	8.07427e-05
EC_2	ENSG00000235244	DANT2	Endothelial	-1.62454	0.000447682	8.84953e-05
EC_2	ENSG00000111404	RERGL	Endothelial	-1.64489	0.000455592	9.13832e-05
EC_2	ENSG00000179914	ITLN1	Endothelial	2.3766	0.000472977	9.62453e-05
EC_2	ENSG00000143153	ATP1B1	Endothelial	-1.4076	0.00055238	0.000114803
EC_2	ENSG00000183049	CAMK1D	Endothelial	-1.11431	0.00055238	0.000115614
EC_2	ENSG00000069431	ABCC9	Endothelial	-1.53817	0.000640956	0.00013788
EC_2	ENSG00000167851	CD300A	Endothelial	-1.51135	0.000640956	0.000136469
EC_2	ENSG00000198178	CLEC4C	Endothelial	-1.73725	0.000659587	0.000145041
EC_2	ENSG00000216490	IFI30	Endothelial	-0.961698	0.000659587	0.000145723
EC_2	ENSG00000181631	P2RY13	Endothelial	-1.23773	0.000690499	0.000154559
EC_2	ENSG00000111981	ULBP1	Endothelial	-1.17209	0.000701923	0.000159157
EC_2	ENSG00000129226	CD68	Endothelial	-0.85729	0.000755479	0.000173497
EC_2	ENSG00000103811	CTSH	Endothelial	-1.1842	0.000795776	0.000185064
EC_2	ENSG00000100985	MMP9	Endothelial	-2.45602	0.000808419	0.000190354
EC_2	ENSG00000172613	RAD9A	Endothelial	-1.63838	0.000872154	0.000207897
EC_2	ENSG00000025434	NR1H3	Endothelial	-1.22007	0.000889358	0.000214584
EC_2	ENSG00000158234	FAIM	Endothelial	-1.59269	0.000908797	0.000224037
EC_2	ENSG00000116191	RALGPS2	Endothelial	-1.50324	0.000908797	0.000224557
EC_2	ENSG00000150045	KLRF1	Endothelial	-1.87488	0.000911413	0.000227853
EC_2	ENSG00000121797	CCRL2	Endothelial	-1.28887	0.00100811	0.000257887
EC_2	ENSG00000170525	PFKFB3	Endothelial	-1.2148	0.00100811	0.000257644
EC_2	ENSG00000140287	HDC	Endothelial	-1.68228	0.00102285	0.000264633
EC_2	ENSG00000128815	WDFY4	Endothelial	-1.46955	0.00102406	0.000267924
EC_2	ENSG00000119772	DNMT3A	Endothelial	-1.38968	0.00135292	0.000357895
EC_2	ENSG00000240849	TMEM189	Endothelial	-0.883904	0.00142129	0.000380111
EC_2	ENSG00000152942	RAD17	Endothelial	-1.12184	0.00145611	0.000393658
EC_2	ENSG00000170323	FABP4	Endothelial	-2.05365	0.00148384	0.000405467
EC_2	ENSG00000164692	COL1A2	Endothelial	0.722474	0.00156144	0.000431211
EC_2	ENSG00000182511	FES	Endothelial	-1.45151	0.00157755	0.000440248
EC_2	ENSG00000064652	SNX24	Endothelial	-1.02836	0.00161213	0.000454584
EC_2	ENSG00000117448	AKR1A1	Endothelial	-0.654388	0.00162711	0.00046811
EC_2	ENSG00000162723	SLAMF9	Endothelial	-1.59449	0.00162711	0.000468268
EC_2	ENSG00000100014	SPECC1L	Endothelial	-0.731397	0.00166486	0.000483971
EC_2	ENSG00000152402	GUCY1A2	Endothelial	-1.43453	0.00167221	0.000495831
EC_2	ENSG00000143184	XCL1	Endothelial	-1.47204	0.00167221	0.000493225
EC_2	ENSG00000012124	CD22	Endothelial	-2.05585	0.00179885	0.00053861
EC_2	ENSG00000109819	PPARGC1A	Endothelial	-1.27745	0.00182805	0.000552666
EC_2	ENSG00000117281	CD160	Endothelial	-1.1476	0.00191227	0.000584899
EC_2	ENSG00000172071	EIF2AK3	Endothelial	-1.132	0.00191227	0.000589247
EC_2	ENSG00000196549	MME	Endothelial	-1.67438	0.00194828	0.000606004
EC_2	ENSG00000136997	MYC	Endothelial	-0.747399	0.00202354	0.000635299
EC_2	ENSG00000196396	PTPN1	Endothelial	-0.857497	0.00206981	0.000655842
EC_2	ENSG00000116717	GADD45A	Endothelial	-0.804328	0.00212483	0.000679452
EC_2	ENSG00000138617	PARP16	Endothelial	-1.20773	0.00222836	0.000719035
EC_2	ENSG00000205108	FAM205A	Endothelial	-1.44294	0.00231469	0.000753621
EC_2	ENSG00000169508	GPR183	Endothelial	-1.39684	0.00282417	0.00093326
EC_2	ENSG00000131203	IDO1	Endothelial	-1.56919	0.00282417	0.000935917
EC_2	ENSG00000160255	ITGB2	Endothelial	-1.09845	0.00289004	0.000974547
EC_2	ENSG00000141458	NPC1	Endothelial	-1.00515	0.00289004	0.00097056
EC_2	ENSG00000051523	CYBA	Endothelial	-1.70757	0.00292296	0.000994146
EC_2	ENSG00000249669	CARMN	Endothelial	-0.973071	0.00295774	0.00101562
EC_2	ENSG00000096433	ITPR3	Endothelial	-0.596657	0.00295774	0.00102317
EC_2	ENSG00000170962	PDGFD	Endothelial	0.643241	0.00303825	0.00106507
EC_2	ENSG00000173757	STAT5B	Endothelial	-0.630707	0.00303825	0.00106869
EC_2	ENSG00000170458	CD14	Endothelial	-0.864992	0.00324348	0.00115074
EC_2	ENSG00000239672	NME1	Endothelial	-0.713847	0.00324348	0.00116916
EC_2	ENSG00000112033	PPARD	Endothelial	-0.878379	0.00324348	0.00116228
EC_2	ENSG00000185963	BICD2	Endothelial	-0.880049	0.0032672	0.00118721
EC_2	ENSG00000149451	ADAM33	Endothelial	-1.66312	0.00337737	0.00123706
EC_2	ENSG00000134109	EDEM1	Endothelial	-0.903184	0.00339488	0.00126321
EC_2	ENSG00000105650	PDE4C	Endothelial	-1.49322	0.00339488	0.00125815
EC_2	ENSG00000117525	F3	Endothelial	-1.34115	0.00344094	0.00129035
EC_2	ENSG00000144218	AFF3	Endothelial	-1.22646	0.00366413	0.00139535
EC_2	ENSG00000038945	MSR1	Endothelial	-1.0377	0.00366413	0.00139196
EC_2	ENSG00000102174	PHEX	Endothelial	-1.62999	0.00388321	0.00149859
EC_2	ENSG00000133812	SBF2	Endothelial	-0.671985	0.00388321	0.00150136
EC_2	ENSG00000164077	MON1A	Endothelial	-1.20665	0.00417685	0.00162703
EC_2	ENSG00000117450	PRDX1	Endothelial	0.478996	0.00418338	0.00164173
EC_2	ENSG00000026751	SLAMF7	Endothelial	-1.51043	0.00419819	0.00165975
EC_2	ENSG00000204345	CD300LD	Endothelial	-1.36775	0.00431321	0.0017303
EC_2	ENSG00000147316	MCPH1	Endothelial	-1.00948	0.00431321	0.00172278
EC_2	ENSG00000147614	ATP6V0D2	Endothelial	-1.48198	0.00473953	0.0019151
EC_2	ENSG00000112062	MAPK14	Endothelial	-0.728869	0.00504284	0.00205232
EC_2	ENSG00000018280	SLC11A1	Endothelial	-1.32267	0.0050543	0.00207167
EC_2	ENSG00000025423	HSD17B6	Endothelial	-1.54007	0.00537964	0.00222066
EC_2	ENSG00000118785	SPP1	Endothelial	-1.29826	0.00553661	0.00230156
EC_2	ENSG00000178607	ERN1	Endothelial	-0.91515	0.00650633	0.00275293
EC_2	ENSG00000170442	KRT86	Endothelial	-1.46024	0.00650633	0.00273424
EC_2	ENSG00000073756	PTGS2	Endothelial	0.931241	0.00650633	0.00276141
EC_2	ENSG00000174059	CD34	Endothelial	-0.496778	0.00673566	0.00289963
EC_2	ENSG00000257335	MGAM	Endothelial	-1.9684	0.00673566	0.00293706
EC_2	ENSG00000124813	RUNX2	Endothelial	-1.21694	0.00673566	0.00292896
EC_2	ENSG00000163220	S100A9	Endothelial	-1.33347	0.00673566	0.00289959
EC_2	ENSG00000203811	HIST2H3C	Endothelial	-1.30957	0.00688443	0.00302194
EC_2	ENSG00000162493	PDPN	Endothelial	-1.25827	0.00723064	0.00321596
EC_2	ENSG00000169554	ZEB2	Endothelial	-0.485249	0.00723064	0.00319849
EC_2	ENSG00000149968	MMP3	Endothelial	-1.2658	0.00729006	0.00326825
EC_2	ENSG00000165899	OTOGL	Endothelial	-1.36061	0.00729006	0.00328477
EC_2	ENSG00000115523	GNLY	Endothelial	-1.95629	0.00732017	0.00332396
EC_2	ENSG00000122986	HVCN1	Endothelial	-0.935312	0.00732017	0.00334089
EC_2	ENSG00000163600	ICOS	Endothelial	-1.61678	0.00779338	0.00357952
EC_2	ENSG00000164764	SBSPON	Endothelial	-1.2645	0.00797623	0.00368669
EC_2	ENSG00000183160	TMEM119	Endothelial	-1.28769	0.00800341	0.00372251
EC_2	ENSG00000180773	SLC36A4	Endothelial	-1.26568	0.00819959	0.0038376
EC_2	ENSG00000167483	NIBAN3	Endothelial	-1.26085	0.00823644	0.00387879
EC_2	ENSG00000161921	CXCL16	Endothelial	-1.09458	0.0089051	0.00424546
EC_2	ENSG00000223501	VPS52	Endothelial	-0.783377	0.0089051	0.00424389
EC_2	ENSG00000155366	RHOC	Endothelial	-0.513328	0.00919914	0.00441238
EC_2	ENSG00000166851	PLK1	Endothelial	-1.3355	0.00950546	0.00458694
EC_2	ENSG00000084093	REST	Endothelial	-0.892265	0.00981552	0.00476509
EC_2	ENSG00000134539	KLRD1	Endothelial	-1.31457	0.0102818	0.00502135
EC_2	ENSG00000186810	CXCR3	Endothelial	-1.69322	0.0104409	0.00512938
EC_2	ENSG00000095970	TREM2	Endothelial	-1.33852	0.0106819	0.00527886
EC_2	ENSG00000205339	IPO7	Endothelial	-0.398654	0.010845	0.00539099
EC_2	ENSG00000051180	RAD51	Endothelial	-1.10557	0.0109756	0.00548782
EC_2	ENSG00000156738	MS4A1	Endothelial	-1.3635	0.0111195	0.00559209
EC_2	ENSG00000140932	CMTM2	Endothelial	-1.40966	0.0111979	0.00566406
EC_2	ENSG00000117394	SLC2A1	Endothelial	-0.923166	0.0121526	0.0061823
EC_2	ENSG00000107863	ARHGAP21	Endothelial	-0.641703	0.0121621	0.00622245
EC_2	ENSG00000162390	ACOT11	Endothelial	-1.5706	0.0122214	0.00628836
EC_2	ENSG00000197632	SERPINB2	Endothelial	-1.28595	0.0134656	0.00696767
EC_2	ENSG00000089127	OAS1	Endothelial	-0.909509	0.0138822	0.00722358
EC_2	ENSG00000104635	SLC39A14	Endothelial	-0.777992	0.0156142	0.00817023
EC_2	ENSG00000148773	MKI67	Endothelial	-1.22527	0.0157709	0.00829808
EC_2	ENSG00000105989	WNT2	Endothelial	-1.60893	0.0168033	0.00889012
EC_2	ENSG00000135077	HAVCR2	Endothelial	-1.3257	0.0169208	0.00900149
EC_2	ENSG00000149534	MS4A2	Endothelial	-1.16543	0.0188052	0.0100586
EC_2	ENSG00000149201	CCDC81	Endothelial	-1.16754	0.0194128	0.01044
EC_2	ENSG00000073050	XRCC1	Endothelial	-1.15361	0.0198492	0.0107324
EC_2	ENSG00000112210	RAB23	Endothelial	-0.732815	0.0205161	0.0111527
EC_2	ENSG00000185666	SYN3	Endothelial	-1.53707	0.0208027	0.0114294
EC_2	ENSG00000224982	TMEM233	Endothelial	-1.1514	0.0208027	0.0113986
EC_2	ENSG00000150636	CCDC102B	Endothelial	-0.804606	0.0223748	0.0124232
EC_2	ENSG00000109072	VTN	Endothelial	-1.72076	0.0223748	0.0123859
EC_2	ENSG00000105664	COMP	Endothelial	-2.06577	0.0226067	0.0128704
EC_2	ENSG00000133275	CSNK1G2	Endothelial	-0.907961	0.0226067	0.0128805
EC_2	ENSG00000203747	FCGR3A	Endothelial	-0.722651	0.0226067	0.0127712
EC_2	ENSG00000019169	MARCO	Endothelial	-1.40271	0.0226067	0.0128474
EC_2	ENSG00000160201	U2AF1	Endothelial	-0.409357	0.0226067	0.0127878
EC_2	ENSG00000196547	MAN2A2	Endothelial	-0.7148	0.0245922	0.0140833
EC_2	ENSG00000123836	PFKFB2	Endothelial	-1.1041	0.0258167	0.0148596
EC_2	ENSG00000204397	CARD16	Endothelial	-0.512089	0.0281	0.0162555
EC_2	ENSG00000175197	DDIT3	Endothelial	-0.947756	0.0295449	0.0171772
EC_2	ENSG00000113361	CDH6	Endothelial	-1.33372	0.0297042	0.0173562
EC_2	ENSG00000196371	FUT4	Endothelial	-0.93549	0.0307287	0.0180442
EC_2	ENSG00000166825	ANPEP	Endothelial	-1.11943	0.0318071	0.0187699
EC_2	ENSG00000255221	CARD17	Endothelial	-1.34758	0.0318231	0.0188719
EC_2	ENSG00000213809	KLRK1	Endothelial	-0.929826	0.0320656	0.0191089
EC_2	ENSG00000137441	FGFBP2	Endothelial	-1.46011	0.0323001	0.0193425
EC_2	ENSG00000163877	SNIP1	Endothelial	-0.865456	0.032518	0.0195675
EC_2	ENSG00000204323	SMIM5	Endothelial	-0.963008	0.0328594	0.0198685
EC_2	ENSG00000008300	CELSR3	Endothelial	-1.16739	0.0333053	0.0202349
EC_2	ENSG00000115884	SDC1	Endothelial	-1.15918	0.0341758	0.0208631
EC_2	ENSG00000168259	DNAJC7	Endothelial	-0.495149	0.0350421	0.0214938
EC_2	ENSG00000159251	ACTC1	Endothelial	-0.750277	0.0354111	0.0218231
EC_2	ENSG00000197992	CLEC9A	Endothelial	-1.1375	0.0359577	0.0222645
EC_2	ENSG00000118520	ARG1	Endothelial	-1.10309	0.0400349	0.0250218
EC_2	ENSG00000182218	HHIPL1	Endothelial	-1.05371	0.0400349	0.0249963
EC_2	ENSG00000113578	FGF1	Endothelial	-0.728828	0.0402851	0.0252953
EC_2	ENSG00000162771	FAM71A	Endothelial	-0.965979	0.0406051	0.0256142
EC_2	ENSG00000122025	FLT3	Endothelial	-1.01787	0.0456157	0.0289076
EC_2	ENSG00000128271	ADORA2A	Endothelial	-0.969796	0.0495222	0.0315272

## Sheet: Deseq2 - Scale 10
Cluster name	ENSEMBL ID	HGNC symbol	High-level cell type cluster	log2FC	padj	pvalue
VSMC_contr	ENSG00000139329	LUM	VSMC	-4.02936	4.28166e-63	1.40844e-65
VSMC_contr	ENSG00000164692	COL1A2	VSMC	-1.68789	9.37469e-56	6.16756e-58
VSMC_contr	ENSG00000130176	CNN1	VSMC	2.46055	2.49584e-48	2.463e-50
VSMC_contr	ENSG00000128272	ATF4	VSMC	0.915788	2.15367e-31	2.83377e-33
VSMC_contr	ENSG00000133392	MYH11	VSMC	2.55004	3.28771e-29	5.40742e-31
VSMC_contr	ENSG00000205339	IPO7	VSMC	1.19681	3.46684e-27	6.84245e-29
VSMC_contr	ENSG00000137693	YAP1	VSMC	1.25171	3.09537e-25	7.1275e-27
VSMC_contr	ENSG00000101079	NDRG3	VSMC	1.09647	9.02139e-21	2.37405e-22
VSMC_contr	ENSG00000169554	ZEB2	VSMC	0.980057	2.25711e-19	6.68222e-21
VSMC_contr	ENSG00000107796	ACTA2	VSMC	1.43692	9.21392e-18	3.0309e-19
VSMC_contr	ENSG00000136378	ADAMTS7	VSMC	-1.30761	3.17525e-17	1.14894e-18
VSMC_contr	ENSG00000139613	SMARCC2	VSMC	0.96173	3.63191e-17	1.43365e-18
VSMC_contr	ENSG00000159251	ACTC1	VSMC	1.79558	6.3131e-16	2.69968e-17
VSMC_contr	ENSG00000106333	PCOLCE	VSMC	-1.21194	7.10819e-16	3.27351e-17
VSMC_contr	ENSG00000011465	DCN	VSMC	-2.6232	7.43627e-16	3.66921e-17
VSMC_contr	ENSG00000105664	COMP	VSMC	-3.41274	1.27321e-15	6.70109e-17
VSMC_contr	ENSG00000166825	ANPEP	VSMC	-2.84413	6.92691e-14	3.8736e-15
VSMC_contr	ENSG00000196821	ILRUN	VSMC	0.809823	1.19847e-13	7.09619e-15
VSMC_contr	ENSG00000169604	ANTXR1	VSMC	1.06245	2.38587e-13	1.49117e-14
VSMC_contr	ENSG00000096433	ITPR3	VSMC	-1.89234	3.62085e-13	2.50125e-14
VSMC_contr	ENSG00000154096	THY1	VSMC	-2.01321	3.62085e-13	2.44712e-14
VSMC_contr	ENSG00000139219	COL2A1	VSMC	-1.58648	7.28895e-13	5.2749e-14
VSMC_contr	ENSG00000164764	SBSPON	VSMC	1.48623	1.12702e-11	8.52682e-13
VSMC_contr	ENSG00000111404	RERGL	VSMC	1.69142	1.23711e-11	9.76669e-13
VSMC_contr	ENSG00000129226	CD68	VSMC	-1.25329	2.32584e-11	1.9127e-12
VSMC_contr	ENSG00000173757	STAT5B	VSMC	0.751706	3.1738e-11	2.71443e-12
VSMC_contr	ENSG00000117450	PRDX1	VSMC	0.55528	9.2135e-11	8.18304e-12
VSMC_contr	ENSG00000072952	MRVI1	VSMC	1.0066	2.41995e-10	2.2289e-11
VSMC_contr	ENSG00000170458	CD14	VSMC	-1.41101	2.64371e-10	2.52196e-11
VSMC_contr	ENSG00000061455	PRDM6	VSMC	0.9525	4.69341e-10	4.63166e-11
VSMC_contr	ENSG00000100014	SPECC1L	VSMC	0.541814	2.1188e-09	2.16062e-10
VSMC_contr	ENSG00000216490	IFI30	VSMC	-1.43033	2.15044e-09	2.26362e-10
VSMC_contr	ENSG00000140577	CRTC3	VSMC	0.628896	2.81096e-09	3.13392e-10
VSMC_contr	ENSG00000197614	MFAP5	VSMC	-1.48819	2.81096e-09	3.14383e-10
VSMC_contr	ENSG00000082014	SMARCD3	VSMC	0.752873	5.04098e-09	5.80376e-10
VSMC_contr	ENSG00000165029	ABCA1	VSMC	-0.990078	1.73617e-08	2.05599e-09
VSMC_contr	ENSG00000225746	MEG8	VSMC	-0.930843	2.08748e-08	2.54068e-09
VSMC_contr	ENSG00000113361	CDH6	VSMC	1.15942	2.59398e-08	3.24248e-09
VSMC_contr	ENSG00000116717	GADD45A	VSMC	0.743908	2.8263e-08	3.62584e-09
VSMC_contr	ENSG00000168610	STAT3	VSMC	0.511257	6.09767e-08	8.02325e-09
VSMC_contr	ENSG00000160201	U2AF1	VSMC	0.540412	3.69436e-07	4.98253e-08
VSMC_contr	ENSG00000112210	RAB23	VSMC	0.650779	4.70763e-07	6.50397e-08
VSMC_contr	ENSG00000187446	CHP1	VSMC	0.55305	5.24215e-07	7.41488e-08
VSMC_contr	ENSG00000146648	EGFR	VSMC	0.647913	5.5636e-07	8.05257e-08
VSMC_contr	ENSG00000107798	LIPA	VSMC	-0.613644	7.92925e-07	1.17374e-07
VSMC_contr	ENSG00000007866	TEAD3	VSMC	0.801925	1.10069e-06	1.66551e-07
VSMC_contr	ENSG00000183160	TMEM119	VSMC	-1.64337	1.94592e-06	3.0085e-07
VSMC_contr	ENSG00000097033	SH3GLB1	VSMC	0.471113	2.31733e-06	3.65895e-07
VSMC_contr	ENSG00000196975	ANXA4	VSMC	0.498199	3.357e-06	5.41096e-07
VSMC_contr	ENSG00000172977	KAT5	VSMC	0.591351	8.49523e-06	1.39724e-06
VSMC_contr	ENSG00000133812	SBF2	VSMC	0.474039	1.62902e-05	2.73289e-06
VSMC_contr	ENSG00000196230	TUBB	VSMC	0.417801	1.65306e-05	2.8276e-06
VSMC_contr	ENSG00000136826	KLF4	VSMC	-0.70966	1.69141e-05	2.94883e-06
VSMC_contr	ENSG00000164171	ITGA2	VSMC	-1.30908	3.10204e-05	5.51021e-06
VSMC_contr	ENSG00000172037	LAMB2	VSMC	-0.404072	4.00688e-05	7.24929e-06
VSMC_contr	ENSG00000160179	ABCG1	VSMC	-0.915407	5.15175e-05	9.49007e-06
VSMC_contr	ENSG00000134333	LDHA	VSMC	0.505691	6.97111e-05	1.30708e-05
VSMC_contr	ENSG00000196371	FUT4	VSMC	-0.642058	7.63467e-05	1.45661e-05
VSMC_contr	ENSG00000178404	CEP295NL	VSMC	-0.913219	7.7177e-05	1.49784e-05
VSMC_contr	ENSG00000062485	CS	VSMC	0.423554	0.00010479	2.06823e-05
VSMC_contr	ENSG00000096717	SIRT1	VSMC	0.651643	0.000138895	2.78703e-05
VSMC_contr	ENSG00000163625	WDFY3	VSMC	0.540794	0.000176477	3.59919e-05
VSMC_contr	ENSG00000162493	PDPN	VSMC	-1.08688	0.000197238	4.0875e-05
VSMC_contr	ENSG00000157540	DYRK1A	VSMC	0.405482	0.000198964	4.18872e-05
VSMC_contr	ENSG00000186847	KRT14	VSMC	-0.91087	0.000238211	5.09333e-05
VSMC_contr	ENSG00000149257	SERPINH1	VSMC	-0.525677	0.000281994	6.12223e-05
VSMC_contr	ENSG00000277734	TRAC	VSMC	-0.915183	0.000387326	8.53646e-05
VSMC_contr	ENSG00000170776	AKAP13	VSMC	0.383786	0.000403731	9.03083e-05
VSMC_contr	ENSG00000099331	MYO9B	VSMC	0.389553	0.000407876	9.25771e-05
VSMC_contr	ENSG00000129038	LOXL1	VSMC	-0.523602	0.000451161	0.000103886
VSMC_contr	ENSG00000188428	BLOC1S5	VSMC	0.446079	0.000682377	0.000159371
VSMC_contr	ENSG00000162772	ATF3	VSMC	0.756756	0.00070765	0.000167601
VSMC_contr	ENSG00000118785	SPP1	VSMC	-1.06566	0.000900466	0.00021623
VSMC_contr	ENSG00000136997	MYC	VSMC	-0.439331	0.00135927	0.000330874
VSMC_contr	ENSG00000129595	EPB41L4A	VSMC	-0.564107	0.00142123	0.000350632
VSMC_contr	ENSG00000080854	IGSF9B	VSMC	0.594144	0.001626	0.0004065
VSMC_contr	ENSG00000124813	RUNX2	VSMC	-0.736487	0.00171022	0.000433286
VSMC_contr	ENSG00000198829	SUCNR1	VSMC	-1.26631	0.00171022	0.000438808
VSMC_contr	ENSG00000160255	ITGB2	VSMC	-0.78808	0.00184623	0.000479777
VSMC_contr	ENSG00000185745	IFIT1	VSMC	-0.706103	0.00195871	0.00051545
VSMC_contr	ENSG00000136869	TLR4	VSMC	-0.321586	0.00364294	0.000970652
VSMC_contr	ENSG00000196549	MME	VSMC	-0.875757	0.00369399	0.000996406
VSMC_contr	ENSG00000168259	DNAJC7	VSMC	0.350022	0.00416796	0.00113796
VSMC_contr	ENSG00000143153	ATP1B1	VSMC	-0.401263	0.00524257	0.0014486
VSMC_contr	ENSG00000158234	FAIM	VSMC	0.399909	0.00535599	0.00149756
VSMC_contr	ENSG00000089127	OAS1	VSMC	-0.604906	0.00605367	0.00171255
VSMC_contr	ENSG00000075420	FNDC3B	VSMC	0.268076	0.00741925	0.00212327
VSMC_contr	ENSG00000117525	F3	VSMC	-0.564836	0.0078312	0.00226693
VSMC_contr	ENSG00000100219	XBP1	VSMC	-0.298881	0.00844436	0.0024722
VSMC_contr	ENSG00000064652	SNX24	VSMC	-0.33487	0.00926677	0.00274345
VSMC_contr	ENSG00000069431	ABCC9	VSMC	0.656838	0.00941608	0.00281863
VSMC_contr	ENSG00000261371	PECAM1	VSMC	-0.741118	0.00956009	0.00289319
VSMC_contr	ENSG00000137959	IFI44L	VSMC	-0.722222	0.00956693	0.00292672
VSMC_contr	ENSG00000038945	MSR1	VSMC	-0.658617	0.0103362	0.00319606
VSMC_contr	ENSG00000155366	RHOC	VSMC	0.35924	0.0113108	0.00353464
VSMC_contr	ENSG00000249669	CARMN	VSMC	0.446448	0.0115167	0.00363684
VSMC_contr	ENSG00000150093	ITGB1	VSMC	0.333786	0.0136662	0.0043606
VSMC_contr	ENSG00000143799	PARP1	VSMC	0.376852	0.0141991	0.00457735
VSMC_contr	ENSG00000042493	CAPG	VSMC	-0.738612	0.0163386	0.00532079
VSMC_contr	ENSG00000118217	ATF6	VSMC	0.314709	0.0164329	0.00540556
VSMC_contr	ENSG00000073060	SCARB1	VSMC	-0.522212	0.0184367	0.00612534
VSMC_contr	ENSG00000134107	BHLHE40	VSMC	-0.49062	0.0238254	0.00799405
VSMC_contr	ENSG00000138617	PARP16	VSMC	-0.324116	0.0242637	0.00822092
VSMC_contr	ENSG00000140287	HDC	VSMC	-0.481047	0.0244756	0.00837322
VSMC_contr	ENSG00000198901	PRC1	VSMC	0.527622	0.0257909	0.00890804
VSMC_contr	ENSG00000105639	JAK3	VSMC	0.329101	0.0268648	0.00936733
VSMC_contr	ENSG00000120278	PLEKHG1	VSMC	-0.458978	0.0271569	0.00955851
VSMC_contr	ENSG00000145016	RUBCN	VSMC	0.343811	0.027308	0.00970154
VSMC_contr	ENSG00000125966	MMP24	VSMC	-0.555625	0.0286619	0.0103597
VSMC_contr	ENSG00000117632	STMN1	VSMC	0.334796	0.0286619	0.0103711
VSMC_contr	ENSG00000161921	CXCL16	VSMC	-0.385191	0.0357672	0.0130597
VSMC_contr	ENSG00000084093	REST	VSMC	0.29663	0.0361234	0.0133086
VSMC_contr	ENSG00000174059	CD34	VSMC	0.472051	0.038381	0.0142666
VSMC_contr	ENSG00000150337	FCGR1A	VSMC	-0.415598	0.0387501	0.0145313
VSMC_contr	ENSG00000116690	PRG4	VSMC	-0.824054	0.0388489	0.0147976
VSMC_contr	ENSG00000185666	SYN3	VSMC	-0.660994	0.0388489	0.0148239
VSMC_contr	ENSG00000106546	AHR	VSMC	-0.273893	0.0444845	0.0171207
VSMC_contr	ENSG00000196396	PTPN1	VSMC	0.260988	0.0483563	0.0187699
VSMC_fb-like	ENSG00000224078	SNHG14	VSMC	-1.90487	5.89101e-80	1.7125e-82
VSMC_fb-like	ENSG00000164692	COL1A2	VSMC	1.651	5.16604e-62	3.00351e-64
VSMC_fb-like	ENSG00000249669	CARMN	VSMC	-2.14591	9.8978e-42	8.63181e-44
VSMC_fb-like	ENSG00000106333	PCOLCE	VSMC	1.59518	4.13101e-36	4.8035e-38
VSMC_fb-like	ENSG00000129226	CD68	VSMC	1.57902	9.53086e-29	1.3853e-30
VSMC_fb-like	ENSG00000154096	THY1	VSMC	2.15418	7.14335e-28	1.24593e-29
VSMC_fb-like	ENSG00000034510	TMSB10	VSMC	1.18649	7.469e-26	1.51985e-27
VSMC_fb-like	ENSG00000139329	LUM	VSMC	2.77855	2.81686e-23	6.55085e-25
VSMC_fb-like	ENSG00000166825	ANPEP	VSMC	2.17017	8.19339e-20	2.14362e-21
VSMC_fb-like	ENSG00000182326	C1S	VSMC	0.889222	1.07511e-17	3.12532e-19
VSMC_fb-like	ENSG00000044574	HSPA5	VSMC	0.910506	1.35157e-17	4.32189e-19
VSMC_fb-like	ENSG00000230590	FTX	VSMC	-0.967888	6.85069e-17	2.38978e-18
VSMC_fb-like	ENSG00000027697	IFNGR1	VSMC	0.710627	3.39029e-16	1.28121e-17
VSMC_fb-like	ENSG00000129038	LOXL1	VSMC	0.863085	2.55397e-15	1.03941e-16
VSMC_fb-like	ENSG00000197614	MFAP5	VSMC	1.58446	2.65557e-14	1.15795e-15
VSMC_fb-like	ENSG00000082781	ITGB5	VSMC	0.600733	3.90194e-14	1.81485e-15
VSMC_fb-like	ENSG00000149451	ADAM33	VSMC	-2.04919	4.13683e-14	2.04436e-15
VSMC_fb-like	ENSG00000172037	LAMB2	VSMC	0.64197	6.13919e-14	3.21236e-15
VSMC_fb-like	ENSG00000080854	IGSF9B	VSMC	-2.30977	9.52267e-13	5.25962e-14
VSMC_fb-like	ENSG00000216490	IFI30	VSMC	1.62815	9.88413e-13	5.74659e-14
VSMC_fb-like	ENSG00000134109	EDEM1	VSMC	0.748009	1.90883e-12	1.16527e-13
VSMC_fb-like	ENSG00000010278	CD9	VSMC	0.737261	2.66772e-12	1.7061e-13
VSMC_fb-like	ENSG00000100219	XBP1	VSMC	0.583211	2.74635e-12	1.83622e-13
VSMC_fb-like	ENSG00000163191	S100A11	VSMC	0.626194	3.32151e-12	2.31733e-13
VSMC_fb-like	ENSG00000159251	ACTC1	VSMC	-1.76144	4.5801e-12	3.32856e-13
VSMC_fb-like	ENSG00000130176	CNN1	VSMC	-1.66942	6.7869e-12	5.12963e-13
VSMC_fb-like	ENSG00000107798	LIPA	VSMC	0.760314	2.34843e-11	1.84325e-12
VSMC_fb-like	ENSG00000105329	TGFB1	VSMC	0.655305	2.79921e-11	2.27843e-12
VSMC_fb-like	ENSG00000111404	RERGL	VSMC	-2.30347	5.93354e-11	5.00211e-12
VSMC_fb-like	ENSG00000133392	MYH11	VSMC	-1.89943	7.58067e-11	6.61105e-12
VSMC_fb-like	ENSG00000011465	DCN	VSMC	2.35544	2.911e-10	2.62328e-11
VSMC_fb-like	ENSG00000106546	AHR	VSMC	0.667836	5.26004e-10	4.89306e-11
VSMC_fb-like	ENSG00000097033	SH3GLB1	VSMC	0.456953	5.6027e-10	5.37468e-11
VSMC_fb-like	ENSG00000170458	CD14	VSMC	1.27395	5.99254e-10	5.92286e-11
VSMC_fb-like	ENSG00000178404	CEP295NL	VSMC	-1.30295	2.44304e-09	2.48565e-10
VSMC_fb-like	ENSG00000164764	SBSPON	VSMC	-1.89302	3.31361e-09	3.46773e-10
VSMC_fb-like	ENSG00000072952	MRVI1	VSMC	-1.11456	4.41352e-09	4.7471e-10
VSMC_fb-like	ENSG00000105664	COMP	VSMC	2.24863	6.52962e-09	7.21296e-10
VSMC_fb-like	ENSG00000139219	COL2A1	VSMC	1.12105	9.23473e-09	1.04696e-09
VSMC_fb-like	ENSG00000149257	SERPINH1	VSMC	0.783188	1.64246e-08	1.90983e-09
VSMC_fb-like	ENSG00000196230	TUBB	VSMC	0.429402	3.1587e-08	3.76473e-09
VSMC_fb-like	ENSG00000170962	PDGFD	VSMC	0.723906	4.65048e-08	5.67791e-09
VSMC_fb-like	ENSG00000099331	MYO9B	VSMC	-0.562279	6.99041e-08	8.73801e-09
VSMC_fb-like	ENSG00000100014	SPECC1L	VSMC	-0.626993	2.09827e-07	2.68384e-08
VSMC_fb-like	ENSG00000167483	NIBAN3	VSMC	-1.43214	2.70214e-07	3.53478e-08
VSMC_fb-like	ENSG00000140545	MFGE8	VSMC	0.797278	4.10964e-07	5.49545e-08
VSMC_fb-like	ENSG00000131981	LGALS3	VSMC	0.580778	5.82551e-07	7.95927e-08
VSMC_fb-like	ENSG00000118785	SPP1	VSMC	1.43907	7.21962e-07	1.02284e-07
VSMC_fb-like	ENSG00000160201	U2AF1	VSMC	-0.545562	7.21962e-07	1.02838e-07
VSMC_fb-like	ENSG00000140287	HDC	VSMC	-1.13686	1.32545e-06	1.92653e-07
VSMC_fb-like	ENSG00000069431	ABCC9	VSMC	-1.3131	1.51081e-06	2.23986e-07
VSMC_fb-like	ENSG00000162390	ACOT11	VSMC	-1.08033	1.58672e-06	2.39853e-07
VSMC_fb-like	ENSG00000140945	CDH13	VSMC	0.694062	2.2122e-06	3.40833e-07
VSMC_fb-like	ENSG00000124212	PTGIS	VSMC	0.680601	2.42632e-06	3.80875e-07
VSMC_fb-like	ENSG00000150093	ITGB1	VSMC	0.528652	4.05287e-06	6.47989e-07
VSMC_fb-like	ENSG00000165029	ABCA1	VSMC	0.732763	6.99508e-06	1.13873e-06
VSMC_fb-like	ENSG00000007866	TEAD3	VSMC	-0.830166	9.24323e-06	1.53158e-06
VSMC_fb-like	ENSG00000177455	CD19	VSMC	-1.17949	1.83327e-05	3.09097e-06
VSMC_fb-like	ENSG00000117281	CD160	VSMC	-0.835388	1.85188e-05	3.17618e-06
VSMC_fb-like	ENSG00000101079	NDRG3	VSMC	-0.64935	2.02053e-05	3.52418e-06
VSMC_fb-like	ENSG00000107796	ACTA2	VSMC	-0.811198	2.25117e-05	3.99191e-06
VSMC_fb-like	ENSG00000106804	C5	VSMC	-0.953232	2.25579e-05	4.06567e-06
VSMC_fb-like	ENSG00000134333	LDHA	VSMC	0.413034	2.45533e-05	4.49668e-06
VSMC_fb-like	ENSG00000038945	MSR1	VSMC	1.00243	3.08664e-05	5.74258e-06
VSMC_fb-like	ENSG00000137693	YAP1	VSMC	-0.646557	3.4487e-05	6.51644e-06
VSMC_fb-like	ENSG00000104635	SLC39A14	VSMC	0.592596	4.12641e-05	7.91695e-06
VSMC_fb-like	ENSG00000051180	RAD51	VSMC	-1.17678	4.48251e-05	8.73046e-06
VSMC_fb-like	ENSG00000061455	PRDM6	VSMC	-0.768241	6.60379e-05	1.3054e-05
VSMC_fb-like	ENSG00000051523	CYBA	VSMC	-1.39077	8.03601e-05	1.61187e-05
VSMC_fb-like	ENSG00000136869	TLR4	VSMC	0.404502	8.33786e-05	1.69666e-05
VSMC_fb-like	ENSG00000145016	RUBCN	VSMC	-0.594051	9.78842e-05	2.02028e-05
VSMC_fb-like	ENSG00000183160	TMEM119	VSMC	1.43132	9.88229e-05	2.06839e-05
VSMC_fb-like	ENSG00000140932	CMTM2	VSMC	-1.27485	0.000104922	2.22654e-05
VSMC_fb-like	ENSG00000261371	PECAM1	VSMC	1.02126	0.000139206	2.99455e-05
VSMC_fb-like	ENSG00000225746	MEG8	VSMC	-0.6884	0.000145885	3.18064e-05
VSMC_fb-like	ENSG00000197385	ZNF860	VSMC	-0.96764	0.000150328	3.3212e-05
VSMC_fb-like	ENSG00000143184	XCL1	VSMC	-1.05152	0.000161129	3.60667e-05
VSMC_fb-like	ENSG00000140577	CRTC3	VSMC	-0.457148	0.000182074	4.12841e-05
VSMC_fb-like	ENSG00000124762	CDKN1A	VSMC	0.35674	0.000182306	4.18668e-05
VSMC_fb-like	ENSG00000185666	SYN3	VSMC	-1.45694	0.000227914	5.30032e-05
VSMC_fb-like	ENSG00000008300	CELSR3	VSMC	-0.86916	0.000254103	5.98325e-05
VSMC_fb-like	ENSG00000203811	HIST2H3C	VSMC	-0.866806	0.00025806	6.15142e-05
VSMC_fb-like	ENSG00000235244	DANT2	VSMC	-0.706395	0.000260433	6.28371e-05
VSMC_fb-like	ENSG00000173402	DAG1	VSMC	0.446052	0.000262493	6.40971e-05
VSMC_fb-like	ENSG00000173991	TCAP	VSMC	-1.64529	0.000280645	6.93454e-05
VSMC_fb-like	ENSG00000105650	PDE4C	VSMC	-1.08262	0.000284881	7.12203e-05
VSMC_fb-like	ENSG00000205339	IPO7	VSMC	-0.489851	0.000324323	8.20236e-05
VSMC_fb-like	ENSG00000012124	CD22	VSMC	-1.13774	0.000344587	8.81502e-05
VSMC_fb-like	ENSG00000118640	VAMP8	VSMC	0.852302	0.000406215	0.000105096
VSMC_fb-like	ENSG00000178607	ERN1	VSMC	-0.624007	0.000432667	0.000113198
VSMC_fb-like	ENSG00000170248	PDCD6IP	VSMC	-0.448637	0.000459047	0.000121434
VSMC_fb-like	ENSG00000139613	SMARCC2	VSMC	-0.569524	0.000511159	0.000136705
VSMC_fb-like	ENSG00000106541	AGR2	VSMC	-0.974012	0.000558413	0.000150966
VSMC_fb-like	ENSG00000204345	CD300LD	VSMC	-1.08107	0.000568137	0.000155247
VSMC_fb-like	ENSG00000157540	DYRK1A	VSMC	-0.363296	0.000584162	0.000161324
VSMC_fb-like	ENSG00000136997	MYC	VSMC	0.501233	0.000622902	0.000173833
VSMC_fb-like	ENSG00000163625	WDFY3	VSMC	-0.517865	0.00063667	0.000179526
VSMC_fb-like	ENSG00000198178	CLEC4C	VSMC	-1.03512	0.000673092	0.000191753
VSMC_fb-like	ENSG00000116191	RALGPS2	VSMC	-0.948875	0.000717018	0.000206351
VSMC_fb-like	ENSG00000257335	MGAM	VSMC	-0.858751	0.000729393	0.000212033
VSMC_fb-like	ENSG00000142166	IFNAR1	VSMC	0.296804	0.000913752	0.000269873
VSMC_fb-like	ENSG00000196821	ILRUN	VSMC	-0.386424	0.000913752	0.000270938
VSMC_fb-like	ENSG00000162772	ATF3	VSMC	-0.812925	0.00103414	0.000312647
VSMC_fb-like	ENSG00000180773	SLC36A4	VSMC	-0.843356	0.00103414	0.0003124
VSMC_fb-like	ENSG00000120278	PLEKHG1	VSMC	0.60004	0.00114021	0.000348031
VSMC_fb-like	ENSG00000082014	SMARCD3	VSMC	-0.521939	0.0013183	0.000406222
VSMC_fb-like	ENSG00000176083	ZNF683	VSMC	-1.82793	0.00152599	0.000474654
VSMC_fb-like	ENSG00000156738	MS4A1	VSMC	-0.862364	0.00170481	0.00053523
VSMC_fb-like	ENSG00000157933	SKI	VSMC	0.292106	0.00176652	0.000559742
VSMC_fb-like	ENSG00000261609	GAN	VSMC	-0.807516	0.00192077	0.0006142
VSMC_fb-like	ENSG00000146648	EGFR	VSMC	-0.471655	0.00203358	0.000656183
VSMC_fb-like	ENSG00000172936	MYD88	VSMC	0.414587	0.00222613	0.000724787
VSMC_fb-like	ENSG00000122025	FLT3	VSMC	-0.769525	0.00260784	0.000859078
VSMC_fb-like	ENSG00000112033	PPARD	VSMC	-0.417045	0.00260784	0.000864228
VSMC_fb-like	ENSG00000091972	CD200	VSMC	0.308459	0.00318591	0.00106506
VSMC_fb-like	ENSG00000128271	ADORA2A	VSMC	-1.02897	0.00330752	0.00111533
VSMC_fb-like	ENSG00000133275	CSNK1G2	VSMC	-0.518947	0.00347318	0.0011905
VSMC_fb-like	ENSG00000104518	GSDMD	VSMC	-0.415008	0.00347318	0.00119138
VSMC_fb-like	ENSG00000149294	NCAM1	VSMC	-0.832777	0.00367632	0.00127175
VSMC_fb-like	ENSG00000213809	KLRK1	VSMC	-0.929155	0.0036978	0.00129701
VSMC_fb-like	ENSG00000186847	KRT14	VSMC	0.814287	0.0036978	0.00130136
VSMC_fb-like	ENSG00000109819	PPARGC1A	VSMC	-0.655293	0.0036978	0.00131143
VSMC_fb-like	ENSG00000186074	CD300LF	VSMC	-0.658569	0.00380027	0.00136958
VSMC_fb-like	ENSG00000117450	PRDX1	VSMC	0.222666	0.00380027	0.00136987
VSMC_fb-like	ENSG00000198829	SUCNR1	VSMC	0.932708	0.00390367	0.00141848
VSMC_fb-like	ENSG00000166851	PLK1	VSMC	-0.67044	0.0039741	0.00145563
VSMC_fb-like	ENSG00000160255	ITGB2	VSMC	0.812541	0.00403397	0.00148928
VSMC_fb-like	ENSG00000239672	NME1	VSMC	0.370371	0.0043485	0.00162578
VSMC_fb-like	ENSG00000184292	TACSTD2	VSMC	-0.661783	0.0043485	0.00163069
VSMC_fb-like	ENSG00000205108	FAM205A	VSMC	-0.859228	0.0044009	0.00166313
VSMC_fb-like	ENSG00000198901	PRC1	VSMC	-0.709437	0.0049449	0.00188309
VSMC_fb-like	ENSG00000115977	AAK1	VSMC	-0.38657	0.00534272	0.00205253
VSMC_fb-like	ENSG00000133812	SBF2	VSMC	-0.361083	0.00534272	0.00206565
VSMC_fb-like	ENSG00000144218	AFF3	VSMC	-0.556304	0.00590736	0.00230112
VSMC_fb-like	ENSG00000105639	JAK3	VSMC	0.311432	0.00716396	0.00281144
VSMC_fb-like	ENSG00000114270	COL7A1	VSMC	-0.795672	0.00753407	0.00297858
VSMC_fb-like	ENSG00000111981	ULBP1	VSMC	-0.46903	0.00846615	0.00337169
VSMC_fb-like	ENSG00000026751	SLAMF7	VSMC	-0.85184	0.00852658	0.00342055
VSMC_fb-like	ENSG00000175197	DDIT3	VSMC	-0.458947	0.00875825	0.00353894
VSMC_fb-like	ENSG00000147614	ATP6V0D2	VSMC	-0.681318	0.00908887	0.00369896
VSMC_fb-like	ENSG00000134376	CRB1	VSMC	-0.879761	0.00922219	0.00378003
VSMC_fb-like	ENSG00000147316	MCPH1	VSMC	-0.341983	0.00924213	0.00381506
VSMC_fb-like	ENSG00000096717	SIRT1	VSMC	-0.465437	0.00957574	0.00398061
VSMC_fb-like	ENSG00000042493	CAPG	VSMC	0.731625	0.00962849	0.00403053
VSMC_fb-like	ENSG00000149201	CCDC81	VSMC	-0.58854	0.00965255	0.00406866
VSMC_fb-like	ENSG00000164171	ITGA2	VSMC	0.726231	0.0101912	0.00432532
VSMC_fb-like	ENSG00000118520	ARG1	VSMC	-0.771458	0.0103104	0.00443586
VSMC_fb-like	ENSG00000109072	VTN	VSMC	-1.04491	0.0103104	0.00442204
VSMC_fb-like	ENSG00000115718	PROC	VSMC	-0.711219	0.0105354	0.00456331
VSMC_fb-like	ENSG00000096433	ITPR3	VSMC	0.643075	0.0110918	0.00483653
VSMC_fb-like	ENSG00000115008	IL1A	VSMC	-0.724904	0.0115371	0.00506424
VSMC_fb-like	ENSG00000197919	IFNA1	VSMC	-0.614685	0.0116905	0.00516559
VSMC_fb-like	ENSG00000121797	CCRL2	VSMC	-0.668378	0.0120298	0.00535045
VSMC_fb-like	ENSG00000117632	STMN1	VSMC	-0.401568	0.0133765	0.00598833
VSMC_fb-like	ENSG00000149968	MMP3	VSMC	-0.720004	0.0135295	0.00609613
VSMC_fb-like	ENSG00000163739	CXCL1	VSMC	-0.644577	0.0136061	0.00617019
VSMC_fb-like	ENSG00000163877	SNIP1	VSMC	-0.45862	0.0138432	0.00631796
VSMC_fb-like	ENSG00000188428	BLOC1S5	VSMC	-0.362122	0.0141603	0.00650387
VSMC_fb-like	ENSG00000152942	RAD17	VSMC	-0.472388	0.0143466	0.00663115
VSMC_fb-like	ENSG00000185745	IFIT1	VSMC	0.584913	0.0144568	0.00672409
VSMC_fb-like	ENSG00000183091	NEB	VSMC	-0.887076	0.0152229	0.00712469
VSMC_fb-like	ENSG00000103811	CTSH	VSMC	0.540488	0.0160474	0.00760388
VSMC_fb-like	ENSG00000173757	STAT5B	VSMC	-0.394106	0.0160474	0.00758686
VSMC_fb-like	ENSG00000163220	S100A9	VSMC	1.01347	0.0161468	0.00769787
VSMC_fb-like	ENSG00000135480	KRT7	VSMC	0.457187	0.017712	0.00849558
VSMC_fb-like	ENSG00000073050	XRCC1	VSMC	-0.502903	0.0177123	0.00854722
VSMC_fb-like	ENSG00000121807	CCR2	VSMC	-0.835774	0.0177312	0.00860788
VSMC_fb-like	ENSG00000162723	SLAMF9	VSMC	-0.665161	0.0181382	0.00885821
VSMC_fb-like	ENSG00000134107	BHLHE40	VSMC	0.439667	0.0203146	0.00998953
VSMC_fb-like	ENSG00000128815	WDFY4	VSMC	-0.601416	0.0203146	0.0100392
VSMC_fb-like	ENSG00000163600	ICOS	VSMC	-0.625029	0.0216626	0.0107683
VSMC_fb-like	ENSG00000168259	DNAJC7	VSMC	-0.256009	0.0226311	0.0113156
VSMC_fb-like	ENSG00000225556	C2CD4D	VSMC	-1.01726	0.0230542	0.0115941
VSMC_fb-like	ENSG00000102174	PHEX	VSMC	-0.656063	0.0256852	0.0129919
VSMC_fb-like	ENSG00000171611	PTCRA	VSMC	-0.854942	0.0257165	0.0130825
VSMC_fb-like	ENSG00000117525	F3	VSMC	0.473726	0.026853	0.0137651
VSMC_fb-like	ENSG00000158234	FAIM	VSMC	-0.312313	0.026853	0.0138949
VSMC_fb-like	ENSG00000172613	RAD9A	VSMC	-0.430449	0.026853	0.0138231
VSMC_fb-like	ENSG00000133246	PRAM1	VSMC	-0.868667	0.0271726	0.0141392
VSMC_fb-like	ENSG00000113361	CDH6	VSMC	-0.573563	0.02769	0.014489
VSMC_fb-like	ENSG00000164045	CDC25A	VSMC	-0.688572	0.0296321	0.0155913
VSMC_fb-like	ENSG00000123836	PFKFB2	VSMC	-0.488716	0.0303298	0.0160466
VSMC_fb-like	ENSG00000116717	GADD45A	VSMC	-0.32158	0.0311358	0.0165635
VSMC_fb-like	ENSG00000196371	FUT4	VSMC	0.286975	0.0341651	0.0182743
VSMC_fb-like	ENSG00000115596	WNT6	VSMC	-1.25211	0.0361245	0.0194274
VSMC_fb-like	ENSG00000170776	AKAP13	VSMC	-0.239667	0.03865	0.020898
VSMC_fb-like	ENSG00000119772	DNMT3A	VSMC	-0.484249	0.0398065	0.021639
VSMC_fb-like	ENSG00000155366	RHOC	VSMC	0.239082	0.0410475	0.0225522
VSMC_fb-like	ENSG00000204323	SMIM5	VSMC	-0.59308	0.0410475	0.0224471
VSMC_fb-like	ENSG00000184584	TMEM173	VSMC	0.181853	0.0412464	0.0227815
VSMC_fb-like	ENSG00000186810	CXCR3	VSMC	-0.964588	0.0424305	0.0236821
VSMC_fb-like	ENSG00000170525	PFKFB3	VSMC	-0.332606	0.0424305	0.0236763
VSMC_fb-like	ENSG00000157404	KIT	VSMC	-0.569538	0.0454838	0.0255185
VSMC_fb-like	ENSG00000019169	MARCO	VSMC	0.690771	0.0466326	0.0262986
VSMC_inflamed	ENSG00000225746	MEG8	VSMC	1.4055	5.96376e-33	1.73365e-35
VSMC_inflamed	ENSG00000224078	SNHG14	VSMC	1.33659	7.60875e-25	4.42369e-27
VSMC_inflamed	ENSG00000178404	CEP295NL	VSMC	1.63892	5.67486e-24	4.949e-26
VSMC_inflamed	ENSG00000169554	ZEB2	VSMC	-0.927653	3.78581e-21	4.4021e-23
VSMC_inflamed	ENSG00000130176	CNN1	VSMC	-1.63995	1.67705e-20	2.43758e-22
VSMC_inflamed	ENSG00000196230	TUBB	VSMC	-0.853348	1.68861e-20	2.94524e-22
VSMC_inflamed	ENSG00000230590	FTX	VSMC	0.96791	2.95119e-20	6.00533e-22
VSMC_inflamed	ENSG00000128272	ATF4	VSMC	-0.979706	4.5207e-20	1.05133e-21
VSMC_inflamed	ENSG00000097033	SH3GLB1	VSMC	-0.948216	1.53482e-19	4.01552e-21
VSMC_inflamed	ENSG00000117450	PRDX1	VSMC	-0.857821	2.55016e-19	7.41325e-21
VSMC_inflamed	ENSG00000136378	ADAMTS7	VSMC	1.03784	1.11209e-16	3.55609e-18
VSMC_inflamed	ENSG00000134333	LDHA	VSMC	-0.951769	2.82143e-15	9.8422e-17
VSMC_inflamed	ENSG00000133392	MYH11	VSMC	-1.66379	1.74884e-14	6.60899e-16
VSMC_inflamed	ENSG00000205339	IPO7	VSMC	-0.930427	2.12087e-14	8.63147e-16
VSMC_inflamed	ENSG00000249669	CARMN	VSMC	0.91033	4.45288e-14	1.94166e-15
VSMC_inflamed	ENSG00000170962	PDGFD	VSMC	-0.968171	6.66023e-14	3.09778e-15
VSMC_inflamed	ENSG00000131981	LGALS3	VSMC	-0.898058	4.39684e-12	2.17285e-13
VSMC_inflamed	ENSG00000140287	HDC	VSMC	1.33137	1.22886e-11	6.4301e-13
VSMC_inflamed	ENSG00000187446	CHP1	VSMC	-0.812953	1.28588e-11	7.10224e-13
VSMC_inflamed	ENSG00000196975	ANXA4	VSMC	-0.645076	1.5518e-10	9.02207e-12
VSMC_inflamed	ENSG00000167483	NIBAN3	VSMC	1.20395	1.58164e-10	9.65536e-12
VSMC_inflamed	ENSG00000163191	S100A11	VSMC	-0.855701	1.94395e-10	1.24322e-11
VSMC_inflamed	ENSG00000169604	ANTXR1	VSMC	-1.01839	2.46406e-10	1.64748e-11
VSMC_inflamed	ENSG00000150093	ITGB1	VSMC	-0.838285	5.02981e-10	3.65539e-11
VSMC_inflamed	ENSG00000140545	MFGE8	VSMC	-0.964753	5.02981e-10	3.58969e-11
VSMC_inflamed	ENSG00000034510	TMSB10	VSMC	-0.981636	6.32563e-10	4.781e-11
VSMC_inflamed	ENSG00000112210	RAB23	VSMC	-0.668134	4.62743e-09	3.632e-10
VSMC_inflamed	ENSG00000177455	CD19	VSMC	1.20417	4.93895e-09	4.02007e-10
VSMC_inflamed	ENSG00000096433	ITPR3	VSMC	0.847247	5.21585e-09	4.39709e-10
VSMC_inflamed	ENSG00000105329	TGFB1	VSMC	-0.70429	6.07112e-09	5.29458e-10
VSMC_inflamed	ENSG00000185666	SYN3	VSMC	1.53171	8.76816e-09	7.90154e-10
VSMC_inflamed	ENSG00000027697	IFNGR1	VSMC	-0.61782	9.36829e-09	8.71469e-10
VSMC_inflamed	ENSG00000134109	EDEM1	VSMC	-0.762319	1.43351e-08	1.37517e-09
VSMC_inflamed	ENSG00000080854	IGSF9B	VSMC	0.833883	1.61823e-08	1.59941e-09
VSMC_inflamed	ENSG00000051523	CYBA	VSMC	1.31459	2.08556e-08	2.12194e-09
VSMC_inflamed	ENSG00000162390	ACOT11	VSMC	1.03131	2.65742e-08	2.78102e-09
VSMC_inflamed	ENSG00000168610	STAT3	VSMC	-0.553951	3.6401e-08	3.91523e-09
VSMC_inflamed	ENSG00000137693	YAP1	VSMC	-0.800946	7.95052e-08	8.78255e-09
VSMC_inflamed	ENSG00000198178	CLEC4C	VSMC	0.991058	1.23944e-07	1.40518e-08
VSMC_inflamed	ENSG00000051180	RAD51	VSMC	0.93852	1.46158e-07	1.69951e-08
VSMC_inflamed	ENSG00000183091	NEB	VSMC	1.33516	1.47234e-07	1.75483e-08
VSMC_inflamed	ENSG00000196821	ILRUN	VSMC	-0.534966	1.59683e-07	1.94962e-08
VSMC_inflamed	ENSG00000176083	ZNF683	VSMC	2.06458	1.93376e-07	2.4172e-08
VSMC_inflamed	ENSG00000114270	COL7A1	VSMC	0.96927	3.67922e-07	4.70598e-08
VSMC_inflamed	ENSG00000101079	NDRG3	VSMC	-0.587818	4.15484e-07	5.43511e-08
VSMC_inflamed	ENSG00000113361	CDH6	VSMC	-0.929589	4.23907e-07	5.66852e-08
VSMC_inflamed	ENSG00000235244	DANT2	VSMC	0.718873	4.24724e-07	5.80292e-08
VSMC_inflamed	ENSG00000107796	ACTA2	VSMC	-0.879606	9.21712e-07	1.28611e-07
VSMC_inflamed	ENSG00000149451	ADAM33	VSMC	1.00822	1.622e-06	2.35755e-07
VSMC_inflamed	ENSG00000138617	PARP16	VSMC	0.59871	1.622e-06	2.34906e-07
VSMC_inflamed	ENSG00000106804	C5	VSMC	0.850817	1.69059e-06	2.50639e-07
VSMC_inflamed	ENSG00000184292	TACSTD2	VSMC	0.92054	1.75576e-06	2.65406e-07
VSMC_inflamed	ENSG00000105639	JAK3	VSMC	-0.548059	2.43872e-06	3.75734e-07
VSMC_inflamed	ENSG00000173757	STAT5B	VSMC	-0.450447	4.5445e-06	7.13381e-07
VSMC_inflamed	ENSG00000044574	HSPA5	VSMC	-0.619712	4.88191e-06	7.80539e-07
VSMC_inflamed	ENSG00000106541	AGR2	VSMC	1.01369	6.62221e-06	1.07803e-06
VSMC_inflamed	ENSG00000186074	CD300LF	VSMC	0.858279	6.87659e-06	1.13943e-06
VSMC_inflamed	ENSG00000203811	HIST2H3C	VSMC	0.817858	1.16428e-05	1.96303e-06
VSMC_inflamed	ENSG00000008300	CELSR3	VSMC	0.808564	1.84458e-05	3.16366e-06
VSMC_inflamed	ENSG00000106546	AHR	VSMC	-0.391293	2.00724e-05	3.50099e-06
VSMC_inflamed	ENSG00000117281	CD160	VSMC	0.776027	2.08927e-05	3.70482e-06
VSMC_inflamed	ENSG00000012124	CD22	VSMC	1.01841	2.31034e-05	4.16398e-06
VSMC_inflamed	ENSG00000010278	CD9	VSMC	-0.502189	2.40494e-05	4.40439e-06
VSMC_inflamed	ENSG00000124212	PTGIS	VSMC	-0.664956	2.46231e-05	4.58105e-06
VSMC_inflamed	ENSG00000172977	KAT5	VSMC	-0.520105	3.03951e-05	5.74325e-06
VSMC_inflamed	ENSG00000082781	ITGB5	VSMC	-0.514451	3.1031e-05	5.95362e-06
VSMC_inflamed	ENSG00000129595	EPB41L4A	VSMC	0.612462	3.72888e-05	7.26264e-06
VSMC_inflamed	ENSG00000178607	ERN1	VSMC	0.617267	3.84413e-05	7.59885e-06
VSMC_inflamed	ENSG00000140932	CMTM2	VSMC	0.959	5.29439e-05	1.06196e-05
VSMC_inflamed	ENSG00000157933	SKI	VSMC	-0.481139	6.61873e-05	1.34683e-05
VSMC_inflamed	ENSG00000154096	THY1	VSMC	-0.729592	7.96848e-05	1.64466e-05
VSMC_inflamed	ENSG00000172613	RAD9A	VSMC	0.713276	8.15902e-05	1.7077e-05
VSMC_inflamed	ENSG00000155366	RHOC	VSMC	-0.553467	9.03434e-05	1.91717e-05
VSMC_inflamed	ENSG00000129226	CD68	VSMC	-0.656135	0.00011739	2.52525e-05
VSMC_inflamed	ENSG00000139613	SMARCC2	VSMC	-0.505014	0.000143504	3.12871e-05
VSMC_inflamed	ENSG00000111981	ULBP1	VSMC	0.631626	0.000173728	3.83817e-05
VSMC_inflamed	ENSG00000117394	SLC2A1	VSMC	0.450947	0.000202384	4.53012e-05
VSMC_inflamed	ENSG00000204345	CD300LD	VSMC	0.754571	0.000235231	5.33372e-05
VSMC_inflamed	ENSG00000128271	ADORA2A	VSMC	0.777319	0.00024864	5.71004e-05
VSMC_inflamed	ENSG00000106333	PCOLCE	VSMC	-0.674577	0.000252536	5.87293e-05
VSMC_inflamed	ENSG00000142166	IFNAR1	VSMC	-0.345164	0.000267187	6.29133e-05
VSMC_inflamed	ENSG00000159251	ACTC1	VSMC	-0.892039	0.000327829	7.81453e-05
VSMC_inflamed	ENSG00000257335	MGAM	VSMC	0.754745	0.000345673	8.34038e-05
VSMC_inflamed	ENSG00000213809	KLRK1	VSMC	0.813484	0.000359841	8.78682e-05
VSMC_inflamed	ENSG00000062485	CS	VSMC	-0.404432	0.00039547	9.77178e-05
VSMC_inflamed	ENSG00000025423	HSD17B6	VSMC	0.706203	0.000428728	0.000107182
VSMC_inflamed	ENSG00000196371	FUT4	VSMC	0.464086	0.000441292	0.000111606
VSMC_inflamed	ENSG00000182326	C1S	VSMC	-0.546817	0.000493701	0.000126296
VSMC_inflamed	ENSG00000118785	SPP1	VSMC	-0.708737	0.000519803	0.000134484
VSMC_inflamed	ENSG00000178752	ERFE	VSMC	0.955847	0.000700988	0.000183398
VSMC_inflamed	ENSG00000061455	PRDM6	VSMC	-0.374516	0.000903799	0.000239086
VSMC_inflamed	ENSG00000107863	ARHGAP21	VSMC	-0.374265	0.0011513	0.000307904
VSMC_inflamed	ENSG00000118640	VAMP8	VSMC	-0.881578	0.00119682	0.00032356
VSMC_inflamed	ENSG00000122025	FLT3	VSMC	0.737999	0.00123671	0.000339171
VSMC_inflamed	ENSG00000166851	PLK1	VSMC	0.662419	0.00123671	0.000341532
VSMC_inflamed	ENSG00000149201	CCDC81	VSMC	0.575663	0.00131524	0.000367045
VSMC_inflamed	ENSG00000118520	ARG1	VSMC	0.747307	0.00202359	0.000570607
VSMC_inflamed	ENSG00000133275	CSNK1G2	VSMC	0.48361	0.00209847	0.000597821
VSMC_inflamed	ENSG00000116717	GADD45A	VSMC	-0.359576	0.00225379	0.000648621
VSMC_inflamed	ENSG00000178726	THBD	VSMC	-0.409158	0.00246087	0.000715368
VSMC_inflamed	ENSG00000205108	FAM205A	VSMC	0.750255	0.00251369	0.00074086
VSMC_inflamed	ENSG00000136826	KLF4	VSMC	0.449664	0.00251369	0.000745339
VSMC_inflamed	ENSG00000216490	IFI30	VSMC	-0.661346	0.00271392	0.0008126
VSMC_inflamed	ENSG00000137959	IFI44L	VSMC	0.731901	0.0027178	0.00082166
VSMC_inflamed	ENSG00000141458	NPC1	VSMC	0.365635	0.00281249	0.000858464
VSMC_inflamed	ENSG00000162723	SLAMF9	VSMC	0.640336	0.00305337	0.000940865
VSMC_inflamed	ENSG00000173402	DAG1	VSMC	-0.447697	0.00310127	0.000964639
VSMC_inflamed	ENSG00000173991	TCAP	VSMC	0.88472	0.00314909	0.000988667
VSMC_inflamed	ENSG00000104518	GSDMD	VSMC	0.404237	0.00324204	0.00102727
VSMC_inflamed	ENSG00000140678	ITGAX	VSMC	0.540395	0.00395022	0.00127464
VSMC_inflamed	ENSG00000102174	PHEX	VSMC	0.685225	0.00395022	0.0012691
VSMC_inflamed	ENSG00000134376	CRB1	VSMC	0.67999	0.00420463	0.00136895
VSMC_inflamed	ENSG00000105650	PDE4C	VSMC	0.609973	0.00441259	0.00144949
VSMC_inflamed	ENSG00000156738	MS4A1	VSMC	0.668789	0.0044177	0.001464
VSMC_inflamed	ENSG00000109072	VTN	VSMC	0.79449	0.00468851	0.00156738
VSMC_inflamed	ENSG00000163600	ICOS	VSMC	0.645687	0.00501921	0.00169252
VSMC_inflamed	ENSG00000124813	RUNX2	VSMC	0.526878	0.00503578	0.00171275
VSMC_inflamed	ENSG00000163734	CXCL3	VSMC	0.675434	0.00519418	0.00178173
VSMC_inflamed	ENSG00000125966	MMP24	VSMC	0.661469	0.00552648	0.00191178
VSMC_inflamed	ENSG00000123836	PFKFB2	VSMC	0.479747	0.00576839	0.00201223
VSMC_inflamed	ENSG00000115008	IL1A	VSMC	0.574398	0.00619615	0.00217946
VSMC_inflamed	ENSG00000115596	WNT6	VSMC	1.31234	0.00659987	0.00234065
VSMC_inflamed	ENSG00000118217	ATF6	VSMC	-0.311921	0.00767845	0.00274549
VSMC_inflamed	ENSG00000121807	CCR2	VSMC	0.782914	0.00783028	0.0028453
VSMC_inflamed	ENSG00000143184	XCL1	VSMC	0.576709	0.00783028	0.0028353
VSMC_inflamed	ENSG00000170442	KRT86	VSMC	0.516754	0.00790814	0.00289659
VSMC_inflamed	ENSG00000174059	CD34	VSMC	-0.463039	0.00845886	0.00314748
VSMC_inflamed	ENSG00000197632	SERPINB2	VSMC	0.579919	0.00845886	0.0031373
VSMC_inflamed	ENSG00000169245	CXCL10	VSMC	0.538182	0.00922241	0.00348245
VSMC_inflamed	ENSG00000197385	ZNF860	VSMC	0.498483	0.00922241	0.00348521
VSMC_inflamed	ENSG00000163739	CXCL1	VSMC	0.564043	0.00972677	0.00373236
VSMC_inflamed	ENSG00000164764	SBSPON	VSMC	-0.502079	0.00972677	0.00371423
VSMC_inflamed	ENSG00000171611	PTCRA	VSMC	0.719527	0.00982589	0.00379896
VSMC_inflamed	ENSG00000204323	SMIM5	VSMC	0.675998	0.00990745	0.0038593
VSMC_inflamed	ENSG00000064652	SNX24	VSMC	0.321353	0.0115931	0.00454961
VSMC_inflamed	ENSG00000239672	NME1	VSMC	-0.337194	0.0130413	0.00515586
VSMC_inflamed	ENSG00000112062	MAPK14	VSMC	-0.291346	0.0135349	0.00539034
VSMC_inflamed	ENSG00000089127	OAS1	VSMC	0.472706	0.0139027	0.00557724
VSMC_inflamed	ENSG00000152402	GUCY1A2	VSMC	0.554786	0.016379	0.00661826
VSMC_inflamed	ENSG00000061656	SPAG4	VSMC	0.607936	0.0191596	0.0077975
VSMC_inflamed	ENSG00000182511	FES	VSMC	0.447328	0.0192215	0.00787858
VSMC_inflamed	ENSG00000140577	CRTC3	VSMC	-0.270015	0.0198238	0.0082025
VSMC_inflamed	ENSG00000111404	RERGL	VSMC	-0.523316	0.0198238	0.00824071
VSMC_inflamed	ENSG00000164045	CDC25A	VSMC	0.658756	0.020987	0.00878527
VSMC_inflamed	ENSG00000197919	IFNA1	VSMC	0.419701	0.0210787	0.0088849
VSMC_inflamed	ENSG00000145536	ADAMTS16	VSMC	0.641717	0.0222921	0.00946119
VSMC_inflamed	ENSG00000121797	CCRL2	VSMC	0.453716	0.0228045	0.00976083
VSMC_inflamed	ENSG00000109819	PPARGC1A	VSMC	0.473638	0.0228045	0.00981125
VSMC_inflamed	ENSG00000130477	UNC13A	VSMC	0.741115	0.0242714	0.0105129
VSMC_inflamed	ENSG00000134326	CMPK2	VSMC	0.521763	0.0257158	0.0112133
VSMC_inflamed	ENSG00000082014	SMARCD3	VSMC	-0.321904	0.0258959	0.0113671
VSMC_inflamed	ENSG00000167851	CD300A	VSMC	0.450005	0.0261637	0.0115607
VSMC_inflamed	ENSG00000147316	MCPH1	VSMC	0.304863	0.0261812	0.0116445
VSMC_inflamed	ENSG00000116191	RALGPS2	VSMC	0.513927	0.0264249	0.0118298
VSMC_inflamed	ENSG00000140945	CDH13	VSMC	-0.336202	0.0271792	0.0122465
VSMC_inflamed	ENSG00000175197	DDIT3	VSMC	0.337934	0.0275324	0.0124856
VSMC_inflamed	ENSG00000108700	CCL8	VSMC	0.521096	0.0304242	0.0139739
VSMC_inflamed	ENSG00000137441	FGFBP2	VSMC	0.667226	0.0304242	0.013943
VSMC_inflamed	ENSG00000134817	APLNR	VSMC	0.579781	0.0319382	0.0147621
VSMC_inflamed	ENSG00000139329	LUM	VSMC	-0.783146	0.0334352	0.0155512
VSMC_inflamed	ENSG00000186810	CXCR3	VSMC	0.702502	0.0340847	0.0160515
VSMC_inflamed	ENSG00000128815	WDFY4	VSMC	0.469617	0.0340847	0.0159772
VSMC_inflamed	ENSG00000147113	DIPK2B	VSMC	0.450095	0.0355538	0.0168467
VSMC_inflamed	ENSG00000147614	ATP6V0D2	VSMC	0.486071	0.0367439	0.0176243
VSMC_inflamed	ENSG00000172936	MYD88	VSMC	-0.307329	0.0367439	0.0175457
VSMC_inflamed	ENSG00000115977	AAK1	VSMC	0.249168	0.03676	0.0177388
VSMC_inflamed	ENSG00000026751	SLAMF7	VSMC	0.48187	0.0377968	0.018349
VSMC_inflamed	ENSG00000038945	MSR1	VSMC	-0.436954	0.0389818	0.0190376
VSMC_inflamed	ENSG00000160179	ABCG1	VSMC	0.424324	0.0399297	0.0196166
VSMC_inflamed	ENSG00000150337	FCGR1A	VSMC	0.358183	0.0417079	0.0206114
VSMC_inflamed	ENSG00000073060	SCARB1	VSMC	0.391182	0.043981	0.0218626
VSMC_inflamed	ENSG00000277632	CCL3	VSMC	0.553067	0.0461248	0.023148
VSMC_inflamed	ENSG00000169783	LINGO1	VSMC	0.45269	0.0461248	0.0231965
VSMC_inflamed	ENSG00000145386	CCNA2	VSMC	0.669449	0.0478151	0.0243038
VSMC_inflamed	ENSG00000107798	LIPA	VSMC	-0.231461	0.0478151	0.0243245
VSMC_inflamed	ENSG00000103811	CTSH	VSMC	-0.416099	0.0494919	0.0253214
VSMC_modul	ENSG00000164692	COL1A2	VSMC	-2.40266	1.57351e-19	4.57415e-22
VSMC_modul	ENSG00000130176	CNN1	VSMC	-2.92193	7.85641e-11	6.85152e-13
VSMC_modul	ENSG00000139329	LUM	VSMC	-4.75214	7.85641e-11	4.7512e-13
VSMC_modul	ENSG00000147614	ATP6V0D2	VSMC	3.08143	5.03025e-08	5.84913e-10
VSMC_modul	ENSG00000011465	DCN	VSMC	-3.22489	5.38114e-07	7.82142e-09
VSMC_modul	ENSG00000104899	AMH	VSMC	4.4856	5.40133e-07	9.42092e-09
VSMC_modul	ENSG00000115596	WNT6	VSMC	4.11537	1.20671e-06	2.45552e-08
VSMC_modul	ENSG00000124212	PTGIS	VSMC	1.05193	1.43561e-05	3.33862e-07
VSMC_modul	ENSG00000082781	ITGB5	VSMC	-1.41909	7.37503e-05	1.92951e-06
VSMC_modul	ENSG00000170962	PDGFD	VSMC	1.05935	7.61927e-05	2.2149e-06
VSMC_modul	ENSG00000100985	MMP9	VSMC	2.48392	0.000100672	3.21916e-06
VSMC_modul	ENSG00000075420	FNDC3B	VSMC	-1.39019	0.000167862	5.85566e-06
VSMC_modul	ENSG00000092009	CMA1	VSMC	2.77705	0.000209448	8.52406e-06
VSMC_modul	ENSG00000133392	MYH11	VSMC	-0.966815	0.000209448	8.22343e-06
VSMC_modul	ENSG00000106537	TSPAN13	VSMC	2.28489	0.000542682	2.36635e-05
VSMC_modul	ENSG00000154096	THY1	VSMC	-2.21396	0.000815863	3.85183e-05
VSMC_modul	ENSG00000172236	TPSAB1	VSMC	3.43205	0.000815863	4.03188e-05
VSMC_modul	ENSG00000178752	ERFE	VSMC	2.50592	0.000835651	4.37259e-05
VSMC_modul	ENSG00000091972	CD200	VSMC	-1.83347	0.000878794	4.8538e-05
VSMC_modul	ENSG00000150093	ITGB1	VSMC	-0.775761	0.00105376	6.27329e-05
VSMC_modul	ENSG00000061455	PRDM6	VSMC	1.18653	0.00105376	6.43281e-05
VSMC_modul	ENSG00000225556	C2CD4D	VSMC	2.5872	0.00107304	6.88185e-05
VSMC_modul	ENSG00000131981	LGALS3	VSMC	1.16962	0.00107304	7.1744e-05
VSMC_modul	ENSG00000135077	HAVCR2	VSMC	2.06447	0.00108356	7.55971e-05
VSMC_modul	ENSG00000012124	CD22	VSMC	2.26525	0.00109479	8.04626e-05
VSMC_modul	ENSG00000149257	SERPINH1	VSMC	-1.68626	0.00109479	8.27457e-05
VSMC_modul	ENSG00000145386	CCNA2	VSMC	2.35147	0.00132022	0.000103622
VSMC_modul	ENSG00000169604	ANTXR1	VSMC	-0.865101	0.00136069	0.000110754
VSMC_modul	ENSG00000149294	NCAM1	VSMC	1.77582	0.00183182	0.000154427
VSMC_modul	ENSG00000197992	CLEC9A	VSMC	1.83898	0.0022651	0.000197538
VSMC_modul	ENSG00000107796	ACTA2	VSMC	-0.601413	0.00240403	0.000216642
VSMC_modul	ENSG00000145536	ADAMTS16	VSMC	2.2931	0.00319324	0.000297046
VSMC_modul	ENSG00000113578	FGF1	VSMC	-1.72014	0.003785	0.00037139
VSMC_modul	ENSG00000157404	KIT	VSMC	1.87817	0.003785	0.000374099
VSMC_modul	ENSG00000171611	PTCRA	VSMC	2.21827	0.00387288	0.000394157
VSMC_modul	ENSG00000026751	SLAMF7	VSMC	1.82747	0.00387288	0.000405302
VSMC_modul	ENSG00000176083	ZNF683	VSMC	3.03384	0.00403919	0.000434448
VSMC_modul	ENSG00000044574	HSPA5	VSMC	-1.26943	0.00418494	0.00046229
VSMC_modul	ENSG00000224982	TMEM233	VSMC	1.905	0.00535653	0.000607282
VSMC_modul	ENSG00000197253	TPSB2	VSMC	2.72447	0.00651422	0.000757468
VSMC_modul	ENSG00000109819	PPARGC1A	VSMC	1.5552	0.00691636	0.000824334
VSMC_modul	ENSG00000249751	ECSCR	VSMC	2.008	0.00692516	0.000865645
VSMC_modul	ENSG00000037280	FLT4	VSMC	1.95917	0.00692516	0.000863804
VSMC_modul	ENSG00000095970	TREM2	VSMC	1.92289	0.0069504	0.000889004
VSMC_modul	ENSG00000112210	RAB23	VSMC	-1.23802	0.00710113	0.000928927
VSMC_modul	ENSG00000133246	PRAM1	VSMC	2.10182	0.00719593	0.00100408
VSMC_modul	ENSG00000224078	SNHG14	VSMC	-0.457236	0.00719593	0.000990614
VSMC_modul	ENSG00000169554	ZEB2	VSMC	0.852179	0.00719593	0.000968861
VSMC_modul	ENSG00000172399	MYOZ2	VSMC	-1.88831	0.00759729	0.00108217
VSMC_modul	ENSG00000115523	GNLY	VSMC	2.30977	0.00815737	0.00118566
VSMC_modul	ENSG00000186810	CXCR3	VSMC	2.26367	0.00871137	0.00131683
VSMC_modul	ENSG00000110799	VWF	VSMC	1.9173	0.00871137	0.00129918
VSMC_modul	ENSG00000051523	CYBA	VSMC	1.79979	0.0090709	0.00139755
VSMC_modul	ENSG00000121807	CCR2	VSMC	2.16334	0.00920593	0.00144545
VSMC_modul	ENSG00000128815	WDFY4	VSMC	1.77977	0.00920593	0.00147188
VSMC_modul	ENSG00000260325	HSPB9	VSMC	3.32179	0.00947866	0.00154304
VSMC_modul	ENSG00000143546	S100A8	VSMC	2.47607	0.00992768	0.00164499
VSMC_modul	ENSG00000179639	FCER1A	VSMC	1.80188	0.0102777	0.00173287
VSMC_modul	ENSG00000137441	FGFBP2	VSMC	1.96976	0.0108098	0.00185401
VSMC_modul	ENSG00000163072	NOSTRIN	VSMC	2.71629	0.0119398	0.00208252
VSMC_modul	ENSG00000174175	SELP	VSMC	1.69191	0.0122726	0.00217625
VSMC_modul	ENSG00000103490	PYCARD	VSMC	1.97576	0.0133373	0.00240381
VSMC_modul	ENSG00000116191	RALGPS2	VSMC	1.62681	0.0133879	0.00245185
VSMC_modul	ENSG00000102010	BMX	VSMC	1.73992	0.015074	0.00280447
VSMC_modul	ENSG00000118526	TCF21	VSMC	1.7491	0.0152302	0.00287779
VSMC_modul	ENSG00000134539	KLRD1	VSMC	1.64376	0.0155402	0.00298155
VSMC_modul	ENSG00000117525	F3	VSMC	-1.45628	0.0190601	0.00378684
VSMC_modul	ENSG00000125538	IL1B	VSMC	2.338	0.0190601	0.00381574
VSMC_modul	ENSG00000137693	YAP1	VSMC	-1.04524	0.0190601	0.00382309
VSMC_modul	ENSG00000163734	CXCL3	VSMC	1.66108	0.0198447	0.00403817
VSMC_modul	ENSG00000160179	ABCG1	VSMC	1.50127	0.0204729	0.0042255
VSMC_modul	ENSG00000179914	ITLN1	VSMC	1.85785	0.0205913	0.00430981
VSMC_modul	ENSG00000255221	CARD17	VSMC	2.00621	0.0219435	0.00484799
VSMC_modul	ENSG00000163600	ICOS	VSMC	1.5538	0.0219435	0.00479477
VSMC_modul	ENSG00000213809	KLRK1	VSMC	1.53975	0.0219435	0.00483826
VSMC_modul	ENSG00000134333	LDHA	VSMC	-0.667014	0.0219435	0.00484588
VSMC_modul	ENSG00000185666	SYN3	VSMC	1.65917	0.0228222	0.00510846
VSMC_modul	ENSG00000107798	LIPA	VSMC	1.09221	0.0249801	0.0056641
VSMC_modul	ENSG00000169508	GPR183	VSMC	1.42649	0.0289069	0.00694099
VSMC_modul	ENSG00000148773	MKI67	VSMC	1.5348	0.0289069	0.00697462
VSMC_modul	ENSG00000163220	S100A9	VSMC	1.60115	0.0289069	0.00683791
VSMC_modul	ENSG00000173991	TCAP	VSMC	1.97589	0.0289069	0.00689528
VSMC_modul	ENSG00000109072	VTN	VSMC	1.67379	0.0289069	0.0069495
VSMC_modul	ENSG00000277632	CCL3	VSMC	1.76191	0.0300196	0.00733038
VSMC_modul	ENSG00000106541	AGR2	VSMC	1.50389	0.031933	0.00807608
VSMC_modul	ENSG00000205108	FAM205A	VSMC	1.52869	0.031933	0.00801619
VSMC_modul	ENSG00000102174	PHEX	VSMC	1.59136	0.031933	0.00802822
VSMC_modul	ENSG00000134376	CRB1	VSMC	1.52973	0.0330246	0.00844815
VSMC_modul	ENSG00000150045	KLRF1	VSMC	1.59018	0.0345952	0.0089505
VSMC_modul	ENSG00000140932	CMTM2	VSMC	1.63902	0.0379526	0.0100398
VSMC_modul	ENSG00000131203	IDO1	VSMC	1.44499	0.0379526	0.0100291
VSMC_modul	ENSG00000129226	CD68	VSMC	1.03146	0.0386158	0.0104397
VSMC_modul	ENSG00000122025	FLT3	VSMC	1.51443	0.0386158	0.0103887
VSMC_modul	ENSG00000140545	MFGE8	VSMC	-1.0125	0.0416393	0.0113782
VSMC_modul	ENSG00000169245	CXCL10	VSMC	1.33947	0.0422621	0.0116712
VSMC_modul	ENSG00000115884	SDC1	VSMC	1.41538	0.0423014	0.011805
VSMC_modul	ENSG00000143153	ATP1B1	VSMC	1.05257	0.0423143	0.0119847
VSMC_modul	ENSG00000164045	CDC25A	VSMC	1.57789	0.0423143	0.0120547
VSMC_modul	ENSG00000105664	COMP	VSMC	-2.16189	0.0440781	0.0129415
VSMC_modul	ENSG00000149968	MMP3	VSMC	1.42055	0.0440781	0.0129039
VSMC_modul	ENSG00000072952	MRVI1	VSMC	-0.899137	0.0440781	0.0128052
VSMC_modul	ENSG00000120875	DUSP4	VSMC	1.49468	0.0451145	0.0135906
VSMC_modul	ENSG00000120278	PLEKHG1	VSMC	1.24752	0.0451145	0.0136393
VSMC_modul	ENSG00000198829	SUCNR1	VSMC	1.40417	0.0451145	0.0135211
VSMC_modul	ENSG00000081041	CXCL2	VSMC	1.82392	0.0462819	0.0141267
VSMC_modul	ENSG00000152402	GUCY1A2	VSMC	1.42435	0.0464221	0.0143045
VSMC_modul	ENSG00000163191	S100A11	VSMC	-0.764311	0.0479536	0.0149158
VSMC_modul	ENSG00000042493	CAPG	VSMC	1.40718	0.0493118	0.015625
VSMC_modul	ENSG00000166851	PLK1	VSMC	1.35271	0.0493118	0.0155617
EC_1	ENSG00000147113	DIPK2B	Endothelial	3.36218	3.55336e-22	1.03295e-24
EC_1	ENSG00000124212	PTGIS	Endothelial	-2.31957	4.11192e-21	2.39065e-23
EC_1	ENSG00000037280	FLT4	Endothelial	3.73861	2.75409e-16	2.40183e-18
EC_1	ENSG00000230590	FTX	Endothelial	1.52632	4.60703e-16	5.35701e-18
EC_1	ENSG00000120278	PLEKHG1	Endothelial	1.9444	2.61843e-14	3.80586e-16
EC_1	ENSG00000174175	SELP	Endothelial	-1.75011	8.48649e-13	1.4802e-14
EC_1	ENSG00000134817	APLNR	Endothelial	3.59442	2.34887e-12	4.77967e-14
EC_1	ENSG00000128052	KDR	Endothelial	2.90363	4.89815e-11	1.1391e-12
EC_1	ENSG00000136378	ADAMTS7	Endothelial	2.54858	1.91909e-10	5.02089e-12
EC_1	ENSG00000249669	CARMN	Endothelial	2.02615	3.06929e-10	9.12086e-12
EC_1	ENSG00000157404	KIT	Endothelial	2.55959	3.06929e-10	9.81459e-12
EC_1	ENSG00000225746	MEG8	Endothelial	1.63688	1.01588e-08	3.54377e-10
EC_1	ENSG00000107679	PLEKHA1	Endothelial	1.30084	1.30476e-08	4.93079e-10
EC_1	ENSG00000154096	THY1	Endothelial	2.18873	7.33891e-08	2.98677e-09
EC_1	ENSG00000178573	MAF	Endothelial	1.78613	1.30436e-07	5.68762e-09
EC_1	ENSG00000155011	DKK2	Endothelial	-1.72156	1.71023e-07	7.95456e-09
EC_1	ENSG00000117281	CD160	Endothelial	1.99345	1.75493e-07	9.29134e-09
EC_1	ENSG00000186074	CD300LF	Endothelial	2.20747	1.75493e-07	8.84959e-09
EC_1	ENSG00000136160	EDNRB	Endothelial	2.85416	1.75493e-07	9.69293e-09
EC_1	ENSG00000091972	CD200	Endothelial	1.80086	1.96988e-07	1.14528e-08
EC_1	ENSG00000224078	SNHG14	Endothelial	0.763258	8.53403e-07	5.20973e-08
EC_1	ENSG00000115008	IL1A	Endothelial	2.27192	1.03319e-06	6.60759e-08
EC_1	ENSG00000106537	TSPAN13	Endothelial	1.95906	1.05728e-06	7.06904e-08
EC_1	ENSG00000111981	ULBP1	Endothelial	1.79285	1.39525e-06	9.73428e-08
EC_1	ENSG00000148773	MKI67	Endothelial	2.35096	1.40331e-06	1.01985e-07
EC_1	ENSG00000163072	NOSTRIN	Endothelial	2.49411	1.95734e-06	1.47938e-07
EC_1	ENSG00000198901	PRC1	Endothelial	1.94847	2.34258e-06	1.83865e-07
EC_1	ENSG00000069431	ABCC9	Endothelial	2.2355	2.4773e-06	2.0164e-07
EC_1	ENSG00000091409	ITGA6	Endothelial	1.77741	2.84942e-06	2.40213e-07
EC_1	ENSG00000149257	SERPINH1	Endothelial	1.25419	3.06757e-06	2.67521e-07
EC_1	ENSG00000105650	PDE4C	Endothelial	2.46305	5.30393e-06	4.7797e-07
EC_1	ENSG00000197919	IFNA1	Endothelial	2.01182	5.34577e-06	4.97281e-07
EC_1	ENSG00000073060	SCARB1	Endothelial	2.11158	6.98747e-06	6.7031e-07
EC_1	ENSG00000111404	RERGL	Endothelial	1.87792	7.05695e-06	6.9749e-07
EC_1	ENSG00000068650	ATP11A	Endothelial	1.10584	1.00325e-05	1.04991e-06
EC_1	ENSG00000162771	FAM71A	Endothelial	2.59063	1.00325e-05	1.03466e-06
EC_1	ENSG00000184292	TACSTD2	Endothelial	1.79231	1.03339e-05	1.1115e-06
EC_1	ENSG00000102010	BMX	Endothelial	-1.47937	1.07608e-05	1.18869e-06
EC_1	ENSG00000149534	MS4A2	Endothelial	2.39042	1.18613e-05	1.34474e-06
EC_1	ENSG00000167851	CD300A	Endothelial	1.82667	1.21082e-05	1.4628e-06
EC_1	ENSG00000080854	IGSF9B	Endothelial	2.18429	1.21082e-05	1.41178e-06
EC_1	ENSG00000166851	PLK1	Endothelial	2.61043	1.21082e-05	1.47832e-06
EC_1	ENSG00000177455	CD19	Endothelial	2.39428	1.30203e-05	1.62754e-06
EC_1	ENSG00000081237	PTPRC	Endothelial	1.28123	1.36831e-05	1.75016e-06
EC_1	ENSG00000130202	NECTIN2	Endothelial	1.28045	1.42379e-05	1.86251e-06
EC_1	ENSG00000150636	CCDC102B	Endothelial	1.51772	1.439e-05	1.92424e-06
EC_1	ENSG00000084093	REST	Endothelial	1.27521	1.58924e-05	2.17134e-06
EC_1	ENSG00000160179	ABCG1	Endothelial	1.30083	1.66991e-05	2.33011e-06
EC_1	ENSG00000197385	ZNF860	Endothelial	1.83133	2.25729e-05	3.21533e-06
EC_1	ENSG00000224982	TMEM233	Endothelial	2.03713	2.62935e-05	3.82174e-06
EC_1	ENSG00000182326	C1S	Endothelial	-1.24819	3.28671e-05	4.87274e-06
EC_1	ENSG00000169783	LINGO1	Endothelial	1.89171	3.43922e-05	5.19882e-06
EC_1	ENSG00000168329	CX3CR1	Endothelial	1.86225	4.34384e-05	6.69254e-06
EC_1	ENSG00000139329	LUM	Endothelial	1.1233	4.39952e-05	6.90622e-06
EC_1	ENSG00000115523	GNLY	Endothelial	2.72217	4.89074e-05	7.8195e-06
EC_1	ENSG00000178404	CEP295NL	Endothelial	1.64857	5.44628e-05	8.86604e-06
EC_1	ENSG00000165899	OTOGL	Endothelial	1.93159	5.92967e-05	9.82532e-06
EC_1	ENSG00000143153	ATP1B1	Endothelial	1.29165	6.7386e-05	1.13616e-05
EC_1	ENSG00000197632	SERPINB2	Endothelial	2.21816	6.75391e-05	1.15837e-05
EC_1	ENSG00000133812	SBF2	Endothelial	0.964471	6.81739e-05	1.18908e-05
EC_1	ENSG00000181631	P2RY13	Endothelial	1.5711	7.99852e-05	1.43003e-05
EC_1	ENSG00000116690	PRG4	Endothelial	2.09502	7.99852e-05	1.45771e-05
EC_1	ENSG00000223501	VPS52	Endothelial	1.27475	7.99852e-05	1.46485e-05
EC_1	ENSG00000163751	CPA3	Endothelial	1.57423	8.02282e-05	1.52229e-05
EC_1	ENSG00000170323	FABP4	Endothelial	2.04362	8.02282e-05	1.49869e-05
EC_1	ENSG00000185666	SYN3	Endothelial	2.49128	8.02282e-05	1.53926e-05
EC_1	ENSG00000119772	DNMT3A	Endothelial	1.60376	8.35249e-05	1.62679e-05
EC_1	ENSG00000235244	DANT2	Endothelial	1.68468	8.87853e-05	1.75506e-05
EC_1	ENSG00000117525	F3	Endothelial	1.85576	9.06668e-05	1.81861e-05
EC_1	ENSG00000213809	KLRK1	Endothelial	1.77649	9.87209e-05	2.03755e-05
EC_1	ENSG00000102174	PHEX	Endothelial	2.15623	9.87209e-05	2.03683e-05
EC_1	ENSG00000112062	MAPK14	Endothelial	1.00157	0.000103186	2.17243e-05
EC_1	ENSG00000112033	PPARD	Endothelial	1.20572	0.000103186	2.1897e-05
EC_1	ENSG00000183160	TMEM119	Endothelial	1.98111	0.000104467	2.24726e-05
EC_1	ENSG00000113578	FGF1	Endothelial	1.36981	0.000106225	2.31595e-05
EC_1	ENSG00000104635	SLC39A14	Endothelial	1.13152	0.000107058	2.36522e-05
EC_1	ENSG00000075420	FNDC3B	Endothelial	0.743428	0.000108651	2.43202e-05
EC_1	ENSG00000185963	BICD2	Endothelial	1.19799	0.000117394	2.67142e-05
EC_1	ENSG00000157540	DYRK1A	Endothelial	0.912238	0.000117394	2.69597e-05
EC_1	ENSG00000152942	RAD17	Endothelial	1.19391	0.000144578	3.36227e-05
EC_1	ENSG00000179776	CDH5	Endothelial	0.850938	0.000146273	3.44421e-05
EC_1	ENSG00000203811	HIST2H3C	Endothelial	1.88044	0.000146528	3.53541e-05
EC_1	ENSG00000173757	STAT5B	Endothelial	0.8856	0.000146528	3.50352e-05
EC_1	ENSG00000162723	SLAMF9	Endothelial	1.89215	0.000158168	3.86224e-05
EC_1	ENSG00000149968	MMP3	Endothelial	1.97726	0.000173982	4.29897e-05
EC_1	ENSG00000149451	ADAM33	Endothelial	2.33794	0.000177224	4.48211e-05
EC_1	ENSG00000170476	MZB1	Endothelial	1.89468	0.000177224	4.45841e-05
EC_1	ENSG00000276085	CCL3L1	Endothelial	1.99086	0.000179824	4.60014e-05
EC_1	ENSG00000179914	ITLN1	Endothelial	-2.68637	0.000181438	4.69417e-05
EC_1	ENSG00000110799	VWF	Endothelial	-1.00289	0.000189645	4.96163e-05
EC_1	ENSG00000144218	AFF3	Endothelial	1.60244	0.000192874	5.12658e-05
EC_1	ENSG00000170525	PFKFB3	Endothelial	1.20415	0.000192874	5.15826e-05
EC_1	ENSG00000124813	RUNX2	Endothelial	1.76158	0.000206014	5.56957e-05
EC_1	ENSG00000130176	CNN1	Endothelial	1.6105	0.000233861	6.39038e-05
EC_1	ENSG00000134539	KLRD1	Endothelial	1.84072	0.000238245	6.57943e-05
EC_1	ENSG00000164077	MON1A	Endothelial	1.45639	0.000249655	6.96713e-05
EC_1	ENSG00000178607	ERN1	Endothelial	1.22866	0.000263609	7.43315e-05
EC_1	ENSG00000163600	ICOS	Endothelial	1.99854	0.000299761	8.5397e-05
EC_1	ENSG00000141458	NPC1	Endothelial	1.07578	0.000323191	9.30114e-05
EC_1	ENSG00000152402	GUCY1A2	Endothelial	1.45651	0.000363525	0.000105676
EC_1	ENSG00000116191	RALGPS2	Endothelial	1.4747	0.000384459	0.000112879
EC_1	ENSG00000140287	HDC	Endothelial	1.53904	0.000392626	0.000116418
EC_1	ENSG00000100014	SPECC1L	Endothelial	0.883182	0.000408315	0.000122257
EC_1	ENSG00000150045	KLRF1	Endothelial	2.01022	0.000412683	0.000124765
EC_1	ENSG00000109819	PPARGC1A	Endothelial	1.55279	0.000415874	0.000126938
EC_1	ENSG00000162772	ATF3	Endothelial	1.27139	0.000431676	0.000133027
EC_1	ENSG00000140577	CRTC3	Endothelial	0.980784	0.000431676	0.000134271
EC_1	ENSG00000122025	FLT3	Endothelial	1.85155	0.000545369	0.000171221
EC_1	ENSG00000128272	ATF4	Endothelial	0.706452	0.00058928	0.000189424
EC_1	ENSG00000135218	CD36	Endothelial	1.87168	0.00058928	0.000186996
EC_1	ENSG00000172037	LAMB2	Endothelial	0.817238	0.00058928	0.000190146
EC_1	ENSG00000145016	RUBCN	Endothelial	1.18153	0.000658286	0.000214326
EC_1	ENSG00000051180	RAD51	Endothelial	1.42125	0.000835501	0.000274452
EC_1	ENSG00000059377	TBXAS1	Endothelial	1.11405	0.000898574	0.000297783
EC_1	ENSG00000162493	PDPN	Endothelial	1.44549	0.000919273	0.000307315
EC_1	ENSG00000170442	KRT86	Endothelial	1.6099	0.00101861	0.000343485
EC_1	ENSG00000143184	XCL1	Endothelial	1.63809	0.00107925	0.000367069
EC_1	ENSG00000255221	CARD17	Endothelial	2.03963	0.00109812	0.000376682
EC_1	ENSG00000182511	FES	Endothelial	1.34766	0.00127209	0.000440054
EC_1	ENSG00000147316	MCPH1	Endothelial	1.3049	0.00128522	0.000448333
EC_1	ENSG00000198178	CLEC4C	Endothelial	1.68019	0.0013257	0.000466307
EC_1	ENSG00000163625	WDFY3	Endothelial	0.857652	0.00137444	0.000487448
EC_1	ENSG00000108700	CCL8	Endothelial	1.57223	0.00138073	0.00049369
EC_1	ENSG00000025423	HSD17B6	Endothelial	1.66884	0.00140911	0.000507934
EC_1	ENSG00000107863	ARHGAP21	Endothelial	0.702272	0.00142815	0.000518949
EC_1	ENSG00000134376	CRB1	Endothelial	1.52549	0.00155699	0.000570291
EC_1	ENSG00000116717	GADD45A	Endothelial	0.751733	0.00162812	0.000601079
EC_1	ENSG00000205108	FAM205A	Endothelial	1.57065	0.00165233	0.000614821
EC_1	ENSG00000137441	FGFBP2	Endothelial	2.08645	0.00171165	0.000641867
EC_1	ENSG00000180773	SLC36A4	Endothelial	1.66116	0.00185865	0.000702398
EC_1	ENSG00000128271	ADORA2A	Endothelial	1.25509	0.00189832	0.000734783
EC_1	ENSG00000196371	FUT4	Endothelial	1.32929	0.00189832	0.000739461
EC_1	ENSG00000175445	LPL	Endothelial	1.64763	0.00189832	0.000729444
EC_1	ENSG00000239672	NME1	Endothelial	0.838258	0.00189832	0.00073284
EC_1	ENSG00000171611	PTCRA	Endothelial	2.22285	0.00205545	0.000806646
EC_1	ENSG00000169554	ZEB2	Endothelial	0.689684	0.00222298	0.000878853
EC_1	ENSG00000109072	VTN	Endothelial	2.14104	0.00230589	0.000918334
EC_1	ENSG00000196547	MAN2A2	Endothelial	0.972421	0.00230617	0.000925151
EC_1	ENSG00000160201	U2AF1	Endothelial	0.5796	0.00233408	0.000943131
EC_1	ENSG00000106541	AGR2	Endothelial	1.29572	0.00237247	0.00096554
EC_1	ENSG00000096433	ITPR3	Endothelial	0.714591	0.00246681	0.00101111
EC_1	ENSG00000173391	OLR1	Endothelial	1.64946	0.00257728	0.00106388
EC_1	ENSG00000196396	PTPN1	Endothelial	0.775839	0.0026709	0.00111029
EC_1	ENSG00000164764	SBSPON	Endothelial	1.46732	0.00275945	0.00115512
EC_1	ENSG00000114491	UMPS	Endothelial	1.11254	0.0027825	0.00117286
EC_1	ENSG00000277734	TRAC	Endothelial	1.08904	0.00289646	0.00122931
EC_1	ENSG00000204345	CD300LD	Endothelial	1.43055	0.00327855	0.00140101
EC_1	ENSG00000117448	AKR1A1	Endothelial	0.782167	0.00328196	0.00142155
EC_1	ENSG00000149201	CCDC81	Endothelial	1.42606	0.00328196	0.00141617
EC_1	ENSG00000138617	PARP16	Endothelial	1.11073	0.00339173	0.00147895
EC_1	ENSG00000155366	RHOC	Endothelial	0.707211	0.003842	0.00168646
EC_1	ENSG00000108219	TSPAN14	Endothelial	0.646188	0.00392707	0.00173522
EC_1	ENSG00000188486	H2AFX	Endothelial	1.5575	0.00398393	0.00177192
EC_1	ENSG00000196549	MME	Endothelial	1.35434	0.00414434	0.00186736
EC_1	ENSG00000240849	TMEM189	Endothelial	0.950146	0.00414434	0.00186483
EC_1	ENSG00000104518	GSDMD	Endothelial	0.827411	0.00446719	0.00202582
EC_1	ENSG00000130477	UNC13A	Endothelial	2.00885	0.00448031	0.00204479
EC_1	ENSG00000133275	CSNK1G2	Endothelial	1.08093	0.00480271	0.0022059
EC_1	ENSG00000183091	NEB	Endothelial	1.46915	0.0048138	0.00222498
EC_1	ENSG00000137288	UQCC2	Endothelial	1.08282	0.00498704	0.00231955
EC_1	ENSG00000261609	GAN	Endothelial	1.34294	0.00521459	0.00244055
EC_1	ENSG00000008300	CELSR3	Endothelial	1.8686	0.00547131	0.00259251
EC_1	ENSG00000081041	CXCL2	Endothelial	-1.00863	0.00547131	0.002592
EC_1	ENSG00000172071	EIF2AK3	Endothelial	0.92583	0.00558006	0.00266026
EC_1	ENSG00000168259	DNAJC7	Endothelial	0.708197	0.00591687	0.0028613
EC_1	ENSG00000156738	MS4A1	Endothelial	1.39689	0.00591687	0.00285107
EC_1	ENSG00000089127	OAS1	Endothelial	0.974857	0.00591687	0.00287243
EC_1	ENSG00000197992	CLEC9A	Endothelial	1.52136	0.00612824	0.00299286
EC_1	ENSG00000163220	S100A9	Endothelial	1.11778	0.00623587	0.00306355
EC_1	ENSG00000092009	CMA1	Endothelial	1.85399	0.00645745	0.00319118
EC_1	ENSG00000170776	AKAP13	Endothelial	0.613576	0.00662375	0.00331177
EC_1	ENSG00000139719	VPS33A	Endothelial	0.975157	0.00662375	0.00331188
EC_1	ENSG00000118520	ARG1	Endothelial	1.42192	0.00689346	0.00346677
EC_1	ENSG00000064652	SNX24	Endothelial	0.760391	0.00761762	0.0038531
EC_1	ENSG00000121807	CCR2	Endothelial	1.66976	0.00804015	0.00409019
EC_1	ENSG00000164045	CDC25A	Endothelial	1.41876	0.0086266	0.00441361
EC_1	ENSG00000012124	CD22	Endothelial	1.64763	0.00882157	0.00456465
EC_1	ENSG00000122986	HVCN1	Endothelial	0.86878	0.00882157	0.00456216
EC_1	ENSG00000147614	ATP6V0D2	Endothelial	1.28608	0.00908191	0.00473211
EC_1	ENSG00000115884	SDC1	Endothelial	1.30471	0.00908191	0.00475216
EC_1	ENSG00000128815	WDFY4	Endothelial	1.04906	0.00921075	0.00484635
EC_1	ENSG00000169245	CXCL10	Endothelial	1.29281	0.00927816	0.00490879
EC_1	ENSG00000172613	RAD9A	Endothelial	1.10115	0.00995194	0.0052942
EC_1	ENSG00000114270	COL7A1	Endothelial	1.54576	0.010112	0.00540877
EC_1	ENSG00000183049	CAMK1D	Endothelial	0.838124	0.0103887	0.00558696
EC_1	ENSG00000150337	FCGR1A	Endothelial	0.858867	0.0109097	0.00589884
EC_1	ENSG00000095970	TREM2	Endothelial	1.47047	0.0110474	0.0060054
EC_1	ENSG00000117632	STMN1	Endothelial	0.607645	0.0114786	0.00627317
EC_1	ENSG00000173991	TCAP	Endothelial	2.07774	0.0123226	0.00677025
EC_1	ENSG00000019169	MARCO	Endothelial	1.71584	0.0124879	0.00689738
EC_1	ENSG00000078401	EDN1	Endothelial	-0.807229	0.012563	0.00697541
EC_1	ENSG00000062485	CS	Endothelial	0.607253	0.0132384	0.00738889
EC_1	ENSG00000204397	CARD16	Endothelial	0.713248	0.0134783	0.00760111
EC_1	ENSG00000204323	SMIM5	Endothelial	1.19358	0.0134783	0.0075881
EC_1	ENSG00000139613	SMARCC2	Endothelial	0.553838	0.0143485	0.0081753
EC_1	ENSG00000061656	SPAG4	Endothelial	1.19508	0.0143485	0.00815513
EC_1	ENSG00000134326	CMPK2	Endothelial	1.01645	0.014682	0.00840801
EC_1	ENSG00000158234	FAIM	Endothelial	1.00574	0.0147131	0.00846861
EC_1	ENSG00000160255	ITGB2	Endothelial	1.16494	0.0147237	0.00851751
EC_1	ENSG00000172399	MYOZ2	Endothelial	0.848285	0.0151789	0.00882494
EC_1	ENSG00000164171	ITGA2	Endothelial	0.892974	0.0153391	0.00896266
EC_1	ENSG00000203747	FCGR3A	Endothelial	0.758537	0.0160447	0.00942157
EC_1	ENSG00000260325	HSPB9	Endothelial	1.77128	0.0165692	0.00977773
EC_1	ENSG00000125538	IL1B	Endothelial	1.79064	0.0172517	0.0102307
EC_1	ENSG00000096717	SIRT1	Endothelial	0.801578	0.0176229	0.010502
EC_1	ENSG00000175197	DDIT3	Endothelial	0.871425	0.0197725	0.0118405
EC_1	ENSG00000205339	IPO7	Endothelial	0.435998	0.0210355	0.012658
EC_1	ENSG00000185745	IFIT1	Endothelial	0.785783	0.0227824	0.0137754
EC_1	ENSG00000105989	WNT2	Endothelial	1.30441	0.0237938	0.0144561
EC_1	ENSG00000121797	CCRL2	Endothelial	0.720052	0.0245506	0.0149974
EC_1	ENSG00000103490	PYCARD	Endothelial	1.46544	0.0245506	0.0150586
EC_1	ENSG00000051523	CYBA	Endothelial	1.1299	0.0260531	0.0162004
EC_1	ENSG00000178752	ERFE	Endothelial	1.97624	0.0260531	0.0161705
EC_1	ENSG00000169508	GPR183	Endothelial	0.997181	0.0260531	0.0162074
EC_1	ENSG00000178726	THBD	Endothelial	-0.43321	0.0265401	0.0165876
EC_1	ENSG00000118526	TCF21	Endothelial	1.27103	0.0274709	0.0172492
EC_1	ENSG00000167483	NIBAN3	Endothelial	1.00015	0.0290959	0.0183541
EC_1	ENSG00000106333	PCOLCE	Endothelial	0.959909	0.0295319	0.018715
EC_1	ENSG00000133246	PRAM1	Endothelial	1.29157	0.0295958	0.0188415
EC_1	ENSG00000186847	KRT14	Endothelial	0.861562	0.02967	0.018975
EC_1	ENSG00000170458	CD14	Endothelial	0.784408	0.0304842	0.0195843
EC_1	ENSG00000164430	CGAS	Endothelial	0.924173	0.0309387	0.0199662
EC_1	ENSG00000184731	FAM110C	Endothelial	1.46241	0.0313576	0.0203278
EC_1	ENSG00000109684	CLNK	Endothelial	1.19456	0.0315902	0.0205704
EC_1	ENSG00000165029	ABCA1	Endothelial	0.671316	0.0324086	0.0211975
EC_1	ENSG00000131981	LGALS3	Endothelial	-0.531081	0.0333826	0.0219316
EC_1	ENSG00000025434	NR1H3	Endothelial	0.79076	0.03478	0.0229507
EC_1	ENSG00000257335	MGAM	Endothelial	1.42538	0.0363158	0.0240698
EC_1	ENSG00000072952	MRVI1	Endothelial	0.790008	0.0363512	0.0241989
EC_1	ENSG00000135077	HAVCR2	Endothelial	1.1277	0.0375257	0.0250899
EC_1	ENSG00000140932	CMTM2	Endothelial	1.32785	0.0381992	0.0256512
EC_1	ENSG00000120875	DUSP4	Endothelial	0.932236	0.0385554	0.0260025
EC_1	ENSG00000027697	IFNGR1	Endothelial	0.491225	0.0387617	0.026364
EC_1	ENSG00000134321	RSAD2	Endothelial	0.647606	0.0387617	0.026367
EC_1	ENSG00000082781	ITGB5	Endothelial	-0.465856	0.0407803	0.0278861
EC_1	ENSG00000178467	P4HTM	Endothelial	0.825932	0.0407803	0.0279772
EC_1	ENSG00000073050	XRCC1	Endothelial	1.01565	0.041401	0.0285234
EC_1	ENSG00000136997	MYC	Endothelial	0.545903	0.0429548	0.0297187
EC_1	ENSG00000129226	CD68	Endothelial	-0.573748	0.0434447	0.030184
EC_1	ENSG00000106804	C5	Endothelial	0.759494	0.0440892	0.0307599
EC_1	ENSG00000117394	SLC2A1	Endothelial	0.731267	0.0460153	0.0322374
EC_1	ENSG00000137959	IFI44L	Endothelial	0.663458	0.0469681	0.0330415
EC_1	ENSG00000123836	PFKFB2	Endothelial	0.870764	0.04847	0.034239
EC_2	ENSG00000147113	DIPK2B	Endothelial	-3.36218	3.55337e-22	1.03296e-24
EC_2	ENSG00000124212	PTGIS	Endothelial	2.31958	4.1118e-21	2.39058e-23
EC_2	ENSG00000037280	FLT4	Endothelial	-3.73861	2.7541e-16	2.40183e-18
EC_2	ENSG00000230590	FTX	Endothelial	-1.52632	4.60706e-16	5.35705e-18
EC_2	ENSG00000120278	PLEKHG1	Endothelial	-1.9444	2.61845e-14	3.80589e-16
EC_2	ENSG00000174175	SELP	Endothelial	1.75011	8.4863e-13	1.48017e-14
EC_2	ENSG00000134817	APLNR	Endothelial	-3.59442	2.34887e-12	4.77968e-14
EC_2	ENSG00000128052	KDR	Endothelial	-2.90363	4.89815e-11	1.13911e-12
EC_2	ENSG00000136378	ADAMTS7	Endothelial	-2.54858	1.91909e-10	5.02088e-12
EC_2	ENSG00000249669	CARMN	Endothelial	-2.02615	3.06928e-10	9.12089e-12
EC_2	ENSG00000157404	KIT	Endothelial	-2.55959	3.06928e-10	9.81457e-12
EC_2	ENSG00000225746	MEG8	Endothelial	-1.63688	1.01588e-08	3.54378e-10
EC_2	ENSG00000107679	PLEKHA1	Endothelial	-1.30084	1.30477e-08	4.93081e-10
EC_2	ENSG00000154096	THY1	Endothelial	-2.18873	7.33893e-08	2.98678e-09
EC_2	ENSG00000178573	MAF	Endothelial	-1.78613	1.30437e-07	5.68764e-09
EC_2	ENSG00000155011	DKK2	Endothelial	1.72156	1.71022e-07	7.95449e-09
EC_2	ENSG00000117281	CD160	Endothelial	-1.99345	1.75494e-07	9.29134e-09
EC_2	ENSG00000186074	CD300LF	Endothelial	-2.20747	1.75494e-07	8.84959e-09
EC_2	ENSG00000136160	EDNRB	Endothelial	-2.85416	1.75494e-07	9.69301e-09
EC_2	ENSG00000091972	CD200	Endothelial	-1.80086	1.96988e-07	1.14528e-08
EC_2	ENSG00000224078	SNHG14	Endothelial	-0.763258	8.53408e-07	5.20976e-08
EC_2	ENSG00000115008	IL1A	Endothelial	-2.27192	1.03319e-06	6.60759e-08
EC_2	ENSG00000106537	TSPAN13	Endothelial	-1.95906	1.05728e-06	7.06903e-08
EC_2	ENSG00000111981	ULBP1	Endothelial	-1.79285	1.39525e-06	9.73429e-08
EC_2	ENSG00000148773	MKI67	Endothelial	-2.35096	1.40331e-06	1.01985e-07
EC_2	ENSG00000163072	NOSTRIN	Endothelial	-2.49411	1.95733e-06	1.47937e-07
EC_2	ENSG00000198901	PRC1	Endothelial	-1.94847	2.34258e-06	1.83865e-07
EC_2	ENSG00000069431	ABCC9	Endothelial	-2.23549	2.4773e-06	2.01641e-07
EC_2	ENSG00000091409	ITGA6	Endothelial	-1.77741	2.84943e-06	2.40214e-07
EC_2	ENSG00000149257	SERPINH1	Endothelial	-1.25419	3.06758e-06	2.67522e-07
EC_2	ENSG00000105650	PDE4C	Endothelial	-2.46305	5.30392e-06	4.7797e-07
EC_2	ENSG00000197919	IFNA1	Endothelial	-2.01182	5.34577e-06	4.97281e-07
EC_2	ENSG00000073060	SCARB1	Endothelial	-2.11158	6.98746e-06	6.70309e-07
EC_2	ENSG00000111404	RERGL	Endothelial	-1.87792	7.05695e-06	6.9749e-07
EC_2	ENSG00000068650	ATP11A	Endothelial	-1.10584	1.00325e-05	1.04991e-06
EC_2	ENSG00000162771	FAM71A	Endothelial	-2.59063	1.00325e-05	1.03465e-06
EC_2	ENSG00000184292	TACSTD2	Endothelial	-1.79231	1.03339e-05	1.1115e-06
EC_2	ENSG00000102010	BMX	Endothelial	1.47937	1.07607e-05	1.18869e-06
EC_2	ENSG00000149534	MS4A2	Endothelial	-2.39042	1.18613e-05	1.34474e-06
EC_2	ENSG00000167851	CD300A	Endothelial	-1.82667	1.21081e-05	1.46281e-06
EC_2	ENSG00000080854	IGSF9B	Endothelial	-2.18429	1.21081e-05	1.41178e-06
EC_2	ENSG00000166851	PLK1	Endothelial	-2.61043	1.21081e-05	1.47832e-06
EC_2	ENSG00000177455	CD19	Endothelial	-2.39428	1.30202e-05	1.62753e-06
EC_2	ENSG00000081237	PTPRC	Endothelial	-1.28123	1.36831e-05	1.75016e-06
EC_2	ENSG00000130202	NECTIN2	Endothelial	-1.28045	1.42379e-05	1.86252e-06
EC_2	ENSG00000150636	CCDC102B	Endothelial	-1.51771	1.439e-05	1.92424e-06
EC_2	ENSG00000084093	REST	Endothelial	-1.27521	1.58924e-05	2.17135e-06
EC_2	ENSG00000160179	ABCG1	Endothelial	-1.30083	1.66992e-05	2.33012e-06
EC_2	ENSG00000197385	ZNF860	Endothelial	-1.83133	2.25729e-05	3.21532e-06
EC_2	ENSG00000224982	TMEM233	Endothelial	-2.03713	2.62935e-05	3.82173e-06
EC_2	ENSG00000182326	C1S	Endothelial	1.24819	3.28668e-05	4.8727e-06
EC_2	ENSG00000169783	LINGO1	Endothelial	-1.89171	3.43921e-05	5.19881e-06
EC_2	ENSG00000168329	CX3CR1	Endothelial	-1.86225	4.34384e-05	6.69254e-06
EC_2	ENSG00000139329	LUM	Endothelial	-1.1233	4.39954e-05	6.90626e-06
EC_2	ENSG00000115523	GNLY	Endothelial	-2.72217	4.89072e-05	7.81947e-06
EC_2	ENSG00000178404	CEP295NL	Endothelial	-1.64857	5.44627e-05	8.86602e-06
EC_2	ENSG00000165899	OTOGL	Endothelial	-1.93159	5.92966e-05	9.82532e-06
EC_2	ENSG00000143153	ATP1B1	Endothelial	-1.29165	6.73861e-05	1.13616e-05
EC_2	ENSG00000197632	SERPINB2	Endothelial	-2.21816	6.75391e-05	1.15837e-05
EC_2	ENSG00000133812	SBF2	Endothelial	-0.964471	6.8174e-05	1.18908e-05
EC_2	ENSG00000181631	P2RY13	Endothelial	-1.5711	7.99854e-05	1.43003e-05
EC_2	ENSG00000116690	PRG4	Endothelial	-2.09502	7.99854e-05	1.4577e-05
EC_2	ENSG00000223501	VPS52	Endothelial	-1.27475	7.99854e-05	1.46485e-05
EC_2	ENSG00000163751	CPA3	Endothelial	-1.57423	8.02279e-05	1.52229e-05
EC_2	ENSG00000170323	FABP4	Endothelial	-2.04362	8.02279e-05	1.49869e-05
EC_2	ENSG00000185666	SYN3	Endothelial	-2.49128	8.02279e-05	1.53926e-05
EC_2	ENSG00000119772	DNMT3A	Endothelial	-1.60376	8.3525e-05	1.62679e-05
EC_2	ENSG00000235244	DANT2	Endothelial	-1.68468	8.87854e-05	1.75506e-05
EC_2	ENSG00000117525	F3	Endothelial	-1.85576	9.06669e-05	1.81861e-05
EC_2	ENSG00000213809	KLRK1	Endothelial	-1.77649	9.87209e-05	2.03755e-05
EC_2	ENSG00000102174	PHEX	Endothelial	-2.15623	9.87209e-05	2.03683e-05
EC_2	ENSG00000112062	MAPK14	Endothelial	-1.00157	0.000103186	2.17244e-05
EC_2	ENSG00000112033	PPARD	Endothelial	-1.20572	0.000103186	2.18971e-05
EC_2	ENSG00000183160	TMEM119	Endothelial	-1.98111	0.000104467	2.24727e-05
EC_2	ENSG00000113578	FGF1	Endothelial	-1.36981	0.000106225	2.31595e-05
EC_2	ENSG00000104635	SLC39A14	Endothelial	-1.13152	0.000107058	2.36523e-05
EC_2	ENSG00000075420	FNDC3B	Endothelial	-0.743428	0.000108652	2.43203e-05
EC_2	ENSG00000185963	BICD2	Endothelial	-1.19799	0.000117395	2.67143e-05
EC_2	ENSG00000157540	DYRK1A	Endothelial	-0.912237	0.000117395	2.69598e-05
EC_2	ENSG00000152942	RAD17	Endothelial	-1.19391	0.000144578	3.36228e-05
EC_2	ENSG00000179776	CDH5	Endothelial	-0.850938	0.000146273	3.44422e-05
EC_2	ENSG00000203811	HIST2H3C	Endothelial	-1.88044	0.000146528	3.53541e-05
EC_2	ENSG00000173757	STAT5B	Endothelial	-0.8856	0.000146528	3.50353e-05
EC_2	ENSG00000162723	SLAMF9	Endothelial	-1.89215	0.000158168	3.86223e-05
EC_2	ENSG00000149968	MMP3	Endothelial	-1.97726	0.000173981	4.29895e-05
EC_2	ENSG00000149451	ADAM33	Endothelial	-2.33794	0.000177224	4.48211e-05
EC_2	ENSG00000170476	MZB1	Endothelial	-1.89468	0.000177224	4.4584e-05
EC_2	ENSG00000276085	CCL3L1	Endothelial	-1.99086	0.000179824	4.60014e-05
EC_2	ENSG00000179914	ITLN1	Endothelial	2.68638	0.000181433	4.69405e-05
EC_2	ENSG00000110799	VWF	Endothelial	1.00289	0.000189643	4.9616e-05
EC_2	ENSG00000144218	AFF3	Endothelial	-1.60244	0.000192874	5.12658e-05
EC_2	ENSG00000170525	PFKFB3	Endothelial	-1.20415	0.000192874	5.15826e-05
EC_2	ENSG00000124813	RUNX2	Endothelial	-1.76158	0.000206014	5.56957e-05
EC_2	ENSG00000130176	CNN1	Endothelial	-1.6105	0.000233861	6.39038e-05
EC_2	ENSG00000134539	KLRD1	Endothelial	-1.84072	0.000238245	6.57943e-05
EC_2	ENSG00000164077	MON1A	Endothelial	-1.45639	0.000249655	6.96713e-05
EC_2	ENSG00000178607	ERN1	Endothelial	-1.22866	0.000263609	7.43317e-05
EC_2	ENSG00000163600	ICOS	Endothelial	-1.99854	0.00029976	8.53967e-05
EC_2	ENSG00000141458	NPC1	Endothelial	-1.07578	0.000323191	9.30114e-05
EC_2	ENSG00000152402	GUCY1A2	Endothelial	-1.45651	0.000363525	0.000105676
EC_2	ENSG00000116191	RALGPS2	Endothelial	-1.4747	0.000384459	0.000112879
EC_2	ENSG00000140287	HDC	Endothelial	-1.53904	0.000392626	0.000116418
EC_2	ENSG00000100014	SPECC1L	Endothelial	-0.883182	0.000408316	0.000122257
EC_2	ENSG00000150045	KLRF1	Endothelial	-2.01022	0.000412682	0.000124764
EC_2	ENSG00000109819	PPARGC1A	Endothelial	-1.55279	0.000415874	0.000126938
EC_2	ENSG00000162772	ATF3	Endothelial	-1.27139	0.000431677	0.000133027
EC_2	ENSG00000140577	CRTC3	Endothelial	-0.980784	0.000431677	0.000134272
EC_2	ENSG00000122025	FLT3	Endothelial	-1.85155	0.000545369	0.00017122
EC_2	ENSG00000128272	ATF4	Endothelial	-0.706452	0.000589282	0.000189425
EC_2	ENSG00000135218	CD36	Endothelial	-1.87168	0.000589282	0.000186996
EC_2	ENSG00000172037	LAMB2	Endothelial	-0.817238	0.000589282	0.000190146
EC_2	ENSG00000145016	RUBCN	Endothelial	-1.18153	0.000658287	0.000214326
EC_2	ENSG00000051180	RAD51	Endothelial	-1.42125	0.0008355	0.000274452
EC_2	ENSG00000059377	TBXAS1	Endothelial	-1.11405	0.000898574	0.000297783
EC_2	ENSG00000162493	PDPN	Endothelial	-1.44548	0.000919273	0.000307315
EC_2	ENSG00000170442	KRT86	Endothelial	-1.6099	0.00101861	0.000343484
EC_2	ENSG00000143184	XCL1	Endothelial	-1.63809	0.00107925	0.000367069
EC_2	ENSG00000255221	CARD17	Endothelial	-2.03963	0.00109812	0.000376682
EC_2	ENSG00000182511	FES	Endothelial	-1.34766	0.00127209	0.000440054
EC_2	ENSG00000147316	MCPH1	Endothelial	-1.3049	0.00128522	0.000448334
EC_2	ENSG00000198178	CLEC4C	Endothelial	-1.68019	0.00132569	0.000466305
EC_2	ENSG00000163625	WDFY3	Endothelial	-0.857652	0.00137445	0.000487449
EC_2	ENSG00000108700	CCL8	Endothelial	-1.57223	0.00138073	0.00049369
EC_2	ENSG00000025423	HSD17B6	Endothelial	-1.66884	0.00140911	0.000507934
EC_2	ENSG00000107863	ARHGAP21	Endothelial	-0.702272	0.00142815	0.00051895
EC_2	ENSG00000134376	CRB1	Endothelial	-1.52549	0.00155699	0.000570291
EC_2	ENSG00000116717	GADD45A	Endothelial	-0.751732	0.00162812	0.00060108
EC_2	ENSG00000205108	FAM205A	Endothelial	-1.57065	0.00165233	0.000614821
EC_2	ENSG00000137441	FGFBP2	Endothelial	-2.08645	0.00171164	0.000641864
EC_2	ENSG00000180773	SLC36A4	Endothelial	-1.66116	0.00185865	0.000702398
EC_2	ENSG00000128271	ADORA2A	Endothelial	-1.25509	0.00189832	0.000734782
EC_2	ENSG00000196371	FUT4	Endothelial	-1.32929	0.00189832	0.00073946
EC_2	ENSG00000175445	LPL	Endothelial	-1.64763	0.00189832	0.000729444
EC_2	ENSG00000239672	NME1	Endothelial	-0.838258	0.00189832	0.000732841
EC_2	ENSG00000171611	PTCRA	Endothelial	-2.22285	0.00205545	0.000806644
EC_2	ENSG00000169554	ZEB2	Endothelial	-0.689684	0.00222299	0.000878856
EC_2	ENSG00000109072	VTN	Endothelial	-2.14104	0.00230589	0.000918333
EC_2	ENSG00000196547	MAN2A2	Endothelial	-0.97242	0.00230618	0.000925152
EC_2	ENSG00000160201	U2AF1	Endothelial	-0.5796	0.00233408	0.000943132
EC_2	ENSG00000106541	AGR2	Endothelial	-1.29572	0.00237247	0.00096554
EC_2	ENSG00000096433	ITPR3	Endothelial	-0.714591	0.00246682	0.00101111
EC_2	ENSG00000173391	OLR1	Endothelial	-1.64946	0.00257728	0.00106388
EC_2	ENSG00000196396	PTPN1	Endothelial	-0.775838	0.0026709	0.00111029
EC_2	ENSG00000164764	SBSPON	Endothelial	-1.46732	0.00275945	0.00115512
EC_2	ENSG00000114491	UMPS	Endothelial	-1.11254	0.00278251	0.00117286
EC_2	ENSG00000277734	TRAC	Endothelial	-1.08904	0.00289646	0.00122931
EC_2	ENSG00000204345	CD300LD	Endothelial	-1.43055	0.00327855	0.00140101
EC_2	ENSG00000117448	AKR1A1	Endothelial	-0.782167	0.00328196	0.00142155
EC_2	ENSG00000149201	CCDC81	Endothelial	-1.42606	0.00328196	0.00141617
EC_2	ENSG00000138617	PARP16	Endothelial	-1.11073	0.00339174	0.00147895
EC_2	ENSG00000155366	RHOC	Endothelial	-0.707211	0.00384201	0.00168646
EC_2	ENSG00000108219	TSPAN14	Endothelial	-0.646188	0.00392709	0.00173522
EC_2	ENSG00000188486	H2AFX	Endothelial	-1.5575	0.00398393	0.00177192
EC_2	ENSG00000196549	MME	Endothelial	-1.35434	0.00414434	0.00186736
EC_2	ENSG00000240849	TMEM189	Endothelial	-0.950146	0.00414434	0.00186484
EC_2	ENSG00000104518	GSDMD	Endothelial	-0.82741	0.0044672	0.00202582
EC_2	ENSG00000130477	UNC13A	Endothelial	-2.00885	0.00448029	0.00204478
EC_2	ENSG00000133275	CSNK1G2	Endothelial	-1.08093	0.00480272	0.0022059
EC_2	ENSG00000183091	NEB	Endothelial	-1.46915	0.0048138	0.00222498
EC_2	ENSG00000137288	UQCC2	Endothelial	-1.08282	0.00498705	0.00231956
EC_2	ENSG00000261609	GAN	Endothelial	-1.34294	0.00521459	0.00244055
EC_2	ENSG00000008300	CELSR3	Endothelial	-1.8686	0.0054713	0.00259251
EC_2	ENSG00000081041	CXCL2	Endothelial	1.00863	0.0054713	0.00259199
EC_2	ENSG00000172071	EIF2AK3	Endothelial	-0.92583	0.00558006	0.00266026
EC_2	ENSG00000168259	DNAJC7	Endothelial	-0.708197	0.00591687	0.00286131
EC_2	ENSG00000156738	MS4A1	Endothelial	-1.39689	0.00591687	0.00285107
EC_2	ENSG00000089127	OAS1	Endothelial	-0.974857	0.00591687	0.00287244
EC_2	ENSG00000197992	CLEC9A	Endothelial	-1.52136	0.00612823	0.00299286
EC_2	ENSG00000163220	S100A9	Endothelial	-1.11778	0.00623585	0.00306354
EC_2	ENSG00000092009	CMA1	Endothelial	-1.85399	0.00645742	0.00319117
EC_2	ENSG00000170776	AKAP13	Endothelial	-0.613576	0.00662376	0.00331177
EC_2	ENSG00000139719	VPS33A	Endothelial	-0.975157	0.00662376	0.00331188
EC_2	ENSG00000118520	ARG1	Endothelial	-1.42192	0.00689345	0.00346676
EC_2	ENSG00000064652	SNX24	Endothelial	-0.760391	0.00761763	0.00385311
EC_2	ENSG00000121807	CCR2	Endothelial	-1.66976	0.00804014	0.00409019
EC_2	ENSG00000164045	CDC25A	Endothelial	-1.41876	0.0086266	0.00441361
EC_2	ENSG00000012124	CD22	Endothelial	-1.64763	0.00882156	0.00456465
EC_2	ENSG00000122986	HVCN1	Endothelial	-0.86878	0.00882156	0.00456217
EC_2	ENSG00000147614	ATP6V0D2	Endothelial	-1.28607	0.00908191	0.00473211
EC_2	ENSG00000115884	SDC1	Endothelial	-1.30471	0.00908191	0.00475216
EC_2	ENSG00000128815	WDFY4	Endothelial	-1.04906	0.00921076	0.00484636
EC_2	ENSG00000169245	CXCL10	Endothelial	-1.29281	0.00927815	0.00490879
EC_2	ENSG00000172613	RAD9A	Endothelial	-1.10115	0.00995191	0.00529419
EC_2	ENSG00000114270	COL7A1	Endothelial	-1.54576	0.010112	0.00540875
EC_2	ENSG00000183049	CAMK1D	Endothelial	-0.838124	0.0103888	0.00558698
EC_2	ENSG00000150337	FCGR1A	Endothelial	-0.858867	0.0109097	0.00589885
EC_2	ENSG00000095970	TREM2	Endothelial	-1.47047	0.0110474	0.00600539
EC_2	ENSG00000117632	STMN1	Endothelial	-0.607645	0.0114786	0.00627318
EC_2	ENSG00000173991	TCAP	Endothelial	-2.07774	0.0123225	0.00677021
EC_2	ENSG00000019169	MARCO	Endothelial	-1.71584	0.0124878	0.00689735
EC_2	ENSG00000078401	EDN1	Endothelial	0.807229	0.012563	0.00697538
EC_2	ENSG00000062485	CS	Endothelial	-0.607253	0.0132385	0.00738891
EC_2	ENSG00000204397	CARD16	Endothelial	-0.713248	0.0134783	0.00760113
EC_2	ENSG00000204323	SMIM5	Endothelial	-1.19358	0.0134783	0.00758809
EC_2	ENSG00000139613	SMARCC2	Endothelial	-0.553838	0.0143485	0.00817531
EC_2	ENSG00000061656	SPAG4	Endothelial	-1.19508	0.0143485	0.00815512
EC_2	ENSG00000134326	CMPK2	Endothelial	-1.01645	0.014682	0.00840803
EC_2	ENSG00000158234	FAIM	Endothelial	-1.00574	0.0147131	0.00846862
EC_2	ENSG00000160255	ITGB2	Endothelial	-1.16494	0.0147238	0.00851752
EC_2	ENSG00000172399	MYOZ2	Endothelial	-0.848285	0.0151789	0.00882495
EC_2	ENSG00000164171	ITGA2	Endothelial	-0.892974	0.0153391	0.00896267
EC_2	ENSG00000203747	FCGR3A	Endothelial	-0.758537	0.0160447	0.00942157
EC_2	ENSG00000260325	HSPB9	Endothelial	-1.77128	0.0165691	0.00977768
EC_2	ENSG00000125538	IL1B	Endothelial	-1.79064	0.0172517	0.0102307
EC_2	ENSG00000096717	SIRT1	Endothelial	-0.801578	0.0176229	0.010502
EC_2	ENSG00000175197	DDIT3	Endothelial	-0.871424	0.0197725	0.0118405
EC_2	ENSG00000205339	IPO7	Endothelial	-0.435998	0.0210356	0.012658
EC_2	ENSG00000185745	IFIT1	Endothelial	-0.785782	0.0227825	0.0137754
EC_2	ENSG00000105989	WNT2	Endothelial	-1.30441	0.0237938	0.0144561
EC_2	ENSG00000121797	CCRL2	Endothelial	-0.720052	0.0245505	0.0149974
EC_2	ENSG00000103490	PYCARD	Endothelial	-1.46544	0.0245505	0.0150586
EC_2	ENSG00000051523	CYBA	Endothelial	-1.1299	0.026053	0.0162004
EC_2	ENSG00000178752	ERFE	Endothelial	-1.97624	0.026053	0.0161704
EC_2	ENSG00000169508	GPR183	Endothelial	-0.997181	0.026053	0.0162074
EC_2	ENSG00000178726	THBD	Endothelial	0.43321	0.0265401	0.0165875
EC_2	ENSG00000118526	TCF21	Endothelial	-1.27103	0.0274709	0.0172491
EC_2	ENSG00000167483	NIBAN3	Endothelial	-1.00015	0.0290959	0.0183541
EC_2	ENSG00000106333	PCOLCE	Endothelial	-0.959909	0.0295319	0.018715
EC_2	ENSG00000133246	PRAM1	Endothelial	-1.29157	0.0295958	0.0188415
EC_2	ENSG00000186847	KRT14	Endothelial	-0.861563	0.0296699	0.018975
EC_2	ENSG00000170458	CD14	Endothelial	-0.784408	0.0304842	0.0195843
EC_2	ENSG00000164430	CGAS	Endothelial	-0.924173	0.0309387	0.0199662
EC_2	ENSG00000184731	FAM110C	Endothelial	-1.46241	0.0313575	0.0203277
EC_2	ENSG00000109684	CLNK	Endothelial	-1.19456	0.0315901	0.0205703
EC_2	ENSG00000165029	ABCA1	Endothelial	-0.671316	0.0324087	0.0211975
EC_2	ENSG00000131981	LGALS3	Endothelial	0.531082	0.0333825	0.0219315
EC_2	ENSG00000025434	NR1H3	Endothelial	-0.79076	0.03478	0.0229507
EC_2	ENSG00000257335	MGAM	Endothelial	-1.42538	0.0363158	0.0240697
EC_2	ENSG00000072952	MRVI1	Endothelial	-0.790008	0.0363512	0.0241989
EC_2	ENSG00000135077	HAVCR2	Endothelial	-1.1277	0.0375256	0.0250898
EC_2	ENSG00000140932	CMTM2	Endothelial	-1.32785	0.0381992	0.0256512
EC_2	ENSG00000120875	DUSP4	Endothelial	-0.932236	0.0385554	0.0260025
EC_2	ENSG00000027697	IFNGR1	Endothelial	-0.491225	0.0387618	0.0263641
EC_2	ENSG00000134321	RSAD2	Endothelial	-0.647605	0.0387618	0.026367
EC_2	ENSG00000082781	ITGB5	Endothelial	0.465856	0.0407803	0.027886
EC_2	ENSG00000178467	P4HTM	Endothelial	-0.825932	0.0407803	0.0279772
EC_2	ENSG00000073050	XRCC1	Endothelial	-1.01565	0.041401	0.0285234
EC_2	ENSG00000136997	MYC	Endothelial	-0.545903	0.0429548	0.0297187
EC_2	ENSG00000129226	CD68	Endothelial	0.573748	0.0434447	0.0301839
EC_2	ENSG00000106804	C5	Endothelial	-0.759494	0.0440892	0.0307599
EC_2	ENSG00000117394	SLC2A1	Endothelial	-0.731267	0.0460153	0.0322375
EC_2	ENSG00000137959	IFI44L	Endothelial	-0.663458	0.0469682	0.0330416
EC_2	ENSG00000123836	PFKFB2	Endothelial	-0.870763	0.04847	0.034239
Mac_C1Q	ENSG00000108700	CCL8	Macrophage	1.9641	1.43817e-27	4.18073e-30
Mac_C1Q	ENSG00000216490	IFI30	Macrophage	-1.55913	3.78884e-27	2.20281e-29
Mac_C1Q	ENSG00000131981	LGALS3	Macrophage	-1.72266	1.62709e-23	1.41897e-25
Mac_C1Q	ENSG00000168329	CX3CR1	Macrophage	2.27988	9.82472e-21	1.14241e-22
Mac_C1Q	ENSG00000117450	PRDX1	Macrophage	-1.2451	1.90113e-20	2.76327e-22
Mac_C1Q	ENSG00000178573	MAF	Macrophage	0.831593	2.86444e-19	4.99611e-21
Mac_C1Q	ENSG00000100985	MMP9	Macrophage	-4.16523	2.86106e-18	5.82192e-20
Mac_C1Q	ENSG00000224078	SNHG14	Macrophage	1.20597	5.5065e-17	1.28058e-18
Mac_C1Q	ENSG00000107798	LIPA	Macrophage	-1.31806	7.7823e-17	2.03607e-18
Mac_C1Q	ENSG00000042493	CAPG	Macrophage	-1.42023	1.05082e-16	3.05472e-18
Mac_C1Q	ENSG00000163734	CXCL3	Macrophage	1.42211	1.44436e-15	4.61859e-17
Mac_C1Q	ENSG00000118785	SPP1	Macrophage	-2.69922	1.86858e-15	6.5183e-17
Mac_C1Q	ENSG00000277632	CCL3	Macrophage	1.29382	1.06746e-14	4.03399e-16
Mac_C1Q	ENSG00000019169	MARCO	Macrophage	-2.82553	1.65312e-14	6.72781e-16
Mac_C1Q	ENSG00000183160	TMEM119	Macrophage	1.56531	1.99308e-14	8.69077e-16
Mac_C1Q	ENSG00000051523	CYBA	Macrophage	1.39699	2.06195e-13	9.59048e-15
Mac_C1Q	ENSG00000143546	S100A8	Macrophage	-3.36742	2.73229e-13	1.35026e-14
Mac_C1Q	ENSG00000163220	S100A9	Macrophage	-2.24237	2.82891e-13	1.48024e-14
Mac_C1Q	ENSG00000230590	FTX	Macrophage	0.980091	3.46716e-13	1.915e-14
Mac_C1Q	ENSG00000163191	S100A11	Macrophage	-1.30447	9.47072e-13	5.50623e-14
Mac_C1Q	ENSG00000178404	CEP295NL	Macrophage	1.33984	1.14099e-12	6.96532e-14
Mac_C1Q	ENSG00000150337	FCGR1A	Macrophage	1.0285	3.11492e-12	1.9921e-13
Mac_C1Q	ENSG00000135218	CD36	Macrophage	-2.90976	9.01066e-12	6.02457e-13
Mac_C1Q	ENSG00000123836	PFKFB2	Macrophage	1.05623	1.90235e-11	1.32722e-12
Mac_C1Q	ENSG00000276085	CCL3L1	Macrophage	1.20592	2.45387e-10	1.78334e-11
Mac_C1Q	ENSG00000097033	SH3GLB1	Macrophage	-0.806456	5.13625e-10	3.88205e-11
Mac_C1Q	ENSG00000175445	LPL	Macrophage	-1.67291	2.01615e-09	1.58244e-10
Mac_C1Q	ENSG00000034510	TMSB10	Macrophage	-1.02892	2.04703e-09	1.66618e-10
Mac_C1Q	ENSG00000182511	FES	Macrophage	1.12524	8.93195e-09	8.04914e-10
Mac_C1Q	ENSG00000037280	FLT4	Macrophage	1.68005	8.93195e-09	7.86416e-10
Mac_C1Q	ENSG00000196230	TUBB	Macrophage	-0.83656	8.93195e-09	7.84572e-10
Mac_C1Q	ENSG00000129226	CD68	Macrophage	-1.04955	9.96253e-09	9.48944e-10
Mac_C1Q	ENSG00000185666	SYN3	Macrophage	1.7892	9.96253e-09	9.55708e-10
Mac_C1Q	ENSG00000169245	CXCL10	Macrophage	2.17057	1.61553e-08	1.59674e-09
Mac_C1Q	ENSG00000044574	HSPA5	Macrophage	-1.02079	2.18432e-08	2.22242e-09
Mac_C1Q	ENSG00000150093	ITGB1	Macrophage	-1.02768	3.81647e-08	3.99398e-09
Mac_C1Q	ENSG00000225746	MEG8	Macrophage	1.13861	4.19333e-08	4.51026e-09
Mac_C1Q	ENSG00000134333	LDHA	Macrophage	-1.20924	7.41954e-08	8.196e-09
Mac_C1Q	ENSG00000136378	ADAMTS7	Macrophage	1.42577	1.2329e-07	1.39776e-08
Mac_C1Q	ENSG00000173991	TCAP	Macrophage	2.16796	1.42995e-07	1.66274e-08
Mac_C1Q	ENSG00000203811	HIST2H3C	Macrophage	1.27076	1.62117e-07	1.9322e-08
Mac_C1Q	ENSG00000196975	ANXA4	Macrophage	-0.890767	2.51507e-07	3.07072e-08
Mac_C1Q	ENSG00000163739	CXCL1	Macrophage	1.19359	4.84505e-07	6.05632e-08
Mac_C1Q	ENSG00000134376	CRB1	Macrophage	1.54148	4.8489e-07	6.20208e-08
Mac_C1Q	ENSG00000163625	WDFY3	Macrophage	0.660065	9.07155e-07	1.18669e-07
Mac_C1Q	ENSG00000181631	P2RY13	Macrophage	0.981778	1.15792e-06	1.54838e-07
Mac_C1Q	ENSG00000170458	CD14	Macrophage	0.531223	1.57379e-06	2.15023e-07
Mac_C1Q	ENSG00000160255	ITGB2	Macrophage	-0.83514	1.61311e-06	2.25086e-07
Mac_C1Q	ENSG00000129595	EPB41L4A	Macrophage	1.2341	2.33606e-06	3.32873e-07
Mac_C1Q	ENSG00000140287	HDC	Macrophage	1.03549	2.33606e-06	3.46334e-07
Mac_C1Q	ENSG00000118640	VAMP8	Macrophage	-0.628211	2.33606e-06	3.44257e-07
Mac_C1Q	ENSG00000106804	C5	Macrophage	0.995955	2.39815e-06	3.62511e-07
Mac_C1Q	ENSG00000185963	BICD2	Macrophage	0.652114	2.50122e-06	3.85362e-07
Mac_C1Q	ENSG00000128052	KDR	Macrophage	1.16998	2.71647e-06	4.26423e-07
Mac_C1Q	ENSG00000103811	CTSH	Macrophage	-0.64513	3.2924e-06	5.26402e-07
Mac_C1Q	ENSG00000082781	ITGB5	Macrophage	-0.84574	3.39125e-06	5.52064e-07
Mac_C1Q	ENSG00000166825	ANPEP	Macrophage	-2.02525	5.63553e-06	9.33794e-07
Mac_C1Q	ENSG00000115008	IL1A	Macrophage	1.1695	6.44616e-06	1.08685e-06
Mac_C1Q	ENSG00000059377	TBXAS1	Macrophage	0.597348	6.65823e-06	1.14196e-06
Mac_C1Q	ENSG00000204323	SMIM5	Macrophage	1.3254	7.34595e-06	1.28127e-06
Mac_C1Q	ENSG00000146648	EGFR	Macrophage	1.07585	7.92149e-06	1.40468e-06
Mac_C1Q	ENSG00000109072	VTN	Macrophage	1.3812	8.49321e-06	1.53075e-06
Mac_C1Q	ENSG00000147614	ATP6V0D2	Macrophage	-1.46041	9.79062e-06	1.79305e-06
Mac_C1Q	ENSG00000172613	RAD9A	Macrophage	1.05584	9.9137e-06	1.84441e-06
Mac_C1Q	ENSG00000204345	CD300LD	Macrophage	1.27765	1.63844e-05	3.09588e-06
Mac_C1Q	ENSG00000136826	KLF4	Macrophage	0.880982	1.79676e-05	3.44727e-06
Mac_C1Q	ENSG00000171611	PTCRA	Macrophage	1.08704	1.87899e-05	3.65965e-06
Mac_C1Q	ENSG00000169783	LINGO1	Macrophage	1.23694	2.28046e-05	4.50788e-06
Mac_C1Q	ENSG00000157404	KIT	Macrophage	1.0648	3.25556e-05	6.53004e-06
Mac_C1Q	ENSG00000205108	FAM205A	Macrophage	1.22477	3.26877e-05	6.65156e-06
Mac_C1Q	ENSG00000120278	PLEKHG1	Macrophage	1.00425	3.29369e-05	6.79803e-06
Mac_C1Q	ENSG00000010278	CD9	Macrophage	-0.85255	3.65007e-05	7.63969e-06
Mac_C1Q	ENSG00000069431	ABCC9	Macrophage	1.1651	3.66695e-05	7.7816e-06
Mac_C1Q	ENSG00000025423	HSD17B6	Macrophage	1.13654	3.83122e-05	8.24157e-06
Mac_C1Q	ENSG00000178752	ERFE	Macrophage	1.3938	4.58393e-05	9.99403e-06
Mac_C1Q	ENSG00000140932	CMTM2	Macrophage	1.32989	5.88421e-05	1.3e-05
Mac_C1Q	ENSG00000184584	TMEM173	Macrophage	0.641052	7.28462e-05	1.63057e-05
Mac_C1Q	ENSG00000249669	CARMN	Macrophage	0.916531	7.92688e-05	1.79737e-05
Mac_C1Q	ENSG00000128271	ADORA2A	Macrophage	1.0742	8.98869e-05	2.06426e-05
Mac_C1Q	ENSG00000198178	CLEC4C	Macrophage	1.12549	0.000104185	2.4229e-05
Mac_C1Q	ENSG00000145016	RUBCN	Macrophage	0.675576	0.000105468	2.51387e-05
Mac_C1Q	ENSG00000197632	SERPINB2	Macrophage	1.10886	0.000105468	2.51407e-05
Mac_C1Q	ENSG00000150636	CCDC102B	Macrophage	0.987932	0.000106587	2.57172e-05
Mac_C1Q	ENSG00000162771	FAM71A	Macrophage	1.07266	0.000108807	2.65692e-05
Mac_C1Q	ENSG00000114270	COL7A1	Macrophage	1.10336	0.00017373	4.34325e-05
Mac_C1Q	ENSG00000119772	DNMT3A	Macrophage	0.688187	0.00017373	4.32823e-05
Mac_C1Q	ENSG00000149534	MS4A2	Macrophage	0.961062	0.000179184	4.5317e-05
Mac_C1Q	ENSG00000261609	GAN	Macrophage	1.11427	0.000203498	5.26491e-05
Mac_C1Q	ENSG00000111404	RERGL	Macrophage	0.960002	0.000203498	5.25167e-05
Mac_C1Q	ENSG00000144218	AFF3	Macrophage	1.02809	0.00020941	5.47875e-05
Mac_C1Q	ENSG00000139219	COL2A1	Macrophage	1.25159	0.000226053	5.97988e-05
Mac_C1Q	ENSG00000260325	HSPB9	Macrophage	1.6943	0.000233554	6.2462e-05
Mac_C1Q	ENSG00000147113	DIPK2B	Macrophage	1.04119	0.000246509	6.66435e-05
Mac_C1Q	ENSG00000073756	PTGS2	Macrophage	0.813448	0.00025217	6.89069e-05
Mac_C1Q	ENSG00000203747	FCGR3A	Macrophage	0.670792	0.000265609	7.33512e-05
Mac_C1Q	ENSG00000025434	NR1H3	Macrophage	-0.86466	0.000295693	8.25189e-05
Mac_C1Q	ENSG00000170323	FABP4	Macrophage	-1.87165	0.000301097	8.49024e-05
Mac_C1Q	ENSG00000156738	MS4A1	Macrophage	0.964529	0.000407874	0.000116197
Mac_C1Q	ENSG00000179776	CDH5	Macrophage	0.9429	0.000567695	0.000163377
Mac_C1Q	ENSG00000149201	CCDC81	Macrophage	1.02278	0.000580917	0.000168871
Mac_C1Q	ENSG00000172399	MYOZ2	Macrophage	0.914205	0.000590387	0.00017334
Mac_C1Q	ENSG00000117281	CD160	Macrophage	0.867935	0.000599364	0.000177718
Mac_C1Q	ENSG00000184292	TACSTD2	Macrophage	1.03492	0.000707541	0.000211851
Mac_C1Q	ENSG00000147316	MCPH1	Macrophage	0.603066	0.000707582	0.00021392
Mac_C1Q	ENSG00000008300	CELSR3	Macrophage	1.01208	0.000721688	0.000220283
Mac_C1Q	ENSG00000129038	LOXL1	Macrophage	1.13454	0.000748353	0.000230597
Mac_C1Q	ENSG00000149968	MMP3	Macrophage	0.866262	0.000940878	0.000292657
Mac_C1Q	ENSG00000183091	NEB	Macrophage	0.949208	0.000959579	0.000301263
Mac_C1Q	ENSG00000134109	EDEM1	Macrophage	-0.51206	0.000969894	0.000307321
Mac_C1Q	ENSG00000197992	CLEC9A	Macrophage	0.978956	0.00101517	0.000324619
Mac_C1Q	ENSG00000145536	ADAMTS16	Macrophage	1.09214	0.00101907	0.000328828
Mac_C1Q	ENSG00000080854	IGSF9B	Macrophage	1.05654	0.00102572	0.000333955
Mac_C1Q	ENSG00000142166	IFNAR1	Macrophage	-0.479946	0.00106651	0.000350335
Mac_C1Q	ENSG00000113578	FGF1	Macrophage	0.885541	0.00109531	0.00036298
Mac_C1Q	ENSG00000104899	AMH	Macrophage	2.15591	0.00109724	0.00036681
Mac_C1Q	ENSG00000224982	TMEM233	Macrophage	1.02204	0.00110222	0.000371677
Mac_C1Q	ENSG00000184731	FAM110C	Macrophage	1.40321	0.00112415	0.000382342
Mac_C1Q	ENSG00000149451	ADAM33	Macrophage	1.02319	0.00138857	0.000476311
Mac_C1Q	ENSG00000100014	SPECC1L	Macrophage	0.488906	0.00153407	0.000530682
Mac_C1Q	ENSG00000163751	CPA3	Macrophage	0.789594	0.00159727	0.000564729
Mac_C1Q	ENSG00000148773	MKI67	Macrophage	-1.28104	0.00159727	0.000562814
Mac_C1Q	ENSG00000169554	ZEB2	Macrophage	-0.270769	0.00159727	0.000566472
Mac_C1Q	ENSG00000152942	RAD17	Macrophage	0.616665	0.00160827	0.000575051
Mac_C1Q	ENSG00000134539	KLRD1	Macrophage	0.993524	0.00172782	0.000622821
Mac_C1Q	ENSG00000197385	ZNF860	Macrophage	0.922358	0.00183779	0.000667803
Mac_C1Q	ENSG00000185745	IFIT1	Macrophage	1.01976	0.00201447	0.000743714
Mac_C1Q	ENSG00000136869	TLR4	Macrophage	0.323719	0.00201447	0.000740903
Mac_C1Q	ENSG00000172936	MYD88	Macrophage	-0.363293	0.00214143	0.00079681
Mac_C1Q	ENSG00000111981	ULBP1	Macrophage	0.858034	0.00226585	0.000849695
Mac_C1Q	ENSG00000170442	KRT86	Macrophage	0.941854	0.00228431	0.000863258
Mac_C1Q	ENSG00000122679	RAMP3	Macrophage	1.02139	0.00230787	0.00087887
Mac_C1Q	ENSG00000187446	CHP1	Macrophage	-0.420556	0.00232648	0.00089272
Mac_C1Q	ENSG00000091972	CD200	Macrophage	1.02108	0.00254178	0.000982722
Mac_C1Q	ENSG00000168610	STAT3	Macrophage	-0.352637	0.00255012	0.000993363
Mac_C1Q	ENSG00000164867	NOS3	Macrophage	0.892517	0.00273086	0.00107964
Mac_C1Q	ENSG00000130477	UNC13A	Macrophage	1.16736	0.00273086	0.00107857
Mac_C1Q	ENSG00000117394	SLC2A1	Macrophage	-1.22167	0.00295024	0.00117495
Mac_C1Q	ENSG00000165899	OTOGL	Macrophage	0.938597	0.00305788	0.00122671
Mac_C1Q	ENSG00000162390	ACOT11	Macrophage	0.833839	0.00332516	0.0013436
Mac_C1Q	ENSG00000112033	PPARD	Macrophage	0.528863	0.00337262	0.00137258
Mac_C1Q	ENSG00000114491	UMPS	Macrophage	0.61192	0.00387817	0.0015896
Mac_C1Q	ENSG00000213809	KLRK1	Macrophage	0.697542	0.00411603	0.00169906
Mac_C1Q	ENSG00000134321	RSAD2	Macrophage	0.909023	0.0043063	0.00179012
Mac_C1Q	ENSG00000106541	AGR2	Macrophage	0.744515	0.0047039	0.00196908
Mac_C1Q	ENSG00000235244	DANT2	Macrophage	0.831898	0.00484873	0.00205328
Mac_C1Q	ENSG00000128815	WDFY4	Macrophage	0.382398	0.00484873	0.00205789
Mac_C1Q	ENSG00000134326	CMPK2	Macrophage	0.705973	0.00507427	0.00217518
Mac_C1Q	ENSG00000149294	NCAM1	Macrophage	0.706506	0.00507427	0.00218311
Mac_C1Q	ENSG00000105329	TGFB1	Macrophage	-0.571471	0.0051022	0.00220996
Mac_C1Q	ENSG00000133275	CSNK1G2	Macrophage	0.54061	0.00517643	0.00225716
Mac_C1Q	ENSG00000106546	AHR	Macrophage	-0.444562	0.00522905	0.00229531
Mac_C1Q	ENSG00000105650	PDE4C	Macrophage	0.905381	0.00559666	0.00247294
Mac_C1Q	ENSG00000143184	XCL1	Macrophage	0.782022	0.00567949	0.00252605
Mac_C1Q	ENSG00000115718	PROC	Macrophage	0.964073	0.00568218	0.00254377
Mac_C1Q	ENSG00000249751	ECSCR	Macrophage	0.929149	0.00568245	0.00256041
Mac_C1Q	ENSG00000140577	CRTC3	Macrophage	0.415791	0.00619362	0.00280874
Mac_C1Q	ENSG00000081041	CXCL2	Macrophage	0.622581	0.00633638	0.0028919
Mac_C1Q	ENSG00000257335	MGAM	Macrophage	0.852956	0.00636681	0.00292429
Mac_C1Q	ENSG00000177455	CD19	Macrophage	1.24374	0.00687453	0.00317747
Mac_C1Q	ENSG00000150045	KLRF1	Macrophage	0.901662	0.00688319	0.00320148
Mac_C1Q	ENSG00000051180	RAD51	Macrophage	0.708734	0.00716358	0.00336051
Mac_C1Q	ENSG00000115596	WNT6	Macrophage	1.60324	0.00716358	0.00337355
Mac_C1Q	ENSG00000160179	ABCG1	Macrophage	0.367826	0.00758184	0.0036146
Mac_C1Q	ENSG00000118520	ARG1	Macrophage	0.784198	0.00758184	0.00359287
Mac_C1Q	ENSG00000027697	IFNGR1	Macrophage	0.349567	0.00860609	0.00412792
Mac_C1Q	ENSG00000170525	PFKFB3	Macrophage	0.313487	0.0091398	0.00441048
Mac_C1Q	ENSG00000081237	PTPRC	Macrophage	0.281063	0.00961274	0.00466665
Mac_C1Q	ENSG00000137959	IFI44L	Macrophage	1.0291	0.0123558	0.00603425
Mac_C1Q	ENSG00000223501	VPS52	Macrophage	0.423421	0.0142991	0.00702487
Mac_C1Q	ENSG00000178607	ERN1	Macrophage	0.530326	0.0149358	0.00738108
Mac_C1Q	ENSG00000107679	PLEKHA1	Macrophage	0.351874	0.0150649	0.00748868
Mac_C1Q	ENSG00000186810	CXCR3	Macrophage	1.11664	0.0150802	0.00754008
Mac_C1Q	ENSG00000164077	MON1A	Macrophage	0.654318	0.0154096	0.00779437
Mac_C1Q	ENSG00000116191	RALGPS2	Macrophage	0.685887	0.0154096	0.00778631
Mac_C1Q	ENSG00000133392	MYH11	Macrophage	0.719898	0.0166031	0.00844637
Mac_C1Q	ENSG00000158234	FAIM	Macrophage	-0.707013	0.0173811	0.00889266
Mac_C1Q	ENSG00000137693	YAP1	Macrophage	0.617292	0.0175366	0.0090232
Mac_C1Q	ENSG00000196549	MME	Macrophage	-1.18267	0.0177684	0.0091941
Mac_C1Q	ENSG00000163877	SNIP1	Macrophage	0.649483	0.0183979	0.00957331
Mac_C1Q	ENSG00000116690	PRG4	Macrophage	0.654005	0.0187454	0.00980863
Mac_C1Q	ENSG00000163600	ICOS	Macrophage	0.69706	0.0193659	0.0101896
Mac_C1Q	ENSG00000122986	HVCN1	Macrophage	0.357679	0.0199906	0.0105764
Mac_C1Q	ENSG00000104635	SLC39A14	Macrophage	0.752003	0.0204138	0.0108597
Mac_C1Q	ENSG00000133812	SBF2	Macrophage	0.302136	0.0228222	0.0122072
Mac_C1Q	ENSG00000130202	NECTIN2	Macrophage	0.427445	0.0237782	0.0127877
Mac_C1Q	ENSG00000255221	CARD17	Macrophage	0.683451	0.0260066	0.0140617
Mac_C1Q	ENSG00000164692	COL1A2	Macrophage	0.355634	0.0260688	0.0141711
Mac_C1Q	ENSG00000175197	DDIT3	Macrophage	0.360342	0.026274	0.0143591
Mac_C1Q	ENSG00000118217	ATF6	Macrophage	0.260691	0.0266363	0.0146345
Mac_C1Q	ENSG00000104518	GSDMD	Macrophage	0.340965	0.0277031	0.0153011
Mac_C1Q	ENSG00000135480	KRT7	Macrophage	0.670396	0.0287841	0.0159819
Mac_C1Q	ENSG00000241852	C8orf58	Macrophage	0.683309	0.0298165	0.0166418
Mac_C1Q	ENSG00000157540	DYRK1A	Macrophage	0.31962	0.0306912	0.0172192
Mac_C1Q	ENSG00000239672	NME1	Macrophage	-0.425738	0.0332933	0.0187758
Mac_C1Q	ENSG00000137441	FGFBP2	Macrophage	0.81009	0.0344321	0.0195182
Mac_C1Q	ENSG00000026751	SLAMF7	Macrophage	-0.605633	0.0348521	0.0198576
Mac_C1Q	ENSG00000164764	SBSPON	Macrophage	0.757152	0.0352905	0.0202099
Mac_C1Q	ENSG00000130176	CNN1	Macrophage	0.623854	0.0396192	0.0228041
Mac_C1Q	ENSG00000197919	IFNA1	Macrophage	0.666522	0.040687	0.023537
Mac_C1Q	ENSG00000061455	PRDM6	Macrophage	0.564614	0.0417522	0.0242746
Mac_C1Q	ENSG00000196547	MAN2A2	Macrophage	0.366953	0.0420959	0.0245967
Mac_C1Q	ENSG00000140945	CDH13	Macrophage	0.469915	0.0427462	0.025101
Mac_C1Q	ENSG00000149257	SERPINH1	Macrophage	0.37644	0.0432312	0.0255114
Mac_C1Q	ENSG00000183049	CAMK1D	Macrophage	0.435084	0.0454081	0.026928
Mac_C1Q	ENSG00000109684	CLNK	Macrophage	0.634963	0.0488223	0.0290947
Mac_HMOX1	ENSG00000118785	SPP1	Macrophage	-3.75952	7.86349e-30	2.33338e-32
Mac_HMOX1	ENSG00000018280	SLC11A1	Macrophage	-1.73698	5.03823e-25	2.99005e-27
Mac_HMOX1	ENSG00000162493	PDPN	Macrophage	-1.18176	1.14646e-10	1.02059e-12
Mac_HMOX1	ENSG00000073060	SCARB1	Macrophage	1.03073	1.22899e-10	1.45874e-12
Mac_HMOX1	ENSG00000178726	THBD	Macrophage	-0.897156	2.33437e-10	3.46345e-12
Mac_HMOX1	ENSG00000277632	CCL3	Macrophage	-1.16557	9.40144e-10	1.67385e-11
Mac_HMOX1	ENSG00000117525	F3	Macrophage	-1.75274	1.58155e-09	3.28512e-11
Mac_HMOX1	ENSG00000108700	CCL8	Macrophage	-1.17265	4.14929e-08	9.84995e-10
Mac_HMOX1	ENSG00000148773	MKI67	Macrophage	-1.70017	5.95541e-08	1.70832e-09
Mac_HMOX1	ENSG00000117450	PRDX1	Macrophage	0.523595	5.95541e-08	1.76718e-09
Mac_HMOX1	ENSG00000136997	MYC	Macrophage	-0.845287	1.64556e-07	5.37127e-09
Mac_HMOX1	ENSG00000075420	FNDC3B	Macrophage	-0.669235	2.42964e-07	8.65154e-09
Mac_HMOX1	ENSG00000276085	CCL3L1	Macrophage	-1.03279	4.13677e-07	1.59579e-08
Mac_HMOX1	ENSG00000134333	LDHA	Macrophage	-0.933638	5.23448e-07	2.17456e-08
Mac_HMOX1	ENSG00000140678	ITGAX	Macrophage	-0.668536	5.74239e-07	2.55596e-08
Mac_HMOX1	ENSG00000166825	ANPEP	Macrophage	-1.82109	7.57923e-07	3.59845e-08
Mac_HMOX1	ENSG00000117448	AKR1A1	Macrophage	0.309653	9.3154e-07	4.69916e-08
Mac_HMOX1	ENSG00000198901	PRC1	Macrophage	-1.0933	1.48643e-06	7.93937e-08
Mac_HMOX1	ENSG00000183160	TMEM119	Macrophage	-0.882071	1.7737e-06	1.00001e-07
Mac_HMOX1	ENSG00000105664	COMP	Macrophage	-1.41442	4.64998e-06	2.75963e-07
Mac_HMOX1	ENSG00000124762	CDKN1A	Macrophage	-0.805218	4.69355e-06	2.92477e-07
Mac_HMOX1	ENSG00000155366	RHOC	Macrophage	-0.772141	4.96329e-06	3.24013e-07
Mac_HMOX1	ENSG00000169245	CXCL10	Macrophage	-1.39452	7.29538e-06	4.97904e-07
Mac_HMOX1	ENSG00000216490	IFI30	Macrophage	0.506952	8.7976e-06	6.26536e-07
Mac_HMOX1	ENSG00000125538	IL1B	Macrophage	-1.58979	9.62198e-06	7.13797e-07
Mac_HMOX1	ENSG00000051180	RAD51	Macrophage	-0.887684	1.09114e-05	8.41829e-07
Mac_HMOX1	ENSG00000162390	ACOT11	Macrophage	-0.908465	1.44381e-05	1.15676e-06
Mac_HMOX1	ENSG00000131981	LGALS3	Macrophage	0.886656	3.34502e-05	2.77924e-06
Mac_HMOX1	ENSG00000143546	S100A8	Macrophage	-2.53371	4.84369e-05	4.16816e-06
Mac_HMOX1	ENSG00000118640	VAMP8	Macrophage	0.281746	4.85258e-05	4.31981e-06
Mac_HMOX1	ENSG00000107798	LIPA	Macrophage	0.735191	4.94422e-05	4.5481e-06
Mac_HMOX1	ENSG00000162723	SLAMF9	Macrophage	-1.5903	6.61917e-05	6.28527e-06
Mac_HMOX1	ENSG00000012124	CD22	Macrophage	0.910772	0.000113438	1.14448e-05
Mac_HMOX1	ENSG00000136869	TLR4	Macrophage	0.329845	0.000113438	1.11401e-05
Mac_HMOX1	ENSG00000160255	ITGB2	Macrophage	-0.425919	0.000128404	1.33358e-05
Mac_HMOX1	ENSG00000026751	SLAMF7	Macrophage	0.872168	0.000141569	1.51231e-05
Mac_HMOX1	ENSG00000082781	ITGB5	Macrophage	-0.678211	0.000176893	1.94215e-05
Mac_HMOX1	ENSG00000172399	MYOZ2	Macrophage	-1.3415	0.000186934	2.10786e-05
Mac_HMOX1	ENSG00000186074	CD300LF	Macrophage	0.810732	0.000191674	2.21819e-05
Mac_HMOX1	ENSG00000175445	LPL	Macrophage	-1.01308	0.000223843	2.65689e-05
Mac_HMOX1	ENSG00000128272	ATF4	Macrophage	-0.324456	0.000322984	3.92948e-05
Mac_HMOX1	ENSG00000100985	MMP9	Macrophage	-2.47023	0.000354012	4.41202e-05
Mac_HMOX1	ENSG00000224078	SNHG14	Macrophage	-0.521802	0.000511201	6.52274e-05
Mac_HMOX1	ENSG00000163734	CXCL3	Macrophage	-0.769494	0.000661204	8.63293e-05
Mac_HMOX1	ENSG00000106546	AHR	Macrophage	0.491865	0.000710616	9.48893e-05
Mac_HMOX1	ENSG00000173402	DAG1	Macrophage	0.589252	0.000750903	0.000102497
Mac_HMOX1	ENSG00000162772	ATF3	Macrophage	-0.912569	0.000840884	0.000117275
Mac_HMOX1	ENSG00000168329	CX3CR1	Macrophage	-1.01681	0.00133565	0.000190241
Mac_HMOX1	ENSG00000130176	CNN1	Macrophage	-0.795121	0.00224265	0.000326082
Mac_HMOX1	ENSG00000179639	FCER1A	Macrophage	0.949211	0.00226253	0.000342401
Mac_HMOX1	ENSG00000100219	XBP1	Macrophage	0.458811	0.00226253	0.000340964
Mac_HMOX1	ENSG00000143153	ATP1B1	Macrophage	0.425185	0.00247463	0.000381842
Mac_HMOX1	ENSG00000204397	CARD16	Macrophage	0.313847	0.00266031	0.000422122
Mac_HMOX1	ENSG00000011465	DCN	Macrophage	-0.748076	0.00266031	0.000426281
Mac_HMOX1	ENSG00000230590	FTX	Macrophage	-0.393901	0.00274885	0.000448625
Mac_HMOX1	ENSG00000149257	SERPINH1	Macrophage	-0.42859	0.00294386	0.000489188
Mac_HMOX1	ENSG00000170525	PFKFB3	Macrophage	0.370887	0.00319894	0.000550559
Mac_HMOX1	ENSG00000107679	PLEKHA1	Macrophage	0.401349	0.00319894	0.000547518
Mac_HMOX1	ENSG00000178467	P4HTM	Macrophage	-0.579823	0.00336981	0.0005949
Mac_HMOX1	ENSG00000154096	THY1	Macrophage	-0.719498	0.00336981	0.000599966
Mac_HMOX1	ENSG00000130202	NECTIN2	Macrophage	-0.374179	0.00340246	0.000615875
Mac_HMOX1	ENSG00000166851	PLK1	Macrophage	-0.870244	0.00352009	0.000647613
Mac_HMOX1	ENSG00000261371	PECAM1	Macrophage	0.45551	0.00356469	0.000666396
Mac_HMOX1	ENSG00000103811	CTSH	Macrophage	0.280553	0.00394905	0.000749969
Mac_HMOX1	ENSG00000277734	TRAC	Macrophage	0.699265	0.00407452	0.000785886
Mac_HMOX1	ENSG00000179914	ITLN1	Macrophage	0.886857	0.00489633	0.000958925
Mac_HMOX1	ENSG00000181631	P2RY13	Macrophage	0.594962	0.0052564	0.00104504
Mac_HMOX1	ENSG00000163739	CXCL1	Macrophage	-0.67591	0.00707049	0.00142669
Mac_HMOX1	ENSG00000117394	SLC2A1	Macrophage	-1.37849	0.00708619	0.00145088
Mac_HMOX1	ENSG00000130479	MAP1S	Macrophage	-0.616232	0.00712932	0.00148087
Mac_HMOX1	ENSG00000196396	PTPN1	Macrophage	-0.32746	0.00746226	0.00157217
Mac_HMOX1	ENSG00000188486	H2AFX	Macrophage	-0.619508	0.00838173	0.00179075
Mac_HMOX1	ENSG00000019169	MARCO	Macrophage	-0.866313	0.00926938	0.00200791
Mac_HMOX1	ENSG00000038945	MSR1	Macrophage	-0.296311	0.00981931	0.00215617
Mac_HMOX1	ENSG00000145386	CCNA2	Macrophage	-0.956453	0.0119831	0.00266686
Mac_HMOX1	ENSG00000239672	NME1	Macrophage	-0.4365	0.0138436	0.003122
Mac_HMOX1	ENSG00000149294	NCAM1	Macrophage	-0.591476	0.01573	0.0035941
Mac_HMOX1	ENSG00000185666	SYN3	Macrophage	-0.806837	0.0166524	0.00385427
Mac_HMOX1	ENSG00000140287	HDC	Macrophage	-0.572665	0.0176166	0.00412971
Mac_HMOX1	ENSG00000182511	FES	Macrophage	-0.469022	0.0183133	0.00434737
Mac_HMOX1	ENSG00000108219	TSPAN14	Macrophage	0.239836	0.0195934	0.00470939
Mac_HMOX1	ENSG00000185963	BICD2	Macrophage	-0.354322	0.0227293	0.00553058
Mac_HMOX1	ENSG00000034510	TMSB10	Macrophage	0.28603	0.0244123	0.00601253
Mac_HMOX1	ENSG00000129226	CD68	Macrophage	0.413435	0.0251506	0.00627137
Mac_HMOX1	ENSG00000096717	SIRT1	Macrophage	0.319447	0.0251506	0.00634363
Mac_HMOX1	ENSG00000167851	CD300A	Macrophage	-0.320756	0.0254907	0.00658068
Mac_HMOX1	ENSG00000164692	COL1A2	Macrophage	-0.440502	0.0254907	0.00657413
Mac_HMOX1	ENSG00000120278	PLEKHG1	Macrophage	-0.66734	0.0265767	0.0069399
Mac_HMOX1	ENSG00000157540	DYRK1A	Macrophage	-0.277661	0.0338861	0.00894915
Mac_HMOX1	ENSG00000140545	MFGE8	Macrophage	-1.00105	0.0409716	0.010942
Mac_HMOX1	ENSG00000131389	SLC6A6	Macrophage	-0.325462	0.0414239	0.0111857
Mac_HMOX1	ENSG00000173391	OLR1	Macrophage	-0.526914	0.0488525	0.0133366
Mac_S100A8hi	ENSG00000143546	S100A8	Macrophage	5.56667	3.13861e-65	1.10514e-67
Mac_S100A8hi	ENSG00000118785	SPP1	Macrophage	-6.00985	1.46362e-47	1.03071e-49
Mac_S100A8hi	ENSG00000163220	S100A9	Macrophage	2.75727	1.26501e-28	1.33628e-30
Mac_S100A8hi	ENSG00000038945	MSR1	Macrophage	-3.3485	2.95142e-28	4.15693e-30
Mac_S100A8hi	ENSG00000129226	CD68	Macrophage	-2.007	1.10723e-24	1.94935e-26
Mac_S100A8hi	ENSG00000165029	ABCA1	Macrophage	-2.23075	1.16607e-21	2.46352e-23
Mac_S100A8hi	ENSG00000010278	CD9	Macrophage	-2.62085	3.82289e-19	9.42262e-21
Mac_S100A8hi	ENSG00000131981	LGALS3	Macrophage	-2.09508	1.98626e-18	5.5951e-20
Mac_S100A8hi	ENSG00000117450	PRDX1	Macrophage	-1.35708	3.15533e-17	9.99927e-19
Mac_S100A8hi	ENSG00000107798	LIPA	Macrophage	-2.32828	4.20117e-17	1.47929e-18
Mac_S100A8hi	ENSG00000082781	ITGB5	Macrophage	-2.25828	2.62877e-14	1.01819e-15
Mac_S100A8hi	ENSG00000100985	MMP9	Macrophage	-4.71294	2.68568e-14	1.1348e-15
Mac_S100A8hi	ENSG00000161921	CXCL16	Macrophage	-2.19854	4.87165e-14	2.22998e-15
Mac_S100A8hi	ENSG00000178573	MAF	Macrophage	-2.70503	7.38203e-13	3.63903e-14
Mac_S100A8hi	ENSG00000276085	CCL3L1	Macrophage	-3.08328	5.10765e-12	2.6977e-13
Mac_S100A8hi	ENSG00000277632	CCL3	Macrophage	-3.47016	5.41081e-12	3.04835e-13
Mac_S100A8hi	ENSG00000135077	HAVCR2	Macrophage	-1.66096	2.146e-11	1.28458e-12
Mac_S100A8hi	ENSG00000044574	HSPA5	Macrophage	-1.16408	5.95931e-11	3.77703e-12
Mac_S100A8hi	ENSG00000141458	NPC1	Macrophage	-1.92341	1.05553e-10	7.06162e-12
Mac_S100A8hi	ENSG00000175445	LPL	Macrophage	-3.62493	1.07029e-10	7.53723e-12
Mac_S100A8hi	ENSG00000121807	CCR2	Macrophage	2.51558	3.53996e-10	2.61757e-11
Mac_S100A8hi	ENSG00000150093	ITGB1	Macrophage	-1.21687	1.84786e-09	1.43144e-10
Mac_S100A8hi	ENSG00000042493	CAPG	Macrophage	-1.82835	2.42627e-09	1.96494e-10
Mac_S100A8hi	ENSG00000073060	SCARB1	Macrophage	-1.77684	2.62483e-09	2.21817e-10
Mac_S100A8hi	ENSG00000097033	SH3GLB1	Macrophage	-1.0502	5.8267e-09	5.12914e-10
Mac_S100A8hi	ENSG00000140678	ITGAX	Macrophage	-1.67795	8.19268e-09	7.50034e-10
Mac_S100A8hi	ENSG00000099331	MYO9B	Macrophage	-1.21107	9.27262e-09	8.81552e-10
Mac_S100A8hi	ENSG00000143153	ATP1B1	Macrophage	-1.82992	1.20545e-08	1.18847e-09
Mac_S100A8hi	ENSG00000133246	PRAM1	Macrophage	2.16278	1.24646e-08	1.27279e-09
Mac_S100A8hi	ENSG00000224078	SNHG14	Macrophage	-1.62165	2.58275e-08	2.72826e-09
Mac_S100A8hi	ENSG00000170525	PFKFB3	Macrophage	-1.19469	2.79996e-08	3.0563e-09
Mac_S100A8hi	ENSG00000205339	IPO7	Macrophage	-1.21481	3.0371e-08	3.42209e-09
Mac_S100A8hi	ENSG00000108700	CCL8	Macrophage	-2.78021	6.4682e-08	7.74362e-09
Mac_S100A8hi	ENSG00000134333	LDHA	Macrophage	-1.14125	6.4682e-08	7.59094e-09
Mac_S100A8hi	ENSG00000170458	CD14	Macrophage	-1.23543	1.26557e-07	1.55968e-08
Mac_S100A8hi	ENSG00000117632	STMN1	Macrophage	-1.71605	4.67118e-07	5.92122e-08
Mac_S100A8hi	ENSG00000134107	BHLHE40	Macrophage	-1.35671	6.60972e-07	8.61126e-08
Mac_S100A8hi	ENSG00000143799	PARP1	Macrophage	-1.29991	7.27029e-07	9.72785e-08
Mac_S100A8hi	ENSG00000117448	AKR1A1	Macrophage	-1.09803	1.34545e-06	1.84762e-07
Mac_S100A8hi	ENSG00000095970	TREM2	Macrophage	-2.07878	1.4182e-06	1.99746e-07
Mac_S100A8hi	ENSG00000196230	TUBB	Macrophage	-0.985723	2.05365e-06	2.96478e-07
Mac_S100A8hi	ENSG00000172037	LAMB2	Macrophage	-1.93486	4.60039e-06	6.80339e-07
Mac_S100A8hi	ENSG00000162493	PDPN	Macrophage	-2.39921	5.33671e-06	8.08023e-07
Mac_S100A8hi	ENSG00000196975	ANXA4	Macrophage	-1.11258	1.04536e-05	1.61958e-06
Mac_S100A8hi	ENSG00000025434	NR1H3	Macrophage	-1.64754	2.73858e-05	4.33929e-06
Mac_S100A8hi	ENSG00000103811	CTSH	Macrophage	-0.663528	2.97733e-05	4.82243e-06
Mac_S100A8hi	ENSG00000162772	ATF3	Macrophage	-1.73709	2.99839e-05	5.06771e-06
Mac_S100A8hi	ENSG00000164692	COL1A2	Macrophage	-1.44067	2.99839e-05	5.03803e-06
Mac_S100A8hi	ENSG00000169604	ANTXR1	Macrophage	-1.99019	3.09415e-05	5.35696e-06
Mac_S100A8hi	ENSG00000136869	TLR4	Macrophage	-1.07439	3.09415e-05	5.44745e-06
Mac_S100A8hi	ENSG00000150337	FCGR1A	Macrophage	-1.38507	3.24519e-05	5.82763e-06
Mac_S100A8hi	ENSG00000203747	FCGR3A	Macrophage	-1.27397	3.77214e-05	6.90673e-06
Mac_S100A8hi	ENSG00000160179	ABCG1	Macrophage	-1.37803	3.79085e-05	7.07447e-06
Mac_S100A8hi	ENSG00000147614	ATP6V0D2	Macrophage	-1.79955	8.58961e-05	1.63324e-05
Mac_S100A8hi	ENSG00000142166	IFNAR1	Macrophage	-0.886421	0.000152439	2.95216e-05
Mac_S100A8hi	ENSG00000118640	VAMP8	Macrophage	-0.853509	0.000224808	4.43284e-05
Mac_S100A8hi	ENSG00000163734	CXCL3	Macrophage	-1.52515	0.000325848	6.5399e-05
Mac_S100A8hi	ENSG00000163191	S100A11	Macrophage	-0.718653	0.000351982	7.18837e-05
Mac_S100A8hi	ENSG00000196821	ILRUN	Macrophage	-0.813073	0.000543537	0.000112918
Mac_S100A8hi	ENSG00000082014	SMARCD3	Macrophage	1.06923	0.000629414	0.000132975
Mac_S100A8hi	ENSG00000107679	PLEKHA1	Macrophage	-1.16147	0.000662872	0.000142377
Mac_S100A8hi	ENSG00000204397	CARD16	Macrophage	0.752481	0.000848082	0.000185145
Mac_S100A8hi	ENSG00000167851	CD300A	Macrophage	-0.756637	0.000874574	0.000194799
Mac_S100A8hi	ENSG00000158234	FAIM	Macrophage	-1.71759	0.000874574	0.000197087
Mac_S100A8hi	ENSG00000064652	SNX24	Macrophage	-0.999629	0.00090064	0.000206132
Mac_S100A8hi	ENSG00000169245	CXCL10	Macrophage	-1.93991	0.00101382	0.000235605
Mac_S100A8hi	ENSG00000172977	KAT5	Macrophage	-1.07671	0.00107882	0.000254511
Mac_S100A8hi	ENSG00000173391	OLR1	Macrophage	-1.26038	0.0011684	0.000279757
Mac_S100A8hi	ENSG00000107863	ARHGAP21	Macrophage	-1.24881	0.00127188	0.000309014
Mac_S100A8hi	ENSG00000169554	ZEB2	Macrophage	-0.515933	0.00140124	0.000345376
Mac_S100A8hi	ENSG00000196396	PTPN1	Macrophage	-0.978379	0.00153888	0.00038472
Mac_S100A8hi	ENSG00000075420	FNDC3B	Macrophage	-0.721022	0.00157899	0.000400308
Mac_S100A8hi	ENSG00000121797	CCRL2	Macrophage	-1.07928	0.00186931	0.000480492
Mac_S100A8hi	ENSG00000139329	LUM	Macrophage	-1.24277	0.00221536	0.000577241
Mac_S100A8hi	ENSG00000116717	GADD45A	Macrophage	-1.33238	0.00256908	0.000678454
Mac_S100A8hi	ENSG00000163625	WDFY3	Macrophage	-1.20484	0.0031308	0.000837819
Mac_S100A8hi	ENSG00000185745	IFIT1	Macrophage	-1.39566	0.00408153	0.00110661
Mac_S100A8hi	ENSG00000133392	MYH11	Macrophage	-1.36734	0.00437467	0.00120149
Mac_S100A8hi	ENSG00000128272	ATF4	Macrophage	-0.66529	0.00463583	0.00128954
Mac_S100A8hi	ENSG00000107796	ACTA2	Macrophage	-0.751416	0.00638272	0.00179795
Mac_S100A8hi	ENSG00000175197	DDIT3	Macrophage	-1.04721	0.00756617	0.00215796
Mac_S100A8hi	ENSG00000122025	FLT3	Macrophage	1.28927	0.00850667	0.00245615
Mac_S100A8hi	ENSG00000128815	WDFY4	Macrophage	-0.878046	0.00975016	0.00284952
Mac_S100A8hi	ENSG00000139719	VPS33A	Macrophage	-0.856278	0.0118471	0.00350408
Mac_S100A8hi	ENSG00000089127	OAS1	Macrophage	-0.865169	0.0120287	0.00360014
Mac_S100A8hi	ENSG00000162390	ACOT11	Macrophage	-1.48068	0.0120962	0.00370552
Mac_S100A8hi	ENSG00000160255	ITGB2	Macrophage	-0.508774	0.0120962	0.00368255
Mac_S100A8hi	ENSG00000118217	ATF6	Macrophage	-1.00771	0.0122168	0.00378549
Mac_S100A8hi	ENSG00000159251	ACTC1	Macrophage	0.892982	0.0123454	0.0038688
Mac_S100A8hi	ENSG00000034510	TMSB10	Macrophage	-0.563848	0.0150358	0.00476486
Mac_S100A8hi	ENSG00000188428	BLOC1S5	Macrophage	-0.919358	0.0161388	0.00517125
Mac_S100A8hi	ENSG00000163751	CPA3	Macrophage	-1.41775	0.0167257	0.00541817
Mac_S100A8hi	ENSG00000062485	CS	Macrophage	-0.588195	0.0180479	0.00591006
Mac_S100A8hi	ENSG00000027697	IFNGR1	Macrophage	-0.642349	0.0185799	0.00615914
Mac_S100A8hi	ENSG00000130202	NECTIN2	Macrophage	-1.0043	0.0185799	0.0062151
Mac_S100A8hi	ENSG00000134109	EDEM1	Macrophage	-0.748235	0.0220301	0.00744678
Mac_S100A8hi	ENSG00000170776	AKAP13	Macrophage	-0.640411	0.0249875	0.00862246
Mac_S100A8hi	ENSG00000216490	IFI30	Macrophage	-0.287648	0.0249875	0.00854526
Mac_S100A8hi	ENSG00000091409	ITGA6	Macrophage	-1.08068	0.0275555	0.0096056
Mac_S100A8hi	ENSG00000135218	CD36	Macrophage	-1.1275	0.0325145	0.0114488
Mac_S100A8hi	ENSG00000026751	SLAMF7	Macrophage	-1.02354	0.0370722	0.0131841
Mac_S100A8hi	ENSG00000073756	PTGS2	Macrophage	0.930459	0.0396714	0.0142482
Mac_S100A8hi	ENSG00000162723	SLAMF9	Macrophage	-0.994011	0.0452558	0.0164132
Mac_S100A8hi	ENSG00000139613	SMARCC2	Macrophage	-0.693874	0.0455381	0.0166759
Mac_S100A8hi	ENSG00000170442	KRT86	Macrophage	0.983061	0.0478753	0.0178018
Mac_S100A8hi	ENSG00000120278	PLEKHG1	Macrophage	-1.18738	0.0478753	0.017869
Mac_TREM2hi	ENSG00000118785	SPP1	Macrophage	4.07726	2.34249e-39	6.80956e-42
Mac_TREM2hi	ENSG00000181631	P2RY13	Macrophage	-2.33883	1.78663e-28	1.03874e-30
Mac_TREM2hi	ENSG00000134333	LDHA	Macrophage	1.29405	1.62526e-18	1.41738e-20
Mac_TREM2hi	ENSG00000186074	CD300LF	Macrophage	-1.68239	1.23706e-16	1.43844e-18
Mac_TREM2hi	ENSG00000136869	TLR4	Macrophage	-0.671906	1.87145e-12	2.72013e-14
Mac_TREM2hi	ENSG00000100985	MMP9	Macrophage	3.56693	2.82192e-12	4.92195e-14
Mac_TREM2hi	ENSG00000018280	SLC11A1	Macrophage	1.47781	3.84415e-12	7.8224e-14
Mac_TREM2hi	ENSG00000059377	TBXAS1	Macrophage	-0.925551	4.11272e-11	9.56446e-13
Mac_TREM2hi	ENSG00000082781	ITGB5	Macrophage	1.042	1.19593e-10	3.12889e-12
Mac_TREM2hi	ENSG00000204397	CARD16	Macrophage	-0.931709	1.22714e-10	3.56726e-12
Mac_TREM2hi	ENSG00000162493	PDPN	Macrophage	1.12297	3.79935e-10	1.21491e-11
Mac_TREM2hi	ENSG00000261371	PECAM1	Macrophage	-1.02834	4.14957e-10	1.44752e-11
Mac_TREM2hi	ENSG00000148773	MKI67	Macrophage	1.95032	1.80653e-09	6.827e-11
Mac_TREM2hi	ENSG00000121807	CCR2	Macrophage	-1.43313	4.86802e-09	1.98117e-10
Mac_TREM2hi	ENSG00000170525	PFKFB3	Macrophage	-0.761599	6.10673e-09	2.66282e-10
Mac_TREM2hi	ENSG00000175445	LPL	Macrophage	1.83292	1.49973e-08	6.97549e-10
Mac_TREM2hi	ENSG00000107679	PLEKHA1	Macrophage	-0.738101	1.57457e-08	7.78131e-10
Mac_TREM2hi	ENSG00000123836	PFKFB2	Macrophage	-1.03025	2.01463e-08	1.05417e-09
Mac_TREM2hi	ENSG00000072952	MRVI1	Macrophage	-1.28988	3.21924e-08	1.77807e-09
Mac_TREM2hi	ENSG00000178573	MAF	Macrophage	-0.625953	1.61304e-07	9.37814e-09
Mac_TREM2hi	ENSG00000143546	S100A8	Macrophage	-2.24106	1.72476e-07	1.05291e-08
Mac_TREM2hi	ENSG00000044574	HSPA5	Macrophage	0.485718	3.49948e-07	2.23804e-08
Mac_TREM2hi	ENSG00000160255	ITGB2	Macrophage	0.578235	4.47127e-07	2.98951e-08
Mac_TREM2hi	ENSG00000051523	CYBA	Macrophage	-0.938012	6.74075e-07	4.81993e-08
Mac_TREM2hi	ENSG00000178607	ERN1	Macrophage	-0.630081	6.74075e-07	4.8988e-08
Mac_TREM2hi	ENSG00000173402	DAG1	Macrophage	-0.851988	7.41328e-07	5.60306e-08
Mac_TREM2hi	ENSG00000106804	C5	Macrophage	-1.02524	8.65374e-07	6.79218e-08
Mac_TREM2hi	ENSG00000179639	FCER1A	Macrophage	-1.76644	9.5905e-07	7.80622e-08
Mac_TREM2hi	ENSG00000144218	AFF3	Macrophage	-1.20319	1.35697e-06	1.14395e-07
Mac_TREM2hi	ENSG00000166825	ANPEP	Macrophage	1.8837	1.91907e-06	1.6736e-07
Mac_TREM2hi	ENSG00000170458	CD14	Macrophage	-0.651392	2.64611e-06	2.38457e-07
Mac_TREM2hi	ENSG00000117525	F3	Macrophage	1.35016	2.83872e-06	2.66839e-07
Mac_TREM2hi	ENSG00000140678	ITGAX	Macrophage	0.622622	2.83872e-06	2.72319e-07
Mac_TREM2hi	ENSG00000179776	CDH5	Macrophage	-1.20368	3.17771e-06	3.14076e-07
Mac_TREM2hi	ENSG00000197992	CLEC9A	Macrophage	-1.24141	3.57845e-06	3.64086e-07
Mac_TREM2hi	ENSG00000073060	SCARB1	Macrophage	-1.0059	3.70212e-06	3.87431e-07
Mac_TREM2hi	ENSG00000196230	TUBB	Macrophage	0.545613	4.45804e-06	4.79498e-07
Mac_TREM2hi	ENSG00000012124	CD22	Macrophage	-1.22075	6.51519e-06	7.28916e-07
Mac_TREM2hi	ENSG00000150093	ITGB1	Macrophage	0.705778	6.51519e-06	7.38641e-07
Mac_TREM2hi	ENSG00000178404	CEP295NL	Macrophage	-0.756495	7.46051e-06	8.67501e-07
Mac_TREM2hi	ENSG00000119772	DNMT3A	Macrophage	-0.702009	1.06495e-05	1.26927e-06
Mac_TREM2hi	ENSG00000133246	PRAM1	Macrophage	-1.11228	1.42122e-05	1.73521e-06
Mac_TREM2hi	ENSG00000096717	SIRT1	Macrophage	-0.666954	1.4957e-05	1.86963e-06
Mac_TREM2hi	ENSG00000179914	ITLN1	Macrophage	-1.39421	1.50956e-05	1.93084e-06
Mac_TREM2hi	ENSG00000249751	ECSCR	Macrophage	-1.28437	1.5311e-05	2.00289e-06
Mac_TREM2hi	ENSG00000010278	CD9	Macrophage	0.611395	1.77555e-05	2.37428e-06
Mac_TREM2hi	ENSG00000116191	RALGPS2	Macrophage	-1.004	1.9862e-05	2.7137e-06
Mac_TREM2hi	ENSG00000163191	S100A11	Macrophage	0.490766	2.17365e-05	3.03299e-06
Mac_TREM2hi	ENSG00000081237	PTPRC	Macrophage	-0.435628	4.7821e-05	6.81172e-06
Mac_TREM2hi	ENSG00000075420	FNDC3B	Macrophage	0.61135	5.1832e-05	7.53373e-06
Mac_TREM2hi	ENSG00000117281	CD160	Macrophage	-0.833103	6.36184e-05	9.43181e-06
Mac_TREM2hi	ENSG00000204345	CD300LD	Macrophage	-0.837732	6.60585e-05	9.98559e-06
Mac_TREM2hi	ENSG00000129595	EPB41L4A	Macrophage	-1.1108	0.000105421	1.62422e-05
Mac_TREM2hi	ENSG00000117448	AKR1A1	Macrophage	-0.378411	0.000108193	1.71631e-05
Mac_TREM2hi	ENSG00000213809	KLRK1	Macrophage	-0.996943	0.000108193	1.72983e-05
Mac_TREM2hi	ENSG00000156738	MS4A1	Macrophage	-0.877245	0.000112877	1.83754e-05
Mac_TREM2hi	ENSG00000168329	CX3CR1	Macrophage	-1.43622	0.000115016	1.90579e-05
Mac_TREM2hi	ENSG00000147113	DIPK2B	Macrophage	-1.06	0.000117685	1.98423e-05
Mac_TREM2hi	ENSG00000197919	IFNA1	Macrophage	-0.920107	0.00013767	2.3612e-05
Mac_TREM2hi	ENSG00000122986	HVCN1	Macrophage	-0.614591	0.000153815	2.68282e-05
Mac_TREM2hi	ENSG00000230590	FTX	Macrophage	-0.505073	0.000169956	3.1058e-05
Mac_TREM2hi	ENSG00000131203	IDO1	Macrophage	-1.03611	0.000169956	3.11256e-05
Mac_TREM2hi	ENSG00000027697	IFNGR1	Macrophage	-0.629275	0.000169956	3.01963e-05
Mac_TREM2hi	ENSG00000082014	SMARCD3	Macrophage	-1.01964	0.000218141	4.05844e-05
Mac_TREM2hi	ENSG00000097033	SH3GLB1	Macrophage	0.47595	0.000251579	4.75368e-05
Mac_TREM2hi	ENSG00000136997	MYC	Macrophage	0.580687	0.000356311	6.83619e-05
Mac_TREM2hi	ENSG00000196975	ANXA4	Macrophage	0.499006	0.000359386	7.10414e-05
Mac_TREM2hi	ENSG00000110799	VWF	Macrophage	-1.21382	0.000359386	7.0371e-05
Mac_TREM2hi	ENSG00000073756	PTGS2	Macrophage	-0.817248	0.000372618	7.47402e-05
Mac_TREM2hi	ENSG00000160201	U2AF1	Macrophage	-0.344604	0.000402069	8.18165e-05
Mac_TREM2hi	ENSG00000198901	PRC1	Macrophage	0.941032	0.000427869	8.83103e-05
Mac_TREM2hi	ENSG00000102174	PHEX	Macrophage	-1.06704	0.000468922	9.81465e-05
Mac_TREM2hi	ENSG00000114491	UMPS	Macrophage	-0.517188	0.000479707	0.000101798
Mac_TREM2hi	ENSG00000170476	MZB1	Macrophage	-0.850086	0.000502902	0.000108182
Mac_TREM2hi	ENSG00000106546	AHR	Macrophage	-0.697435	0.000634689	0.000138377
Mac_TREM2hi	ENSG00000277734	TRAC	Macrophage	-0.868869	0.00065067	0.000143753
Mac_TREM2hi	ENSG00000136160	EDNRB	Macrophage	-1.23846	0.000684785	0.00015328
Mac_TREM2hi	ENSG00000105639	JAK3	Macrophage	-0.950988	0.000710322	0.000161061
Mac_TREM2hi	ENSG00000108219	TSPAN14	Macrophage	-0.398853	0.000749083	0.000172028
Mac_TREM2hi	ENSG00000118217	ATF6	Macrophage	-0.379372	0.000792588	0.000184323
Mac_TREM2hi	ENSG00000129038	LOXL1	Macrophage	-0.873852	0.000819757	0.000193024
Mac_TREM2hi	ENSG00000037280	FLT4	Macrophage	-0.905519	0.000834587	0.000199371
Mac_TREM2hi	ENSG00000128815	WDFY4	Macrophage	-0.348091	0.000834587	0.000201368
Mac_TREM2hi	ENSG00000145016	RUBCN	Macrophage	-0.472327	0.000884441	0.000218539
Mac_TREM2hi	ENSG00000184584	TMEM173	Macrophage	-0.623865	0.000884441	0.000218326
Mac_TREM2hi	ENSG00000133812	SBF2	Macrophage	-0.401221	0.00114663	0.000286658
Mac_TREM2hi	ENSG00000102010	BMX	Macrophage	-1.16127	0.0011565	0.000292487
Mac_TREM2hi	ENSG00000169783	LINGO1	Macrophage	-0.767498	0.00138085	0.000353241
Mac_TREM2hi	ENSG00000100219	XBP1	Macrophage	-0.538534	0.00152681	0.000395019
Mac_TREM2hi	ENSG00000104518	GSDMD	Macrophage	-0.482579	0.00153515	0.000401638
Mac_TREM2hi	ENSG00000136826	KLF4	Macrophage	-0.732308	0.0015375	0.000406833
Mac_TREM2hi	ENSG00000134539	KLRD1	Macrophage	-0.934749	0.0015375	0.000411191
Mac_TREM2hi	ENSG00000182511	FES	Macrophage	-0.654738	0.00159409	0.000430961
Mac_TREM2hi	ENSG00000117394	SLC2A1	Macrophage	1.36773	0.00165556	0.000452392
Mac_TREM2hi	ENSG00000235244	DANT2	Macrophage	-0.931308	0.0018043	0.000498279
Mac_TREM2hi	ENSG00000225746	MEG8	Macrophage	-0.659541	0.00190769	0.000532379
Mac_TREM2hi	ENSG00000169245	CXCL10	Macrophage	-1.34944	0.00190873	0.000538216
Mac_TREM2hi	ENSG00000163751	CPA3	Macrophage	-0.660101	0.00200803	0.000583729
Mac_TREM2hi	ENSG00000170442	KRT86	Macrophage	-0.793138	0.00200803	0.00057525
Mac_TREM2hi	ENSG00000155366	RHOC	Macrophage	0.627208	0.00200803	0.000581813
Mac_TREM2hi	ENSG00000162723	SLAMF9	Macrophage	1.32231	0.00204774	0.000601225
Mac_TREM2hi	ENSG00000162771	FAM71A	Macrophage	-0.760273	0.0021494	0.000637322
Mac_TREM2hi	ENSG00000064652	SNX24	Macrophage	-0.415488	0.00284161	0.000850831
Mac_TREM2hi	ENSG00000204323	SMIM5	Macrophage	-0.877237	0.00287272	0.000868496
Mac_TREM2hi	ENSG00000026751	SLAMF7	Macrophage	-0.778337	0.00293126	0.000894716
Mac_TREM2hi	ENSG00000140577	CRTC3	Macrophage	-0.40103	0.00294312	0.000906891
Mac_TREM2hi	ENSG00000145386	CCNA2	Macrophage	1.15396	0.00299402	0.000931281
Mac_TREM2hi	ENSG00000178726	THBD	Macrophage	0.546461	0.00304363	0.000955559
Mac_TREM2hi	ENSG00000019169	MARCO	Macrophage	1.12878	0.00325938	0.00103277
Mac_TREM2hi	ENSG00000146648	EGFR	Macrophage	-0.763353	0.00332278	0.00106252
Mac_TREM2hi	ENSG00000025423	HSD17B6	Macrophage	-0.849887	0.0035219	0.00117001
Mac_TREM2hi	ENSG00000128052	KDR	Macrophage	-0.875235	0.0035219	0.00117738
Mac_TREM2hi	ENSG00000150045	KLRF1	Macrophage	-1.03428	0.0035219	0.00114306
Mac_TREM2hi	ENSG00000172613	RAD9A	Macrophage	-0.625005	0.0035219	0.00115666
Mac_TREM2hi	ENSG00000173757	STAT5B	Macrophage	-0.320021	0.0035219	0.00117004
Mac_TREM2hi	ENSG00000130477	UNC13A	Macrophage	-1.03805	0.00354794	0.0011964
Mac_TREM2hi	ENSG00000106541	AGR2	Macrophage	-0.71688	0.00356885	0.00121382
Mac_TREM2hi	ENSG00000149534	MS4A2	Macrophage	-0.757545	0.00362334	0.00124289
Mac_TREM2hi	ENSG00000134376	CRB1	Macrophage	-0.944896	0.00379263	0.00131198
Mac_TREM2hi	ENSG00000157933	SKI	Macrophage	-0.549965	0.00409566	0.00142872
Mac_TREM2hi	ENSG00000128271	ADORA2A	Macrophage	-0.841866	0.00415026	0.00145983
Mac_TREM2hi	ENSG00000136378	ADAMTS7	Macrophage	-0.802986	0.00416014	0.00149958
Mac_TREM2hi	ENSG00000255221	CARD17	Macrophage	-0.86339	0.00416014	0.00148149
Mac_TREM2hi	ENSG00000108700	CCL8	Macrophage	-0.683741	0.00416014	0.00149782
Mac_TREM2hi	ENSG00000109684	CLNK	Macrophage	-0.793462	0.0044006	0.00160734
Mac_TREM2hi	ENSG00000133275	CSNK1G2	Macrophage	-0.506702	0.0044006	0.00163193
Mac_TREM2hi	ENSG00000205108	FAM205A	Macrophage	-0.763204	0.0044006	0.00163282
Mac_TREM2hi	ENSG00000185666	SYN3	Macrophage	-0.824654	0.0044006	0.00163743
Mac_TREM2hi	ENSG00000198178	CLEC4C	Macrophage	-0.742679	0.00446025	0.00167259
Mac_TREM2hi	ENSG00000150636	CCDC102B	Macrophage	-0.746974	0.00527992	0.00200081
Mac_TREM2hi	ENSG00000139219	COL2A1	Macrophage	-0.808108	0.00527992	0.00201067
Mac_TREM2hi	ENSG00000147316	MCPH1	Macrophage	-0.4191	0.00550016	0.00211053
Mac_TREM2hi	ENSG00000125966	MMP24	Macrophage	-0.799732	0.00598085	0.00231236
Mac_TREM2hi	ENSG00000112062	MAPK14	Macrophage	-0.312844	0.0063075	0.00245699
Mac_TREM2hi	ENSG00000135218	CD36	Macrophage	1.44993	0.00633031	0.00248428
Mac_TREM2hi	ENSG00000197632	SERPINB2	Macrophage	-0.770046	0.0066775	0.00263994
Mac_TREM2hi	ENSG00000089127	OAS1	Macrophage	-0.591652	0.00685275	0.00272915
Mac_TREM2hi	ENSG00000068650	ATP11A	Macrophage	-0.390305	0.00692241	0.00277701
Mac_TREM2hi	ENSG00000174175	SELP	Macrophage	-0.835293	0.00718379	0.00290275
Mac_TREM2hi	ENSG00000069431	ABCC9	Macrophage	-0.781294	0.0073157	0.00297732
Mac_TREM2hi	ENSG00000185745	IFIT1	Macrophage	-0.944275	0.00738588	0.00303497
Mac_TREM2hi	ENSG00000184292	TACSTD2	Macrophage	-0.820292	0.00738588	0.00304882
Mac_TREM2hi	ENSG00000121797	CCRL2	Macrophage	-0.402258	0.00765159	0.00318075
Mac_TREM2hi	ENSG00000183091	NEB	Macrophage	-0.751277	0.00812539	0.00340133
Mac_TREM2hi	ENSG00000143153	ATP1B1	Macrophage	-0.473497	0.00864517	0.00364404
Mac_TREM2hi	ENSG00000112033	PPARD	Macrophage	-0.416369	0.00884017	0.00375193
Mac_TREM2hi	ENSG00000163220	S100A9	Macrophage	-0.75132	0.00914243	0.0039068
Mac_TREM2hi	ENSG00000163600	ICOS	Macrophage	-0.662013	0.00922859	0.00397044
Mac_TREM2hi	ENSG00000174059	CD34	Macrophage	-0.773187	0.00931124	0.00403307
Mac_TREM2hi	ENSG00000157404	KIT	Macrophage	-0.709886	0.00978136	0.00427624
Mac_TREM2hi	ENSG00000118526	TCF21	Macrophage	-0.63793	0.00978136	0.00429356
Mac_TREM2hi	ENSG00000124762	CDKN1A	Macrophage	0.399196	0.0098963	0.00437437
Mac_TREM2hi	ENSG00000182218	HHIPL1	Macrophage	-0.749605	0.0098963	0.00440155
Mac_TREM2hi	ENSG00000163734	CXCL3	Macrophage	-0.436797	0.00998699	0.00447092
Mac_TREM2hi	ENSG00000203811	HIST2H3C	Macrophage	-0.643125	0.0100254	0.00451725
Mac_TREM2hi	ENSG00000239672	NME1	Macrophage	0.465225	0.0103445	0.00469112
Mac_TREM2hi	ENSG00000025434	NR1H3	Macrophage	0.60959	0.010418	0.00475473
Mac_TREM2hi	ENSG00000105664	COMP	Macrophage	0.726768	0.0113067	0.00519318
Mac_TREM2hi	ENSG00000081041	CXCL2	Macrophage	-0.580971	0.0113827	0.00526118
Mac_TREM2hi	ENSG00000101079	NDRG3	Macrophage	-0.286156	0.0121052	0.0056303
Mac_TREM2hi	ENSG00000100014	SPECC1L	Macrophage	-0.390751	0.0122265	0.0057223
Mac_TREM2hi	ENSG00000223501	VPS52	Macrophage	-0.523904	0.0125553	0.00591268
Mac_TREM2hi	ENSG00000163625	WDFY3	Macrophage	-0.361449	0.0126828	0.00600956
Mac_TREM2hi	ENSG00000113361	CDH6	Macrophage	-0.785602	0.014353	0.00688444
Mac_TREM2hi	ENSG00000133392	MYH11	Macrophage	-0.896373	0.014353	0.00686034
Mac_TREM2hi	ENSG00000173991	TCAP	Macrophage	-0.91894	0.0147279	0.00710705
Mac_TREM2hi	ENSG00000183049	CAMK1D	Macrophage	-0.485937	0.0149886	0.00727645
Mac_TREM2hi	ENSG00000122025	FLT3	Macrophage	-0.915524	0.0153085	0.00747626
Mac_TREM2hi	ENSG00000122679	RAMP3	Macrophage	-0.720089	0.0174963	0.00859555
Mac_TREM2hi	ENSG00000149201	CCDC81	Macrophage	-0.629583	0.0180827	0.0089362
Mac_TREM2hi	ENSG00000169508	GPR183	Macrophage	-0.654717	0.0181866	0.00904041
Mac_TREM2hi	ENSG00000137693	YAP1	Macrophage	-0.695685	0.0184469	0.00922344
Mac_TREM2hi	ENSG00000115008	IL1A	Macrophage	-0.624395	0.0188892	0.00949951
Mac_TREM2hi	ENSG00000140932	CMTM2	Macrophage	-0.66558	0.0192159	0.00971968
Mac_TREM2hi	ENSG00000128272	ATF4	Macrophage	0.237418	0.0207475	0.0105547
Mac_TREM2hi	ENSG00000188486	H2AFX	Macrophage	0.58502	0.0207938	0.0106387
Mac_TREM2hi	ENSG00000109819	PPARGC1A	Macrophage	-0.552002	0.0210594	0.0108358
Mac_TREM2hi	ENSG00000106333	PCOLCE	Macrophage	-0.680306	0.0229411	0.0118707
Mac_TREM2hi	ENSG00000170323	FABP4	Macrophage	1.26501	0.0239643	0.0124698
Mac_TREM2hi	ENSG00000241852	C8orf58	Macrophage	-0.649376	0.0247521	0.0129517
Mac_TREM2hi	ENSG00000134326	CMPK2	Macrophage	-0.607805	0.0268603	0.0141329
Mac_TREM2hi	ENSG00000162772	ATF3	Macrophage	0.698065	0.0285549	0.0151075
Mac_TREM2hi	ENSG00000249669	CARMN	Macrophage	-0.620339	0.0295035	0.0156952
Mac_TREM2hi	ENSG00000135480	KRT7	Macrophage	-0.674857	0.0305702	0.0163515
Mac_TREM2hi	ENSG00000150337	FCGR1A	Macrophage	-0.452472	0.0317385	0.0171609
Mac_TREM2hi	ENSG00000196396	PTPN1	Macrophage	0.276544	0.0317385	0.0170987
Mac_TREM2hi	ENSG00000224078	SNHG14	Macrophage	-0.396192	0.0322053	0.017507
Mac_TREM2hi	ENSG00000061455	PRDM6	Macrophage	-0.578208	0.033524	0.0183213
Mac_TREM2hi	ENSG00000186847	KRT14	Macrophage	-0.490681	0.0336208	0.0184719
Mac_TREM2hi	ENSG00000164077	MON1A	Macrophage	-0.400099	0.03399	0.0187735
Mac_TREM2hi	ENSG00000092009	CMA1	Macrophage	-0.73892	0.0376305	0.0208937
Mac_TREM2hi	ENSG00000137288	UQCC2	Macrophage	-0.315028	0.0413249	0.0230651
Mac_TREM2hi	ENSG00000224982	TMEM233	Macrophage	-0.755858	0.0440745	0.0247278
Mac_TREM2hi	ENSG00000095970	TREM2	Macrophage	0.418364	0.0443734	0.0250245
Mac_TREM2hi	ENSG00000184731	FAM110C	Macrophage	-0.724793	0.0497965	0.0282277

## Sheet: Deseq2 - Scale 15
Cluster name	ENSEMBL ID	HGNC symbol	High-level cell type cluster	log2FC	padj	pvalue
VSMC_contr	ENSG00000139329	LUM	VSMC	-3.69539	1.24035e-43	3.60568e-46
VSMC_contr	ENSG00000137693	YAP1	VSMC	1.40084	3.18863e-33	1.85386e-35
VSMC_contr	ENSG00000130176	CNN1	VSMC	2.16631	3.67547e-30	3.20535e-32
VSMC_contr	ENSG00000107796	ACTA2	VSMC	1.73027	3.0299e-26	3.52314e-28
VSMC_contr	ENSG00000133392	MYH11	VSMC	2.51983	7.34316e-25	1.06732e-26
VSMC_contr	ENSG00000205339	IPO7	VSMC	1.27185	3.11636e-22	5.43551e-24
VSMC_contr	ENSG00000164692	COL1A2	VSMC	-1.37946	5.50011e-20	1.11921e-21
VSMC_contr	ENSG00000011465	DCN	VSMC	-2.829	6.54196e-19	1.52139e-20
VSMC_contr	ENSG00000159251	ACTC1	VSMC	1.75389	1.76393e-17	4.61494e-19
VSMC_contr	ENSG00000128272	ATF4	VSMC	0.762492	9.4443e-15	2.74544e-16
VSMC_contr	ENSG00000105664	COMP	VSMC	-4.09712	1.74452e-14	5.5784e-16
VSMC_contr	ENSG00000139219	COL2A1	VSMC	-1.75294	2.18219e-14	7.61229e-16
VSMC_contr	ENSG00000136378	ADAMTS7	VSMC	-1.33294	6.01851e-14	2.27444e-15
VSMC_contr	ENSG00000101079	NDRG3	VSMC	1.02414	1.0642e-13	4.33103e-15
VSMC_contr	ENSG00000169604	ANTXR1	VSMC	1.2284	1.64756e-13	7.18411e-15
VSMC_contr	ENSG00000096433	ITPR3	VSMC	-2.12373	1.01939e-12	4.74136e-14
VSMC_contr	ENSG00000072952	MRVI1	VSMC	1.10763	2.70971e-12	1.41787e-13
VSMC_contr	ENSG00000117450	PRDX1	VSMC	0.79442	2.70971e-12	1.38551e-13
VSMC_contr	ENSG00000166825	ANPEP	VSMC	-2.92327	1.30148e-11	7.18841e-13
VSMC_contr	ENSG00000225746	MEG8	VSMC	-1.15478	1.3796e-11	8.02093e-13
VSMC_contr	ENSG00000111404	RERGL	VSMC	1.71995	5.29337e-11	3.23142e-12
VSMC_contr	ENSG00000106333	PCOLCE	VSMC	-1.17622	5.58606e-11	3.57248e-12
VSMC_contr	ENSG00000196821	ILRUN	VSMC	0.748942	7.88334e-11	5.30713e-12
VSMC_contr	ENSG00000139613	SMARCC2	VSMC	0.930583	7.88334e-11	5.72917e-12
VSMC_contr	ENSG00000183160	TMEM119	VSMC	-2.09723	7.88334e-11	5.66044e-12
VSMC_contr	ENSG00000169554	ZEB2	VSMC	0.818237	8.49184e-11	6.41825e-12
VSMC_contr	ENSG00000154096	THY1	VSMC	-1.8881	1.63396e-10	1.28247e-11
VSMC_contr	ENSG00000173757	STAT5B	VSMC	0.745491	2.82982e-10	2.30334e-11
VSMC_contr	ENSG00000099331	MYO9B	VSMC	0.571635	3.94835e-10	3.32855e-11
VSMC_contr	ENSG00000116717	GADD45A	VSMC	0.838725	7.81361e-10	6.81419e-11
VSMC_contr	ENSG00000168610	STAT3	VSMC	0.723748	9.25464e-10	8.33994e-11
VSMC_contr	ENSG00000113361	CDH6	VSMC	1.25428	7.34589e-09	6.83339e-10
VSMC_contr	ENSG00000197614	MFAP5	VSMC	-1.59397	2.49622e-08	2.39463e-09
VSMC_contr	ENSG00000165029	ABCA1	VSMC	-1.03663	3.00071e-08	2.96582e-09
VSMC_contr	ENSG00000160201	U2AF1	VSMC	0.579654	3.37669e-08	3.43558e-09
VSMC_contr	ENSG00000061455	PRDM6	VSMC	1.01442	3.40195e-08	3.6305e-09
VSMC_contr	ENSG00000100014	SPECC1L	VSMC	0.58736	3.40195e-08	3.65908e-09
VSMC_contr	ENSG00000075420	FNDC3B	VSMC	0.489449	5.17224e-08	5.71352e-09
VSMC_contr	ENSG00000140577	CRTC3	VSMC	0.542497	4.46652e-07	5.06378e-08
VSMC_contr	ENSG00000120278	PLEKHG1	VSMC	-0.903849	4.65945e-07	5.41796e-08
VSMC_contr	ENSG00000164764	SBSPON	VSMC	1.25212	6.01806e-07	7.17269e-08
VSMC_contr	ENSG00000164171	ITGA2	VSMC	-1.66159	6.57051e-07	8.02214e-08
VSMC_contr	ENSG00000277734	TRAC	VSMC	-1.24768	1.07644e-06	1.34555e-07
VSMC_contr	ENSG00000082014	SMARCD3	VSMC	0.736154	1.09532e-06	1.40099e-07
VSMC_contr	ENSG00000136826	KLF4	VSMC	-0.982485	1.18869e-06	1.55498e-07
VSMC_contr	ENSG00000112210	RAB23	VSMC	0.708249	2.18763e-06	2.92531e-07
VSMC_contr	ENSG00000007866	TEAD3	VSMC	0.794148	3.08173e-06	4.21051e-07
VSMC_contr	ENSG00000124813	RUNX2	VSMC	-1.16991	4.27012e-06	5.95831e-07
VSMC_contr	ENSG00000162493	PDPN	VSMC	-1.35769	6.90334e-06	9.83325e-07
VSMC_contr	ENSG00000146648	EGFR	VSMC	0.607046	1.50205e-05	2.18322e-06
VSMC_contr	ENSG00000172977	KAT5	VSMC	0.547246	2.21899e-05	3.28978e-06
VSMC_contr	ENSG00000196975	ANXA4	VSMC	0.545897	2.55603e-05	3.86376e-06
VSMC_contr	ENSG00000196371	FUT4	VSMC	-0.744669	2.89585e-05	4.46162e-06
VSMC_contr	ENSG00000133812	SBF2	VSMC	0.503442	4.11691e-05	6.46259e-06
VSMC_contr	ENSG00000114270	COL7A1	VSMC	-1.05978	5.27008e-05	8.42599e-06
VSMC_contr	ENSG00000167483	NIBAN3	VSMC	-0.941443	5.79395e-05	9.43201e-06
VSMC_contr	ENSG00000134333	LDHA	VSMC	0.601735	5.82711e-05	9.65538e-06
VSMC_contr	ENSG00000198829	SUCNR1	VSMC	-1.57261	0.000118243	1.99364e-05
VSMC_contr	ENSG00000162772	ATF3	VSMC	0.811677	0.000158051	2.75014e-05
VSMC_contr	ENSG00000136997	MYC	VSMC	-0.745337	0.000158051	2.75671e-05
VSMC_contr	ENSG00000176083	ZNF683	VSMC	-2.03101	0.000168781	2.99291e-05
VSMC_contr	ENSG00000081237	PTPRC	VSMC	-0.794979	0.000201072	3.62398e-05
VSMC_contr	ENSG00000196230	TUBB	VSMC	0.410131	0.000296581	5.43156e-05
VSMC_contr	ENSG00000156738	MS4A1	VSMC	-1.09668	0.000311256	5.7908e-05
VSMC_contr	ENSG00000096717	SIRT1	VSMC	0.627104	0.000460955	8.70991e-05
VSMC_contr	ENSG00000163625	WDFY3	VSMC	0.578967	0.000461992	8.86379e-05
VSMC_contr	ENSG00000187446	CHP1	VSMC	0.450092	0.000495768	9.65594e-05
VSMC_contr	ENSG00000137959	IFI44L	VSMC	-0.922567	0.000575605	0.000113782
VSMC_contr	ENSG00000196549	MME	VSMC	-1.26008	0.00058585	0.000117511
VSMC_contr	ENSG00000150093	ITGB1	VSMC	0.534672	0.000679528	0.000138276
VSMC_contr	ENSG00000064652	SNX24	VSMC	-0.491548	0.000738628	0.000152449
VSMC_contr	ENSG00000117281	CD160	VSMC	-0.802216	0.000812463	0.00017005
VSMC_contr	ENSG00000203811	HIST2H3C	VSMC	-0.792704	0.000840556	0.000178374
VSMC_contr	ENSG00000170525	PFKFB3	VSMC	0.460172	0.0010121	0.00021772
VSMC_contr	ENSG00000118217	ATF6	VSMC	0.417487	0.00102038	0.000222467
VSMC_contr	ENSG00000134539	KLRD1	VSMC	-1.03722	0.0010423	0.000233306
VSMC_contr	ENSG00000170442	KRT86	VSMC	-0.858531	0.0010423	0.000232537
VSMC_contr	ENSG00000169783	LINGO1	VSMC	-0.897924	0.00111044	0.000251785
VSMC_contr	ENSG00000170458	CD14	VSMC	-0.892164	0.00126371	0.000290212
VSMC_contr	ENSG00000170776	AKAP13	VSMC	0.320981	0.00150696	0.000350456
VSMC_contr	ENSG00000129226	CD68	VSMC	-0.753706	0.00151449	0.00035661
VSMC_contr	ENSG00000129595	EPB41L4A	VSMC	-0.604424	0.00153339	0.000365517
VSMC_contr	ENSG00000198178	CLEC4C	VSMC	-0.86998	0.00156333	0.000377199
VSMC_contr	ENSG00000051180	RAD51	VSMC	-0.83336	0.00163442	0.000399101
VSMC_contr	ENSG00000097033	SH3GLB1	VSMC	0.386911	0.00169057	0.000417727
VSMC_contr	ENSG00000175445	LPL	VSMC	-1.12039	0.0017132	0.000428301
VSMC_contr	ENSG00000204397	CARD16	VSMC	-0.718479	0.00180327	0.00045606
VSMC_contr	ENSG00000177455	CD19	VSMC	-0.849213	0.0018707	0.00047855
VSMC_contr	ENSG00000089127	OAS1	VSMC	-0.728949	0.00202487	0.000523875
VSMC_contr	ENSG00000160255	ITGB2	VSMC	-0.843259	0.00208018	0.000550281
VSMC_contr	ENSG00000204323	SMIM5	VSMC	-0.965155	0.00208018	0.000545517
VSMC_contr	ENSG00000178404	CEP295NL	VSMC	-0.767734	0.00223081	0.000596612
VSMC_contr	ENSG00000183091	NEB	VSMC	-1.08671	0.00223597	0.000604491
VSMC_contr	ENSG00000168259	DNAJC7	VSMC	0.336635	0.00290352	0.000793403
VSMC_contr	ENSG00000131203	IDO1	VSMC	-1.04887	0.00298667	0.000824807
VSMC_contr	ENSG00000196396	PTPN1	VSMC	0.391897	0.00326052	0.000909912
VSMC_contr	ENSG00000106804	C5	VSMC	-0.594963	0.00333164	0.000939444
VSMC_contr	ENSG00000134107	BHLHE40	VSMC	-0.63261	0.00374484	0.00108862
VSMC_contr	ENSG00000185745	IFIT1	VSMC	-0.705183	0.00374484	0.00108367
VSMC_contr	ENSG00000149968	MMP3	VSMC	-0.832564	0.00374484	0.0010731
VSMC_contr	ENSG00000125966	MMP24	VSMC	-0.796372	0.0039503	0.00115983
VSMC_contr	ENSG00000120875	DUSP4	VSMC	-0.962799	0.0046024	0.00137082
VSMC_contr	ENSG00000162723	SLAMF9	VSMC	-0.711396	0.0046024	0.00137804
VSMC_contr	ENSG00000216490	IFI30	VSMC	-0.911696	0.00463232	0.00141394
VSMC_contr	ENSG00000186847	KRT14	VSMC	-0.898845	0.00463232	0.00140531
VSMC_contr	ENSG00000157540	DYRK1A	VSMC	0.39197	0.0046536	0.00143981
VSMC_contr	ENSG00000157933	SKI	VSMC	0.349459	0.0046536	0.00144748
VSMC_contr	ENSG00000140287	HDC	VSMC	-0.734425	0.00473881	0.00148777
VSMC_contr	ENSG00000185666	SYN3	VSMC	-1.00541	0.00481803	0.00152664
VSMC_contr	ENSG00000037280	FLT4	VSMC	-1.01978	0.00495764	0.00158529
VSMC_contr	ENSG00000160179	ABCG1	VSMC	-0.801312	0.00500128	0.00162832
VSMC_contr	ENSG00000224982	TMEM233	VSMC	-0.888709	0.00500128	0.00161692
VSMC_contr	ENSG00000111981	ULBP1	VSMC	-0.67717	0.00516264	0.00169587
VSMC_contr	ENSG00000174059	CD34	VSMC	0.561734	0.0051909	0.00172024
VSMC_contr	ENSG00000116191	RALGPS2	VSMC	-0.824347	0.00520525	0.00174013
VSMC_contr	ENSG00000155366	RHOC	VSMC	0.386243	0.0058111	0.00195956
VSMC_contr	ENSG00000178607	ERN1	VSMC	-0.43961	0.00602441	0.002049
VSMC_contr	ENSG00000105639	JAK3	VSMC	0.450335	0.00607624	0.00208429
VSMC_contr	ENSG00000105329	TGFB1	VSMC	0.373849	0.00635713	0.00219912
VSMC_contr	ENSG00000255221	CARD17	VSMC	-1.01603	0.00687178	0.00239713
VSMC_contr	ENSG00000186074	CD300LF	VSMC	-0.644015	0.00754896	0.0026553
VSMC_contr	ENSG00000169245	CXCL10	VSMC	-0.705223	0.00778286	0.00280238
VSMC_contr	ENSG00000051523	CYBA	VSMC	-0.930398	0.00778286	0.00277964
VSMC_contr	ENSG00000261371	PECAM1	VSMC	-0.747179	0.00778286	0.00280545
VSMC_contr	ENSG00000149534	MS4A2	VSMC	-0.705346	0.00828535	0.00301067
VSMC_contr	ENSG00000091409	ITGA6	VSMC	-0.714027	0.00861626	0.00315596
VSMC_contr	ENSG00000062485	CS	VSMC	0.29383	0.00909754	0.00341158
VSMC_contr	ENSG00000107798	LIPA	VSMC	-0.432018	0.00909754	0.00338912
VSMC_contr	ENSG00000143184	XCL1	VSMC	-0.712277	0.00909754	0.00339542
VSMC_contr	ENSG00000277632	CCL3	VSMC	-0.986976	0.00957819	0.00361967
VSMC_contr	ENSG00000165899	OTOGL	VSMC	-0.753984	0.00981235	0.00373668
VSMC_contr	ENSG00000106537	TSPAN13	VSMC	-0.873711	0.010047	0.00385525
VSMC_contr	ENSG00000042493	CAPG	VSMC	-0.839544	0.0102208	0.00395166
VSMC_contr	ENSG00000025423	HSD17B6	VSMC	-0.601985	0.0108839	0.00423967
VSMC_contr	ENSG00000115008	IL1A	VSMC	-0.689852	0.0113989	0.0044734
VSMC_contr	ENSG00000061656	SPAG4	VSMC	-0.902081	0.0117438	0.0046429
VSMC_contr	ENSG00000172037	LAMB2	VSMC	-0.283771	0.0124984	0.00497756
VSMC_contr	ENSG00000197919	IFNA1	VSMC	-0.568747	0.0125694	0.00504239
VSMC_contr	ENSG00000142166	IFNAR1	VSMC	0.335907	0.013484	0.00544849
VSMC_contr	ENSG00000147113	DIPK2B	VSMC	-0.632825	0.0141744	0.00576864
VSMC_contr	ENSG00000149201	CCDC81	VSMC	-0.59842	0.0143106	0.00604386
VSMC_contr	ENSG00000179776	CDH5	VSMC	-0.584052	0.0143106	0.00588198
VSMC_contr	ENSG00000008300	CELSR3	VSMC	-0.735518	0.0143106	0.00611528
VSMC_contr	ENSG00000115523	GNLY	VSMC	-1.07717	0.0143106	0.00594886
VSMC_contr	ENSG00000164867	NOS3	VSMC	-0.670344	0.0143106	0.00608001
VSMC_contr	ENSG00000122679	RAMP3	VSMC	-0.929176	0.0143106	0.00600022
VSMC_contr	ENSG00000184292	TACSTD2	VSMC	-0.609689	0.0143106	0.00597371
VSMC_contr	ENSG00000137441	FGFBP2	VSMC	-1.05879	0.0145946	0.00627909
VSMC_contr	ENSG00000149257	SERPINH1	VSMC	-0.41515	0.0160914	0.00696981
VSMC_contr	ENSG00000129038	LOXL1	VSMC	-0.431938	0.0161241	0.00703086
VSMC_contr	ENSG00000108700	CCL8	VSMC	-0.72779	0.0202666	0.00889609
VSMC_contr	ENSG00000213809	KLRK1	VSMC	-0.687743	0.0206425	0.00912111
VSMC_contr	ENSG00000136160	EDNRB	VSMC	-0.810342	0.0216065	0.00960985
VSMC_contr	ENSG00000117525	F3	VSMC	-0.448433	0.0222986	0.00998249
VSMC_contr	ENSG00000163191	S100A11	VSMC	0.414395	0.0225105	0.0101428
VSMC_contr	ENSG00000092009	CMA1	VSMC	-0.990014	0.0254918	0.0115602
VSMC_contr	ENSG00000117632	STMN1	VSMC	0.377054	0.0268143	0.0122379
VSMC_contr	ENSG00000102174	PHEX	VSMC	-0.6501	0.0272049	0.0124953
VSMC_contr	ENSG00000106541	AGR2	VSMC	-0.61797	0.0274605	0.0126925
VSMC_contr	ENSG00000081041	CXCL2	VSMC	-1.04965	0.0282781	0.0132348
VSMC_contr	ENSG00000128815	WDFY4	VSMC	-0.581289	0.0282781	0.0131881
VSMC_contr	ENSG00000182218	HHIPL1	VSMC	-0.718337	0.0285055	0.0134542
VSMC_contr	ENSG00000257335	MGAM	VSMC	-0.620456	0.0285055	0.013507
VSMC_contr	ENSG00000197385	ZNF860	VSMC	-0.554932	0.0286487	0.0136581
VSMC_contr	ENSG00000145536	ADAMTS16	VSMC	-0.810806	0.0290581	0.0141067
VSMC_contr	ENSG00000140678	ITGAX	VSMC	-0.586847	0.0290581	0.0140531
VSMC_contr	ENSG00000118785	SPP1	VSMC	-0.802009	0.0290581	0.0140236
VSMC_contr	ENSG00000145386	CCNA2	VSMC	-0.90298	0.02984	0.014573
VSMC_contr	ENSG00000150636	CCDC102B	VSMC	-0.468831	0.030329	0.0149
VSMC_contr	ENSG00000121797	CCRL2	VSMC	-0.499898	0.0310555	0.0153472
VSMC_contr	ENSG00000100985	MMP9	VSMC	-0.786235	0.0325482	0.0161795
VSMC_contr	ENSG00000135077	HAVCR2	VSMC	-0.769778	0.0331617	0.0166772
VSMC_contr	ENSG00000131389	SLC6A6	VSMC	-0.495475	0.0331617	0.0165986
VSMC_contr	ENSG00000178726	THBD	VSMC	0.375159	0.0336759	0.0170337
VSMC_contr	ENSG00000170323	FABP4	VSMC	-0.606203	0.0353175	0.0180362
VSMC_contr	ENSG00000116690	PRG4	VSMC	-0.883223	0.0353175	0.0180694
VSMC_contr	ENSG00000230590	FTX	VSMC	-0.326269	0.0365278	0.0187948
VSMC_contr	ENSG00000134817	APLNR	VSMC	-0.645586	0.0394253	0.0204003
VSMC_contr	ENSG00000105650	PDE4C	VSMC	-0.607246	0.0404768	0.0210621
VSMC_contr	ENSG00000069431	ABCC9	VSMC	0.564966	0.0410922	0.0216212
VSMC_contr	ENSG00000109072	VTN	VSMC	-0.784924	0.0410922	0.0215829
VSMC_contr	ENSG00000167851	CD300A	VSMC	-0.541834	0.0419173	0.0222268
VSMC_contr	ENSG00000205108	FAM205A	VSMC	-0.64175	0.0419173	0.022299
VSMC_contr	ENSG00000136869	TLR4	VSMC	-0.294202	0.0452927	0.0242263
VSMC_contr	ENSG00000118520	ARG1	VSMC	-0.643117	0.0495405	0.0266424
VSMC_fb-like	ENSG00000139329	LUM	VSMC	4.35978	2.62196e-82	7.62197e-85
VSMC_fb-like	ENSG00000164692	COL1A2	VSMC	2.12756	2.59313e-73	1.50763e-75
VSMC_fb-like	ENSG00000106333	PCOLCE	VSMC	1.6104	1.7982e-43	1.5682e-45
VSMC_fb-like	ENSG00000011465	DCN	VSMC	3.24135	5.12862e-27	5.96351e-29
VSMC_fb-like	ENSG00000154096	THY1	VSMC	2.48273	1.60237e-23	2.32902e-25
VSMC_fb-like	ENSG00000129226	CD68	VSMC	1.56206	8.00259e-23	1.3958e-24
VSMC_fb-like	ENSG00000105664	COMP	VSMC	3.86013	6.17244e-22	1.25602e-23
VSMC_fb-like	ENSG00000166825	ANPEP	VSMC	3.1697	5.7494e-19	1.33707e-20
VSMC_fb-like	ENSG00000129038	LOXL1	VSMC	1.05089	3.59737e-18	9.41172e-20
VSMC_fb-like	ENSG00000249669	CARMN	VSMC	-1.70455	6.18047e-18	1.79665e-19
VSMC_fb-like	ENSG00000197614	MFAP5	VSMC	1.93117	1.66621e-15	5.32798e-17
VSMC_fb-like	ENSG00000159251	ACTC1	VSMC	-1.77412	3.52692e-14	1.23032e-15
VSMC_fb-like	ENSG00000130176	CNN1	VSMC	-1.90746	5.60986e-14	2.12001e-15
VSMC_fb-like	ENSG00000100219	XBP1	VSMC	0.825998	1.2912e-13	5.25487e-15
VSMC_fb-like	ENSG00000080854	IGSF9B	VSMC	-1.92608	3.04035e-13	1.40648e-14
VSMC_fb-like	ENSG00000096433	ITPR3	VSMC	1.82629	3.04035e-13	1.41412e-14
VSMC_fb-like	ENSG00000044574	HSPA5	VSMC	0.869019	6.02848e-13	2.97919e-14
VSMC_fb-like	ENSG00000034510	TMSB10	VSMC	1.02375	7.59319e-13	3.97318e-14
VSMC_fb-like	ENSG00000164764	SBSPON	VSMC	-2.06593	7.68285e-13	4.24343e-14
VSMC_fb-like	ENSG00000111404	RERGL	VSMC	-2.29677	7.7519e-13	4.50692e-14
VSMC_fb-like	ENSG00000139219	COL2A1	VSMC	1.48046	1.36466e-12	8.33079e-14
VSMC_fb-like	ENSG00000082781	ITGB5	VSMC	0.696067	1.99029e-12	1.27286e-13
VSMC_fb-like	ENSG00000149257	SERPINH1	VSMC	1.01042	2.40386e-12	1.60723e-13
VSMC_fb-like	ENSG00000133392	MYH11	VSMC	-2.22872	6.77072e-12	4.72376e-13
VSMC_fb-like	ENSG00000149451	ADAM33	VSMC	-1.56837	1.15723e-11	8.4101e-13
VSMC_fb-like	ENSG00000007866	TEAD3	VSMC	-1.16595	1.16513e-11	8.80619e-13
VSMC_fb-like	ENSG00000172037	LAMB2	VSMC	0.7137	1.44844e-11	1.13686e-12
VSMC_fb-like	ENSG00000106546	AHR	VSMC	0.826385	2.83858e-11	2.31047e-12
VSMC_fb-like	ENSG00000182326	C1S	VSMC	0.882603	1.09164e-10	9.20277e-12
VSMC_fb-like	ENSG00000224078	SNHG14	VSMC	-0.849161	2.99604e-09	2.61283e-10
VSMC_fb-like	ENSG00000107796	ACTA2	VSMC	-1.21027	3.05786e-09	2.75563e-10
VSMC_fb-like	ENSG00000205339	IPO7	VSMC	-0.773614	3.57053e-09	3.32143e-10
VSMC_fb-like	ENSG00000010278	CD9	VSMC	0.795425	6.26183e-09	6.00699e-10
VSMC_fb-like	ENSG00000185745	IFIT1	VSMC	1.43835	6.51299e-09	6.43726e-10
VSMC_fb-like	ENSG00000165029	ABCA1	VSMC	1.06384	1.32792e-08	1.35108e-09
VSMC_fb-like	ENSG00000072952	MRVI1	VSMC	-1.15583	1.47091e-08	1.53933e-09
VSMC_fb-like	ENSG00000118785	SPP1	VSMC	1.75976	1.83893e-08	1.97792e-09
VSMC_fb-like	ENSG00000136378	ADAMTS7	VSMC	0.897963	2.15719e-08	2.38295e-09
VSMC_fb-like	ENSG00000136826	KLF4	VSMC	0.948433	2.72783e-08	3.0926e-09
VSMC_fb-like	ENSG00000170458	CD14	VSMC	1.31109	4.03441e-08	4.69117e-09
VSMC_fb-like	ENSG00000216490	IFI30	VSMC	1.42771	8.6545e-08	1.0315e-08
VSMC_fb-like	ENSG00000139613	SMARCC2	VSMC	-0.732706	9.05293e-08	1.13162e-08
VSMC_fb-like	ENSG00000100014	SPECC1L	VSMC	-0.569757	9.05293e-08	1.11653e-08
VSMC_fb-like	ENSG00000137693	YAP1	VSMC	-0.868408	1.0079e-07	1.28917e-08
VSMC_fb-like	ENSG00000107798	LIPA	VSMC	0.735785	1.19844e-07	1.56773e-08
VSMC_fb-like	ENSG00000061455	PRDM6	VSMC	-1.06038	3.36933e-07	4.50551e-08
VSMC_fb-like	ENSG00000113361	CDH6	VSMC	-1.20314	9.22252e-07	1.27849e-07
VSMC_fb-like	ENSG00000164171	ITGA2	VSMC	1.44472	9.22252e-07	1.28686e-07
VSMC_fb-like	ENSG00000136869	TLR4	VSMC	0.589077	1.56088e-06	2.22335e-07
VSMC_fb-like	ENSG00000196821	ILRUN	VSMC	-0.558907	2.95287e-06	4.29196e-07
VSMC_fb-like	ENSG00000173757	STAT5B	VSMC	-0.602316	5.71137e-06	8.46743e-07
VSMC_fb-like	ENSG00000230590	FTX	VSMC	-0.545576	6.23599e-06	9.42649e-07
VSMC_fb-like	ENSG00000134107	BHLHE40	VSMC	0.824671	7.25833e-06	1.11829e-06
VSMC_fb-like	ENSG00000101079	NDRG3	VSMC	-0.72351	8.81344e-06	1.38351e-06
VSMC_fb-like	ENSG00000169554	ZEB2	VSMC	-0.59123	9.45896e-06	1.51233e-06
VSMC_fb-like	ENSG00000160201	U2AF1	VSMC	-0.471254	9.49372e-06	1.54549e-06
VSMC_fb-like	ENSG00000136997	MYC	VSMC	0.670985	9.98679e-06	1.65479e-06
VSMC_fb-like	ENSG00000196371	FUT4	VSMC	0.550292	1.96929e-05	3.32031e-06
VSMC_fb-like	ENSG00000140577	CRTC3	VSMC	-0.49034	2.34349e-05	4.01935e-06
VSMC_fb-like	ENSG00000119772	DNMT3A	VSMC	-0.780117	2.90504e-05	5.06694e-06
VSMC_fb-like	ENSG00000069431	ABCC9	VSMC	-1.05575	3.88779e-05	6.89405e-06
VSMC_fb-like	ENSG00000124762	CDKN1A	VSMC	0.528695	4.28288e-05	7.71914e-06
VSMC_fb-like	ENSG00000204345	CD300LD	VSMC	-0.850084	4.43214e-05	8.11701e-06
VSMC_fb-like	ENSG00000091972	CD200	VSMC	0.488128	4.77076e-05	8.87584e-06
VSMC_fb-like	ENSG00000096717	SIRT1	VSMC	-0.738449	5.30473e-05	1.00235e-05
VSMC_fb-like	ENSG00000027697	IFNGR1	VSMC	0.474794	6.1522e-05	1.18036e-05
VSMC_fb-like	ENSG00000133812	SBF2	VSMC	-0.500774	6.25501e-05	1.21827e-05
VSMC_fb-like	ENSG00000172936	MYD88	VSMC	0.581549	6.4956e-05	1.28401e-05
VSMC_fb-like	ENSG00000235244	DANT2	VSMC	-0.653193	0.000117782	2.36248e-05
VSMC_fb-like	ENSG00000134109	EDEM1	VSMC	0.4812	0.000139184	2.83223e-05
VSMC_fb-like	ENSG00000140945	CDH13	VSMC	0.708456	0.000144235	2.97693e-05
VSMC_fb-like	ENSG00000197919	IFNA1	VSMC	-0.81235	0.000147599	3.08928e-05
VSMC_fb-like	ENSG00000183160	TMEM119	VSMC	1.36816	0.000224115	4.75592e-05
VSMC_fb-like	ENSG00000166851	PLK1	VSMC	-0.919675	0.000231063	4.97055e-05
VSMC_fb-like	ENSG00000140545	MFGE8	VSMC	0.642125	0.000257634	5.62587e-05
VSMC_fb-like	ENSG00000105329	TGFB1	VSMC	0.43649	0.000257634	5.69192e-05
VSMC_fb-like	ENSG00000167483	NIBAN3	VSMC	-0.820351	0.000391334	8.75952e-05
VSMC_fb-like	ENSG00000099331	MYO9B	VSMC	-0.418484	0.000416968	9.45451e-05
VSMC_fb-like	ENSG00000110799	VWF	VSMC	1.08875	0.000449673	0.000103268
VSMC_fb-like	ENSG00000156738	MS4A1	VSMC	-0.921691	0.000540803	0.000125768
VSMC_fb-like	ENSG00000197385	ZNF860	VSMC	-0.716467	0.000574961	0.000135383
VSMC_fb-like	ENSG00000162772	ATF3	VSMC	-0.817648	0.000619352	0.000147636
VSMC_fb-like	ENSG00000117525	F3	VSMC	0.692307	0.00065404	0.000157806
VSMC_fb-like	ENSG00000124212	PTGIS	VSMC	0.603807	0.00066789	0.000163089
VSMC_fb-like	ENSG00000042493	CAPG	VSMC	0.97476	0.000735117	0.000183165
VSMC_fb-like	ENSG00000012124	CD22	VSMC	-0.932358	0.000735117	0.000183779
VSMC_fb-like	ENSG00000149968	MMP3	VSMC	-0.835491	0.000795586	0.000201209
VSMC_fb-like	ENSG00000186847	KRT14	VSMC	1.01523	0.000812623	0.00020788
VSMC_fb-like	ENSG00000173991	TCAP	VSMC	-1.23243	0.0010125	0.000261955
VSMC_fb-like	ENSG00000137959	IFI44L	VSMC	0.878734	0.00145279	0.000380089
VSMC_fb-like	ENSG00000144218	AFF3	VSMC	-0.601435	0.00147415	0.000394249
VSMC_fb-like	ENSG00000224982	TMEM233	VSMC	-1.01293	0.00147415	0.00039338
VSMC_fb-like	ENSG00000038945	MSR1	VSMC	0.859677	0.00148939	0.000402656
VSMC_fb-like	ENSG00000261371	PECAM1	VSMC	0.839878	0.00153281	0.000419816
VSMC_fb-like	ENSG00000117632	STMN1	VSMC	-0.580547	0.00153281	0.000423305
VSMC_fb-like	ENSG00000104635	SLC39A14	VSMC	0.538735	0.0015899	0.000443693
VSMC_fb-like	ENSG00000184584	TMEM173	VSMC	0.307982	0.00166225	0.000468716
VSMC_fb-like	ENSG00000150045	KLRF1	VSMC	-0.907937	0.00228685	0.000651488
VSMC_fb-like	ENSG00000140287	HDC	VSMC	-0.564188	0.00236282	0.000679998
VSMC_fb-like	ENSG00000180773	SLC36A4	VSMC	-0.649214	0.00238817	0.000694237
VSMC_fb-like	ENSG00000146648	EGFR	VSMC	-0.497015	0.00254268	0.000746543
VSMC_fb-like	ENSG00000143184	XCL1	VSMC	-0.772544	0.00265312	0.000786682
VSMC_fb-like	ENSG00000177455	CD19	VSMC	-0.76229	0.00267788	0.000801806
VSMC_fb-like	ENSG00000169604	ANTXR1	VSMC	-0.506293	0.00277306	0.000846428
VSMC_fb-like	ENSG00000111981	ULBP1	VSMC	-0.597962	0.00277306	0.000839541
VSMC_fb-like	ENSG00000131981	LGALS3	VSMC	0.421324	0.00289938	0.000893412
VSMC_fb-like	ENSG00000163191	S100A11	VSMC	0.419656	0.00308081	0.000958275
VSMC_fb-like	ENSG00000170962	PDGFD	VSMC	0.608703	0.0035965	0.00112913
VSMC_fb-like	ENSG00000157540	DYRK1A	VSMC	-0.300696	0.00401957	0.00127364
VSMC_fb-like	ENSG00000198829	SUCNR1	VSMC	1.17245	0.00455777	0.00145743
VSMC_fb-like	ENSG00000261609	GAN	VSMC	-0.645593	0.0050955	0.00164419
VSMC_fb-like	ENSG00000198901	PRC1	VSMC	-0.647684	0.00514627	0.00167553
VSMC_fb-like	ENSG00000008300	CELSR3	VSMC	-0.65739	0.00516844	0.00169777
VSMC_fb-like	ENSG00000162723	SLAMF9	VSMC	-0.749213	0.0052258	0.00173181
VSMC_fb-like	ENSG00000168259	DNAJC7	VSMC	-0.308387	0.00567795	0.00189815
VSMC_fb-like	ENSG00000105650	PDE4C	VSMC	-0.823438	0.00684906	0.00230957
VSMC_fb-like	ENSG00000128052	KDR	VSMC	-0.681802	0.00859673	0.00293545
VSMC_fb-like	ENSG00000082014	SMARCD3	VSMC	-0.504469	0.00859673	0.00294888
VSMC_fb-like	ENSG00000097033	SH3GLB1	VSMC	0.249397	0.00971641	0.0033612
VSMC_fb-like	ENSG00000184731	FAM110C	VSMC	-0.707681	0.0103021	0.00359375
VSMC_fb-like	ENSG00000128272	ATF4	VSMC	-0.292832	0.0116096	0.00411736
VSMC_fb-like	ENSG00000117281	CD160	VSMC	-0.467487	0.0116096	0.00409213
VSMC_fb-like	ENSG00000122025	FLT3	VSMC	-0.588663	0.0116785	0.00418322
VSMC_fb-like	ENSG00000257335	MGAM	VSMC	-0.621259	0.0116785	0.00420968
VSMC_fb-like	ENSG00000152402	GUCY1A2	VSMC	-0.686697	0.0129179	0.00469401
VSMC_fb-like	ENSG00000122986	HVCN1	VSMC	-0.456779	0.0130277	0.00480963
VSMC_fb-like	ENSG00000145016	RUBCN	VSMC	-0.329567	0.0130277	0.0048095
VSMC_fb-like	ENSG00000124813	RUNX2	VSMC	0.504203	0.0130676	0.00486236
VSMC_fb-like	ENSG00000149534	MS4A2	VSMC	-0.670917	0.0146548	0.00549554
VSMC_fb-like	ENSG00000163751	CPA3	VSMC	-0.501194	0.0150305	0.00570641
VSMC_fb-like	ENSG00000160255	ITGB2	VSMC	0.719635	0.0150305	0.00572384
VSMC_fb-like	ENSG00000203811	HIST2H3C	VSMC	-0.576776	0.0155641	0.00597228
VSMC_fb-like	ENSG00000186074	CD300LF	VSMC	-0.529179	0.0156455	0.006049
VSMC_fb-like	ENSG00000163220	S100A9	VSMC	0.933012	0.0169311	0.00659527
VSMC_fb-like	ENSG00000157404	KIT	VSMC	-0.658474	0.0193398	0.00758977
VSMC_fb-like	ENSG00000135480	KRT7	VSMC	0.560688	0.0210531	0.00837479
VSMC_fb-like	ENSG00000123836	PFKFB2	VSMC	-0.475331	0.0210531	0.00838452
VSMC_fb-like	ENSG00000081041	CXCL2	VSMC	1.02357	0.0245685	0.0099274
VSMC_fb-like	ENSG00000163625	WDFY3	VSMC	-0.369698	0.0245685	0.00985993
VSMC_fb-like	ENSG00000170525	PFKFB3	VSMC	-0.36341	0.0249046	0.0101356
VSMC_fb-like	ENSG00000089127	OAS1	VSMC	0.604083	0.0257481	0.0106228
VSMC_fb-like	ENSG00000143799	PARP1	VSMC	-0.390173	0.0257481	0.0106286
VSMC_fb-like	ENSG00000131389	SLC6A6	VSMC	0.532591	0.0291226	0.0121062
VSMC_fb-like	ENSG00000205108	FAM205A	VSMC	-0.658338	0.0313061	0.0131049
VSMC_fb-like	ENSG00000112033	PPARD	VSMC	-0.280299	0.0314101	0.0132397
VSMC_fb-like	ENSG00000239672	NME1	VSMC	0.318072	0.0314146	0.0134227
VSMC_fb-like	ENSG00000162493	PDPN	VSMC	0.750799	0.0314146	0.0134243
VSMC_fb-like	ENSG00000115718	PROC	VSMC	-0.554075	0.0323203	0.0139053
VSMC_fb-like	ENSG00000109819	PPARGC1A	VSMC	-0.517176	0.032757	0.0141883
VSMC_fb-like	ENSG00000073050	XRCC1	VSMC	-0.524058	0.0328213	0.0143116
VSMC_fb-like	ENSG00000147316	MCPH1	VSMC	-0.274758	0.0361174	0.0158538
VSMC_fb-like	ENSG00000196396	PTPN1	VSMC	-0.317004	0.0374632	0.0165535
VSMC_fb-like	ENSG00000025423	HSD17B6	VSMC	-0.484034	0.0380108	0.016906
VSMC_fb-like	ENSG00000173402	DAG1	VSMC	0.293328	0.0384322	0.0172051
VSMC_fb-like	ENSG00000133246	PRAM1	VSMC	-0.812554	0.0390279	0.0175852
VSMC_fb-like	ENSG00000178607	ERN1	VSMC	-0.320371	0.0407407	0.0184754
VSMC_fb-like	ENSG00000213809	KLRK1	VSMC	-0.571461	0.0413536	0.0188736
VSMC_fb-like	ENSG00000116717	GADD45A	VSMC	-0.343471	0.0434937	0.0199767
VSMC_fb-like	ENSG00000128271	ADORA2A	VSMC	-0.564742	0.0438249	0.0202563
VSMC_fb-like	ENSG00000106541	AGR2	VSMC	-0.498257	0.0472972	0.0221407
VSMC_fb-like	ENSG00000091409	ITGA6	VSMC	0.486493	0.0472972	0.0222737
VSMC_fb-like	ENSG00000143546	S100A8	VSMC	-0.934177	0.0472972	0.0222513
VSMC_fb-like	ENSG00000120278	PLEKHG1	VSMC	0.368432	0.0487077	0.023122
VSMC_fb-like	ENSG00000026751	SLAMF7	VSMC	-0.512877	0.0487077	0.0232211
VSMC_inflamed	ENSG00000249669	CARMN	VSMC	1.60949	5.60497e-41	1.62935e-43
VSMC_inflamed	ENSG00000034510	TMSB10	VSMC	-1.87408	7.40228e-33	4.30365e-35
VSMC_inflamed	ENSG00000230590	FTX	VSMC	1.21242	3.66059e-27	3.19238e-29
VSMC_inflamed	ENSG00000139329	LUM	VSMC	-3.49647	4.95745e-24	5.76448e-26
VSMC_inflamed	ENSG00000134333	LDHA	VSMC	-1.04137	5.90568e-21	8.58384e-23
VSMC_inflamed	ENSG00000080854	IGSF9B	VSMC	1.40498	2.62746e-19	6.11038e-21
VSMC_inflamed	ENSG00000117450	PRDX1	VSMC	-1.04964	2.62746e-19	6.05144e-21
VSMC_inflamed	ENSG00000163191	S100A11	VSMC	-1.42736	2.62746e-19	5.45086e-21
VSMC_inflamed	ENSG00000082781	ITGB5	VSMC	-1.2575	4.22479e-19	1.10532e-20
VSMC_inflamed	ENSG00000044574	HSPA5	VSMC	-1.18076	7.26971e-19	2.11329e-20
VSMC_inflamed	ENSG00000164692	COL1A2	VSMC	-1.67133	1.53741e-17	5.22032e-19
VSMC_inflamed	ENSG00000167483	NIBAN3	VSMC	1.76353	1.53741e-17	5.36305e-19
VSMC_inflamed	ENSG00000010278	CD9	VSMC	-1.11254	4.30676e-17	1.62756e-18
VSMC_inflamed	ENSG00000131981	LGALS3	VSMC	-1.16339	6.19853e-17	2.52266e-18
VSMC_inflamed	ENSG00000111981	ULBP1	VSMC	1.49004	1.03629e-16	4.51869e-18
VSMC_inflamed	ENSG00000124212	PTGIS	VSMC	-1.36917	3.19515e-16	1.48612e-17
VSMC_inflamed	ENSG00000100219	XBP1	VSMC	-1.1384	9.81559e-16	4.85073e-17
VSMC_inflamed	ENSG00000170962	PDGFD	VSMC	-1.16213	3.23676e-15	1.69365e-16
VSMC_inflamed	ENSG00000182326	C1S	VSMC	-1.2341	3.50837e-15	1.93776e-16
VSMC_inflamed	ENSG00000197385	ZNF860	VSMC	1.53375	4.57626e-15	2.66062e-16
VSMC_inflamed	ENSG00000140287	HDC	VSMC	1.55061	1.09923e-14	6.71039e-16
VSMC_inflamed	ENSG00000106546	AHR	VSMC	-1.05232	1.12108e-14	7.16971e-16
VSMC_inflamed	ENSG00000204345	CD300LD	VSMC	1.51189	1.31131e-14	8.76748e-16
VSMC_inflamed	ENSG00000105329	TGFB1	VSMC	-1.131	1.62563e-14	1.13416e-15
VSMC_inflamed	ENSG00000203811	HIST2H3C	VSMC	1.56025	2.58029e-14	1.87521e-15
VSMC_inflamed	ENSG00000150093	ITGB1	VSMC	-1.20153	2.60872e-14	1.9717e-15
VSMC_inflamed	ENSG00000149968	MMP3	VSMC	1.77908	1.59441e-13	1.25142e-14
VSMC_inflamed	ENSG00000224078	SNHG14	VSMC	0.946639	2.38507e-13	1.94134e-14
VSMC_inflamed	ENSG00000235244	DANT2	VSMC	1.28466	5.3165e-13	4.74509e-14
VSMC_inflamed	ENSG00000156738	MS4A1	VSMC	1.91857	5.3165e-13	4.79103e-14
VSMC_inflamed	ENSG00000143184	XCL1	VSMC	1.61288	5.3165e-13	4.66996e-14
VSMC_inflamed	ENSG00000177455	CD19	VSMC	1.74128	6.89043e-13	6.4097e-14
VSMC_inflamed	ENSG00000097033	SH3GLB1	VSMC	-0.892226	7.73352e-13	7.41878e-14
VSMC_inflamed	ENSG00000129226	CD68	VSMC	-1.97332	1.01913e-12	1.00728e-13
VSMC_inflamed	ENSG00000154096	THY1	VSMC	-1.75053	1.49163e-12	1.51764e-13
VSMC_inflamed	ENSG00000162723	SLAMF9	VSMC	1.56745	1.93129e-12	2.02111e-13
VSMC_inflamed	ENSG00000197919	IFNA1	VSMC	1.4942	2.04655e-12	2.20123e-13
VSMC_inflamed	ENSG00000140545	MFGE8	VSMC	-1.2161	8.18188e-12	9.03813e-13
VSMC_inflamed	ENSG00000149451	ADAM33	VSMC	1.33835	8.88178e-12	1.00695e-12
VSMC_inflamed	ENSG00000118785	SPP1	VSMC	-2.27208	9.82221e-12	1.14212e-12
VSMC_inflamed	ENSG00000051180	RAD51	VSMC	1.51742	1.27078e-11	1.51459e-12
VSMC_inflamed	ENSG00000225746	MEG8	VSMC	1.07546	2.11342e-11	2.58033e-12
VSMC_inflamed	ENSG00000117281	CD160	VSMC	1.40094	2.1671e-11	2.77223e-12
VSMC_inflamed	ENSG00000198178	CLEC4C	VSMC	1.48068	2.1671e-11	2.83487e-12
VSMC_inflamed	ENSG00000166851	PLK1	VSMC	1.4694	2.1671e-11	2.82895e-12
VSMC_inflamed	ENSG00000106333	PCOLCE	VSMC	-1.36444	2.25356e-11	3.01348e-12
VSMC_inflamed	ENSG00000178607	ERN1	VSMC	1.04411	2.42951e-11	3.31938e-12
VSMC_inflamed	ENSG00000224982	TMEM233	VSMC	1.81723	2.45856e-11	3.43054e-12
VSMC_inflamed	ENSG00000186074	CD300LF	VSMC	1.33861	4.14034e-11	5.89758e-12
VSMC_inflamed	ENSG00000106804	C5	VSMC	1.10913	5.45426e-11	7.9277e-12
VSMC_inflamed	ENSG00000178404	CEP295NL	VSMC	1.30042	7.18733e-11	1.06556e-11
VSMC_inflamed	ENSG00000176083	ZNF683	VSMC	2.33136	2.61571e-10	3.95398e-11
VSMC_inflamed	ENSG00000025423	HSD17B6	VSMC	1.40112	3.05919e-10	4.71328e-11
VSMC_inflamed	ENSG00000116191	RALGPS2	VSMC	1.53181	4.16662e-10	6.54062e-11
VSMC_inflamed	ENSG00000011465	DCN	VSMC	-2.29724	4.88133e-10	7.80445e-11
VSMC_inflamed	ENSG00000012124	CD22	VSMC	1.66283	6.31588e-10	1.02817e-10
VSMC_inflamed	ENSG00000149534	MS4A2	VSMC	1.48549	7.38947e-10	1.22442e-10
VSMC_inflamed	ENSG00000257335	MGAM	VSMC	1.50639	1.21826e-09	2.05404e-10
VSMC_inflamed	ENSG00000178726	THBD	VSMC	-0.955441	1.44802e-09	2.48352e-10
VSMC_inflamed	ENSG00000149257	SERPINH1	VSMC	-0.793649	1.96913e-09	3.43454e-10
VSMC_inflamed	ENSG00000196230	TUBB	VSMC	-0.609964	3.1999e-09	5.67423e-10
VSMC_inflamed	ENSG00000008300	CELSR3	VSMC	1.51633	3.38571e-09	6.10216e-10
VSMC_inflamed	ENSG00000140945	CDH13	VSMC	-0.839363	9.1522e-09	1.67613e-09
VSMC_inflamed	ENSG00000213809	KLRK1	VSMC	1.38877	9.38767e-09	1.74654e-09
VSMC_inflamed	ENSG00000150045	KLRF1	VSMC	1.59269	1.52428e-08	2.88019e-09
VSMC_inflamed	ENSG00000183091	NEB	VSMC	1.65666	1.55366e-08	2.98085e-09
VSMC_inflamed	ENSG00000255221	CARD17	VSMC	1.65185	2.03265e-08	3.95895e-09
VSMC_inflamed	ENSG00000185666	SYN3	VSMC	1.49938	3.30723e-08	6.53754e-09
VSMC_inflamed	ENSG00000134539	KLRD1	VSMC	1.42244	3.8228e-08	7.66783e-09
VSMC_inflamed	ENSG00000196975	ANXA4	VSMC	-0.740557	3.99836e-08	8.1362e-09
VSMC_inflamed	ENSG00000179776	CDH5	VSMC	1.12623	5.08643e-08	1.04982e-08
VSMC_inflamed	ENSG00000184731	FAM110C	VSMC	1.40055	5.3879e-08	1.1277e-08
VSMC_inflamed	ENSG00000152402	GUCY1A2	VSMC	1.31681	1.11294e-07	2.39411e-08
VSMC_inflamed	ENSG00000204323	SMIM5	VSMC	1.47629	1.11294e-07	2.38663e-08
VSMC_inflamed	ENSG00000170323	FABP4	VSMC	1.221	1.17272e-07	2.55679e-08
VSMC_inflamed	ENSG00000105639	JAK3	VSMC	-0.736672	1.23139e-07	2.72052e-08
VSMC_inflamed	ENSG00000145536	ADAMTS16	VSMC	1.53282	1.54567e-07	3.45979e-08
VSMC_inflamed	ENSG00000169783	LINGO1	VSMC	1.28386	2.53753e-07	5.75369e-08
VSMC_inflamed	ENSG00000145016	RUBCN	VSMC	0.71451	3.16654e-07	7.272e-08
VSMC_inflamed	ENSG00000173402	DAG1	VSMC	-0.816984	3.48359e-07	8.10138e-08
VSMC_inflamed	ENSG00000105650	PDE4C	VSMC	1.34673	4.51179e-07	1.06237e-07
VSMC_inflamed	ENSG00000149201	CCDC81	VSMC	1.12107	5.57182e-07	1.32817e-07
VSMC_inflamed	ENSG00000169604	ANTXR1	VSMC	-0.952347	7.40943e-07	1.78774e-07
VSMC_inflamed	ENSG00000205108	FAM205A	VSMC	1.36637	8.48275e-07	2.07137e-07
VSMC_inflamed	ENSG00000102174	PHEX	VSMC	1.22689	9.19074e-07	2.27097e-07
VSMC_inflamed	ENSG00000133246	PRAM1	VSMC	1.60471	9.52544e-07	2.38136e-07
VSMC_inflamed	ENSG00000129038	LOXL1	VSMC	-0.963237	1.01177e-06	2.55884e-07
VSMC_inflamed	ENSG00000061656	SPAG4	VSMC	1.37103	1.02486e-06	2.62174e-07
VSMC_inflamed	ENSG00000166825	ANPEP	VSMC	-1.80483	1.35777e-06	3.51284e-07
VSMC_inflamed	ENSG00000185745	IFIT1	VSMC	-1.2251	1.47303e-06	3.85386e-07
VSMC_inflamed	ENSG00000128271	ADORA2A	VSMC	1.18343	1.57072e-06	4.20075e-07
VSMC_inflamed	ENSG00000157933	SKI	VSMC	-0.638191	1.57072e-06	4.19361e-07
VSMC_inflamed	ENSG00000147316	MCPH1	VSMC	0.678309	1.62905e-06	4.40412e-07
VSMC_inflamed	ENSG00000167851	CD300A	VSMC	1.05141	2.05688e-06	5.62055e-07
VSMC_inflamed	ENSG00000122025	FLT3	VSMC	1.11875	2.15143e-06	5.94145e-07
VSMC_inflamed	ENSG00000105664	COMP	VSMC	-2.32019	2.27576e-06	6.35097e-07
VSMC_inflamed	ENSG00000162390	ACOT11	VSMC	1.06628	2.38091e-06	6.71362e-07
VSMC_inflamed	ENSG00000027697	IFNGR1	VSMC	-0.690871	2.60312e-06	7.43839e-07
VSMC_inflamed	ENSG00000184292	TACSTD2	VSMC	1.09461	2.60312e-06	7.49152e-07
VSMC_inflamed	ENSG00000216490	IFI30	VSMC	-1.43803	2.85097e-06	8.28771e-07
VSMC_inflamed	ENSG00000136160	EDNRB	VSMC	1.22686	2.9175e-06	8.56591e-07
VSMC_inflamed	ENSG00000225556	C2CD4D	VSMC	1.58646	3.55378e-06	1.05374e-06
VSMC_inflamed	ENSG00000112033	PPARD	VSMC	0.673366	3.68444e-06	1.10319e-06
VSMC_inflamed	ENSG00000119772	DNMT3A	VSMC	0.873189	4.28539e-06	1.29558e-06
VSMC_inflamed	ENSG00000165899	OTOGL	VSMC	1.129	7.24826e-06	2.21241e-06
VSMC_inflamed	ENSG00000026751	SLAMF7	VSMC	1.06829	7.33054e-06	2.25883e-06
VSMC_inflamed	ENSG00000205339	IPO7	VSMC	-0.615121	8.94278e-06	2.78162e-06
VSMC_inflamed	ENSG00000164867	NOS3	VSMC	1.15496	9.45199e-06	2.96749e-06
VSMC_inflamed	ENSG00000118520	ARG1	VSMC	1.18259	9.7376e-06	3.09945e-06
VSMC_inflamed	ENSG00000037280	FLT4	VSMC	1.35185	9.7376e-06	3.11377e-06
VSMC_inflamed	ENSG00000142166	IFNAR1	VSMC	-0.623277	1.01135e-05	3.26336e-06
VSMC_inflamed	ENSG00000152942	RAD17	VSMC	0.780772	1.06845e-05	3.47867e-06
VSMC_inflamed	ENSG00000170442	KRT86	VSMC	1.05686	1.10821e-05	3.64034e-06
VSMC_inflamed	ENSG00000137693	YAP1	VSMC	-0.665474	1.21173e-05	4.01562e-06
VSMC_inflamed	ENSG00000069431	ABCC9	VSMC	0.755187	1.21499e-05	4.06174e-06
VSMC_inflamed	ENSG00000145386	CCNA2	VSMC	1.40919	1.29366e-05	4.36234e-06
VSMC_inflamed	ENSG00000134376	CRB1	VSMC	1.32071	1.37445e-05	4.67474e-06
VSMC_inflamed	ENSG00000123836	PFKFB2	VSMC	0.867393	1.38603e-05	4.7544e-06
VSMC_inflamed	ENSG00000106541	AGR2	VSMC	1.20228	1.45312e-05	5.02677e-06
VSMC_inflamed	ENSG00000115008	IL1A	VSMC	1.06791	1.96166e-05	6.843e-06
VSMC_inflamed	ENSG00000109072	VTN	VSMC	1.33409	1.97786e-05	6.95702e-06
VSMC_inflamed	ENSG00000163734	CXCL3	VSMC	1.14351	2.09363e-05	7.4251e-06
VSMC_inflamed	ENSG00000144218	AFF3	VSMC	0.910886	2.2084e-05	7.89631e-06
VSMC_inflamed	ENSG00000168610	STAT3	VSMC	-0.601797	2.26127e-05	8.15111e-06
VSMC_inflamed	ENSG00000121807	CCR2	VSMC	1.27847	2.3259e-05	8.45168e-06
VSMC_inflamed	ENSG00000128272	ATF4	VSMC	-0.478636	2.45478e-05	8.99133e-06
VSMC_inflamed	ENSG00000163751	CPA3	VSMC	0.86541	2.57537e-05	9.50789e-06
VSMC_inflamed	ENSG00000171611	PTCRA	VSMC	1.34044	2.80639e-05	1.04424e-05
VSMC_inflamed	ENSG00000109819	PPARGC1A	VSMC	0.97402	3.64113e-05	1.36542e-05
VSMC_inflamed	ENSG00000115523	GNLY	VSMC	1.42501	4.18821e-05	1.58275e-05
VSMC_inflamed	ENSG00000180773	SLC36A4	VSMC	0.877104	4.35442e-05	1.65822e-05
VSMC_inflamed	ENSG00000051523	CYBA	VSMC	1.29565	5.61143e-05	2.15322e-05
VSMC_inflamed	ENSG00000121797	CCRL2	VSMC	0.920234	5.65092e-05	2.1848e-05
VSMC_inflamed	ENSG00000163739	CXCL1	VSMC	1.21772	5.974e-05	2.32708e-05
VSMC_inflamed	ENSG00000170458	CD14	VSMC	-1.06751	6.50753e-05	2.55383e-05
VSMC_inflamed	ENSG00000173991	TCAP	VSMC	1.32508	6.92066e-05	2.73607e-05
VSMC_inflamed	ENSG00000172037	LAMB2	VSMC	-0.510644	7.19747e-05	2.86643e-05
VSMC_inflamed	ENSG00000125966	MMP24	VSMC	0.961218	7.65444e-05	3.07067e-05
VSMC_inflamed	ENSG00000140932	CMTM2	VSMC	1.38956	9.28686e-05	3.75254e-05
VSMC_inflamed	ENSG00000108700	CCL8	VSMC	1.0591	9.72419e-05	3.95752e-05
VSMC_inflamed	ENSG00000174059	CD34	VSMC	-0.749582	9.83524e-05	4.0313e-05
VSMC_inflamed	ENSG00000114270	COL7A1	VSMC	1.07271	0.000100674	4.15572e-05
VSMC_inflamed	ENSG00000175197	DDIT3	VSMC	0.540414	0.00010877	4.52153e-05
VSMC_inflamed	ENSG00000128052	KDR	VSMC	0.918176	0.000135776	5.68366e-05
VSMC_inflamed	ENSG00000164045	CDC25A	VSMC	1.15284	0.000136536	5.78689e-05
VSMC_inflamed	ENSG00000129595	EPB41L4A	VSMC	0.629772	0.000136536	5.91393e-05
VSMC_inflamed	ENSG00000172613	RAD9A	VSMC	0.846514	0.000136536	5.85356e-05
VSMC_inflamed	ENSG00000155366	RHOC	VSMC	-0.58268	0.000136536	5.88148e-05
VSMC_inflamed	ENSG00000197632	SERPINB2	VSMC	0.973606	0.000136536	5.81429e-05
VSMC_inflamed	ENSG00000122986	HVCN1	VSMC	0.71364	0.000172043	7.50187e-05
VSMC_inflamed	ENSG00000197614	MFAP5	VSMC	-0.945166	0.000250545	0.000109977
VSMC_inflamed	ENSG00000109684	CLNK	VSMC	1.10583	0.00038121	0.000168442
VSMC_inflamed	ENSG00000276085	CCL3L1	VSMC	0.967469	0.000418964	0.00018684
VSMC_inflamed	ENSG00000198901	PRC1	VSMC	0.907804	0.000418964	0.000189063
VSMC_inflamed	ENSG00000104635	SLC39A14	VSMC	-0.600806	0.000418964	0.000187826
VSMC_inflamed	ENSG00000064652	SNX24	VSMC	0.545658	0.000418964	0.000189995
VSMC_inflamed	ENSG00000197992	CLEC9A	VSMC	0.983349	0.000472506	0.00021565
VSMC_inflamed	ENSG00000136869	TLR4	VSMC	-0.480058	0.000474796	0.000218075
VSMC_inflamed	ENSG00000128815	WDFY4	VSMC	0.893172	0.000548307	0.000253433
VSMC_inflamed	ENSG00000133392	MYH11	VSMC	-0.833901	0.000597361	0.000277842
VSMC_inflamed	ENSG00000169245	CXCL10	VSMC	0.776567	0.000651752	0.000307598
VSMC_inflamed	ENSG00000163072	NOSTRIN	VSMC	1.28678	0.000651752	0.000308825
VSMC_inflamed	ENSG00000007866	TEAD3	VSMC	0.662986	0.000651752	0.000308502
VSMC_inflamed	ENSG00000115596	WNT6	VSMC	2.10515	0.00068416	0.00032617
VSMC_inflamed	ENSG00000147614	ATP6V0D2	VSMC	0.868844	0.000735875	0.000352963
VSMC_inflamed	ENSG00000139719	VPS33A	VSMC	0.638291	0.000741663	0.000357896
VSMC_inflamed	ENSG00000107798	LIPA	VSMC	-0.563929	0.000741961	0.000360196
VSMC_inflamed	ENSG00000092009	CMA1	VSMC	1.2912	0.000782909	0.000382351
VSMC_inflamed	ENSG00000073050	XRCC1	VSMC	0.694483	0.000871461	0.000428131
VSMC_inflamed	ENSG00000163600	ICOS	VSMC	0.919174	0.000888964	0.000439314
VSMC_inflamed	ENSG00000143546	S100A8	VSMC	1.28554	0.000915108	0.000454894
VSMC_inflamed	ENSG00000018280	SLC11A1	VSMC	0.843165	0.000948363	0.000474182
VSMC_inflamed	ENSG00000140678	ITGAX	VSMC	0.79343	0.000952981	0.000479261
VSMC_inflamed	ENSG00000091972	CD200	VSMC	-0.532231	0.00107709	0.000544808
VSMC_inflamed	ENSG00000107796	ACTA2	VSMC	-0.654363	0.00129082	0.000656668
VSMC_inflamed	ENSG00000137288	UQCC2	VSMC	0.518017	0.00171484	0.000877361
VSMC_inflamed	ENSG00000223501	VPS52	VSMC	0.495974	0.00177474	0.000913165
VSMC_inflamed	ENSG00000124762	CDKN1A	VSMC	-0.442905	0.0018508	0.000957683
VSMC_inflamed	ENSG00000157404	KIT	VSMC	0.657709	0.00195193	0.00101568
VSMC_inflamed	ENSG00000120875	DUSP4	VSMC	0.862577	0.00195318	0.00102201
VSMC_inflamed	ENSG00000164764	SBSPON	VSMC	0.53879	0.00207929	0.00109404
VSMC_inflamed	ENSG00000134817	APLNR	VSMC	0.915588	0.00230177	0.0012178
VSMC_inflamed	ENSG00000115718	PROC	VSMC	0.817814	0.00231068	0.00122923
VSMC_inflamed	ENSG00000150337	FCGR1A	VSMC	0.611446	0.00231535	0.00123844
VSMC_inflamed	ENSG00000081237	PTPRC	VSMC	0.651075	0.00237285	0.0012761
VSMC_inflamed	ENSG00000114491	UMPS	VSMC	0.547301	0.00237659	0.00128501
VSMC_inflamed	ENSG00000112210	RAB23	VSMC	-0.476267	0.0028353	0.00154128
VSMC_inflamed	ENSG00000138617	PARP16	VSMC	0.504994	0.00289966	0.0015847
VSMC_inflamed	ENSG00000181631	P2RY13	VSMC	0.723092	0.00290623	0.00159674
VSMC_inflamed	ENSG00000118526	TCF21	VSMC	0.835729	0.00290681	0.00160551
VSMC_inflamed	ENSG00000162771	FAM71A	VSMC	0.710836	0.00315936	0.00175418
VSMC_inflamed	ENSG00000204397	CARD16	VSMC	0.657718	0.00316392	0.00176591
VSMC_inflamed	ENSG00000186810	CXCR3	VSMC	1.07674	0.00339793	0.0019064
VSMC_inflamed	ENSG00000038945	MSR1	VSMC	-0.777254	0.00369192	0.00208207
VSMC_inflamed	ENSG00000115884	SDC1	VSMC	0.869637	0.00384226	0.00217803
VSMC_inflamed	ENSG00000134109	EDEM1	VSMC	-0.521795	0.00432414	0.00246375
VSMC_inflamed	ENSG00000116717	GADD45A	VSMC	-0.387443	0.00438198	0.00250945
VSMC_inflamed	ENSG00000172936	MYD88	VSMC	-0.573634	0.00484719	0.00278995
VSMC_inflamed	ENSG00000149294	NCAM1	VSMC	0.580605	0.00485923	0.00281101
VSMC_inflamed	ENSG00000137441	FGFBP2	VSMC	0.867969	0.00495687	0.0028819
VSMC_inflamed	ENSG00000240849	TMEM189	VSMC	0.392773	0.00500856	0.00292651
VSMC_inflamed	ENSG00000143799	PARP1	VSMC	0.419317	0.00554373	0.00325533
VSMC_inflamed	ENSG00000122679	RAMP3	VSMC	0.797402	0.00597423	0.00352549
VSMC_inflamed	ENSG00000168329	CX3CR1	VSMC	0.696833	0.0061149	0.00362628
VSMC_inflamed	ENSG00000164430	CGAS	VSMC	0.600555	0.00612117	0.00364779
VSMC_inflamed	ENSG00000164077	MON1A	VSMC	0.571429	0.00620085	0.0037133
VSMC_inflamed	ENSG00000175445	LPL	VSMC	0.90087	0.00651974	0.00392322
VSMC_inflamed	ENSG00000131203	IDO1	VSMC	0.748315	0.00805892	0.00487283
VSMC_inflamed	ENSG00000120278	PLEKHG1	VSMC	0.519167	0.00848209	0.00515336
VSMC_inflamed	ENSG00000116690	PRG4	VSMC	0.814394	0.00852258	0.00520274
VSMC_inflamed	ENSG00000130176	CNN1	VSMC	-0.54982	0.00858626	0.00531649
VSMC_inflamed	ENSG00000196371	FUT4	VSMC	0.432921	0.00858626	0.00530693
VSMC_inflamed	ENSG00000277734	TRAC	VSMC	0.685709	0.00858626	0.0053096
VSMC_inflamed	ENSG00000106537	TSPAN13	VSMC	0.71864	0.0088281	0.00551756
VSMC_inflamed	ENSG00000169554	ZEB2	VSMC	-0.283633	0.0088281	0.00550245
VSMC_inflamed	ENSG00000178752	ERFE	VSMC	0.89395	0.0106752	0.00670306
VSMC_inflamed	ENSG00000148773	MKI67	VSMC	0.677549	0.0114504	0.0072231
VSMC_inflamed	ENSG00000133275	CSNK1G2	VSMC	0.500689	0.0122771	0.00778024
VSMC_inflamed	ENSG00000025434	NR1H3	VSMC	0.461778	0.015405	0.00980722
VSMC_inflamed	ENSG00000136378	ADAMTS7	VSMC	0.386919	0.0156528	0.0100105
VSMC_inflamed	ENSG00000182511	FES	VSMC	0.578771	0.0162069	0.010412
VSMC_inflamed	ENSG00000110799	VWF	VSMC	-0.991991	0.0162435	0.0104827
VSMC_inflamed	ENSG00000179639	FCER1A	VSMC	0.574438	0.017412	0.0112874
VSMC_inflamed	ENSG00000104518	GSDMD	VSMC	0.391776	0.019512	0.0127055
VSMC_inflamed	ENSG00000117632	STMN1	VSMC	0.413629	0.0200829	0.0131356
VSMC_inflamed	ENSG00000073060	SCARB1	VSMC	0.485692	0.0286071	0.0187942
VSMC_inflamed	ENSG00000187446	CHP1	VSMC	-0.297907	0.0306529	0.0202274
VSMC_inflamed	ENSG00000170476	MZB1	VSMC	0.51735	0.0315568	0.0209155
VSMC_inflamed	ENSG00000196547	MAN2A2	VSMC	0.302541	0.0392889	0.0261545
VSMC_inflamed	ENSG00000261609	GAN	VSMC	0.513948	0.0403623	0.0269864
VSMC_inflamed	ENSG00000100014	SPECC1L	VSMC	0.249309	0.0405663	0.0272407
VSMC_inflamed	ENSG00000068650	ATP11A	VSMC	0.406194	0.0460398	0.0310501
VSMC_inflamed	ENSG00000117394	SLC2A1	VSMC	0.292535	0.0470274	0.0318529
VSMC_inflamed	ENSG00000135077	HAVCR2	VSMC	0.675532	0.0493863	0.0335942
VSMC_modul	ENSG00000164692	COL1A2	VSMC	-4.89317	1.54252e-25	4.48406e-28
VSMC_modul	ENSG00000139329	LUM	VSMC	-4.8503	2.44437e-23	1.42114e-25
VSMC_modul	ENSG00000133392	MYH11	VSMC	-4.23155	8.63158e-18	7.52754e-20
VSMC_modul	ENSG00000082781	ITGB5	VSMC	-3.14194	1.44812e-17	1.68386e-19
VSMC_modul	ENSG00000134333	LDHA	VSMC	-3.05244	2.31412e-17	3.36355e-19
VSMC_modul	ENSG00000150093	ITGB1	VSMC	-3.55223	2.46265e-16	4.29532e-18
VSMC_modul	ENSG00000011465	DCN	VSMC	-4.00196	2.71614e-16	5.52702e-18
VSMC_modul	ENSG00000130176	CNN1	VSMC	-3.47787	8.91883e-16	2.07415e-17
VSMC_modul	ENSG00000169604	ANTXR1	VSMC	-3.02077	1.85373e-15	4.84986e-17
VSMC_modul	ENSG00000107796	ACTA2	VSMC	-3.74809	3.61665e-15	1.05135e-16
VSMC_modul	ENSG00000140945	CDH13	VSMC	-2.73727	6.23103e-14	1.99248e-15
VSMC_modul	ENSG00000075420	FNDC3B	VSMC	-2.68136	8.10376e-14	2.82689e-15
VSMC_modul	ENSG00000224078	SNHG14	VSMC	-3.26103	2.64537e-13	9.99703e-15
VSMC_modul	ENSG00000149257	SERPINH1	VSMC	-2.59434	7.13904e-13	2.90542e-14
VSMC_modul	ENSG00000128272	ATF4	VSMC	-2.5147	1.75156e-12	7.80637e-14
VSMC_modul	ENSG00000249669	CARMN	VSMC	-2.85947	1.75156e-12	8.14681e-14
VSMC_modul	ENSG00000137693	YAP1	VSMC	-2.63654	2.66689e-12	1.31794e-13
VSMC_modul	ENSG00000124212	PTGIS	VSMC	-2.69457	3.83938e-12	2.00898e-13
VSMC_modul	ENSG00000104899	AMH	VSMC	3.51843	5.16504e-12	2.85279e-13
VSMC_modul	ENSG00000205339	IPO7	VSMC	-2.65055	2.38445e-11	1.38631e-12
VSMC_modul	ENSG00000044574	HSPA5	VSMC	-2.29814	3.69399e-11	2.25505e-12
VSMC_modul	ENSG00000115596	WNT6	VSMC	3.23829	7.81988e-11	5.00108e-12
VSMC_modul	ENSG00000172236	TPSAB1	VSMC	3.0036	8.3859e-11	5.60685e-12
VSMC_modul	ENSG00000116717	GADD45A	VSMC	-2.1214	1.66872e-10	1.16423e-11
VSMC_modul	ENSG00000172037	LAMB2	VSMC	-2.22739	2.59948e-10	1.88916e-11
VSMC_modul	ENSG00000196230	TUBB	VSMC	-2.10112	1.2074e-09	9.12573e-11
VSMC_modul	ENSG00000092009	CMA1	VSMC	2.50641	1.45415e-09	1.14134e-10
VSMC_modul	ENSG00000182326	C1S	VSMC	-2.11199	1.65622e-09	1.38668e-10
VSMC_modul	ENSG00000010278	CD9	VSMC	-2.13167	1.65622e-09	1.39623e-10
VSMC_modul	ENSG00000097033	SH3GLB1	VSMC	-2.06589	2.52107e-09	2.19861e-10
VSMC_modul	ENSG00000197253	TPSB2	VSMC	2.56752	8.08618e-09	7.28697e-10
VSMC_modul	ENSG00000112210	RAB23	VSMC	-2.14109	1.00018e-08	9.30399e-10
VSMC_modul	ENSG00000163191	S100A11	VSMC	-1.88956	1.10178e-08	1.05694e-09
VSMC_modul	ENSG00000117450	PRDX1	VSMC	-2.06051	1.12142e-08	1.10838e-09
VSMC_modul	ENSG00000260325	HSPB9	VSMC	2.67412	2.3874e-08	2.42904e-09
VSMC_modul	ENSG00000105329	TGFB1	VSMC	-1.9152	2.51937e-08	2.63655e-09
VSMC_modul	ENSG00000230590	FTX	VSMC	-1.71294	2.8015e-08	3.01324e-09
VSMC_modul	ENSG00000168610	STAT3	VSMC	-1.94456	2.89856e-08	3.2019e-09
VSMC_modul	ENSG00000140545	MFGE8	VSMC	-1.94969	3.20433e-08	3.63281e-09
VSMC_modul	ENSG00000072952	MRVI1	VSMC	-1.92619	9.98406e-08	1.16094e-08
VSMC_modul	ENSG00000196975	ANXA4	VSMC	-1.91241	1.31885e-07	1.57189e-08
VSMC_modul	ENSG00000163072	NOSTRIN	VSMC	2.33053	1.37023e-07	1.67296e-08
VSMC_modul	ENSG00000091972	CD200	VSMC	-1.78424	3.87669e-07	4.84586e-08
VSMC_modul	ENSG00000115523	GNLY	VSMC	2.2024	6.19696e-07	7.92634e-08
VSMC_modul	ENSG00000176083	ZNF683	VSMC	2.31909	6.75035e-07	8.83039e-08
VSMC_modul	ENSG00000034510	TMSB10	VSMC	-1.68417	7.02309e-07	9.39134e-08
VSMC_modul	ENSG00000157933	SKI	VSMC	-1.66069	8.38279e-07	1.16226e-07
VSMC_modul	ENSG00000184584	TMEM173	VSMC	-1.6965	8.38279e-07	1.16969e-07
VSMC_modul	ENSG00000154096	THY1	VSMC	-2.21701	1.17211e-06	1.66958e-07
VSMC_modul	ENSG00000169554	ZEB2	VSMC	-1.64175	2.70774e-06	3.93567e-07
VSMC_modul	ENSG00000159251	ACTC1	VSMC	-2.1203	3.59638e-06	5.33185e-07
VSMC_modul	ENSG00000100219	XBP1	VSMC	-1.49851	4.89989e-06	7.40681e-07
VSMC_modul	ENSG00000186810	CXCR3	VSMC	2.06824	4.99069e-06	7.68915e-07
VSMC_modul	ENSG00000129038	LOXL1	VSMC	-1.62288	5.27944e-06	8.2875e-07
VSMC_modul	ENSG00000125538	IL1B	VSMC	2.10154	6.20775e-06	9.92517e-07
VSMC_modul	ENSG00000106546	AHR	VSMC	-1.38395	7.28519e-06	1.18596e-06
VSMC_modul	ENSG00000160201	U2AF1	VSMC	-1.45615	7.60959e-06	1.26089e-06
VSMC_modul	ENSG00000117525	F3	VSMC	-1.57849	9.11904e-06	1.53751e-06
VSMC_modul	ENSG00000100014	SPECC1L	VSMC	-1.43059	1.1752e-05	2.01561e-06
VSMC_modul	ENSG00000099331	MYO9B	VSMC	-1.42634	1.20774e-05	2.10652e-06
VSMC_modul	ENSG00000225556	C2CD4D	VSMC	2.00361	1.26983e-05	2.25174e-06
VSMC_modul	ENSG00000157540	DYRK1A	VSMC	-1.4721	1.53157e-05	2.80492e-06
VSMC_modul	ENSG00000155366	RHOC	VSMC	-1.46907	1.53157e-05	2.79058e-06
VSMC_modul	ENSG00000277632	CCL3	VSMC	1.8546	1.71677e-05	3.19399e-06
VSMC_modul	ENSG00000145386	CCNA2	VSMC	1.94252	1.72178e-05	3.25337e-06
VSMC_modul	ENSG00000124762	CDKN1A	VSMC	-1.53235	1.74127e-05	3.34082e-06
VSMC_modul	ENSG00000105989	WNT2	VSMC	1.75558	3.0368e-05	5.9147e-06
VSMC_modul	ENSG00000105639	JAK3	VSMC	-1.38323	3.54854e-05	7.01455e-06
VSMC_modul	ENSG00000117448	AKR1A1	VSMC	-1.2537	3.81969e-05	7.66158e-06
VSMC_modul	ENSG00000179914	ITLN1	VSMC	1.60178	3.84517e-05	7.82447e-06
VSMC_modul	ENSG00000012124	CD22	VSMC	1.67152	4.06766e-05	8.39546e-06
VSMC_modul	ENSG00000113578	FGF1	VSMC	-1.53755	4.95132e-05	1.03632e-05
VSMC_modul	ENSG00000170776	AKAP13	VSMC	-1.33132	4.97846e-05	1.06564e-05
VSMC_modul	ENSG00000249751	ECSCR	VSMC	1.69727	4.97846e-05	1.07095e-05
VSMC_modul	ENSG00000143546	S100A8	VSMC	1.88902	6.10209e-05	1.3304e-05
VSMC_modul	ENSG00000225746	MEG8	VSMC	-1.38442	7.35185e-05	1.62425e-05
VSMC_modul	ENSG00000178752	ERFE	VSMC	1.7906	9.47045e-05	2.11984e-05
VSMC_modul	ENSG00000103490	PYCARD	VSMC	1.76117	0.000116382	2.63889e-05
VSMC_modul	ENSG00000110799	VWF	VSMC	1.63487	0.000118814	2.72857e-05
VSMC_modul	ENSG00000136378	ADAMTS7	VSMC	-1.31384	0.000120968	2.82019e-05
VSMC_modul	ENSG00000146648	EGFR	VSMC	-1.26547	0.000120968	2.84838e-05
VSMC_modul	ENSG00000134107	BHLHE40	VSMC	-1.6191	0.000145537	3.4692e-05
VSMC_modul	ENSG00000062485	CS	VSMC	-1.25528	0.000178473	4.35807e-05
VSMC_modul	ENSG00000173402	DAG1	VSMC	-1.29144	0.000178473	4.31297e-05
VSMC_modul	ENSG00000145536	ADAMTS16	VSMC	1.66518	0.000200443	5.01108e-05
VSMC_modul	ENSG00000173757	STAT5B	VSMC	-1.15763	0.000200443	4.97271e-05
VSMC_modul	ENSG00000121807	CCR2	VSMC	1.60203	0.000246861	6.2433e-05
VSMC_modul	ENSG00000255221	CARD17	VSMC	1.56799	0.000271391	6.94256e-05
VSMC_modul	ENSG00000133246	PRAM1	VSMC	1.66018	0.000333149	8.71609e-05
VSMC_modul	ENSG00000174175	SELP	VSMC	1.41293	0.000333149	8.64343e-05
VSMC_modul	ENSG00000204397	CARD16	VSMC	1.09268	0.000394179	0.000104274
VSMC_modul	ENSG00000102010	BMX	VSMC	1.53307	0.000430528	0.000115993
VSMC_modul	ENSG00000107679	PLEKHA1	VSMC	-1.08245	0.000430528	0.000116393
VSMC_modul	ENSG00000142166	IFNAR1	VSMC	-1.1489	0.000432763	0.000118255
VSMC_modul	ENSG00000105664	COMP	VSMC	-2.0512	0.000500457	0.000138208
VSMC_modul	ENSG00000107863	ARHGAP21	VSMC	-1.05147	0.000516186	0.000144052
VSMC_modul	ENSG00000178573	MAF	VSMC	-1.16135	0.0005717	0.000161206
VSMC_modul	ENSG00000171611	PTCRA	VSMC	1.54426	0.000685541	0.000195299
VSMC_modul	ENSG00000163625	WDFY3	VSMC	-1.15251	0.000728588	0.000209681
VSMC_modul	ENSG00000172399	MYOZ2	VSMC	-1.66842	0.000733084	0.000213106
VSMC_modul	ENSG00000104635	SLC39A14	VSMC	-1.23976	0.000792496	0.000232681
VSMC_modul	ENSG00000224982	TMEM233	VSMC	1.31989	0.000855843	0.000253767
VSMC_modul	ENSG00000137441	FGFBP2	VSMC	1.50006	0.000908256	0.000271949
VSMC_modul	ENSG00000051523	CYBA	VSMC	1.38517	0.000916778	0.000282699
VSMC_modul	ENSG00000196821	ILRUN	VSMC	-1.02179	0.000916778	0.000285085
VSMC_modul	ENSG00000111404	RERGL	VSMC	-1.49741	0.000916778	0.000285161
VSMC_modul	ENSG00000173991	TCAP	VSMC	1.59581	0.000916778	0.000280517
VSMC_modul	ENSG00000135077	HAVCR2	VSMC	1.45918	0.00104432	0.000327868
VSMC_modul	ENSG00000197992	CLEC9A	VSMC	1.23718	0.00104882	0.000332329
VSMC_modul	ENSG00000101079	NDRG3	VSMC	-1.04483	0.00110165	0.000352271
VSMC_modul	ENSG00000131981	LGALS3	VSMC	-1.02801	0.00112823	0.000364051
VSMC_modul	ENSG00000037280	FLT4	VSMC	1.4869	0.00121315	0.00039498
VSMC_modul	ENSG00000155011	DKK2	VSMC	1.24693	0.00125128	0.000411029
VSMC_modul	ENSG00000162772	ATF3	VSMC	-1.23703	0.00178113	0.00059026
VSMC_modul	ENSG00000100985	MMP9	VSMC	1.48044	0.00202398	0.000676621
VSMC_modul	ENSG00000136869	TLR4	VSMC	-1.04102	0.00207066	0.000698247
VSMC_modul	ENSG00000164045	CDC25A	VSMC	1.35061	0.00225333	0.000766396
VSMC_modul	ENSG00000081041	CXCL2	VSMC	1.47091	0.00261559	0.000897207
VSMC_modul	ENSG00000185666	SYN3	VSMC	1.31077	0.00277706	0.000960668
VSMC_modul	ENSG00000150045	KLRF1	VSMC	1.27859	0.00282143	0.00099748
VSMC_modul	ENSG00000117394	SLC2A1	VSMC	-1.17393	0.00282143	0.000993942
VSMC_modul	ENSG00000118526	TCF21	VSMC	1.26598	0.00282143	0.00100062
VSMC_modul	ENSG00000140932	CMTM2	VSMC	1.31241	0.00284237	0.00101631
VSMC_modul	ENSG00000163734	CXCL3	VSMC	1.24824	0.00285026	0.00102742
VSMC_modul	ENSG00000163220	S100A9	VSMC	1.23607	0.00291917	0.00106074
VSMC_modul	ENSG00000105650	PDE4C	VSMC	1.22271	0.00370696	0.00135778
VSMC_modul	ENSG00000197614	MFAP5	VSMC	-1.2844	0.00383843	0.00141709
VSMC_modul	ENSG00000026751	SLAMF7	VSMC	1.14029	0.00392951	0.00146214
VSMC_modul	ENSG00000179639	FCER1A	VSMC	1.13054	0.00410649	0.00153993
VSMC_modul	ENSG00000196549	MME	VSMC	1.16508	0.00448524	0.001695
VSMC_modul	ENSG00000157404	KIT	VSMC	1.03429	0.00484725	0.00187408
VSMC_modul	ENSG00000186847	KRT14	VSMC	-1.4068	0.00484725	0.00185304
VSMC_modul	ENSG00000061656	SPAG4	VSMC	1.29886	0.00484725	0.00186408
VSMC_modul	ENSG00000131203	IDO1	VSMC	1.16407	0.00496655	0.00193464
VSMC_modul	ENSG00000134539	KLRD1	VSMC	1.13905	0.00503872	0.00197741
VSMC_modul	ENSG00000276085	CCL3L1	VSMC	1.10821	0.00534181	0.00211188
VSMC_modul	ENSG00000080854	IGSF9B	VSMC	-1.22372	0.00546673	0.00217716
VSMC_modul	ENSG00000165029	ABCA1	VSMC	-1.12838	0.00560169	0.00224719
VSMC_modul	ENSG00000019169	MARCO	VSMC	1.23415	0.00565857	0.00230291
VSMC_modul	ENSG00000102174	PHEX	VSMC	1.1589	0.00565857	0.00228942
VSMC_modul	ENSG00000196396	PTPN1	VSMC	-0.939408	0.00574196	0.00235354
VSMC_modul	ENSG00000140577	CRTC3	VSMC	-0.853431	0.00605493	0.00249942
VSMC_modul	ENSG00000118520	ARG1	VSMC	1.1486	0.00649033	0.00269801
VSMC_modul	ENSG00000115718	PROC	VSMC	1.09499	0.00663694	0.00277826
VSMC_modul	ENSG00000169245	CXCL10	VSMC	1.06544	0.00692648	0.00291959
VSMC_modul	ENSG00000109684	CLNK	VSMC	1.12687	0.00700325	0.00297231
VSMC_modul	ENSG00000166851	PLK1	VSMC	1.06311	0.00723122	0.00311111
VSMC_modul	ENSG00000106537	TSPAN13	VSMC	1.33229	0.00723122	0.00311043
VSMC_modul	ENSG00000027697	IFNGR1	VSMC	-0.833167	0.00766405	0.0033196
VSMC_modul	ENSG00000170962	PDGFD	VSMC	-0.792645	0.00766438	0.00334203
VSMC_modul	ENSG00000118640	VAMP8	VSMC	1.07147	0.00769437	0.00337747
VSMC_modul	ENSG00000239672	NME1	VSMC	-0.892635	0.00804395	0.0035543
VSMC_modul	ENSG00000109072	VTN	VSMC	1.17101	0.00855029	0.00380289
VSMC_modul	ENSG00000172977	KAT5	VSMC	-0.895745	0.00868233	0.00388686
VSMC_modul	ENSG00000178726	THBD	VSMC	-0.874687	0.00887762	0.00400009
VSMC_modul	ENSG00000147614	ATP6V0D2	VSMC	1.05311	0.0100343	0.00455044
VSMC_modul	ENSG00000185963	BICD2	VSMC	-0.87103	0.0100756	0.00460406
VSMC_modul	ENSG00000116191	RALGPS2	VSMC	1.05455	0.0100756	0.00462773
VSMC_modul	ENSG00000136160	EDNRB	VSMC	1.09347	0.0100985	0.00466761
VSMC_modul	ENSG00000170476	MZB1	VSMC	1.00026	0.0114964	0.00538059
VSMC_modul	ENSG00000106333	PCOLCE	VSMC	-0.864464	0.0114964	0.00535231
VSMC_modul	ENSG00000136826	KLF4	VSMC	-0.911834	0.0122021	0.00574632
VSMC_modul	ENSG00000170248	PDCD6IP	VSMC	-0.817413	0.0130658	0.00619106
VSMC_modul	ENSG00000184731	FAM110C	VSMC	1.08529	0.01319	0.00628827
VSMC_modul	ENSG00000205108	FAM205A	VSMC	1.04729	0.0132849	0.0063721
VSMC_modul	ENSG00000156738	MS4A1	VSMC	0.97054	0.0140835	0.00679612
VSMC_modul	ENSG00000204323	SMIM5	VSMC	1.01336	0.0150341	0.00729851
VSMC_modul	ENSG00000018280	SLC11A1	VSMC	0.963184	0.0164704	0.00804371
VSMC_modul	ENSG00000163600	ICOS	VSMC	1.02281	0.0179896	0.0088379
VSMC_modul	ENSG00000115884	SDC1	VSMC	1.02003	0.0180128	0.00890169
VSMC_modul	ENSG00000213809	KLRK1	VSMC	0.959372	0.0186945	0.00929289
VSMC_modul	ENSG00000128052	KDR	VSMC	0.925375	0.0196893	0.00984463
VSMC_modul	ENSG00000165899	OTOGL	VSMC	0.950632	0.0218218	0.0109743
VSMC_modul	ENSG00000163739	CXCL1	VSMC	1.02287	0.0223034	0.0113032
VSMC_modul	ENSG00000196371	FUT4	VSMC	-0.850613	0.0223034	0.0113597
VSMC_modul	ENSG00000162493	PDPN	VSMC	-1.06347	0.0223034	0.0114111
VSMC_modul	ENSG00000106541	AGR2	VSMC	0.891933	0.023406	0.0120432
VSMC_modul	ENSG00000130479	MAP1S	VSMC	0.985034	0.0244611	0.0126572
VSMC_modul	ENSG00000108700	CCL8	VSMC	0.897896	0.0260073	0.0135329
VSMC_modul	ENSG00000148773	MKI67	VSMC	1.01288	0.0261098	0.0136621
VSMC_modul	ENSG00000122025	FLT3	VSMC	0.92041	0.0280739	0.0149192
VSMC_modul	ENSG00000197632	SERPINB2	VSMC	0.925314	0.0280739	0.0149346
VSMC_modul	ENSG00000095970	TREM2	VSMC	0.98811	0.0280739	0.0148632
VSMC_modul	ENSG00000134817	APLNR	VSMC	0.894998	0.0291325	0.0155825
VSMC_modul	ENSG00000135218	CD36	VSMC	0.926822	0.0342404	0.0184464
VSMC_modul	ENSG00000168259	DNAJC7	VSMC	-0.656543	0.0342404	0.0185277
VSMC_modul	ENSG00000112062	MAPK14	VSMC	-0.635646	0.0342404	0.0186133
VSMC_modul	ENSG00000149534	MS4A2	VSMC	0.853912	0.0347203	0.019076
VSMC_modul	ENSG00000143799	PARP1	VSMC	-0.718479	0.0347203	0.0189797
VSMC_modul	ENSG00000135480	KRT7	VSMC	-0.829375	0.0350517	0.0194967
VSMC_modul	ENSG00000183091	NEB	VSMC	0.969856	0.0350517	0.0195998
VSMC_modul	ENSG00000133812	SBF2	VSMC	-0.655967	0.0350517	0.0196657
VSMC_modul	ENSG00000130477	UNC13A	VSMC	1.08912	0.0350517	0.0196649
VSMC_modul	ENSG00000261609	GAN	VSMC	0.88096	0.035588	0.02007
VSMC_modul	ENSG00000082014	SMARCD3	VSMC	-0.695161	0.0357377	0.0202583
VSMC_modul	ENSG00000120875	DUSP4	VSMC	0.885966	0.0370184	0.0210919
VSMC_modul	ENSG00000173391	OLR1	VSMC	0.82243	0.0378008	0.0216475
VSMC_modul	ENSG00000096433	ITPR3	VSMC	-0.831972	0.0396742	0.0228358
VSMC_modul	ENSG00000188486	H2AFX	VSMC	0.902398	0.0419229	0.0242519
VSMC_modul	ENSG00000152402	GUCY1A2	VSMC	0.867909	0.0439748	0.0255667
VSMC_modul	ENSG00000128815	WDFY4	VSMC	0.80956	0.0483522	0.0282523
VSMC_modul	ENSG00000141458	NPC1	VSMC	-0.682937	0.0494658	0.0290468
Inflammatory_mixed_cell	ENSG00000216490	IFI30	Macrophage	-8.04087	0.00473284	0.00019259
Inflammatory_mixed_cell	ENSG00000118785	SPP1	Macrophage	-6.43647	0.00473284	0.000215129
Inflammatory_mixed_cell	ENSG00000129226	CD68	Macrophage	-7.22416	0.00994484	0.000678058
Inflammatory_mixed_cell	ENSG00000100985	MMP9	Macrophage	-6.8153	0.0279617	0.00254197
Inflammatory_mixed_cell	ENSG00000165029	ABCA1	Macrophage	-5.40311	0.0464447	0.0116112
Inflammatory_mixed_cell	ENSG00000170458	CD14	Macrophage	-5.56788	0.0464447	0.00904182
Inflammatory_mixed_cell	ENSG00000134333	LDHA	Macrophage	-5.73003	0.0464447	0.00748096
Inflammatory_mixed_cell	ENSG00000131981	LGALS3	Macrophage	-5.568	0.0464447	0.0109809
Inflammatory_mixed_cell	ENSG00000038945	MSR1	Macrophage	-5.76538	0.0464447	0.0066839
Inflammatory_mixed_cell	ENSG00000117450	PRDX1	Macrophage	-5.48888	0.0464447	0.00989672
Inflammatory_mixed_cell	ENSG00000034510	TMSB10	Macrophage	-5.5964	0.0464447	0.00835129
Inflammatory_mixed_cell	ENSG00000135218	CD36	Macrophage	-6.18232	0.0497757	0.016969
Inflammatory_mixed_cell	ENSG00000160255	ITGB2	Macrophage	-5.2389	0.0497757	0.0141888
Inflammatory_mixed_cell	ENSG00000163220	S100A9	Macrophage	-5.29144	0.0497757	0.0165343
Inflammatory_mixed_cell	ENSG00000169554	ZEB2	Macrophage	-5.11987	0.0497757	0.0158355
CD8_Teff-cell	ENSG00000118785	SPP1	Macrophage	-7.91584	1.04459e-18	3.0366e-21
CD8_Teff-cell	ENSG00000216490	IFI30	Macrophage	-6.47259	2.17619e-18	1.26523e-20
CD8_Teff-cell	ENSG00000107798	LIPA	Macrophage	-6.60253	1.19124e-17	1.03887e-19
CD8_Teff-cell	ENSG00000117450	PRDX1	Macrophage	-5.23074	2.00614e-17	2.33272e-19
CD8_Teff-cell	ENSG00000129226	CD68	Macrophage	-6.17561	3.73368e-17	5.42687e-19
CD8_Teff-cell	ENSG00000100985	MMP9	Macrophage	-7.02486	8.82531e-17	1.5393e-18
CD8_Teff-cell	ENSG00000163191	S100A11	Macrophage	-4.30702	4.0421e-16	8.22521e-18
CD8_Teff-cell	ENSG00000038945	MSR1	Macrophage	-4.94955	1.48392e-15	3.45098e-17
CD8_Teff-cell	ENSG00000170458	CD14	Macrophage	-4.84006	5.70638e-15	1.49295e-16
CD8_Teff-cell	ENSG00000165029	ABCA1	Macrophage	-6.52336	8.85675e-15	2.8321e-16
CD8_Teff-cell	ENSG00000042493	CAPG	Macrophage	-5.2445	8.85675e-15	2.71024e-16
CD8_Teff-cell	ENSG00000131981	LGALS3	Macrophage	-5.84324	3.46167e-14	1.20756e-15
CD8_Teff-cell	ENSG00000150093	ITGB1	Macrophage	-4.07379	3.56177e-14	1.34602e-15
CD8_Teff-cell	ENSG00000169554	ZEB2	Macrophage	-4.50732	5.54557e-14	2.25692e-15
CD8_Teff-cell	ENSG00000140678	ITGAX	Macrophage	-5.24688	9.58017e-14	4.1774e-15
CD8_Teff-cell	ENSG00000160255	ITGB2	Macrophage	-4.66066	3.85204e-13	1.79165e-14
CD8_Teff-cell	ENSG00000034510	TMSB10	Macrophage	-3.945	2.41025e-12	1.19111e-13
CD8_Teff-cell	ENSG00000203747	FCGR3A	Macrophage	-5.42765	3.79356e-12	1.985e-13
CD8_Teff-cell	ENSG00000019169	MARCO	Macrophage	-7.03982	3.87957e-12	2.14279e-13
CD8_Teff-cell	ENSG00000044574	HSPA5	Macrophage	-4.15554	7.35326e-12	4.70267e-13
CD8_Teff-cell	ENSG00000261371	PECAM1	Macrophage	-4.94942	7.35326e-12	4.35132e-13
CD8_Teff-cell	ENSG00000073060	SCARB1	Macrophage	-5.71641	7.35326e-12	4.65371e-13
CD8_Teff-cell	ENSG00000135218	CD36	Macrophage	-7.70291	1.25101e-11	8.36431e-13
CD8_Teff-cell	ENSG00000167851	CD300A	Macrophage	-5.07933	1.46417e-11	1.02151e-12
CD8_Teff-cell	ENSG00000161921	CXCL16	Macrophage	-4.81676	2.62168e-11	1.95933e-12
CD8_Teff-cell	ENSG00000163220	S100A9	Macrophage	-4.9818	2.62168e-11	1.9815e-12
CD8_Teff-cell	ENSG00000135077	HAVCR2	Macrophage	-5.02934	3.97388e-11	3.11903e-12
CD8_Teff-cell	ENSG00000059377	TBXAS1	Macrophage	-4.546	6.03418e-11	4.91154e-12
CD8_Teff-cell	ENSG00000099331	MYO9B	Macrophage	-4.63342	8.23278e-11	6.94042e-12
CD8_Teff-cell	ENSG00000025434	NR1H3	Macrophage	-5.6412	1.12803e-10	9.83749e-12
CD8_Teff-cell	ENSG00000178573	MAF	Macrophage	-4.13873	1.14871e-10	1.03517e-11
CD8_Teff-cell	ENSG00000128272	ATF4	Macrophage	-3.52245	1.36499e-10	1.26976e-11
CD8_Teff-cell	ENSG00000103811	CTSH	Macrophage	-4.47067	1.47319e-10	1.41324e-11
CD8_Teff-cell	ENSG00000118640	VAMP8	Macrophage	-3.88034	1.89849e-10	1.87642e-11
CD8_Teff-cell	ENSG00000134333	LDHA	Macrophage	-3.54062	2.13986e-10	2.17718e-11
CD8_Teff-cell	ENSG00000106546	AHR	Macrophage	-4.56274	2.57214e-10	2.69178e-11
CD8_Teff-cell	ENSG00000082781	ITGB5	Macrophage	-4.24955	2.61555e-10	2.81324e-11
CD8_Teff-cell	ENSG00000010278	CD9	Macrophage	-4.60517	2.69977e-10	2.98231e-11
CD8_Teff-cell	ENSG00000105329	TGFB1	Macrophage	-3.64222	2.90809e-10	3.32763e-11
CD8_Teff-cell	ENSG00000136869	TLR4	Macrophage	-3.9929	2.90809e-10	3.3815e-11
CD8_Teff-cell	ENSG00000162772	ATF3	Macrophage	-5.38295	2.96515e-10	3.53404e-11
CD8_Teff-cell	ENSG00000141458	NPC1	Macrophage	-4.99254	3.17257e-10	3.87348e-11
CD8_Teff-cell	ENSG00000205339	IPO7	Macrophage	-3.69998	7.30315e-10	9.12894e-11
CD8_Teff-cell	ENSG00000089127	OAS1	Macrophage	-5.28756	8.46211e-10	1.08236e-10
CD8_Teff-cell	ENSG00000173391	OLR1	Macrophage	-4.497	9.84069e-10	1.2873e-10
CD8_Teff-cell	ENSG00000018280	SLC11A1	Macrophage	-5.31506	1.33362e-09	1.78333e-10
CD8_Teff-cell	ENSG00000142166	IFNAR1	Macrophage	-4.18081	1.38174e-09	1.88784e-10
CD8_Teff-cell	ENSG00000150337	FCGR1A	Macrophage	-4.00329	1.49304e-09	2.08331e-10
CD8_Teff-cell	ENSG00000075420	FNDC3B	Macrophage	-4.18472	1.91828e-09	2.73244e-10
CD8_Teff-cell	ENSG00000097033	SH3GLB1	Macrophage	-3.55263	2.53797e-09	3.68891e-10
CD8_Teff-cell	ENSG00000172936	MYD88	Macrophage	-4.23297	3.35325e-09	4.9714e-10
CD8_Teff-cell	ENSG00000277632	CCL3	Macrophage	-5.14997	3.84447e-09	5.81141e-10
CD8_Teff-cell	ENSG00000224078	SNHG14	Macrophage	-3.03643	4.69429e-09	7.23249e-10
CD8_Teff-cell	ENSG00000170525	PFKFB3	Macrophage	-4.60941	5.04543e-09	7.92014e-10
CD8_Teff-cell	ENSG00000168610	STAT3	Macrophage	-3.48345	6.26858e-09	1.00224e-09
CD8_Teff-cell	ENSG00000175445	LPL	Macrophage	-5.0896	1.07799e-08	1.75487e-09
CD8_Teff-cell	ENSG00000196975	ANXA4	Macrophage	-3.82444	1.36396e-08	2.26005e-09
CD8_Teff-cell	ENSG00000276085	CCL3L1	Macrophage	-4.18018	1.51537e-08	2.55498e-09
CD8_Teff-cell	ENSG00000143153	ATP1B1	Macrophage	-4.20654	2.16707e-08	3.71677e-09
CD8_Teff-cell	ENSG00000081237	PTPRC	Macrophage	-2.65762	2.50231e-08	4.36449e-09
CD8_Teff-cell	ENSG00000108219	TSPAN14	Macrophage	-3.4024	2.63041e-08	4.66438e-09
CD8_Teff-cell	ENSG00000108700	CCL8	Macrophage	-4.64763	2.88729e-08	5.25905e-09
CD8_Teff-cell	ENSG00000124762	CDKN1A	Macrophage	-3.68892	2.88729e-08	5.28777e-09
CD8_Teff-cell	ENSG00000117448	AKR1A1	Macrophage	-2.97764	3.97826e-08	7.40142e-09
CD8_Teff-cell	ENSG00000230590	FTX	Macrophage	-4.21476	5.50445e-08	1.04009e-08
CD8_Teff-cell	ENSG00000162493	PDPN	Macrophage	-5.01392	7.9727e-08	1.52965e-08
CD8_Teff-cell	ENSG00000027697	IFNGR1	Macrophage	-3.2157	1.18573e-07	2.30942e-08
CD8_Teff-cell	ENSG00000118217	ATF6	Macrophage	-3.4684	1.28335e-07	2.53686e-08
CD8_Teff-cell	ENSG00000172037	LAMB2	Macrophage	-4.42182	1.39828e-07	2.8047e-08
CD8_Teff-cell	ENSG00000170776	AKAP13	Macrophage	-3.43037	1.55218e-07	3.15851e-08
CD8_Teff-cell	ENSG00000133812	SBF2	Macrophage	-4.17628	1.65827e-07	3.46648e-08
CD8_Teff-cell	ENSG00000095970	TREM2	Macrophage	-4.27328	1.65827e-07	3.47079e-08
CD8_Teff-cell	ENSG00000064652	SNX24	Macrophage	-3.7362	1.70568e-07	3.61961e-08
CD8_Teff-cell	ENSG00000100219	XBP1	Macrophage	-3.5516	3.02191e-07	6.50063e-08
CD8_Teff-cell	ENSG00000147614	ATP6V0D2	Macrophage	-5.06518	3.04075e-07	6.62954e-08
CD8_Teff-cell	ENSG00000163625	WDFY3	Macrophage	-3.81684	3.19062e-07	7.04904e-08
CD8_Teff-cell	ENSG00000128815	WDFY4	Macrophage	-3.55153	3.32232e-07	7.43659e-08
CD8_Teff-cell	ENSG00000160179	ABCG1	Macrophage	-3.9515	4.0897e-07	9.27315e-08
CD8_Teff-cell	ENSG00000173757	STAT5B	Macrophage	-3.63467	4.16859e-07	9.57322e-08
CD8_Teff-cell	ENSG00000164692	COL1A2	Macrophage	-3.05945	4.86288e-07	1.1309e-07
CD8_Teff-cell	ENSG00000166825	ANPEP	Macrophage	-4.76223	5.73674e-07	1.3508e-07
CD8_Teff-cell	ENSG00000131389	SLC6A6	Macrophage	-3.69555	9.30055e-07	2.21699e-07
CD8_Teff-cell	ENSG00000134107	BHLHE40	Macrophage	-3.3512	1.10565e-06	2.66771e-07
CD8_Teff-cell	ENSG00000115977	AAK1	Macrophage	-3.71042	1.21001e-06	2.95468e-07
CD8_Teff-cell	ENSG00000136997	MYC	Macrophage	-3.92252	1.39396e-06	3.44439e-07
CD8_Teff-cell	ENSG00000187446	CHP1	Macrophage	-3.5213	1.48614e-06	3.71535e-07
CD8_Teff-cell	ENSG00000240849	TMEM189	Macrophage	-3.99922	2.21283e-06	5.5964e-07
CD8_Teff-cell	ENSG00000172977	KAT5	Macrophage	-3.49732	2.35741e-06	6.03058e-07
CD8_Teff-cell	ENSG00000196821	ILRUN	Macrophage	-3.33546	2.39106e-06	6.18618e-07
CD8_Teff-cell	ENSG00000196396	PTPN1	Macrophage	-3.37263	2.55343e-06	6.68049e-07
CD8_Teff-cell	ENSG00000204397	CARD16	Macrophage	-3.26635	2.65641e-06	7.02714e-07
CD8_Teff-cell	ENSG00000139719	VPS33A	Macrophage	-3.66138	3.02311e-06	8.08507e-07
CD8_Teff-cell	ENSG00000181631	P2RY13	Macrophage	-3.75269	3.71475e-06	1.00428e-06
CD8_Teff-cell	ENSG00000196371	FUT4	Macrophage	-3.68482	4.03473e-06	1.10251e-06
CD8_Teff-cell	ENSG00000101079	NDRG3	Macrophage	-3.31738	5.96673e-06	1.64779e-06
CD8_Teff-cell	ENSG00000160201	U2AF1	Macrophage	-2.99073	6.03246e-06	1.68348e-06
CD8_Teff-cell	ENSG00000107796	ACTA2	Macrophage	-2.61329	7.06593e-06	1.9985e-06
CD8_Teff-cell	ENSG00000136826	KLF4	Macrophage	-3.20283	7.06593e-06	2.01297e-06
CD8_Teff-cell	ENSG00000012124	CD22	Macrophage	-3.64804	7.90888e-06	2.2761e-06
CD8_Teff-cell	ENSG00000169508	GPR183	Macrophage	-3.05165	8.83964e-06	2.56966e-06
CD8_Teff-cell	ENSG00000068650	ATP11A	Macrophage	-3.49146	8.93937e-06	2.65063e-06
CD8_Teff-cell	ENSG00000121797	CCRL2	Macrophage	-3.82512	8.93937e-06	2.6351e-06
CD8_Teff-cell	ENSG00000139613	SMARCC2	Macrophage	-3.24336	9.81068e-06	2.9375e-06
CD8_Teff-cell	ENSG00000062485	CS	Macrophage	-2.6622	9.82138e-06	2.96925e-06
CD8_Teff-cell	ENSG00000143799	PARP1	Macrophage	-2.41727	1.09807e-05	3.35166e-06
CD8_Teff-cell	ENSG00000107679	PLEKHA1	Macrophage	-3.05985	1.15369e-05	3.55497e-06
CD8_Teff-cell	ENSG00000157540	DYRK1A	Macrophage	-2.88783	1.24446e-05	3.87084e-06
CD8_Teff-cell	ENSG00000158234	FAIM	Macrophage	-3.83793	1.5906e-05	4.99375e-06
CD8_Teff-cell	ENSG00000145016	RUBCN	Macrophage	-3.34714	1.59531e-05	5.05491e-06
CD8_Teff-cell	ENSG00000185963	BICD2	Macrophage	-2.94301	1.67894e-05	5.36869e-06
CD8_Teff-cell	ENSG00000170248	PDCD6IP	Macrophage	-3.01293	2.16569e-05	6.98812e-06
CD8_Teff-cell	ENSG00000149257	SERPINH1	Macrophage	-3.62362	2.50772e-05	8.16467e-06
CD8_Teff-cell	ENSG00000100014	SPECC1L	Macrophage	-2.90594	2.5931e-05	8.51805e-06
CD8_Teff-cell	ENSG00000091409	ITGA6	Macrophage	-3.47958	2.60896e-05	8.64598e-06
CD8_Teff-cell	ENSG00000155366	RHOC	Macrophage	-3.20467	2.77809e-05	9.28722e-06
CD8_Teff-cell	ENSG00000122986	HVCN1	Macrophage	-2.96206	3.1259e-05	1.05408e-05
CD8_Teff-cell	ENSG00000188428	BLOC1S5	Macrophage	-3.34891	3.35783e-05	1.14205e-05
CD8_Teff-cell	ENSG00000112062	MAPK14	Macrophage	-2.77365	3.38447e-05	1.16095e-05
CD8_Teff-cell	ENSG00000103490	PYCARD	Macrophage	-3.39897	3.46734e-05	1.19946e-05
CD8_Teff-cell	ENSG00000183049	CAMK1D	Macrophage	-3.08879	3.72149e-05	1.29819e-05
CD8_Teff-cell	ENSG00000107863	ARHGAP21	Macrophage	-3.33196	3.89183e-05	1.36893e-05
CD8_Teff-cell	ENSG00000175197	DDIT3	Macrophage	-3.01623	4.46644e-05	1.59701e-05
CD8_Teff-cell	ENSG00000134109	EDEM1	Macrophage	-2.68026	4.46644e-05	1.58444e-05
CD8_Teff-cell	ENSG00000168259	DNAJC7	Macrophage	-2.56168	4.61933e-05	1.66511e-05
CD8_Teff-cell	ENSG00000026751	SLAMF7	Macrophage	-3.08188	4.74604e-05	1.72458e-05
CD8_Teff-cell	ENSG00000137959	IFI44L	Macrophage	-3.76121	5.0022e-05	1.8322e-05
CD8_Teff-cell	ENSG00000178726	THBD	Macrophage	-2.80878	5.26236e-05	1.94279e-05
CD8_Teff-cell	ENSG00000143546	S100A8	Macrophage	-3.61199	5.29004e-05	1.96839e-05
CD8_Teff-cell	ENSG00000119772	DNMT3A	Macrophage	-3.07547	5.4743e-05	2.05286e-05
CD8_Teff-cell	ENSG00000196547	MAN2A2	Macrophage	-3.19684	5.54381e-05	2.09504e-05
CD8_Teff-cell	ENSG00000140577	CRTC3	Macrophage	-2.84363	6.1389e-05	2.33778e-05
CD8_Teff-cell	ENSG00000173402	DAG1	Macrophage	-3.30271	7.44528e-05	2.85691e-05
CD8_Teff-cell	ENSG00000196230	TUBB	Macrophage	-1.73715	7.92941e-05	3.06573e-05
CD8_Teff-cell	ENSG00000136160	EDNRB	Macrophage	-3.49735	8.28311e-05	3.22656e-05
CD8_Teff-cell	ENSG00000163734	CXCL3	Macrophage	-3.1752	9.03633e-05	3.5725e-05
CD8_Teff-cell	ENSG00000147316	MCPH1	Macrophage	-3.05071	9.03633e-05	3.55184e-05
CD8_Teff-cell	ENSG00000148773	MKI67	Macrophage	1.61682	0.000104816	4.17434e-05
CD8_Teff-cell	ENSG00000139329	LUM	Macrophage	-2.83576	0.000115504	4.63358e-05
CD8_Teff-cell	ENSG00000011465	DCN	Macrophage	-3.28992	0.000122006	4.9299e-05
CD8_Teff-cell	ENSG00000186074	CD300LF	Macrophage	-3.03644	0.000166247	6.76585e-05
CD8_Teff-cell	ENSG00000106537	TSPAN13	Macrophage	-3.35861	0.000172803	7.13315e-05
CD8_Teff-cell	ENSG00000137288	UQCC2	Macrophage	-2.77468	0.000172803	7.09889e-05
CD8_Teff-cell	ENSG00000051523	CYBA	Macrophage	-3.08255	0.000176781	7.34876e-05
CD8_Teff-cell	ENSG00000169245	CXCL10	Macrophage	-2.82495	0.000178032	7.45249e-05
CD8_Teff-cell	ENSG00000134321	RSAD2	Macrophage	-3.51751	0.000181407	7.64652e-05
CD8_Teff-cell	ENSG00000182326	C1S	Macrophage	-3.01062	0.000185602	7.87729e-05
CD8_Teff-cell	ENSG00000184584	TMEM173	Macrophage	-2.12705	0.000242965	0.000103825
CD8_Teff-cell	ENSG00000133275	CSNK1G2	Macrophage	-2.98008	0.000242988	0.000104541
CD8_Teff-cell	ENSG00000125538	IL1B	Macrophage	-2.7255	0.000251106	0.000108764
CD8_Teff-cell	ENSG00000123836	PFKFB2	Macrophage	-2.96867	0.000257385	0.000112232
CD8_Teff-cell	ENSG00000185745	IFIT1	Macrophage	-3.0982	0.000282098	0.000123828
CD8_Teff-cell	ENSG00000239672	NME1	Macrophage	-2.45976	0.000299419	0.000132986
CD8_Teff-cell	ENSG00000112033	PPARD	Macrophage	-2.27693	0.000299419	0.000133172
CD8_Teff-cell	ENSG00000116717	GADD45A	Macrophage	-2.89768	0.000319075	0.000143769
CD8_Teff-cell	ENSG00000117394	SLC2A1	Macrophage	-5.20116	0.000319075	0.00014296
CD8_Teff-cell	ENSG00000169604	ANTXR1	Macrophage	-2.23636	0.000329215	0.000149295
CD8_Teff-cell	ENSG00000082014	SMARCD3	Macrophage	-3.03954	0.000350556	0.000159992
CD8_Teff-cell	ENSG00000172071	EIF2AK3	Macrophage	-2.91551	0.000373502	0.00017155
CD8_Teff-cell	ENSG00000178404	CEP295NL	Macrophage	-2.88857	0.000442905	0.000204715
CD8_Teff-cell	ENSG00000152942	RAD17	Macrophage	-2.98248	0.000580818	0.000270148
CD8_Teff-cell	ENSG00000162390	ACOT11	Macrophage	-2.8438	0.000585819	0.000274177
CD8_Teff-cell	ENSG00000196549	MME	Macrophage	-4.01263	0.000593798	0.000279638
CD8_Teff-cell	ENSG00000084093	REST	Macrophage	-2.32638	0.000907658	0.000430082
CD8_Teff-cell	ENSG00000168329	CX3CR1	Macrophage	-2.6397	0.000993012	0.000473413
CD8_Teff-cell	ENSG00000223501	VPS52	Macrophage	-2.21367	0.00107797	0.000517048
CD8_Teff-cell	ENSG00000116191	RALGPS2	Macrophage	-2.75672	0.00113852	0.000549402
CD8_Teff-cell	ENSG00000162723	SLAMF9	Macrophage	-2.71499	0.00114565	0.000556175
CD8_Teff-cell	ENSG00000117525	F3	Macrophage	-2.80415	0.00124371	0.000607392
CD8_Teff-cell	ENSG00000081041	CXCL2	Macrophage	-2.46187	0.00125062	0.000614403
CD8_Teff-cell	ENSG00000130202	NECTIN2	Macrophage	-2.81657	0.00133602	0.000660241
CD8_Teff-cell	ENSG00000105639	JAK3	Macrophage	-1.96154	0.00136146	0.000676772
CD8_Teff-cell	ENSG00000096717	SIRT1	Macrophage	-2.13237	0.00155459	0.000777296
CD8_Teff-cell	ENSG00000104518	GSDMD	Macrophage	-1.98745	0.00165192	0.000830763
CD8_Teff-cell	ENSG00000157933	SKI	Macrophage	-1.89306	0.00176397	0.00089224
CD8_Teff-cell	ENSG00000133392	MYH11	Macrophage	-2.16256	0.00187786	0.000955304
CD8_Teff-cell	ENSG00000114491	UMPS	Macrophage	-2.48961	0.0019164	0.000980483
CD8_Teff-cell	ENSG00000183160	TMEM119	Macrophage	-2.91598	0.00222873	0.00114676
CD8_Teff-cell	ENSG00000198829	SUCNR1	Macrophage	-2.72831	0.00239253	0.001238
CD8_Teff-cell	ENSG00000172399	MYOZ2	Macrophage	-2.65922	0.00277878	0.00144594
CD8_Teff-cell	ENSG00000225746	MEG8	Macrophage	-2.66563	0.00308799	0.00161581
CD8_Teff-cell	ENSG00000197614	MFAP5	Macrophage	-2.66445	0.0033094	0.00174129
CD8_Teff-cell	ENSG00000172613	RAD9A	Macrophage	-2.36993	0.00398811	0.00210999
CD8_Teff-cell	ENSG00000180773	SLC36A4	Macrophage	-2.31099	0.00455707	0.00242426
CD8_Teff-cell	ENSG00000124813	RUNX2	Macrophage	-1.92298	0.00493534	0.00263983
CD8_Teff-cell	ENSG00000170323	FABP4	Macrophage	-3.74107	0.00546495	0.002939
CD8_Teff-cell	ENSG00000124212	PTGIS	Macrophage	-2.29196	0.00557134	0.00301241
CD8_Teff-cell	ENSG00000138617	PARP16	Macrophage	-2.41552	0.00647675	0.00352079
CD8_Teff-cell	ENSG00000178607	ERN1	Macrophage	-1.97811	0.00691426	0.00377872
CD8_Teff-cell	ENSG00000112210	RAB23	Macrophage	-2.2418	0.00726923	0.00399385
CD8_Teff-cell	ENSG00000134326	CMPK2	Macrophage	-2.11075	0.0106517	0.00588322
CD8_Teff-cell	ENSG00000163751	CPA3	Macrophage	-2.38051	0.0111625	0.00619776
CD8_Teff-cell	ENSG00000113578	FGF1	Macrophage	-2.22744	0.0111682	0.00623342
CD8_Teff-cell	ENSG00000163877	SNIP1	Macrophage	-2.06507	0.0125282	0.00702893
CD8_Teff-cell	ENSG00000140945	CDH13	Macrophage	-2.01889	0.0135809	0.00765901
CD8_Teff-cell	ENSG00000130479	MAP1S	Macrophage	-1.96996	0.0137008	0.00776645
CD8_Teff-cell	ENSG00000150636	CCDC102B	Macrophage	-2.2094	0.0148729	0.00847412
CD8_Teff-cell	ENSG00000130176	CNN1	Macrophage	-2.11576	0.0159122	0.00911252
CD8_Teff-cell	ENSG00000182511	FES	Macrophage	-1.80795	0.0209999	0.0120872
CD8_Teff-cell	ENSG00000164077	MON1A	Macrophage	-1.94547	0.0221423	0.012809
CD8_Teff-cell	ENSG00000204345	CD300LD	Macrophage	-2.05023	0.0227956	0.0132532
CD8_Teff-cell	ENSG00000120278	PLEKHG1	Macrophage	-1.7849	0.0235909	0.0137842
CD8_Teff-cell	ENSG00000150045	KLRF1	Macrophage	-2.00599	0.0248329	0.0145821
CD8_Teff-cell	ENSG00000111404	RERGL	Macrophage	-2.07405	0.0248668	0.0146743
CD8_Teff-cell	ENSG00000136378	ADAMTS7	Macrophage	-2.01455	0.028122	0.016677
CD8_Teff-cell	ENSG00000178467	P4HTM	Macrophage	-1.76399	0.0282092	0.0168107
CD8_Teff-cell	ENSG00000106333	PCOLCE	Macrophage	-2.04915	0.0309698	0.0185458
CD8_Teff-cell	ENSG00000135480	KRT7	Macrophage	-1.88895	0.0324743	0.0195412
CD8_Teff-cell	ENSG00000164430	CGAS	Macrophage	-1.61523	0.034894	0.0210987
CD8_Teff-cell	ENSG00000159251	ACTC1	Macrophage	-1.73052	0.0370909	0.0226427
CD8_Teff-cell	ENSG00000164171	ITGA2	Macrophage	-1.89688	0.0370909	0.0226135
CD8_Teff-cell	ENSG00000197385	ZNF860	Macrophage	-1.86833	0.04121	0.0252771
CD8_Teff-cell	ENSG00000154096	THY1	Macrophage	-1.67359	0.0432577	0.0267846
CD8_Teff-cell	ENSG00000073050	XRCC1	Macrophage	-1.5261	0.0432577	0.0266798
CD8_Teff-cell	ENSG00000073756	PTGS2	Macrophage	-1.65094	0.0447016	0.0278086
CD8_Teff-cell	ENSG00000162771	FAM71A	Macrophage	-1.80044	0.0495048	0.0309405
Mac_C1Q	ENSG00000042493	CAPG	Macrophage	-1.85746	9.64099e-31	2.80261e-33
Mac_C1Q	ENSG00000168329	CX3CR1	Macrophage	2.63606	1.01281e-27	5.88844e-30
Mac_C1Q	ENSG00000025434	NR1H3	Macrophage	-2.80688	6.06926e-27	5.29296e-29
Mac_C1Q	ENSG00000131981	LGALS3	Macrophage	-2.39181	4.24191e-22	4.93246e-24
Mac_C1Q	ENSG00000107798	LIPA	Macrophage	-1.92606	4.95288e-21	7.19896e-23
Mac_C1Q	ENSG00000216490	IFI30	Macrophage	-1.61954	2.0922e-19	3.64918e-21
Mac_C1Q	ENSG00000100985	MMP9	Macrophage	-5.71997	2.35455e-19	4.79124e-21
Mac_C1Q	ENSG00000118785	SPP1	Macrophage	-4.34856	4.46836e-19	1.03915e-20
Mac_C1Q	ENSG00000181631	P2RY13	Macrophage	1.60174	4.78107e-18	1.25086e-19
Mac_C1Q	ENSG00000175445	LPL	Macrophage	-3.21487	2.46454e-16	7.16436e-18
Mac_C1Q	ENSG00000141458	NPC1	Macrophage	-1.20845	5.07956e-13	1.62428e-14
Mac_C1Q	ENSG00000108700	CCL8	Macrophage	1.63187	8.27139e-13	2.88537e-14
Mac_C1Q	ENSG00000150337	FCGR1A	Macrophage	1.06841	1.05475e-12	3.98596e-14
Mac_C1Q	ENSG00000178573	MAF	Macrophage	0.808244	1.31377e-11	5.34675e-13
Mac_C1Q	ENSG00000019169	MARCO	Macrophage	-3.3778	3.27404e-11	1.42763e-12
Mac_C1Q	ENSG00000135218	CD36	Macrophage	-3.92927	2.85223e-10	1.38327e-11
Mac_C1Q	ENSG00000163220	S100A9	Macrophage	-1.52333	2.85223e-10	1.40953e-11
Mac_C1Q	ENSG00000117450	PRDX1	Macrophage	-1.13268	3.49038e-10	1.82636e-11
Mac_C1Q	ENSG00000147614	ATP6V0D2	Macrophage	-3.43679	4.96691e-10	2.74335e-11
Mac_C1Q	ENSG00000010278	CD9	Macrophage	-1.37521	1.18601e-09	6.89539e-11
Mac_C1Q	ENSG00000163191	S100A11	Macrophage	-1.25407	1.77625e-09	1.08434e-10
Mac_C1Q	ENSG00000140678	ITGAX	Macrophage	-1.11707	5.30158e-09	3.39055e-10
Mac_C1Q	ENSG00000203747	FCGR3A	Macrophage	0.922014	7.88264e-09	5.27037e-10
Mac_C1Q	ENSG00000128052	KDR	Macrophage	1.59439	8.84767e-09	6.17279e-10
Mac_C1Q	ENSG00000170458	CD14	Macrophage	0.625325	5.69677e-08	4.1401e-09
Mac_C1Q	ENSG00000134333	LDHA	Macrophage	-1.09518	8.87371e-08	6.70688e-09
Mac_C1Q	ENSG00000117281	CD160	Macrophage	1.21323	1.94753e-07	1.52858e-08
Mac_C1Q	ENSG00000097033	SH3GLB1	Macrophage	-0.741469	2.14311e-07	1.74439e-08
Mac_C1Q	ENSG00000129226	CD68	Macrophage	-1.18478	3.13211e-07	2.64044e-08
Mac_C1Q	ENSG00000082781	ITGB5	Macrophage	-0.938525	3.76998e-07	3.28777e-08
Mac_C1Q	ENSG00000150093	ITGB1	Macrophage	-0.879127	3.84154e-07	3.46186e-08
Mac_C1Q	ENSG00000182511	FES	Macrophage	1.07005	7.4723e-07	6.95098e-08
Mac_C1Q	ENSG00000018280	SLC11A1	Macrophage	-1.44729	8.5871e-07	8.23763e-08
Mac_C1Q	ENSG00000099331	MYO9B	Macrophage	-0.683252	1.78312e-06	1.76238e-07
Mac_C1Q	ENSG00000165029	ABCA1	Macrophage	-0.896931	1.97631e-06	2.01078e-07
Mac_C1Q	ENSG00000172613	RAD9A	Macrophage	1.22291	3.28953e-06	3.53816e-07
Mac_C1Q	ENSG00000073060	SCARB1	Macrophage	-0.825091	3.28953e-06	3.48575e-07
Mac_C1Q	ENSG00000143546	S100A8	Macrophage	-1.52672	4.41946e-06	4.88197e-07
Mac_C1Q	ENSG00000196975	ANXA4	Macrophage	-0.884697	4.97322e-06	5.63825e-07
Mac_C1Q	ENSG00000162493	PDPN	Macrophage	-0.962603	5.33634e-06	6.20505e-07
Mac_C1Q	ENSG00000075420	FNDC3B	Macrophage	-0.7135	8.75956e-06	1.04402e-06
Mac_C1Q	ENSG00000123836	PFKFB2	Macrophage	0.847619	1.56259e-05	1.90781e-06
Mac_C1Q	ENSG00000166825	ANPEP	Macrophage	-2.28233	3.9007e-05	4.87587e-06
Mac_C1Q	ENSG00000117394	SLC2A1	Macrophage	-2.34885	3.92374e-05	5.01874e-06
Mac_C1Q	ENSG00000131389	SLC6A6	Macrophage	-0.690945	3.94188e-05	5.15653e-06
Mac_C1Q	ENSG00000111404	RERGL	Macrophage	1.0415	4.75586e-05	6.4573e-06
Mac_C1Q	ENSG00000059377	TBXAS1	Macrophage	0.589493	4.75586e-05	6.49783e-06
Mac_C1Q	ENSG00000136378	ADAMTS7	Macrophage	1.1376	5.08559e-05	7.09617e-06
Mac_C1Q	ENSG00000134107	BHLHE40	Macrophage	-0.884241	6.73823e-05	9.59806e-06
Mac_C1Q	ENSG00000184584	TMEM173	Macrophage	0.757541	6.99024e-05	1.01602e-05
Mac_C1Q	ENSG00000170442	KRT86	Macrophage	1.08705	7.63508e-05	1.13195e-05
Mac_C1Q	ENSG00000169245	CXCL10	Macrophage	1.82318	7.88129e-05	1.19136e-05
Mac_C1Q	ENSG00000044574	HSPA5	Macrophage	-0.68481	0.000100088	1.54205e-05
Mac_C1Q	ENSG00000144218	AFF3	Macrophage	1.0713	0.000101796	1.59795e-05
Mac_C1Q	ENSG00000147113	DIPK2B	Macrophage	1.17541	0.000104014	1.66301e-05
Mac_C1Q	ENSG00000158234	FAIM	Macrophage	-1.18745	0.000121723	2.07239e-05
Mac_C1Q	ENSG00000183160	TMEM119	Macrophage	0.998065	0.000121723	1.98353e-05
Mac_C1Q	ENSG00000034510	TMSB10	Macrophage	-0.606122	0.000121723	2.0877e-05
Mac_C1Q	ENSG00000118640	VAMP8	Macrophage	-0.474431	0.000121723	2.04353e-05
Mac_C1Q	ENSG00000196396	PTPN1	Macrophage	-0.73042	0.000129327	2.2557e-05
Mac_C1Q	ENSG00000249669	CARMN	Macrophage	0.91886	0.000162499	2.88153e-05
Mac_C1Q	ENSG00000224078	SNHG14	Macrophage	0.469437	0.000168815	3.04259e-05
Mac_C1Q	ENSG00000150636	CCDC102B	Macrophage	1.05521	0.00017406	3.20891e-05
Mac_C1Q	ENSG00000160255	ITGB2	Macrophage	-0.738457	0.00017406	3.23832e-05
Mac_C1Q	ENSG00000255221	CARD17	Macrophage	1.07739	0.00027489	5.19413e-05
Mac_C1Q	ENSG00000142166	IFNAR1	Macrophage	-0.636861	0.000339768	6.51881e-05
Mac_C1Q	ENSG00000162772	ATF3	Macrophage	-0.769307	0.000348501	6.78766e-05
Mac_C1Q	ENSG00000167851	CD300A	Macrophage	-0.753568	0.000396626	7.84027e-05
Mac_C1Q	ENSG00000051523	CYBA	Macrophage	0.834928	0.000419797	8.42035e-05
Mac_C1Q	ENSG00000177455	CD19	Macrophage	1.25645	0.000446692	9.08967e-05
Mac_C1Q	ENSG00000179776	CDH5	Macrophage	0.947708	0.000662248	0.00013853
Mac_C1Q	ENSG00000081237	PTPRC	Macrophage	0.391169	0.000662248	0.00013861
Mac_C1Q	ENSG00000145016	RUBCN	Macrophage	0.56791	0.000731936	0.000155324
Mac_C1Q	ENSG00000103811	CTSH	Macrophage	-0.366054	0.00075176	0.000161716
Mac_C1Q	ENSG00000170323	FABP4	Macrophage	-2.16326	0.000756938	0.00016503
Mac_C1Q	ENSG00000136160	EDNRB	Macrophage	0.868056	0.000815131	0.000180087
Mac_C1Q	ENSG00000230590	FTX	Macrophage	0.491494	0.000957083	0.000214231
Mac_C1Q	ENSG00000137441	FGFBP2	Macrophage	1.20496	0.00133119	0.000301839
Mac_C1Q	ENSG00000184292	TACSTD2	Macrophage	1.03223	0.00166625	0.000382657
Mac_C1Q	ENSG00000108219	TSPAN14	Macrophage	-0.421553	0.00198597	0.000461854
Mac_C1Q	ENSG00000196549	MME	Macrophage	-1.75173	0.00207418	0.000488397
Mac_C1Q	ENSG00000119772	DNMT3A	Macrophage	0.641031	0.00215875	0.000525984
Mac_C1Q	ENSG00000113578	FGF1	Macrophage	0.90504	0.00215875	0.000527138
Mac_C1Q	ENSG00000261609	GAN	Macrophage	1.0065	0.00215875	0.000515467
Mac_C1Q	ENSG00000106804	C5	Macrophage	0.795619	0.00218754	0.000540525
Mac_C1Q	ENSG00000037280	FLT4	Macrophage	0.964671	0.00260945	0.000652362
Mac_C1Q	ENSG00000133392	MYH11	Macrophage	1.14414	0.00272908	0.000690205
Mac_C1Q	ENSG00000008300	CELSR3	Macrophage	1.0378	0.00297321	0.00076059
Mac_C1Q	ENSG00000140932	CMTM2	Macrophage	1.04817	0.0031115	0.00080501
Mac_C1Q	ENSG00000183049	CAMK1D	Macrophage	0.609144	0.00323331	0.000845924
Mac_C1Q	ENSG00000163625	WDFY3	Macrophage	0.552561	0.00333546	0.000882347
Mac_C1Q	ENSG00000130477	UNC13A	Macrophage	1.15687	0.00350832	0.000938271
Mac_C1Q	ENSG00000169783	LINGO1	Macrophage	0.882405	0.00421127	0.00113851
Mac_C1Q	ENSG00000184731	FAM110C	Macrophage	1.10972	0.00459121	0.00125458
Mac_C1Q	ENSG00000156738	MS4A1	Macrophage	0.886083	0.00465806	0.00128638
Mac_C1Q	ENSG00000120278	PLEKHG1	Macrophage	0.829595	0.00476686	0.00133029
Mac_C1Q	ENSG00000027697	IFNGR1	Macrophage	0.372671	0.00481137	0.0013567
Mac_C1Q	ENSG00000169604	ANTXR1	Macrophage	0.66825	0.00481226	0.00138083
Mac_C1Q	ENSG00000117525	F3	Macrophage	-0.98194	0.00481226	0.00138492
Mac_C1Q	ENSG00000128272	ATF4	Macrophage	-0.442487	0.00520062	0.00152545
Mac_C1Q	ENSG00000164077	MON1A	Macrophage	0.664316	0.00520062	0.00152693
Mac_C1Q	ENSG00000129038	LOXL1	Macrophage	0.951293	0.00520074	0.00154208
Mac_C1Q	ENSG00000134321	RSAD2	Macrophage	1.19649	0.00529752	0.00158618
Mac_C1Q	ENSG00000137693	YAP1	Macrophage	0.783517	0.00564404	0.00170634
Mac_C1Q	ENSG00000072952	MRVI1	Macrophage	0.872996	0.00570651	0.00174181
Mac_C1Q	ENSG00000140577	CRTC3	Macrophage	0.427179	0.00577502	0.00177951
Mac_C1Q	ENSG00000148773	MKI67	Macrophage	-0.840419	0.00599086	0.00186344
Mac_C1Q	ENSG00000185963	BICD2	Macrophage	0.380084	0.00607832	0.00190831
Mac_C1Q	ENSG00000146648	EGFR	Macrophage	0.789413	0.00623394	0.00197529
Mac_C1Q	ENSG00000182326	C1S	Macrophage	-0.737837	0.00740323	0.00236731
Mac_C1Q	ENSG00000134326	CMPK2	Macrophage	0.873628	0.007612	0.00247833
Mac_C1Q	ENSG00000168610	STAT3	Macrophage	-0.415063	0.007612	0.00246909
Mac_C1Q	ENSG00000163739	CXCL1	Macrophage	0.760048	0.007703	0.00256022
Mac_C1Q	ENSG00000205108	FAM205A	Macrophage	1.00145	0.007703	0.00257513
Mac_C1Q	ENSG00000172977	KAT5	Macrophage	-0.528953	0.007703	0.00253837
Mac_C1Q	ENSG00000163751	CPA3	Macrophage	0.610244	0.0077389	0.00262831
Mac_C1Q	ENSG00000116690	PRG4	Macrophage	0.817528	0.0077389	0.00263213
Mac_C1Q	ENSG00000164045	CDC25A	Macrophage	0.941466	0.00882064	0.00305133
Mac_C1Q	ENSG00000196230	TUBB	Macrophage	-0.385976	0.00882064	0.00303309
Mac_C1Q	ENSG00000106546	AHR	Macrophage	-0.485566	0.00990593	0.00345556
Mac_C1Q	ENSG00000224982	TMEM233	Macrophage	1.08038	0.01054	0.00370737
Mac_C1Q	ENSG00000187446	CHP1	Macrophage	-0.434612	0.0105595	0.00374493
Mac_C1Q	ENSG00000170962	PDGFD	Macrophage	0.745514	0.0107502	0.00384381
Mac_C1Q	ENSG00000134817	APLNR	Macrophage	0.870615	0.0109143	0.00402939
Mac_C1Q	ENSG00000235244	DANT2	Macrophage	0.810633	0.0109143	0.00397801
Mac_C1Q	ENSG00000197919	IFNA1	Macrophage	0.70468	0.0109143	0.00397743
Mac_C1Q	ENSG00000106537	TSPAN13	Macrophage	-0.957992	0.0109143	0.0040255
Mac_C1Q	ENSG00000143799	PARP1	Macrophage	0.308047	0.0115645	0.00430306
Mac_C1Q	ENSG00000197992	CLEC9A	Macrophage	0.721853	0.0119222	0.00447083
Mac_C1Q	ENSG00000105639	JAK3	Macrophage	0.634471	0.0123459	0.00470151
Mac_C1Q	ENSG00000197385	ZNF860	Macrophage	0.714366	0.0123459	0.00466614
Mac_C1Q	ENSG00000157933	SKI	Macrophage	0.443785	0.0150943	0.00579201
Mac_C1Q	ENSG00000125538	IL1B	Macrophage	0.761494	0.0156493	0.00605045
Mac_C1Q	ENSG00000012124	CD22	Macrophage	-0.689762	0.0166969	0.00651784
Mac_C1Q	ENSG00000173991	TCAP	Macrophage	0.954052	0.0166969	0.00655254
Mac_C1Q	ENSG00000145536	ADAMTS16	Macrophage	0.869896	0.0168434	0.0066647
Mac_C1Q	ENSG00000104899	AMH	Macrophage	1.31827	0.0168434	0.00670798
Mac_C1Q	ENSG00000115596	WNT6	Macrophage	1.21885	0.0173429	0.00695734
Mac_C1Q	ENSG00000080854	IGSF9B	Macrophage	0.915855	0.018408	0.00744597
Mac_C1Q	ENSG00000197632	SERPINB2	Macrophage	0.780147	0.018408	0.00749164
Mac_C1Q	ENSG00000149534	MS4A2	Macrophage	0.87386	0.0186486	0.00764377
Mac_C1Q	ENSG00000100014	SPECC1L	Macrophage	0.332121	0.0186492	0.00769823
Mac_C1Q	ENSG00000225556	C2CD4D	Macrophage	1.30818	0.0188583	0.00791559
Mac_C1Q	ENSG00000091972	CD200	Macrophage	0.826543	0.0188583	0.00800381
Mac_C1Q	ENSG00000114270	COL7A1	Macrophage	0.951018	0.0188583	0.00794907
Mac_C1Q	ENSG00000025423	HSD17B6	Macrophage	0.857987	0.0188583	0.00788447
Mac_C1Q	ENSG00000137959	IFI44L	Macrophage	1.08792	0.0196826	0.00841089
Mac_C1Q	ENSG00000109072	VTN	Macrophage	0.873028	0.0207063	0.00890853
Mac_C1Q	ENSG00000204397	CARD16	Macrophage	0.407667	0.0208208	0.0090183
Mac_C1Q	ENSG00000081041	CXCL2	Macrophage	-0.680081	0.0212305	0.00925749
Mac_C1Q	ENSG00000116191	RALGPS2	Macrophage	0.569122	0.0212483	0.00932703
Mac_C1Q	ENSG00000134109	EDEM1	Macrophage	-0.375809	0.0229938	0.0101601
Mac_C1Q	ENSG00000183091	NEB	Macrophage	0.718201	0.0237948	0.0105832
Mac_C1Q	ENSG00000179639	FCER1A	Macrophage	1.09608	0.0238276	0.010667
Mac_C1Q	ENSG00000164430	CGAS	Macrophage	0.483818	0.0240671	0.0108442
Mac_C1Q	ENSG00000134376	CRB1	Macrophage	0.684514	0.0245712	0.0111427
Mac_C1Q	ENSG00000026751	SLAMF7	Macrophage	-0.689405	0.0258203	0.0117843
Mac_C1Q	ENSG00000143153	ATP1B1	Macrophage	-0.371789	0.0272071	0.0124963
Mac_C1Q	ENSG00000260325	HSPB9	Macrophage	1.02725	0.0291969	0.0134951
Mac_C1Q	ENSG00000185666	SYN3	Macrophage	0.743594	0.0329823	0.0153406
Mac_C1Q	ENSG00000204323	SMIM5	Macrophage	0.782381	0.0349769	0.01637
Mac_C1Q	ENSG00000136826	KLF4	Macrophage	0.375772	0.0354974	0.0167725
Mac_C1Q	ENSG00000223501	VPS52	Macrophage	0.423646	0.0354974	0.01682
Mac_C1Q	ENSG00000257335	MGAM	Macrophage	0.676614	0.0419186	0.0199845
Mac_C1Q	ENSG00000198178	CLEC4C	Macrophage	0.676314	0.0455842	0.0218645
Mac_C1Q	ENSG00000166851	PLK1	Macrophage	0.579799	0.0457244	0.0220647
Mac_C1Q	ENSG00000118526	TCF21	Macrophage	0.636437	0.0457758	0.0222226
Mac_C1Q	ENSG00000204345	CD300LD	Macrophage	0.577648	0.0460912	0.0225097
Mac_C1Q	ENSG00000164764	SBSPON	Macrophage	0.614818	0.0477731	0.0234699
Mac_HMOX1	ENSG00000118785	SPP1	Macrophage	-3.46829	3.00769e-25	8.74328e-28
Mac_HMOX1	ENSG00000148773	MKI67	Macrophage	-2.1071	3.72698e-12	2.16685e-14
Mac_HMOX1	ENSG00000216490	IFI30	Macrophage	0.959062	3.79e-11	3.30523e-13
Mac_HMOX1	ENSG00000018280	SLC11A1	Macrophage	-1.478	1.10469e-10	1.28452e-12
Mac_HMOX1	ENSG00000107798	LIPA	Macrophage	1.02538	7.96264e-10	1.15736e-11
Mac_HMOX1	ENSG00000073060	SCARB1	Macrophage	1.1676	1.2688e-09	2.21303e-11
Mac_HMOX1	ENSG00000117450	PRDX1	Macrophage	0.650688	2.18472e-09	4.44564e-11
Mac_HMOX1	ENSG00000168329	CX3CR1	Macrophage	-1.83812	2.14677e-08	4.99248e-10
Mac_HMOX1	ENSG00000134333	LDHA	Macrophage	-1.03251	3.02385e-08	7.91124e-10
Mac_HMOX1	ENSG00000162493	PDPN	Macrophage	-1.11323	6.54635e-08	1.90301e-09
Mac_HMOX1	ENSG00000198901	PRC1	Macrophage	-1.27335	2.01525e-07	6.44411e-09
Mac_HMOX1	ENSG00000131981	LGALS3	Macrophage	1.1325	2.23525e-07	7.79737e-09
Mac_HMOX1	ENSG00000178726	THBD	Macrophage	-0.915637	2.83264e-07	1.07048e-08
Mac_HMOX1	ENSG00000166851	PLK1	Macrophage	-1.32084	5.81699e-07	2.36738e-08
Mac_HMOX1	ENSG00000162723	SLAMF9	Macrophage	-1.88782	1.94174e-06	8.46689e-08
Mac_HMOX1	ENSG00000120278	PLEKHG1	Macrophage	-1.25469	6.44665e-06	3.02112e-07
Mac_HMOX1	ENSG00000051180	RAD51	Macrophage	-1.28702	6.44665e-06	3.18585e-07
Mac_HMOX1	ENSG00000117525	F3	Macrophage	-1.60765	1.25892e-05	6.95335e-07
Mac_HMOX1	ENSG00000183160	TMEM119	Macrophage	-1.25327	1.25892e-05	6.94401e-07
Mac_HMOX1	ENSG00000125538	IL1B	Macrophage	-1.77908	1.50238e-05	8.73475e-07
Mac_HMOX1	ENSG00000172399	MYOZ2	Macrophage	-1.59357	1.85847e-05	1.13453e-06
Mac_HMOX1	ENSG00000166825	ANPEP	Macrophage	-1.78928	4.04822e-05	2.58898e-06
Mac_HMOX1	ENSG00000169245	CXCL10	Macrophage	-1.39209	7.9276e-05	5.30043e-06
Mac_HMOX1	ENSG00000108700	CCL8	Macrophage	-1.09272	8.40537e-05	6.10855e-06
Mac_HMOX1	ENSG00000012124	CD22	Macrophage	1.17295	8.40537e-05	5.98557e-06
Mac_HMOX1	ENSG00000124762	CDKN1A	Macrophage	-0.771226	0.000155677	1.17663e-05
Mac_HMOX1	ENSG00000008300	CELSR3	Macrophage	-1.24606	0.000205548	1.66984e-05
Mac_HMOX1	ENSG00000075420	FNDC3B	Macrophage	-0.601815	0.000205548	1.67307e-05
Mac_HMOX1	ENSG00000108219	TSPAN14	Macrophage	0.419889	0.000216077	1.82158e-05
Mac_HMOX1	ENSG00000186074	CD300LF	Macrophage	0.950033	0.000220121	1.91966e-05
Mac_HMOX1	ENSG00000155366	RHOC	Macrophage	-0.825222	0.00023128	2.08421e-05
Mac_HMOX1	ENSG00000106546	AHR	Macrophage	0.595831	0.000252117	2.34528e-05
Mac_HMOX1	ENSG00000105664	COMP	Macrophage	-1.33662	0.000261675	2.51025e-05
Mac_HMOX1	ENSG00000100985	MMP9	Macrophage	-2.52174	0.000295402	2.91967e-05
Mac_HMOX1	ENSG00000249669	CARMN	Macrophage	-0.875935	0.000325242	3.30915e-05
Mac_HMOX1	ENSG00000261371	PECAM1	Macrophage	0.581036	0.000334916	3.50493e-05
Mac_HMOX1	ENSG00000230590	FTX	Macrophage	-0.654822	0.000372724	4.00895e-05
Mac_HMOX1	ENSG00000026751	SLAMF7	Macrophage	0.819211	0.000448627	4.95577e-05
Mac_HMOX1	ENSG00000136997	MYC	Macrophage	-0.789336	0.000508792	5.76829e-05
Mac_HMOX1	ENSG00000178467	P4HTM	Macrophage	-0.789574	0.000585511	6.80826e-05
Mac_HMOX1	ENSG00000140678	ITGAX	Macrophage	-0.506867	0.000719046	8.57002e-05
Mac_HMOX1	ENSG00000276085	CCL3L1	Macrophage	-0.766356	0.00114876	0.000140255
Mac_HMOX1	ENSG00000118640	VAMP8	Macrophage	0.300076	0.00150213	0.000187766
Mac_HMOX1	ENSG00000204397	CARD16	Macrophage	0.418064	0.00156785	0.000200538
Mac_HMOX1	ENSG00000061656	SPAG4	Macrophage	-0.995593	0.00215995	0.000282551
Mac_HMOX1	ENSG00000042493	CAPG	Macrophage	0.466732	0.00217931	0.000291419
Mac_HMOX1	ENSG00000082781	ITGB5	Macrophage	-0.563749	0.00223662	0.000305585
Mac_HMOX1	ENSG00000145386	CCNA2	Macrophage	-1.43514	0.00316398	0.000441485
Mac_HMOX1	ENSG00000129226	CD68	Macrophage	0.456042	0.00320481	0.000456499
Mac_HMOX1	ENSG00000164171	ITGA2	Macrophage	-0.970629	0.004375	0.000635901
Mac_HMOX1	ENSG00000150337	FCGR1A	Macrophage	-0.657541	0.00491525	0.000728714
Mac_HMOX1	ENSG00000130202	NECTIN2	Macrophage	-0.706673	0.00522516	0.00078985
Mac_HMOX1	ENSG00000203811	HIST2H3C	Macrophage	-0.853853	0.00532143	0.000819871
Mac_HMOX1	ENSG00000110799	VWF	Macrophage	0.925968	0.00565894	0.000888322
Mac_HMOX1	ENSG00000162390	ACOT11	Macrophage	-0.766011	0.00652881	0.00110079
Mac_HMOX1	ENSG00000103811	CTSH	Macrophage	0.352217	0.00652881	0.00108431
Mac_HMOX1	ENSG00000188486	H2AFX	Macrophage	-0.844182	0.00652881	0.00110069
Mac_HMOX1	ENSG00000150093	ITGB1	Macrophage	-0.397283	0.00652881	0.00109658
Mac_HMOX1	ENSG00000109072	VTN	Macrophage	-1.2012	0.00669745	0.00114869
Mac_HMOX1	ENSG00000182511	FES	Macrophage	-0.729379	0.00787479	0.00137351
Mac_HMOX1	ENSG00000277632	CCL3	Macrophage	-0.616463	0.00807287	0.00145499
Mac_HMOX1	ENSG00000117394	SLC2A1	Macrophage	-1.32365	0.00807287	0.00145086
Mac_HMOX1	ENSG00000224078	SNHG14	Macrophage	-0.449005	0.00808799	0.00148123
Mac_HMOX1	ENSG00000115884	SDC1	Macrophage	-0.777598	0.00838838	0.00156063
Mac_HMOX1	ENSG00000185666	SYN3	Macrophage	-1.0699	0.00856985	0.0016193
Mac_HMOX1	ENSG00000185963	BICD2	Macrophage	-0.39973	0.00895231	0.00174362
Mac_HMOX1	ENSG00000034510	TMSB10	Macrophage	0.330919	0.00895231	0.00171914
Mac_HMOX1	ENSG00000139719	VPS33A	Macrophage	-0.462641	0.0100551	0.00198763
Mac_HMOX1	ENSG00000179914	ITLN1	Macrophage	1.0272	0.0105601	0.00211815
Mac_HMOX1	ENSG00000159251	ACTC1	Macrophage	-0.628948	0.0111624	0.00227142
Mac_HMOX1	ENSG00000116717	GADD45A	Macrophage	-0.495647	0.0117951	0.00243444
Mac_HMOX1	ENSG00000082014	SMARCD3	Macrophage	0.615409	0.0129645	0.0027135
Mac_HMOX1	ENSG00000163220	S100A9	Macrophage	0.65767	0.0137401	0.00291579
Mac_HMOX1	ENSG00000011465	DCN	Macrophage	-0.65165	0.014155	0.00305093
Mac_HMOX1	ENSG00000105329	TGFB1	Macrophage	-0.324502	0.014155	0.00308611
Mac_HMOX1	ENSG00000169783	LINGO1	Macrophage	-0.897648	0.0146031	0.00322627
Mac_HMOX1	ENSG00000140287	HDC	Macrophage	-0.69258	0.0147845	0.00330931
Mac_HMOX1	ENSG00000143153	ATP1B1	Macrophage	0.480186	0.0163722	0.00371229
Mac_HMOX1	ENSG00000178404	CEP295NL	Macrophage	-0.643847	0.0176026	0.00409363
Mac_HMOX1	ENSG00000167483	NIBAN3	Macrophage	-0.883241	0.0176026	0.0040669
Mac_HMOX1	ENSG00000171611	PTCRA	Macrophage	-0.934272	0.0185957	0.00437864
Mac_HMOX1	ENSG00000152402	GUCY1A2	Macrophage	-0.798116	0.022143	0.00527828
Mac_HMOX1	ENSG00000197385	ZNF860	Macrophage	-0.771696	0.0228424	0.0055114
Mac_HMOX1	ENSG00000136378	ADAMTS7	Macrophage	-0.787869	0.0229195	0.00559662
Mac_HMOX1	ENSG00000130176	CNN1	Macrophage	-0.757739	0.0239213	0.00591079
Mac_HMOX1	ENSG00000162772	ATF3	Macrophage	-0.809932	0.0242935	0.00628523
Mac_HMOX1	ENSG00000114270	COL7A1	Macrophage	-0.88663	0.0242935	0.00617564
Mac_HMOX1	ENSG00000116690	PRG4	Macrophage	-0.770759	0.0242935	0.00627096
Mac_HMOX1	ENSG00000118526	TCF21	Macrophage	-0.906046	0.0242935	0.0060773
Mac_HMOX1	ENSG00000143799	PARP1	Macrophage	-0.315172	0.0247757	0.00648203
Mac_HMOX1	ENSG00000239672	NME1	Macrophage	-0.495843	0.0254318	0.00672759
Mac_HMOX1	ENSG00000102010	BMX	Macrophage	0.890282	0.0262021	0.00700755
Mac_HMOX1	ENSG00000149294	NCAM1	Macrophage	-0.621385	0.0284586	0.00769375
Mac_HMOX1	ENSG00000178573	MAF	Macrophage	-0.365089	0.0299092	0.00817285
Mac_HMOX1	ENSG00000145536	ADAMTS16	Macrophage	-0.941866	0.0323064	0.00892183
Mac_HMOX1	ENSG00000147614	ATP6V0D2	Macrophage	0.620697	0.0396963	0.0112365
Mac_HMOX1	ENSG00000203747	FCGR3A	Macrophage	-0.502028	0.0396963	0.0114242
Mac_HMOX1	ENSG00000149257	SERPINH1	Macrophage	-0.462931	0.0396963	0.0114053
Mac_HMOX1	ENSG00000154096	THY1	Macrophage	-0.550138	0.0396963	0.0112053
Mac_HMOX1	ENSG00000175445	LPL	Macrophage	-0.611382	0.0400947	0.0116554
Mac_HMOX1	ENSG00000196549	MME	Macrophage	-0.993802	0.0410723	0.012059
Mac_HMOX1	ENSG00000225746	MEG8	Macrophage	-0.542982	0.0411578	0.0122038
Mac_HMOX1	ENSG00000112033	PPARD	Macrophage	-0.472564	0.0426876	0.0127815
Mac_HMOX1	ENSG00000160255	ITGB2	Macrophage	-0.340046	0.0458678	0.0140003
Mac_HMOX1	ENSG00000111404	RERGL	Macrophage	-0.561429	0.0458678	0.0139202
Mac_HMOX1	ENSG00000164867	NOS3	Macrophage	-0.68251	0.047954	0.0147765
Mac_ITGAXhi	ENSG00000163734	CXCL3	Macrophage	2.41575	2.15801e-21	1.25466e-23
Mac_ITGAXhi	ENSG00000204323	SMIM5	Macrophage	3.15032	2.15801e-21	6.39658e-24
Mac_ITGAXhi	ENSG00000149451	ADAM33	Macrophage	3.0512	5.40197e-20	7.8517e-22
Mac_ITGAXhi	ENSG00000128271	ADORA2A	Macrophage	3.15404	5.40197e-20	5.19767e-22
Mac_ITGAXhi	ENSG00000203811	HIST2H3C	Macrophage	2.81734	5.40197e-20	6.31115e-22
Mac_ITGAXhi	ENSG00000185666	SYN3	Macrophage	3.11193	8.16253e-20	1.4237e-21
Mac_ITGAXhi	ENSG00000008300	CELSR3	Macrophage	2.84186	2.1577e-19	5.0179e-21
Mac_ITGAXhi	ENSG00000115718	PROC	Macrophage	3.03755	2.1577e-19	4.74907e-21
Mac_ITGAXhi	ENSG00000149968	MMP3	Macrophage	2.99689	3.14387e-19	8.22525e-21
Mac_ITGAXhi	ENSG00000096433	ITPR3	Macrophage	2.62224	6.62722e-19	1.92652e-20
Mac_ITGAXhi	ENSG00000169783	LINGO1	Macrophage	2.90392	6.71596e-19	2.14755e-20
Mac_ITGAXhi	ENSG00000069431	ABCC9	Macrophage	3.01537	1.2932e-18	4.51116e-20
Mac_ITGAXhi	ENSG00000186810	CXCR3	Macrophage	3.31041	3.06851e-18	1.15961e-19
Mac_ITGAXhi	ENSG00000178607	ERN1	Macrophage	2.43824	5.20059e-18	2.11652e-19
Mac_ITGAXhi	ENSG00000125966	MMP24	Macrophage	3.04569	5.25071e-18	2.28955e-19
Mac_ITGAXhi	ENSG00000152402	GUCY1A2	Macrophage	2.76934	1.20882e-17	5.62241e-19
Mac_ITGAXhi	ENSG00000177455	CD19	Macrophage	2.93803	1.69039e-17	8.35367e-19
Mac_ITGAXhi	ENSG00000178404	CEP295NL	Macrophage	2.7676	4.1002e-17	2.14545e-18
Mac_ITGAXhi	ENSG00000118785	SPP1	Macrophage	-1.9	6.15431e-17	3.39918e-18
Mac_ITGAXhi	ENSG00000164867	NOS3	Macrophage	2.81897	6.23301e-17	3.62384e-18
Mac_ITGAXhi	ENSG00000224078	SNHG14	Macrophage	1.82979	1.00695e-16	6.14711e-18
Mac_ITGAXhi	ENSG00000105650	PDE4C	Macrophage	2.84491	2.264e-16	1.44791e-17
Mac_ITGAXhi	ENSG00000182218	HHIPL1	Macrophage	2.79967	3.09087e-16	2.06657e-17
Mac_ITGAXhi	ENSG00000118520	ARG1	Macrophage	2.73966	4.29329e-16	2.99532e-17
Mac_ITGAXhi	ENSG00000092009	CMA1	Macrophage	3.21483	4.33254e-16	3.14864e-17
Mac_ITGAXhi	ENSG00000149201	CCDC81	Macrophage	3.13924	9.90835e-16	7.48887e-17
Mac_ITGAXhi	ENSG00000186847	KRT14	Macrophage	2.51367	1.21878e-15	9.56603e-17
Mac_ITGAXhi	ENSG00000167483	NIBAN3	Macrophage	2.98711	1.48371e-15	1.20767e-16
Mac_ITGAXhi	ENSG00000170442	KRT86	Macrophage	2.59643	1.83784e-15	1.54934e-16
Mac_ITGAXhi	ENSG00000138617	PARP16	Macrophage	2.38728	1.93836e-15	1.69043e-16
Mac_ITGAXhi	ENSG00000115596	WNT6	Macrophage	4.03522	2.16401e-15	1.95012e-16
Mac_ITGAXhi	ENSG00000007866	TEAD3	Macrophage	2.93003	2.51114e-15	2.33594e-16
Mac_ITGAXhi	ENSG00000171611	PTCRA	Macrophage	2.98482	3.26622e-15	3.13329e-16
Mac_ITGAXhi	ENSG00000104635	SLC39A14	Macrophage	2.43312	4.24984e-15	4.20043e-16
Mac_ITGAXhi	ENSG00000136378	ADAMTS7	Macrophage	2.48312	7.52388e-15	7.65511e-16
Mac_ITGAXhi	ENSG00000114270	COL7A1	Macrophage	2.75894	1.91419e-14	2.00323e-15
Mac_ITGAXhi	ENSG00000230590	FTX	Macrophage	2.06593	2.05312e-14	2.20829e-15
Mac_ITGAXhi	ENSG00000134376	CRB1	Macrophage	2.71507	2.31319e-14	2.55527e-15
Mac_ITGAXhi	ENSG00000155011	DKK2	Macrophage	2.53172	2.64259e-14	2.99596e-15
Mac_ITGAXhi	ENSG00000061656	SPAG4	Macrophage	2.45186	3.58205e-14	4.16518e-15
Mac_ITGAXhi	ENSG00000196547	MAN2A2	Macrophage	2.21059	3.62739e-14	4.32334e-15
Mac_ITGAXhi	ENSG00000149534	MS4A2	Macrophage	2.39005	8.216e-14	1.00312e-14
Mac_ITGAXhi	ENSG00000204345	CD300LD	Macrophage	2.53115	1.11129e-13	1.42141e-14
Mac_ITGAXhi	ENSG00000109072	VTN	Macrophage	3.03585	1.11129e-13	1.40671e-14
Mac_ITGAXhi	ENSG00000144218	AFF3	Macrophage	2.50815	1.57016e-13	2.08309e-14
Mac_ITGAXhi	ENSG00000183091	NEB	Macrophage	2.50258	1.57016e-13	2.09963e-14
Mac_ITGAXhi	ENSG00000156738	MS4A1	Macrophage	2.44119	2.37536e-13	3.31445e-14
Mac_ITGAXhi	ENSG00000118526	TCF21	Macrophage	2.81601	2.37536e-13	3.28549e-14
Mac_ITGAXhi	ENSG00000205108	FAM205A	Macrophage	2.84195	2.65964e-13	3.78844e-14
Mac_ITGAXhi	ENSG00000111404	RERGL	Macrophage	2.49636	3.53987e-13	5.14517e-14
Mac_ITGAXhi	ENSG00000178467	P4HTM	Macrophage	1.99582	4.99955e-13	7.41212e-14
Mac_ITGAXhi	ENSG00000163600	ICOS	Macrophage	2.61054	6.5988e-13	9.97493e-14
Mac_ITGAXhi	ENSG00000109684	CLNK	Macrophage	2.43317	8.12164e-13	1.2513e-13
Mac_ITGAXhi	ENSG00000106541	AGR2	Macrophage	2.53318	9.00004e-13	1.43896e-13
Mac_ITGAXhi	ENSG00000198178	CLEC4C	Macrophage	2.27325	9.00004e-13	1.41977e-13
Mac_ITGAXhi	ENSG00000123836	PFKFB2	Macrophage	2.14512	9.58973e-13	1.56112e-13
Mac_ITGAXhi	ENSG00000149294	NCAM1	Macrophage	2.43235	1.55396e-12	2.57488e-13
Mac_ITGAXhi	ENSG00000150045	KLRF1	Macrophage	2.62031	1.70734e-12	2.87866e-13
Mac_ITGAXhi	ENSG00000111981	ULBP1	Macrophage	2.39758	1.76164e-12	3.02141e-13
Mac_ITGAXhi	ENSG00000051180	RAD51	Macrophage	2.49544	1.83796e-12	3.20574e-13
Mac_ITGAXhi	ENSG00000122025	FLT3	Macrophage	2.70144	3.14872e-12	5.58349e-13
Mac_ITGAXhi	ENSG00000115884	SDC1	Macrophage	2.51271	4.50329e-12	8.11639e-13
Mac_ITGAXhi	ENSG00000025423	HSD17B6	Macrophage	2.55264	4.87432e-12	8.9268e-13
Mac_ITGAXhi	ENSG00000115008	IL1A	Macrophage	2.32088	5.719e-12	1.064e-12
Mac_ITGAXhi	ENSG00000225746	MEG8	Macrophage	2.23737	5.77495e-12	1.0912e-12
Mac_ITGAXhi	ENSG00000037280	FLT4	Macrophage	2.42668	9.18535e-12	1.7623e-12
Mac_ITGAXhi	ENSG00000159251	ACTC1	Macrophage	2.29661	9.33982e-12	1.84624e-12
Mac_ITGAXhi	ENSG00000166851	PLK1	Macrophage	2.16033	9.33982e-12	1.82342e-12
Mac_ITGAXhi	ENSG00000162771	FAM71A	Macrophage	2.42494	1.15099e-11	2.30868e-12
Mac_ITGAXhi	ENSG00000225556	C2CD4D	Macrophage	3.08199	1.38453e-11	2.81735e-12
Mac_ITGAXhi	ENSG00000080854	IGSF9B	Macrophage	2.67929	1.71089e-11	3.5312e-12
Mac_ITGAXhi	ENSG00000134817	APLNR	Macrophage	2.21772	1.77645e-11	3.71816e-12
Mac_ITGAXhi	ENSG00000213809	KLRK1	Macrophage	2.15313	1.80755e-11	3.8358e-12
Mac_ITGAXhi	ENSG00000104899	AMH	Macrophage	3.94816	2.85985e-11	6.15199e-12
Mac_ITGAXhi	ENSG00000081041	CXCL2	Macrophage	1.94644	4.64054e-11	1.01175e-11
Mac_ITGAXhi	ENSG00000163191	S100A11	Macrophage	-1.53178	5.00061e-11	1.10478e-11
Mac_ITGAXhi	ENSG00000121807	CCR2	Macrophage	2.13214	6.39362e-11	1.43857e-11
Mac_ITGAXhi	ENSG00000164430	CGAS	Macrophage	1.94997	6.39362e-11	1.45982e-11
Mac_ITGAXhi	ENSG00000178752	ERFE	Macrophage	2.87366	6.39362e-11	1.4683e-11
Mac_ITGAXhi	ENSG00000112033	PPARD	Macrophage	1.84314	7.13752e-11	1.65989e-11
Mac_ITGAXhi	ENSG00000134539	KLRD1	Macrophage	2.13361	7.53341e-11	1.77386e-11
Mac_ITGAXhi	ENSG00000133275	CSNK1G2	Macrophage	1.99292	7.80772e-11	1.86114e-11
Mac_ITGAXhi	ENSG00000143184	XCL1	Macrophage	2.43698	1.1247e-10	2.71366e-11
Mac_ITGAXhi	ENSG00000172071	EIF2AK3	Macrophage	1.86966	1.17841e-10	2.8775e-11
Mac_ITGAXhi	ENSG00000164764	SBSPON	Macrophage	2.33356	1.35935e-10	3.35886e-11
Mac_ITGAXhi	ENSG00000179776	CDH5	Macrophage	2.01875	1.86778e-10	4.66946e-11
Mac_ITGAXhi	ENSG00000102174	PHEX	Macrophage	2.68955	1.86809e-10	4.72454e-11
Mac_ITGAXhi	ENSG00000197992	CLEC9A	Macrophage	2.28243	2.36897e-10	6.06017e-11
Mac_ITGAXhi	ENSG00000124813	RUNX2	Macrophage	1.86509	2.73314e-10	7.0712e-11
Mac_ITGAXhi	ENSG00000173991	TCAP	Macrophage	2.82552	2.86921e-10	7.50667e-11
Mac_ITGAXhi	ENSG00000145536	ADAMTS16	Macrophage	2.39278	3.12318e-10	8.44349e-11
Mac_ITGAXhi	ENSG00000122679	RAMP3	Macrophage	2.40384	3.12318e-10	8.43021e-11
Mac_ITGAXhi	ENSG00000163877	SNIP1	Macrophage	2.01627	3.12318e-10	8.29236e-11
Mac_ITGAXhi	ENSG00000131203	IDO1	Macrophage	2.16953	3.28131e-10	8.96637e-11
Mac_ITGAXhi	ENSG00000197385	ZNF860	Macrophage	2.42702	3.88204e-10	1.07207e-10
Mac_ITGAXhi	ENSG00000105989	WNT2	Macrophage	2.37004	3.88367e-10	1.08381e-10
Mac_ITGAXhi	ENSG00000235244	DANT2	Macrophage	2.49029	4.05903e-10	1.14455e-10
Mac_ITGAXhi	ENSG00000241852	C8orf58	Macrophage	2.1285	5.00239e-10	1.4251e-10
Mac_ITGAXhi	ENSG00000147113	DIPK2B	Macrophage	2.26478	5.81601e-10	1.67379e-10
Mac_ITGAXhi	ENSG00000140287	HDC	Macrophage	2.28625	6.36553e-10	1.85045e-10
Mac_ITGAXhi	ENSG00000255221	CARD17	Macrophage	2.34859	6.79207e-10	1.99418e-10
Mac_ITGAXhi	ENSG00000163220	S100A9	Macrophage	-2.14434	7.08245e-10	2.10003e-10
Mac_ITGAXhi	ENSG00000257335	MGAM	Macrophage	2.27694	9.53549e-10	2.8551e-10
Mac_ITGAXhi	ENSG00000197614	MFAP5	Macrophage	2.28247	1.02052e-09	3.08529e-10
Mac_ITGAXhi	ENSG00000136826	KLF4	Macrophage	1.82409	1.05995e-09	3.23532e-10
Mac_ITGAXhi	ENSG00000105664	COMP	Macrophage	2.4215	1.29358e-09	3.98602e-10
Mac_ITGAXhi	ENSG00000224982	TMEM233	Macrophage	2.28275	1.30859e-09	4.07033e-10
Mac_ITGAXhi	ENSG00000183160	TMEM119	Macrophage	2.15475	1.3432e-09	4.21702e-10
Mac_ITGAXhi	ENSG00000051523	CYBA	Macrophage	2.20934	1.34575e-09	4.26414e-10
Mac_ITGAXhi	ENSG00000120875	DUSP4	Macrophage	2.12633	1.47442e-09	4.71473e-10
Mac_ITGAXhi	ENSG00000129595	EPB41L4A	Macrophage	2.36467	1.564e-09	5.04662e-10
Mac_ITGAXhi	ENSG00000165899	OTOGL	Macrophage	2.75265	1.72375e-09	5.61222e-10
Mac_ITGAXhi	ENSG00000140678	ITGAX	Macrophage	1.33503	1.81911e-09	5.97558e-10
Mac_ITGAXhi	ENSG00000140932	CMTM2	Macrophage	2.3661	2.25154e-09	7.46149e-10
Mac_ITGAXhi	ENSG00000115977	AAK1	Macrophage	1.6973	2.35767e-09	7.88173e-10
Mac_ITGAXhi	ENSG00000176083	ZNF683	Macrophage	2.63358	2.52971e-09	8.53043e-10
Mac_ITGAXhi	ENSG00000260325	HSPB9	Macrophage	2.75512	2.70532e-09	9.27986e-10
Mac_ITGAXhi	ENSG00000130477	UNC13A	Macrophage	2.50761	2.70532e-09	9.21789e-10
Mac_ITGAXhi	ENSG00000116690	PRG4	Macrophage	2.09847	3.07298e-09	1.06304e-09
Mac_ITGAXhi	ENSG00000102010	BMX	Macrophage	2.27688	5.24608e-09	1.83003e-09
Mac_ITGAXhi	ENSG00000261609	GAN	Macrophage	2.23677	6.28426e-09	2.21045e-09
Mac_ITGAXhi	ENSG00000197632	SERPINB2	Macrophage	2.01285	6.39398e-09	2.26763e-09
Mac_ITGAXhi	ENSG00000184731	FAM110C	Macrophage	2.43208	7.6248e-09	2.72631e-09
Mac_ITGAXhi	ENSG00000099331	MYO9B	Macrophage	1.44062	9.65775e-09	3.48128e-09
Mac_ITGAXhi	ENSG00000162390	ACOT11	Macrophage	1.87505	9.71403e-09	3.52981e-09
Mac_ITGAXhi	ENSG00000106804	C5	Macrophage	2.43266	1.06813e-08	3.91233e-09
Mac_ITGAXhi	ENSG00000140945	CDH13	Macrophage	1.86658	1.13345e-08	4.18456e-09
Mac_ITGAXhi	ENSG00000147316	MCPH1	Macrophage	1.75964	1.46849e-08	5.46414e-09
Mac_ITGAXhi	ENSG00000115523	GNLY	Macrophage	2.4921	1.47198e-08	5.51993e-09
Mac_ITGAXhi	ENSG00000139219	COL2A1	Macrophage	2.25634	1.64992e-08	6.23516e-09
Mac_ITGAXhi	ENSG00000174175	SELP	Macrophage	2.29544	1.6841e-08	6.41327e-09
Mac_ITGAXhi	ENSG00000277632	CCL3	Macrophage	1.29725	1.7203e-08	6.60113e-09
Mac_ITGAXhi	ENSG00000146648	EGFR	Macrophage	2.16855	1.96064e-08	7.58038e-09
Mac_ITGAXhi	ENSG00000061455	PRDM6	Macrophage	2.06252	1.9644e-08	7.65202e-09
Mac_ITGAXhi	ENSG00000175197	DDIT3	Macrophage	1.64783	2.19979e-08	8.63289e-09
Mac_ITGAXhi	ENSG00000164077	MON1A	Macrophage	2.15017	2.29354e-08	9.06747e-09
Mac_ITGAXhi	ENSG00000130176	CNN1	Macrophage	2.02908	3.15931e-08	1.25821e-08
Mac_ITGAXhi	ENSG00000109819	PPARGC1A	Macrophage	1.98364	3.28591e-08	1.31819e-08
Mac_ITGAXhi	ENSG00000249669	CARMN	Macrophage	2.07229	3.50514e-08	1.41632e-08
Mac_ITGAXhi	ENSG00000174059	CD34	Macrophage	1.87517	4.05021e-08	1.64834e-08
Mac_ITGAXhi	ENSG00000197919	IFNA1	Macrophage	2.08985	4.33028e-08	1.77491e-08
Mac_ITGAXhi	ENSG00000100014	SPECC1L	Macrophage	1.46097	5.50482e-08	2.27234e-08
Mac_ITGAXhi	ENSG00000145016	RUBCN	Macrophage	1.62937	5.78194e-08	2.40354e-08
Mac_ITGAXhi	ENSG00000170476	MZB1	Macrophage	2.06696	6.11409e-08	2.55938e-08
Mac_ITGAXhi	ENSG00000091972	CD200	Macrophage	2.07418	6.19996e-08	2.61335e-08
Mac_ITGAXhi	ENSG00000137441	FGFBP2	Macrophage	2.36775	7.19067e-08	3.05185e-08
Mac_ITGAXhi	ENSG00000117281	CD160	Macrophage	1.88611	9.73726e-08	4.16098e-08
Mac_ITGAXhi	ENSG00000277734	TRAC	Macrophage	1.76689	9.82628e-08	4.22758e-08
Mac_ITGAXhi	ENSG00000186074	CD300LF	Macrophage	1.79242	1.1335e-07	4.90965e-08
Mac_ITGAXhi	ENSG00000114491	UMPS	Macrophage	1.56647	1.22695e-07	5.35008e-08
Mac_ITGAXhi	ENSG00000170525	PFKFB3	Macrophage	1.47503	1.46041e-07	6.41053e-08
Mac_ITGAXhi	ENSG00000182511	FES	Macrophage	1.73664	1.52737e-07	6.74886e-08
Mac_ITGAXhi	ENSG00000133246	PRAM1	Macrophage	2.10847	1.73477e-07	7.71571e-08
Mac_ITGAXhi	ENSG00000185963	BICD2	Macrophage	1.33021	1.89666e-07	8.49087e-08
Mac_ITGAXhi	ENSG00000073756	PTGS2	Macrophage	1.59681	2.27243e-07	1.02391e-07
Mac_ITGAXhi	ENSG00000141458	NPC1	Macrophage	1.31367	3.21874e-07	1.45966e-07
Mac_ITGAXhi	ENSG00000216490	IFI30	Macrophage	-1.41985	3.27696e-07	1.49559e-07
Mac_ITGAXhi	ENSG00000163072	NOSTRIN	Macrophage	2.58668	3.32736e-07	1.52827e-07
Mac_ITGAXhi	ENSG00000025434	NR1H3	Macrophage	1.52865	3.38438e-07	1.56429e-07
Mac_ITGAXhi	ENSG00000113578	FGF1	Macrophage	1.71013	3.9579e-07	1.84088e-07
Mac_ITGAXhi	ENSG00000096717	SIRT1	Macrophage	1.41095	4.37694e-07	2.04851e-07
Mac_ITGAXhi	ENSG00000188428	BLOC1S5	Macrophage	1.36542	5.72359e-07	2.69541e-07
Mac_ITGAXhi	ENSG00000172613	RAD9A	Macrophage	1.77324	5.93368e-07	2.8116e-07
Mac_ITGAXhi	ENSG00000113361	CDH6	Macrophage	2.02136	6.33772e-07	3.02147e-07
Mac_ITGAXhi	ENSG00000078401	EDN1	Macrophage	1.6632	7.34838e-07	3.52466e-07
Mac_ITGAXhi	ENSG00000106333	PCOLCE	Macrophage	1.7862	7.37931e-07	3.56095e-07
Mac_ITGAXhi	ENSG00000162772	ATF3	Macrophage	1.45993	7.51983e-07	3.65062e-07
Mac_ITGAXhi	ENSG00000120278	PLEKHG1	Macrophage	1.47951	1.00719e-06	4.91881e-07
Mac_ITGAXhi	ENSG00000170776	AKAP13	Macrophage	1.34521	1.2063e-06	5.96139e-07
Mac_ITGAXhi	ENSG00000018280	SLC11A1	Macrophage	1.54707	1.2063e-06	5.94583e-07
Mac_ITGAXhi	ENSG00000128815	WDFY4	Macrophage	1.24178	1.26771e-06	6.30172e-07
Mac_ITGAXhi	ENSG00000129226	CD68	Macrophage	-1.1415	1.30487e-06	6.52435e-07
Mac_ITGAXhi	ENSG00000160201	U2AF1	Macrophage	1.31808	1.45002e-06	7.29224e-07
Mac_ITGAXhi	ENSG00000129038	LOXL1	Macrophage	1.73318	1.55761e-06	7.87861e-07
Mac_ITGAXhi	ENSG00000198901	PRC1	Macrophage	1.5974	1.61404e-06	8.21095e-07
Mac_ITGAXhi	ENSG00000116191	RALGPS2	Macrophage	1.77449	1.64268e-06	8.40443e-07
Mac_ITGAXhi	ENSG00000164171	ITGA2	Macrophage	2.14228	1.87734e-06	9.65957e-07
Mac_ITGAXhi	ENSG00000119772	DNMT3A	Macrophage	1.62872	2.1969e-06	1.13677e-06
Mac_ITGAXhi	ENSG00000128052	KDR	Macrophage	1.80611	2.25147e-06	1.17155e-06
Mac_ITGAXhi	ENSG00000184292	TACSTD2	Macrophage	2.02663	2.80727e-06	1.46892e-06
Mac_ITGAXhi	ENSG00000240849	TMEM189	Macrophage	1.35238	3.20196e-06	1.68475e-06
Mac_ITGAXhi	ENSG00000135480	KRT7	Macrophage	1.95648	3.31575e-06	1.75427e-06
Mac_ITGAXhi	ENSG00000139719	VPS33A	Macrophage	1.4392	3.79912e-06	2.02105e-06
Mac_ITGAXhi	ENSG00000249751	ECSCR	Macrophage	1.929	3.87761e-06	2.07407e-06
Mac_ITGAXhi	ENSG00000104518	GSDMD	Macrophage	1.45737	4.00891e-06	2.15595e-06
Mac_ITGAXhi	ENSG00000133812	SBF2	Macrophage	1.32549	4.68974e-06	2.53573e-06
Mac_ITGAXhi	ENSG00000197253	TPSB2	Macrophage	2.09236	4.95248e-06	2.69219e-06
Mac_ITGAXhi	ENSG00000164045	CDC25A	Macrophage	1.83814	6.80547e-06	3.71927e-06
Mac_ITGAXhi	ENSG00000140577	CRTC3	Macrophage	1.41015	7.27228e-06	3.99553e-06
Mac_ITGAXhi	ENSG00000107679	PLEKHA1	Macrophage	1.25428	7.36675e-06	4.06885e-06
Mac_ITGAXhi	ENSG00000172977	KAT5	Macrophage	1.07763	8.15789e-06	4.52952e-06
Mac_ITGAXhi	ENSG00000150636	CCDC102B	Macrophage	1.71587	9.75378e-06	5.44397e-06
Mac_ITGAXhi	ENSG00000163751	CPA3	Macrophage	1.48384	1.35952e-05	7.62753e-06
Mac_ITGAXhi	ENSG00000110799	VWF	Macrophage	1.71144	1.4015e-05	7.90381e-06
Mac_ITGAXhi	ENSG00000157404	KIT	Macrophage	1.66263	1.88452e-05	1.06826e-05
Mac_ITGAXhi	ENSG00000223501	VPS52	Macrophage	1.57536	2.31916e-05	1.32138e-05
Mac_ITGAXhi	ENSG00000082014	SMARCD3	Macrophage	1.37771	2.41055e-05	1.38046e-05
Mac_ITGAXhi	ENSG00000149257	SERPINH1	Macrophage	1.22099	2.85496e-05	1.64326e-05
Mac_ITGAXhi	ENSG00000172236	TPSAB1	Macrophage	1.88596	3.5469e-05	2.05184e-05
Mac_ITGAXhi	ENSG00000163625	WDFY3	Macrophage	1.1606	4.91969e-05	2.86028e-05
Mac_ITGAXhi	ENSG00000196371	FUT4	Macrophage	1.23871	5.14621e-05	3.00694e-05
Mac_ITGAXhi	ENSG00000163739	CXCL1	Macrophage	1.4072	5.25478e-05	3.08566e-05
Mac_ITGAXhi	ENSG00000116717	GADD45A	Macrophage	1.52937	5.87138e-05	3.4648e-05
Mac_ITGAXhi	ENSG00000073050	XRCC1	Macrophage	1.42685	5.88175e-05	3.48801e-05
Mac_ITGAXhi	ENSG00000196396	PTPN1	Macrophage	1.23835	6.2327e-05	3.71425e-05
Mac_ITGAXhi	ENSG00000068650	ATP11A	Macrophage	1.24688	6.64939e-05	3.9819e-05
Mac_ITGAXhi	ENSG00000276085	CCL3L1	Macrophage	1.26929	6.74964e-05	4.06156e-05
Mac_ITGAXhi	ENSG00000179639	FCER1A	Macrophage	1.4012	9.12241e-05	5.51588e-05
Mac_ITGAXhi	ENSG00000136997	MYC	Macrophage	1.08264	9.72905e-05	5.91097e-05
Mac_ITGAXhi	ENSG00000160179	ABCG1	Macrophage	1.00616	0.000136508	8.33332e-05
Mac_ITGAXhi	ENSG00000180773	SLC36A4	Macrophage	1.16628	0.000178983	0.000109783
Mac_ITGAXhi	ENSG00000117450	PRDX1	Macrophage	-0.86786	0.000200759	0.000123724
Mac_ITGAXhi	ENSG00000152942	RAD17	Macrophage	1.38681	0.000200924	0.000124409
Mac_ITGAXhi	ENSG00000117525	F3	Macrophage	1.26182	0.000252082	0.000157085
Mac_ITGAXhi	ENSG00000203747	FCGR3A	Macrophage	-0.963604	0.000252082	0.000157551
Mac_ITGAXhi	ENSG00000173757	STAT5B	Macrophage	1.23809	0.000266557	0.000167373
Mac_ITGAXhi	ENSG00000128272	ATF4	Macrophage	0.800337	0.000290004	0.000183782
Mac_ITGAXhi	ENSG00000179914	ITLN1	Macrophage	1.48198	0.000290004	0.000183203
Mac_ITGAXhi	ENSG00000183049	CAMK1D	Macrophage	1.1396	0.000291847	0.000185798
Mac_ITGAXhi	ENSG00000172037	LAMB2	Macrophage	0.961445	0.000300567	0.000192223
Mac_ITGAXhi	ENSG00000157540	DYRK1A	Macrophage	1.07551	0.000513562	0.000329933
Mac_ITGAXhi	ENSG00000169508	GPR183	Macrophage	1.05491	0.000541319	0.00034934
Mac_ITGAXhi	ENSG00000112062	MAPK14	Macrophage	1.09425	0.000580183	0.000376107
Mac_ITGAXhi	ENSG00000034510	TMSB10	Macrophage	-0.938382	0.000582647	0.000379398
Mac_ITGAXhi	ENSG00000107798	LIPA	Macrophage	-1.06517	0.00058517	0.000382742
Mac_ITGAXhi	ENSG00000130202	NECTIN2	Macrophage	1.11075	0.000646806	0.000424937
Mac_ITGAXhi	ENSG00000134109	EDEM1	Macrophage	0.900859	0.000737439	0.000486624
Mac_ITGAXhi	ENSG00000172399	MYOZ2	Macrophage	1.46822	0.000889511	0.000589559
Mac_ITGAXhi	ENSG00000108219	TSPAN14	Macrophage	0.86606	0.00101723	0.000677166
Mac_ITGAXhi	ENSG00000160255	ITGB2	Macrophage	-0.679121	0.00105522	0.000705528
Mac_ITGAXhi	ENSG00000137288	UQCC2	Macrophage	1.10501	0.0010583	0.000710664
Mac_ITGAXhi	ENSG00000075420	FNDC3B	Macrophage	0.961546	0.0012645	0.000852801
Mac_ITGAXhi	ENSG00000117394	SLC2A1	Macrophage	1.33075	0.00129495	0.000877101
Mac_ITGAXhi	ENSG00000150093	ITGB1	Macrophage	-0.676275	0.00133823	0.000910307
Mac_ITGAXhi	ENSG00000139613	SMARCC2	Macrophage	0.996631	0.00146493	0.00100075
Mac_ITGAXhi	ENSG00000134107	BHLHE40	Macrophage	0.923024	0.00163744	0.00112336
Mac_ITGAXhi	ENSG00000084093	REST	Macrophage	1.0939	0.00178435	0.00122934
Mac_ITGAXhi	ENSG00000181631	P2RY13	Macrophage	0.911952	0.00182292	0.00126121
Mac_ITGAXhi	ENSG00000118217	ATF6	Macrophage	0.786765	0.00185327	0.00128759
Mac_ITGAXhi	ENSG00000173402	DAG1	Macrophage	1.08454	0.00199991	0.00139528
Mac_ITGAXhi	ENSG00000121797	CCRL2	Macrophage	1.1243	0.002227	0.0015602
Mac_ITGAXhi	ENSG00000012124	CD22	Macrophage	1.25422	0.00223057	0.00156918
Mac_ITGAXhi	ENSG00000112210	RAB23	Macrophage	1.29579	0.0023738	0.00167684
Mac_ITGAXhi	ENSG00000107863	ARHGAP21	Macrophage	0.993544	0.00293745	0.00208354
Mac_ITGAXhi	ENSG00000064652	SNX24	Macrophage	0.865713	0.00317823	0.00226357
Mac_ITGAXhi	ENSG00000124212	PTGIS	Macrophage	1.18634	0.00319752	0.0022866
Mac_ITGAXhi	ENSG00000170248	PDCD6IP	Macrophage	0.794839	0.00334006	0.00239824
Mac_ITGAXhi	ENSG00000165029	ABCA1	Macrophage	0.707106	0.00340684	0.0024561
Mac_ITGAXhi	ENSG00000170458	CD14	Macrophage	-0.697957	0.00345961	0.00250419
Mac_ITGAXhi	ENSG00000105639	JAK3	Macrophage	1.17247	0.00404781	0.00294172
Mac_ITGAXhi	ENSG00000136160	EDNRB	Macrophage	1.17394	0.00405501	0.00295874
Mac_ITGAXhi	ENSG00000162723	SLAMF9	Macrophage	1.12358	0.00421135	0.00308506
Mac_ITGAXhi	ENSG00000131389	SLC6A6	Macrophage	0.920073	0.00438577	0.00322558
Mac_ITGAXhi	ENSG00000188486	H2AFX	Macrophage	1.05563	0.00458375	0.00338451
Mac_ITGAXhi	ENSG00000072952	MRVI1	Macrophage	1.16012	0.00466725	0.00345973
Mac_ITGAXhi	ENSG00000026751	SLAMF7	Macrophage	0.858023	0.00495755	0.00368934
Mac_ITGAXhi	ENSG00000130479	MAP1S	Macrophage	1.04657	0.00542327	0.00405169
Mac_ITGAXhi	ENSG00000117448	AKR1A1	Macrophage	0.612577	0.00609743	0.00457307
Mac_ITGAXhi	ENSG00000167851	CD300A	Macrophage	0.747382	0.00685239	0.00515921
Mac_ITGAXhi	ENSG00000011465	DCN	Macrophage	1.13724	0.00767296	0.00579933
Mac_ITGAXhi	ENSG00000145386	CCNA2	Macrophage	1.21566	0.00783849	0.00594722
Mac_ITGAXhi	ENSG00000081237	PTPRC	Macrophage	0.668127	0.00901959	0.00686957
Mac_ITGAXhi	ENSG00000100985	MMP9	Macrophage	-1.28461	0.00935888	0.00715519
Mac_ITGAXhi	ENSG00000134333	LDHA	Macrophage	-0.684285	0.0108683	0.00834075
Mac_ITGAXhi	ENSG00000124762	CDKN1A	Macrophage	0.692006	0.0121985	0.00939709
Mac_ITGAXhi	ENSG00000122986	HVCN1	Macrophage	0.763818	0.0175848	0.0135976
Mac_ITGAXhi	ENSG00000137693	YAP1	Macrophage	0.965828	0.0204238	0.0158522
Mac_ITGAXhi	ENSG00000170962	PDGFD	Macrophage	0.950005	0.0246766	0.0192248
Mac_ITGAXhi	ENSG00000154096	THY1	Macrophage	1.48916	0.0254787	0.0199238
Mac_ITGAXhi	ENSG00000107796	ACTA2	Macrophage	-0.70202	0.030107	0.0236305
Mac_ITGAXhi	ENSG00000196821	ILRUN	Macrophage	0.600206	0.0307642	0.0242358
Mac_ITGAXhi	ENSG00000105329	TGFB1	Macrophage	-0.489397	0.0315088	0.0249139
Mac_ITGAXhi	ENSG00000106537	TSPAN13	Macrophage	0.905044	0.0321684	0.025529
Mac_ITGAXhi	ENSG00000178573	MAF	Macrophage	0.477319	0.032438	0.0258373
Mac_ITGAXhi	ENSG00000125538	IL1B	Macrophage	0.845408	0.0332099	0.0266451
Mac_ITGAXhi	ENSG00000157933	SKI	Macrophage	0.680933	0.0332099	0.0266172
Mac_ITGAXhi	ENSG00000198829	SUCNR1	Macrophage	0.814899	0.0344517	0.0277416
Mac_ITGAXhi	ENSG00000239672	NME1	Macrophage	0.645918	0.0352613	0.028496
Mac_ITGAXhi	ENSG00000073060	SCARB1	Macrophage	0.612336	0.0421691	0.0342011
Mac_ITGAXhi	ENSG00000168259	DNAJC7	Macrophage	0.677835	0.0432261	0.0354354
Mac_ITGAXhi	ENSG00000059377	TBXAS1	Macrophage	0.587245	0.0432261	0.0354294
Mac_ITGAXhi	ENSG00000178726	THBD	Macrophage	0.68747	0.0432261	0.0353256
Mac_ITGAXhi	ENSG00000042493	CAPG	Macrophage	-0.67127	0.0468149	0.0386495
Mac_ITGAXhi	ENSG00000038945	MSR1	Macrophage	-0.409594	0.0468149	0.0385331
Mac_ITGAXhi	ENSG00000103811	CTSH	Macrophage	-0.565251	0.0494362	0.0409573
Mac_TREM2hi	ENSG00000118785	SPP1	Macrophage	3.85746	3.71691e-41	1.0805e-43
Mac_TREM2hi	ENSG00000134333	LDHA	Macrophage	1.31582	1.17887e-18	6.85392e-21
Mac_TREM2hi	ENSG00000186074	CD300LF	Macrophage	-1.8679	7.12202e-18	6.21107e-20
Mac_TREM2hi	ENSG00000181631	P2RY13	Macrophage	-2.03321	2.81772e-13	3.27642e-15
Mac_TREM2hi	ENSG00000059377	TBXAS1	Macrophage	-0.996447	4.26485e-12	6.19892e-14
Mac_TREM2hi	ENSG00000179639	FCER1A	Macrophage	-2.27362	4.20042e-11	7.32632e-13
Mac_TREM2hi	ENSG00000197992	CLEC9A	Macrophage	-1.85439	1.02839e-09	2.09266e-11
Mac_TREM2hi	ENSG00000100985	MMP9	Macrophage	3.48687	1.52041e-08	3.53584e-10
Mac_TREM2hi	ENSG00000166825	ANPEP	Macrophage	1.96968	1.99502e-08	5.98814e-10
Mac_TREM2hi	ENSG00000160255	ITGB2	Macrophage	0.686092	1.99502e-08	5.9623e-10
Mac_TREM2hi	ENSG00000073060	SCARB1	Macrophage	-1.09818	1.99502e-08	6.37943e-10
Mac_TREM2hi	ENSG00000150093	ITGB1	Macrophage	0.761718	2.08617e-08	7.88378e-10
Mac_TREM2hi	ENSG00000082014	SMARCD3	Macrophage	-1.2078	2.08617e-08	7.86064e-10
Mac_TREM2hi	ENSG00000204397	CARD16	Macrophage	-0.863671	2.30913e-08	9.39762e-10
Mac_TREM2hi	ENSG00000170525	PFKFB3	Macrophage	-0.841926	7.08314e-08	3.08858e-09
Mac_TREM2hi	ENSG00000175445	LPL	Macrophage	1.53149	1.05675e-07	4.91513e-09
Mac_TREM2hi	ENSG00000107679	PLEKHA1	Macrophage	-0.821035	1.54307e-07	7.62563e-09
Mac_TREM2hi	ENSG00000136869	TLR4	Macrophage	-0.6135	2.15361e-07	1.12689e-08
Mac_TREM2hi	ENSG00000148773	MKI67	Macrophage	1.45523	2.44466e-07	1.35025e-08
Mac_TREM2hi	ENSG00000213809	KLRK1	Macrophage	-1.49947	3.72783e-07	2.27571e-08
Mac_TREM2hi	ENSG00000261371	PECAM1	Macrophage	-0.772235	3.72783e-07	2.21262e-08
Mac_TREM2hi	ENSG00000082781	ITGB5	Macrophage	0.852774	1.80562e-06	1.15476e-07
Mac_TREM2hi	ENSG00000144218	AFF3	Macrophage	-1.5623	1.94449e-06	1.30009e-07
Mac_TREM2hi	ENSG00000162493	PDPN	Macrophage	0.986094	3.38877e-06	2.36426e-07
Mac_TREM2hi	ENSG00000277734	TRAC	Macrophage	-1.36098	3.70853e-06	2.69515e-07
Mac_TREM2hi	ENSG00000163600	ICOS	Macrophage	-1.31314	3.74835e-06	2.83305e-07
Mac_TREM2hi	ENSG00000150045	KLRF1	Macrophage	-1.61706	5.21091e-06	4.08996e-07
Mac_TREM2hi	ENSG00000163734	CXCL3	Macrophage	-0.92576	6.02834e-06	4.90679e-07
Mac_TREM2hi	ENSG00000178573	MAF	Macrophage	-0.629909	9.27466e-06	7.81875e-07
Mac_TREM2hi	ENSG00000178607	ERN1	Macrophage	-1.10114	1.04081e-05	9.07686e-07
Mac_TREM2hi	ENSG00000174059	CD34	Macrophage	-1.15211	1.05964e-05	9.85714e-07
Mac_TREM2hi	ENSG00000051523	CYBA	Macrophage	-1.28521	1.05964e-05	9.77749e-07
Mac_TREM2hi	ENSG00000106804	C5	Macrophage	-1.1808	1.20388e-05	1.15994e-06
Mac_TREM2hi	ENSG00000012124	CD22	Macrophage	-1.36505	1.20388e-05	1.18989e-06
Mac_TREM2hi	ENSG00000131203	IDO1	Macrophage	-1.58528	1.80806e-05	1.83959e-06
Mac_TREM2hi	ENSG00000173402	DAG1	Macrophage	-0.980897	2.05954e-05	2.15533e-06
Mac_TREM2hi	ENSG00000163191	S100A11	Macrophage	0.581717	2.39118e-05	2.57191e-06
Mac_TREM2hi	ENSG00000179776	CDH5	Macrophage	-1.2539	2.98713e-05	3.29974e-06
Mac_TREM2hi	ENSG00000118217	ATF6	Macrophage	-0.505396	3.04027e-05	3.46741e-06
Mac_TREM2hi	ENSG00000112062	MAPK14	Macrophage	-0.602803	3.04027e-05	3.53519e-06
Mac_TREM2hi	ENSG00000198178	CLEC4C	Macrophage	-1.24117	3.15709e-05	3.78863e-06
Mac_TREM2hi	ENSG00000204323	SMIM5	Macrophage	-1.58984	3.15709e-05	3.85459e-06
Mac_TREM2hi	ENSG00000225746	MEG8	Macrophage	-1.00552	3.44229e-05	4.32163e-06
Mac_TREM2hi	ENSG00000133812	SBF2	Macrophage	-0.637893	3.44229e-05	4.40293e-06
Mac_TREM2hi	ENSG00000223501	VPS52	Macrophage	-0.858314	3.83098e-05	5.01146e-06
Mac_TREM2hi	ENSG00000117448	AKR1A1	Macrophage	-0.508195	4.00822e-05	5.47634e-06
Mac_TREM2hi	ENSG00000163625	WDFY3	Macrophage	-0.689207	4.00822e-05	5.41101e-06
Mac_TREM2hi	ENSG00000092009	CMA1	Macrophage	-1.80234	4.0272e-05	5.69233e-06
Mac_TREM2hi	ENSG00000081237	PTPRC	Macrophage	-0.490598	4.0272e-05	5.73642e-06
Mac_TREM2hi	ENSG00000133246	PRAM1	Macrophage	-1.40288	4.71003e-05	6.84598e-06
Mac_TREM2hi	ENSG00000179914	ITLN1	Macrophage	-1.45427	4.97915e-05	7.46438e-06
Mac_TREM2hi	ENSG00000018280	SLC11A1	Macrophage	0.96412	4.97915e-05	7.52662e-06
Mac_TREM2hi	ENSG00000121807	CCR2	Macrophage	-1.51297	6.04628e-05	9.49125e-06
Mac_TREM2hi	ENSG00000108219	TSPAN14	Macrophage	-0.540251	6.04628e-05	9.32236e-06
Mac_TREM2hi	ENSG00000096717	SIRT1	Macrophage	-0.75602	8.69718e-05	1.39054e-05
Mac_TREM2hi	ENSG00000147113	DIPK2B	Macrophage	-1.48037	9.24949e-05	1.50573e-05
Mac_TREM2hi	ENSG00000145016	RUBCN	Macrophage	-0.750582	0.000101173	1.67642e-05
Mac_TREM2hi	ENSG00000157404	KIT	Macrophage	-1.31567	0.000113694	1.91693e-05
Mac_TREM2hi	ENSG00000044574	HSPA5	Macrophage	0.447202	0.000128657	2.20662e-05
Mac_TREM2hi	ENSG00000128052	KDR	Macrophage	-1.25084	0.000131496	2.29353e-05
Mac_TREM2hi	ENSG00000183049	CAMK1D	Macrophage	-0.834637	0.000154587	2.74122e-05
Mac_TREM2hi	ENSG00000109819	PPARGC1A	Macrophage	-0.981012	0.000166209	2.99563e-05
Mac_TREM2hi	ENSG00000205108	FAM205A	Macrophage	-1.45236	0.000166987	3.0582e-05
Mac_TREM2hi	ENSG00000170476	MZB1	Macrophage	-1.21005	0.000168409	3.1332e-05
Mac_TREM2hi	ENSG00000140577	CRTC3	Macrophage	-0.644596	0.000170737	3.22613e-05
Mac_TREM2hi	ENSG00000149534	MS4A2	Macrophage	-1.33295	0.000183882	3.52797e-05
Mac_TREM2hi	ENSG00000197919	IFNA1	Macrophage	-1.20118	0.000196782	3.83268e-05
Mac_TREM2hi	ENSG00000121797	CCRL2	Macrophage	-0.6107	0.000208773	4.1269e-05
Mac_TREM2hi	ENSG00000123836	PFKFB2	Macrophage	-0.931007	0.000279312	5.60248e-05
Mac_TREM2hi	ENSG00000117281	CD160	Macrophage	-1.17748	0.000293233	5.96695e-05
Mac_TREM2hi	ENSG00000177455	CD19	Macrophage	-1.45411	0.000303191	6.25773e-05
Mac_TREM2hi	ENSG00000163751	CPA3	Macrophage	-1.08461	0.000371171	7.7687e-05
Mac_TREM2hi	ENSG00000128815	WDFY4	Macrophage	-0.514628	0.000399458	8.47686e-05
Mac_TREM2hi	ENSG00000173757	STAT5B	Macrophage	-0.493602	0.00049965	0.000107483
Mac_TREM2hi	ENSG00000170458	CD14	Macrophage	-0.459819	0.000596514	0.000130054
Mac_TREM2hi	ENSG00000136160	EDNRB	Macrophage	-1.22745	0.000638728	0.000144369
Mac_TREM2hi	ENSG00000116191	RALGPS2	Macrophage	-0.957415	0.000638728	0.000144828
Mac_TREM2hi	ENSG00000184292	TACSTD2	Macrophage	-1.249	0.000638728	0.000143603
Mac_TREM2hi	ENSG00000156738	MS4A1	Macrophage	-1.24469	0.000704123	0.000161703
Mac_TREM2hi	ENSG00000170442	KRT86	Macrophage	-1.21696	0.000748917	0.000174167
Mac_TREM2hi	ENSG00000122986	HVCN1	Macrophage	-0.630121	0.000750619	0.000176744
Mac_TREM2hi	ENSG00000167483	NIBAN3	Macrophage	-1.1784	0.000767968	0.000183062
Mac_TREM2hi	ENSG00000134817	APLNR	Macrophage	-1.1412	0.000778253	0.000187776
Mac_TREM2hi	ENSG00000122025	FLT3	Macrophage	-1.43411	0.000795616	0.000194278
Mac_TREM2hi	ENSG00000149201	CCDC81	Macrophage	-1.20238	0.000829704	0.000205014
Mac_TREM2hi	ENSG00000147316	MCPH1	Macrophage	-0.706632	0.000865231	0.000216308
Mac_TREM2hi	ENSG00000037280	FLT4	Macrophage	-1.14412	0.000882723	0.000223247
Mac_TREM2hi	ENSG00000072952	MRVI1	Macrophage	-1.10071	0.000995883	0.000254761
Mac_TREM2hi	ENSG00000010278	CD9	Macrophage	0.46898	0.00112154	0.000290166
Mac_TREM2hi	ENSG00000255221	CARD17	Macrophage	-1.19813	0.00120122	0.000314273
Mac_TREM2hi	ENSG00000164430	CGAS	Macrophage	-0.843612	0.00121722	0.000321996
Mac_TREM2hi	ENSG00000102010	BMX	Macrophage	-1.34513	0.00122206	0.000326831
Mac_TREM2hi	ENSG00000155366	RHOC	Macrophage	0.69639	0.00135219	0.000365562
Mac_TREM2hi	ENSG00000106541	AGR2	Macrophage	-1.10051	0.00169572	0.000463367
Mac_TREM2hi	ENSG00000136826	KLF4	Macrophage	-0.789879	0.0019171	0.000529431
Mac_TREM2hi	ENSG00000111404	RERGL	Macrophage	-1.15196	0.00201528	0.000562404
Mac_TREM2hi	ENSG00000105639	JAK3	Macrophage	-0.849834	0.00209472	0.000590661
Mac_TREM2hi	ENSG00000104518	GSDMD	Macrophage	-0.599592	0.00212015	0.000603997
Mac_TREM2hi	ENSG00000170776	AKAP13	Macrophage	-0.353413	0.0021875	0.000629543
Mac_TREM2hi	ENSG00000128271	ADORA2A	Macrophage	-1.15251	0.00234904	0.000682861
Mac_TREM2hi	ENSG00000019169	MARCO	Macrophage	1.12018	0.00249559	0.000732717
Mac_TREM2hi	ENSG00000182218	HHIPL1	Macrophage	-1.18564	0.00255891	0.000758746
Mac_TREM2hi	ENSG00000113361	CDH6	Macrophage	-1.17941	0.00257709	0.000771629
Mac_TREM2hi	ENSG00000025423	HSD17B6	Macrophage	-1.16822	0.00263952	0.000797994
Mac_TREM2hi	ENSG00000241852	C8orf58	Macrophage	-0.908026	0.00283556	0.000865506
Mac_TREM2hi	ENSG00000068650	ATP11A	Macrophage	-0.484019	0.00290907	0.000896399
Mac_TREM2hi	ENSG00000230590	FTX	Macrophage	-0.681909	0.00293971	0.000914387
Mac_TREM2hi	ENSG00000117525	F3	Macrophage	1.04996	0.00295178	0.00092672
Mac_TREM2hi	ENSG00000140287	HDC	Macrophage	-0.802983	0.00309594	0.000980979
Mac_TREM2hi	ENSG00000172613	RAD9A	Macrophage	-0.927121	0.00318609	0.00102584
Mac_TREM2hi	ENSG00000026751	SLAMF7	Macrophage	-0.839276	0.00318609	0.00102807
Mac_TREM2hi	ENSG00000235244	DANT2	Macrophage	-1.20791	0.00346739	0.00112892
Mac_TREM2hi	ENSG00000075420	FNDC3B	Macrophage	0.49101	0.00373526	0.00122699
Mac_TREM2hi	ENSG00000197632	SERPINB2	Macrophage	-0.948898	0.00407617	0.00135082
Mac_TREM2hi	ENSG00000182511	FES	Macrophage	-0.845878	0.0042668	0.0014264
Mac_TREM2hi	ENSG00000196547	MAN2A2	Macrophage	-0.659676	0.00431619	0.00145546
Mac_TREM2hi	ENSG00000160179	ABCG1	Macrophage	-0.421674	0.0044021	0.00149722
Mac_TREM2hi	ENSG00000224982	TMEM233	Macrophage	-1.21602	0.00474123	0.00162635
Mac_TREM2hi	ENSG00000027697	IFNGR1	Macrophage	-0.404752	0.00480302	0.00167547
Mac_TREM2hi	ENSG00000185666	SYN3	Macrophage	-1.1691	0.00480302	0.00167529
Mac_TREM2hi	ENSG00000133392	MYH11	Macrophage	-1.07953	0.0052018	0.00184482
Mac_TREM2hi	ENSG00000183091	NEB	Macrophage	-1.09654	0.0052018	0.00184243
Mac_TREM2hi	ENSG00000106546	AHR	Macrophage	-0.570237	0.00599601	0.00216135
Mac_TREM2hi	ENSG00000165899	OTOGL	Macrophage	-1.12061	0.00599601	0.00215598
Mac_TREM2hi	ENSG00000064652	SNX24	Macrophage	-0.422463	0.00623592	0.00226596
Mac_TREM2hi	ENSG00000107863	ARHGAP21	Macrophage	-0.533273	0.0063054	0.00230954
Mac_TREM2hi	ENSG00000133275	CSNK1G2	Macrophage	-0.646101	0.00648141	0.00239413
Mac_TREM2hi	ENSG00000164077	MON1A	Macrophage	-0.782464	0.00648141	0.00241169
Mac_TREM2hi	ENSG00000142166	IFNAR1	Macrophage	0.367848	0.00673119	0.0025242
Mac_TREM2hi	ENSG00000150636	CCDC102B	Macrophage	-0.890397	0.00693646	0.00262134
Mac_TREM2hi	ENSG00000140678	ITGAX	Macrophage	0.332394	0.00705863	0.00268802
Mac_TREM2hi	ENSG00000134539	KLRD1	Macrophage	-1.01885	0.0075589	0.00290051
Mac_TREM2hi	ENSG00000008300	CELSR3	Macrophage	-1.04484	0.0080775	0.00315637
Mac_TREM2hi	ENSG00000119772	DNMT3A	Macrophage	-0.712508	0.0080775	0.00316995
Mac_TREM2hi	ENSG00000184731	FAM110C	Macrophage	-1.06305	0.0080775	0.00315451
Mac_TREM2hi	ENSG00000061455	PRDM6	Macrophage	-0.971887	0.00832919	0.00329293
Mac_TREM2hi	ENSG00000137288	UQCC2	Macrophage	-0.523475	0.00844269	0.00336235
Mac_TREM2hi	ENSG00000129595	EPB41L4A	Macrophage	-1.08635	0.00860381	0.00355157
Mac_TREM2hi	ENSG00000261609	GAN	Macrophage	-0.922481	0.00860381	0.00351942
Mac_TREM2hi	ENSG00000149968	MMP3	Macrophage	-0.957724	0.00860381	0.00348676
Mac_TREM2hi	ENSG00000089127	OAS1	Macrophage	-0.555781	0.00860381	0.00354392
Mac_TREM2hi	ENSG00000112033	PPARD	Macrophage	-0.587017	0.00860381	0.00355062
Mac_TREM2hi	ENSG00000140945	CDH13	Macrophage	-0.661329	0.0089666	0.00372739
Mac_TREM2hi	ENSG00000203811	HIST2H3C	Macrophage	-0.883795	0.00918659	0.00384555
Mac_TREM2hi	ENSG00000140932	CMTM2	Macrophage	-1.01546	0.00930245	0.00392109
Mac_TREM2hi	ENSG00000168329	CX3CR1	Macrophage	-0.922854	0.00938149	0.00400895
Mac_TREM2hi	ENSG00000196230	TUBB	Macrophage	0.340488	0.00938149	0.0039868
Mac_TREM2hi	ENSG00000178404	CEP295NL	Macrophage	-0.892219	0.0095782	0.00412086
Mac_TREM2hi	ENSG00000109684	CLNK	Macrophage	-0.89233	0.0102504	0.00446964
Mac_TREM2hi	ENSG00000146648	EGFR	Macrophage	-0.897351	0.0102504	0.00445701
Mac_TREM2hi	ENSG00000249669	CARMN	Macrophage	-0.835927	0.0107383	0.00471361
Mac_TREM2hi	ENSG00000162771	FAM71A	Macrophage	-0.931988	0.0107852	0.00476557
Mac_TREM2hi	ENSG00000115718	PROC	Macrophage	-1.04848	0.0109413	0.00488344
Mac_TREM2hi	ENSG00000118526	TCF21	Macrophage	-1.0477	0.0109413	0.00489814
Mac_TREM2hi	ENSG00000114491	UMPS	Macrophage	-0.565008	0.0110301	0.00496998
Mac_TREM2hi	ENSG00000105329	TGFB1	Macrophage	0.408284	0.0125089	0.00567263
Mac_TREM2hi	ENSG00000136378	ADAMTS7	Macrophage	-0.966544	0.0125894	0.00574576
Mac_TREM2hi	ENSG00000184584	TMEM173	Macrophage	-0.641661	0.0126835	0.00582555
Mac_TREM2hi	ENSG00000129038	LOXL1	Macrophage	-0.89513	0.0128902	0.00595838
Mac_TREM2hi	ENSG00000110799	VWF	Macrophage	-0.93547	0.0128902	0.00599546
Mac_TREM2hi	ENSG00000169783	LINGO1	Macrophage	-0.992607	0.0133886	0.00626618
Mac_TREM2hi	ENSG00000169245	CXCL10	Macrophage	-1.17701	0.0140965	0.00665412
Mac_TREM2hi	ENSG00000130477	UNC13A	Macrophage	-1.17634	0.0140965	0.00667945
Mac_TREM2hi	ENSG00000135218	CD36	Macrophage	1.52348	0.0144386	0.00692551
Mac_TREM2hi	ENSG00000249751	ECSCR	Macrophage	-1.13216	0.0144386	0.00692509
Mac_TREM2hi	ENSG00000139613	SMARCC2	Macrophage	-0.393727	0.0154789	0.00746945
Mac_TREM2hi	ENSG00000073756	PTGS2	Macrophage	-0.576331	0.0157614	0.00769744
Mac_TREM2hi	ENSG00000163877	SNIP1	Macrophage	-0.574806	0.0157614	0.00768033
Mac_TREM2hi	ENSG00000134376	CRB1	Macrophage	-0.928297	0.0159902	0.00793483
Mac_TREM2hi	ENSG00000138617	PARP16	Macrophage	-0.747774	0.0159902	0.00788719
Mac_TREM2hi	ENSG00000164764	SBSPON	Macrophage	-0.884272	0.0159902	0.00794864
Mac_TREM2hi	ENSG00000097033	SH3GLB1	Macrophage	0.37053	0.0164185	0.00820927
Mac_TREM2hi	ENSG00000100014	SPECC1L	Macrophage	-0.471807	0.0165521	0.00832417
Mac_TREM2hi	ENSG00000117394	SLC2A1	Macrophage	1.01987	0.017039	0.00861858
Mac_TREM2hi	ENSG00000170962	PDGFD	Macrophage	-0.838946	0.0174094	0.00885655
Mac_TREM2hi	ENSG00000137441	FGFBP2	Macrophage	-0.978837	0.0183228	0.00937447
Mac_TREM2hi	ENSG00000186810	CXCR3	Macrophage	-1.1503	0.0183741	0.00949983
Mac_TREM2hi	ENSG00000099331	MYO9B	Macrophage	-0.285538	0.0183741	0.00950752
Mac_TREM2hi	ENSG00000224078	SNHG14	Macrophage	-0.524374	0.0190103	0.00989198
Mac_TREM2hi	ENSG00000108700	CCL8	Macrophage	-0.657873	0.0200105	0.0104706
Mac_TREM2hi	ENSG00000115977	AAK1	Macrophage	-0.366708	0.0222334	0.0117194
Mac_TREM2hi	ENSG00000118520	ARG1	Macrophage	-0.883907	0.0222334	0.011763
Mac_TREM2hi	ENSG00000102174	PHEX	Macrophage	-0.927558	0.0234923	0.012578
Mac_TREM2hi	ENSG00000084093	REST	Macrophage	-0.410332	0.0234923	0.0126339
Mac_TREM2hi	ENSG00000124813	RUNX2	Macrophage	-0.558974	0.0234923	0.0125755
Mac_TREM2hi	ENSG00000106333	PCOLCE	Macrophage	-0.746424	0.0235703	0.0127444
Mac_TREM2hi	ENSG00000196975	ANXA4	Macrophage	0.290758	0.024795	0.0134787
Mac_TREM2hi	ENSG00000122679	RAMP3	Macrophage	-0.98864	0.0283926	0.0155169
Mac_TREM2hi	ENSG00000137693	YAP1	Macrophage	-0.651166	0.0289198	0.0158891
Mac_TREM2hi	ENSG00000069431	ABCC9	Macrophage	-0.990845	0.0298262	0.0164738
Mac_TREM2hi	ENSG00000100219	XBP1	Macrophage	-0.470926	0.0303045	0.016826
Mac_TREM2hi	ENSG00000162723	SLAMF9	Macrophage	0.989464	0.0314179	0.0175356
Mac_TREM2hi	ENSG00000109072	VTN	Macrophage	-0.812439	0.0347756	0.0195107
Mac_TREM2hi	ENSG00000135480	KRT7	Macrophage	-0.75374	0.0381272	0.021502
Mac_TREM2hi	ENSG00000143184	XCL1	Macrophage	-0.800748	0.0392343	0.0222404
Mac_TREM2hi	ENSG00000178726	THBD	Macrophage	0.471539	0.0397846	0.022668
Mac_TREM2hi	ENSG00000007866	TEAD3	Macrophage	-0.838245	0.0404928	0.0231892
Mac_TREM2hi	ENSG00000169554	ZEB2	Macrophage	-0.225973	0.0418096	0.0240648
Mac_TREM2hi	ENSG00000157540	DYRK1A	Macrophage	-0.324084	0.0496704	0.0287337
VSMC_contr	ENSG00000100985	MMP9	Macrophage	-8.59244	0.00393013	0.000178642
VSMC_contr	ENSG00000118785	SPP1	Macrophage	-7.0756	0.00393013	0.000121003
VSMC_contr	ENSG00000216490	IFI30	Macrophage	-7.1617	0.0134509	0.000917104
VSMC_contr	ENSG00000129226	CD68	Macrophage	-4.85076	0.0213368	0.00242464
VSMC_contr	ENSG00000038945	MSR1	Macrophage	-6.64861	0.0213368	0.00223626
VSMC_contr	ENSG00000160255	ITGB2	Macrophage	-6.26396	0.0236326	0.00416265
VSMC_contr	ENSG00000134333	LDHA	Macrophage	-6.22194	0.0236326	0.00429684
VSMC_contr	ENSG00000163191	S100A11	Macrophage	-6.13342	0.0236326	0.00412003
VSMC_contr	ENSG00000165029	ABCA1	Macrophage	-6.04176	0.0248957	0.00565812
VSMC_contr	ENSG00000107798	LIPA	Macrophage	-6.07706	0.0248957	0.00550127
VSMC_contr	ENSG00000117450	PRDX1	Macrophage	-5.39148	0.0426489	0.0116315
VSMC_contr	ENSG00000169554	ZEB2	Macrophage	-5.43647	0.0426489	0.0110144
VSMC_contr	ENSG00000140678	ITGAX	Macrophage	-5.21961	0.0479688	0.0152517
VSMC_contr	ENSG00000131981	LGALS3	Macrophage	-5.35998	0.0479688	0.0152628
Inflammatory_mixed_cell	ENSG00000100219	XBP1	Lymphocyte	-1.93685	2.19556e-20	6.38244e-23
Inflammatory_mixed_cell	ENSG00000081237	PTPRC	Lymphocyte	-1.72208	3.50174e-19	2.0359e-21
Inflammatory_mixed_cell	ENSG00000277734	TRAC	Lymphocyte	-2.45913	3.51575e-17	3.06606e-19
Inflammatory_mixed_cell	ENSG00000034510	TMSB10	Lymphocyte	-2.29562	1.8792e-14	2.18512e-16
Inflammatory_mixed_cell	ENSG00000213809	KLRK1	Lymphocyte	-1.77053	2.81348e-14	4.08936e-16
Inflammatory_mixed_cell	ENSG00000133392	MYH11	Lymphocyte	-1.8102	2.12365e-13	3.70404e-15
Inflammatory_mixed_cell	ENSG00000026751	SLAMF7	Lymphocyte	-1.5412	2.45084e-12	4.98717e-14
Inflammatory_mixed_cell	ENSG00000216490	IFI30	Lymphocyte	-1.58428	5.53202e-12	1.28652e-13
Inflammatory_mixed_cell	ENSG00000204397	CARD16	Lymphocyte	-1.20894	9.01634e-12	2.35893e-13
Inflammatory_mixed_cell	ENSG00000117450	PRDX1	Lymphocyte	-1.07663	5.73073e-11	1.66591e-12
Inflammatory_mixed_cell	ENSG00000169554	ZEB2	Lymphocyte	-1.12121	1.45181e-10	4.64243e-12
Inflammatory_mixed_cell	ENSG00000103811	CTSH	Lymphocyte	-1.27859	7.38944e-10	2.75335e-11
Inflammatory_mixed_cell	ENSG00000115523	GNLY	Lymphocyte	-2.04615	7.38944e-10	2.79252e-11
Inflammatory_mixed_cell	ENSG00000118640	VAMP8	Lymphocyte	-1.37072	1.32214e-08	5.38079e-10
Inflammatory_mixed_cell	ENSG00000170476	MZB1	Lymphocyte	-1.49036	2.77676e-08	1.2108e-09
Inflammatory_mixed_cell	ENSG00000129226	CD68	Lymphocyte	-1.09309	9.42392e-08	4.65717e-09
Inflammatory_mixed_cell	ENSG00000160255	ITGB2	Lymphocyte	-1.38793	9.42392e-08	4.62985e-09
Inflammatory_mixed_cell	ENSG00000105329	TGFB1	Lymphocyte	-1.75	1.03827e-07	5.4328e-09
Inflammatory_mixed_cell	ENSG00000169508	GPR183	Lymphocyte	-1.32752	1.14837e-07	6.34276e-09
Inflammatory_mixed_cell	ENSG00000134539	KLRD1	Lymphocyte	-1.33769	3.00114e-07	1.74485e-08
Inflammatory_mixed_cell	ENSG00000170776	AKAP13	Lymphocyte	-1.07249	7.07536e-07	4.31926e-08
Inflammatory_mixed_cell	ENSG00000276085	CCL3L1	Lymphocyte	1.39004	8.51791e-07	5.4475e-08
Inflammatory_mixed_cell	ENSG00000134333	LDHA	Lymphocyte	-0.930404	2.48338e-06	1.6604e-07
Inflammatory_mixed_cell	ENSG00000131981	LGALS3	Lymphocyte	-1.28656	4.21197e-06	2.93858e-07
Inflammatory_mixed_cell	ENSG00000062485	CS	Lymphocyte	-0.862188	4.39331e-06	3.19281e-07
Inflammatory_mixed_cell	ENSG00000163734	CXCL3	Lymphocyte	1.35224	6.02886e-06	4.55669e-07
Inflammatory_mixed_cell	ENSG00000196230	TUBB	Lymphocyte	-0.843635	1.08892e-05	8.54676e-07
Inflammatory_mixed_cell	ENSG00000140287	HDC	Lymphocyte	1.33292	1.23732e-05	1.00712e-06
Inflammatory_mixed_cell	ENSG00000149257	SERPINH1	Lymphocyte	1.04501	2.80126e-05	2.36152e-06
Inflammatory_mixed_cell	ENSG00000091972	CD200	Lymphocyte	1.57429	3.11557e-05	2.71706e-06
Inflammatory_mixed_cell	ENSG00000179639	FCER1A	Lymphocyte	-1.33519	3.57018e-05	3.21732e-06
Inflammatory_mixed_cell	ENSG00000196821	ILRUN	Lymphocyte	-0.919352	3.70688e-05	3.44826e-06
Inflammatory_mixed_cell	ENSG00000107798	LIPA	Lymphocyte	-0.871088	5.90444e-05	5.66414e-06
Inflammatory_mixed_cell	ENSG00000168259	DNAJC7	Lymphocyte	-0.73296	7.28139e-05	7.19672e-06
Inflammatory_mixed_cell	ENSG00000150045	KLRF1	Lymphocyte	-0.966484	8.51947e-05	8.81337e-06
Inflammatory_mixed_cell	ENSG00000176083	ZNF683	Lymphocyte	-1.10223	8.51947e-05	8.91572e-06
Inflammatory_mixed_cell	ENSG00000160201	U2AF1	Lymphocyte	-0.619152	0.000106414	1.14456e-05
Inflammatory_mixed_cell	ENSG00000163600	ICOS	Lymphocyte	-0.943234	0.000121832	1.34581e-05
Inflammatory_mixed_cell	ENSG00000136378	ADAMTS7	Lymphocyte	1.06714	0.000124452	1.41094e-05
Inflammatory_mixed_cell	ENSG00000097033	SH3GLB1	Lymphocyte	-0.701315	0.000124977	1.45322e-05
Inflammatory_mixed_cell	ENSG00000163191	S100A11	Lymphocyte	-0.975501	0.00015027	1.79101e-05
Inflammatory_mixed_cell	ENSG00000149451	ADAM33	Lymphocyte	1.37358	0.000157544	1.92351e-05
Inflammatory_mixed_cell	ENSG00000178404	CEP295NL	Lymphocyte	1.08342	0.000163833	2.04791e-05
Inflammatory_mixed_cell	ENSG00000121807	CCR2	Lymphocyte	-0.945852	0.00018825	2.40785e-05
Inflammatory_mixed_cell	ENSG00000078401	EDN1	Lymphocyte	1.84539	0.000196964	2.57657e-05
Inflammatory_mixed_cell	ENSG00000018280	SLC11A1	Lymphocyte	0.9431	0.000233293	3.11962e-05
Inflammatory_mixed_cell	ENSG00000107796	ACTA2	Lymphocyte	-0.735747	0.000266489	3.64098e-05
Inflammatory_mixed_cell	ENSG00000044574	HSPA5	Lymphocyte	-0.609499	0.000347852	4.85375e-05
Inflammatory_mixed_cell	ENSG00000169604	ANTXR1	Lymphocyte	-1.25312	0.000390304	5.55956e-05
Inflammatory_mixed_cell	ENSG00000164171	ITGA2	Lymphocyte	0.997981	0.000471631	6.8551e-05
Inflammatory_mixed_cell	ENSG00000205339	IPO7	Lymphocyte	-0.892946	0.000525856	7.79613e-05
Inflammatory_mixed_cell	ENSG00000172037	LAMB2	Lymphocyte	1.24256	0.000584597	8.83694e-05
Inflammatory_mixed_cell	ENSG00000117394	SLC2A1	Lymphocyte	0.854715	0.000673136	0.00010371
Inflammatory_mixed_cell	ENSG00000277632	CCL3	Lymphocyte	1.42267	0.000880486	0.000138216
Inflammatory_mixed_cell	ENSG00000205108	FAM205A	Lymphocyte	1.06262	0.000988412	0.000158031
Inflammatory_mixed_cell	ENSG00000105639	JAK3	Lymphocyte	-0.839173	0.00113258	0.000184373
Inflammatory_mixed_cell	ENSG00000162771	FAM71A	Lymphocyte	1.27909	0.0012694	0.000210337
Inflammatory_mixed_cell	ENSG00000179914	ITLN1	Lymphocyte	-0.956942	0.00135532	0.000228514
Inflammatory_mixed_cell	ENSG00000140945	CDH13	Lymphocyte	0.903776	0.00142054	0.000243639
Inflammatory_mixed_cell	ENSG00000162772	ATF3	Lymphocyte	0.859797	0.00157036	0.0002739
Inflammatory_mixed_cell	ENSG00000230590	FTX	Lymphocyte	0.450135	0.001717	0.000304467
Inflammatory_mixed_cell	ENSG00000142166	IFNAR1	Lymphocyte	-0.705359	0.00174347	0.000314231
Inflammatory_mixed_cell	ENSG00000139329	LUM	Lymphocyte	0.594145	0.00200224	0.000366689
Inflammatory_mixed_cell	ENSG00000163751	CPA3	Lymphocyte	2.16752	0.00201191	0.000374308
Inflammatory_mixed_cell	ENSG00000105664	COMP	Lymphocyte	0.974911	0.00202715	0.000383038
Inflammatory_mixed_cell	ENSG00000147113	DIPK2B	Lymphocyte	1.17843	0.00216195	0.000414792
Inflammatory_mixed_cell	ENSG00000025434	NR1H3	Lymphocyte	1.03968	0.00236598	0.000460816
Inflammatory_mixed_cell	ENSG00000148773	MKI67	Lymphocyte	-0.84927	0.0033819	0.000668516
Inflammatory_mixed_cell	ENSG00000162390	ACOT11	Lymphocyte	1.05909	0.00381027	0.00076427
Inflammatory_mixed_cell	ENSG00000069431	ABCC9	Lymphocyte	0.90044	0.00483672	0.000984216
Inflammatory_mixed_cell	ENSG00000111404	RERGL	Lymphocyte	1.15696	0.00496318	0.00102438
Inflammatory_mixed_cell	ENSG00000027697	IFNGR1	Lymphocyte	-0.610703	0.00569048	0.00119103
Inflammatory_mixed_cell	ENSG00000155366	RHOC	Lymphocyte	-0.590705	0.00601275	0.00127596
Inflammatory_mixed_cell	ENSG00000124813	RUNX2	Lymphocyte	-0.700879	0.00643046	0.0013833
Inflammatory_mixed_cell	ENSG00000105650	PDE4C	Lymphocyte	0.832671	0.00648222	0.00141327
Inflammatory_mixed_cell	ENSG00000150093	ITGB1	Lymphocyte	-0.782659	0.00657067	0.00145166
Inflammatory_mixed_cell	ENSG00000136826	KLF4	Lymphocyte	1.05308	0.00660256	0.0014779
Inflammatory_mixed_cell	ENSG00000178726	THBD	Lymphocyte	0.706259	0.0089259	0.0020239
Inflammatory_mixed_cell	ENSG00000184731	FAM110C	Lymphocyte	-0.741625	0.00896501	0.00205883
Inflammatory_mixed_cell	ENSG00000261609	GAN	Lymphocyte	1.07013	0.0091381	0.00212514
Inflammatory_mixed_cell	ENSG00000130202	NECTIN2	Lymphocyte	0.777533	0.010327	0.00243165
Inflammatory_mixed_cell	ENSG00000114270	COL7A1	Lymphocyte	0.985883	0.0109544	0.00261121
Inflammatory_mixed_cell	ENSG00000260325	HSPB9	Lymphocyte	1.32463	0.0113186	0.00273095
Inflammatory_mixed_cell	ENSG00000130176	CNN1	Lymphocyte	0.907591	0.0126198	0.00311085
Inflammatory_mixed_cell	ENSG00000073060	SCARB1	Lymphocyte	1.057	0.0126198	0.00311826
Inflammatory_mixed_cell	ENSG00000106546	AHR	Lymphocyte	-0.683731	0.0126885	0.00317213
Inflammatory_mixed_cell	ENSG00000007866	TEAD3	Lymphocyte	1.30429	0.0131404	0.0033233
Inflammatory_mixed_cell	ENSG00000037280	FLT4	Lymphocyte	0.790136	0.0137276	0.0035117
Inflammatory_mixed_cell	ENSG00000140932	CMTM2	Lymphocyte	1.33244	0.0141753	0.00366744
Inflammatory_mixed_cell	ENSG00000166825	ANPEP	Lymphocyte	0.775404	0.0144156	0.00377152
Inflammatory_mixed_cell	ENSG00000104518	GSDMD	Lymphocyte	-0.592955	0.0146401	0.00387281
Inflammatory_mixed_cell	ENSG00000134376	CRB1	Lymphocyte	0.703949	0.0153029	0.00409262
Inflammatory_mixed_cell	ENSG00000173391	OLR1	Lymphocyte	1.13501	0.0154029	0.00416415
Inflammatory_mixed_cell	ENSG00000178752	ERFE	Lymphocyte	0.774835	0.0167333	0.00462877
Inflammatory_mixed_cell	ENSG00000115008	IL1A	Lymphocyte	0.711298	0.0167333	0.00464897
Inflammatory_mixed_cell	ENSG00000139613	SMARCC2	Lymphocyte	-0.946174	0.0167333	0.00466975
Inflammatory_mixed_cell	ENSG00000134109	EDEM1	Lymphocyte	-0.766562	0.0180031	0.00507646
Inflammatory_mixed_cell	ENSG00000162493	PDPN	Lymphocyte	0.883221	0.0192291	0.00547805
Inflammatory_mixed_cell	ENSG00000106804	C5	Lymphocyte	0.787483	0.0195739	0.00563318
Inflammatory_mixed_cell	ENSG00000059377	TBXAS1	Lymphocyte	-0.499769	0.0197786	0.00574958
Inflammatory_mixed_cell	ENSG00000064652	SNX24	Lymphocyte	0.63413	0.0204051	0.00599103
Inflammatory_mixed_cell	ENSG00000196975	ANXA4	Lymphocyte	-0.632779	0.0210337	0.00623675
Inflammatory_mixed_cell	ENSG00000225746	MEG8	Lymphocyte	0.767331	0.0213345	0.00638794
Inflammatory_mixed_cell	ENSG00000170442	KRT86	Lymphocyte	0.632185	0.0217223	0.0065672
Inflammatory_mixed_cell	ENSG00000139719	VPS33A	Lymphocyte	1.24042	0.0225267	0.00687587
Inflammatory_mixed_cell	ENSG00000117632	STMN1	Lymphocyte	-0.608963	0.0229664	0.00707687
Inflammatory_mixed_cell	ENSG00000108700	CCL8	Lymphocyte	0.546324	0.023029	0.00716308
Inflammatory_mixed_cell	ENSG00000139219	COL2A1	Lymphocyte	0.690359	0.0306533	0.00962372
Inflammatory_mixed_cell	ENSG00000107679	PLEKHA1	Lymphocyte	-0.512176	0.0317756	0.0100684
Inflammatory_mixed_cell	ENSG00000122679	RAMP3	Lymphocyte	0.916131	0.0327841	0.0104833
Inflammatory_mixed_cell	ENSG00000167483	NIBAN3	Lymphocyte	0.520383	0.0337091	0.0108771
Inflammatory_mixed_cell	ENSG00000008300	CELSR3	Lymphocyte	0.605022	0.034424	0.0112078
Inflammatory_mixed_cell	ENSG00000128052	KDR	Lymphocyte	0.656144	0.0351137	0.0115344
Inflammatory_mixed_cell	ENSG00000042493	CAPG	Lymphocyte	-0.615965	0.0379256	0.0126786
Inflammatory_mixed_cell	ENSG00000203747	FCGR3A	Lymphocyte	-0.494696	0.0379256	0.0126454
Inflammatory_mixed_cell	ENSG00000164692	COL1A2	Lymphocyte	0.450048	0.0383422	0.0129294
Inflammatory_mixed_cell	ENSG00000172399	MYOZ2	Lymphocyte	1.17844	0.0441135	0.0150037
Inflammatory_mixed_cell	ENSG00000084093	REST	Lymphocyte	-0.610532	0.0453647	0.0155612
Inflammatory_mixed_cell	ENSG00000177455	CD19	Lymphocyte	1.48968	0.0477497	0.0165181
Inflammatory_mixed_cell	ENSG00000165029	ABCA1	Lymphocyte	0.498668	0.0490097	0.0172389
Inflammatory_mixed_cell	ENSG00000166851	PLK1	Lymphocyte	0.624179	0.0490097	0.0172291
CD8_Teff-cell	ENSG00000100219	XBP1	Lymphocyte	1.93685	2.19557e-20	6.38247e-23
CD8_Teff-cell	ENSG00000081237	PTPRC	Lymphocyte	1.72208	3.50179e-19	2.03593e-21
CD8_Teff-cell	ENSG00000277734	TRAC	Lymphocyte	2.45913	3.51574e-17	3.06605e-19
CD8_Teff-cell	ENSG00000034510	TMSB10	Lymphocyte	2.29562	1.87919e-14	2.18511e-16
CD8_Teff-cell	ENSG00000213809	KLRK1	Lymphocyte	1.77053	2.81347e-14	4.08934e-16
CD8_Teff-cell	ENSG00000133392	MYH11	Lymphocyte	1.8102	2.12362e-13	3.70398e-15
CD8_Teff-cell	ENSG00000026751	SLAMF7	Lymphocyte	1.5412	2.45083e-12	4.98716e-14
CD8_Teff-cell	ENSG00000216490	IFI30	Lymphocyte	1.58428	5.53194e-12	1.2865e-13
CD8_Teff-cell	ENSG00000204397	CARD16	Lymphocyte	1.20894	9.01638e-12	2.35894e-13
CD8_Teff-cell	ENSG00000117450	PRDX1	Lymphocyte	1.07663	5.73075e-11	1.66592e-12
CD8_Teff-cell	ENSG00000169554	ZEB2	Lymphocyte	1.12121	1.45183e-10	4.64248e-12
CD8_Teff-cell	ENSG00000103811	CTSH	Lymphocyte	1.27859	7.38938e-10	2.75335e-11
CD8_Teff-cell	ENSG00000115523	GNLY	Lymphocyte	2.04615	7.38938e-10	2.7925e-11
CD8_Teff-cell	ENSG00000118640	VAMP8	Lymphocyte	1.37072	1.32213e-08	5.38077e-10
CD8_Teff-cell	ENSG00000170476	MZB1	Lymphocyte	1.49036	2.77675e-08	1.21079e-09
CD8_Teff-cell	ENSG00000129226	CD68	Lymphocyte	1.09309	9.42396e-08	4.65719e-09
CD8_Teff-cell	ENSG00000160255	ITGB2	Lymphocyte	1.38793	9.42396e-08	4.62985e-09
CD8_Teff-cell	ENSG00000105329	TGFB1	Lymphocyte	1.75	1.03827e-07	5.43282e-09
CD8_Teff-cell	ENSG00000169508	GPR183	Lymphocyte	1.32752	1.14837e-07	6.34274e-09
CD8_Teff-cell	ENSG00000134539	KLRD1	Lymphocyte	1.33769	3.00113e-07	1.74484e-08
CD8_Teff-cell	ENSG00000170776	AKAP13	Lymphocyte	1.07249	7.07536e-07	4.31926e-08
CD8_Teff-cell	ENSG00000276085	CCL3L1	Lymphocyte	-1.39004	8.51795e-07	5.44753e-08
CD8_Teff-cell	ENSG00000134333	LDHA	Lymphocyte	0.930404	2.48339e-06	1.66041e-07
CD8_Teff-cell	ENSG00000131981	LGALS3	Lymphocyte	1.28656	4.21196e-06	2.93857e-07
CD8_Teff-cell	ENSG00000062485	CS	Lymphocyte	0.862188	4.39331e-06	3.19281e-07
CD8_Teff-cell	ENSG00000163734	CXCL3	Lymphocyte	-1.35224	6.02888e-06	4.55671e-07
CD8_Teff-cell	ENSG00000196230	TUBB	Lymphocyte	0.843635	1.08892e-05	8.54674e-07
CD8_Teff-cell	ENSG00000140287	HDC	Lymphocyte	-1.33292	1.23732e-05	1.00712e-06
CD8_Teff-cell	ENSG00000149257	SERPINH1	Lymphocyte	-1.04501	2.80126e-05	2.36153e-06
CD8_Teff-cell	ENSG00000091972	CD200	Lymphocyte	-1.57429	3.11557e-05	2.71707e-06
CD8_Teff-cell	ENSG00000179639	FCER1A	Lymphocyte	1.33519	3.57016e-05	3.2173e-06
CD8_Teff-cell	ENSG00000196821	ILRUN	Lymphocyte	0.919352	3.70689e-05	3.44827e-06
CD8_Teff-cell	ENSG00000107798	LIPA	Lymphocyte	0.871089	5.90443e-05	5.66413e-06
CD8_Teff-cell	ENSG00000168259	DNAJC7	Lymphocyte	0.73296	7.28139e-05	7.19672e-06
CD8_Teff-cell	ENSG00000150045	KLRF1	Lymphocyte	0.966484	8.51946e-05	8.81337e-06
CD8_Teff-cell	ENSG00000176083	ZNF683	Lymphocyte	1.10223	8.51946e-05	8.91571e-06
CD8_Teff-cell	ENSG00000160201	U2AF1	Lymphocyte	0.619152	0.000106414	1.14457e-05
CD8_Teff-cell	ENSG00000163600	ICOS	Lymphocyte	0.943234	0.000121831	1.34581e-05
CD8_Teff-cell	ENSG00000136378	ADAMTS7	Lymphocyte	-1.06714	0.000124452	1.41094e-05
CD8_Teff-cell	ENSG00000097033	SH3GLB1	Lymphocyte	0.701315	0.000124977	1.45322e-05
CD8_Teff-cell	ENSG00000163191	S100A11	Lymphocyte	0.975501	0.00015027	1.79101e-05
CD8_Teff-cell	ENSG00000149451	ADAM33	Lymphocyte	-1.37358	0.000157545	1.92351e-05
CD8_Teff-cell	ENSG00000178404	CEP295NL	Lymphocyte	-1.08342	0.000163833	2.04791e-05
CD8_Teff-cell	ENSG00000121807	CCR2	Lymphocyte	0.945852	0.00018825	2.40785e-05
CD8_Teff-cell	ENSG00000078401	EDN1	Lymphocyte	-1.84539	0.000196966	2.57659e-05
CD8_Teff-cell	ENSG00000018280	SLC11A1	Lymphocyte	-0.9431	0.000233294	3.11963e-05
CD8_Teff-cell	ENSG00000107796	ACTA2	Lymphocyte	0.735747	0.000266488	3.64097e-05
CD8_Teff-cell	ENSG00000044574	HSPA5	Lymphocyte	0.609499	0.000347852	4.85375e-05
CD8_Teff-cell	ENSG00000169604	ANTXR1	Lymphocyte	1.25312	0.000390305	5.55958e-05
CD8_Teff-cell	ENSG00000164171	ITGA2	Lymphocyte	-0.997981	0.000471632	6.85512e-05
CD8_Teff-cell	ENSG00000205339	IPO7	Lymphocyte	0.892946	0.000525856	7.79612e-05
CD8_Teff-cell	ENSG00000172037	LAMB2	Lymphocyte	-1.24256	0.000584599	8.83696e-05
CD8_Teff-cell	ENSG00000117394	SLC2A1	Lymphocyte	-0.854715	0.000673138	0.00010371
CD8_Teff-cell	ENSG00000277632	CCL3	Lymphocyte	-1.42267	0.000880487	0.000138216
CD8_Teff-cell	ENSG00000205108	FAM205A	Lymphocyte	-1.06262	0.000988413	0.000158031
CD8_Teff-cell	ENSG00000105639	JAK3	Lymphocyte	0.839173	0.00113257	0.000184372
CD8_Teff-cell	ENSG00000162771	FAM71A	Lymphocyte	-1.27909	0.0012694	0.000210337
CD8_Teff-cell	ENSG00000179914	ITLN1	Lymphocyte	0.956942	0.00135532	0.000228514
CD8_Teff-cell	ENSG00000140945	CDH13	Lymphocyte	-0.903776	0.00142054	0.000243639
CD8_Teff-cell	ENSG00000162772	ATF3	Lymphocyte	-0.859796	0.00157036	0.000273901
CD8_Teff-cell	ENSG00000230590	FTX	Lymphocyte	-0.450135	0.00171701	0.000304469
CD8_Teff-cell	ENSG00000142166	IFNAR1	Lymphocyte	0.705359	0.00174347	0.00031423
CD8_Teff-cell	ENSG00000139329	LUM	Lymphocyte	-0.594144	0.00200225	0.00036669
CD8_Teff-cell	ENSG00000163751	CPA3	Lymphocyte	-2.16752	0.00201194	0.000374315
CD8_Teff-cell	ENSG00000105664	COMP	Lymphocyte	-0.974911	0.00202716	0.000383038
CD8_Teff-cell	ENSG00000147113	DIPK2B	Lymphocyte	-1.17843	0.00216195	0.000414793
CD8_Teff-cell	ENSG00000025434	NR1H3	Lymphocyte	-1.03968	0.00236598	0.000460816
CD8_Teff-cell	ENSG00000148773	MKI67	Lymphocyte	0.84927	0.0033819	0.000668516
CD8_Teff-cell	ENSG00000162390	ACOT11	Lymphocyte	-1.05909	0.00381028	0.000764271
CD8_Teff-cell	ENSG00000069431	ABCC9	Lymphocyte	-0.900439	0.00483673	0.000984218
CD8_Teff-cell	ENSG00000111404	RERGL	Lymphocyte	-1.15696	0.0049632	0.00102438
CD8_Teff-cell	ENSG00000027697	IFNGR1	Lymphocyte	0.610703	0.00569047	0.00119103
CD8_Teff-cell	ENSG00000155366	RHOC	Lymphocyte	0.590705	0.00601273	0.00127596
CD8_Teff-cell	ENSG00000124813	RUNX2	Lymphocyte	0.700879	0.00643045	0.0013833
CD8_Teff-cell	ENSG00000105650	PDE4C	Lymphocyte	-0.832671	0.00648222	0.00141328
CD8_Teff-cell	ENSG00000150093	ITGB1	Lymphocyte	0.782659	0.00657064	0.00145165
CD8_Teff-cell	ENSG00000136826	KLF4	Lymphocyte	-1.05308	0.00660258	0.0014779
CD8_Teff-cell	ENSG00000178726	THBD	Lymphocyte	-0.706259	0.00892592	0.0020239
CD8_Teff-cell	ENSG00000184731	FAM110C	Lymphocyte	0.741625	0.00896501	0.00205882
CD8_Teff-cell	ENSG00000261609	GAN	Lymphocyte	-1.07013	0.00913811	0.00212514
CD8_Teff-cell	ENSG00000130202	NECTIN2	Lymphocyte	-0.777533	0.010327	0.00243165
CD8_Teff-cell	ENSG00000114270	COL7A1	Lymphocyte	-0.985883	0.0109544	0.00261122
CD8_Teff-cell	ENSG00000260325	HSPB9	Lymphocyte	-1.32463	0.0113187	0.00273096
CD8_Teff-cell	ENSG00000130176	CNN1	Lymphocyte	-0.907591	0.0126198	0.00311085
CD8_Teff-cell	ENSG00000073060	SCARB1	Lymphocyte	-1.057	0.0126198	0.00311827
CD8_Teff-cell	ENSG00000106546	AHR	Lymphocyte	0.683732	0.0126885	0.00317212
CD8_Teff-cell	ENSG00000007866	TEAD3	Lymphocyte	-1.30429	0.0131405	0.00332331
CD8_Teff-cell	ENSG00000037280	FLT4	Lymphocyte	-0.790136	0.0137276	0.00351171
CD8_Teff-cell	ENSG00000140932	CMTM2	Lymphocyte	-1.33244	0.0141753	0.00366745
CD8_Teff-cell	ENSG00000166825	ANPEP	Lymphocyte	-0.775404	0.0144156	0.00377153
[truncated: 391 more rows]

## Sheet: Wilcoxon - Scale 5
Cluster name	ENSEMBL ID	HGNC symbol	High-level cell type cluster	log2FC	padj	pvalue
Mac_C1Q/Mac_S100A8hi	ENSG00000170458	CD14	Macrophage	0.610373	8.19213e-286	9.52573e-288
Mac_C1Q/Mac_S100A8hi	ENSG00000203747	FCGR3A	Macrophage	0.656729	2.12539e-105	4.94277e-107
Mac_C1Q/Mac_S100A8hi	ENSG00000034510	TMSB10	Macrophage	0.788088	2.15372e-86	6.26083e-88
Mac_C1Q/Mac_S100A8hi	ENSG00000261371	PECAM1	Macrophage	1.20811	1.78317e-77	6.22035e-79
Mac_C1Q/Mac_S100A8hi	ENSG00000150337	FCGR1A	Macrophage	0.277416	1.34691e-70	5.09007e-72
Mac_C1Q/Mac_S100A8hi	ENSG00000027697	IFNGR1	Macrophage	0.944973	5.36405e-57	2.65084e-58
Mac_C1Q/Mac_S100A8hi	ENSG00000169554	ZEB2	Macrophage	0.153403	3.71824e-54	1.94559e-55
Mac_C1Q/Mac_S100A8hi	ENSG00000059377	TBXAS1	Macrophage	0.248914	6.27335e-51	3.46493e-52
Mac_C1Q/Mac_S100A8hi	ENSG00000081237	PTPRC	Macrophage	1.03341	3.19778e-42	2.04509e-43
Mac_C1Q/Mac_S100A8hi	ENSG00000216490	IFI30	Macrophage	-0.74975	5.62343e-35	3.92332e-36
Mac_C1Q/Mac_S100A8hi	ENSG00000178573	MAF	Macrophage	0.672613	1.10213e-31	8.33005e-33
Mac_C1Q/Mac_S100A8hi	ENSG00000181631	P2RY13	Macrophage	1.28655	1.02042e-23	9.19569e-25
Mac_C1Q/Mac_S100A8hi	ENSG00000163220	S100A9	Macrophage	0.928771	1.09332e-23	1.01704e-24
Mac_C1Q/Mac_S100A8hi	ENSG00000038945	MSR1	Macrophage	-0.381718	1.84429e-21	1.87646e-22
Mac_C1Q/Mac_S100A8hi	ENSG00000204397	CARD16	Macrophage	1.84269	4.2852e-20	4.60908e-21
Mac_C1Q/Mac_S100A8hi	ENSG00000107796	ACTA2	Macrophage	1.06125	6.5208e-20	7.20321e-21
Mac_C1Q/Mac_S100A8hi	ENSG00000184584	TMEM173	Macrophage	1.16564	7.7923e-18	9.06081e-19
Mac_C1Q/Mac_S100A8hi	ENSG00000136869	TLR4	Macrophage	0.200321	1.27621e-16	1.59527e-17
Mac_C1Q/Mac_S100A8hi	ENSG00000168329	CX3CR1	Macrophage	2.83033	3.42709e-14	4.48311e-15
Mac_C1Q/Mac_S100A8hi	ENSG00000133392	MYH11	Macrophage	2.03111	1.74653e-13	2.33548e-14
Mac_C1Q/Mac_S100A8hi	ENSG00000117450	PRDX1	Macrophage	-0.39302	6.90016e-13	9.42755e-14
Mac_C1Q/Mac_S100A8hi	ENSG00000117632	STMN1	Macrophage	0.762194	1.19471e-12	1.66704e-13
Mac_C1Q/Mac_S100A8hi	ENSG00000103811	CTSH	Macrophage	-0.273774	1.70644e-12	2.43069e-13
Mac_C1Q/Mac_S100A8hi	ENSG00000137959	IFI44L	Macrophage	2.95405	4.2797e-12	6.34491e-13
Mac_C1Q/Mac_S100A8hi	ENSG00000117448	AKR1A1	Macrophage	0.0339624	6.97506e-10	1.09492e-10
Mac_C1Q/Mac_S100A8hi	ENSG00000205339	IPO7	Macrophage	-0.26734	1.51993e-09	2.43011e-10
Mac_C1Q/Mac_S100A8hi	ENSG00000118640	VAMP8	Macrophage	0.937126	1.01664e-07	1.68454e-08
Mac_C1Q/Mac_S100A8hi	ENSG00000143546	S100A8	Macrophage	1.47946	1.77083e-07	2.98571e-08
Mac_C1Q/Mac_S100A8hi	ENSG00000196230	TUBB	Macrophage	0.228878	1.95074e-07	3.34574e-08
Mac_C1Q/Mac_S100A8hi	ENSG00000157933	SKI	Macrophage	1.86824	9.84748e-07	1.74621e-07
Mac_C1Q/Mac_S100A8hi	ENSG00000106546	AHR	Macrophage	0.83337	3.82273e-06	6.88981e-07
Mac_C1Q/Mac_S100A8hi	ENSG00000105639	JAK3	Macrophage	1.28871	4.18792e-06	7.66973e-07
Mac_C1Q/Mac_S100A8hi	ENSG00000169604	ANTXR1	Macrophage	0.148064	9.72882e-06	1.81001e-06
Mac_C1Q/Mac_S100A8hi	ENSG00000185745	IFIT1	Macrophage	0.915099	0.000108239	2.07667e-05
Mac_C1Q/Mac_S100A8hi	ENSG00000100219	XBP1	Macrophage	0.466366	0.000693071	0.000137002
Mac_C1Q/Mac_S100A8hi	ENSG00000179639	FCER1A	Macrophage	2.9831	0.00104566	0.000209741
Mac_C1Q/Mac_S100A8hi	ENSG00000168610	STAT3	Macrophage	0.419846	0.00242737	0.000500999
Mac_C1Q/Mac_S100A8hi	ENSG00000169508	GPR183	Macrophage	0.471089	0.00313432	0.000665131
Mac_C1Q/Mac_S100A8hi	ENSG00000089127	OAS1	Macrophage	1.16642	0.00594455	0.00127877
Mac_C1Q/Mac_S100A8hi	ENSG00000122986	HVCN1	Macrophage	-0.2693	0.00639775	0.00139486
Mac_C1Q/Mac_S100A8hi	ENSG00000143799	PARP1	Macrophage	-0.0144083	0.0116264	0.00263621
Mac_C1Q/Mac_S100A8hi	ENSG00000164692	COL1A2	Macrophage	0.427667	0.0121625	0.00279314
Mac_C1Q/Mac_S100A8hi	ENSG00000118217	ATF6	Macrophage	0.735235	0.0170373	0.00406121
Mac_C1Q/Mac_S100A8hi	ENSG00000129226	CD68	Macrophage	-0.527485	0.0278072	0.00679014
Mac_C1Q/Mac_S100A8hi	ENSG00000163625	WDFY3	Macrophage	0.45102	0.0319581	0.00789663
Mac_C1Q/Mac_S100A8hi	ENSG00000160201	U2AF1	Macrophage	-0.962478	0.0321826	0.00804566
Mac_C1Q/Mac_S100A8hi	ENSG00000170776	AKAP13	Macrophage	0.899893	0.0457677	0.0121071
Mac_C1Q/Mac_S100A8hi	ENSG00000107863	ARHGAP21	Macrophage	1.41419	0.0463087	0.0124373
Mac_C1Q/Mac_S100A8hi	ENSG00000062485	CS	Macrophage	0.414339	0.0474504	0.0129661
Mac_C1Q/Mac_S100A8hi	ENSG00000183049	CAMK1D	Macrophage	1.0421	0.0488348	0.0136283
Mac_C1Q/Mac_S100A8hi	ENSG00000155366	RHOC	Macrophage	0.282438	0.0477368	0.0131831
Mac_C1Q/Mac_S100A8hi	ENSG00000135077	HAVCR2	Macrophage	-1.46987	0.0463087	0.0125195
Mac_C1Q/Mac_S100A8hi	ENSG00000163191	S100A11	Macrophage	-0.369688	0.0394015	0.0103085
Mac_C1Q/Mac_S100A8hi	ENSG00000196396	PTPN1	Macrophage	-0.961619	0.0356507	0.00922357
Mac_C1Q/Mac_S100A8hi	ENSG00000117525	F3	Macrophage	-1.95303	0.0335005	0.00856988
Mac_C1Q/Mac_S100A8hi	ENSG00000106537	TSPAN13	Macrophage	-1.67367	0.0325616	0.00823506
Mac_C1Q/Mac_S100A8hi	ENSG00000121797	CCRL2	Macrophage	-1.31078	0.0174022	0.0041988
Mac_C1Q/Mac_S100A8hi	ENSG00000196975	ANXA4	Macrophage	0.784422	0.0170373	0.00401654
Mac_C1Q/Mac_S100A8hi	ENSG00000128272	ATF4	Macrophage	-0.128518	0.0126909	0.00295136
Mac_C1Q/Mac_S100A8hi	ENSG00000160179	ABCG1	Macrophage	0.71267	0.0105321	0.00235748
Mac_C1Q/Mac_S100A8hi	ENSG00000136997	MYC	Macrophage	-0.0788061	0.00954238	0.0021082
Mac_C1Q/Mac_S100A8hi	ENSG00000158234	FAIM	Macrophage	0.129387	0.00259007	0.000542107
Mac_C1Q/Mac_S100A8hi	ENSG00000131389	SLC6A6	Macrophage	-0.898602	0.00122859	0.000250004
Mac_C1Q/Mac_S100A8hi	ENSG00000042493	CAPG	Macrophage	-0.184841	0.000165235	3.21824e-05
Mac_C1Q/Mac_S100A8hi	ENSG00000162723	SLAMF9	Macrophage	-1.84503	9.50585e-05	1.79616e-05
Mac_C1Q/Mac_S100A8hi	ENSG00000160255	ITGB2	Macrophage	-0.445712	5.56572e-07	9.70766e-08
Mac_C1Q/Mac_S100A8hi	ENSG00000167851	CD300A	Macrophage	0.490433	4.13425e-09	6.73017e-10
Mac_C1Q/Mac_S100A8hi	ENSG00000162772	ATF3	Macrophage	-0.79024	3.43849e-10	5.29767e-11
Mac_C1Q/Mac_S100A8hi	ENSG00000196549	MME	Macrophage	-2.5032	1.47584e-11	2.23092e-12
Mac_C1Q/Mac_S100A8hi	ENSG00000134107	BHLHE40	Macrophage	-1.08631	3.32016e-12	4.82582e-13
Mac_C1Q/Mac_S100A8hi	ENSG00000099331	MYO9B	Macrophage	-0.801	1.09604e-14	1.40191e-15
Mac_C1Q/Mac_S100A8hi	ENSG00000150093	ITGB1	Macrophage	-0.480925	1.83242e-17	2.23726e-18
Mac_C1Q/Mac_S100A8hi	ENSG00000170323	FABP4	Macrophage	-1.97723	8.06255e-18	9.60944e-19
Mac_C1Q/Mac_S100A8hi	ENSG00000162493	PDPN	Macrophage	-1.74022	9.96951e-19	1.13026e-19
Mac_C1Q/Mac_S100A8hi	ENSG00000131981	LGALS3	Macrophage	-0.808278	2.9278e-21	3.06398e-22
Mac_C1Q/Mac_S100A8hi	ENSG00000277632	CCL3	Macrophage	-1.24942	3.52475e-22	3.48376e-23
Mac_C1Q/Mac_S100A8hi	ENSG00000276085	CCL3L1	Macrophage	-0.302172	2.9992e-23	2.87714e-24
Mac_C1Q/Mac_S100A8hi	ENSG00000147614	ATP6V0D2	Macrophage	-1.52231	1.1578e-24	1.00971e-25
Mac_C1Q/Mac_S100A8hi	ENSG00000107798	LIPA	Macrophage	-0.551306	1.14255e-25	9.63198e-27
Mac_C1Q/Mac_S100A8hi	ENSG00000075420	FNDC3B	Macrophage	-0.292738	4.37246e-26	3.55898e-27
Mac_C1Q/Mac_S100A8hi	ENSG00000010278	CD9	Macrophage	-0.610844	3.31789e-31	2.60416e-32
Mac_C1Q/Mac_S100A8hi	ENSG00000082781	ITGB5	Macrophage	0.0188098	8.72026e-32	6.3374e-33
Mac_C1Q/Mac_S100A8hi	ENSG00000141458	NPC1	Macrophage	-2.10668	8.13865e-38	5.44154e-39
Mac_C1Q/Mac_S100A8hi	ENSG00000117394	SLC2A1	Macrophage	-3.59052	1.30616e-42	7.97363e-44
Mac_C1Q/Mac_S100A8hi	ENSG00000166825	ANPEP	Macrophage	-2.34552	7.48588e-50	4.35225e-51
Mac_C1Q/Mac_S100A8hi	ENSG00000044574	HSPA5	Macrophage	-2.62503	1.71683e-61	7.98524e-63
Mac_C1Q/Mac_S100A8hi	ENSG00000134333	LDHA	Macrophage	-0.942854	3.37557e-66	1.47191e-67
Mac_C1Q/Mac_S100A8hi	ENSG00000175445	LPL	Macrophage	-2.98887	5.89419e-68	2.3988e-69
Mac_C1Q/Mac_S100A8hi	ENSG00000018280	SLC11A1	Macrophage	-0.696403	6.11819e-80	1.9564e-81
Mac_C1Q/Mac_S100A8hi	ENSG00000025434	NR1H3	Macrophage	-3.41491	6.45502e-87	1.68881e-88
Mac_C1Q/Mac_S100A8hi	ENSG00000165029	ABCA1	Macrophage	-0.640256	6.42605e-125	1.30763e-126
Mac_C1Q/Mac_S100A8hi	ENSG00000140678	ITGAX	Macrophage	-1.87142	6.0677e-132	1.05832e-133
Mac_C1Q/Mac_S100A8hi	ENSG00000019169	MARCO	Macrophage	-2.13051	2.44943e-160	3.56021e-162
Mac_C1Q/Mac_S100A8hi	ENSG00000135218	CD36	Macrophage	-3.17496	0	0
Mac_C1Q/Mac_S100A8hi	ENSG00000100985	MMP9	Macrophage	-5.83384	0	0
Mac_C1Q/Mac_S100A8hi	ENSG00000118785	SPP1	Macrophage	-3.92738	0	0
Mac_ITGAXhi	ENSG00000224078	SNHG14	Macrophage	2.24223	3.35408e-298	1.95004e-300
Mac_ITGAXhi	ENSG00000044574	HSPA5	Macrophage	3.58251	1.51131e-226	1.318e-228
Mac_ITGAXhi	ENSG00000165029	ABCA1	Macrophage	1.53667	1.8269e-165	2.65537e-167
Mac_ITGAXhi	ENSG00000099331	MYO9B	Macrophage	0.531039	3.34201e-89	6.80061e-91
Mac_ITGAXhi	ENSG00000140678	ITGAX	Macrophage	1.61737	6.44814e-85	1.49957e-86
Mac_ITGAXhi	ENSG00000276085	CCL3L1	Macrophage	1.50033	3.26392e-77	8.53932e-79
Mac_ITGAXhi	ENSG00000170525	PFKFB3	Macrophage	1.30268	5.81542e-76	1.69053e-77
Mac_ITGAXhi	ENSG00000107798	LIPA	Macrophage	1.07173	1.55154e-68	4.96131e-70
Mac_ITGAXhi	ENSG00000230590	FTX	Macrophage	2.30822	3.01656e-65	1.05229e-66
Mac_ITGAXhi	ENSG00000073060	SCARB1	Macrophage	3.91542	8.47187e-57	3.44785e-58
Mac_ITGAXhi	ENSG00000277632	CCL3	Macrophage	2.42838	6.92768e-54	3.02079e-55
Mac_ITGAXhi	ENSG00000038945	MSR1	Macrophage	0.689429	1.17917e-40	5.8273e-42
Mac_ITGAXhi	ENSG00000059377	TBXAS1	Macrophage	1.14399	2.25672e-40	1.18084e-41
Mac_ITGAXhi	ENSG00000108219	TSPAN14	Macrophage	0.743028	8.48388e-40	4.93249e-41
Mac_ITGAXhi	ENSG00000261371	PECAM1	Macrophage	0.585222	1.32773e-38	8.10531e-40
Mac_ITGAXhi	ENSG00000136869	TLR4	Macrophage	1.81267	1.26089e-36	8.43038e-38
Mac_ITGAXhi	ENSG00000131981	LGALS3	Macrophage	1.08459	1.42976e-34	9.97508e-36
Mac_ITGAXhi	ENSG00000141458	NPC1	Macrophage	2.74345	4.58459e-34	3.33183e-35
Mac_ITGAXhi	ENSG00000216490	IFI30	Macrophage	1.39535	5.62334e-33	4.2502e-34
Mac_ITGAXhi	ENSG00000117448	AKR1A1	Macrophage	1.33161	2.66678e-30	2.09311e-31
Mac_ITGAXhi	ENSG00000170458	CD14	Macrophage	0.82931	7.09926e-29	5.77847e-30
Mac_ITGAXhi	ENSG00000143153	ATP1B1	Macrophage	1.8139	4.33311e-26	3.65291e-27
Mac_ITGAXhi	ENSG00000162772	ATF3	Macrophage	2.46757	1.62998e-23	1.4215e-24
Mac_ITGAXhi	ENSG00000100219	XBP1	Macrophage	1.49332	9.35751e-17	8.97668e-18
Mac_ITGAXhi	ENSG00000108700	CCL8	Macrophage	1.41742	2.11169e-16	2.08713e-17
Mac_ITGAXhi	ENSG00000136826	KLF4	Macrophage	1.91796	1.21299e-15	1.23415e-16
Mac_ITGAXhi	ENSG00000106546	AHR	Macrophage	0.266001	2.42241e-14	2.53508e-15
Mac_ITGAXhi	ENSG00000075420	FNDC3B	Macrophage	1.13245	2.67877e-14	2.88124e-15
Mac_ITGAXhi	ENSG00000173391	OLR1	Macrophage	1.45357	3.61325e-14	3.99138e-15
Mac_ITGAXhi	ENSG00000107679	PLEKHA1	Macrophage	1.10152	5.92877e-14	6.72157e-15
Mac_ITGAXhi	ENSG00000121797	CCRL2	Macrophage	1.14859	8.14159e-14	9.46696e-15
Mac_ITGAXhi	ENSG00000081237	PTPRC	Macrophage	-0.104057	1.65051e-13	1.96717e-14
Mac_ITGAXhi	ENSG00000150337	FCGR1A	Macrophage	1.12759	1.85123e-13	2.26022e-14
Mac_ITGAXhi	ENSG00000027697	IFNGR1	Macrophage	0.49198	2.28598e-13	2.85747e-14
Mac_ITGAXhi	ENSG00000064652	SNX24	Macrophage	1.77667	9.18901e-13	1.20205e-13
Mac_ITGAXhi	ENSG00000128272	ATF4	Macrophage	1.37197	1.21149e-11	1.62002e-12
Mac_ITGAXhi	ENSG00000181631	P2RY13	Macrophage	1.85318	5.40867e-10	7.86143e-11
Mac_ITGAXhi	ENSG00000128815	WDFY4	Macrophage	0.799432	2.64882e-09	3.92702e-10
Mac_ITGAXhi	ENSG00000160179	ABCG1	Macrophage	0.186036	3.45494e-09	5.22258e-10
Mac_ITGAXhi	ENSG00000134107	BHLHE40	Macrophage	1.53063	4.13821e-09	6.37572e-10
Mac_ITGAXhi	ENSG00000012124	CD22	Macrophage	1.23901	1.08423e-08	1.70199e-09
Mac_ITGAXhi	ENSG00000178573	MAF	Macrophage	1.24389	1.43733e-08	2.29806e-09
Mac_ITGAXhi	ENSG00000169508	GPR183	Macrophage	0.378903	2.51415e-08	4.0928e-09
Mac_ITGAXhi	ENSG00000135077	HAVCR2	Macrophage	1.38122	3.19708e-08	5.29749e-09
Mac_ITGAXhi	ENSG00000163625	WDFY3	Macrophage	1.51446	1.61383e-07	2.72099e-08
Mac_ITGAXhi	ENSG00000081041	CXCL2	Macrophage	2.27032	3.57718e-07	6.13528e-08
Mac_ITGAXhi	ENSG00000186074	CD300LF	Macrophage	1.85037	4.79378e-07	8.36124e-08
Mac_ITGAXhi	ENSG00000163734	CXCL3	Macrophage	0.637655	7.05917e-07	1.25177e-07
Mac_ITGAXhi	ENSG00000178607	ERN1	Macrophage	2.87864	8.66152e-07	1.56109e-07
Mac_ITGAXhi	ENSG00000185963	BICD2	Macrophage	2.71012	2.04858e-06	3.75175e-07
Mac_ITGAXhi	ENSG00000068650	ATP11A	Macrophage	2.14165	3.33097e-06	6.19715e-07
Mac_ITGAXhi	ENSG00000169245	CXCL10	Macrophage	2.5817	4.8191e-06	9.24595e-07
Mac_ITGAXhi	ENSG00000118217	ATF6	Macrophage	0.228514	5.44859e-06	1.06121e-06
Mac_ITGAXhi	ENSG00000160201	U2AF1	Macrophage	1.64199	1.15555e-05	2.28422e-06
Mac_ITGAXhi	ENSG00000178404	CEP295NL	Macrophage	2.41636	1.1723e-05	2.36093e-06
Mac_ITGAXhi	ENSG00000026751	SLAMF7	Macrophage	3.36331	1.1723e-05	2.38549e-06
Mac_ITGAXhi	ENSG00000089127	OAS1	Macrophage	0.0798199	1.2464e-05	2.5725e-06
Mac_ITGAXhi	ENSG00000147614	ATP6V0D2	Macrophage	1.86004	2.2954e-05	4.80433e-06
Mac_ITGAXhi	ENSG00000145016	RUBCN	Macrophage	1.87835	3.06479e-05	6.50376e-06
Mac_ITGAXhi	ENSG00000112062	MAPK14	Macrophage	1.18283	4.08573e-05	8.78907e-06
Mac_ITGAXhi	ENSG00000175197	DDIT3	Macrophage	2.42826	9.66353e-05	2.10687e-05
Mac_ITGAXhi	ENSG00000115977	AAK1	Macrophage	2.32505	0.000147635	3.30462e-05
Mac_ITGAXhi	ENSG00000051523	CYBA	Macrophage	2.35093	0.000149787	3.43988e-05
Mac_ITGAXhi	ENSG00000100014	SPECC1L	Macrophage	2.1943	0.000250843	5.90649e-05
Mac_ITGAXhi	ENSG00000196547	MAN2A2	Macrophage	1.18733	0.000270749	6.4539e-05
Mac_ITGAXhi	ENSG00000170776	AKAP13	Macrophage	0.609612	0.00105825	0.000255333
Mac_ITGAXhi	ENSG00000147316	MCPH1	Macrophage	3.01362	0.00107374	0.000262193
Mac_ITGAXhi	ENSG00000025434	NR1H3	Macrophage	-0.07378	0.00117548	0.000290453
Mac_ITGAXhi	ENSG00000112033	PPARD	Macrophage	1.45143	0.00117955	0.000294887
Mac_ITGAXhi	ENSG00000103811	CTSH	Macrophage	0.88596	0.00140608	0.000355608
Mac_ITGAXhi	ENSG00000104518	GSDMD	Macrophage	0.93936	0.00196867	0.000503613
Mac_ITGAXhi	ENSG00000107863	ARHGAP21	Macrophage	0.588341	0.00284018	0.000734813
Mac_ITGAXhi	ENSG00000157540	DYRK1A	Macrophage	1.82904	0.00319003	0.0008346
Mac_ITGAXhi	ENSG00000105639	JAK3	Macrophage	0.801212	0.00562827	0.00151144
Mac_ITGAXhi	ENSG00000225746	MEG8	Macrophage	0.987176	0.00562827	0.0015216
Mac_ITGAXhi	ENSG00000136160	EDNRB	Macrophage	3.09154	0.00616821	0.0016855
Mac_ITGAXhi	ENSG00000131389	SLC6A6	Macrophage	-0.0741916	0.00717013	0.00198012
Mac_ITGAXhi	ENSG00000133812	SBF2	Macrophage	1.01953	0.00792326	0.00221114
Mac_ITGAXhi	ENSG00000173402	DAG1	Macrophage	0.921482	0.00886632	0.0025001
Mac_ITGAXhi	ENSG00000169554	ZEB2	Macrophage	0.805718	0.00911118	0.00259563
Mac_ITGAXhi	ENSG00000172037	LAMB2	Macrophage	2.73302	0.00925631	0.00266388
Mac_ITGAXhi	ENSG00000140577	CRTC3	Macrophage	0.701338	0.00937362	0.00272489
Mac_ITGAXhi	ENSG00000123836	PFKFB2	Macrophage	1.20506	0.00993431	0.00291676
Mac_ITGAXhi	ENSG00000122986	HVCN1	Macrophage	1.2996	0.0150016	0.00449175
Mac_ITGAXhi	ENSG00000010278	CD9	Macrophage	-0.251948	0.0151425	0.00457798
Mac_ITGAXhi	ENSG00000173757	STAT5B	Macrophage	0.927276	0.01596	0.00487151
Mac_ITGAXhi	ENSG00000124762	CDKN1A	Macrophage	1.99602	0.0191824	0.00591084
Mac_ITGAXhi	ENSG00000134109	EDEM1	Macrophage	1.4375	0.0271092	0.00851102
[truncated: 622 more rows]

## Sheet: Wilcoxon - Scale 10
Cluster name	ENSEMBL ID	HGNC symbol	High-level cell type cluster	log2FC	padj	pvalue
[truncated: 955 more rows]

[truncated: 1 more sheets: Wilcoxon - Scale 15]
